# Supplementary material for: Editorial Note: The role of 9-O-acetylated glycan receptor moieties in the typhoid toxin binding and intoxication
Source: PLoS Pathog. 2026 Jul 13;22(7):e1014413. doi: 10.1371/journal.ppat.1014413 (PMC13362111; doi:10.1371/journal.ppat.1014413)
Supplement: S1 File — (ZIP) [file ppat.1014413.s001.zip]

Archive with 226 entries (198 files):
- SPR Data/All Data - Fitted Only.xlsx
- SPR Data/All Data.xlsx
- SPR Data/Individual Data/
- SPR Data/Individual Data/A23 4OAc.xlsx
- SPR Data/Individual Data/A23 9OAc.xlsx
- SPR Data/Individual Data/A23.xlsx
- SPR Data/Individual Data/A26 9OAc.xlsx
- SPR Data/Individual Data/A26.xlsx
- SPR Data/Individual Data/Neu5Gc.xlsx
- SPR Data/Kinetic Value.xlsx
- SPR Data/OpenSPR/
- SPR Data/OpenSPR/2020-01-06--16-14-49--TyT WT/
- SPR Data/OpenSPR/2020-01-06--16-14-49--TyT WT/InstrumentState/
- SPR Data/OpenSPR/2020-01-06--16-14-49--TyT WT/InstrumentState/Log_2020-01-06--14-25-43 PM.txt
- SPR Data/OpenSPR/2020-01-06--16-14-49--TyT WT/InstrumentState/SensorReadouts.csv
- SPR Data/OpenSPR/2020-01-06--16-14-49--TyT WT/ReferenceSpectra/
- SPR Data/OpenSPR/2020-01-06--16-14-49--TyT WT/ReferenceSpectra/ReferenceSpectra.csv
- SPR Data/OpenSPR/2020-01-06--16-14-49--TyT WT/ResponseData/
- SPR Data/OpenSPR/2020-01-06--16-14-49--TyT WT/ResponseData/2020-01-06--16-14-49--TyT WTTest_Results-Final.csv
- SPR Data/OpenSPR/2020-01-06--16-14-49--TyT WT/ResponseData/InjectionAbsorbanceSpectra/
- SPR Data/OpenSPR/2020-01-06--16-14-49--TyT WT/ResponseData/InjectionAbsorbanceSpectra/a23 9oac_8089.92s_Absorbance.csv
- SPR Data/OpenSPR/2020-01-06--16-14-49--TyT WT/ResponseData/InjectionAbsorbanceSpectra/a23 9oac_8368.47s_Absorbance.csv
- SPR Data/OpenSPR/2020-01-06--16-14-49--TyT WT/ResponseData/InjectionAbsorbanceSpectra/a23 9oac_8902.76s_Absorbance.csv
- SPR Data/OpenSPR/2020-01-06--16-14-49--TyT WT/ResponseData/InjectionAbsorbanceSpectra/a23 9oac_9191.55s_Absorbance.csv
- SPR Data/OpenSPR/2020-01-06--16-14-49--TyT WT/ResponseData/InjectionAbsorbanceSpectra/a23 9oac_9517.49s_Absorbance.csv
- SPR Data/OpenSPR/2020-01-06--16-14-49--TyT WT/ResponseData/InjectionAbsorbanceSpectra/a23_2532.19s_Absorbance.csv
- SPR Data/OpenSPR/2020-01-06--16-14-49--TyT WT/ResponseData/InjectionAbsorbanceSpectra/a23_2779.97s_Absorbance.csv
- SPR Data/OpenSPR/2020-01-06--16-14-49--TyT WT/ResponseData/InjectionAbsorbanceSpectra/a23_3024.68s_Absorbance.csv
- SPR Data/OpenSPR/2020-01-06--16-14-49--TyT WT/ResponseData/InjectionAbsorbanceSpectra/a23_3272.46s_Absorbance.csv
- SPR Data/OpenSPR/2020-01-06--16-14-49--TyT WT/ResponseData/InjectionAbsorbanceSpectra/a23_3520.5s_Absorbance.csv
- SPR Data/OpenSPR/2020-01-06--16-14-49--TyT WT/ResponseData/InjectionAbsorbanceSpectra/a23_3870.7s_Absorbance.csv
- SPR Data/OpenSPR/2020-01-06--16-14-49--TyT WT/ResponseData/InjectionAbsorbanceSpectra/a23_4215.86s_Absorbance.csv
- SPR Data/OpenSPR/2020-01-06--16-14-49--TyT WT/ResponseData/InjectionAbsorbanceSpectra/a23_8630.76s_Absorbance.csv
- SPR Data/OpenSPR/2020-01-06--16-14-49--TyT WT/ResponseData/InjectionAbsorbanceSpectra/a26_5568.4s_Absorbance.csv
- SPR Data/OpenSPR/2020-01-06--16-14-49--TyT WT/ResponseData/InjectionAbsorbanceSpectra/a26_5823.5s_Absorbance.csv
- SPR Data/OpenSPR/2020-01-06--16-14-49--TyT WT/ResponseData/InjectionAbsorbanceSpectra/a26_6080.74s_Absorbance.csv
- SPR Data/OpenSPR/2020-01-06--16-14-49--TyT WT/ResponseData/InjectionAbsorbanceSpectra/a26_6387.89s_Absorbance.csv
- SPR Data/OpenSPR/2020-01-06--16-14-49--TyT WT/ResponseData/InjectionAbsorbanceSpectra/a26_6681.5s_Absorbance.csv
- SPR Data/OpenSPR/2020-01-06--16-14-49--TyT WT/ResponseData/InjectionAbsorbanceSpectra/buffer_1924.05s_Absorbance.csv
- SPR Data/OpenSPR/2020-01-06--16-14-49--TyT WT/ResponseData/InjectionAbsorbanceSpectra/buffer_2166.22s_Absorbance.csv
- SPR Data/OpenSPR/2020-01-06--16-14-49--TyT WT/ResponseData/InjectionAbsorbanceSpectra/buffer_2287.38s_Absorbance.csv
- SPR Data/OpenSPR/2020-01-06--16-14-49--TyT WT/ResponseData/InjectionAbsorbanceSpectra/buffer_2409.87s_Absorbance.csv
- SPR Data/OpenSPR/2020-01-06--16-14-49--TyT WT/ResponseData/InjectionAbsorbanceSpectra/buffer_2658.27s_Absorbance.csv
- SPR Data/OpenSPR/2020-01-06--16-14-49--TyT WT/ResponseData/InjectionAbsorbanceSpectra/buffer_2902.4s_Absorbance.csv
- SPR Data/OpenSPR/2020-01-06--16-14-49--TyT WT/ResponseData/InjectionAbsorbanceSpectra/buffer_3150.84s_Absorbance.csv
- SPR Data/OpenSPR/2020-01-06--16-14-49--TyT WT/ResponseData/InjectionAbsorbanceSpectra/buffer_3398.69s_Absorbance.csv
- SPR Data/OpenSPR/2020-01-06--16-14-49--TyT WT/ResponseData/InjectionAbsorbanceSpectra/buffer_3675.52s_Absorbance.csv
- SPR Data/OpenSPR/2020-01-06--16-14-49--TyT WT/ResponseData/InjectionAbsorbanceSpectra/buffer_4006.03s_Absorbance.csv
- SPR Data/OpenSPR/2020-01-06--16-14-49--TyT WT/ResponseData/InjectionAbsorbanceSpectra/buffer_4367.71s_Absorbance.csv
- SPR Data/OpenSPR/2020-01-06--16-14-49--TyT WT/ResponseData/InjectionAbsorbanceSpectra/buffer_4584.73s_Absorbance.csv
- SPR Data/OpenSPR/2020-01-06--16-14-49--TyT WT/ResponseData/InjectionAbsorbanceSpectra/buffer_4743.37s_Absorbance.csv
- SPR Data/OpenSPR/2020-01-06--16-14-49--TyT WT/ResponseData/InjectionAbsorbanceSpectra/buffer_4896.18s_Absorbance.csv
- SPR Data/OpenSPR/2020-01-06--16-14-49--TyT WT/ResponseData/InjectionAbsorbanceSpectra/buffer_5049.07s_Absorbance.csv
- SPR Data/OpenSPR/2020-01-06--16-14-49--TyT WT/ResponseData/InjectionAbsorbanceSpectra/buffer_5164.53s_Absorbance.csv
- SPR Data/OpenSPR/2020-01-06--16-14-49--TyT WT/ResponseData/InjectionAbsorbanceSpectra/buffer_5305.15s_Absorbance.csv
- SPR Data/OpenSPR/2020-01-06--16-14-49--TyT WT/ResponseData/InjectionAbsorbanceSpectra/buffer_5429.25s_Absorbance.csv
- SPR Data/OpenSPR/2020-01-06--16-14-49--TyT WT/ResponseData/InjectionAbsorbanceSpectra/buffer_5694.2s_Absorbance.csv
- SPR Data/OpenSPR/2020-01-06--16-14-49--TyT WT/ResponseData/InjectionAbsorbanceSpectra/buffer_580.53s_Absorbance.csv
- SPR Data/OpenSPR/2020-01-06--16-14-49--TyT WT/ResponseData/InjectionAbsorbanceSpectra/buffer_5949.94s_Absorbance.csv
- SPR Data/OpenSPR/2020-01-06--16-14-49--TyT WT/ResponseData/InjectionAbsorbanceSpectra/buffer_6222.97s_Absorbance.csv
- SPR Data/OpenSPR/2020-01-06--16-14-49--TyT WT/ResponseData/InjectionAbsorbanceSpectra/buffer_6519.2s_Absorbance.csv
- SPR Data/OpenSPR/2020-01-06--16-14-49--TyT WT/ResponseData/InjectionAbsorbanceSpectra/buffer_6832.65s_Absorbance.csv
- SPR Data/OpenSPR/2020-01-06--16-14-49--TyT WT/ResponseData/InjectionAbsorbanceSpectra/buffer_703.09s_Absorbance.csv
- SPR Data/OpenSPR/2020-01-06--16-14-49--TyT WT/ResponseData/InjectionAbsorbanceSpectra/buffer_7083.76s_Absorbance.csv
- SPR Data/OpenSPR/2020-01-06--16-14-49--TyT WT/ResponseData/InjectionAbsorbanceSpectra/buffer_7206.73s_Absorbance.csv
- SPR Data/OpenSPR/2020-01-06--16-14-49--TyT WT/ResponseData/InjectionAbsorbanceSpectra/buffer_7364.08s_Absorbance.csv
- SPR Data/OpenSPR/2020-01-06--16-14-49--TyT WT/ResponseData/InjectionAbsorbanceSpectra/buffer_7519.48s_Absorbance.csv
- SPR Data/OpenSPR/2020-01-06--16-14-49--TyT WT/ResponseData/InjectionAbsorbanceSpectra/buffer_7770.4s_Absorbance.csv
- SPR Data/OpenSPR/2020-01-06--16-14-49--TyT WT/ResponseData/InjectionAbsorbanceSpectra/buffer_7944s_Absorbance.csv
- SPR Data/OpenSPR/2020-01-06--16-14-49--TyT WT/ResponseData/InjectionAbsorbanceSpectra/buffer_8217.63s_Absorbance.csv
- SPR Data/OpenSPR/2020-01-06--16-14-49--TyT WT/ResponseData/InjectionAbsorbanceSpectra/buffer_830.83s_Absorbance.csv
- SPR Data/OpenSPR/2020-01-06--16-14-49--TyT WT/ResponseData/InjectionAbsorbanceSpectra/buffer_8504.02s_Absorbance.csv
- SPR Data/OpenSPR/2020-01-06--16-14-49--TyT WT/ResponseData/InjectionAbsorbanceSpectra/buffer_8761.6s_Absorbance.csv
- SPR Data/OpenSPR/2020-01-06--16-14-49--TyT WT/ResponseData/InjectionAbsorbanceSpectra/buffer_9057.88s_Absorbance.csv
- SPR Data/OpenSPR/2020-01-06--16-14-49--TyT WT/ResponseData/InjectionAbsorbanceSpectra/buffer_9373.02s_Absorbance.csv
- SPR Data/OpenSPR/2020-01-06--16-14-49--TyT WT/ResponseData/InjectionAbsorbanceSpectra/buffer_9690.86s_Absorbance.csv
- SPR Data/OpenSPR/2020-01-06--16-14-49--TyT WT/ResponseData/InjectionAbsorbanceSpectra/cobalt_1194.24s_Absorbance.csv
- SPR Data/OpenSPR/2020-01-06--16-14-49--TyT WT/ResponseData/InjectionAbsorbanceSpectra/cobalt_1679.22s_Absorbance.csv
- SPR Data/OpenSPR/2020-01-06--16-14-49--TyT WT/ResponseData/InjectionAbsorbanceSpectra/h2o_1073.2s_Absorbance.csv
- SPR Data/OpenSPR/2020-01-06--16-14-49--TyT WT/ResponseData/InjectionAbsorbanceSpectra/h2o_1314.88s_Absorbance.csv
- SPR Data/OpenSPR/2020-01-06--16-14-49--TyT WT/ResponseData/InjectionAbsorbanceSpectra/h2o_1557.63s_Absorbance.csv
- SPR Data/OpenSPR/2020-01-06--16-14-49--TyT WT/ResponseData/InjectionAbsorbanceSpectra/h2o_1802.75s_Absorbance.csv
- SPR Data/OpenSPR/2020-01-06--16-14-49--TyT WT/ResponseData/InjectionAbsorbanceSpectra/imd_951.99s_Absorbance.csv
- SPR Data/OpenSPR/2020-01-06--16-14-49--TyT WT/ResponseData/InjectionAbsorbanceSpectra/stripping_1436.14s_Absorbance.csv
- SPR Data/OpenSPR/2020-01-06--16-14-49--TyT WT/ResponseData/InjectionAbsorbanceSpectra/TyT WT_2044.96s_Absorbance.csv
- SPR Data/OpenSPR/2020-01-06--16-14-49--TyT WT/ResponseData/Test_Results.csv
- SPR Data/OpenSPR/2020-01-06--16-14-49--TyT WT/Test_Injections.txt
- SPR Data/OpenSPR/2020-01-06--16-14-49--TyT WT/TraceDrawerExport/
- SPR Data/OpenSPR/2020-01-06--16-14-49--TyT WT/TraceDrawerExport/2020-01-06--16-14-49--TyT WT_CH1_RAW.txt
- SPR Data/OpenSPR/2020-01-06--16-14-49--TyT WT/TraceDrawerExport/2020-01-06--16-14-49--TyT WT_FullTestPreview.txt
- SPR Data/OpenSPR/2020-01-06--16-14-49--TyT WT/TraceDrawerExport/HighResolution/
- SPR Data/OpenSPR/2020-01-06--16-14-49--TyT WT/TraceDrawerExport/HighResolution/2020-01-06--16-14-49--TyT WT_CH1_HR.txt
- SPR Data/OpenSPR/2020-01-06--16-14-49--TyT WT/TraceDrawerExport/LowResolution/
- SPR Data/OpenSPR/2020-01-06--16-14-49--TyT WT/TraceDrawerExport/LowResolution/2020-01-06--16-14-49--TyT WT_CH1_LR.txt
- SPR Data/OpenSPR/2020-01-06--16-14-49--TyT WT/TraceDrawerExport/NormalResolution/
- SPR Data/OpenSPR/2020-01-06--16-14-49--TyT WT/TraceDrawerExport/NormalResolution/2020-01-06--16-14-49--TyT WT_CH1_NR.txt
- SPR Data/OpenSPR/2020-01-06--18-59-17--TyT WT 9oac/
- SPR Data/OpenSPR/2020-01-06--18-59-17--TyT WT 9oac/InstrumentState/
- SPR Data/OpenSPR/2020-01-06--18-59-17--TyT WT 9oac/InstrumentState/Log_2020-01-06--18-59-04 PM.txt
- SPR Data/OpenSPR/2020-01-06--18-59-17--TyT WT 9oac/InstrumentState/SensorReadouts.csv
- SPR Data/OpenSPR/2020-01-06--18-59-17--TyT WT 9oac/ResponseData/
- SPR Data/OpenSPR/2020-01-06--18-59-17--TyT WT 9oac/ResponseData/2020-01-06--18-59-17--TyT WT 9oacTest_Results-Final.csv
- SPR Data/OpenSPR/2020-01-06--18-59-17--TyT WT 9oac/ResponseData/InjectionAbsorbanceSpectra/
- SPR Data/OpenSPR/2020-01-06--18-59-17--TyT WT 9oac/ResponseData/InjectionAbsorbanceSpectra/a23 9oac_1237.08s_Absorbance.csv
- SPR Data/OpenSPR/2020-01-06--18-59-17--TyT WT 9oac/ResponseData/InjectionAbsorbanceSpectra/a23 9oac_1892.07s_Absorbance.csv
- SPR Data/OpenSPR/2020-01-06--18-59-17--TyT WT 9oac/ResponseData/InjectionAbsorbanceSpectra/a23 9oac_2726.06s_Absorbance.csv
- SPR Data/OpenSPR/2020-01-06--18-59-17--TyT WT 9oac/ResponseData/InjectionAbsorbanceSpectra/a23 9oac_2987.55s_Absorbance.csv
- SPR Data/OpenSPR/2020-01-06--18-59-17--TyT WT 9oac/ResponseData/InjectionAbsorbanceSpectra/a23_1493.52s_Absorbance.csv
- SPR Data/OpenSPR/2020-01-06--18-59-17--TyT WT 9oac/ResponseData/InjectionAbsorbanceSpectra/a23_2214.56s_Absorbance.csv
- SPR Data/OpenSPR/2020-01-06--18-59-17--TyT WT 9oac/ResponseData/InjectionAbsorbanceSpectra/a23_2469.31s_Absorbance.csv
- SPR Data/OpenSPR/2020-01-06--18-59-17--TyT WT 9oac/ResponseData/InjectionAbsorbanceSpectra/a23_4390.62s_Absorbance.csv
- SPR Data/OpenSPR/2020-01-06--18-59-17--TyT WT 9oac/ResponseData/InjectionAbsorbanceSpectra/a26 9oac_4129.14s_Absorbance.csv
- SPR Data/OpenSPR/2020-01-06--18-59-17--TyT WT 9oac/ResponseData/InjectionAbsorbanceSpectra/a26 9oac_4668.94s_Absorbance.csv
- SPR Data/OpenSPR/2020-01-06--18-59-17--TyT WT 9oac/ResponseData/InjectionAbsorbanceSpectra/a26 9oac_4910.99s_Absorbance.csv
- SPR Data/OpenSPR/2020-01-06--18-59-17--TyT WT 9oac/ResponseData/InjectionAbsorbanceSpectra/a26 9oac_5220.02s_Absorbance.csv
- SPR Data/OpenSPR/2020-01-06--18-59-17--TyT WT 9oac/ResponseData/InjectionAbsorbanceSpectra/a26 9oac_5491.78s_Absorbance.csv
- SPR Data/OpenSPR/2020-01-06--18-59-17--TyT WT 9oac/ResponseData/InjectionAbsorbanceSpectra/buffer_1115.72s_Absorbance.csv
- SPR Data/OpenSPR/2020-01-06--18-59-17--TyT WT 9oac/ResponseData/InjectionAbsorbanceSpectra/buffer_1358.21s_Absorbance.csv
- SPR Data/OpenSPR/2020-01-06--18-59-17--TyT WT 9oac/ResponseData/InjectionAbsorbanceSpectra/buffer_1649.11s_Absorbance.csv
- SPR Data/OpenSPR/2020-01-06--18-59-17--TyT WT 9oac/ResponseData/InjectionAbsorbanceSpectra/buffer_1770.24s_Absorbance.csv
- SPR Data/OpenSPR/2020-01-06--18-59-17--TyT WT 9oac/ResponseData/InjectionAbsorbanceSpectra/buffer_2015.27s_Absorbance.csv
- SPR Data/OpenSPR/2020-01-06--18-59-17--TyT WT 9oac/ResponseData/InjectionAbsorbanceSpectra/buffer_2345.4s_Absorbance.csv
- SPR Data/OpenSPR/2020-01-06--18-59-17--TyT WT 9oac/ResponseData/InjectionAbsorbanceSpectra/buffer_2605.06s_Absorbance.csv
- SPR Data/OpenSPR/2020-01-06--18-59-17--TyT WT 9oac/ResponseData/InjectionAbsorbanceSpectra/buffer_2866.79s_Absorbance.csv
- SPR Data/OpenSPR/2020-01-06--18-59-17--TyT WT 9oac/ResponseData/InjectionAbsorbanceSpectra/buffer_3178.04s_Absorbance.csv
- SPR Data/OpenSPR/2020-01-06--18-59-17--TyT WT 9oac/ResponseData/InjectionAbsorbanceSpectra/buffer_3343.67s_Absorbance.csv
- SPR Data/OpenSPR/2020-01-06--18-59-17--TyT WT 9oac/ResponseData/InjectionAbsorbanceSpectra/buffer_3583.9s_Absorbance.csv
- SPR Data/OpenSPR/2020-01-06--18-59-17--TyT WT 9oac/ResponseData/InjectionAbsorbanceSpectra/buffer_3764.66s_Absorbance.csv
- SPR Data/OpenSPR/2020-01-06--18-59-17--TyT WT 9oac/ResponseData/InjectionAbsorbanceSpectra/buffer_3885.26s_Absorbance.csv
- SPR Data/OpenSPR/2020-01-06--18-59-17--TyT WT 9oac/ResponseData/InjectionAbsorbanceSpectra/buffer_4007.15s_Absorbance.csv
- SPR Data/OpenSPR/2020-01-06--18-59-17--TyT WT 9oac/ResponseData/InjectionAbsorbanceSpectra/buffer_4269.91s_Absorbance.csv
- SPR Data/OpenSPR/2020-01-06--18-59-17--TyT WT 9oac/ResponseData/InjectionAbsorbanceSpectra/buffer_4516.78s_Absorbance.csv
- SPR Data/OpenSPR/2020-01-06--18-59-17--TyT WT 9oac/ResponseData/InjectionAbsorbanceSpectra/buffer_4789.78s_Absorbance.csv
- SPR Data/OpenSPR/2020-01-06--18-59-17--TyT WT 9oac/ResponseData/InjectionAbsorbanceSpectra/buffer_5099.07s_Absorbance.csv
- SPR Data/OpenSPR/2020-01-06--18-59-17--TyT WT 9oac/ResponseData/InjectionAbsorbanceSpectra/buffer_5344.29s_Absorbance.csv
- SPR Data/OpenSPR/2020-01-06--18-59-17--TyT WT 9oac/ResponseData/InjectionAbsorbanceSpectra/buffer_5632.98s_Absorbance.csv
- SPR Data/OpenSPR/2020-01-06--18-59-17--TyT WT 9oac/ResponseData/InjectionAbsorbanceSpectra/buffer_622.46s_Absorbance.csv
- SPR Data/OpenSPR/2020-01-06--18-59-17--TyT WT 9oac/ResponseData/InjectionAbsorbanceSpectra/buffer_864.21s_Absorbance.csv
- SPR Data/OpenSPR/2020-01-06--18-59-17--TyT WT 9oac/ResponseData/InjectionAbsorbanceSpectra/buffer_984.8s_Absorbance.csv
- SPR Data/OpenSPR/2020-01-06--18-59-17--TyT WT 9oac/ResponseData/InjectionAbsorbanceSpectra/cobalt_380.71s_Absorbance.csv
- SPR Data/OpenSPR/2020-01-06--18-59-17--TyT WT 9oac/ResponseData/InjectionAbsorbanceSpectra/h2o_259.04s_Absorbance.csv
- SPR Data/OpenSPR/2020-01-06--18-59-17--TyT WT 9oac/ResponseData/InjectionAbsorbanceSpectra/h2o_501.24s_Absorbance.csv
- SPR Data/OpenSPR/2020-01-06--18-59-17--TyT WT 9oac/ResponseData/InjectionAbsorbanceSpectra/imd_186.24s_Absorbance.csv
- SPR Data/OpenSPR/2020-01-06--18-59-17--TyT WT 9oac/ResponseData/InjectionAbsorbanceSpectra/imd_47.74s_Absorbance.csv
- SPR Data/OpenSPR/2020-01-06--18-59-17--TyT WT 9oac/ResponseData/InjectionAbsorbanceSpectra/stripping_112.07s_Absorbance.csv
- SPR Data/OpenSPR/2020-01-06--18-59-17--TyT WT 9oac/ResponseData/InjectionAbsorbanceSpectra/TyT WT_743.16s_Absorbance.csv
- SPR Data/OpenSPR/2020-01-06--18-59-17--TyT WT 9oac/ResponseData/Test_Results.csv
- SPR Data/OpenSPR/2020-01-06--18-59-17--TyT WT 9oac/Test_Injections.txt
- SPR Data/OpenSPR/2020-01-06--18-59-17--TyT WT 9oac/TraceDrawerExport/
- SPR Data/OpenSPR/2020-01-06--18-59-17--TyT WT 9oac/TraceDrawerExport/2020-01-06--18-59-17--TyT WT 9oac_CH1_RAW.txt
- SPR Data/OpenSPR/2020-01-06--18-59-17--TyT WT 9oac/TraceDrawerExport/2020-01-06--18-59-17--TyT WT 9oac_FullTestPreview.txt
- SPR Data/OpenSPR/2020-01-06--18-59-17--TyT WT 9oac/TraceDrawerExport/HighResolution/
- SPR Data/OpenSPR/2020-01-06--18-59-17--TyT WT 9oac/TraceDrawerExport/HighResolution/2020-01-06--18-59-17--TyT WT 9oac_CH1_HR.txt
- SPR Data/OpenSPR/2020-01-06--18-59-17--TyT WT 9oac/TraceDrawerExport/LowResolution/
- SPR Data/OpenSPR/2020-01-06--18-59-17--TyT WT 9oac/TraceDrawerExport/LowResolution/2020-01-06--18-59-17--TyT WT 9oac_CH1_LR.txt
- SPR Data/OpenSPR/2020-01-06--18-59-17--TyT WT 9oac/TraceDrawerExport/NormalResolution/
- SPR Data/OpenSPR/2020-01-06--18-59-17--TyT WT 9oac/TraceDrawerExport/NormalResolution/2020-01-06--18-59-17--TyT WT 9oac_CH1_NR.txt
- SPR Data/OpenSPR/2020-01-06--20-36-21--TyT WT 4oac/
- SPR Data/OpenSPR/2020-01-06--20-36-21--TyT WT 4oac/InstrumentState/
- SPR Data/OpenSPR/2020-01-06--20-36-21--TyT WT 4oac/InstrumentState/Log_2020-01-06--20-36-13 PM.txt
- SPR Data/OpenSPR/2020-01-06--20-36-21--TyT WT 4oac/InstrumentState/SensorReadouts.csv
- SPR Data/OpenSPR/2020-01-06--20-36-21--TyT WT 4oac/ResponseData/
- SPR Data/OpenSPR/2020-01-06--20-36-21--TyT WT 4oac/ResponseData/2020-01-06--20-36-21--TyT WT 4oacTest_Results-Final.csv
- SPR Data/OpenSPR/2020-01-06--20-36-21--TyT WT 4oac/ResponseData/InjectionAbsorbanceSpectra/
- SPR Data/OpenSPR/2020-01-06--20-36-21--TyT WT 4oac/ResponseData/InjectionAbsorbanceSpectra/a23 4oac_1579.96s_Absorbance.csv
- SPR Data/OpenSPR/2020-01-06--20-36-21--TyT WT 4oac/ResponseData/InjectionAbsorbanceSpectra/a23 4oac_1852.3s_Absorbance.csv
- SPR Data/OpenSPR/2020-01-06--20-36-21--TyT WT 4oac/ResponseData/InjectionAbsorbanceSpectra/a23 4oac_2115.98s_Absorbance.csv
- SPR Data/OpenSPR/2020-01-06--20-36-21--TyT WT 4oac/ResponseData/InjectionAbsorbanceSpectra/a23 4oac_2380.03s_Absorbance.csv
- SPR Data/OpenSPR/2020-01-06--20-36-21--TyT WT 4oac/ResponseData/InjectionAbsorbanceSpectra/a23 4oac_2632.26s_Absorbance.csv
- SPR Data/OpenSPR/2020-01-06--20-36-21--TyT WT 4oac/ResponseData/InjectionAbsorbanceSpectra/a26gcbiotin_3491.88s_Absorbance.csv
- SPR Data/OpenSPR/2020-01-06--20-36-21--TyT WT 4oac/ResponseData/InjectionAbsorbanceSpectra/buffer_1035.9s_Absorbance.csv
- SPR Data/OpenSPR/2020-01-06--20-36-21--TyT WT 4oac/ResponseData/InjectionAbsorbanceSpectra/buffer_1192.46s_Absorbance.csv
- SPR Data/OpenSPR/2020-01-06--20-36-21--TyT WT 4oac/ResponseData/InjectionAbsorbanceSpectra/buffer_1459.12s_Absorbance.csv
- SPR Data/OpenSPR/2020-01-06--20-36-21--TyT WT 4oac/ResponseData/InjectionAbsorbanceSpectra/buffer_1704.51s_Absorbance.csv
- SPR Data/OpenSPR/2020-01-06--20-36-21--TyT WT 4oac/ResponseData/InjectionAbsorbanceSpectra/buffer_1975.19s_Absorbance.csv
- SPR Data/OpenSPR/2020-01-06--20-36-21--TyT WT 4oac/ResponseData/InjectionAbsorbanceSpectra/buffer_2246.65s_Absorbance.csv
- SPR Data/OpenSPR/2020-01-06--20-36-21--TyT WT 4oac/ResponseData/InjectionAbsorbanceSpectra/buffer_2501.64s_Absorbance.csv
- SPR Data/OpenSPR/2020-01-06--20-36-21--TyT WT 4oac/ResponseData/InjectionAbsorbanceSpectra/buffer_2773.27s_Absorbance.csv
- SPR Data/OpenSPR/2020-01-06--20-36-21--TyT WT 4oac/ResponseData/InjectionAbsorbanceSpectra/buffer_2986.64s_Absorbance.csv
- SPR Data/OpenSPR/2020-01-06--20-36-21--TyT WT 4oac/ResponseData/InjectionAbsorbanceSpectra/buffer_3107.85s_Absorbance.csv
- SPR Data/OpenSPR/2020-01-06--20-36-21--TyT WT 4oac/ResponseData/InjectionAbsorbanceSpectra/buffer_3198.58s_Absorbance.csv
- SPR Data/OpenSPR/2020-01-06--20-36-21--TyT WT 4oac/ResponseData/InjectionAbsorbanceSpectra/buffer_3334.51s_Absorbance.csv
- SPR Data/OpenSPR/2020-01-06--20-36-21--TyT WT 4oac/ResponseData/InjectionAbsorbanceSpectra/buffer_3653.21s_Absorbance.csv
- SPR Data/OpenSPR/2020-01-06--20-36-21--TyT WT 4oac/ResponseData/InjectionAbsorbanceSpectra/buffer_3957.36s_Absorbance.csv
- SPR Data/OpenSPR/2020-01-06--20-36-21--TyT WT 4oac/ResponseData/InjectionAbsorbanceSpectra/buffer_4079.59s_Absorbance.csv
- SPR Data/OpenSPR/2020-01-06--20-36-21--TyT WT 4oac/ResponseData/InjectionAbsorbanceSpectra/buffer_4381.54s_Absorbance.csv
- SPR Data/OpenSPR/2020-01-06--20-36-21--TyT WT 4oac/ResponseData/InjectionAbsorbanceSpectra/buffer_4628.17s_Absorbance.csv
- SPR Data/OpenSPR/2020-01-06--20-36-21--TyT WT 4oac/ResponseData/InjectionAbsorbanceSpectra/buffer_4882.41s_Absorbance.csv
- SPR Data/OpenSPR/2020-01-06--20-36-21--TyT WT 4oac/ResponseData/InjectionAbsorbanceSpectra/buffer_5203.42s_Absorbance.csv
- SPR Data/OpenSPR/2020-01-06--20-36-21--TyT WT 4oac/ResponseData/InjectionAbsorbanceSpectra/buffer_5245.79s_Absorbance.csv
- SPR Data/OpenSPR/2020-01-06--20-36-21--TyT WT 4oac/ResponseData/InjectionAbsorbanceSpectra/buffer_5293.59s_Absorbance.csv
- SPR Data/OpenSPR/2020-01-06--20-36-21--TyT WT 4oac/ResponseData/InjectionAbsorbanceSpectra/buffer_638.58s_Absorbance.csv
- SPR Data/OpenSPR/2020-01-06--20-36-21--TyT WT 4oac/ResponseData/InjectionAbsorbanceSpectra/buffer_955.65s_Absorbance.csv
- SPR Data/OpenSPR/2020-01-06--20-36-21--TyT WT 4oac/ResponseData/InjectionAbsorbanceSpectra/cobalt_382.62s_Absorbance.csv
- SPR Data/OpenSPR/2020-01-06--20-36-21--TyT WT 4oac/ResponseData/InjectionAbsorbanceSpectra/h2o_260.98s_Absorbance.csv
- SPR Data/OpenSPR/2020-01-06--20-36-21--TyT WT 4oac/ResponseData/InjectionAbsorbanceSpectra/h2o_503.25s_Absorbance.csv
- SPR Data/OpenSPR/2020-01-06--20-36-21--TyT WT 4oac/ResponseData/InjectionAbsorbanceSpectra/imd_112.38s_Absorbance.csv
- SPR Data/OpenSPR/2020-01-06--20-36-21--TyT WT 4oac/ResponseData/InjectionAbsorbanceSpectra/imd_51.31s_Absorbance.csv
- SPR Data/OpenSPR/2020-01-06--20-36-21--TyT WT 4oac/ResponseData/InjectionAbsorbanceSpectra/isoh_5127.16s_Absorbance.csv
- SPR Data/OpenSPR/2020-01-06--20-36-21--TyT WT 4oac/ResponseData/InjectionAbsorbanceSpectra/neu5gc_4261.1s_Absorbance.csv
- SPR Data/OpenSPR/2020-01-06--20-36-21--TyT WT 4oac/ResponseData/InjectionAbsorbanceSpectra/neu5gc_4502.9s_Absorbance.csv
- SPR Data/OpenSPR/2020-01-06--20-36-21--TyT WT 4oac/ResponseData/InjectionAbsorbanceSpectra/neu5gc_4751.35s_Absorbance.csv
- SPR Data/OpenSPR/2020-01-06--20-36-21--TyT WT 4oac/ResponseData/InjectionAbsorbanceSpectra/neu5gc_5003.95s_Absorbance.csv
- SPR Data/OpenSPR/2020-01-06--20-36-21--TyT WT 4oac/ResponseData/InjectionAbsorbanceSpectra/neu5gc_5389.94s_Absorbance.csv
- SPR Data/OpenSPR/2020-01-06--20-36-21--TyT WT 4oac/ResponseData/InjectionAbsorbanceSpectra/neu5gc_5595.48s_Absorbance.csv
- SPR Data/OpenSPR/2020-01-06--20-36-21--TyT WT 4oac/ResponseData/InjectionAbsorbanceSpectra/stripping_180.64s_Absorbance.csv
- SPR Data/OpenSPR/2020-01-06--20-36-21--TyT WT 4oac/ResponseData/InjectionAbsorbanceSpectra/TyT wt_759.13s_Absorbance.csv
- SPR Data/OpenSPR/2020-01-06--20-36-21--TyT WT 4oac/ResponseData/Test_Results.csv
- SPR Data/OpenSPR/2020-01-06--20-36-21--TyT WT 4oac/Test_Injections.txt
- SPR Data/OpenSPR/2020-01-06--20-36-21--TyT WT 4oac/TraceDrawerExport/
- SPR Data/OpenSPR/2020-01-06--20-36-21--TyT WT 4oac/TraceDrawerExport/2020-01-06--20-36-21--TyT WT 4oac_CH1_RAW.txt
- SPR Data/OpenSPR/2020-01-06--20-36-21--TyT WT 4oac/TraceDrawerExport/2020-01-06--20-36-21--TyT WT 4oac_FullTestPreview.txt
- SPR Data/OpenSPR/2020-01-06--20-36-21--TyT WT 4oac/TraceDrawerExport/HighResolution/
- SPR Data/OpenSPR/2020-01-06--20-36-21--TyT WT 4oac/TraceDrawerExport/HighResolution/2020-01-06--20-36-21--TyT WT 4oac_CH1_HR.txt
- SPR Data/OpenSPR/2020-01-06--20-36-21--TyT WT 4oac/TraceDrawerExport/LowResolution/
- SPR Data/OpenSPR/2020-01-06--20-36-21--TyT WT 4oac/TraceDrawerExport/LowResolution/2020-01-06--20-36-21--TyT WT 4oac_CH1_LR.txt
- SPR Data/OpenSPR/2020-01-06--20-36-21--TyT WT 4oac/TraceDrawerExport/NormalResolution/
- SPR Data/OpenSPR/2020-01-06--20-36-21--TyT WT 4oac/TraceDrawerExport/NormalResolution/2020-01-06--20-36-21--TyT WT 4oac_CH1_NR.txt
- SPR Data/Raw SPR Data Text Format/
- SPR Data/Raw SPR Data Text Format/A23 4OAc.txt
- SPR Data/Raw SPR Data Text Format/A23 9OAc.txt
- SPR Data/Raw SPR Data Text Format/A23.txt
- SPR Data/Raw SPR Data Text Format/A26 9OAc.txt
- SPR Data/Raw SPR Data Text Format/A26.txt
- SPR Data/Raw SPR Data Text Format/Neu5Gc.txt
- SPR Data/working.ltv
