# Supplementary material for: Editorial Note: The role of 9-O-acetylated glycan receptor moieties in the typhoid toxin binding and intoxication
Source: PLoS Pathog. 2026 Jul 13;22(7):e1014413. doi: 10.1371/journal.ppat.1014413 (PMC13362111; doi:10.1371/journal.ppat.1014413)
Supplement: S1 File — (ZIP) [file ppat.1014413.s001.zip › SPR Data/Individual Data/A23 9OAc.xlsx]

## Sheet: Sheet5
Column1	Column2	Column3	Column4	Column5	Column6	Column7	Column8	Column9	Column10	Column11	Column12	Column13	Column14	Column15	Column16	Column17	Column18	Column19	Column20
Export filename	C:\Users\OpenSPR\Desktop\Data\A23 9OAc.txt
Export time	1/7/2020 2:21 PM
Result filename	C:\Users\OpenSPR\Desktop\working.ltv - Kinetics evaluation: New Overlay(5)
Plot name	Kinetics evaluation: New Overlay(5)
Plot xlabel	Time (s)
Plot ylabel	Signal
Property Analysis temp
Property Analysis date
Property Filename
Property Instrument id
Property Instrument type
Property Software
Property Solid support
Curve	0	Curve	1	Curve	2	Curve	3	Curve	4	Curve	5	Curve	6	Curve	7	Curve	8	Curve	9
Curve name	a23 1mM_2214.56s fitted	Curve name	a23 2.5mM_2469.31s fitted	Curve name	a23 250ÂµM_1493.52s fitted	Curve name	a23 9oac 125ÂµM_1237.08s fitted	Curve name	a23 9oac 500ÂµM_1892.07s fitted	Curve name	a23 1mM_2214.56s	Curve name	a23 2.5mM_2469.31s	Curve name	a23 250ÂµM_1493.52s	Curve name	a23 9oac 125ÂµM_1237.08s	Curve name	a23 9oac 500ÂµM_1892.07s
Curve protected	FALSE	Curve protected	FALSE	Curve protected	FALSE	Curve protected	FALSE	Curve protected	FALSE	Curve protected	FALSE	Curve protected	FALSE	Curve protected	FALSE	Curve protected	FALSE	Curve protected	FALSE
Curve type	Curve	Curve type	Curve	Curve type	Curve	Curve type	Curve	Curve type	Curve	Curve type	Curve	Curve type	Curve	Curve type	Curve	Curve type	Curve	Curve type	Curve
Curve ligand		Curve ligand		Curve ligand		Curve ligand		Curve ligand		Curve ligand		Curve ligand		Curve ligand		Curve ligand		Curve ligand
Curve concentration (M)	0.0000E0	Curve concentration (M)	0.0000E0	Curve concentration (M)	0.0000E0	Curve concentration (M)	0.0000E0	Curve concentration (M)	0.0000E0	Curve concentration (M)	0.0000E0	Curve concentration (M)	0.0000E0	Curve concentration (M)	0.0000E0	Curve concentration (M)	0.0000E0	Curve concentration (M)	0.0000E0
Curve target		Curve target		Curve target		Curve target		Curve target		Curve target		Curve target		Curve target		Curve target		Curve target
Curve description	Kinetic fit to curve a23 1mM_2214.56s	Curve description	Kinetic fit to curve a23 2.5mM_2469.31s	Curve description	Kinetic fit to curve a23 250ÂµM_1493.52s	Curve description	Kinetic fit to curve a23 9oac 125ÂµM_1237.08s	Curve description	Kinetic fit to curve a23 9oac 500ÂµM_1892.07s	Curve description		Curve description		Curve description		Curve description		Curve description
X	Y	X	Y	X	Y	X	Y	X	Y	X	Y	X	Y	X	Y	X	Y	X	Y
0.0000000E0	0.0000000E0	0.0000000E0	0.0000000E0	0.0000000E0	0.0000000E0	0.0000000E0	0.0000000E0	0.0000000E0	0.0000000E0	0.0000000E0	0.0000000E0	0.0000000E0	0.0000000E0	0.0000000E0	0.0000000E0	0.0000000E0	0.0000000E0	0.0000000E0	0.0000000E0
4.2000000E-1	0.0000000E0	3.9000000E-1	0.0000000E0	4.4000000E-1	0.0000000E0	1.2000000E-1	0.0000000E0	1.1000000E-1	0.0000000E0	4.2000000E-1	-1.2316035E-2	3.9000000E-1	-2.0003430E-3	4.4000000E-1	-9.7117962E-2	1.2000000E-1	7.9595660E-3	1.1000000E-1	-2.4001761E-2
5.6000000E-1	0.0000000E0	5.9000000E-1	0.0000000E0	6.0000000E-1	0.0000000E0	4.6000000E-1	0.0000000E0	4.6000000E-1	0.0000000E0	5.6000000E-1	-2.1924866E-2	5.9000000E-1	2.6249170E-3	6.0000000E-1	-1.9467899E-1	4.6000000E-1	9.8248601E-3	4.6000000E-1	-4.6212182E-2
6.6000000E-1	0.0000000E0	7.0000000E-1	0.0000000E0	7.0000000E-1	0.0000000E0	5.8000000E-1	0.0000000E0	6.8000000E-1	0.0000000E0	6.6000000E-1	-3.8581196E-2	7.0000000E-1	5.7678060E-3	7.0000000E-1	-2.8529090E-1	5.8000000E-1	3.8251620E-3	6.8000000E-1	-6.4871696E-2
7.7000000E-1	0.0000000E0	8.0000000E-1	0.0000000E0	8.0000000E-1	0.0000000E0	6.9000000E-1	0.0000000E0	7.8000000E-1	0.0000000E0	7.7000000E-1	-5.5740169E-2	8.0000000E-1	2.3921440E-3	8.0000000E-1	-3.6895371E-1	6.9000000E-1	-1.0039527E-2	7.8000000E-1	-7.8436435E-2
8.7000000E-1	0.0000000E0	9.0000000E-1	0.0000000E0	9.1000000E-1	0.0000000E0	7.9000000E-1	0.0000000E0	8.8000000E-1	0.0000000E0	8.7000000E-1	-8.3493123E-2	9.0000000E-1	-5.4602299E-4	9.1000000E-1	-4.4507204E-1	7.9000000E-1	-1.8468485E-2	8.8000000E-1	-8.5331203E-2
9.7000000E-1	0.0000000E0	1.0000000E0	0.0000000E0	1.0100000E0	0.0000000E0	8.9000000E-1	0.0000000E0	9.9000000E-1	0.0000000E0	9.7000000E-1	-1.1823606E-1	1.0000000E0	-3.7898330E-3	1.0100000E0	-5.1591449E-1	8.9000000E-1	-3.1290595E-2	9.9000000E-1	-9.3088115E-2
1.0800000E0	0.0000000E0	1.1100000E0	0.0000000E0	1.1200000E0	0.0000000E0	9.9000000E-1	0.0000000E0	1.0900000E0	0.0000000E0	1.0800000E0	-1.5921749E-1	1.1100000E0	-7.3392850E-3	1.1200000E0	-5.7053887E-1	9.9000000E-1	-4.8029440E-2	1.0900000E0	-1.0170717E-1
1.2200000E0	0.0000000E0	1.2300000E0	0.0000000E0	1.2500000E0	0.0000000E0	1.1000000E0	0.0000000E0	1.1900000E0	0.0000000E0	1.2200000E0	-2.0718890E-1	1.2300000E0	-1.1194380E-2	1.2500000E0	-6.0894518E-1	1.1000000E0	-6.8685022E-2	1.1900000E0	-1.1118837E-1
1.3300000E0	0.0000000E0	1.3900000E0	0.0000000E0	1.3700000E0	0.0000000E0	1.2100000E0	0.0000000E0	1.3100000E0	0.0000000E0	1.3300000E0	-2.4413182E-1	1.3900000E0	-1.0431658E-2	1.3700000E0	-6.3023539E-1	1.2100000E0	-8.9206367E-2	1.3100000E0	-1.2022611E-1
1.4300000E0	0.0000000E0	1.4900000E0	0.0000000E0	1.4800000E0	0.0000000E0	1.3100000E0	0.0000000E0	1.4100000E0	0.0000000E0	1.4300000E0	-2.6945561E-1	1.4900000E0	-3.4560270E-3	1.4800000E0	-6.3972574E-1	1.3100000E0	-1.1641078E-1	1.4100000E0	-1.3567400E-1
1.5400000E0	0.0000000E0	1.5900000E0	0.0000000E0	1.5800000E0	0.0000000E0	1.4200000E0	0.0000000E0	1.5200000E0	0.0000000E0	1.5400000E0	-2.8375090E-1	1.5900000E0	9.7325120E-3	1.5800000E0	-6.4117476E-1	1.4200000E0	-1.6202655E-1	1.5200000E0	-1.5391033E-1
1.6400000E0	0.0000000E0	1.7400000E0	0.0000000E0	1.6900000E0	0.0000000E0	1.5200000E0	0.0000000E0	1.6200000E0	0.0000000E0	1.6400000E0	-2.8507518E-1	1.7400000E0	2.9805212E-2	1.6900000E0	-6.3404798E-1	1.5200000E0	-2.1432538E-1	1.6200000E0	-1.7599348E-1
1.7500000E0	0.0000000E0	1.8400000E0	0.0000000E0	1.7900000E0	0.0000000E0	1.6200000E0	0.0000000E0	1.7200000E0	0.0000000E0	1.7500000E0	-2.7144234E-1	1.8400000E0	4.6504058E-2	1.7900000E0	-6.1508100E-1	1.6200000E0	-2.7880255E-1	1.7200000E0	-2.0463794E-1
1.8500000E0	0.0000000E0	1.9500000E0	0.0000000E0	1.8900000E0	0.0000000E0	1.7200000E0	0.0000000E0	1.8300000E0	0.0000000E0	1.8500000E0	-2.4939722E-1	1.9500000E0	6.4865232E-2	1.8900000E0	-5.9087855E-1	1.7200000E0	-3.6029101E-1	1.8300000E0	-2.4060368E-1
1.9500000E0	0.0000000E0	2.0800000E0	0.0000000E0	2.0000000E0	0.0000000E0	1.8200000E0	0.0000000E0	1.9300000E0	0.0000000E0	1.9500000E0	-2.1239498E-1	2.0800000E0	7.7932688E-2	2.0000000E0	-5.6134330E-1	1.8200000E0	-4.5197348E-1	1.9300000E0	-2.8355589E-1
2.0500000E0	0.0000000E0	2.1800000E0	0.0000000E0	2.1000000E0	0.0000000E0	1.9300000E0	0.0000000E0	2.0300000E0	0.0000000E0	2.0500000E0	-1.7304567E-1	2.1800000E0	8.7845731E-2	2.1000000E0	-5.2714492E-1	1.9300000E0	-5.4708543E-1	2.0300000E0	-3.2807172E-1
2.2200000E0	0.0000000E0	2.3000000E0	0.0000000E0	2.2400000E0	0.0000000E0	2.0300000E0	0.0000000E0	2.1400000E0	0.0000000E0	2.2200000E0	-1.2159459E-1	2.3000000E0	9.3208193E-2	2.2400000E0	-4.9922562E-1	2.0300000E0	-6.4610328E-1	2.1400000E0	-3.7415116E-1
2.3400000E0	0.0000000E0	2.4200000E0	0.0000000E0	2.3600000E0	0.0000000E0	2.1300000E0	0.0000000E0	2.2700000E0	0.0000000E0	2.3400000E0	-6.7796452E-2	2.4200000E0	9.8694155E-2	2.3600000E0	-4.7758539E-1	2.1300000E0	-7.4902703E-1	2.2700000E0	-4.2179422E-1
2.4400000E0	0.0000000E0	2.5300000E0	0.0000000E0	2.4700000E0	0.0000000E0	2.3000000E0	0.0000000E0	2.3800000E0	0.0000000E0	2.4400000E0	-2.1018254E-2	2.5300000E0	1.0534927E-1	2.4700000E0	-4.6144903E-1	2.3000000E0	-8.4903938E-1	2.3800000E0	-4.7938206E-1
2.5400000E0	0.0000000E0	2.6300000E0	0.0000000E0	2.5700000E0	0.0000000E0	2.4000000E0	0.0000000E0	2.4800000E0	0.0000000E0	2.5400000E0	1.8298960E-2	2.6300000E0	1.1012216E-1	2.5700000E0	-4.5248975E-1	2.4000000E0	-9.4818362E-1	2.4800000E0	-5.3105185E-1
2.6400000E0	0.0000000E0	2.7300000E0	0.0000000E0	2.6700000E0	0.0000000E0	2.5000000E0	0.0000000E0	2.5800000E0	0.0000000E0	2.6400000E0	4.3963980E-2	2.7300000E0	1.1301283E-1	2.6700000E0	-4.4776927E-1	2.5000000E0	-1.0311157E0	2.5800000E0	-5.7680359E-1
2.8200000E0	0.0000000E0	2.8300000E0	0.0000000E0	2.7700000E0	0.0000000E0	2.6100000E0	0.0000000E0	2.6900000E0	0.0000000E0	2.8200000E0	5.5976807E-2	2.8300000E0	1.1335002E-1	2.7700000E0	-4.3994628E-1	2.6100000E0	-1.0962745E0	2.6900000E0	-6.1935179E-1
2.9200000E0	0.0000000E0	2.9400000E0	0.0000000E0	2.8700000E0	0.0000000E0	2.7100000E0	0.0000000E0	2.7900000E0	0.0000000E0	2.9200000E0	4.4451337E-2	2.9400000E0	1.1289539E-1	2.8700000E0	-4.3228519E-1	2.7100000E0	-1.1363939E0	2.7900000E0	-6.4898823E-1
3.0300000E0	0.0000000E0	3.0400000E0	0.0000000E0	2.9800000E0	0.0000000E0	2.8200000E0	0.0000000E0	2.8900000E0	0.0000000E0	3.0300000E0	1.8039048E-2	3.0400000E0	1.1510911E-1	2.9800000E0	-4.1818125E-1	2.8200000E0	-1.1534584E0	2.8900000E0	-6.6495294E-1
3.1300000E0	0.0000000E0	3.2100000E0	0.0000000E0	3.0800000E0	0.0000000E0	2.9300000E0	0.0000000E0	2.9900000E0	0.0000000E0	3.1300000E0	-2.3260060E-2	3.2100000E0	1.2450584E-1	3.0800000E0	-3.9706212E-1	2.9300000E0	-1.1474678E0	2.9900000E0	-6.6724594E-1
3.2400000E0	0.0000000E0	3.3500000E0	0.0000000E0	3.2400000E0	0.0000000E0	3.0300000E0	0.0000000E0	3.0900000E0	0.0000000E0	3.2400000E0	-6.3658085E-2	3.3500000E0	1.3055074E-1	3.2400000E0	-3.6896816E-1	3.0300000E0	-1.1266153E0	3.0900000E0	-6.4998509E-1
3.3500000E0	0.0000000E0	3.4600000E0	0.0000000E0	3.3500000E0	0.0000000E0	3.1300000E0	0.0000000E0	3.1900000E0	0.0000000E0	3.3500000E0	-1.1532259E-1	3.4600000E0	1.3463998E-1	3.3500000E0	-3.3761754E-1	3.1300000E0	-1.1043998E0	3.1900000E0	-6.2056496E-1
3.4500000E0	0.0000000E0	3.5600000E0	0.0000000E0	3.4500000E0	0.0000000E0	3.3000000E0	0.0000000E0	3.3100000E0	0.0000000E0	3.4500000E0	-1.6849887E-1	3.5600000E0	1.3209948E-1	3.4500000E0	-3.0301027E-1	3.3000000E0	-1.0790507E0	3.3100000E0	-5.7898555E-1
3.5600000E0	0.0000000E0	3.6600000E0	0.0000000E0	3.5600000E0	0.0000000E0	3.4100000E0	0.0000000E0	3.4100000E0	0.0000000E0	3.5600000E0	-2.2318693E-1	3.6600000E0	1.2685483E-1	3.5600000E0	-2.6614999E-1	3.4100000E0	-1.0505679E0	3.4100000E0	-5.2179300E-1
3.6600000E0	0.0000000E0	3.7600000E0	0.0000000E0	3.6600000E0	0.0000000E0	3.5100000E0	0.0000000E0	3.5200000E0	0.0000000E0	3.6600000E0	-2.7569538E-1	3.7600000E0	1.1194998E-1	3.6600000E0	-2.2536347E-1	3.5100000E0	-1.0186563E0	3.5200000E0	-4.6443239E-1
3.7600000E0	0.0000000E0	3.8600000E0	0.0000000E0	3.7600000E0	0.0000000E0	3.6100000E0	0.0000000E0	3.6200000E0	0.0000000E0	3.7600000E0	-3.2962821E-1	3.8600000E0	8.7384924E-2	3.7600000E0	-1.8291929E-1	3.6100000E0	-9.9865972E-1	3.6200000E0	-4.0656892E-1
3.8600000E0	0.0000000E0	3.9700000E0	0.0000000E0	3.8600000E0	0.0000000E0	3.7100000E0	0.0000000E0	3.7300000E0	0.0000000E0	3.8600000E0	-3.8498543E-1	3.9700000E0	6.4198495E-2	3.8600000E0	-1.4289437E-1	3.7100000E0	-9.9166312E-1	3.7300000E0	-3.4820260E-1
3.9600000E0	0.0000000E0	4.0700000E0	0.0000000E0	3.9700000E0	0.0000000E0	3.8200000E0	0.0000000E0	3.8300000E0	0.0000000E0	3.9600000E0	-4.2475649E-1	4.0700000E0	4.5850875E-2	3.9700000E0	-1.0439068E-1	3.8200000E0	-9.9766645E-1	3.8300000E0	-2.9502153E-1
4.0700000E0	0.0000000E0	4.2100000E0	0.0000000E0	4.0700000E0	0.0000000E0	3.9200000E0	0.0000000E0	3.9300000E0	0.0000000E0	4.0700000E0	-4.5759288E-1	4.2100000E0	2.8881879E-2	4.0700000E0	-6.8306243E-2	3.9200000E0	-1.0234870E0	3.9300000E0	-2.4833133E-1
4.2300000E0	0.0000000E0	4.3300000E0	0.0000000E0	4.1700000E0	0.0000000E0	4.0200000E0	0.0000000E0	4.0400000E0	0.0000000E0	4.2300000E0	-4.8349459E-1	4.3300000E0	1.1828232E-2	4.1700000E0	-3.4641050E-2	4.0200000E0	-1.0623075E0	4.0400000E0	-2.0813198E-1
4.3500000E0	0.0000000E0	4.4300000E0	0.0000000E0	4.3400000E0	0.0000000E0	4.1300000E0	0.0000000E0	4.1400000E0	0.0000000E0	4.3500000E0	-5.0305225E-1	4.4300000E0	4.4998560E-3	4.3400000E0	-7.9055360E-3	4.1300000E0	-1.1114822E0	4.1400000E0	-1.7626789E-1
4.4500000E0	0.0000000E0	4.5400000E0	0.0000000E0	4.4500000E0	0.0000000E0	4.2600000E0	0.0000000E0	4.2800000E0	0.0000000E0	4.4500000E0	-5.1186687E-1	4.5400000E0	6.2254990E-3	4.4500000E0	1.5618489E-2	4.2600000E0	-1.1575121E0	4.2800000E0	-1.4896616E-1
4.5600000E0	0.0000000E0	4.6400000E0	0.0000000E0	4.5500000E0	0.0000000E0	4.4600000E0	0.0000000E0	4.3900000E0	0.0000000E0	4.5600000E0	-5.1192459E-1	4.6400000E0	1.9636805E-2	4.5500000E0	3.9195452E-2	4.4600000E0	-1.2089851E0	4.3900000E0	-1.2894131E-1
4.6600000E0	0.0000000E0	4.7500000E0	0.0000000E0	4.6500000E0	0.0000000E0	4.5600000E0	0.0000000E0	4.4900000E0	0.0000000E0	4.6600000E0	-5.0322539E-1	4.7500000E0	4.2813908E-2	4.6500000E0	6.1583424E-2	4.5600000E0	-1.2502824E0	4.4900000E0	-1.1619334E-1
4.7600000E0	0.0000000E0	4.8500000E0	0.0000000E0	4.7600000E0	0.0000000E0	4.6600000E0	0.0000000E0	4.5900000E0	0.0000000E0	4.7600000E0	-4.8245230E-1	4.8500000E0	8.2712854E-2	4.7600000E0	8.3354742E-2	4.6600000E0	-1.2782801E0	4.5900000E0	-1.0962753E-1
4.8700000E0	0.0000000E0	4.9500000E0	0.0000000E0	4.8600000E0	0.0000000E0	4.7700000E0	0.0000000E0	4.7000000E0	0.0000000E0	4.8700000E0	-4.4600131E-1	4.9500000E0	1.3933364E-1	4.8600000E0	1.0383971E-1	4.7700000E0	-1.2985255E0	4.7000000E0	-1.0746942E-1
4.9700000E0	0.0000000E0	5.0500000E0	0.0000000E0	4.9600000E0	0.0000000E0	4.8700000E0	0.0000000E0	4.8000000E0	0.0000000E0	4.9700000E0	-3.9387244E-1	5.0500000E0	2.0024129E-1	4.9600000E0	1.2303834E-1	4.8700000E0	-1.3197575E0	4.8000000E0	-1.0971902E-1
5.0700000E0	0.0000000E0	5.2000000E0	0.0000000E0	5.0600000E0	0.0000000E0	4.9700000E0	0.0000000E0	4.9100000E0	0.0000000E0	5.0700000E0	-3.4493093E-1	5.2000000E0	2.6343006E-1	5.0600000E0	1.4251953E-1	4.9700000E0	-1.3351587E0	4.9100000E0	-1.0667099E-1
5.2300000E0	0.0000000E0	5.3100000E0	0.0000000E0	5.1600000E0	0.0000000E0	5.0800000E0	0.0000000E0	5.0100000E0	0.0000000E0	5.2300000E0	-3.0580905E-1	5.3100000E0	3.3090568E-1	5.1600000E0	1.6318130E-1	5.0800000E0	-1.3515465E0	5.0100000E0	-9.7019711E-2
5.3400000E0	0.0000000E0	5.4100000E0	0.0000000E0	5.3300000E0	0.0000000E0	5.2100000E0	0.0000000E0	5.1100000E0	0.0000000E0	5.3400000E0	-2.6987454E-1	5.4100000E0	3.9961679E-1	5.3300000E0	1.8335041E-1	5.2100000E0	-1.3715667E0	5.1100000E0	-7.3689634E-2
5.4400000E0	0.0000000E0	5.5200000E0	0.0000000E0	5.4300000E0	0.0000000E0	5.3500000E0	0.0000000E0	5.2800000E0	0.0000000E0	5.4400000E0	-2.4331861E-1	5.5200000E0	4.8681465E-1	5.4300000E0	2.1165453E-1	5.3500000E0	-1.3916147E0	5.2800000E0	-3.4987543E-2
5.5500000E0	0.0000000E0	5.6200000E0	0.0000000E0	5.5400000E0	0.0000000E0	5.4500000E0	0.0000000E0	5.4100000E0	0.0000000E0	5.5500000E0	-2.2675381E-1	5.6200000E0	5.9317052E-1	5.5400000E0	2.4401677E-1	5.4500000E0	-1.4132517E0	5.4100000E0	2.6080277E-2
5.6500000E0	0.0000000E0	5.7200000E0	0.0000000E0	5.6400000E0	0.0000000E0	5.5500000E0	0.0000000E0	5.5100000E0	0.0000000E0	5.6500000E0	-2.1819401E-1	5.7200000E0	7.1605275E-1	5.6400000E0	2.7717269E-1	5.5500000E0	-1.4364777E0	5.5100000E0	1.0523461E-1
5.7500000E0	0.0000000E0	5.8300000E0	0.0000000E0	5.7400000E0	0.0000000E0	5.6500000E0	0.0000000E0	5.6100000E0	0.0000000E0	5.7500000E0	-2.0898772E-1	5.8300000E0	8.5892154E-1	5.7400000E0	3.1979840E-1	5.6500000E0	-1.4532060E0	5.6100000E0	2.0247544E-1
5.8500000E0	0.0000000E0	5.9300000E0	0.0000000E0	5.8500000E0	0.0000000E0	5.7500000E0	0.0000000E0	5.7100000E0	0.0000000E0	5.8500000E0	-1.9951109E-1	5.9300000E0	1.0126382E0	5.8500000E0	3.7132154E-1	5.7500000E0	-1.4716296E0	5.7100000E0	3.1859139E-1
5.9600000E0	0.0000000E0	6.0300000E0	0.0000000E0	5.9500000E0	0.0000000E0	5.8600000E0	0.0000000E0	5.8100000E0	0.0000000E0	5.9600000E0	-1.9217695E-1	6.0300000E0	1.1863414E0	5.9500000E0	4.3174213E-1	5.8600000E0	-1.4835554E0	5.8100000E0	4.5147319E-1
6.0600000E0	0.0000000E0	6.2000000E0	0.0000000E0	6.0600000E0	0.0000000E0	5.9600000E0	0.0000000E0	5.9200000E0	0.0000000E0	6.0600000E0	-1.8457247E-1	6.2000000E0	1.3851447E0	6.0600000E0	5.0110050E-1	5.9600000E0	-1.4833667E0	5.9200000E0	5.9734798E-1
6.2400000E0	0.0000000E0	6.3200000E0	0.0000000E0	6.1600000E0	0.0000000E0	6.0600000E0	0.0000000E0	6.0200000E0	0.0000000E0	6.2400000E0	-1.6694292E-1	6.3200000E0	1.6110538E0	6.1600000E0	5.7759932E-1	6.0600000E0	-1.4692929E0	6.0200000E0	7.4520480E-1
6.3700000E0	0.0000000E0	6.4300000E0	0.0000000E0	6.2800000E0	0.0000000E0	6.2000000E0	0.0000000E0	6.1200000E0	0.0000000E0	6.3700000E0	-1.2193095E-1	6.4300000E0	1.8620630E0	6.2800000E0	6.6056900E-1	6.2000000E0	-1.4430820E0	6.1200000E0	8.9183970E-1
6.4700000E0	0.0000000E0	6.5300000E0	0.0000000E0	6.3800000E0	0.0000000E0	6.3100000E0	0.0000000E0	6.2700000E0	0.0000000E0	6.4700000E0	-5.6168828E-2	6.5300000E0	2.1312163E0	6.3800000E0	7.5168279E-1	6.3100000E0	-1.4029859E0	6.2700000E0	1.0333811E0
6.5800000E0	0.0000000E0	6.6300000E0	0.0000000E0	6.4800000E0	0.0000000E0	6.4100000E0	0.0000000E0	6.3800000E0	0.0000000E0	6.5800000E0	2.6739467E-2	6.6300000E0	2.4116298E0	6.4800000E0	8.4686377E-1	6.4100000E0	-1.3632867E0	6.3800000E0	1.1698289E0
6.6800000E0	0.0000000E0	6.7300000E0	0.0000000E0	6.5900000E0	0.0000000E0	6.5100000E0	0.0000000E0	6.4900000E0	0.0000000E0	6.6800000E0	1.3453091E-1	6.7300000E0	2.6922648E0	6.5900000E0	9.3735039E-1	6.5100000E0	-1.3224231E0	6.4900000E0	1.3008557E0
6.7800000E0	0.0000000E0	6.8300000E0	0.0000000E0	6.6900000E0	0.0000000E0	6.6100000E0	0.0000000E0	6.5900000E0	0.0000000E0	6.7800000E0	2.5809493E-1	6.8300000E0	2.9731214E0	6.6900000E0	1.0231427E0	6.6100000E0	-1.2803951E0	6.5900000E0	1.4334551E0
6.8900000E0	0.0000000E0	6.9400000E0	0.0000000E0	6.8000000E0	0.0000000E0	6.7200000E0	0.0000000E0	6.6900000E0	0.0000000E0	6.8900000E0	3.8878007E-1	6.9400000E0	3.2704975E0	6.8000000E0	1.0952388E0	6.7200000E0	-1.2472738E0	6.6900000E0	1.5663215E0
6.9998900E0	0.0000000E0	6.9999400E0	0.0000000E0	6.9000000E0	0.0000000E0	6.8200000E0	0.0000000E0	6.7900000E0	0.0000000E0	7.0000000E0	5.2617203E-1	7.0400000E0	3.5935318E0	6.9000000E0	1.1490880E0	6.8200000E0	-1.2135963E0	6.7900000E0	1.6990825E0
7.0000000E0	1.3410012E0	7.0000000E0	-4.1097038E0	6.9999000E0	0.0000000E0	6.9200000E0	0.0000000E0	6.9000000E0	0.0000000E0	7.1100000E0	6.7268369E-1	7.2000000E0	3.9330856E0	7.0000000E0	1.1892412E0	6.9200000E0	-1.1820082E0	6.9000000E0	1.8334311E0
7.1100000E0	1.5418053E0	7.0400000E0	-3.6782784E0	7.0000000E0	1.5531604E-3	6.9999200E0	0.0000000E0	6.9999000E0	0.0000000E0	7.2400000E0	8.2590218E-1	7.3300000E0	4.2874021E0	7.1100000E0	1.2156578E0	7.0200000E0	-1.1525095E0	7.0000000E0	1.9731403E0
7.2400000E0	1.7774103E0	7.2000000E0	-1.9835711E0	7.1100000E0	1.1780630E-1	7.0000000E0	2.0082336E0	7.0000000E0	7.9954464E-1	7.3400000E0	9.8384137E-1	7.4300000E0	4.6538494E0	7.2500000E0	1.2276684E0	7.1200000E0	-1.1192288E0	7.1000000E0	2.1182100E0
7.3400000E0	1.9573936E0	7.3300000E0	-6.4241516E-1	7.2500000E0	2.6493378E-1	7.0200000E0	2.0138839E0	7.1000000E0	1.1085638E0	7.4500000E0	1.1361523E0	7.5400000E0	5.0324277E0	7.3500000E0	1.2376843E0	7.2400000E0	-1.0736005E0	7.2000000E0	2.2798174E0
7.4500000E0	2.1541272E0	7.4300000E0	3.6791601E-1	7.3500000E0	3.6945794E-1	7.1200000E0	2.0420721E0	7.2000000E0	1.4147968E0	7.5500000E0	1.2824588E0	7.6400000E0	5.4401152E0	7.4600000E0	1.2462778E0	7.4600000E0	-1.0215444E0	7.3700000E0	2.4547586E0
7.5500000E0	2.3318483E0	7.5400000E0	1.4582967E0	7.4600000E0	4.8389176E-1	7.2400000E0	2.0757584E0	7.3700000E0	1.9290701E0	7.6600000E0	1.4263650E0	7.7400000E0	5.8658730E0	7.5600000E0	1.2534491E0	7.5600000E0	-9.7148418E-1	7.4700000E0	2.6451428E0
7.6600000E0	2.5261091E0	7.6400000E0	2.4308306E0	7.5600000E0	5.8743137E-1	7.4600000E0	2.1371240E0	7.4700000E0	2.2279057E0	7.7600000E0	1.5682376E0	7.8500000E0	6.3207400E0	7.6600000E0	1.2745033E0	7.6600000E0	-9.1515743E-1	7.5700000E0	2.8553148E0
7.7600000E0	2.7015963E0	7.7400000E0	3.3858659E0	7.6600000E0	6.9050541E-1	7.5600000E0	2.1648503E0	7.5700000E0	2.5240471E0	7.8700000E0	1.7171872E0	7.9500000E0	6.8047163E0	7.7700000E0	1.3069737E0	7.7600000E0	-8.5256416E-1	7.6700000E0	3.0742636E0
7.8700000E0	2.8934154E0	7.8500000E0	4.4165697E0	7.7700000E0	8.0335162E-1	7.6600000E0	2.1924727E0	7.6700000E0	2.8175186E0	7.9700000E0	1.8732139E0	8.0600000E0	7.3000492E0	7.8700000E0	1.3517582E0	7.8600000E0	-7.9316742E-1	7.7800000E0	3.3032948E0
7.9700000E0	3.0666969E0	7.9500000E0	5.3358764E0	7.8700000E0	9.0545476E-1	7.7600000E0	2.2199917E0	7.7800000E0	3.1372822E0	8.0700000E0	2.0433641E0	8.2100000E0	7.8246613E0	7.9700000E0	1.4134075E0	7.9600000E0	-7.2713428E-1	7.8800000E0	3.5512951E0
8.0700000E0	3.2389378E0	8.0600000E0	6.3280207E0	7.9700000E0	1.0070988E0	7.8600000E0	2.2474074E0	7.8800000E0	3.4252249E0	8.2200000E0	2.2290115E0	8.3300000E0	8.3606301E0	8.0700000E0	1.4882737E0	8.0700000E0	-6.5446473E-1	7.9800000E0	3.8085981E0
8.2200000E0	3.4953617E0	8.2100000E0	7.6494038E0	8.0700000E0	1.1082858E0	7.9600000E0	2.2747205E0	7.9800000E0	3.7105715E0	8.3300000E0	2.4287824E0	8.4300000E0	8.9059952E0	8.1800000E0	1.5722799E0	8.2000000E0	-5.7672000E-1	8.0800000E0	4.0752038E0
8.3300000E0	3.6819388E0	8.3300000E0	8.6809029E0	8.1800000E0	1.2190660E0	8.0700000E0	2.3046466E0	8.0800000E0	3.9933456E0	8.4300000E0	2.6446630E0	8.5400000E0	9.4751011E0	8.3400000E0	1.6735296E0	8.3300000E0	-4.9147122E-1	8.1900000E0	4.3361453E0
8.4300000E0	3.8504851E0	8.4300000E0	9.5234829E0	8.3400000E0	1.3792237E0	8.2000000E0	2.3398549E0	8.1900000E0	4.3014534E0	8.5300000E0	2.8762772E0	8.6400000E0	1.0067948E1	8.4500000E0	1.7721775E0	8.4300000E0	-4.0878954E-1	8.3000000E0	4.5901020E0
8.5300000E0	4.0180192E0	8.5400000E0	1.0432821E1	8.4500000E0	1.4886642E0	8.3300000E0	2.3748918E0	8.3000000E0	4.6065070E0	8.6400000E0	3.1185210E0	8.7400000E0	1.0674513E1	8.5500000E0	1.8676512E0	8.5300000E0	-3.2867495E-1	8.4200000E0	4.8383944E0
8.6400000E0	4.2011448E0	8.6400000E0	1.1243880E1	8.5500000E0	1.5876858E0	8.4300000E0	2.4017271E0	8.4200000E0	4.9358450E0	8.7400000E0	3.3713945E0	8.8400000E0	1.1307652E1	8.6500000E0	1.9599507E0	8.6300000E0	-2.3731774E-1	8.5200000E0	5.0789134E0
8.7400000E0	4.3665731E0	8.7400000E0	1.2040345E1	8.6500000E0	1.6862621E0	8.5300000E0	2.4284618E0	8.5200000E0	5.2075723E0	8.8400000E0	3.6278330E0	8.9400000E0	1.1963649E1	8.7600000E0	2.0466091E0	8.7300000E0	-1.4895280E-1	8.6300000E0	5.3080079E0
8.8400000E0	4.5310080E0	8.8400000E0	1.2822480E1	8.7600000E0	1.7941842E0	8.6300000E0	2.4550964E0	8.6300000E0	5.5036437E0	8.9500000E0	3.8985617E0	9.0400000E0	1.2642503E1	8.8600000E0	2.1268481E0	8.8400000E0	-6.3580146E-2	8.7300000E0	5.5366889E0
8.9500000E0	4.7107460E0	8.9400000E0	1.3590542E1	8.8600000E0	1.8918320E0	8.7300000E0	2.4816312E0	8.7300000E0	5.7702519E0	9.0500000E0	4.1728555E0	9.2100000E0	1.3342209E1	8.9600000E0	2.1999982E0	8.9400000E0	1.8800235E-2	8.8300000E0	5.7649563E0
9.0500000E0	4.8731140E0	9.0400000E0	1.4344785E1	8.9600000E0	1.9890408E0	8.8400000E0	2.5107046E0	8.8300000E0	6.0344565E0	9.1500000E0	4.4440822E0	9.3100000E0	1.4042725E1	9.0600000E0	2.2660593E0	9.0400000E0	8.2071754E-2	8.9300000E0	5.9967940E0
9.1500000E0	5.0345070E0	9.2100000E0	1.5595983E1	9.0600000E0	2.0858124E0	8.9400000E0	2.5370309E0	8.9300000E0	6.2962790E0	9.3100000E0	4.7111771E0	9.4200000E0	1.4761975E1	9.1700000E0	2.3112903E0	9.2000000E0	1.3691189E-1	9.0300000E0	6.2388679E0
9.3100000E0	5.2907222E0	9.3100000E0	1.6314143E1	9.1700000E0	2.1917587E0	9.0400000E0	2.5632586E0	9.0300000E0	6.5557410E0	9.4100000E0	4.9755139E0	9.5200000E0	1.5488919E1	9.2800000E0	2.3526066E0	9.3000000E0	1.8488187E-1	9.1300000E0	6.4845121E0
9.4100000E0	5.4496073E0	9.4200000E0	1.7089203E1	9.2800000E0	2.2971810E0	9.2000000E0	2.6050187E0	9.1300000E0	6.8128638E0	9.5200000E0	5.2279820E0	9.6200000E0	1.6231603E1	9.3800000E0	2.3819043E0	9.4000000E0	2.1591055E-1	9.2800000E0	6.7407202E0
9.5200000E0	5.6232791E0	9.5200000E0	1.7780495E1	9.3800000E0	2.3925671E0	9.3000000E0	2.6309916E0	9.2800000E0	7.1942080E0	9.6200000E0	5.4681672E0	9.7200000E0	1.6970269E1	9.4900000E0	2.4072874E0	9.5000000E0	2.4251928E-1	9.3800000E0	7.0097426E0
9.6200000E0	5.7801671E0	9.6200000E0	1.8459350E1	9.4900000E0	2.4969965E0	9.4000000E0	2.6568672E0	9.3800000E0	7.4455746E0	9.7200000E0	5.7019637E0	9.8300000E0	1.7704916E1	9.5900000E0	2.4346284E0	9.6100000E0	2.6470807E-1	9.4800000E0	7.2902586E0
9.7200000E0	5.9361130E0	9.7200000E0	1.9125990E1	9.5900000E0	2.5914840E0	9.5000000E0	2.6826459E0	9.4800000E0	7.6946749E0	9.8200000E0	5.9293716E0	9.9300000E0	1.8428139E1	9.6900000E0	2.4684783E0	9.7100000E0	2.7983114E-1	9.5900000E0	7.5839615E0
9.8200000E0	6.0911224E0	9.8300000E0	1.9845448E1	9.6900000E0	2.6855468E0	9.6100000E0	2.7108908E0	9.5900000E0	7.9660920E0	9.9300000E0	6.1479780E0	1.0030000E1	1.9143653E1	9.7900000E0	2.5088369E0	9.8200000E0	3.0414900E-1	9.6900000E0	7.8834914E0
9.9300000E0	6.2605578E0	9.9300000E0	2.0487148E1	9.7900000E0	2.7791865E0	9.7100000E0	2.7364670E0	9.6900000E0	8.2104995E0	1.0030000E1	6.3543966E0	1.0130000E1	1.9848828E1	9.8900000E0	2.5706912E0	9.9200000E0	3.3001939E-1	9.7900000E0	8.1968213E0
1.0030000E1	6.4136188E0	1.0030000E1	2.1117303E1	9.8900000E0	2.8724052E0	9.8200000E0	2.7644901E0	9.7900000E0	8.4527034E0	1.0130000E1	6.5593525E0	1.0240000E1	2.0553686E1	1.0000000E1	2.6429691E0	1.0020000E1	3.5744228E-1	9.8900000E0	8.5159782E0
1.0130000E1	6.5657607E0	1.0130000E1	2.1736119E1	1.0000000E1	2.9744617E0	9.9200000E0	2.7898654E0	9.8900000E0	8.6927237E0	1.0240000E1	6.7624695E0	1.0360000E1	2.1250323E1	1.0100000E1	2.7256704E0	1.0120000E1	3.9534710E-1	9.9900000E0	8.8377581E0
1.0240000E1	6.7320617E0	1.0240000E1	2.2403965E1	1.0100000E1	3.0668024E0	1.0020000E1	2.8151457E0	9.9900000E0	8.9305800E0	1.0340000E1	6.9729160E0	1.0460000E1	2.1938738E1	1.0240000E1	2.8316338E0	1.0240000E1	4.3072866E-1	1.0090000E1	9.1619899E0
1.0340000E1	6.8822913E0	1.0360000E1	2.3117472E1	1.0240000E1	3.1953821E0	1.0120000E1	2.8403312E0	1.0090000E1	9.1662919E0	1.0450000E1	7.1812146E0	1.0560000E1	2.2629971E1	1.0340000E1	2.9503896E0	1.0350000E1	4.7184939E-1	1.0210000E1	9.4953398E0
1.0450000E1	7.0465020E0	1.0460000E1	2.3700300E1	1.0340000E1	3.2867294E0	1.0240000E1	2.8704292E0	1.0210000E1	9.4463427E0	1.0550000E1	7.3964758E0	1.0670000E1	2.3304550E1	1.0450000E1	3.0794711E0	1.0460000E1	5.1870931E-1	1.0310000E1	9.8267968E0
1.0550000E1	7.1948432E0	1.0560000E1	2.4272641E1	1.0450000E1	3.3867370E0	1.0350000E1	2.8979003E0	1.0310000E1	9.6774046E0	1.0650000E1	7.6257398E0	1.0770000E1	2.3982233E1	1.0550000E1	3.2188780E0	1.0560000E1	5.7604537E-1	1.0550000E1	1.0162625E1
1.0650000E1	7.3422936E0	1.0670000E1	2.4890330E1	1.0550000E1	3.4772238E0	1.0460000E1	2.9252580E0	1.0550000E1	1.0223489E1	1.0750000E1	7.8685922E0	1.0870000E1	2.4663022E1	1.0650000E1	3.3636405E0	1.0660000E1	6.3931618E-1	1.0650000E1	1.0487657E1
1.0750000E1	7.4888586E0	1.0770000E1	2.5441260E1	1.0650000E1	3.5673038E0	1.0560000E1	2.9500309E0	1.0650000E1	1.0447545E1	1.0860000E1	8.1250329E0	1.0970000E1	2.5323543E1	1.0750000E1	3.5083050E0	1.0770000E1	7.0852172E-1	1.0750000E1	1.0808173E1
1.0860000E1	7.6490637E0	1.0870000E1	2.5982277E1	1.0750000E1	3.6569787E0	1.0660000E1	2.9747110E0	1.0750000E1	1.0669580E1	1.0960000E1	8.3936885E0	1.1080000E1	2.5975510E1	1.0850000E1	3.6528715E0	1.0870000E1	7.7601972E-1	1.0860000E1	1.1111237E1
1.0960000E1	7.7937864E0	1.0970000E1	2.6513559E1	1.0850000E1	3.7462503E0	1.0770000E1	3.0017522E0	1.0860000E1	1.0911508E1	1.1060000E1	8.6672202E0	1.1200000E1	2.6609842E1	1.0950000E1	3.7865257E0	1.0970000E1	8.5318105E-1	1.0960000E1	1.1404820E1
1.1060000E1	7.9376401E0	1.1080000E1	2.7086936E1	1.0950000E1	3.8351206E0	1.0870000E1	3.0262384E0	1.0960000E1	1.1129360E1	1.1230000E1	8.9401479E0	1.1310000E1	2.7216516E1	1.1050000E1	3.9129056E0	1.1080000E1	9.2993455E-1	1.1060000E1	1.1688924E1
1.1230000E1	8.1802114E0	1.1200000E1	2.7699515E1	1.1050000E1	3.9235912E0	1.0970000E1	3.0506329E0	1.1060000E1	1.1345248E1	1.1340000E1	9.2183278E0	1.1420000E1	2.7805555E1	1.1160000E1	4.0320112E0	1.1200000E1	1.0062802E0	1.1160000E1	1.1964869E1
1.1340000E1	8.3358510E0	1.1310000E1	2.8249440E1	1.1160000E1	4.0204495E0	1.1080000E1	3.0773612E0	1.1160000E1	1.1559190E1	1.1450000E1	9.4903112E0	1.1520000E1	2.8376764E1	1.1260000E1	4.1438425E0	1.1300000E1	1.0732818E0	1.1290000E1	1.2233519E1
1.1450000E1	8.4904627E0	1.1420000E1	2.8788492E1	1.1260000E1	4.1080868E0	1.1200000E1	3.1063937E0	1.1290000E1	1.1834434E1	1.1550000E1	9.7655757E0	1.1620000E1	2.8926427E1	1.1370000E1	4.2427854E0	1.1400000E1	1.1339408E0	1.1410000E1	1.2487515E1
1.1550000E1	8.6301327E0	1.1520000E1	2.9269283E1	1.1370000E1	4.2040327E0	1.1300000E1	3.1304878E0	1.1410000E1	1.2085644E1	1.1650000E1	1.0042150E1	1.1730000E1	2.9454257E1	1.1470000E1	4.3345519E0	1.1510000E1	1.1882572E0	1.1510000E1	1.2737868E1
1.1650000E1	8.7689638E0	1.1620000E1	2.9741424E1	1.1470000E1	4.2908446E0	1.1400000E1	3.1544916E0	1.1510000E1	1.2292911E1	1.1760000E1	1.0304654E1	1.1830000E1	2.9958134E1	1.1580000E1	4.4191421E0	1.1610000E1	1.2290440E0	1.1610000E1	1.2988882E1
1.1760000E1	8.9207154E0	1.1730000E1	3.0250973E1	1.1580000E1	4.3858868E0	1.1510000E1	3.1807919E0	1.1610000E1	1.2498309E1	1.1860000E1	1.0553398E1	1.1930000E1	3.0440178E1	1.1680000E1	4.4919786E0	1.1710000E1	1.2693200E0	1.1710000E1	1.3239779E1
1.1860000E1	9.0578016E0	1.1830000E1	3.0705450E1	1.1680000E1	4.4718808E0	1.1610000E1	3.2046072E0	1.1710000E1	1.2701855E1	1.1960000E1	1.0788072E1	1.2030000E1	3.0918310E1	1.1780000E1	4.5539639E0	1.1810000E1	1.3197629E0	1.1820000E1	1.3490558E1
1.1960000E1	9.1940645E0	1.1930000E1	3.1151750E1	1.1780000E1	4.5574883E0	1.1710000E1	3.2283332E0	1.1820000E1	1.2923637E1	1.2060000E1	1.1010049E1	1.2200000E1	3.1380819E1	1.1890000E1	4.6179367E0	1.1910000E1	1.3803725E0	1.1920000E1	1.3739517E1
1.2060000E1	9.3295092E0	1.2030000E1	3.1590021E1	1.1890000E1	4.6512119E0	1.1810000E1	3.2519704E0	1.1920000E1	1.3123348E1	1.2220000E1	1.1220411E1	1.2300000E1	3.1853445E1	1.1990000E1	4.6829694E0	1.2020000E1	1.4498707E0	1.2030000E1	1.3987586E1
1.2220000E1	9.5445308E0	1.2200000E1	3.2317058E1	1.1990000E1	4.7360129E0	1.1910000E1	3.2755189E0	1.2030000E1	1.3340952E1	1.2340000E1	1.1424638E1	1.2400000E1	3.2316431E1	1.2100000E1	4.7630386E0	1.2120000E1	1.5358782E0	1.2130000E1	1.4233835E1
1.2340000E1	9.7044426E0	1.2300000E1	3.2734362E1	1.2100000E1	4.8288537E0	1.2020000E1	3.3013204E0	1.2130000E1	1.3536901E1	1.2440000E1	1.1619636E1	1.2510000E1	3.2775226E1	1.2250000E1	4.8522715E0	1.2290000E1	1.6383950E0	1.2270000E1	1.4476943E1
1.2440000E1	9.8368223E0	1.2400000E1	3.3144156E1	1.2250000E1	4.9547154E0	1.2120000E1	3.3246840E0	1.2270000E1	1.3808266E1	1.2540000E1	1.1805404E1	1.2610000E1	3.3224575E1	1.2360000E1	4.9506681E0	1.2390000E1	1.7660395E0	1.2390000E1	1.4709550E1
1.2540000E1	9.9684070E0	1.2510000E1	3.3586420E1	1.2360000E1	5.0464747E0	1.2290000E1	3.3642014E0	1.2390000E1	1.4038141E1	1.2640000E1	1.1989281E1	1.2710000E1	3.3668194E1	1.2460000E1	5.0695686E0	1.2500000E1	1.9011399E0	1.2490000E1	1.4945429E1
1.2640000E1	1.0099202E1	1.2610000E1	3.3980884E1	1.2460000E1	5.1294984E0	1.2390000E1	3.3873294E0	1.2490000E1	1.4227804E1	1.2750000E1	1.2163928E1	1.2810000E1	3.4106085E1	1.2560000E1	5.2057279E0	1.2600000E1	2.0360539E0	1.2620000E1	1.5184578E1
1.2750000E1	1.0242169E1	1.2710000E1	3.4368250E1	1.2560000E1	5.2121488E0	1.2500000E1	3.4126700E0	1.2620000E1	1.4471813E1	1.2850000E1	1.2341431E1	1.2920000E1	3.4541536E1	1.2660000E1	5.3474041E0	1.2700000E1	2.1707816E0	1.2730000E1	1.5415499E1
1.2850000E1	1.0371319E1	1.2810000E1	3.4748647E1	1.2660000E1	5.2944275E0	1.2600000E1	3.4356164E0	1.2730000E1	1.4676049E1	1.2960000E1	1.2521481E1	1.3020000E1	3.4962408E1	1.2760000E1	5.4982721E0	1.2800000E1	2.2998090E0	1.2830000E1	1.5644687E1
1.2960000E1	1.0512489E1	1.2920000E1	3.5159183E1	1.2760000E1	5.3763363E0	1.2700000E1	3.4584767E0	1.2830000E1	1.4859962E1	1.3060000E1	1.2704388E1	1.3120000E1	3.5368701E1	1.2870000E1	5.6607006E0	1.2910000E1	2.4121406E0	1.2930000E1	1.5865648E1
1.3060000E1	1.0640016E1	1.3020000E1	3.5525349E1	1.2870000E1	5.4660107E0	1.2800000E1	3.4812514E0	1.2930000E1	1.5042216E1	1.3220000E1	1.2880672E1	1.3230000E1	3.5760702E1	1.2970000E1	5.8194825E0	1.3010000E1	2.5077765E0	1.3030000E1	1.6085047E1
1.3220000E1	1.0842469E1	1.3120000E1	3.5884926E1	1.2970000E1	5.5471479E0	1.2910000E1	3.5062050E0	1.3030000E1	1.5222827E1	1.3330000E1	1.3055880E1	1.3360000E1	3.6124094E1	1.3080000E1	5.9746405E0	1.3110000E1	2.5842665E0	1.3140000E1	1.6310199E1
1.3330000E1	1.0980527E1	1.3230000E1	3.6272994E1	1.3080000E1	5.6359776E0	1.3010000E1	3.5288009E0	1.3140000E1	1.5419619E1	1.3430000E1	1.3223385E1	1.3460000E1	3.6478636E1	1.3180000E1	6.1203020E0	1.3210000E1	2.6505910E0	1.3270000E1	1.6542034E1
1.3430000E1	1.1105244E1	1.3360000E1	3.6721737E1	1.3180000E1	5.7163506E0	1.3110000E1	3.5513120E0	1.3270000E1	1.5649678E1	1.3530000E1	1.3382773E1	1.3570000E1	3.6818878E1	1.3360000E1	6.2623396E0	1.3320000E1	2.6995629E0	1.3380000E1	1.6773358E1
1.3530000E1	1.1229212E1	1.3460000E1	3.7059789E1	1.3360000E1	5.8601123E0	1.3210000E1	3.5737388E0	1.3380000E1	1.5842238E1	1.3640000E1	1.3536559E1	1.3670000E1	3.7150555E1	1.3460000E1	6.3998508E0	1.3420000E1	2.7311823E0	1.3480000E1	1.7007181E1
1.3640000E1	1.1364716E1	1.3570000E1	3.7424624E1	1.3460000E1	5.9394775E0	1.3320000E1	3.5983112E0	1.3480000E1	1.6015636E1	1.3740000E1	1.3677403E1	1.3770000E1	3.7473666E1	1.3560000E1	6.5256679E0	1.3520000E1	2.7582312E0	1.3580000E1	1.7242055E1
1.3740000E1	1.1487126E1	1.3670000E1	3.7750029E1	1.3560000E1	6.0184858E0	1.3420000E1	3.6205619E0	1.3580000E1	1.6187471E1	1.3840000E1	1.3812645E1	1.3880000E1	3.7776498E1	1.3670000E1	6.6388636E0	1.3620000E1	2.7846232E0	1.3690000E1	1.7485954E1
1.3840000E1	1.1608800E1	1.3770000E1	3.8069578E1	1.3670000E1	6.1049846E0	1.3520000E1	3.6427292E0	1.3690000E1	1.6374701E1	1.3940000E1	1.3940923E1	1.3980000E1	3.8057880E1	1.3770000E1	6.7558884E0	1.3730000E1	2.8103584E0	1.3800000E1	1.7738877E1
1.3940000E1	1.1729743E1	1.3880000E1	3.8414446E1	1.3770000E1	6.1832487E0	1.3620000E1	3.6648134E0	1.3800000E1	1.6560075E1	1.4050000E1	1.4065747E1	1.4080000E1	3.8327639E1	1.3880000E1	6.8767194E0	1.3830000E1	2.8351188E0	1.3900000E1	1.7995136E1
1.4050000E1	1.1861943E1	1.3980000E1	3.8722041E1	1.3880000E1	6.2689328E0	1.3730000E1	3.6890105E0	1.3900000E1	1.6727001E1	1.4150000E1	1.4189087E1	1.4210000E1	3.8590426E1	1.3980000E1	6.9989878E0	1.3940000E1	2.8614224E0	1.4000000E1	1.8261224E1
1.4150000E1	1.1981366E1	1.4080000E1	3.9024102E1	1.3980000E1	6.3464597E0	1.3830000E1	3.7109213E0	1.4000000E1	1.6892422E1	1.4360000E1	1.4318451E1	1.4320000E1	3.8845955E1	1.4090000E1	7.1250394E0	1.4040000E1	2.8978873E0	1.4100000E1	1.8529782E1
1.4360000E1	1.2229826E1	1.4210000E1	3.9408670E1	1.4090000E1	6.4313366E0	1.3940000E1	3.7349283E0	1.4100000E1	1.7056352E1	1.4460000E1	1.4449265E1	1.4420000E1	3.9094511E1	1.4250000E1	7.2581195E0	1.4200000E1	2.9445138E0	1.4210000E1	1.8796091E1
1.4460000E1	1.2347040E1	1.4320000E1	3.9727059E1	1.4250000E1	6.5540454E0	1.4040000E1	3.7566670E0	1.4210000E1	1.7234969E1	1.4560000E1	1.4586182E1	1.4520000E1	3.9336095E1	1.4360000E1	7.3945532E0	1.4300000E1	3.0006032E0	1.4320000E1	1.9056626E1
1.4560000E1	1.2463551E1	1.4420000E1	4.0011037E1	1.4360000E1	6.6378958E0	1.4200000E1	3.7912796E0	1.4320000E1	1.7411815E1	1.4660000E1	1.4729204E1	1.4620000E1	3.9572826E1	1.4460000E1	7.5380154E0	1.4410000E1	3.0675108E0	1.4420000E1	1.9310606E1
1.4660000E1	1.2579361E1	1.4520000E1	4.0289905E1	1.4460000E1	6.7137636E0	1.4300000E1	3.8128072E0	1.4420000E1	1.7571062E1	1.4760000E1	1.4875507E1	1.4730000E1	3.9811674E1	1.4570000E1	7.6884615E0	1.4510000E1	3.1452367E0	1.4520000E1	1.9562996E1
1.4760000E1	1.2694476E1	1.4620000E1	4.0563755E1	1.4570000E1	6.7968243E0	1.4410000E1	3.8363943E0	1.4520000E1	1.7728874E1	1.4870000E1	1.5026171E1	1.4830000E1	4.0066670E1	1.4670000E1	7.8449641E0	1.4610000E1	3.2300522E0	1.4620000E1	1.9801923E1
1.4870000E1	1.2820305E1	1.4730000E1	4.0859303E1	1.4670000E1	6.8719775E0	1.4510000E1	3.8577528E0	1.4620000E1	1.7885263E1	1.4970000E1	1.5180117E1	1.4940000E1	4.0335496E1	1.4780000E1	8.0084506E0	1.4710000E1	3.3181090E0	1.4720000E1	2.0027387E1
1.4970000E1	1.2933973E1	1.4830000E1	4.1122909E1	1.4780000E1	6.9542557E0	1.4610000E1	3.8790312E0	1.4720000E1	1.8040241E1	1.5070000E1	1.5339315E1	1.5040000E1	4.0618153E1	1.4880000E1	8.1742350E0	1.4810000E1	3.4069568E0	1.4830000E1	2.0238458E1
1.5070000E1	1.3046959E1	1.4940000E1	4.1407400E1	1.4880000E1	7.0287010E0	1.4710000E1	3.9002299E0	1.4830000E1	1.8209105E1	1.5230000E1	1.5498278E1	1.5200000E1	4.0914835E1	1.4980000E1	8.3364447E0	1.4920000E1	3.4965956E0	1.4930000E1	2.0434331E1
1.5230000E1	1.3226326E1	1.5040000E1	4.1661144E1	1.4980000E1	7.1028115E0	1.4810000E1	3.9213492E0	1.4930000E1	1.8361164E1	1.5340000E1	1.5657006E1	1.5320000E1	4.1215442E1	1.5090000E1	8.5031746E0	1.5020000E1	3.5757720E0	1.5030000E1	2.0621417E1
1.5340000E1	1.3348642E1	1.5200000E1	4.2057673E1	1.5090000E1	7.1839483E0	1.4920000E1	3.9444890E0	1.5030000E1	1.8511852E1	1.5450000E1	1.5815500E1	1.5420000E1	4.1518113E1	1.5250000E1	8.6663297E0	1.5120000E1	3.6449211E0	1.5130000E1	2.0800665E1
1.5450000E1	1.3470151E1	1.5320000E1	4.2347600E1	1.5250000E1	7.3012497E0	1.5020000E1	3.9654424E0	1.5130000E1	1.8661182E1	1.5550000E1	1.5969671E1	1.5520000E1	4.1824021E1	1.5350000E1	8.8121312E0	1.5230000E1	3.7040430E0	1.5280000E1	2.0968549E1
1.5550000E1	1.3579916E1	1.5420000E1	4.2584427E1	1.5350000E1	7.3741347E0	1.5120000E1	3.9863173E0	1.5280000E1	1.8882656E1	1.5650000E1	1.6118158E1	1.5630000E1	4.2131993E1	1.5450000E1	8.9442540E0	1.5340000E1	3.7473058E0	1.5390000E1	2.1132322E1
1.5650000E1	1.3689023E1	1.5520000E1	4.2816993E1	1.5450000E1	7.4466920E0	1.5230000E1	4.0091893E0	1.5390000E1	1.9043169E1	1.5750000E1	1.6260962E1	1.5730000E1	4.2439911E1	1.5560000E1	9.0590232E0	1.5450000E1	3.7859839E0	1.5490000E1	2.1291987E1
1.5750000E1	1.3797474E1	1.5630000E1	4.3067986E1	1.5560000E1	7.5261282E0	1.5340000E1	4.0319671E0	1.5490000E1	1.9187708E1	1.5860000E1	1.6395804E1	1.5840000E1	4.2740520E1	1.5660000E1	9.1573860E0	1.5550000E1	3.8197592E0	1.5600000E1	2.1441046E1
1.5860000E1	1.3916019E1	1.5730000E1	4.3291851E1	1.5660000E1	7.5980021E0	1.5450000E1	4.0546510E0	1.5600000E1	1.9345197E1	1.5960000E1	1.6521603E1	1.5940000E1	4.3019789E1	1.5760000E1	9.2369965E0	1.5660000E1	3.8486317E0	1.5700000E1	2.1594653E1
1.5960000E1	1.4023107E1	1.5840000E1	4.3533454E1	1.5760000E1	7.6695527E0	1.5550000E1	4.0751916E0	1.5700000E1	1.9487013E1	1.6060000E1	1.6639439E1	1.6040000E1	4.3288916E1	1.5870000E1	9.2978317E0	1.5760000E1	3.8867089E0	1.5800000E1	2.1744564E1
1.6060000E1	1.4129552E1	1.5940000E1	4.3748945E1	1.5870000E1	7.7478869E0	1.5660000E1	4.0976973E0	1.5800000E1	1.9627551E1	1.6220000E1	1.6742688E1	1.6200000E1	4.3547899E1	1.5970000E1	9.3398916E0	1.5860000E1	3.9299105E0	1.5910000E1	2.1891708E1
1.6220000E1	1.4298536E1	1.6040000E1	4.3960558E1	1.5970000E1	7.8187636E0	1.5760000E1	4.1180766E0	1.5910000E1	1.9780680E1	1.6330000E1	1.6831898E1	1.6350000E1	4.3797023E1	1.6080000E1	9.3735276E0	1.5960000E1	3.9782366E0	1.6010000E1	2.2036086E1
1.6330000E1	1.4413772E1	1.6200000E1	4.4291248E1	1.6080000E1	7.8963599E0	1.5860000E1	4.1383795E0	1.6010000E1	1.9918570E1	1.6430000E1	1.6904556E1	1.6520000E1	4.4041454E1	1.6180000E1	9.3906448E0	1.6070000E1	4.0423479E0	1.6110000E1	2.2172739E1
1.6430000E1	1.4517871E1	1.6350000E1	4.4592666E1	1.6180000E1	7.9665689E0	1.5960000E1	4.1586063E0	1.6110000E1	2.0055217E1	1.6540000E1	1.6960662E1	1.6650000E1	4.4283051E1	1.6300000E1	9.3993381E0	1.6190000E1	4.1131908E0	1.6270000E1	2.2313042E1
1.6540000E1	1.4631658E1	1.6520000E1	4.4924495E1	1.6300000E1	8.0504032E0	1.6070000E1	4.1807683E0	1.6270000E1	2.0271295E1	1.6640000E1	1.7010864E1	1.6760000E1	4.4522117E1	1.6510000E1	9.4139227E0	1.6300000E1	4.1870368E0	1.6390000E1	2.2456996E1
1.6640000E1	1.4734449E1	1.6650000E1	4.5171424E1	1.6510000E1	8.1960267E0	1.6190000E1	4.2048408E0	1.6390000E1	2.0431311E1	1.6740000E1	1.7056522E1	1.6860000E1	4.4759825E1	1.6620000E1	9.4296666E0	1.6410000E1	4.2638860E0	1.6490000E1	2.2601677E1
1.6740000E1	1.4836622E1	1.6760000E1	4.5375860E1	1.6620000E1	8.2717574E0	1.6300000E1	4.2268122E0	1.6490000E1	2.0563335E1	1.6850000E1	1.7097636E1	1.6970000E1	4.5000631E1	1.6720000E1	9.4465929E0	1.6510000E1	4.3404957E0	1.6600000E1	2.2746280E1
1.6850000E1	1.4948304E1	1.6860000E1	4.5558201E1	1.6720000E1	8.3402785E0	1.6410000E1	4.2486931E0	1.6600000E1	2.0707187E1	1.6950000E1	1.7138766E1	1.7090000E1	4.5240272E1	1.6820000E1	9.4723884E0	1.6610000E1	4.4149840E0	1.6700000E1	2.2897300E1
1.6950000E1	1.5049194E1	1.6970000E1	4.5754989E1	1.6820000E1	8.4084914E0	1.6510000E1	4.2685065E0	1.6700000E1	2.0836724E1	1.7050000E1	1.7178020E1	1.7200000E1	4.5478748E1	1.6920000E1	9.5049662E0	1.6710000E1	4.4873510E0	1.6800000E1	2.3046492E1
1.7050000E1	1.5149477E1	1.7090000E1	4.5965231E1	1.6920000E1	8.4763977E0	1.6610000E1	4.2882457E0	1.6800000E1	2.0965094E1	1.7220000E1	1.7219261E1	1.7360000E1	4.5718892E1	1.7030000E1	9.5443264E0	1.6810000E1	4.5527105E0	1.6900000E1	2.3200186E1
1.7220000E1	1.5318578E1	1.7200000E1	4.6153971E1	1.7030000E1	8.5507419E0	1.6710000E1	4.3079109E0	1.6900000E1	2.1092306E1	1.7320000E1	1.7267143E1	1.7570000E1	4.5963423E1	1.7130000E1	9.5859903E0	1.6910000E1	4.6175928E0	1.7010000E1	2.3354856E1
1.7320000E1	1.5417244E1	1.7360000E1	4.6421858E1	1.7130000E1	8.6180085E0	1.6810000E1	4.3275024E0	1.7010000E1	2.1230914E1	1.7430000E1	1.7317834E1	1.7740000E1	4.6219313E1	1.7260000E1	9.6326853E0	1.7020000E1	4.6761660E0	1.7110000E1	2.3510501E1
1.7430000E1	1.5525092E1	1.7570000E1	4.6761855E1	1.7260000E1	8.7050031E0	1.6910000E1	4.3470206E0	1.7110000E1	2.1355730E1	1.7530000E1	1.7373847E1	1.7870000E1	4.6479590E1	1.7380000E1	9.6853587E0	1.7120000E1	4.7268230E0	1.7270000E1	2.3658762E1
1.7530000E1	1.5622517E1	1.7740000E1	4.7027752E1	1.7380000E1	8.7848547E0	1.7020000E1	4.3684060E0	1.7270000E1	2.1553098E1	1.7630000E1	1.7435184E1	1.8000000E1	4.6744253E1	1.7480000E1	9.7440106E0	1.7290000E1	4.7619868E0	1.7370000E1	2.3801581E1
1.7630000E1	1.5719357E1	1.7870000E1	4.7225619E1	1.7480000E1	8.8510686E0	1.7120000E1	4.3877708E0	1.7370000E1	2.1675009E1	1.7730000E1	1.7496092E1	1.8120000E1	4.6997800E1	1.7590000E1	9.8094705E0	1.7400000E1	4.7929628E0	1.7480000E1	2.3938960E1
1.7730000E1	1.5815616E1	1.8000000E1	4.7418870E1	1.7590000E1	8.9235601E0	1.7290000E1	4.4205246E0	1.7480000E1	2.1807841E1	1.7840000E1	1.7558537E1	1.8220000E1	4.7239258E1	1.7700000E1	9.8864246E0	1.7510000E1	4.8197512E0	1.7580000E1	2.4070091E1
1.7840000E1	1.5920833E1	1.8120000E1	4.7593253E1	1.7700000E1	8.9956931E0	1.7400000E1	4.4416071E0	1.7580000E1	2.1927455E1	1.7940000E1	1.7618583E1	1.8390000E1	4.7464170E1	1.7800000E1	9.9748727E0	1.7610000E1	4.8463272E0	1.7680000E1	2.4204117E1
1.7940000E1	1.6015882E1	1.8220000E1	4.7735697E1	1.7800000E1	9.0609589E0	1.7510000E1	4.4626027E0	1.7680000E1	2.2045991E1	1.8040000E1	1.7676229E1	1.8510000E1	4.7674940E1	1.7900000E1	1.0071584E1	1.7710000E1	4.8748911E0	1.7780000E1	2.4341036E1
1.8040000E1	1.6110360E1	1.8390000E1	4.7971994E1	1.7900000E1	9.1259313E0	1.7610000E1	4.4816146E0	1.7780000E1	2.2163458E1	1.8140000E1	1.7737822E1	1.8640000E1	4.7873427E1	1.8000000E1	1.0157929E1	1.7810000E1	4.9144961E0	1.7890000E1	2.4474437E1
1.8140000E1	1.6204271E1	1.8510000E1	4.8134456E1	1.8000000E1	9.1906115E0	1.7710000E1	4.5005551E0	1.7890000E1	2.2291448E1	1.8250000E1	1.7801470E1	1.8750000E1	4.8059631E1	1.8120000E1	1.0244443E1	1.7910000E1	4.9634981E0	1.7990000E1	2.4609964E1
1.8250000E1	1.6306921E1	1.8640000E1	4.8306506E1	1.8120000E1	9.2678440E0	1.7810000E1	4.5194248E0	1.7990000E1	2.2406702E1	1.8380000E1	1.7865813E1	1.8850000E1	4.8229663E1	1.8250000E1	1.0331125E1	1.8020000E1	5.0273397E0	1.8090000E1	2.4747415E1
1.8380000E1	1.6427362E1	1.8750000E1	4.8448949E1	1.8250000E1	9.3510426E0	1.7910000E1	4.5382236E0	1.8090000E1	2.2520917E1	1.8490000E1	1.7929581E1	1.8950000E1	4.8376266E1	1.8350000E1	1.0412101E1	1.8120000E1	5.1064101E0	1.8200000E1	2.4886788E1
1.8490000E1	1.6528539E1	1.8850000E1	4.8575997E1	1.8350000E1	9.4147106E0	1.8020000E1	4.5588211E0	1.8200000E1	2.2645364E1	1.8590000E1	1.7995363E1	1.9080000E1	4.8519224E1	1.8450000E1	1.0486425E1	1.8300000E1	5.2007095E0	1.8310000E1	2.5034993E1
1.8590000E1	1.6619939E1	1.8950000E1	4.8700759E1	1.8450000E1	9.4780923E0	1.8120000E1	4.5774723E0	1.8310000E1	2.2768578E1	1.8700000E1	1.8063158E1	1.9200000E1	4.8655993E1	1.8560000E1	1.0554097E1	1.8400000E1	5.3138087E0	1.8410000E1	2.5180162E1
1.8700000E1	1.6719844E1	1.9080000E1	4.8859599E1	1.8560000E1	9.5474831E0	1.8300000E1	4.6108686E0	1.8410000E1	2.2879530E1	1.8800000E1	1.8134047E1	1.9360000E1	4.8803146E1	1.8660000E1	1.0610504E1	1.8510000E1	5.4381309E0	1.8520000E1	2.5314050E1
1.8800000E1	1.6810095E1	1.9200000E1	4.9002931E1	1.8660000E1	9.6102678E0	1.8400000E1	4.6293249E0	1.8520000E1	2.3000422E1	1.8900000E1	1.8199065E1	1.9490000E1	4.8961655E1	1.8760000E1	1.0660127E1	1.8610000E1	5.5671456E0	1.8620000E1	2.5436658E1
1.8900000E1	1.6899803E1	1.9360000E1	4.9189246E1	1.8760000E1	9.6727702E0	1.8510000E1	4.6495468E0	1.8620000E1	2.3109284E1	1.9000000E1	1.8260175E1	1.9640000E1	4.9131521E1	1.8870000E1	1.0698487E1	1.8710000E1	5.6962845E0	1.8720000E1	2.5541104E1
1.9000000E1	1.6988973E1	1.9490000E1	4.9336691E1	1.8870000E1	9.7411983E0	1.8610000E1	4.6678581E0	1.8720000E1	2.3217165E1	1.9100000E1	1.8314864E1	1.9810000E1	4.9308899E1	1.8970000E1	1.0725582E1	1.8810000E1	5.8239406E0	1.8820000E1	2.5625934E1
1.9100000E1	1.7077608E1	1.9640000E1	4.9502552E1	1.8970000E1	9.8031119E0	1.8710000E1	4.6861008E0	1.8820000E1	2.3324073E1	1.9240000E1	1.8363346E1	1.9910000E1	4.9493403E1	1.9070000E1	1.0758589E1	1.8920000E1	5.9410604E0	1.8930000E1	2.5697561E1
1.9240000E1	1.7200802E1	1.9810000E1	4.9685147E1	1.9070000E1	9.8647472E0	1.8810000E1	4.7042750E0	1.8930000E1	2.3440558E1	1.9360000E1	1.8400952E1	2.0020000E1	4.9683559E1	1.9170000E1	1.0786974E1	1.9020000E1	6.0476437E0	1.9030000E1	2.5752256E1
1.9360000E1	1.7305574E1	1.9910000E1	4.9789952E1	1.9170000E1	9.9261053E0	1.8920000E1	4.7241881E0	1.9030000E1	2.3545452E1	1.9460000E1	1.8429042E1	2.0140000E1	4.9880538E1	1.9280000E1	1.0806028E1	1.9120000E1	6.1362703E0	1.9140000E1	2.5794946E1
1.9460000E1	1.7392307E1	2.0020000E1	4.9903062E1	1.9280000E1	9.9932806E0	1.9020000E1	4.7422197E0	1.9140000E1	2.3659743E1	1.9570000E1	1.8461999E1	2.0280000E1	5.0084341E1	1.9490000E1	1.0826629E1	1.9290000E1	6.2123825E0	1.9270000E1	2.5824824E1
1.9570000E1	1.7487112E1	2.0140000E1	5.0023904E1	1.9490000E1	1.0120603E1	1.9120000E1	4.7601837E0	1.9270000E1	2.3793355E1	1.9670000E1	1.8497236E1	2.0440000E1	5.0282346E1	1.9590000E1	1.0836589E1	1.9390000E1	6.2737804E0	1.9380000E1	2.5841892E1
1.9670000E1	1.7572755E1	2.0280000E1	5.0161599E1	1.9590000E1	1.0180811E1	1.9290000E1	4.7905681E0	1.9380000E1	2.3905189E1	1.9770000E1	1.8534751E1	2.0570000E1	5.0477100E1	1.9690000E1	1.0840409E1	1.9490000E1	6.3261143E0	1.9490000E1	2.5849193E1
1.9770000E1	1.7657884E1	2.0440000E1	5.0314739E1	1.9690000E1	1.0240748E1	1.9390000E1	4.8083509E0	1.9490000E1	2.4015914E1	1.9870000E1	1.8576437E1	2.0670000E1	5.0668775E1	1.9800000E1	1.0837160E1	1.9600000E1	6.3677398E0	1.9590000E1	2.5856887E1
1.9870000E1	1.7742502E1	2.0570000E1	5.0435930E1	1.9800000E1	1.0306367E1	1.9490000E1	4.8260671E0	1.9590000E1	2.4115621E1	1.9980000E1	1.8627975E1	2.0770000E1	5.0854653E1	1.9900000E1	1.0831320E1	1.9700000E1	6.4051874E0	1.9690000E1	2.5864973E1
1.9980000E1	1.7834994E1	2.0670000E1	5.0527227E1	1.9900000E1	1.0365740E1	1.9600000E1	4.8454782E0	1.9690000E1	2.4214428E1	2.0080000E1	1.8690685E1	2.0890000E1	5.1034733E1	2.0000000E1	1.0822889E1	1.9810000E1	6.4368498E0	1.9800000E1	2.5873237E1
2.0080000E1	1.7918548E1	2.0770000E1	5.0616881E1	2.0000000E1	1.0424845E1	1.9700000E1	4.8630552E0	1.9800000E1	2.4322088E1	2.0220000E1	1.8767080E1	2.1020000E1	5.1207465E1	2.0110000E1	1.0812814E1	1.9910000E1	6.4593927E0	1.9900000E1	2.5883132E1
2.0220000E1	1.8034681E1	2.0890000E1	5.0722339E1	2.0110000E1	1.0489554E1	1.9810000E1	4.8823139E0	1.9900000E1	2.4419034E1	2.0320000E1	1.8851958E1	2.1150000E1	5.1362210E1	2.0260000E1	1.0807138E1	2.0010000E1	6.4728160E0	2.0000000E1	2.5901567E1
2.0320000E1	1.8117036E1	2.1020000E1	5.0834022E1	2.0260000E1	1.0577278E1	1.9910000E1	4.8997529E0	2.0000000E1	2.4515106E1	2.0430000E1	1.8949989E1	2.1290000E1	5.1499472E1	2.0360000E1	1.0801272E1	2.0110000E1	6.4846968E0	2.0100000E1	2.5928541E1
2.0430000E1	1.8207055E1	2.1150000E1	5.0943100E1	2.0360000E1	1.0635432E1	2.0010000E1	4.9171266E0	2.0100000E1	2.4610312E1	2.0530000E1	1.9061173E1	2.1460000E1	5.1620222E1	2.0470000E1	1.0799901E1	2.0280000E1	6.5031884E0	2.0210000E1	2.5971190E1
2.0530000E1	1.8288374E1	2.1290000E1	5.1057725E1	2.0470000E1	1.0699100E1	2.0110000E1	4.9344351E0	2.0210000E1	2.4714048E1	2.0630000E1	1.9171750E1	2.1580000E1	5.1724461E1	2.0570000E1	1.0804344E1	2.0380000E1	6.5221153E0	2.0310000E1	2.6021986E1
2.0630000E1	1.8369206E1	2.1460000E1	5.1193051E1	2.0570000E1	1.0756706E1	2.0280000E1	4.9637109E0	2.0310000E1	2.4807460E1	2.0740000E1	1.9286176E1	2.1690000E1	5.1812281E1	2.0670000E1	1.0817832E1	2.0490000E1	6.5436777E0	2.0420000E1	2.6080929E1
2.0740000E1	1.8457559E1	2.1580000E1	5.1286091E1	2.0670000E1	1.0814054E1	2.0380000E1	4.9808449E0	2.0420000E1	2.4909241E1	2.0840000E1	1.9399995E1	2.1790000E1	5.1885542E1	2.0780000E1	1.0840365E1	2.0590000E1	6.5662312E0	2.0530000E1	2.6149933E1
2.0840000E1	1.8537375E1	2.1690000E1	5.1369616E1	2.0780000E1	1.0876838E1	2.0490000E1	4.9996181E0	2.0530000E1	2.5010013E1	2.0940000E1	1.9511317E1	2.1890000E1	5.1949732E1	2.0880000E1	1.0878927E1	2.0690000E1	6.5957897E0	2.0630000E1	2.6226423E1
2.0940000E1	1.8616710E1	2.1790000E1	5.1444113E1	2.0880000E1	1.0933645E1	2.0590000E1	5.0166175E0	2.0630000E1	2.5100757E1	2.1040000E1	1.9617115E1	2.2030000E1	5.2007568E1	2.0980000E1	1.0930373E1	2.0800000E1	6.6323533E0	2.0730000E1	2.6306670E1
2.1040000E1	1.8695570E1	2.1890000E1	5.1517270E1	2.0980000E1	1.0990197E1	2.0690000E1	5.0335533E0	2.0730000E1	2.5190683E1	2.1150000E1	1.9716071E1	2.2200000E1	5.2071579E1	2.1080000E1	1.0997849E1	2.0900000E1	6.6704793E0	2.0830000E1	2.6389436E1
2.1150000E1	1.8781769E1	2.2030000E1	5.1617484E1	2.1080000E1	1.1046494E1	2.0800000E1	5.0521092E0	2.0830000E1	2.5279798E1	2.1320000E1	1.9810772E1	2.2380000E1	5.2133886E1	2.1250000E1	1.1080408E1	2.1010000E1	6.7111034E0	2.0930000E1	2.6469761E1
2.1320000E1	1.8913866E1	2.2200000E1	5.1735797E1	2.1250000E1	1.1141620E1	2.0900000E1	5.0689120E0	2.0930000E1	2.5368110E1	2.1430000E1	1.9901751E1	2.2520000E1	5.2203654E1	2.1360000E1	1.1169880E1	2.1110000E1	6.7582317E0	2.1040000E1	2.6545697E1
2.1430000E1	1.8998623E1	2.2380000E1	5.1857152E1	2.1360000E1	1.1202784E1	2.1010000E1	5.0873222E0	2.1040000E1	2.5464334E1	2.1530000E1	1.9982006E1	2.2630000E1	5.2284399E1	2.1460000E1	1.1270855E1	2.1210000E1	6.8042870E0	2.1140000E1	2.6617243E1
2.1530000E1	1.9075189E1	2.2520000E1	5.1948835E1	2.1460000E1	1.1258126E1	2.1110000E1	5.1039930E0	2.1140000E1	2.5550982E1	2.1640000E1	2.0058538E1	2.2740000E1	5.2375149E1	2.1570000E1	1.1383333E1	2.1310000E1	6.8430939E0	2.1270000E1	2.6676064E1
2.1640000E1	1.9158881E1	2.2630000E1	5.2019254E1	2.1570000E1	1.1318714E1	2.1210000E1	5.1206013E0	2.1270000E1	2.5662457E1	2.1740000E1	2.0132815E1	2.2850000E1	5.2470486E1	2.1670000E1	1.1498284E1	2.1410000E1	6.8838276E0	2.1370000E1	2.6732699E1
2.1740000E1	1.9234484E1	2.2740000E1	5.2088281E1	2.1670000E1	1.1373534E1	2.1310000E1	5.1371473E0	2.1370000E1	2.5747319E1	2.1850000E1	2.0204725E1	2.3010000E1	5.2575828E1	2.1770000E1	1.1614258E1	2.1520000E1	6.9248808E0	2.1480000E1	2.6785695E1
2.1850000E1	1.9317124E1	2.2850000E1	5.2155943E1	2.1770000E1	1.1428108E1	2.1410000E1	5.1536314E0	2.1480000E1	2.5839783E1	2.1950000E1	2.0278725E1	2.3120000E1	5.2689639E1	2.1880000E1	1.1732706E1	2.1620000E1	6.9662534E0	2.1580000E1	2.6835051E1
2.1950000E1	1.9391778E1	2.3010000E1	5.2251979E1	2.1880000E1	1.1487856E1	2.1520000E1	5.1716925E0	2.1580000E1	2.5923046E1	2.2050000E1	2.0354489E1	2.3250000E1	5.2802240E1	2.1980000E1	1.1843095E1	2.1720000E1	7.0015980E0	2.1680000E1	2.6882628E1
2.2050000E1	1.9465983E1	2.3120000E1	5.2316404E1	2.1980000E1	1.1541916E1	2.1620000E1	5.1880470E0	2.1680000E1	2.6005559E1	2.2230000E1	2.0443814E1	2.3530000E1	5.2913630E1	2.2090000E1	1.1941658E1	2.1820000E1	7.0328924E0	2.1780000E1	2.6930955E1
2.2230000E1	1.9598430E1	2.3250000E1	5.2390903E1	2.2090000E1	1.1601101E1	2.1720000E1	5.2043403E0	2.1780000E1	2.6087327E1	2.2340000E1	2.0534903E1	2.3630000E1	5.3015645E1	2.2250000E1	1.2025250E1	2.1920000E1	7.0655793E0	2.1880000E1	2.6980033E1
2.2340000E1	1.9678667E1	2.3530000E1	5.2545511E1	2.2250000E1	1.1686666E1	2.1820000E1	5.2205726E0	2.1880000E1	2.6168359E1	2.2450000E1	2.0625170E1	2.3730000E1	5.3119056E1	2.2360000E1	1.2086160E1	2.2020000E1	7.1036646E0	2.1980000E1	2.7029433E1
2.2450000E1	1.9758373E1	2.3630000E1	5.2598851E1	2.2360000E1	1.1745135E1	2.1920000E1	5.2367440E0	2.1980000E1	2.6248659E1	2.2550000E1	2.0715200E1	2.3880000E1	5.3227394E1	2.2460000E1	1.2135997E1	2.2120000E1	7.1450626E0	2.2090000E1	2.7074196E1
2.2550000E1	1.9830377E1	2.3730000E1	5.2651231E1	2.2460000E1	1.1798038E1	2.2020000E1	5.2528548E0	2.2090000E1	2.6336154E1	2.2660000E1	2.0811995E1	2.3980000E1	5.3338114E1	2.2570000E1	1.2171211E1	2.2290000E1	7.1881292E0	2.2190000E1	2.7116237E1
2.2660000E1	1.9909081E1	2.3880000E1	5.2728039E1	2.2570000E1	1.1855956E1	2.2120000E1	5.2689053E0	2.2190000E1	2.6414942E1	2.2760000E1	2.0908553E1	2.4110000E1	5.3448496E1	2.2670000E1	1.2196282E1	2.2390000E1	7.2328643E0	2.2360000E1	2.7156794E1
2.2760000E1	1.9980180E1	2.3980000E1	5.2778095E1	2.2670000E1	1.1908361E1	2.2290000E1	5.2960531E0	2.2360000E1	2.6547254E1	2.2870000E1	2.1002345E1	2.4210000E1	5.3563962E1	2.2770000E1	1.2223273E1	2.2490000E1	7.2713267E0	2.2460000E1	2.7192427E1
2.2870000E1	2.0057895E1	2.4110000E1	5.2841824E1	2.2770000E1	1.1960530E1	2.2390000E1	5.3119416E0	2.2460000E1	2.6624139E1	2.2970000E1	2.1092839E1	2.4340000E1	5.3669927E1	2.2870000E1	1.2253638E1	2.2590000E1	7.3100652E0	2.2570000E1	2.7224587E1
2.2970000E1	2.0128100E1	2.4210000E1	5.2889832E1	2.2870000E1	1.2012464E1	2.2490000E1	5.3277707E0	2.2570000E1	2.6707912E1	2.3080000E1	2.1180567E1	2.4440000E1	5.3775232E1	2.2970000E1	1.2285923E1	2.2700000E1	7.3490799E0	2.2670000E1	2.7253275E1
2.3080000E1	2.0204838E1	2.4340000E1	5.2950954E1	2.2970000E1	1.2064165E1	2.2590000E1	5.3435404E0	2.2670000E1	2.6783348E1	2.3220000E1	2.1270199E1	2.4560000E1	5.3880460E1	2.3070000E1	1.2315540E1	2.2800000E1	7.3863778E0	2.2770000E1	2.7280888E1
2.3220000E1	2.0301773E1	2.4440000E1	5.2996999E1	2.3070000E1	1.2115633E1	2.2700000E1	5.3608188E0	2.2770000E1	2.6858104E1	2.3330000E1	2.1342399E1	2.4670000E1	5.3986582E1	2.3180000E1	1.2353950E1	2.2900000E1	7.4199811E0	2.2870000E1	2.7308624E1
2.3330000E1	2.0377365E1	2.4560000E1	5.3051160E1	2.3180000E1	1.2171981E1	2.2800000E1	5.3764646E0	2.2870000E1	2.6932186E1	2.3430000E1	2.1408962E1	2.4770000E1	5.4089235E1	2.3340000E1	1.2396605E1	2.3010000E1	7.4437143E0	2.2980000E1	2.7328150E1
2.3430000E1	2.0445651E1	2.4670000E1	5.3099782E1	2.3340000E1	1.2253445E1	2.2900000E1	5.3920519E0	2.2980000E1	2.7012905E1	2.3540000E1	2.1469888E1	2.4880000E1	5.4192782E1	2.3440000E1	1.2446735E1	2.3110000E1	7.4575774E0	2.3080000E1	2.7344852E1
2.3540000E1	2.0520293E1	2.4770000E1	5.3143149E1	2.3440000E1	1.2304062E1	2.3010000E1	5.4091304E0	2.3080000E1	2.7085592E1	2.3640000E1	2.1520136E1	2.5410000E1	5.4301897E1	2.3550000E1	1.2500792E1	2.3240000E1	7.4640197E0	2.3180000E1	2.7358070E1
2.3640000E1	2.0587721E1	2.4880000E1	5.3189953E1	2.3550000E1	1.2359478E1	2.3110000E1	5.4245952E0	2.3180000E1	2.7157623E1	2.3740000E1	2.1555362E1	2.5610000E1	5.4408374E1	2.3650000E1	1.2558140E1	2.3340000E1	7.4603157E0	2.3290000E1	2.7366549E1
2.3740000E1	2.0654744E1	2.5410000E1	5.3402808E1	2.3650000E1	1.2409618E1	2.3240000E1	5.4446128E0	2.3290000E1	2.7236107E1	2.3850000E1	2.1579909E1	2.5720000E1	5.4511463E1	2.3750000E1	1.2618778E1	2.3450000E1	7.4464655E0	2.3400000E1	2.7369051E1
2.3850000E1	2.0728004E1	2.5610000E1	5.3477956E1	2.3750000E1	1.2459533E1	2.3340000E1	5.4599447E0	2.3400000E1	2.7313814E1	2.3950000E1	2.1592460E1	2.5830000E1	5.4608559E1	2.3860000E1	1.2673788E1	2.3550000E1	7.4254433E0	2.3500000E1	2.7371143E1
2.3950000E1	2.0794185E1	2.5720000E1	5.3518138E1	2.3860000E1	1.2514180E1	2.3450000E1	5.4767433E0	2.3500000E1	2.7383787E1	2.4050000E1	2.1597415E1	2.5980000E1	5.4698902E1	2.3960000E1	1.2719590E1	2.3660000E1	7.3923073E0	2.3600000E1	2.7372825E1
2.4050000E1	2.0859968E1	2.5830000E1	5.3557526E1	2.3960000E1	1.2563625E1	2.3550000E1	5.4919548E0	2.3600000E1	2.7453130E1	2.4150000E1	2.1594240E1	2.6100000E1	5.4773329E1	2.4060000E1	1.2759764E1	2.3760000E1	7.3510635E0	2.3710000E1	2.7379055E1
2.4150000E1	2.0925356E1	2.5980000E1	5.3609985E1	2.4060000E1	1.2612848E1	2.3660000E1	5.5086215E0	2.3710000E1	2.7528685E1	2.4260000E1	2.1582936E1	2.6220000E1	5.4832731E1	2.4170000E1	1.2798899E1	2.3860000E1	7.3056829E0	2.3810000E1	2.7386238E1
2.4260000E1	2.0996830E1	2.6100000E1	5.3650936E1	2.4170000E1	1.2666737E1	2.3760000E1	5.5237135E0	2.3810000E1	2.7596722E1	2.4460000E1	2.1577546E1	2.6400000E1	5.4873742E1	2.4290000E1	1.2826611E1	2.3960000E1	7.2591650E0	2.3910000E1	2.7396577E1
2.4460000E1	2.1125575E1	2.6220000E1	5.3691003E1	2.4290000E1	1.2725221E1	2.3860000E1	5.5387489E0	2.3910000E1	2.7664145E1	2.4560000E1	2.1582915E1	2.6530000E1	5.4896363E1	2.4390000E1	1.2847449E1	2.4070000E1	7.2146855E0	2.4020000E1	2.7416204E1
2.4560000E1	2.1189368E1	2.6400000E1	5.3749492E1	2.4390000E1	1.2773717E1	2.3960000E1	5.5537280E0	2.4020000E1	2.7737608E1	2.4670000E1	2.1594698E1	2.6650000E1	5.4906338E1	2.4500000E1	1.2861413E1	2.4200000E1	7.1722446E0	2.4120000E1	2.7445118E1
2.4670000E1	2.1259098E1	2.6530000E1	5.3790560E1	2.4500000E1	1.2826811E1	2.4070000E1	5.5701402E0	2.4120000E1	2.7803761E1	2.4770000E1	2.1621694E1	2.6760000E1	5.4895138E1	2.4600000E1	1.2869957E1	2.4310000E1	7.1301840E0	2.4280000E1	2.7484316E1
2.4770000E1	2.1322090E1	2.6650000E1	5.3827619E1	2.4600000E1	1.2874850E1	2.4200000E1	5.5894492E0	2.4280000E1	2.7908367E1	2.4870000E1	2.1663706E1	2.6900000E1	5.4870967E1	2.4700000E1	1.2870353E1	2.4410000E1	7.0928734E0	2.4390000E1	2.7533138E1
2.4870000E1	2.1384703E1	2.6760000E1	5.3860888E1	2.4700000E1	1.2922673E1	2.4310000E1	5.6057141E0	2.4390000E1	2.7979409E1	2.4970000E1	2.1720735E1	2.7020000E1	5.4837295E1	2.4800000E1	1.2869514E1	2.4520000E1	7.0622908E0	2.4490000E1	2.7590384E1
2.4970000E1	2.1446940E1	2.6900000E1	5.3902279E1	2.4800000E1	1.2970281E1	2.4410000E1	5.6204423E0	2.4490000E1	2.8043382E1	2.5070000E1	2.1780984E1	2.7140000E1	5.4805033E1	2.4910000E1	1.2864293E1	2.4620000E1	7.0404035E0	2.4590000E1	2.7646339E1
2.5070000E1	2.1508803E1	2.7020000E1	5.3936930E1	2.4910000E1	1.3022402E1	2.4520000E1	5.6365795E0	2.4590000E1	2.8106778E1	2.5220000E1	2.1841174E1	2.7310000E1	5.4783273E1	2.5010000E1	1.2860532E1	2.4720000E1	7.0291320E0	2.4690000E1	2.7706391E1
2.5220000E1	2.1600902E1	2.7140000E1	5.3970834E1	2.5010000E1	1.3069562E1	2.4620000E1	5.6511919E0	2.4690000E1	2.8169602E1	2.5320000E1	2.1900718E1	2.7490000E1	5.4768482E1	2.5120000E1	1.2854649E1	2.4830000E1	7.0225500E0	2.4800000E1	2.7765579E1
2.5320000E1	2.1661841E1	2.7310000E1	5.4017618E1	2.5120000E1	1.3121192E1	2.4720000E1	5.6657497E0	2.4800000E1	2.8238055E1	2.5430000E1	2.1959616E1	2.7620000E1	5.4760660E1	2.5260000E1	1.2843096E1	2.4930000E1	7.0206574E0	2.4900000E1	2.7828591E1
2.5430000E1	2.1728451E1	2.7490000E1	5.4065605E1	2.5260000E1	1.3186535E1	2.4830000E1	5.6817001E0	2.4900000E1	2.8299696E1	2.5530000E1	2.2007020E1	2.7720000E1	5.4762201E1	2.5390000E1	1.2843771E1	2.5030000E1	7.0182488E0	2.5010000E1	2.7893221E1
2.5530000E1	2.1788624E1	2.7620000E1	5.4099299E1	2.5390000E1	1.3246842E1	2.4930000E1	5.6961435E0	2.5010000E1	2.8366859E1	2.5630000E1	2.2042387E1	2.7850000E1	5.4773106E1	2.5490000E1	1.2844611E1	2.5200000E1	7.0183240E0	2.5110000E1	2.7960435E1
2.5630000E1	2.1848435E1	2.7720000E1	5.4124682E1	2.5490000E1	1.3292993E1	2.5030000E1	5.7105328E0	2.5110000E1	2.8427339E1	2.5730000E1	2.2065717E1	2.7950000E1	5.4778902E1	2.5600000E1	1.2845614E1	2.5340000E1	7.0258245E0	2.5280000E1	2.8030234E1
2.5730000E1	2.1907887E1	2.7850000E1	5.4156999E1	2.5600000E1	1.3343518E1	2.5200000E1	5.7348709E0	2.5280000E1	2.8528905E1	2.5840000E1	2.2077542E1	2.8050000E1	5.4788186E1	2.5700000E1	1.2850475E1	2.5440000E1	7.0340680E0	2.5380000E1	2.8105877E1
2.5840000E1	2.1972872E1	2.7950000E1	5.4181344E1	2.5700000E1	1.3389234E1	2.5340000E1	5.7547977E0	2.5380000E1	2.8587924E1	2.5940000E1	2.2066174E1	2.8200000E1	5.4801849E1	2.5800000E1	1.2866105E1	2.5550000E1	7.0470254E0	2.5480000E1	2.8183769E1
2.5940000E1	2.2031577E1	2.8050000E1	5.4205251E1	2.5800000E1	1.3434744E1	2.5440000E1	5.7689672E0	2.5480000E1	2.8646410E1	2.6040000E1	2.2039153E1	2.8380000E1	5.4819890E1	2.5900000E1	1.2885592E1	2.5650000E1	7.0627186E0	2.5590000E1	2.8265108E1
2.6040000E1	2.2089930E1	2.8200000E1	5.4240307E1	2.5900000E1	1.3480049E1	2.5550000E1	5.7844923E0	2.5590000E1	2.8710137E1	2.6140000E1	2.2008274E1	2.8490000E1	5.4834003E1	2.6010000E1	1.2904387E1	2.5750000E1	7.0811478E0	2.5690000E1	2.8346345E1
2.6140000E1	2.2147932E1	2.8380000E1	5.4281134E1	2.6010000E1	1.3529650E1	2.5650000E1	5.7985504E0	2.5690000E1	2.8767521E1	2.6250000E1	2.1970297E1	2.8610000E1	5.4852911E1	2.6110000E1	1.2920231E1	2.5850000E1	7.1068340E0	2.5800000E1	2.8422093E1
2.6250000E1	2.2211332E1	2.8490000E1	5.4305434E1	2.6110000E1	1.3574529E1	2.5750000E1	5.8125559E0	2.5800000E1	2.8830047E1	2.6360000E1	2.1925807E1	2.8720000E1	5.4880148E1	2.6250000E1	1.2928938E1	2.5950000E1	7.1416978E0	2.5900000E1	2.8492352E1
2.6360000E1	2.2274313E1	2.8610000E1	5.4331396E1	2.6250000E1	1.3637020E1	2.5850000E1	5.8265090E0	2.5900000E1	2.8886351E1	2.6460000E1	2.1874805E1	2.8840000E1	5.4904039E1	2.6360000E1	1.2938242E1	2.6060000E1	7.1813693E0	2.6000000E1	2.8553097E1
2.6460000E1	2.2331208E1	2.8720000E1	5.4354703E1	2.6360000E1	1.3685845E1	2.5950000E1	5.8404097E0	2.6000000E1	2.8942147E1	2.6570000E1	2.1821636E1	2.8970000E1	5.4928053E1	2.6460000E1	1.2936080E1	2.6200000E1	7.2260869E0	2.6100000E1	2.8608658E1
2.6570000E1	2.2393398E1	2.8840000E1	5.4379603E1	2.6460000E1	1.3730021E1	2.6060000E1	5.8556403E0	2.6100000E1	2.8997440E1	2.6670000E1	2.1774557E1	2.9100000E1	5.4952190E1	2.6560000E1	1.2939005E1	2.6300000E1	7.2778180E0	2.6200000E1	2.8655943E1
2.6670000E1	2.2449577E1	2.8970000E1	5.4405973E1	2.6560000E1	1.3773999E1	2.6200000E1	5.8749340E0	2.6200000E1	2.9052234E1	2.6780000E1	2.1729700E1	2.9220000E1	5.4987783E1	2.6670000E1	1.2947016E1	2.6400000E1	7.3316210E0	2.6380000E1	2.8694954E1
2.6780000E1	2.2510985E1	2.9100000E1	5.4431728E1	2.6670000E1	1.3822146E1	2.6300000E1	5.8886533E0	2.6380000E1	2.9149622E1	2.6880000E1	2.1686534E1	2.9410000E1	5.5024157E1	2.6770000E1	1.2958547E1	2.6500000E1	7.3914668E0	2.6480000E1	2.8722451E1
2.6880000E1	2.2566459E1	2.9220000E1	5.4454968E1	2.6770000E1	1.3865709E1	2.6400000E1	5.9023212E0	2.6480000E1	2.9203045E1	2.6980000E1	2.1658443E1	2.9520000E1	5.5058027E1	2.6880000E1	1.2967765E1	2.6610000E1	7.4401041E0	2.6590000E1	2.8742031E1
2.6980000E1	2.2621599E1	2.9410000E1	5.4490745E1	2.6880000E1	1.3913403E1	2.6500000E1	5.9159378E0	2.6590000E1	2.9261253E1	2.7080000E1	2.1637887E1	2.9620000E1	5.5091786E1	2.6980000E1	1.2980503E1	2.6710000E1	7.4775331E0	2.6690000E1	2.8753694E1
2.7080000E1	2.2676408E1	2.9520000E1	5.4510900E1	2.6980000E1	1.3956556E1	2.6610000E1	5.9308571E0	2.6690000E1	2.9313669E1	2.7220000E1	2.1625363E1	2.9730000E1	5.5125435E1	2.7080000E1	1.3001310E1	2.6810000E1	7.5007540E0	2.6790000E1	2.8764173E1
2.7220000E1	2.2752589E1	2.9620000E1	5.4528878E1	2.7080000E1	1.3999515E1	2.6710000E1	5.9443668E0	2.6790000E1	2.9365613E1	2.7340000E1	2.1619182E1	2.9870000E1	5.5151082E1	2.7180000E1	1.3031141E1	2.6910000E1	7.5060368E0	2.6900000E1	2.8773802E1
2.7340000E1	2.2817377E1	2.9730000E1	5.4548279E1	2.7180000E1	1.4042281E1	2.6810000E1	5.9578259E0	2.6900000E1	2.9422210E1	2.7440000E1	2.1623491E1	3.0010000E1	5.5168403E1	2.7380000E1	1.3074179E1	2.7010000E1	7.4906700E0	2.7010000E1	2.8782248E1
2.7440000E1	2.2871010E1	2.9870000E1	5.4572419E1	2.7380000E1	1.4127237E1	2.6910000E1	5.9712345E0	2.7010000E1	2.9478246E1	2.7540000E1	2.1629797E1	3.0130000E1	5.5189071E1	2.7480000E1	1.3126241E1	2.7110000E1	7.4590233E0	2.7110000E1	2.8788847E1
2.7540000E1	2.2924322E1	3.0010000E1	5.4595952E1	2.7480000E1	1.4169428E1	2.7010000E1	5.9845929E0	2.7110000E1	2.9528705E1	2.7650000E1	2.1639886E1	3.0280000E1	5.5218355E1	2.7580000E1	1.3194238E1	2.7270000E1	7.4130642E0	2.7270000E1	2.8789224E1
2.7650000E1	2.2982594E1	3.0130000E1	5.4615653E1	2.7580000E1	1.4211430E1	2.7110000E1	5.9979013E0	2.7270000E1	2.9608496E1	2.7750000E1	2.1649891E1	3.0490000E1	5.5247948E1	2.7680000E1	1.3275941E1	2.7370000E1	7.3564613E0	2.7380000E1	2.8787706E1
2.7750000E1	2.3035236E1	3.0280000E1	5.4639683E1	2.7680000E1	1.4253243E1	2.7270000E1	6.0190909E0	2.7380000E1	2.9662685E1	2.7860000E1	2.1663680E1	3.0610000E1	5.5275245E1	2.7790000E1	1.3369090E1	2.7480000E1	7.2892148E0	2.7480000E1	2.8789680E1
2.7860000E1	2.3092776E1	3.0490000E1	5.4672244E1	2.7790000E1	1.4299021E1	2.7370000E1	6.0322700E0	2.7480000E1	2.9711482E1	2.7960000E1	2.1680665E1	3.0720000E1	5.5299116E1	2.7890000E1	1.3463918E1	2.7580000E1	7.2094042E0	2.7580000E1	2.8799475E1
2.7960000E1	2.3144756E1	3.0610000E1	5.4690300E1	2.7890000E1	1.4340440E1	2.7480000E1	6.0467099E0	2.7580000E1	2.9759839E1	2.8060000E1	2.1695003E1	3.0820000E1	5.5321955E1	2.7990000E1	1.3566258E1	2.7680000E1	7.1281043E0	2.7690000E1	2.8812405E1
2.8060000E1	2.3196423E1	3.0720000E1	5.4706510E1	2.7990000E1	1.4381673E1	2.7580000E1	6.0597854E0	2.7690000E1	2.9812528E1	2.8220000E1	2.1702305E1	3.0940000E1	5.5339014E1	2.8090000E1	1.3670277E1	2.7790000E1	7.0531569E0	2.7790000E1	2.8828470E1
2.8220000E1	2.3278447E1	3.0820000E1	5.4720968E1	2.8090000E1	1.4422720E1	2.7680000E1	6.0728120E0	2.7790000E1	2.9859974E1	2.8350000E1	2.1710807E1	3.1050000E1	5.5341565E1	2.8260000E1	1.3763909E1	2.7890000E1	6.9819255E0	2.7890000E1	2.8849873E1
2.8350000E1	2.3344511E1	3.0940000E1	5.4737974E1	2.8260000E1	1.4492078E1	2.7790000E1	6.0870848E0	2.7890000E1	2.9906992E1	2.8450000E1	2.1721900E1	3.1170000E1	5.5338336E1	2.8360000E1	1.3851349E1	2.7990000E1	6.9172104E0	2.7990000E1	2.8874110E1
2.8450000E1	2.3394979E1	3.1050000E1	5.4753241E1	2.8360000E1	1.4532629E1	2.7890000E1	6.1000091E0	2.7990000E1	2.9953586E1	2.8550000E1	2.1731436E1	3.1340000E1	5.5329649E1	2.8460000E1	1.3927450E1	2.8090000E1	6.8617232E0	2.8090000E1	2.8901517E1
2.8550000E1	2.3445144E1	3.1170000E1	5.4769552E1	2.8460000E1	1.4572998E1	2.7990000E1	6.1128849E0	2.8090000E1	2.9999760E1	2.8660000E1	2.1743563E1	3.1490000E1	5.5316397E1	2.8560000E1	1.3992211E1	2.8210000E1	6.8194346E0	2.8200000E1	2.8928498E1
2.8660000E1	2.3499978E1	3.1340000E1	5.4792059E1	2.8560000E1	1.4613185E1	2.8090000E1	6.1257124E0	2.8200000E1	3.0050071E1	2.8760000E1	2.1764036E1	3.1640000E1	5.5289842E1	2.8670000E1	1.4044072E1	2.8340000E1	6.7847084E0	2.8370000E1	2.8946166E1
2.8760000E1	2.3549512E1	3.1490000E1	5.4811349E1	2.8670000E1	1.4657182E1	2.8210000E1	6.1410421E0	2.8370000E1	3.0126845E1	2.8860000E1	2.1790200E1	3.1770000E1	5.5273855E1	2.8770000E1	1.4080772E1	2.8440000E1	6.7639861E0	2.8470000E1	2.8963457E1
2.8860000E1	2.3598749E1	3.1640000E1	5.4830122E1	2.8770000E1	1.4696991E1	2.8340000E1	6.1575714E0	2.8470000E1	3.0171457E1	2.8970000E1	2.1824710E1	3.1880000E1	5.5260545E1	2.8880000E1	1.4104572E1	2.8540000E1	6.7508262E0	2.8570000E1	2.8974983E1
2.8970000E1	2.3652568E1	3.1770000E1	5.4845982E1	2.8880000E1	1.4740574E1	2.8440000E1	6.1702316E0	2.8570000E1	3.0215667E1	2.9070000E1	2.1868152E1	3.2000000E1	5.5253443E1	2.8980000E1	1.4121658E1	2.8640000E1	6.7471490E0	2.8680000E1	2.8976060E1
2.9070000E1	2.3701186E1	3.1880000E1	5.4859113E1	2.8980000E1	1.4780007E1	2.8540000E1	6.1828442E0	2.8680000E1	3.0263837E1	2.9220000E1	2.1919258E1	3.2100000E1	5.5248213E1	2.9080000E1	1.4136217E1	2.8750000E1	6.7484721E0	2.8780000E1	2.8977015E1
2.9220000E1	2.3773566E1	3.2000000E1	5.4873143E1	2.9080000E1	1.4819264E1	2.8640000E1	6.1954096E0	2.8780000E1	3.0307214E1	2.9350000E1	2.1982418E1	3.2210000E1	5.5250678E1	2.9240000E1	1.4152737E1	2.8850000E1	6.7525898E0	2.8880000E1	2.8977847E1
2.9350000E1	2.3835769E1	3.2100000E1	5.4884602E1	2.9240000E1	1.4881707E1	2.8750000E1	6.2091772E0	2.8880000E1	3.0350200E1	2.9460000E1	2.2053242E1	3.2370000E1	5.5269564E1	2.9390000E1	1.4178794E1	2.8950000E1	6.7614696E0	2.8980000E1	2.8974230E1
2.9460000E1	2.3888023E1	3.2210000E1	5.4896970E1	2.9390000E1	1.4939840E1	2.8850000E1	6.2216439E0	2.8980000E1	3.0392798E1	2.9560000E1	2.2126474E1	3.2470000E1	5.5293742E1	2.9490000E1	1.4203454E1	2.9060000E1	6.7695996E0	2.9080000E1	2.8968688E1
2.9560000E1	2.3935227E1	3.2370000E1	5.4914524E1	2.9490000E1	1.4978378E1	2.8950000E1	6.2340639E0	2.9080000E1	3.0435013E1	2.9660000E1	2.2207956E1	3.2590000E1	5.5325614E1	2.9590000E1	1.4231864E1	2.9190000E1	6.7636994E0	2.9180000E1	2.8960865E1
2.9660000E1	2.3982147E1	3.2470000E1	5.4925239E1	2.9590000E1	1.5016742E1	2.9060000E1	6.2476721E0	2.9180000E1	3.0476846E1	2.9760000E1	2.2291845E1	3.2710000E1	5.5364290E1	2.9690000E1	1.4264024E1	2.9290000E1	6.7530785E0	2.9290000E1	2.8954356E1
2.9760000E1	2.4028786E1	3.2590000E1	5.4937843E1	2.9690000E1	1.5054934E1	2.9190000E1	6.2636823E0	2.9290000E1	3.0522428E1	2.9870000E1	2.2370600E1	3.2820000E1	5.5408751E1	2.9800000E1	1.4300416E1	2.9400000E1	6.7377370E0	2.9390000E1	2.8958098E1
2.9870000E1	2.4079765E1	3.2710000E1	5.4950175E1	2.9800000E1	1.5096747E1	2.9290000E1	6.2759448E0	2.9390000E1	3.0563473E1	2.9970000E1	2.2446006E1	3.2950000E1	5.5443432E1	2.9900000E1	1.4341996E1	2.9500000E1	6.7142688E0	2.9490000E1	2.8962741E1
2.9970000E1	2.4125818E1	3.2820000E1	5.4961246E1	2.9900000E1	1.5134579E1	2.9400000E1	6.2893804E0	2.9490000E1	3.0604149E1	3.0070000E1	2.2515407E1	3.3050000E1	5.5476226E1	3.0000000E1	1.4387808E1	2.9610000E1	6.6891154E0	2.9590000E1	2.8968286E1
3.0070000E1	2.4171594E1	3.2950000E1	5.4974048E1	3.0000000E1	1.5172241E1	2.9500000E1	6.3015466E0	2.9590000E1	3.0644458E1	3.0230000E1	2.2578804E1	3.3160000E1	5.5507132E1	3.0110000E1	1.4437854E1	2.9710000E1	6.6595653E0	2.9690000E1	2.8974397E1
3.0230000E1	2.4244265E1	3.3050000E1	5.4983692E1	3.0110000E1	1.5213474E1	2.9610000E1	6.3148767E0	2.9690000E1	3.0684403E1	3.0340000E1	2.2635103E1	3.3320000E1	5.5540918E1	3.0260000E1	1.4487948E1	2.9810000E1	6.6323067E0	2.9790000E1	2.8975383E1
3.0340000E1	2.4293821E1	3.3160000E1	5.4994100E1	3.0260000E1	1.5269372E1	2.9710000E1	6.3269474E0	2.9790000E1	3.0723988E1	3.0450000E1	2.2682516E1	3.3490000E1	5.5579358E1	3.0370000E1	1.4537347E1	2.9920000E1	6.6129758E0	2.9890000E1	2.8971291E1
3.0450000E1	2.4343050E1	3.3320000E1	5.5008873E1	3.0370000E1	1.5310124E1	2.9810000E1	6.3389728E0	2.9890000E1	3.0763217E1	3.0550000E1	2.2721045E1	3.3600000E1	5.5614144E1	3.0480000E1	1.4590542E1	3.0020000E1	6.5939689E0	3.0000000E1	2.8966452E1
3.0550000E1	2.4387521E1	3.3490000E1	5.5024106E1	3.0480000E1	1.5350675E1	2.9920000E1	6.3521486E0	3.0000000E1	3.0805959E1	3.0650000E1	2.2754555E1	3.3710000E1	5.5647680E1	3.0580000E1	1.4644870E1	3.0130000E1	6.5726068E0	3.0100000E1	2.8960506E1
3.0650000E1	2.4431726E1	3.3600000E1	5.5033715E1	3.0580000E1	1.5387365E1	3.0020000E1	6.3640796E0	3.0100000E1	3.0844449E1	3.0760000E1	2.2771831E1	3.3850000E1	5.5677563E1	3.0690000E1	1.4706520E1	3.0230000E1	6.5621700E0	3.0200000E1	2.8951711E1
3.0760000E1	2.4480044E1	3.3710000E1	5.5043134E1	3.0690000E1	1.5427534E1	3.0130000E1	6.3771520E0	3.0200000E1	3.0882591E1	3.0860000E1	2.2778715E1	3.3950000E1	5.5701437E1	3.0790000E1	1.4775492E1	3.0430000E1	6.5550144E0	3.0370000E1	2.8935381E1
3.0860000E1	2.4523693E1	3.3850000E1	5.5054853E1	3.0790000E1	1.5463879E1	3.0230000E1	6.3889892E0	3.0370000E1	3.0946645E1	3.0970000E1	2.2775208E1	3.4060000E1	5.5722676E1	3.0890000E1	1.4845951E1	3.0530000E1	6.5420730E0	3.0480000E1	2.8911517E1
3.0970000E1	2.4571404E1	3.3950000E1	5.5063043E1	3.0890000E1	1.5500060E1	3.0430000E1	6.4125308E0	3.0480000E1	3.0987570E1	3.1070000E1	2.2767960E1	3.4230000E1	5.5738927E1	3.0990000E1	1.4913694E1	3.0640000E1	6.5314587E0	3.0580000E1	2.8878361E1
3.1070000E1	2.4614504E1	3.4060000E1	5.5071882E1	3.0990000E1	1.5536079E1	3.0530000E1	6.4242355E0	3.0580000E1	3.1024422E1	3.1220000E1	2.2755582E1	3.4390000E1	5.5758916E1	3.1090000E1	1.4979673E1	3.0740000E1	6.5176596E0	3.0690000E1	2.8838084E1
3.1220000E1	2.4678670E1	3.4230000E1	5.5085200E1	3.1090000E1	1.5571936E1	3.0640000E1	6.4370600E0	3.0690000E1	3.1064575E1	3.1320000E1	2.2738073E1	3.4490000E1	5.5782644E1	3.1240000E1	1.5038743E1	3.0840000E1	6.5033871E0	3.0790000E1	2.8791020E1
3.1320000E1	2.4721126E1	3.4390000E1	5.5097365E1	3.1240000E1	1.5625419E1	3.0740000E1	6.4486727E0	3.0790000E1	3.1100733E1	3.1430000E1	2.2717794E1	3.4600000E1	5.5809681E1	3.1350000E1	1.5096254E1	3.0940000E1	6.4830049E0	3.0890000E1	2.8735623E1
3.1430000E1	2.4767533E1	3.4490000E1	5.5104790E1	3.1350000E1	1.5664410E1	3.0840000E1	6.4602420E0	3.0890000E1	3.1136565E1	3.1530000E1	2.2694186E1	3.4710000E1	5.5842457E1	3.1450000E1	1.5143110E1	3.1050000E1	6.4652764E0	3.0990000E1	2.8671845E1
3.1530000E1	2.4809455E1	3.4600000E1	5.5112804E1	3.1450000E1	1.5699690E1	3.0940000E1	6.4717679E0	3.0990000E1	3.1172073E1	3.1630000E1	2.2667249E1	3.4830000E1	5.5881606E1	3.1550000E1	1.5179309E1	3.1200000E1	6.4502016E0	3.1090000E1	2.8608621E1
3.1630000E1	2.4851126E1	3.4710000E1	5.5120659E1	3.1550000E1	1.5734811E1	3.1050000E1	6.4843965E0	3.1090000E1	3.1207262E1	3.1730000E1	2.2639637E1	3.5300000E1	5.5922632E1	3.1660000E1	1.5213298E1	3.1300000E1	6.4340180E0	3.1200000E1	2.8545951E1
3.1730000E1	2.4892546E1	3.4830000E1	5.5129051E1	3.1660000E1	1.5773262E1	3.1200000E1	6.5015334E0	3.1200000E1	3.1245603E1	3.1840000E1	2.2615457E1	3.5470000E1	5.5961196E1	3.1760000E1	1.5243157E1	3.1410000E1	6.4100375E0	3.1310000E1	2.8491580E1
3.1840000E1	2.4937821E1	3.4999830E1	5.5140620E1	3.1760000E1	1.5808052E1	3.1300000E1	6.5129046E0	3.1310000E1	3.1283564E1	3.1940000E1	2.2595976E1	3.5640000E1	5.6003992E1	3.1860000E1	1.5268884E1	3.1510000E1	6.3849482E0	3.1410000E1	2.8444550E1
3.1940000E1	2.4978721E1	3.5000000E1	5.9250335E1	3.1860000E1	1.5842686E1	3.1410000E1	6.5253636E0	3.1410000E1	3.1317747E1	3.2040000E1	2.2581193E1	3.5750000E1	5.6048665E1	3.1960000E1	1.5290479E1	3.1610000E1	6.3565444E0	3.1510000E1	2.8404860E1
3.2040000E1	2.5019375E1	3.5300000E1	5.8721227E1	3.1960000E1	1.5877164E1	3.1510000E1	6.5366455E0	3.1510000E1	3.1351623E1	3.2150000E1	2.2565328E1	3.5850000E1	5.6097567E1	3.2070000E1	1.5300917E1	3.1720000E1	6.3218915E0	3.1620000E1	2.8386656E1
3.2150000E1	2.5063813E1	3.5470000E1	5.8423500E1	3.2070000E1	1.5914910E1	3.1610000E1	6.5478850E0	3.1620000E1	3.1388533E1	3.2250000E1	2.2549772E1	3.5990000E1	5.6136309E1	3.2170000E1	1.5305986E1	3.1820000E1	6.2865013E0	3.1720000E1	2.8387769E1
3.2250000E1	2.5103956E1	3.5640000E1	5.8127282E1	3.2170000E1	1.5949064E1	3.1720000E1	6.5601999E0	3.1720000E1	3.1421770E1	3.2360000E1	2.2547593E1	3.6110000E1	5.6167293E1	3.2270000E1	1.5310830E1	3.1920000E1	6.2503739E0	3.1820000E1	2.8407841E1
3.2360000E1	2.5147835E1	3.5750000E1	5.7936412E1	3.2270000E1	1.5983063E1	3.1820000E1	6.5713512E0	3.1820000E1	3.1454707E1	3.2470000E1	2.2552947E1	3.6270000E1	5.6187106E1	3.2370000E1	1.5310100E1	3.2020000E1	6.2267897E0	3.1920000E1	2.8448468E1
3.2470000E1	2.5191425E1	3.5850000E1	5.7763438E1	3.2370000E1	1.6016910E1	3.1920000E1	6.5824607E0	3.1920000E1	3.1487347E1	3.2570000E1	2.2567309E1	3.6400000E1	5.6191489E1	3.2480000E1	1.5305726E1	3.2120000E1	6.2156569E0	3.2020000E1	2.8509237E1
3.2570000E1	2.5230801E1	3.5990000E1	5.7522142E1	3.2480000E1	1.6053966E1	3.2020000E1	6.5935286E0	3.2020000E1	3.1519693E1	3.2670000E1	2.2591551E1	3.6550000E1	5.6188114E1	3.2580000E1	1.5297709E1	3.2290000E1	6.2139402E0	3.2130000E1	2.8581624E1
3.2670000E1	2.5269942E1	3.6110000E1	5.7316119E1	3.2580000E1	1.6087494E1	3.2120000E1	6.6045550E0	3.2130000E1	3.1554937E1	3.2770000E1	2.2623017E1	3.6660000E1	5.6181478E1	3.2680000E1	1.5285095E1	3.2390000E1	6.2280811E0	3.2290000E1	2.8665630E1
3.2770000E1	2.5308847E1	3.6270000E1	5.7042569E1	3.2680000E1	1.6120871E1	3.2290000E1	6.6232051E0	3.2290000E1	3.1605579E1	3.2870000E1	2.2662974E1	3.6780000E1	5.6177054E1	3.2780000E1	1.5263619E1	3.2500000E1	6.2647678E0	3.2410000E1	2.8750239E1
3.2870000E1	2.5347519E1	3.6400000E1	5.6821272E1	3.2780000E1	1.6154098E1	3.2390000E1	6.6341203E0	3.2410000E1	3.1643081E1	3.2980000E1	2.2709714E1	3.6910000E1	5.6176175E1	3.2890000E1	1.5237027E1	3.2600000E1	6.3152547E0	3.2510000E1	2.8841094E1
3.2980000E1	2.5389789E1	3.6550000E1	5.6566995E1	3.2890000E1	1.6190475E1	3.2500000E1	6.6460798E0	3.2510000E1	3.1674023E1	3.3080000E1	2.2761450E1	3.7040000E1	5.6172740E1	3.2990000E1	1.5201573E1	3.2700000E1	6.3795418E0	3.2610000E1	2.8938243E1
3.3080000E1	2.5427975E1	3.6660000E1	5.6381248E1	3.2990000E1	1.6223390E1	3.2600000E1	6.6569093E0	3.2610000E1	3.1704686E1	3.3220000E1	2.2818183E1	3.7200000E1	5.6166748E1	3.3090000E1	1.5178800E1	3.2800000E1	6.4467364E0	3.2710000E1	2.9029712E1
3.3220000E1	2.5481050E1	3.6780000E1	5.6179312E1	3.3090000E1	1.6256156E1	3.2700000E1	6.6676981E0	3.2710000E1	3.1735073E1	3.3320000E1	2.2874540E1	3.7370000E1	5.6163864E1	3.3260000E1	1.5162922E1	3.2900000E1	6.5195177E0	3.2820000E1	2.9113398E1
3.3320000E1	2.5518687E1	3.6910000E1	5.5961363E1	3.3260000E1	1.6311520E1	3.2800000E1	6.6784466E0	3.2820000E1	3.1768182E1	3.3430000E1	2.2922825E1	3.7490000E1	5.6162963E1	3.3380000E1	1.5160127E1	3.3000000E1	6.5978857E0	3.2920000E1	2.9191761E1
3.3430000E1	2.5559828E1	3.7040000E1	5.5744260E1	3.3380000E1	1.6350347E1	3.2900000E1	6.6891548E0	3.2920000E1	3.1797996E1	3.3530000E1	2.2968883E1	3.7600000E1	5.6167460E1	3.3490000E1	1.5170414E1	3.3110000E1	6.6685601E0	3.3020000E1	2.9264800E1
3.3530000E1	2.5596992E1	3.7200000E1	5.5478212E1	3.3490000E1	1.6385754E1	3.3000000E1	6.6998228E0	3.3020000E1	3.1827541E1	3.3630000E1	2.3013583E1	3.7710000E1	5.6173941E1	3.3590000E1	1.5193952E1	3.3210000E1	6.7228690E0	3.3120000E1	2.9334897E1
3.3630000E1	2.5633933E1	3.7370000E1	5.5196927E1	3.3590000E1	1.6417790E1	3.3110000E1	6.7115115E0	3.3120000E1	3.1856820E1	3.3730000E1	2.3047393E1	3.7820000E1	5.6184762E1	3.3690000E1	1.5233992E1	3.3320000E1	6.7710819E0	3.3280000E1	2.9401639E1
3.3730000E1	2.5670653E1	3.7490000E1	5.4999232E1	3.3690000E1	1.6449682E1	3.3210000E1	6.7220958E0	3.3280000E1	3.1903119E1	3.3840000E1	2.3068922E1	3.7950000E1	5.6199922E1	3.3790000E1	1.5291488E1	3.3420000E1	6.8076871E0	3.3410000E1	2.9467195E1
3.3840000E1	2.5710790E1	3.7600000E1	5.4818634E1	3.3790000E1	1.6481430E1	3.3320000E1	6.7336927E0	3.3410000E1	3.1940245E1	3.3940000E1	2.3078171E1	3.8060000E1	5.6218286E1	3.3890000E1	1.5357173E1	3.3520000E1	6.8326843E0	3.3510000E1	2.9535341E1
3.3940000E1	2.5747048E1	3.7710000E1	5.4638629E1	3.3890000E1	1.6513036E1	3.3420000E1	6.7441938E0	3.3510000E1	3.1968508E1	3.4050000E1	2.3073233E1	3.8180000E1	5.6234183E1	3.4000000E1	1.5427301E1	3.3630000E1	6.8512581E0	3.3620000E1	2.9607673E1
3.4050000E1	2.5786680E1	3.7820000E1	5.4459215E1	3.4000000E1	1.6547638E1	3.3520000E1	6.7546556E0	3.3620000E1	3.1999303E1	3.4150000E1	2.3058242E1	3.8320000E1	5.6254739E1	3.4100000E1	1.5500266E1	3.3730000E1	6.8659178E0	3.3720000E1	2.9684143E1
3.4150000E1	2.5822482E1	3.7950000E1	5.4247939E1	3.4100000E1	1.6578947E1	3.3630000E1	6.7661184E0	3.3720000E1	3.2027033E1	3.4250000E1	2.3033198E1	3.8420000E1	5.6275678E1	3.4250000E1	1.5564802E1	3.3840000E1	6.8793424E0	3.3820000E1	2.9758906E1
3.4250000E1	2.5858069E1	3.8060000E1	5.4069808E1	3.4250000E1	1.6625645E1	3.3730000E1	6.7764980E0	3.3820000E1	3.2054514E1	3.4350000E1	2.3003473E1	3.8540000E1	5.6293604E1	3.4370000E1	1.5625174E1	3.3940000E1	6.8888527E0	3.3930000E1	2.9834064E1
3.4350000E1	2.5893443E1	3.8180000E1	5.3876150E1	3.4370000E1	1.6662777E1	3.3840000E1	6.7878707E0	3.3930000E1	3.2084456E1	3.4460000E1	2.2963104E1	3.8700000E1	5.6307237E1	3.4470000E1	1.5670928E1	3.4040000E1	6.8884028E0	3.4030000E1	2.9907516E1
3.4460000E1	2.5932108E1	3.8320000E1	5.3651092E1	3.4470000E1	1.6693568E1	3.3940000E1	6.7981688E0	3.4030000E1	3.2111419E1	3.4560000E1	2.2913358E1	3.8930000E1	5.6320915E1	3.4580000E1	1.5702065E1	3.4200000E1	6.8846806E0	3.4130000E1	2.9973619E1
3.4560000E1	2.5967037E1	3.8420000E1	5.3490912E1	3.4580000E1	1.6727277E1	3.4040000E1	6.8084283E0	3.4130000E1	3.2138139E1	3.4660000E1	2.2854235E1	3.9050000E1	5.6331672E1	3.4680000E1	1.5723548E1	3.4300000E1	6.8802636E0	3.4280000E1	3.0042381E1
3.4660000E1	2.6001756E1	3.8540000E1	5.3299328E1	3.4680000E1	1.6757778E1	3.4200000E1	6.8247637E0	3.4280000E1	3.2177767E1	3.4760000E1	2.2794398E1	3.9160000E1	5.6331491E1	3.4780000E1	1.5732127E1	3.4400000E1	6.8709766E0	3.4400000E1	3.0101826E1
3.4760000E1	2.6036267E1	3.8700000E1	5.3044949E1	3.4780000E1	1.6788141E1	3.4300000E1	6.8349235E0	3.4400000E1	3.2209084E1	3.4870000E1	2.2748306E1	3.9340000E1	5.6326035E1	3.4880000E1	1.5733588E1	3.4510000E1	6.8623317E0	3.4500000E1	3.0149785E1
3.4870000E1	2.6073989E1	3.8930000E1	5.2681404E1	3.4880000E1	1.6818368E1	3.4400000E1	6.8450453E0	3.4500000E1	3.2234924E1	3.4970000E1	2.2702890E1	3.9470000E1	5.6315306E1	3.4990000E1	1.5737198E1	3.4610000E1	6.8543287E0	3.4600000E1	3.0188649E1
3.4970000E1	2.6108066E1	3.9050000E1	5.2492719E1	3.4990000E1	1.6851460E1	3.4510000E1	6.8561355E0	3.4600000E1	3.2260530E1	3.5080000E1	2.2668484E1	3.9600000E1	5.6299301E1	3.5100000E1	1.5739538E1	3.4710000E1	6.8463306E0	3.4700000E1	3.0216824E1
3.4999970E1	2.6118239E1	3.9160000E1	5.2320351E1	3.4999990E1	1.6854457E1	3.4610000E1	6.8661778E0	3.4700000E1	3.2285905E1	3.5220000E1	2.2642740E1	3.9700000E1	5.6280410E1	3.5250000E1	1.5749377E1	3.4820000E1	6.8414643E0	3.4810000E1	3.0234309E1
3.5000000E1	2.4777248E1	3.9340000E1	5.2039515E1	3.5000000E1	1.6852907E1	3.4710000E1	6.8761825E0	3.4810000E1	3.2313554E1	3.5340000E1	2.2626530E1	3.9810000E1	5.6262910E1	3.5360000E1	1.5766716E1	3.4920000E1	6.8366945E0	3.4910000E1	3.0247360E1
3.5080000E1	2.4718050E1	3.9470000E1	5.1837627E1	3.5100000E1	1.6802591E1	3.4820000E1	6.8871444E0	3.4910000E1	3.2338451E1	3.5440000E1	2.2619853E1	3.9910000E1	5.6248550E1	3.5460000E1	1.5784102E1	3.5020000E1	6.8320212E0	3.5010000E1	3.0250605E1
3.5220000E1	2.4614795E1	3.9600000E1	5.1636522E1	3.5250000E1	1.6727399E1	3.4920000E1	6.8970705E0	3.4999910E1	3.2360644E1	3.5540000E1	2.2622859E1	4.0030000E1	5.6236195E1	3.5570000E1	1.5805801E1	3.5120000E1	6.8314331E0	3.5110000E1	3.0249416E1
3.5340000E1	2.4526634E1	3.9700000E1	5.1482356E1	3.5360000E1	1.6672472E1	3.4999920E1	6.9049767E0	3.5000000E1	3.1561122E1	3.5650000E1	2.2634721E1	4.0150000E1	5.6221509E1	3.5670000E1	1.5831812E1	3.5220000E1	6.8302994E0	3.5270000E1	3.0249435E1
3.5440000E1	2.4453408E1	3.9810000E1	5.1313306E1	3.5460000E1	1.6622695E1	3.5000000E1	4.8967510E0	3.5010000E1	3.1551686E1	3.5750000E1	2.2656853E1	4.0290000E1	5.6201784E1	3.5780000E1	1.5867943E1	3.5330000E1	6.8260428E0	3.5370000E1	3.0236739E1
3.5540000E1	2.4380400E1	3.9910000E1	5.1160106E1	3.5570000E1	1.6568112E1	3.5020000E1	4.8938236E0	3.5110000E1	3.1457486E1	3.5850000E1	2.2689255E1	4.0400000E1	5.6182683E1	3.5880000E1	1.5902926E1	3.5430000E1	6.8212408E0	3.5480000E1	3.0223304E1
3.5650000E1	2.4300343E1	4.0030000E1	5.0976870E1	3.5670000E1	1.6518647E1	3.5120000E1	4.8792126E0	3.5270000E1	3.1307350E1	3.5960000E1	2.2718859E1	4.0530000E1	5.6159822E1	3.5980000E1	1.5930976E1	3.5530000E1	6.8243703E0	3.5580000E1	3.0209131E1
3.5750000E1	2.4227793E1	4.0150000E1	5.0794289E1	3.5780000E1	1.6464405E1	3.5220000E1	4.8646454E0	3.5370000E1	3.1213880E1	3.6060000E1	2.2764105E1	4.0650000E1	5.6135883E1	3.6080000E1	1.5957630E1	3.5640000E1	6.8354314E0	3.5680000E1	3.0195523E1
3.5850000E1	2.4155459E1	4.0290000E1	5.0582106E1	3.5880000E1	1.6415249E1	3.5330000E1	4.8486716E0	3.5480000E1	3.1111384E1	3.6230000E1	2.2817007E1	4.0780000E1	5.6110866E1	3.6240000E1	1.5986309E1	3.5740000E1	6.8519342E0	3.5780000E1	3.0184450E1
3.5960000E1	2.4076141E1	4.0400000E1	5.0416012E1	3.5980000E1	1.6366240E1	3.5430000E1	4.8341955E0	3.5580000E1	3.1018499E1	3.6340000E1	2.2868903E1	4.0890000E1	5.6081359E1	3.6350000E1	1.6013593E1	3.5840000E1	6.8754765E0	3.5890000E1	3.0173943E1
3.6060000E1	2.4004259E1	4.0530000E1	5.0220422E1	3.6080000E1	1.6317378E1	3.5530000E1	4.8197626E0	3.5680000E1	3.0925890E1	3.6440000E1	2.2927585E1	4.0990000E1	5.6049716E1	3.6450000E1	1.6042733E1	3.5940000E1	6.9074958E0	3.5990000E1	3.0163589E1
3.6230000E1	2.3882553E1	4.0650000E1	5.0040551E1	3.6240000E1	1.6239500E1	3.5640000E1	4.8039361E0	3.5780000E1	3.0833559E1	3.6540000E1	2.2985398E1	4.1100000E1	5.6017581E1	3.6550000E1	1.6067650E1	3.6040000E1	6.9479924E0	3.6100000E1	3.0159318E1
3.6340000E1	2.3804131E1	4.0780000E1	4.9846418E1	3.6350000E1	1.6186176E1	3.5740000E1	4.7895936E0	3.5890000E1	3.0732312E1	3.6640000E1	2.3042781E1	4.1200000E1	5.5986090E1	3.6650000E1	1.6097610E1	3.6190000E1	6.9899811E0	3.6200000E1	3.0155756E1
3.6440000E1	2.3733062E1	4.0890000E1	4.9682739E1	3.6450000E1	1.6137850E1	3.5840000E1	4.7752939E0	3.5990000E1	3.0640558E1	3.6750000E1	2.3099295E1	4.1410000E1	5.5956267E1	3.6760000E1	1.6131448E1	3.6300000E1	7.0314045E0	3.6310000E1	3.0154499E1
3.6540000E1	2.3662205E1	4.0990000E1	4.9534408E1	3.6550000E1	1.6089669E1	3.5940000E1	4.7610368E0	3.6100000E1	3.0539945E1	3.6850000E1	2.3155872E1	4.1580000E1	5.5935969E1	3.6860000E1	1.6161645E1	3.6400000E1	7.0691357E0	3.6450000E1	3.0151652E1
3.6640000E1	2.3591560E1	4.1100000E1	4.9371754E1	3.6650000E1	1.6041632E1	3.6040000E1	4.7468224E0	3.6200000E1	3.0448766E1	3.6960000E1	2.3212513E1	4.1680000E1	5.5925197E1	3.6960000E1	1.6199467E1	3.6500000E1	7.1031746E0	3.6550000E1	3.0153058E1
3.6750000E1	2.3514093E1	4.1200000E1	4.9224350E1	3.6760000E1	1.5988957E1	3.6190000E1	4.7255802E0	3.6310000E1	3.0348783E1	3.7060000E1	2.3268626E1	4.1790000E1	5.5919274E1	3.7070000E1	1.6244915E1	3.6600000E1	7.1189978E0	3.6660000E1	3.0158716E1
3.6850000E1	2.3443890E1	4.1410000E1	4.8916234E1	3.6860000E1	1.5941221E1	3.6300000E1	4.7100630E0	3.6450000E1	3.0222006E1	3.7220000E1	2.3319429E1	4.1890000E1	5.5915521E1	3.7170000E1	1.6288183E1	3.6710000E1	7.1226517E0	3.6760000E1	3.0166526E1
3.6960000E1	2.3366908E1	4.1580000E1	4.8668220E1	3.6960000E1	1.5893627E1	3.6400000E1	4.6960008E0	3.6550000E1	3.0131776E1	3.7340000E1	2.3364923E1	4.2020000E1	5.5910972E1	3.7280000E1	1.6330986E1	3.6810000E1	7.1141361E0	3.6870000E1	3.0172354E1
3.7060000E1	2.3297145E1	4.1680000E1	4.8522917E1	3.7070000E1	1.5841438E1	3.6500000E1	4.6819805E0	3.6660000E1	3.0032834E1	3.7440000E1	2.3415605E1	4.2130000E1	5.5908592E1	3.7400000E1	1.6371610E1	3.6920000E1	7.0980888E0	3.6970000E1	3.0178170E1
3.7220000E1	2.3185955E1	4.1790000E1	4.8363584E1	3.7170000E1	1.5794142E1	3.6600000E1	4.6680020E0	3.6760000E1	2.9943168E1	3.7540000E1	2.3462811E1	4.2300000E1	5.5904496E1	3.7500000E1	1.6406804E1	3.7020000E1	7.0735303E0	3.7080000E1	3.0171996E1
3.7340000E1	2.3102912E1	4.1890000E1	4.8219191E1	3.7280000E1	1.5742280E1	3.6710000E1	4.6526739E0	3.6870000E1	2.9844845E1	3.7640000E1	2.3514199E1	4.2410000E1	5.5904351E1	3.7600000E1	1.6442564E1	3.7130000E1	7.0404607E0	3.7180000E1	3.0154074E1
3.7440000E1	2.3033936E1	4.2020000E1	4.8032124E1	3.7400000E1	1.5685897E1	3.6810000E1	4.6387830E0	3.6970000E1	2.9755741E1	3.7740000E1	2.3564686E1	4.2510000E1	5.5908154E1	3.7710000E1	1.6469622E1	3.7230000E1	7.0104121E0	3.7310000E1	3.0123607E1
3.7540000E1	2.2965166E1	4.2130000E1	4.7874403E1	3.7500000E1	1.5639065E1	3.6920000E1	4.6235508E0	3.7080000E1	2.9658033E1	3.7840000E1	2.3606286E1	4.2620000E1	5.5900732E1	3.7810000E1	1.6489144E1	3.7340000E1	6.9808947E0	3.7430000E1	3.0078999E1
3.7640000E1	2.2896602E1	4.2300000E1	4.7631671E1	3.7600000E1	1.5592373E1	3.7020000E1	4.6097469E0	3.7180000E1	2.9569487E1	3.7950000E1	2.3636653E1	4.2730000E1	5.5879902E1	3.7920000E1	1.6504548E1	3.7440000E1	6.9550356E0	3.7530000E1	3.0026095E1
3.7740000E1	2.2828242E1	4.2410000E1	4.7475265E1	3.7710000E1	1.5541173E1	3.7130000E1	4.5946101E0	3.7310000E1	2.9454772E1	3.8050000E1	2.3655787E1	4.2830000E1	5.5842882E1	3.8020000E1	1.6512648E1	3.7550000E1	6.9328347E0	3.7640000E1	2.9962896E1
3.7840000E1	2.2760087E1	4.2510000E1	4.7333524E1	3.7810000E1	1.5494774E1	3.7230000E1	4.5808925E0	3.7430000E1	2.9349276E1	3.8150000E1	2.3667215E1	4.2960000E1	5.5795848E1	3.8120000E1	1.6516631E1	3.7650000E1	6.9266897E0	3.7740000E1	2.9891086E1
3.7950000E1	2.2685351E1	4.2620000E1	4.7178097E1	3.7920000E1	1.5443895E1	3.7340000E1	4.5658504E0	3.7530000E1	2.9261651E1	3.8260000E1	2.3670346E1	4.3060000E1	5.5737665E1	3.8260000E1	1.6520761E1	3.7750000E1	6.9305546E0	3.7840000E1	2.9816519E1
3.8050000E1	2.2617622E1	4.2730000E1	4.7023181E1	3.8020000E1	1.5397786E1	3.7440000E1	4.5522187E0	3.7640000E1	2.9165566E1	3.8450000E1	2.3667035E1	4.3160000E1	5.5671297E1	3.8470000E1	1.6524157E1	3.7860000E1	6.9464866E0	3.7940000E1	2.9737248E1
3.8150000E1	2.2550095E1	4.2830000E1	4.6882789E1	3.8120000E1	1.5351814E1	3.7550000E1	4.5372708E0	3.7740000E1	2.9078490E1	3.8560000E1	2.3654033E1	4.3330000E1	5.5593780E1	3.8570000E1	1.6528532E1	3.7960000E1	6.9682503E0	3.8050000E1	2.9655219E1
3.8260000E1	2.2476048E1	4.2960000E1	4.6700906E1	3.8260000E1	1.5287685E1	3.7650000E1	4.5237244E0	3.7840000E1	2.8991673E1	3.8660000E1	2.3631342E1	4.3450000E1	5.5500982E1	3.8670000E1	1.6522617E1	3.8070000E1	7.0042210E0	3.8150000E1	2.9582410E1
3.8450000E1	2.2348722E1	4.3060000E1	4.6561477E1	3.8470000E1	1.5191993E1	3.7750000E1	4.5102185E0	3.7940000E1	2.8905116E1	3.8760000E1	2.3598960E1	4.3580000E1	5.5391200E1	3.8770000E1	1.6515225E1	3.8200000E1	7.0486007E0	3.8270000E1	2.9523754E1
3.8560000E1	2.2275336E1	4.3160000E1	4.6422464E1	3.8570000E1	1.5146636E1	3.7860000E1	4.4954085E0	3.8050000E1	2.8810202E1	3.8870000E1	2.3561970E1	4.3690000E1	5.5259194E1	3.8880000E1	1.6500814E1	3.8320000E1	7.0988994E0	3.8390000E1	2.9480047E1
3.8660000E1	2.2208832E1	4.3330000E1	4.6187093E1	3.8670000E1	1.5101414E1	3.7960000E1	4.4819871E0	3.8150000E1	2.8724187E1	3.8970000E1	2.3521982E1	4.3790000E1	5.5119111E1	3.8980000E1	1.6479385E1	3.8420000E1	7.1576071E0	3.8490000E1	2.9451289E1
3.8760000E1	2.2142525E1	4.3450000E1	4.6021668E1	3.8770000E1	1.5056328E1	3.8070000E1	4.4672698E0	3.8270000E1	2.8621307E1	3.9070000E1	2.3478995E1	4.3890000E1	5.4970952E1	3.9080000E1	1.6447520E1	3.8530000E1	7.2210385E0	3.8600000E1	2.9431666E1
3.8870000E1	2.2069817E1	4.3580000E1	4.5843127E1	3.8880000E1	1.5006888E1	3.8200000E1	4.4499389E0	3.8390000E1	2.8518797E1	3.9220000E1	2.3434018E1	4.3990000E1	5.4817497E1	3.9250000E1	1.6411510E1	3.8630000E1	7.2875957E0	3.8700000E1	2.9421734E1
3.8970000E1	2.2003926E1	4.3690000E1	4.5692594E1	3.8980000E1	1.4962084E1	3.8320000E1	4.4340009E0	3.8490000E1	2.8433651E1	3.9320000E1	2.3391768E1	4.4090000E1	5.4655967E1	3.9350000E1	1.6368169E1	3.8730000E1	7.3418850E0	3.8810000E1	2.9420935E1
3.9070000E1	2.1938231E1	4.3790000E1	4.5556175E1	3.9080000E1	1.4917413E1	3.8420000E1	4.4207628E0	3.8600000E1	2.8340285E1	3.9420000E1	2.3352247E1	4.4200000E1	5.4483409E1	3.9460000E1	1.6325598E1	3.8840000E1	7.3929486E0	3.8910000E1	2.9423899E1
3.9220000E1	2.1840057E1	4.3890000E1	4.5420163E1	3.9250000E1	1.4841779E1	3.8530000E1	4.4062466E0	3.8700000E1	2.8255673E1	3.9520000E1	2.3313600E1	4.4300000E1	5.4303034E1	3.9560000E1	1.6284132E1	3.8940000E1	7.4387292E0	3.9010000E1	2.9430438E1
3.9320000E1	2.1774852E1	4.3990000E1	4.5284557E1	3.9350000E1	1.4797468E1	3.8630000E1	4.3930914E0	3.8810000E1	2.8162891E1	3.9630000E1	2.3277240E1	4.4410000E1	5.4110608E1	3.9660000E1	1.6243771E1	3.9040000E1	7.4792268E0	3.9110000E1	2.9438606E1
3.9420000E1	2.1709841E1	4.4090000E1	4.5149357E1	3.9460000E1	1.4748878E1	3.8730000E1	4.3799754E0	3.8910000E1	2.8078808E1	3.9730000E1	2.3251870E1	4.4510000E1	5.3911792E1	3.9760000E1	1.6215782E1	3.9190000E1	7.5046516E0	3.9290000E1	2.9454245E1
3.9520000E1	2.1645024E1	4.4200000E1	4.5001102E1	3.9560000E1	1.4704844E1	3.8840000E1	4.3655931E0	3.9010000E1	2.7994977E1	3.9830000E1	2.3237490E1	4.4630000E1	5.3702624E1	3.9870000E1	1.6194626E1	3.9300000E1	7.5208017E0	3.9390000E1	2.9471625E1
3.9630000E1	2.1573950E1	4.4300000E1	4.4866747E1	3.9660000E1	1.4660941E1	3.8940000E1	4.3525593E0	3.9110000E1	2.7911396E1	3.9940000E1	2.3234691E1	4.4740000E1	5.3488346E1	3.9970000E1	1.6188974E1	3.9400000E1	7.5337231E0	3.9490000E1	2.9488583E1
3.9730000E1	2.1509539E1	4.4410000E1	4.4719421E1	3.9760000E1	1.4617170E1	3.9040000E1	4.3395644E0	3.9290000E1	2.7761577E1	4.0040000E1	2.3251684E1	4.4850000E1	5.3268958E1	4.0070000E1	1.6198825E1	3.9510000E1	7.5496516E0	3.9590000E1	2.9507282E1
3.9830000E1	2.1445320E1	4.4510000E1	4.4585907E1	3.9870000E1	1.4569172E1	3.9190000E1	4.3201447E0	3.9390000E1	2.7678693E1	4.0140000E1	2.3286634E1	4.5280000E1	5.3035622E1	4.0170000E1	1.6222466E1	3.9610000E1	7.5660367E0	3.9690000E1	2.9529690E1
3.9940000E1	2.1374901E1	4.4630000E1	4.4426217E1	3.9970000E1	1.4525675E1	3.9300000E1	4.3059588E0	3.9490000E1	2.7596056E1	4.0250000E1	2.3338534E1	4.5460000E1	5.2789868E1	4.0280000E1	1.6253521E1	3.9710000E1	7.5844762E0	3.9800000E1	2.9554051E1
4.0040000E1	2.1311085E1	4.4740000E1	4.4280337E1	4.0070000E1	1.4482307E1	3.9400000E1	4.2931030E0	3.9590000E1	2.7513666E1	4.0350000E1	2.3399728E1	4.5650000E1	5.2531696E1	4.0380000E1	1.6295260E1	3.9810000E1	7.6140126E0	3.9900000E1	2.9580919E1
4.0140000E1	2.1247459E1	4.4850000E1	4.4134936E1	4.0170000E1	1.4439069E1	3.9510000E1	4.2790060E0	3.9690000E1	2.7431521E1	4.0450000E1	2.3465300E1	4.5770000E1	5.2251042E1	4.0480000E1	1.6339582E1	3.9910000E1	7.6446242E0	4.0000000E1	2.9609500E1
4.0250000E1	2.1177690E1	4.5280000E1	4.3571116E1	4.0280000E1	1.4391656E1	3.9610000E1	4.2662307E0	3.9800000E1	2.7341446E1	4.0550000E1	2.3527265E1	4.5880000E1	5.1958846E1	4.0580000E1	1.6385322E1	4.0020000E1	7.6738212E0	4.0110000E1	2.9641926E1
4.0350000E1	2.1114462E1	4.5460000E1	4.3337242E1	4.0380000E1	1.4348689E1	3.9710000E1	4.2534935E0	3.9900000E1	2.7259816E1	4.0650000E1	2.3585621E1	4.5990000E1	5.1659342E1	4.0680000E1	1.6424676E1	4.0120000E1	7.7016035E0	4.0210000E1	2.9682045E1
4.0450000E1	2.1051423E1	4.5650000E1	4.3091737E1	4.0480000E1	1.4305850E1	3.9810000E1	4.2407943E0	4.0000000E1	2.7178429E1	4.0760000E1	2.3634603E1	4.6090000E1	5.1352531E1	4.0780000E1	1.6457644E1	4.0230000E1	7.7383144E0	4.0440000E1	2.9721848E1
4.0550000E1	2.0988572E1	4.5770000E1	4.2937399E1	4.0580000E1	1.4263138E1	3.9910000E1	4.2281331E0	4.0110000E1	2.7089185E1	4.0860000E1	2.3671272E1	4.6210000E1	5.1043689E1	4.0890000E1	1.6487413E1	4.0340000E1	7.7776024E0	4.0540000E1	2.9760135E1
4.0650000E1	2.0925909E1	4.5880000E1	4.2796407E1	4.0680000E1	1.4220554E1	4.0020000E1	4.2142494E0	4.0210000E1	2.7008308E1	4.0960000E1	2.3695040E1	4.6310000E1	5.0732818E1	4.0990000E1	1.6511684E1	4.0440000E1	7.8134213E0	4.0640000E1	2.9783674E1
4.0760000E1	2.0857196E1	4.5990000E1	4.2655879E1	4.0780000E1	1.4178098E1	4.0120000E1	4.2016674E0	4.0440000E1	2.6823206E1	4.1060000E1	2.3704070E1	4.6420000E1	5.0419917E1	4.1090000E1	1.6529624E1	4.0540000E1	7.8395356E0	4.0740000E1	2.9792464E1
4.0860000E1	2.0794925E1	4.6090000E1	4.2528526E1	4.0890000E1	1.4131542E1	4.0230000E1	4.1878706E0	4.0540000E1	2.6743123E1	4.1220000E1	2.3699595E1	4.6520000E1	5.0108162E1	4.1250000E1	1.6542948E1	4.0650000E1	7.8684193E0	4.0840000E1	2.9788452E1
4.0960000E1	2.0732840E1	4.6210000E1	4.2376205E1	4.0990000E1	1.4089351E1	4.0340000E1	4.1741191E0	4.0640000E1	2.6663279E1	4.1320000E1	2.3681614E1	4.6630000E1	4.9801685E1	4.1350000E1	1.6554927E1	4.0750000E1	7.9000723E0	4.0940000E1	2.9778571E1
4.1060000E1	2.0670940E1	4.6310000E1	4.2249687E1	4.1090000E1	1.4047286E1	4.0440000E1	4.1616569E0	4.0740000E1	2.6583674E1	4.1420000E1	2.3650127E1	4.6730000E1	4.9500486E1	4.1460000E1	1.6564120E1	4.0850000E1	7.9286967E0	4.1050000E1	2.9757091E1
4.1220000E1	2.0572285E1	4.6420000E1	4.2110954E1	4.1250000E1	1.3980243E1	4.0540000E1	4.1492319E0	4.0840000E1	2.6504306E1	4.1520000E1	2.3603674E1	4.6830000E1	4.9214752E1	4.1560000E1	1.6564987E1	4.0950000E1	7.9552716E0	4.1150000E1	2.9724806E1
4.1320000E1	2.0510865E1	4.6520000E1	4.1985228E1	4.1350000E1	1.3938504E1	4.0650000E1	4.1356073E0	4.0940000E1	2.6425175E1	4.1620000E1	2.3556618E1	4.6930000E1	4.8919781E1	4.1660000E1	1.6557530E1	4.1050000E1	7.9786016E0	4.1280000E1	2.9677872E1
4.1420000E1	2.0449628E1	4.6630000E1	4.1847364E1	4.1460000E1	1.3892735E1	4.0750000E1	4.1232601E0	4.1050000E1	2.6338404E1	4.1730000E1	2.3508959E1	4.7040000E1	4.8615572E1	4.1760000E1	1.6552658E1	4.1190000E1	8.0023720E0	4.1380000E1	2.9632924E1
4.1520000E1	2.0388574E1	4.6730000E1	4.1722425E1	4.1560000E1	1.3851257E1	4.0850000E1	4.1109498E0	4.1150000E1	2.6259769E1	4.1830000E1	2.3457760E1	4.7200000E1	4.8302126E1	4.1870000E1	1.6547264E1	4.1300000E1	8.0202313E0	4.1480000E1	2.9589964E1
4.1620000E1	2.0327702E1	4.6830000E1	4.1597859E1	4.1660000E1	1.3809903E1	4.0950000E1	4.0986762E0	4.1280000E1	2.6157893E1	4.1930000E1	2.3416822E1	4.7300000E1	4.7970079E1	4.1970000E1	1.6538161E1	4.1400000E1	8.0297541E0	4.1580000E1	2.9548436E1
4.1730000E1	2.0260953E1	4.6930000E1	4.1473665E1	4.1760000E1	1.3768672E1	4.1050000E1	4.0864392E0	4.1380000E1	2.6079797E1	4.2040000E1	2.3386145E1	4.7410000E1	4.7623517E1	4.2070000E1	1.6524520E1	4.1500000E1	8.0399828E0	4.1690000E1	2.9518956E1
4.1830000E1	2.0200462E1	4.7040000E1	4.1337480E1	4.1870000E1	1.3723461E1	4.1190000E1	4.0693689E0	4.1480000E1	2.6001933E1	4.2140000E1	2.3365729E1	4.7510000E1	4.7262439E1	4.2170000E1	1.6508800E1	4.1610000E1	8.0509174E0	4.1790000E1	2.9503659E1
4.1930000E1	2.0140152E1	4.7200000E1	4.1140191E1	4.1970000E1	1.3682488E1	4.1300000E1	4.0560065E0	4.1580000E1	2.5924303E1	4.2240000E1	2.3364881E1	4.7610000E1	4.6887130E1	4.2280000E1	1.6491002E1	4.1710000E1	8.0523277E0	4.1890000E1	2.9500597E1
4.2040000E1	2.0074019E1	4.7300000E1	4.1017363E1	4.2070000E1	1.3641638E1	4.1400000E1	4.0438970E0	4.1690000E1	2.5839176E1	4.2350000E1	2.3374897E1	4.7710000E1	4.6491926E1	4.2380000E1	1.6471125E1	4.1810000E1	8.0482054E0	4.1990000E1	2.9501435E1
4.2140000E1	2.0014086E1	4.7410000E1	4.0882677E1	4.2170000E1	1.3600910E1	4.1500000E1	4.0318236E0	4.1790000E1	2.5762031E1	4.2450000E1	2.3395778E1	4.7810000E1	4.6076828E1	4.2480000E1	1.6450471E1	4.1910000E1	8.0443486E0	4.2100000E1	2.9511904E1
4.2240000E1	1.9954333E1	4.7510000E1	4.0760618E1	4.2280000E1	1.3556249E1	4.1610000E1	4.0185845E0	4.1890000E1	2.5685117E1	4.2550000E1	2.3433899E1	4.7920000E1	4.5645797E1	4.2580000E1	1.6431446E1	4.2010000E1	8.0407573E0	4.2200000E1	2.9532004E1
4.2350000E1	1.9888810E1	4.7610000E1	4.0638924E1	4.2380000E1	1.3515776E1	4.1710000E1	4.0065867E0	4.1990000E1	2.5608431E1	4.2660000E1	2.3479356E1	4.8020000E1	4.5199116E1	4.2680000E1	1.6414051E1	4.2120000E1	8.0510103E0	4.2320000E1	2.9563899E1
4.2450000E1	1.9829430E1	4.7710000E1	4.0517593E1	4.2480000E1	1.3475424E1	4.1810000E1	3.9946247E0	4.2100000E1	2.5524342E1	4.2760000E1	2.3530315E1	4.8130000E1	4.4747056E1	4.2790000E1	1.6395181E1	4.2260000E1	8.0651869E0	4.2420000E1	2.9593596E1
4.2550000E1	1.9770227E1	4.7810000E1	4.0396624E1	4.2580000E1	1.3435192E1	4.1910000E1	3.9826984E0	4.2200000E1	2.5448137E1	4.2860000E1	2.3586776E1	4.8240000E1	4.4291147E1	4.2890000E1	1.6378000E1	4.2360000E1	8.0832869E0	4.2520000E1	2.9622298E1
4.2660000E1	1.9705309E1	4.7920000E1	4.0263976E1	4.2680000E1	1.3395080E1	4.2010000E1	3.9708077E0	4.2320000E1	2.5356992E1	4.2970000E1	2.3632957E1	4.8340000E1	4.3824703E1	4.2990000E1	1.6365780E1	4.2460000E1	8.1131081E0	4.2630000E1	2.9650560E1
4.2760000E1	1.9646477E1	4.8020000E1	4.0143765E1	4.2790000E1	1.3351095E1	4.2120000E1	3.9577690E0	4.2420000E1	2.5281286E1	4.3070000E1	2.3673776E1	4.8440000E1	4.3343638E1	4.3100000E1	1.6358520E1	4.2560000E1	8.1465873E0	4.2730000E1	2.9680515E1
4.2860000E1	1.9587821E1	4.8130000E1	4.0011946E1	4.2890000E1	1.3311234E1	4.2260000E1	3.9412361E0	4.2520000E1	2.5205807E1	4.3230000E1	2.3709232E1	4.8540000E1	4.2862101E1	4.3260000E1	1.6346786E1	4.2670000E1	8.1837246E0	4.2840000E1	2.9708766E1
4.2970000E1	1.9523501E1	4.8240000E1	3.9880561E1	4.2990000E1	1.3271492E1	4.2360000E1	3.9294692E0	4.2630000E1	2.5123040E1	4.3340000E1	2.3730622E1	4.8650000E1	4.2385471E1	4.3360000E1	1.6338383E1	4.2770000E1	8.2285115E0	4.2940000E1	2.9735314E1
4.3070000E1	1.9465212E1	4.8340000E1	3.9761494E1	4.3100000E1	1.3227913E1	4.2460000E1	3.9177375E0	4.2730000E1	2.5048033E1	4.3440000E1	2.3744414E1	4.8750000E1	4.1916246E1	4.3460000E1	1.6333311E1	4.2870000E1	8.2671439E0	4.3040000E1	2.9758915E1
4.3230000E1	1.9372312E1	4.8440000E1	3.9642783E1	4.3260000E1	1.3164781E1	4.2560000E1	3.9060407E0	4.2840000E1	2.4965784E1	4.3540000E1	2.3747672E1	4.8850000E1	4.1451927E1	4.3570000E1	1.6328438E1	4.2980000E1	8.2932700E0	4.3140000E1	2.9765135E1
4.3340000E1	1.9308700E1	4.8540000E1	3.9524426E1	4.3360000E1	1.3125477E1	4.2670000E1	3.8932147E0	4.2940000E1	2.4891246E1	4.3640000E1	2.3740396E1	4.8960000E1	4.0992516E1	4.3670000E1	1.6320051E1	4.3080000E1	8.3068900E0	4.3300000E1	2.9766245E1
4.3440000E1	1.9251052E1	4.8650000E1	3.9394642E1	4.3460000E1	1.3086289E1	4.2770000E1	3.8815911E0	4.3040000E1	2.4816932E1	4.3740000E1	2.3726924E1	4.9060000E1	4.0547970E1	4.3780000E1	1.6307321E1	4.3240000E1	8.3043488E0	4.3400000E1	2.9762245E1
4.3540000E1	1.9193576E1	4.8750000E1	3.9277026E1	4.3570000E1	1.3043319E1	4.2870000E1	3.8700023E0	4.3140000E1	2.4742839E1	4.3850000E1	2.3708280E1	4.9200000E1	4.0108019E1	4.3880000E1	1.6290247E1	4.3340000E1	8.2856433E0	4.3500000E1	2.9754334E1
4.3640000E1	1.9136272E1	4.8850000E1	3.9159761E1	4.3670000E1	1.3004377E1	4.2980000E1	3.8572946E0	4.3300000E1	2.4624750E1	4.3950000E1	2.3684466E1	4.9300000E1	3.9676795E1	4.3980000E1	1.6270601E1	4.3450000E1	8.2507737E0	4.3610000E1	2.9742962E1
4.3740000E1	1.9079139E1	4.8960000E1	3.9031174E1	4.3780000E1	1.2961675E1	4.3080000E1	3.8457783E0	4.3400000E1	2.4551230E1	4.4050000E1	2.3660397E1	4.9410000E1	3.9265069E1	4.4080000E1	1.6243281E1	4.3550000E1	8.2007191E0	4.3710000E1	2.9722397E1
4.3850000E1	1.9016490E1	4.9060000E1	3.8914643E1	4.3880000E1	1.2922977E1	4.3240000E1	3.8274238E0	4.3500000E1	2.4477931E1	4.4150000E1	2.3620640E1	4.9510000E1	3.8862287E1	4.4180000E1	1.6208287E1	4.3650000E1	8.1349544E0	4.3820000E1	2.9692639E1
4.3950000E1	1.8959715E1	4.9200000E1	3.8752085E1	4.3980000E1	1.2884394E1	4.3340000E1	3.8159967E0	4.3610000E1	2.4397554E1	4.4260000E1	2.3571571E1	4.9620000E1	3.8464854E1	4.4310000E1	1.6173422E1	4.3750000E1	8.0534796E0	4.3920000E1	2.9667744E1
4.4050000E1	1.8903109E1	4.9300000E1	3.8636387E1	4.4080000E1	1.2845927E1	4.3450000E1	3.8034663E0	4.3710000E1	2.4324713E1	4.4370000E1	2.3513190E1	4.9720000E1	3.8072771E1	4.4410000E1	1.6130818E1	4.3860000E1	7.9599800E0	4.4020000E1	2.9638768E1
4.4150000E1	1.8846672E1	4.9410000E1	3.8509519E1	4.4180000E1	1.2807574E1	4.3550000E1	3.7921107E0	4.3820000E1	2.4244839E1	4.4470000E1	2.3450941E1	4.9830000E1	3.7679559E1	4.4520000E1	1.6077370E1	4.3960000E1	7.8554913E0	4.4130000E1	2.9605709E1
4.4260000E1	1.8784786E1	4.9510000E1	3.8394545E1	4.4310000E1	1.2757887E1	4.3650000E1	3.7807890E0	4.3920000E1	2.4172454E1	4.4570000E1	2.3384552E1	4.9930000E1	3.7287718E1	4.4620000E1	1.6013076E1	4.4060000E1	7.7551421E0	4.4270000E1	2.9581320E1
4.4370000E1	1.8723104E1	4.9620000E1	3.8268471E1	4.4410000E1	1.2719797E1	4.3750000E1	3.7695012E0	4.4020000E1	2.4100285E1	4.4680000E1	2.3314021E1	5.0030000E1	3.6901331E1	4.4720000E1	1.5945246E1	4.4200000E1	7.6589322E0	4.4380000E1	2.9536694E1
4.4470000E1	1.8667204E1	4.9720000E1	3.8154217E1	4.4520000E1	1.2678030E1	4.3860000E1	3.7571235E0	4.4130000E1	2.4021148E1	4.4780000E1	2.3238541E1	5.0200000E1	3.6518543E1	4.4830000E1	1.5874246E1	4.4310000E1	7.5606232E0	4.4480000E1	2.9473963E1
4.4570000E1	1.8611472E1	4.9830000E1	3.8028932E1	4.4620000E1	1.2640178E1	4.3960000E1	3.7459063E0	4.4270000E1	2.3920804E1	4.4880000E1	2.3161807E1	5.0300000E1	3.6141522E1	4.4930000E1	1.5800074E1	4.4410000E1	7.4667177E0	4.4590000E1	2.9390525E1
4.4680000E1	1.8550358E1	4.9930000E1	3.7915394E1	4.4720000E1	1.2602440E1	4.4060000E1	3.7347226E0	4.4380000E1	2.3842257E1	4.4990000E1	2.3075116E1	5.0400000E1	3.5764607E1	4.5030000E1	1.5720901E1	4.4510000E1	7.3812074E0	4.4690000E1	2.9287335E1
4.4780000E1	1.8494975E1	5.0030000E1	3.7802194E1	4.4830000E1	1.2561058E1	4.4200000E1	3.7191214E0	4.4480000E1	2.3771074E1	4.5090000E1	2.2978468E1	5.0510000E1	3.5387797E1	4.5130000E1	1.5634552E1	4.4610000E1	7.3040922E0	4.4790000E1	2.9170122E1
4.4880000E1	1.8439756E1	5.0200000E1	3.7610530E1	4.4930000E1	1.2523556E1	4.4310000E1	3.7069091E0	4.4590000E1	2.3693018E1	4.5220000E1	2.2878852E1	5.0610000E1	3.5018265E1	4.5250000E1	1.5537894E1	4.4710000E1	7.2448116E0	4.4890000E1	2.9038888E1
4.4990000E1	1.8379207E1	5.0300000E1	3.7498241E1	4.5030000E1	1.2486166E1	4.4410000E1	3.6958418E0	4.4690000E1	2.3622280E1	4.5330000E1	2.2773420E1	5.0720000E1	3.4645459E1	4.5350000E1	1.5430929E1	4.4820000E1	7.1934721E0	4.4990000E1	2.8880840E1
4.5090000E1	1.8324334E1	5.0400000E1	3.7386287E1	4.5130000E1	1.2448887E1	4.4510000E1	3.6848076E0	4.4790000E1	2.3551754E1	4.5430000E1	2.2662172E1	5.0820000E1	3.4279648E1	4.5450000E1	1.5313779E1	4.4920000E1	7.1463883E0	4.5090000E1	2.8708939E1
4.5220000E1	1.8253245E1	5.0510000E1	3.7263523E1	4.5250000E1	1.2404300E1	4.4610000E1	3.6738063E0	4.4890000E1	2.3481438E1	4.5530000E1	2.2541899E1	5.0930000E1	3.3914043E1	4.5550000E1	1.5189493E1	4.5020000E1	7.1123373E0	4.5200000E1	2.8524385E1
4.5330000E1	1.8193307E1	5.0610000E1	3.7152270E1	4.5350000E1	1.2367266E1	4.4710000E1	3.6628379E0	4.4990000E1	2.3411332E1	4.5630000E1	2.2412041E1	5.1030000E1	3.3559413E1	4.5660000E1	1.5058069E1	4.5120000E1	7.0772650E0	4.5310000E1	2.8327179E1
4.5430000E1	1.8138990E1	5.0720000E1	3.7030275E1	4.5450000E1	1.2330343E1	4.4820000E1	3.6508104E0	4.5090000E1	2.3341436E1	4.5730000E1	2.2277515E1	5.1130000E1	3.3211674E1	4.5760000E1	1.4919043E1	4.5240000E1	7.0421509E0	4.5410000E1	2.8132212E1
4.5530000E1	1.8084834E1	5.0820000E1	3.6919718E1	4.5550000E1	1.2293529E1	4.4920000E1	3.6399106E0	4.5200000E1	2.3264791E1	4.5840000E1	2.2138319E1	5.1240000E1	3.2872996E1	4.5860000E1	1.4775971E1	4.5340000E1	7.0069948E0	4.5510000E1	2.7938614E1
4.5630000E1	1.8030840E1	5.0930000E1	3.6798486E1	4.5660000E1	1.2253162E1	4.5020000E1	3.6290433E0	4.5310000E1	2.3188397E1	4.5940000E1	2.1989333E1	5.1340000E1	3.2543487E1	4.5960000E1	1.4636658E1	4.5440000E1	6.9617201E0	4.5610000E1	2.7748990E1
4.5730000E1	1.7977008E1	5.1030000E1	3.6688621E1	4.5760000E1	1.2216579E1	4.5120000E1	3.6182085E0	4.5410000E1	2.3119167E1	4.6040000E1	2.1841494E1	5.1440000E1	3.2223150E1	4.6060000E1	1.4501104E1	4.5550000E1	6.9121476E0	4.5710000E1	2.7560736E1
4.5840000E1	1.7917978E1	5.1130000E1	3.6579085E1	4.5860000E1	1.2180105E1	4.5240000E1	3.6052494E0	4.5510000E1	2.3050142E1	4.6150000E1	2.1694803E1	5.1540000E1	3.1909484E1	4.6160000E1	1.4366469E1	4.5650000E1	6.8582774E0	4.5820000E1	2.7366917E1
4.5940000E1	1.7864482E1	5.1240000E1	3.6458972E1	4.5960000E1	1.2143741E1	4.5340000E1	3.5944857E0	4.5610000E1	2.2981324E1	4.6260000E1	2.1555209E1	5.1650000E1	3.1605560E1	4.6290000E1	1.4242731E1	4.5750000E1	6.7902160E0	4.5920000E1	2.7180285E1
4.6040000E1	1.7811146E1	5.1340000E1	3.6350120E1	4.6060000E1	1.2107484E1	4.5440000E1	3.5837540E0	4.5710000E1	2.2912712E1	4.6360000E1	2.1419185E1	5.1760000E1	3.1311690E1	4.6390000E1	1.4129888E1	4.5850000E1	6.7196745E0	4.6020000E1	2.7000839E1
4.6150000E1	1.7752661E1	5.1440000E1	3.6241594E1	4.6160000E1	1.2071337E1	4.5550000E1	3.5719862E0	4.5820000E1	2.2837474E1	4.6470000E1	2.1285920E1	5.1860000E1	3.1017601E1	4.6490000E1	1.4027882E1	4.5960000E1	6.6404146E0	4.6130000E1	2.6830060E1
4.6260000E1	1.7694367E1	5.1540000E1	3.6133392E1	4.6290000E1	1.2024506E1	4.5650000E1	3.5613218E0	4.5920000E1	2.2769291E1	4.6570000E1	2.1155416E1	5.1960000E1	3.0734066E1	4.6590000E1	1.3930501E1	4.6060000E1	6.5524362E0	4.6280000E1	2.6665098E1
4.6360000E1	1.7641539E1	5.1650000E1	3.6014742E1	4.6390000E1	1.1988605E1	4.5750000E1	3.5506892E0	4.6020000E1	2.2701312E1	4.6670000E1	2.1020923E1	5.2070000E1	3.0444579E1	4.6690000E1	1.3835914E1	4.6190000E1	6.4614703E0	4.6380000E1	2.6505954E1
4.6470000E1	1.7583610E1	5.1760000E1	3.5896483E1	4.6490000E1	1.1952812E1	4.5850000E1	3.5400883E0	4.6130000E1	2.2626768E1	4.6770000E1	2.0888044E1	5.2210000E1	3.0149140E1	4.6800000E1	1.3744122E1	4.6300000E1	6.3660836E0	4.6480000E1	2.6353890E1
4.6570000E1	1.7531113E1	5.1860000E1	3.5789311E1	4.6590000E1	1.1917126E1	4.5960000E1	3.5284639E0	4.6280000E1	2.2525513E1	4.6870000E1	2.0756777E1	5.2310000E1	2.9858304E1	4.6900000E1	1.3651967E1	4.6400000E1	6.2662762E0	4.6590000E1	2.6212382E1
4.6670000E1	1.7478772E1	5.1960000E1	3.5682459E1	4.6690000E1	1.1881547E1	4.6060000E1	3.5179293E0	4.6380000E1	2.2458261E1	4.6970000E1	2.0629357E1	5.2410000E1	2.9565810E1	4.7000000E1	1.3551712E1	4.6500000E1	6.1718607E0	4.6690000E1	2.6068639E1
4.6770000E1	1.7426588E1	5.2070000E1	3.5565290E1	4.6800000E1	1.1842532E1	4.6190000E1	3.5042815E0	4.6480000E1	2.2391210E1	4.7070000E1	2.0495618E1	5.2520000E1	2.9275639E1	4.7100000E1	1.3443355E1	4.6600000E1	6.0712642E0	4.6790000E1	2.5922661E1
4.6870000E1	1.7374560E1	5.2210000E1	3.5416722E1	4.6900000E1	1.1807175E1	4.6300000E1	3.4927746E0	4.6590000E1	2.2317685E1	4.7230000E1	2.0352349E1	5.2620000E1	2.8990289E1	4.7250000E1	1.3333740E1	4.6710000E1	5.9732639E0	4.6900000E1	2.5765227E1
4.6970000E1	1.7322686E1	5.2310000E1	3.5310983E1	4.7000000E1	1.1771924E1	4.6400000E1	3.4823467E0	4.6690000E1	2.2251054E1	4.7330000E1	2.0197129E1	5.2730000E1	2.8710072E1	4.7360000E1	1.3222305E1	4.6810000E1	5.8778596E0	4.7000000E1	2.5599740E1
4.7070000E1	1.7270968E1	5.2410000E1	3.5205559E1	4.7100000E1	1.1736778E1	4.6500000E1	3.4719498E0	4.6790000E1	2.2184622E1	4.7440000E1	2.0032845E1	5.2840000E1	2.8436669E1	4.7460000E1	1.3108581E1	4.6910000E1	5.7834977E0	4.7100000E1	2.5426201E1
4.7230000E1	1.7188540E1	5.2520000E1	3.5089956E1	4.7250000E1	1.1684255E1	4.6600000E1	3.4615840E0	4.6900000E1	2.2111775E1	4.7540000E1	1.9857420E1	5.2940000E1	2.8172251E1	4.7570000E1	1.2992571E1	4.7020000E1	5.6961526E0	4.7200000E1	2.5242962E1
4.7330000E1	1.7137222E1	5.2620000E1	3.4985192E1	4.7360000E1	1.1645888E1	4.6710000E1	3.4502174E0	4.7000000E1	2.2045758E1	4.7650000E1	1.9670853E1	5.3040000E1	2.7916817E1	4.7670000E1	1.2876538E1	4.7120000E1	5.6158244E0	4.7310000E1	2.5047367E1
4.7440000E1	1.7080949E1	5.2730000E1	3.4870313E1	4.7460000E1	1.1611119E1	4.6810000E1	3.4399165E0	4.7100000E1	2.1979939E1	4.7750000E1	1.9484905E1	5.3200000E1	2.7672719E1	4.7770000E1	1.2766319E1	4.7230000E1	5.5420588E0	4.7410000E1	2.4839415E1
4.7540000E1	1.7029953E1	5.2840000E1	3.4755811E1	4.7570000E1	1.1572992E1	4.6910000E1	3.4296464E0	4.7200000E1	2.1914316E1	4.7850000E1	1.9289058E1	5.3300000E1	2.7443338E1	4.7870000E1	1.2661914E1	4.7330000E1	5.4784098E0	4.7510000E1	2.4619108E1
4.7650000E1	1.6974032E1	5.2940000E1	3.4652045E1	4.7670000E1	1.1538440E1	4.7020000E1	3.4183846E0	4.7310000E1	2.1842357E1	4.7950000E1	1.9086840E1	5.3400000E1	2.7218122E1	4.7980000E1	1.2563388E1	4.7430000E1	5.4149837E0	4.7610000E1	2.4381874E1
4.7750000E1	1.6923355E1	5.3040000E1	3.4548588E1	4.7770000E1	1.1503991E1	4.7120000E1	3.4081787E0	4.7410000E1	2.1777145E1	4.8050000E1	1.8878253E1	5.3510000E1	2.7001048E1	4.8080000E1	1.2470676E1	4.7540000E1	5.3517805E0	4.7710000E1	2.4140335E1
4.7850000E1	1.6872829E1	5.3200000E1	3.4383700E1	4.7870000E1	1.1469644E1	4.7230000E1	3.3969875E0	4.7510000E1	2.1712128E1	4.8220000E1	1.8667459E1	5.3610000E1	2.6786148E1	4.8180000E1	1.2379051E1	4.7640000E1	5.2852835E0	4.7820000E1	2.3894493E1
4.7950000E1	1.6822454E1	5.3300000E1	3.4281045E1	4.7980000E1	1.1431982E1	4.7330000E1	3.3868455E0	4.7610000E1	2.1647304E1	4.8330000E1	1.8461436E1	5.3720000E1	2.6584192E1	4.8280000E1	1.2288513E1	4.7740000E1	5.2119926E0	4.7920000E1	2.3660502E1
4.8050000E1	1.6772229E1	5.3400000E1	3.4178696E1	4.8080000E1	1.1397851E1	4.7430000E1	3.3767338E0	4.7710000E1	2.1582674E1	4.8430000E1	1.8260185E1	5.3820000E1	2.6395180E1	4.8390000E1	1.2195874E1	4.7850000E1	5.1319078E0	4.8030000E1	2.3421678E1
4.8220000E1	1.6687191E1	5.3510000E1	3.4066465E1	4.8180000E1	1.1363822E1	4.7540000E1	3.3656457E0	4.7820000E1	2.1511804E1	4.8530000E1	1.8060818E1	5.3930000E1	2.6219398E1	4.8490000E1	1.2098509E1	4.7950000E1	5.0447651E0	4.8130000E1	2.3179285E1
4.8330000E1	1.6632396E1	5.3610000E1	3.3964757E1	4.8280000E1	1.1329894E1	4.7640000E1	3.3555973E0	4.7920000E1	2.1447579E1	4.8640000E1	1.7859841E1	5.4030000E1	2.6052396E1	4.8590000E1	1.1996417E1	4.8060000E1	4.9512121E0	4.8270000E1	2.2933322E1
4.8430000E1	1.6582738E1	5.3720000E1	3.3853228E1	4.8390000E1	1.1292691E1	4.7740000E1	3.3455789E0	4.8030000E1	2.1377153E1	4.8740000E1	1.7659490E1	5.4140000E1	2.5894175E1	4.8700000E1	1.1893604E1	4.8200000E1	4.8610616E0	4.8370000E1	2.2681160E1
4.8530000E1	1.6533229E1	5.3820000E1	3.3752157E1	4.8490000E1	1.1258975E1	4.7850000E1	3.3345932E0	4.8130000E1	2.1313330E1	4.8850000E1	1.7460944E1	5.4240000E1	2.5748116E1	4.8800000E1	1.1789605E1	4.8300000E1	4.7743136E0	4.8470000E1	2.2429733E1
4.8640000E1	1.6478940E1	5.3930000E1	3.3641326E1	4.8590000E1	1.1225361E1	4.7950000E1	3.3246375E0	4.8270000E1	2.1224297E1	4.8950000E1	1.7261781E1	5.4340000E1	2.5604776E1	4.8900000E1	1.1691266E1	4.8410000E1	4.6896860E0	4.8570000E1	2.2179040E1
4.8740000E1	1.6429741E1	5.4030000E1	3.3540887E1	4.8700000E1	1.1188501E1	4.8060000E1	3.3137206E0	4.8370000E1	2.1160930E1	4.9050000E1	1.7058472E1	5.4440000E1	2.5464468E1	4.9010000E1	1.1598584E1	4.8510000E1	4.6152547E0	4.8680000E1	2.1928375E1
4.8850000E1	1.6375791E1	5.4140000E1	3.3430751E1	4.8800000E1	1.1155097E1	4.8200000E1	3.2998781E0	4.8470000E1	2.1097752E1	4.9150000E1	1.6851017E1	5.4540000E1	2.5327191E1	4.9110000E1	1.1505291E1	4.8610000E1	4.5510198E0	4.8780000E1	2.1677904E1
4.8950000E1	1.6326900E1	5.4240000E1	3.3330940E1	4.8900000E1	1.1121792E1	4.8300000E1	3.2900260E0	4.8570000E1	2.1034763E1	4.9260000E1	1.6643186E1	5.4650000E1	2.5189202E1	4.9240000E1	1.1422383E1	4.8720000E1	4.5022580E0	4.8880000E1	2.1425980E1
4.9050000E1	1.6278154E1	5.4340000E1	3.3231428E1	4.9010000E1	1.1085272E1	4.8410000E1	3.2792227E0	4.8680000E1	2.0965692E1	4.9360000E1	1.6433968E1	5.4750000E1	2.5045465E1	4.9340000E1	1.1349861E1	4.8820000E1	4.4625434E0	4.8990000E1	2.1172602E1
4.9150000E1	1.6229555E1	5.4440000E1	3.3132213E1	4.9110000E1	1.1052176E1	4.8510000E1	3.2694323E0	4.8780000E1	2.0903098E1	4.9470000E1	1.6233881E1	5.4850000E1	2.4895977E1	4.9450000E1	1.1284632E1	4.8930000E1	4.4314217E0	4.9090000E1	2.0923039E1
4.9260000E1	1.6176262E1	5.4540000E1	3.3033294E1	4.9240000E1	1.1009299E1	4.8610000E1	3.2596712E0	4.8880000E1	2.0840690E1	4.9570000E1	1.6042923E1	5.4960000E1	2.4738461E1	4.9550000E1	1.1229788E1	4.9030000E1	4.4088930E0	4.9190000E1	2.0671287E1
4.9360000E1	1.6127967E1	5.4650000E1	3.2924824E1	4.9340000E1	1.0976430E1	4.8720000E1	3.2489676E0	4.8990000E1	2.0772256E1	4.9670000E1	1.5859544E1	5.5060000E1	2.4582492E1	4.9650000E1	1.1179523E1	4.9130000E1	4.3928135E0	4.9310000E1	2.0417348E1
4.9470000E1	1.6075008E1	5.4750000E1	3.2826524E1	4.9450000E1	1.0940387E1	4.8820000E1	3.2392675E0	4.9090000E1	2.0710239E1	4.9770000E1	1.5689440E1	5.5200000E1	2.4432048E1	4.9760000E1	1.1133838E1	4.9230000E1	4.3751307E0	4.9410000E1	2.0169357E1
4.9570000E1	1.6027015E1	5.4850000E1	3.2728518E1	4.9550000E1	1.0907724E1	4.8930000E1	3.2286309E0	4.9190000E1	2.0648407E1	4.9880000E1	1.5530190E1	5.5300000E1	2.4287131E1	4.9860000E1	1.1095471E1	4.9330000E1	4.3558445E0	4.9510000E1	1.9920381E1
4.9670000E1	1.5979165E1	5.4960000E1	3.2621049E1	4.9650000E1	1.0875158E1	4.9030000E1	3.2189915E0	4.9310000E1	2.0574452E1	4.9980000E1	1.5383207E1	5.5410000E1	2.4155796E1	4.9970000E1	1.1051297E1	4.9440000E1	4.3331374E0	4.9620000E1	1.9686576E1
4.9770000E1	1.5931458E1	5.5060000E1	3.2523656E1	4.9760000E1	1.0839447E1	4.9130000E1	3.2093810E0	4.9410000E1	2.0513025E1	5.0080000E1	1.5248490E1	5.5510000E1	2.4035737E1	5.0070000E1	1.1001317E1	4.9540000E1	4.3020913E0	4.9720000E1	1.9468482E1
4.9880000E1	1.5879145E1	5.5200000E1	3.2387795E1	4.9860000E1	1.0807085E1	4.9230000E1	3.1997991E0	4.9510000E1	2.0451782E1	5.0220000E1	1.5123154E1	5.5620000E1	2.3926953E1	5.0170000E1	1.0951802E1	4.9640000E1	4.2624421E0	4.9820000E1	1.9259189E1
4.9980000E1	1.5831736E1	5.5300000E1	3.2291098E1	4.9970000E1	1.0771599E1	4.9330000E1	3.1902458E0	4.9620000E1	2.0384625E1	5.0320000E1	1.5008439E1	5.5720000E1	2.3835178E1	5.0270000E1	1.0896481E1	4.9750000E1	4.2141900E0	4.9920000E1	1.9067255E1
5.0080000E1	1.5784469E1	5.5410000E1	3.2185066E1	5.0070000E1	1.0739439E1	4.9440000E1	3.1797702E0	4.9720000E1	2.0323765E1	5.0430000E1	1.4900346E1	5.5820000E1	2.3749338E1	5.0380000E1	1.0843508E1	4.9850000E1	4.1615836E0	5.0020000E1	1.8892680E1
5.0220000E1	1.5718532E1	5.5510000E1	3.2088974E1	5.0170000E1	1.0707376E1	4.9540000E1	3.1702767E0	4.9820000E1	2.0263087E1	5.0530000E1	1.4788356E1	5.5930000E1	2.3672815E1	5.0480000E1	1.0792883E1	4.9950000E1	4.1019776E0	5.0130000E1	1.8730725E1
5.0320000E1	1.5671603E1	5.5620000E1	3.1983605E1	5.0270000E1	1.0675408E1	4.9640000E1	3.1608116E0	4.9920000E1	2.0202590E1	5.0630000E1	1.4668413E1	5.6030000E1	2.3605607E1	5.0580000E1	1.0744606E1	5.0050000E1	4.0353719E0	5.0290000E1	1.8578648E1
5.0430000E1	1.5620143E1	5.5720000E1	3.1888116E1	5.0380000E1	1.0640354E1	4.9750000E1	3.1504326E0	5.0020000E1	2.0142273E1	5.0740000E1	1.4548449E1	5.6130000E1	2.3538430E1	5.0680000E1	1.0699815E1	5.0190000E1	3.9635265E0	5.0390000E1	1.8436280E1
5.0530000E1	1.5573508E1	5.5820000E1	3.1792911E1	5.0480000E1	1.0608586E1	4.9850000E1	3.1410267E0	5.0130000E1	2.0076133E1	5.0840000E1	1.4420533E1	5.6230000E1	2.3469293E1	5.0790000E1	1.0663179E1	5.0300000E1	3.8801624E0	5.0490000E1	1.8302419E1
5.0630000E1	1.5527012E1	5.5930000E1	3.1688514E1	5.0580000E1	1.0576913E1	4.9950000E1	3.1316489E0	5.0290000E1	1.9980317E1	5.0940000E1	1.4288432E1	5.6340000E1	2.3398197E1	5.0890000E1	1.0628416E1	5.0400000E1	3.7905563E0	5.0590000E1	1.8176534E1
5.0740000E1	1.5476027E1	5.6030000E1	3.1593906E1	5.0680000E1	1.0545335E1	5.0050000E1	3.1222991E0	5.0390000E1	1.9920664E1	5.1040000E1	1.4153156E1	5.6440000E1	2.3323147E1	5.0990000E1	1.0596601E1	5.0500000E1	3.6947084E0	5.0700000E1	1.8043000E1
5.0840000E1	1.5429822E1	5.6130000E1	3.1499579E1	5.0790000E1	1.0510708E1	5.0190000E1	3.1092563E0	5.0490000E1	1.9861189E1	5.1150000E1	1.4008324E1	5.6540000E1	2.3246820E1	5.1090000E1	1.0564642E1	5.0610000E1	3.5997378E0	5.0800000E1	1.7901817E1
5.0940000E1	1.5383755E1	5.6230000E1	3.1405535E1	5.0890000E1	1.0479327E1	5.0300000E1	3.0990466E0	5.0590000E1	1.9801892E1	5.1250000E1	1.3863204E1	5.6640000E1	2.3166938E1	5.1240000E1	1.0532538E1	5.0710000E1	3.5055250E0	5.0900000E1	1.7760571E1
5.1040000E1	1.5337825E1	5.6340000E1	3.1302410E1	5.0990000E1	1.0448040E1	5.0400000E1	3.0897941E0	5.0700000E1	1.9736869E1	5.1360000E1	1.3723346E1	5.6740000E1	2.3083500E1	5.1340000E1	1.0503831E1	5.0810000E1	3.4120700E0	5.1010000E1	1.7612352E1
5.1150000E1	1.5287461E1	5.6440000E1	3.1208954E1	5.1090000E1	1.0416847E1	5.0500000E1	3.0805693E0	5.0800000E1	1.9677943E1	5.1460000E1	1.3589993E1	5.6840000E1	2.2995784E1	5.1440000E1	1.0466825E1	5.0920000E1	3.3162732E0	5.1110000E1	1.7464096E1
5.1250000E1	1.5241819E1	5.6540000E1	3.1115777E1	5.1240000E1	1.0370231E1	5.0610000E1	3.0704538E0	5.0900000E1	1.9619193E1	5.1570000E1	1.3460723E1	5.6940000E1	2.2906472E1	5.1550000E1	1.0421521E1	5.1020000E1	3.2267865E0	5.1270000E1	1.7315263E1
5.1360000E1	1.5191771E1	5.6640000E1	3.1022878E1	5.1340000E1	1.0339270E1	5.0710000E1	3.0612867E0	5.1010000E1	1.9554771E1	5.1670000E1	1.3339593E1	5.7050000E1	2.2815563E1	5.1650000E1	1.0367919E1	5.1120000E1	3.1417925E0	5.1370000E1	1.7173873E1
5.1460000E1	1.5146414E1	5.6740000E1	3.0930257E1	5.1440000E1	1.0308401E1	5.0810000E1	3.0521470E0	5.1110000E1	1.9496388E1	5.1770000E1	1.3226603E1	5.7200000E1	2.2725048E1	5.1760000E1	1.0310685E1	5.1230000E1	3.0612909E0	5.1480000E1	1.7040096E1
5.1570000E1	1.5096679E1	5.6840000E1	3.0837912E1	5.1550000E1	1.0274552E1	5.0920000E1	3.0421248E0	5.1270000E1	1.9403339E1	5.1880000E1	1.3124512E1	5.7300000E1	2.2631799E1	5.1860000E1	1.0249637E1	5.1330000E1	2.9886518E0	5.1590000E1	1.6913930E1
5.1670000E1	1.5051606E1	5.6940000E1	3.0745843E1	5.1650000E1	1.0243876E1	5.1020000E1	3.0330423E0	5.1370000E1	1.9345409E1	5.1980000E1	1.3026792E1	5.7400000E1	2.2541549E1	5.1960000E1	1.0184774E1	5.1430000E1	2.9198624E0	5.1690000E1	1.6797620E1
5.1770000E1	1.5006669E1	5.7050000E1	3.0644884E1	5.1760000E1	1.0210239E1	5.1120000E1	3.0239869E0	5.1480000E1	1.9281885E1	5.2080000E1	1.2927720E1	5.7510000E1	2.2454299E1	5.2060000E1	1.0121303E1	5.1540000E1	2.8549226E0	5.1790000E1	1.6693031E1
5.1880000E1	1.4957392E1	5.7200000E1	3.0507748E1	5.1860000E1	1.0179756E1	5.1230000E1	3.0140571E0	5.1590000E1	1.9218570E1	5.2230000E1	1.2833677E1	5.7610000E1	2.2376661E1	5.2170000E1	1.0056445E1	5.1640000E1	2.7934489E0	5.1900000E1	1.6592351E1
5.1980000E1	1.4912735E1	5.7300000E1	3.0416664E1	5.1960000E1	1.0149363E1	5.1330000E1	3.0050584E0	5.1690000E1	1.9161191E1	5.2330000E1	1.2738283E1	5.7710000E1	2.2303619E1	5.2270000E1	9.9960711E0	5.1740000E1	2.7358249E0	5.2000000E1	1.6496786E1
5.2080000E1	1.4868212E1	5.7400000E1	3.0325853E1	5.2060000E1	1.0119061E1	5.1430000E1	2.9960866E0	5.1790000E1	1.9103984E1	5.2430000E1	1.2642676E1	5.7810000E1	2.2235173E1	5.2370000E1	9.9366390E0	5.1870000E1	2.6838107E0	5.2100000E1	1.6405131E1
5.2230000E1	1.4801676E1	5.7510000E1	3.0226273E1	5.2170000E1	1.0085834E1	5.1540000E1	2.9862485E0	5.1900000E1	1.9041253E1	5.2540000E1	1.2545848E1	5.7920000E1	2.2172348E1	5.2480000E1	9.8816907E0	5.1980000E1	2.6374062E0	5.2210000E1	1.6310453E1
5.2330000E1	1.4757485E1	5.7610000E1	3.0136030E1	5.2270000E1	1.0055722E1	5.1640000E1	2.9773328E0	5.2000000E1	1.8984404E1	5.2640000E1	1.2451230E1	5.8020000E1	2.2109081E1	5.2580000E1	9.8242265E0	5.2080000E1	2.5843234E0	5.2310000E1	1.6213291E1
5.2430000E1	1.4713425E1	5.7710000E1	3.0046057E1	5.2370000E1	1.0025700E1	5.1740000E1	2.9684437E0	5.2100000E1	1.8927725E1	5.2740000E1	1.2358823E1	5.8120000E1	2.2043377E1	5.2680000E1	9.7642465E0	5.2190000E1	2.5264244E0	5.2410000E1	1.6110607E1
5.2540000E1	1.4665111E1	5.7810000E1	2.9956352E1	5.2480000E1	9.9927787E0	5.1870000E1	2.9569276E0	5.2210000E1	1.8865572E1	5.2840000E1	1.2267152E1	5.8250000E1	2.1975238E1	5.2790000E1	9.7017507E0	5.2300000E1	2.4637090E0	5.2510000E1	1.6002401E1
5.2640000E1	1.4621328E1	5.7920000E1	2.9857986E1	5.2580000E1	9.9629444E0	5.1980000E1	2.9472181E0	5.2310000E1	1.8809248E1	5.2950000E1	1.2173458E1	5.8350000E1	2.1900460E1	5.2890000E1	9.6364034E0	5.2400000E1	2.3973265E0	5.2610000E1	1.5893868E1
5.2740000E1	1.4577674E1	5.8020000E1	2.9768842E1	5.2680000E1	9.9331992E0	5.2080000E1	2.9384189E0	5.2410000E1	1.8753091E1	5.3220000E1	1.2079258E1	5.8450000E1	2.1818650E1	5.2990000E1	9.5640565E0	5.2500000E1	2.3260127E0	5.2710000E1	1.5785005E1
5.2840000E1	1.4534151E1	5.8120000E1	2.9679965E1	5.2790000E1	9.9005821E0	5.2190000E1	2.9287702E0	5.2510000E1	1.8697102E1	5.3330000E1	1.1986218E1	5.8560000E1	2.1729808E1	5.3100000E1	9.4847100E0	5.2600000E1	2.2466680E0	5.2810000E1	1.5668333E1
5.2950000E1	1.4486426E1	5.8250000E1	2.9564821E1	5.2890000E1	9.8710231E0	5.2300000E1	2.9191531E0	5.2610000E1	1.8641281E1	5.3430000E1	1.1898394E1	5.8660000E1	2.1626485E1	5.3250000E1	9.4042349E0	5.2710000E1	2.1592924E0	5.2920000E1	1.5556072E1
5.3220000E1	1.4369946E1	5.8350000E1	2.9476553E1	5.2990000E1	9.8415523E0	5.2400000E1	2.9104377E0	5.2710000E1	1.8585625E1	5.3540000E1	1.1815787E1	5.8770000E1	2.1515977E1	5.3350000E1	9.3174676E0	5.2880000E1	2.0654885E0	5.3020000E1	1.5447017E1
5.3330000E1	1.4322761E1	5.8450000E1	2.9388548E1	5.3100000E1	9.8092361E0	5.2500000E1	2.9017484E0	5.2810000E1	1.8530137E1	5.3640000E1	1.1730463E1	5.8870000E1	2.1400274E1	5.3450000E1	9.2290759E0	5.2990000E1	1.9680155E0	5.3120000E1	1.5344094E1
5.3430000E1	1.4279999E1	5.8560000E1	2.9292046E1	5.3250000E1	9.7653395E0	5.2600000E1	2.8930850E0	5.2920000E1	1.8469290E1	5.3740000E1	1.1638950E1	5.8970000E1	2.1284414E1	5.3550000E1	9.1338530E0	5.3090000E1	1.8668732E0	5.3280000E1	1.5247300E1
5.3540000E1	1.4233108E1	5.8660000E1	2.9204592E1	5.3350000E1	9.7361842E0	5.2710000E1	2.8835851E0	5.3020000E1	1.8414148E1	5.3850000E1	1.1540239E1	5.9080000E1	2.1169080E1	5.3650000E1	9.0440053E0	5.3200000E1	1.7687973E0	5.3380000E1	1.5157167E1
5.3640000E1	1.4190614E1	5.8770000E1	2.9108695E1	5.3450000E1	9.7071160E0	5.2880000E1	2.8689648E0	5.3120000E1	1.8359171E1	5.3950000E1	1.1434330E1	5.9200000E1	2.1055584E1	5.3750000E1	8.9595328E0	5.3300000E1	1.6737437E0	5.3480000E1	1.5076869E1
5.3740000E1	1.4148247E1	5.8870000E1	2.9021788E1	5.3550000E1	9.6781346E0	5.2990000E1	2.8595441E0	5.3280000E1	1.8271550E1	5.4050000E1	1.1335869E1	5.9310000E1	2.0943925E1	5.3850000E1	8.8804354E0	5.3400000E1	1.5813285E0	5.3590000E1	1.5005729E1
5.3850000E1	1.4101789E1	5.8970000E1	2.8935141E1	5.3650000E1	9.6492398E0	5.3090000E1	2.8510067E0	5.3380000E1	1.8216998E1	5.4210000E1	1.1238065E1	5.9410000E1	2.0839235E1	5.3960000E1	8.8025650E0	5.3510000E1	1.4915518E0	5.3690000E1	1.4936839E1
5.3950000E1	1.4059687E1	5.9080000E1	2.8840128E1	5.3750000E1	9.6204312E0	5.3200000E1	2.8416450E0	5.3480000E1	1.8162610E1	5.4320000E1	1.1142159E1	5.9520000E1	2.0736173E1	5.4060000E1	8.7324562E0	5.3610000E1	1.4100887E0	5.3790000E1	1.4870198E1
5.4050000E1	1.4017711E1	5.9200000E1	2.8736834E1	5.3850000E1	9.5917086E0	5.3300000E1	2.8331610E0	5.3590000E1	1.8102970E1	5.4420000E1	1.1052208E1	5.9620000E1	2.0640801E1	5.4160000E1	8.6701089E0	5.3980000E1	1.3344864E0	5.3900000E1	1.4811135E1
5.4210000E1	1.3950809E1	5.9310000E1	2.8642472E1	5.3960000E1	9.5602128E0	5.3400000E1	2.8247024E0	5.3690000E1	1.8048922E1	5.4520000E1	1.0966983E1	5.9720000E1	2.0553272E1	5.4260000E1	8.6155232E0	5.4080000E1	1.2647450E0	5.4000000E1	1.4752707E1
5.4320000E1	1.3904999E1	5.9410000E1	2.8556958E1	5.4060000E1	9.5316700E0	5.3510000E1	2.8154270E0	5.3790000E1	1.7995036E1	5.4620000E1	1.0886484E1	5.9820000E1	2.0472449E1	5.4360000E1	8.5662050E0	5.4200000E1	1.1992617E0	5.4110000E1	1.4694915E1
5.4420000E1	1.3863485E1	5.9520000E1	2.8463187E1	5.4160000E1	9.5032124E0	5.3610000E1	2.8070214E0	5.3900000E1	1.7935946E1	5.4730000E1	1.0810710E1	5.9930000E1	2.0397478E1	5.4470000E1	8.5192732E0	5.4350000E1	1.1336323E0	5.4210000E1	1.4637754E1
5.4520000E1	1.3822094E1	5.9620000E1	2.8378207E1	5.4260000E1	9.4748397E0	5.3980000E1	2.7761379E0	5.4000000E1	1.7882397E1	5.4830000E1	1.0735661E1	6.0030000E1	2.0328360E1	5.4570000E1	8.4799346E0	5.4450000E1	1.0688912E0	5.4410000E1	1.4581902E1
5.4620000E1	1.3780827E1	5.9720000E1	2.8293482E1	5.4360000E1	9.4465518E0	5.4080000E1	2.7678495E0	5.4110000E1	1.7823678E1	5.4930000E1	1.0667060E1	6.0210000E1	2.0266199E1	5.4670000E1	8.4429823E0	5.4600000E1	1.0050383E0	5.4510000E1	1.4521365E1
5.4730000E1	1.3735576E1	5.9820000E1	2.8209009E1	5.4470000E1	9.4155326E0	5.4200000E1	2.7579361E0	5.4210000E1	1.7770464E1	5.5030000E1	1.0604907E1	6.0320000E1	2.0211679E1	5.4780000E1	8.4028445E0	5.4700000E1	9.4305983E-1	5.4610000E1	1.4459215E1
5.4830000E1	1.3694567E1	5.9930000E1	2.8116381E1	5.4570000E1	9.3874218E0	5.4350000E1	2.7455943E0	5.4410000E1	1.7664512E1	5.5130000E1	1.0536028E1	6.0420000E1	2.0157502E1	5.4880000E1	8.3653922E0	5.4810000E1	8.8333947E-1	5.4720000E1	1.4396196E1
5.4930000E1	1.3653681E1	6.0030000E1	2.8032437E1	5.4670000E1	9.3593949E0	5.4450000E1	2.7373971E0	5.4510000E1	1.7611773E1	5.5240000E1	1.0468632E1	6.0520000E1	2.0098841E1	5.4990000E1	8.3306254E0	5.4910000E1	8.2587721E-1	5.4820000E1	1.4331103E1
5.5030000E1	1.3612917E1	6.0210000E1	2.7881969E1	5.4780000E1	9.3286619E0	5.4600000E1	2.7251471E0	5.4610000E1	1.7559191E1	5.5350000E1	1.0402721E1	6.0630000E1	2.0040733E1	5.5090000E1	8.2954376E0	5.5020000E1	7.6499794E-1	5.4920000E1	1.4263938E1
5.5130000E1	1.3572274E1	6.0320000E1	2.7790415E1	5.4880000E1	9.3008104E0	5.4700000E1	2.7170110E0	5.4720000E1	1.7501533E1	5.5450000E1	1.0339301E1	6.0730000E1	1.9977117E1	5.5250000E1	8.2605488E0	5.5120000E1	6.9956273E-1	5.5020000E1	1.4194356E1
5.5240000E1	1.3527708E1	6.0420000E1	2.7707444E1	5.4990000E1	9.2702698E0	5.4810000E1	2.7080893E0	5.4820000E1	1.7449281E1	5.5550000E1	1.0274075E1	6.0840000E1	1.9901442E1	5.5350000E1	8.2259592E0	5.5240000E1	6.4299858E-1	5.5130000E1	1.4124315E1
5.5350000E1	1.3483287E1	6.0520000E1	2.7624721E1	5.5090000E1	9.2425926E0	5.4910000E1	2.7000041E0	5.4920000E1	1.7397185E1	5.5650000E1	1.0208514E1	6.0940000E1	1.9814844E1	5.5450000E1	8.1934551E0	5.5340000E1	5.9530548E-1	5.5270000E1	1.4052099E1
5.5450000E1	1.3443032E1	6.0630000E1	2.7534011E1	5.5250000E1	9.1984810E0	5.5020000E1	2.6911382E0	5.5020000E1	1.7345244E1	5.5760000E1	1.0142619E1	6.1040000E1	1.9716186E1	5.5560000E1	8.1648474E0	5.5450000E1	5.5272194E-1	5.5380000E1	1.3979425E1
5.5550000E1	1.3402897E1	6.0730000E1	2.7451806E1	5.5350000E1	9.1710181E0	5.5120000E1	2.6831036E0	5.5130000E1	1.7288288E1	5.5860000E1	1.0084872E1	6.1200000E1	1.9610809E1	5.5660000E1	8.1359879E0	5.5580000E1	5.1421371E-1	5.5480000E1	1.3905475E1
5.5650000E1	1.3362881E1	6.0840000E1	2.7361664E1	5.5450000E1	9.1436373E0	5.5240000E1	2.6734937E0	5.5270000E1	1.7216069E1	5.5960000E1	1.0032325E1	6.1310000E1	1.9496772E1	5.5770000E1	8.1068765E0	5.5680000E1	4.7613427E-1	5.5580000E1	1.3830251E1
5.5760000E1	1.3319002E1	6.0940000E1	2.7279974E1	5.5560000E1	9.1136128E0	5.5340000E1	2.6655118E0	5.5380000E1	1.7159538E1	5.6060000E1	9.9890356E0	6.1410000E1	1.9374228E1	5.5870000E1	8.0837928E0	5.5790000E1	4.4726575E-1	5.5680000E1	1.3761234E1
5.5860000E1	1.3279237E1	6.1040000E1	2.7198527E1	5.5660000E1	9.0864033E0	5.5450000E1	2.6567591E0	5.5480000E1	1.7108307E1	5.6220000E1	9.9550036E0	6.1510000E1	1.9250473E1	5.5970000E1	8.0601581E0	5.5900000E1	4.2148633E-1	5.5790000E1	1.3699399E1
5.5960000E1	1.3239591E1	6.1200000E1	2.7068718E1	5.5770000E1	9.0565668E0	5.5580000E1	2.6464522E0	5.5580000E1	1.7057228E1	5.6320000E1	9.9243312E0	6.1620000E1	1.9134182E1	5.6070000E1	8.0359725E0	5.6000000E1	4.0331513E-1	5.5890000E1	1.3644229E1
5.6060000E1	1.3200063E1	6.1310000E1	2.6979834E1	5.5870000E1	9.0295276E0	5.5680000E1	2.6385510E0	5.5680000E1	1.7006303E1	5.6420000E1	9.9014999E0	6.1720000E1	1.9020317E1	5.6180000E1	8.0119560E0	5.6100000E1	3.9875515E-1	5.5990000E1	1.3595725E1
5.6220000E1	1.3137064E1	6.1410000E1	2.6899283E1	5.5970000E1	9.0025692E0	5.5790000E1	2.6298869E0	5.5790000E1	1.6950460E1	5.6530000E1	9.8855009E0	6.1830000E1	1.8908879E1	5.6290000E1	7.9923611E0	5.6220000E1	4.1449774E-1	5.6090000E1	1.3556385E1
5.6320000E1	1.3097842E1	6.1510000E1	2.6818973E1	5.6070000E1	8.9756913E0	5.5900000E1	2.6212513E0	5.5890000E1	1.6899853E1	5.6630000E1	9.8714799E0	6.1930000E1	1.8805735E1	5.6400000E1	7.9771877E0	5.6320000E1	4.3711591E-1	5.6200000E1	1.3520561E1
5.6420000E1	1.3058737E1	6.1620000E1	2.6730909E1	5.6180000E1	8.9462183E0	5.6000000E1	2.6134253E0	5.5990000E1	1.6849397E1	5.6740000E1	9.8579636E0	6.2030000E1	1.8710676E1	5.6500000E1	7.9664357E0	5.6420000E1	4.7025620E-1	5.6310000E1	1.3487576E1
5.6530000E1	1.3015857E1	6.1720000E1	2.6651102E1	5.6290000E1	8.9168420E0	5.6100000E1	2.6056227E0	5.6090000E1	1.6799092E1	5.6840000E1	9.8381586E0	6.2210000E1	1.8623911E1	5.6600000E1	7.9624359E0	5.6520000E1	5.1404127E-1	5.6410000E1	1.3457430E1
5.6630000E1	1.2976997E1	6.1830000E1	2.6563589E1	5.6400000E1	8.8875623E0	5.6220000E1	2.5962904E0	5.6200000E1	1.6743929E1	5.6940000E1	9.8120650E0	6.2310000E1	1.8540101E1	5.6710000E1	7.9634085E0	5.6630000E1	5.6834845E-1	5.6510000E1	1.3428785E1
5.6740000E1	1.2934385E1	6.1930000E1	2.6484281E1	5.6500000E1	8.8610277E0	5.6320000E1	2.5885389E0	5.6310000E1	1.6688948E1	5.7040000E1	9.7797339E0	6.2410000E1	1.8459398E1	5.6810000E1	7.9693535E0	5.6730000E1	6.2762531E-1	5.6620000E1	1.3403795E1
5.6840000E1	1.2895768E1	6.2030000E1	2.6405210E1	5.6600000E1	8.8345724E0	5.6420000E1	2.5808106E0	5.6410000E1	1.6639122E1	5.7150000E1	9.7342818E0	6.2520000E1	1.8379740E1	5.6920000E1	7.9795635E0	5.6830000E1	6.8137603E-1	5.6720000E1	1.3374978E1
5.6940000E1	1.2857267E1	6.2210000E1	2.6263476E1	5.6710000E1	8.8055627E0	5.6520000E1	2.5731054E0	5.6510000E1	1.6589444E1	5.7250000E1	9.6757087E0	6.2630000E1	1.8301129E1	5.7020000E1	7.9935424E0	5.6940000E1	7.3572243E-1	5.6820000E1	1.3340615E1
5.7040000E1	1.2818880E1	6.2310000E1	2.6185065E1	5.6810000E1	8.7792730E0	5.6630000E1	2.5646562E0	5.6620000E1	1.6534971E1	5.7350000E1	9.6084962E0	6.2730000E1	1.8221063E1	5.7120000E1	8.0130768E0	5.7040000E1	7.8614540E-1	5.6930000E1	1.3294102E1
5.7150000E1	1.2776788E1	6.2410000E1	2.6106887E1	5.6920000E1	8.7504449E0	5.6730000E1	2.5569992E0	5.6720000E1	1.6485604E1	5.7450000E1	9.5273754E0	6.2830000E1	1.8141331E1	5.7250000E1	8.0381668E0	5.7200000E1	8.2652697E-1	5.7030000E1	1.3233724E1
5.7250000E1	1.2738642E1	6.2520000E1	2.6021161E1	5.7020000E1	8.7243197E0	5.6830000E1	2.5493651E0	5.6820000E1	1.6436385E1	5.7560000E1	9.4380693E0	6.2940000E1	1.8060145E1	5.7350000E1	8.0582680E0	5.7310000E1	8.5785335E-1	5.7130000E1	1.3157089E1
5.7350000E1	1.2700609E1	6.2630000E1	2.5935717E1	5.7120000E1	8.6982726E0	5.6940000E1	2.5409939E0	5.6930000E1	1.6382414E1	5.7660000E1	9.3469055E0	6.3040000E1	1.7978187E1	5.7450000E1	8.0789523E0	5.7410000E1	8.7913834E-1	5.7280000E1	1.3071160E1
5.7450000E1	1.2662691E1	6.2730000E1	2.5858284E1	5.7250000E1	8.6645275E0	5.7040000E1	2.5334075E0	5.7030000E1	1.6333502E1	5.7760000E1	9.2553001E0	6.3200000E1	1.7903409E1	5.7560000E1	8.1002198E0	5.7520000E1	8.9038194E-1	5.7380000E1	1.2975192E1
5.7560000E1	1.2621111E1	6.2830000E1	2.5781081E1	5.7350000E1	8.6386588E0	5.7200000E1	2.5213164E0	5.7130000E1	1.6284737E1	5.7860000E1	9.1686304E0	6.3300000E1	1.7835599E1	5.7660000E1	8.1130739E0	5.7620000E1	8.9146147E-1	5.7480000E1	1.2869187E1
5.7660000E1	1.2583429E1	6.2940000E1	2.5696425E1	5.7450000E1	8.6128674E0	5.7310000E1	2.5130373E0	5.7280000E1	1.6211863E1	5.7970000E1	9.0868964E0	6.3410000E1	1.7779797E1	5.7760000E1	8.1234425E0	5.7720000E1	8.7993273E-1	5.7590000E1	1.2755297E1
5.7760000E1	1.2545860E1	6.3040000E1	2.5619707E1	5.7560000E1	8.5845857E0	5.7410000E1	2.5055344E0	5.7380000E1	1.6163461E1	5.8070000E1	9.0072713E0	6.3510000E1	1.7729451E1	5.7860000E1	8.1320457E0	5.7820000E1	8.6134814E-1	5.7690000E1	1.2648769E1
5.7860000E1	1.2508404E1	6.3200000E1	2.5497433E1	5.7660000E1	8.5589557E0	5.7520000E1	2.4973071E0	5.7480000E1	1.6115204E1	5.8230000E1	8.9367441E0	6.3610000E1	1.7693020E1	5.7960000E1	8.1388834E0	5.7920000E1	8.4677305E-1	5.7790000E1	1.2552102E1
5.7970000E1	1.2467331E1	6.3300000E1	2.5421308E1	5.7760000E1	8.5334023E0	5.7620000E1	2.4898512E0	5.7590000E1	1.6062287E1	5.8330000E1	8.8767880E0	6.3720000E1	1.7670504E1	5.8060000E1	8.1487565E0	5.8030000E1	8.3256096E-1	5.7900000E1	1.2465296E1
5.8070000E1	1.2430108E1	6.3410000E1	2.5337833E1	5.7860000E1	8.5079251E0	5.7720000E1	2.4824176E0	5.7690000E1	1.6014332E1	5.8440000E1	8.8274030E0	6.3820000E1	1.7660767E1	5.8170000E1	8.1562809E0	5.8130000E1	8.2235837E-1	5.8000000E1	1.2397572E1
5.8230000E1	1.2370784E1	6.3510000E1	2.5262185E1	5.7960000E1	8.4825240E0	5.7820000E1	2.4750061E0	5.7790000E1	1.5966519E1	5.8540000E1	8.7921519E0	6.3920000E1	1.7662019E1	5.8280000E1	8.1614569E0	5.8340000E1	8.1263374E-1	5.8100000E1	1.2349747E1
5.8330000E1	1.2333850E1	6.3610000E1	2.5186763E1	5.8060000E1	8.4571987E0	5.7920000E1	2.4676168E0	5.7900000E1	1.5914091E1	5.8640000E1	8.7625363E0	6.4030000E1	1.7669940E1	5.8380000E1	8.1698561E0	5.8440000E1	8.0969390E-1	5.8200000E1	1.2321821E1
5.8440000E1	1.2293350E1	6.3720000E1	2.5104058E1	5.8170000E1	8.4294282E0	5.8030000E1	2.4595140E0	5.8000000E1	1.5866578E1	5.8740000E1	8.7385561E0	6.4130000E1	1.7684682E1	5.8480000E1	8.1770736E0	5.8540000E1	8.1511200E-1	5.8300000E1	1.2313049E1
5.8540000E1	1.2256647E1	6.3820000E1	2.5029108E1	5.8280000E1	8.4017489E0	5.8130000E1	2.4521709E0	5.8100000E1	1.5819207E1	5.8850000E1	8.7187952E0	6.4230000E1	1.7702141E1	5.8580000E1	8.1824017E0	5.8650000E1	8.2276625E-1	5.8410000E1	1.2311221E1
5.8640000E1	1.2220054E1	6.3920000E1	2.4954382E1	5.8380000E1	8.3766648E0	5.8340000E1	2.4368217E0	5.8200000E1	1.5771978E1	5.8950000E1	8.7015817E0	6.4340000E1	1.7718680E1	5.8680000E1	8.1889092E0	5.8750000E1	8.3865963E-1	5.8510000E1	1.2314616E1
5.8740000E1	1.2183570E1	6.4030000E1	2.4872440E1	5.8480000E1	8.3516556E0	5.8440000E1	2.4295464E0	5.8300000E1	1.5724889E1	5.9050000E1	8.6913974E0	6.4440000E1	1.7729262E1	5.8790000E1	8.1963616E0	5.8860000E1	8.5935603E-1	5.8610000E1	1.2323235E1
5.8850000E1	1.2143563E1	6.4130000E1	2.4798181E1	5.8580000E1	8.3267210E0	5.8540000E1	2.4222928E0	5.8410000E1	1.5673254E1	5.9150000E1	8.6819146E0	6.4540000E1	1.7740437E1	5.8890000E1	8.2042732E0	5.8960000E1	8.8485545E-1	5.8720000E1	1.2316527E1
5.8950000E1	1.2107307E1	6.4230000E1	2.4724144E1	5.8680000E1	8.3018609E0	5.8650000E1	2.4143388E0	5.8510000E1	1.5626460E1	5.9250000E1	8.6752987E0	6.4650000E1	1.7742728E1	5.9000000E1	8.2126441E0	5.9060000E1	9.1211307E-1	5.8820000E1	1.2295144E1
5.9050000E1	1.2071160E1	6.4340000E1	2.4642959E1	5.8790000E1	8.2746005E0	5.8750000E1	2.4071306E0	5.8610000E1	1.5579806E1	5.9360000E1	8.6700765E0	6.4750000E1	1.7736133E1	5.9100000E1	8.2178769E0	5.9190000E1	9.3979616E-1	5.8920000E1	1.2246130E1
5.9150000E1	1.2035121E1	6.4440000E1	2.4569385E1	5.8890000E1	8.2498960E0	5.8860000E1	2.3992264E0	5.8720000E1	1.5528648E1	5.9460000E1	8.6662479E0	6.4850000E1	1.7720862E1	5.9250000E1	8.2180225E0	5.9300000E1	9.6790473E-1	5.9020000E1	1.2190474E1
5.9250000E1	1.1999189E1	6.4540000E1	2.4496031E1	5.9000000E1	8.2228062E0	5.8960000E1	2.3920633E0	5.8820000E1	1.5482285E1	5.9570000E1	8.6610375E0	6.4960000E1	1.7696915E1	5.9360000E1	8.2071528E0	5.9400000E1	9.9631611E-1	5.9120000E1	1.2127360E1
5.9360000E1	1.1959788E1	6.4650000E1	2.4415595E1	5.9100000E1	8.1982564E0	5.9060000E1	2.3849216E0	5.8920000E1	1.5436062E1	5.9670000E1	8.6578459E0	6.5060000E1	1.7668493E1	5.9460000E1	8.1852678E0	5.9500000E1	1.0206563E0	5.9270000E1	1.2058941E1
5.9460000E1	1.1924081E1	6.4750000E1	2.4342700E1	5.9250000E1	8.1615689E0	5.9190000E1	2.3756693E0	5.9020000E1	1.5389976E1	5.9780000E1	8.6538463E0	6.5200000E1	1.7637353E1	5.9560000E1	8.1499974E0	5.9600000E1	1.0410658E0	5.9380000E1	1.1998172E1
5.9570000E1	1.1884926E1	6.4850000E1	2.4270023E1	5.9360000E1	8.1347692E0	5.9300000E1	2.3678684E0	5.9120000E1	1.5344028E1	5.9880000E1	8.6490389E0	6.5300000E1	1.7599856E1	5.9670000E1	8.1032525E0	5.9710000E1	1.0636665E0	5.9480000E1	1.1936730E1
5.9670000E1	1.1849443E1	6.4960000E1	2.4190329E1	5.9460000E1	8.1104821E0	5.9400000E1	2.3607989E0	5.9270000E1	1.5275363E1	5.9980000E1	8.6457241E0	6.5400000E1	1.7559641E1	5.9770000E1	8.0450330E0	5.9810000E1	1.0824553E0	5.9580000E1	1.1884659E1
5.9780000E1	1.1810533E1	6.5060000E1	2.4118107E1	5.9560000E1	8.0862676E0	5.9500000E1	2.3537506E0	5.9380000E1	1.5225204E1	6.0090000E1	8.6402078E0	6.5510000E1	1.7515189E1	5.9870000E1	7.9755734E0	5.9910000E1	1.1034353E0	5.9680000E1	1.1841958E1
5.9880000E1	1.1775272E1	6.5200000E1	2.4017358E1	5.9670000E1	8.0597152E0	5.9600000E1	2.3467233E0	5.9480000E1	1.5179748E1	6.0210000E1	8.6388175E0	6.5610000E1	1.7464712E1	5.9970000E1	7.8998117E0	6.0010000E1	1.1304335E0	5.9790000E1	1.1808213E1
5.9980000E1	1.1740116E1	6.5300000E1	2.3945652E1	5.9770000E1	8.0356522E0	5.9710000E1	2.3390175E0	5.9580000E1	1.5134428E1	6.0320000E1	8.6352255E0	6.5710000E1	1.7418881E1	6.0080000E1	7.8233197E0	6.0120000E1	1.1624638E0	5.9890000E1	1.1780274E1
6.0090000E1	1.1701566E1	6.5400000E1	2.3874160E1	5.9870000E1	8.0116611E0	5.9810000E1	2.3320341E0	5.9680000E1	1.5089243E1	6.0420000E1	8.6317432E0	6.5810000E1	1.7369953E1	6.0180000E1	7.7430288E0	6.0220000E1	1.1972124E0	5.9990000E1	1.1757399E1
6.0210000E1	1.1659655E1	6.5510000E1	2.3795766E1	5.9970000E1	7.9877416E0	5.9910000E1	2.3250716E0	5.9790000E1	1.5039695E1	6.0530000E1	8.6269542E0	6.5920000E1	1.7317720E1	6.0290000E1	7.6675543E0	6.0320000E1	1.2321123E0	6.0100000E1	1.1732369E1
6.0320000E1	1.1621369E1	6.5610000E1	2.3724721E1	6.0080000E1	7.9615127E0	6.0010000E1	2.3181299E0	5.9890000E1	1.4994793E1	6.0630000E1	8.6208585E0	6.6020000E1	1.7262182E1	6.0390000E1	7.6028240E0	6.0420000E1	1.2698531E0	6.0200000E1	1.1722586E1
6.0420000E1	1.1586672E1	6.5710000E1	2.3653889E1	6.0180000E1	7.9377429E0	6.0120000E1	2.3105180E0	5.9990000E1	1.4950024E1	6.0730000E1	8.6169932E0	6.6120000E1	1.7205748E1	6.0490000E1	7.5488380E0	6.0520000E1	1.3148088E0	6.0310000E1	1.1708495E1
6.0530000E1	1.1548626E1	6.5810000E1	2.3583269E1	6.0290000E1	7.9116782E0	6.0220000E1	2.3036198E0	6.0100000E1	1.4900934E1	6.0840000E1	8.6140229E0	6.6230000E1	1.7153059E1	6.0590000E1	7.5067997E0	6.0620000E1	1.3557952E0	6.0410000E1	1.1690097E1
6.0630000E1	1.1514146E1	6.5920000E1	2.3505829E1	6.0390000E1	7.8880572E0	6.0320000E1	2.2967421E0	6.0200000E1	1.4856446E1	6.0940000E1	8.6119475E0	6.6330000E1	1.7104117E1	6.0690000E1	7.4714674E0	6.0720000E1	1.3928122E0	6.0510000E1	1.1675714E1
6.0730000E1	1.1479770E1	6.6020000E1	2.3435651E1	6.0490000E1	7.8645067E0	6.0420000E1	2.2898850E0	6.0310000E1	1.4807662E1	6.1040000E1	8.6115543E0	6.6440000E1	1.7058921E1	6.0800000E1	7.4392437E0	6.0820000E1	1.4295064E0	6.0620000E1	1.1653589E1
6.0840000E1	1.1442074E1	6.6120000E1	2.3365682E1	6.0590000E1	7.8410266E0	6.0520000E1	2.2830484E0	6.0410000E1	1.4763453E1	6.1150000E1	8.6117039E0	6.6540000E1	1.7012879E1	6.0900000E1	7.4101288E0	6.0930000E1	1.4658777E0	6.0720000E1	1.1624539E1
6.0940000E1	1.1407913E1	6.6230000E1	2.3288957E1	6.0690000E1	7.8176166E0	6.0620000E1	2.2762321E0	6.0510000E1	1.4719375E1	6.1250000E1	8.6096207E0	6.6640000E1	1.6973888E1	6.1000000E1	7.3801170E0	6.1030000E1	1.5059790E0	6.0820000E1	1.1592126E1
6.1040000E1	1.1373854E1	6.6330000E1	2.3219426E1	6.0800000E1	7.7919462E0	6.0720000E1	2.2694363E0	6.0620000E1	1.4671042E1	6.1350000E1	8.6053048E0	6.6740000E1	1.6934208E1	6.1100000E1	7.3424695E0	6.1190000E1	1.5429166E0	6.0920000E1	1.1543396E1
6.1150000E1	1.1336506E1	6.6440000E1	2.3143181E1	6.0900000E1	7.7686827E0	6.0820000E1	2.2626607E0	6.0720000E1	1.4627240E1	6.1460000E1	8.5933570E0	6.6850000E1	1.6902159E1	6.1250000E1	7.3002551E0	6.1290000E1	1.5766905E0	6.1020000E1	1.1492048E1
6.1250000E1	1.1302660E1	6.6540000E1	2.3074086E1	6.1000000E1	7.7454887E0	6.0930000E1	2.2552309E0	6.0820000E1	1.4583570E1	6.1560000E1	8.5782815E0	6.6950000E1	1.6874103E1	6.1350000E1	7.2504052E0	6.1400000E1	1.6098674E0	6.1130000E1	1.1438081E1
6.1350000E1	1.1268915E1	6.6640000E1	2.3005196E1	6.1100000E1	7.7223639E0	6.1030000E1	2.2484977E0	6.0920000E1	1.4540029E1	6.1660000E1	8.5600783E0	6.7050000E1	1.6850040E1	6.1460000E1	7.1893407E0	6.1500000E1	1.6301862E0	6.1280000E1	1.1368421E1
6.1460000E1	1.1231912E1	6.6740000E1	2.2936512E1	6.1250000E1	7.6878061E0	6.1190000E1	2.2377664E0	6.1020000E1	1.4496619E1	6.1770000E1	8.5345851E0	6.7200000E1	1.6826543E1	6.1560000E1	7.1172961E0	6.1600000E1	1.6376467E0	6.1380000E1	1.1300468E1
6.1560000E1	1.1198378E1	6.6850000E1	2.2861197E1	6.1350000E1	7.6648535E0	6.1290000E1	2.2310854E0	6.1130000E1	1.4449017E1	6.1870000E1	8.5089514E0	6.7300000E1	1.6799988E1	6.1670000E1	7.0342714E0	6.1710000E1	1.6413732E0	6.1590000E1	1.1224416E1
6.1660000E1	1.1164944E1	6.6950000E1	2.2792943E1	6.1460000E1	7.6396848E0	6.1400000E1	2.2237593E0	6.1280000E1	1.4384357E1	6.1970000E1	8.4831771E0	6.7410000E1	1.6770375E1	6.1770000E1	6.9387582E0	6.1810000E1	1.6354052E0	6.1690000E1	1.1173392E1
6.1770000E1	1.1128282E1	6.7050000E1	2.2724892E1	6.1560000E1	7.6168759E0	6.1500000E1	2.2171201E0	6.1380000E1	1.4341411E1	6.2080000E1	8.4572623E0	6.7510000E1	1.6737704E1	6.1870000E1	6.8399005E0	6.1910000E1	1.6197427E0	6.1800000E1	1.1130657E1
6.1870000E1	1.1095058E1	6.7200000E1	2.2623198E1	6.1670000E1	7.5918647E0	6.1600000E1	2.2105007E0	6.1590000E1	1.4251642E1	6.2220000E1	8.4321842E0	6.7610000E1	1.6706049E1	6.1970000E1	6.7376982E0	6.2020000E1	1.5943859E0	6.1900000E1	1.1095397E1
6.1970000E1	1.1061933E1	6.7300000E1	2.2555654E1	6.1770000E1	7.5691986E0	6.1710000E1	2.2032421E0	6.1690000E1	1.4209093E1	6.2320000E1	8.4100933E0	6.7720000E1	1.6669299E1	6.2080000E1	6.6309846E0	6.2120000E1	1.5551011E0	6.2000000E1	1.1080566E1
6.2080000E1	1.1025609E1	6.7410000E1	2.2481589E1	6.1870000E1	7.5466001E0	6.1810000E1	2.1966642E0	6.1800000E1	1.4162435E1	6.2430000E1	8.3909895E0	6.7820000E1	1.6629363E1	6.2180000E1	6.5233357E0	6.2230000E1	1.5127762E0	6.2100000E1	1.1073210E1
6.2220000E1	1.0979552E1	6.7510000E1	2.2414469E1	6.1970000E1	7.5240691E0	6.1910000E1	2.1901059E0	6.1900000E1	1.4120152E1	6.2530000E1	8.3779607E0	6.7920000E1	1.6585661E1	6.2280000E1	6.4159550E0	6.2330000E1	1.4674113E0	6.2200000E1	1.1074472E1
6.2320000E1	1.0946771E1	6.7610000E1	2.2347549E1	6.2080000E1	7.4993627E0	6.2020000E1	2.1829143E0	6.2000000E1	1.4077995E1	6.2630000E1	8.3667444E0	6.8020000E1	1.6540314E1	6.2390000E1	6.3088423E0	6.2440000E1	1.4190063E0	6.2300000E1	1.1092677E1
6.2430000E1	1.0910826E1	6.7720000E1	2.2274167E1	6.2180000E1	7.4769728E0	6.2120000E1	2.1763971E0	6.2100000E1	1.4035964E1	6.2740000E1	8.3581276E0	6.8130000E1	1.6494837E1	6.2490000E1	6.2107491E0	6.2540000E1	1.3810828E0	6.2410000E1	1.1119935E1
6.2530000E1	1.0878251E1	6.7820000E1	2.2207666E1	6.2280000E1	7.4546496E0	6.2230000E1	2.1692505E0	6.2200000E1	1.3994059E1	6.2840000E1	8.3521105E0	6.8250000E1	1.6452161E1	6.2590000E1	6.1162686E0	6.2640000E1	1.3498137E0	6.2510000E1	1.1159810E1
6.2630000E1	1.0845773E1	6.7920000E1	2.2141363E1	6.2390000E1	7.4301712E0	6.2330000E1	2.1627740E0	6.2300000E1	1.3952278E1	6.2940000E1	8.3480171E0	6.8350000E1	1.6412041E1	6.2690000E1	6.0254008E0	6.2740000E1	1.3228851E0	6.2610000E1	1.1209153E1
6.2740000E1	1.0810159E1	6.8020000E1	2.2075258E1	6.2490000E1	7.4079878E0	6.2440000E1	2.1556723E0	6.2410000E1	1.3906464E1	6.3040000E1	8.3435362E0	6.8460000E1	1.6366738E1	6.2800000E1	5.9436922E0	6.2850000E1	1.3026109E0	6.2710000E1	1.1260747E1
6.2840000E1	1.0777885E1	6.8130000E1	2.2002771E1	6.2590000E1	7.3858706E0	6.2540000E1	2.1492363E0	6.2510000E1	1.3864945E1	6.3140000E1	8.3386677E0	6.8560000E1	1.6316252E1	6.2900000E1	5.8663740E0	6.2950000E1	1.2837651E0	6.2810000E1	1.1320006E1
6.2940000E1	1.0745706E1	6.8250000E1	2.1923965E1	6.2690000E1	7.3638195E0	6.2640000E1	2.1428196E0	6.2610000E1	1.3823550E1	6.3260000E1	8.3327866E0	6.8670000E1	1.6263118E1	6.3000000E1	5.7934462E0	6.3050000E1	1.2689147E0	6.2910000E1	1.1386930E1
6.3040000E1	1.0713624E1	6.8350000E1	2.1858509E1	6.2800000E1	7.3396393E0	6.2740000E1	2.1364220E0	6.2710000E1	1.3782279E1	6.3360000E1	8.3223808E0	6.8770000E1	1.6206838E1	6.3100000E1	5.7249088E0	6.3200000E1	1.2512493E0	6.3020000E1	1.1444118E1
6.3140000E1	1.0681638E1	6.8460000E1	2.1786733E1	6.2900000E1	7.3177262E0	6.2850000E1	2.1294068E0	6.2810000E1	1.3741131E1	6.3460000E1	8.3032881E0	6.8880000E1	1.6145503E1	6.3260000E1	5.6543143E0	6.3300000E1	1.2309248E0	6.3120000E1	1.1491569E1
6.3260000E1	1.0643380E1	6.8560000E1	2.1721687E1	6.3000000E1	7.2958785E0	6.2950000E1	2.1230492E0	6.2910000E1	1.3700105E1	6.3570000E1	8.2755086E0	6.8980000E1	1.6079113E1	6.3360000E1	5.5844974E0	6.3400000E1	1.2079413E0	6.3270000E1	1.1524706E1
6.3360000E1	1.0611603E1	6.8670000E1	2.1650361E1	6.3100000E1	7.2740961E0	6.3050000E1	2.1167107E0	6.3020000E1	1.3655119E1	6.3670000E1	8.2398647E0	6.9080000E1	1.6004753E1	6.3460000E1	5.5154582E0	6.3510000E1	1.1822988E0	6.3370000E1	1.1538639E1
6.3460000E1	1.0579922E1	6.8770000E1	2.1585722E1	6.3260000E1	7.2393793E0	6.3200000E1	2.1072384E0	6.3120000E1	1.3614350E1	6.3770000E1	8.1959215E0	6.9210000E1	1.5920907E1	6.3570000E1	5.4420244E0	6.3610000E1	1.1501701E0	6.3480000E1	1.1536931E1
6.3570000E1	1.0545181E1	6.8880000E1	2.1514842E1	6.3360000E1	7.2177656E0	6.3300000E1	2.1009470E0	6.3270000E1	1.3553426E1	6.3870000E1	8.1436788E0	6.9310000E1	1.5833683E1	6.3670000E1	5.3810564E0	6.3710000E1	1.1154521E0	6.3580000E1	1.1516019E1
6.3670000E1	1.0513697E1	6.8980000E1	2.1450608E1	6.3460000E1	7.1962163E0	6.3400000E1	2.0946745E0	6.3370000E1	1.3512961E1	6.3980000E1	8.0808256E0	6.9420000E1	1.5740976E1	6.3770000E1	5.3313876E0	6.3820000E1	1.0739115E0	6.3680000E1	1.1472230E1
6.3770000E1	1.0482308E1	6.9080000E1	2.1386565E1	6.3570000E1	7.1725865E0	6.3510000E1	2.0877963E0	6.3480000E1	1.3468589E1	6.4080000E1	8.0109668E0	6.9520000E1	1.5649947E1	6.3880000E1	5.2930179E0	6.3920000E1	1.0255483E0	6.3780000E1	1.1418517E1
6.3870000E1	1.0451012E1	6.9210000E1	2.1303595E1	6.3670000E1	7.1511721E0	6.3610000E1	2.0815630E0	6.3580000E1	1.3428377E1	6.4220000E1	7.9371901E0	6.9620000E1	1.5560597E1	6.3980000E1	5.2615908E0	6.4020000E1	9.7189680E-1	6.3880000E1	1.1361010E1
6.3980000E1	1.0416694E1	6.9310000E1	2.1239992E1	6.3770000E1	7.1298217E0	6.3710000E1	2.0753483E0	6.3680000E1	1.3388286E1	6.4320000E1	7.8594957E0	6.9720000E1	1.5472424E1	6.4080000E1	5.2406850E0	6.4120000E1	9.1408172E-1	6.3980000E1	1.1295384E1
6.4080000E1	1.0385595E1	6.9420000E1	2.1170247E1	6.3880000E1	7.1064099E0	6.3820000E1	2.0685336E0	6.3780000E1	1.3348314E1	6.4420000E1	7.7786803E0	6.9830000E1	1.5390883E1	6.4180000E1	5.2303008E0	6.4220000E1	8.5891329E-1	6.4080000E1	1.1239038E1
6.4220000E1	1.0342211E1	6.9520000E1	2.1107041E1	6.3980000E1	7.0851931E0	6.3920000E1	2.0623578E0	6.3880000E1	1.3308462E1	6.4530000E1	7.7022465E0	6.9940000E1	1.5318901E1	6.4290000E1	5.2344762E0	6.4330000E1	7.9958125E-1	6.4190000E1	1.1191974E1
6.4320000E1	1.0311333E1	6.9620000E1	2.1044025E1	6.4080000E1	7.0640397E0	6.4020000E1	2.0562005E0	6.3980000E1	1.3268728E1	6.4630000E1	7.6301942E0	7.0040000E1	1.5256477E1	6.4390000E1	5.2448160E0	6.4430000E1	7.3376696E-1	6.4300000E1	1.1170580E1
6.4420000E1	1.0280548E1	6.9720000E1	2.0981196E1	6.4180000E1	7.0429494E0	6.4120000E1	2.0500615E0	6.4080000E1	1.3229113E1	6.4730000E1	7.5628758E0	7.0200000E1	1.5206008E1	6.4500000E1	5.2668668E0	6.4530000E1	6.6147042E-1	6.4400000E1	1.1154158E1
6.4530000E1	1.0246790E1	6.9830000E1	2.0912301E1	6.4290000E1	7.0198228E0	6.4220000E1	2.0439409E0	6.4190000E1	1.3185673E1	6.4840000E1	7.5038468E0	7.0300000E1	1.5169531E1	6.4600000E1	5.3006284E0	6.4630000E1	5.8269164E-1	6.4510000E1	1.1142709E1
6.4630000E1	1.0216197E1	6.9940000E1	2.0843632E1	6.4390000E1	6.9988645E0	6.4330000E1	2.0372293E0	6.4300000E1	1.3142376E1	6.4940000E1	7.4524821E0	7.0400000E1	1.5140934E1	6.4700000E1	5.3368221E0	6.4740000E1	4.9964113E-1	6.4610000E1	1.1136232E1
6.4730000E1	1.0185696E1	7.0040000E1	2.0781402E1	6.4500000E1	6.9758827E0	6.4430000E1	2.0311470E0	6.4400000E1	1.3103139E1	6.5040000E1	7.4087816E0	7.0510000E1	1.5119638E1	6.4800000E1	5.3742053E0	6.4840000E1	4.1427201E-1	6.4710000E1	1.1126591E1
6.4840000E1	1.0152250E1	7.0200000E1	2.0682220E1	6.4600000E1	6.9550556E0	6.4530000E1	2.0250828E0	6.4510000E1	1.3060113E1	6.5140000E1	7.3702769E0	7.0610000E1	1.5099766E1	6.4900000E1	5.4127779E0	6.4950000E1	3.2658425E-1	6.4810000E1	1.1112642E1
6.4940000E1	1.0121939E1	7.0300000E1	2.0620471E1	6.4700000E1	6.9342908E0	6.4630000E1	2.0190368E0	6.4610000E1	1.3021120E1	6.5270000E1	7.3350549E0	7.0710000E1	1.5081317E1	6.5010000E1	5.4561189E0	6.5050000E1	2.4026933E-1	6.4920000E1	1.1090059E1
6.5040000E1	1.0091720E1	7.0400000E1	2.0558907E1	6.4800000E1	6.9135879E0	6.4740000E1	2.0124070E0	6.4710000E1	1.2982245E1	6.5370000E1	7.3031155E0	7.0810000E1	1.5065809E1	6.5110000E1	5.4943573E0	6.5190000E1	1.5367004E-1	6.5020000E1	1.1054249E1
6.5140000E1	1.0061590E1	7.0510000E1	2.0491399E1	6.4900000E1	6.8929468E0	6.4840000E1	2.0063988E0	6.4810000E1	1.2943485E1	6.5480000E1	7.2777992E0	7.0920000E1	1.5050976E1	6.5250000E1	5.5223207E0	6.5290000E1	6.2959274E-2	6.5120000E1	1.1008775E1
6.5270000E1	1.0022556E1	7.0610000E1	2.0430220E1	6.5010000E1	6.8703127E0	6.4950000E1	1.9998105E0	6.4920000E1	1.2900983E1	6.5580000E1	7.2641610E0	7.1020000E1	1.5031202E1	6.5350000E1	5.5400089E0	6.5400000E1	-3.1862981E-2	6.5270000E1	1.0953637E1
6.5370000E1	9.9926326E0	7.0710000E1	2.0369224E1	6.5110000E1	6.8498009E0	6.5050000E1	1.9938399E0	6.5020000E1	1.2862466E1	6.5680000E1	7.2598897E0	7.1120000E1	1.5006489E1	6.5450000E1	5.5494883E0	6.5500000E1	-1.3370404E-1	6.5380000E1	1.0887033E1
6.5480000E1	9.9598203E0	7.0810000E1	2.0308410E1	6.5250000E1	6.8211871E0	6.5190000E1	1.9855110E0	6.5120000E1	1.2824064E1	6.5780000E1	7.2649853E0	7.1230000E1	1.4978872E1	6.5560000E1	5.5475032E0	6.5600000E1	-2.3733795E-1	6.5480000E1	1.0815074E1
6.5580000E1	9.9300844E0	7.0920000E1	2.0241724E1	6.5350000E1	6.8008218E0	6.5290000E1	1.9795831E0	6.5270000E1	1.2766676E1	6.5890000E1	7.2714030E0	7.1330000E1	1.4948654E1	6.5660000E1	5.5340536E0	6.5710000E1	-3.4276474E-1	6.5580000E1	1.0737761E1
6.5680000E1	9.9004373E0	7.1020000E1	2.0181291E1	6.5450000E1	6.7805174E0	6.5400000E1	1.9730828E0	6.5380000E1	1.2724755E1	6.5990000E1	7.2839048E0	7.1430000E1	1.4915333E1	6.5760000E1	5.5067301E0	6.5810000E1	-4.4756884E-1	6.5680000E1	1.0655092E1
6.5780000E1	9.8708788E0	7.1120000E1	2.0121038E1	6.5560000E1	6.7582526E0	6.5500000E1	1.9671920E0	6.5480000E1	1.2686764E1	6.6090000E1	7.3024910E0	7.1540000E1	1.4878909E1	6.5870000E1	5.4686390E0	6.5910000E1	-5.4265962E-1	6.5780000E1	1.0565924E1
6.5890000E1	9.8384663E0	7.1230000E1	2.0054967E1	6.5660000E1	6.7380752E0	6.5600000E1	1.9613188E0	6.5580000E1	1.2648887E1	6.6220000E1	7.3283362E0	7.1640000E1	1.4841409E1	6.5970000E1	5.4238187E0	6.6020000E1	-6.2803705E-1	6.5890000E1	1.0481288E1
6.5990000E1	9.8090927E0	7.1330000E1	1.9995092E1	6.5760000E1	6.7179582E0	6.5710000E1	1.9548785E0	6.5680000E1	1.2611123E1	6.6320000E1	7.3492226E0	7.1740000E1	1.4807263E1	6.6070000E1	5.3722691E0	6.6120000E1	-7.0370116E-1	6.5990000E1	1.0404620E1
6.6090000E1	9.7798068E0	7.1430000E1	1.9935395E1	6.5870000E1	6.6958987E0	6.5810000E1	1.9490420E0	6.5780000E1	1.2573471E1	6.6430000E1	7.3628551E0	7.1840000E1	1.4774955E1	6.6180000E1	5.3319705E0	6.6220000E1	-7.7161633E-1	6.6090000E1	1.0344836E1
6.6220000E1	9.7418659E0	7.1540000E1	1.9869934E1	6.5970000E1	6.6759076E0	6.5910000E1	1.9432230E0	6.5890000E1	1.2532184E1	6.6530000E1	7.3634855E0	7.1940000E1	1.4741798E1	6.6280000E1	5.2964071E0	6.6320000E1	-8.2802530E-1	6.6200000E1	1.0294699E1
6.6320000E1	9.7127808E0	7.1640000E1	1.9810610E1	6.6070000E1	6.6559761E0	6.6020000E1	1.9368422E0	6.5990000E1	1.2494768E1	6.6630000E1	7.3524077E0	7.2050000E1	1.4710511E1	6.6380000E1	5.2655790E0	6.6420000E1	-8.7292808E-1	6.6300000E1	1.0257885E1
6.6430000E1	9.6808874E0	7.1740000E1	1.9751464E1	6.6180000E1	6.6341202E0	6.6120000E1	1.9310596E0	6.6090000E1	1.2457464E1	6.6740000E1	7.3306390E0	7.2210000E1	1.4680514E1	6.6490000E1	5.2417770E0	6.6520000E1	-9.0505474E-1	6.6400000E1	1.0236195E1
6.6530000E1	9.6519843E0	7.1840000E1	1.9692495E1	6.6280000E1	6.6143135E0	6.6220000E1	1.9252942E0	6.6200000E1	1.2416558E1	6.6840000E1	7.2981795E0	7.2310000E1	1.4651807E1	6.6590000E1	5.2228569E0	6.6630000E1	-9.2963120E-1	6.6500000E1	1.0227826E1
6.6630000E1	9.6231675E0	7.1940000E1	1.9633701E1	6.6380000E1	6.5945659E0	6.6320000E1	1.9195461E0	6.6300000E1	1.2379488E1	6.6950000E1	7.2591664E0	7.2420000E1	1.4627005E1	6.6690000E1	5.2123978E0	6.6730000E1	-9.4296604E-1	6.6610000E1	1.0219153E1
6.6740000E1	9.5915684E0	7.2050000E1	1.9569231E1	6.6490000E1	6.5729117E0	6.6420000E1	1.9138151E0	6.6400000E1	1.2342528E1	6.7050000E1	7.2103978E0	7.2520000E1	1.4601656E1	6.6790000E1	5.2103996E0	6.6830000E1	-9.4975515E-1	6.6710000E1	1.0210175E1
6.6840000E1	9.5629320E0	7.2210000E1	1.9475834E1	6.6590000E1	6.5532877E0	6.6520000E1	1.9081013E0	6.6500000E1	1.2305678E1	6.7150000E1	7.1552141E0	7.2620000E1	1.4575760E1	6.6900000E1	5.2118082E0	6.6930000E1	-9.5681363E-1	6.6810000E1	1.0200892E1
6.6950000E1	9.5315306E0	7.2310000E1	1.9417687E1	6.6690000E1	6.5337223E0	6.6630000E1	1.9018357E0	6.6610000E1	1.2265270E1	6.7260000E1	7.1046583E0	7.2720000E1	1.4553749E1	6.7000000E1	5.2169425E0	6.7040000E1	-9.6413668E-1	6.6910000E1	1.0184325E1
6.7050000E1	9.5030735E0	7.2420000E1	1.9353926E1	6.6790000E1	6.5142153E0	6.6730000E1	1.8961576E0	6.6710000E1	1.2228651E1	6.7360000E1	7.0626383E0	7.2830000E1	1.4535640E1	6.7100000E1	5.2258024E0	6.7210000E1	-9.7172429E-1	6.7010000E1	1.0154132E1
6.7150000E1	9.4747012E0	7.2520000E1	1.9296143E1	6.6900000E1	6.4928249E0	6.6830000E1	1.8904965E0	6.6810000E1	1.2192142E1	6.7460000E1	7.0248940E0	7.2930000E1	1.4523469E1	6.7250000E1	5.2258861E0	6.7310000E1	-9.7964632E-1	6.7120000E1	1.0110313E1
6.7260000E1	9.4435896E0	7.2620000E1	1.9238533E1	6.7000000E1	6.4734401E0	6.6930000E1	1.8848523E0	6.6910000E1	1.2155741E1	6.7560000E1	6.9914254E0	7.3030000E1	1.4517236E1	6.7360000E1	5.2288818E0	6.7420000E1	-9.8849264E-1	6.7280000E1	1.0056998E1
6.7360000E1	9.4153950E0	7.2720000E1	1.9181095E1	6.7100000E1	6.4541131E0	6.7040000E1	1.8786631E0	6.7010000E1	1.2119449E1	6.7670000E1	6.9590795E0	7.3130000E1	1.4510453E1	6.7460000E1	5.2323800E0	6.7520000E1	-1.0005436E0	6.7380000E1	9.9905119E0
6.7460000E1	9.3872846E0	7.2830000E1	1.9118111E1	6.7250000E1	6.4252307E0	6.7210000E1	1.8691379E0	6.7120000E1	1.2079653E1	6.7770000E1	6.9291501E0	7.3240000E1	1.4510155E1	6.7560000E1	5.2363808E0	6.7620000E1	-1.0118433E0	6.7490000E1	9.9097105E0
6.7560000E1	9.3592581E0	7.2930000E1	1.9061032E1	6.7360000E1	6.4041325E0	6.7310000E1	1.8635574E0	6.7280000E1	1.2022001E1	6.7870000E1	6.9028118E0	7.3340000E1	1.4516343E1	6.7670000E1	5.2344454E0	6.7730000E1	-1.0203573E0	6.7590000E1	9.8056753E0
6.7670000E1	9.3285255E0	7.3030000E1	1.9004124E1	6.7460000E1	6.3850125E0	6.7420000E1	1.8574382E0	6.7380000E1	1.1986108E1	6.7980000E1	6.8800646E0	7.3450000E1	1.4524064E1	6.7770000E1	5.2292869E0	6.7830000E1	-1.0318115E0	6.7690000E1	9.7009508E0
6.7770000E1	9.3006745E0	7.3130000E1	1.8947386E1	6.7560000E1	6.3659495E0	6.7520000E1	1.8518926E0	6.7490000E1	1.1946750E1	6.8080000E1	6.8683688E0	7.3550000E1	1.4538270E1	6.7870000E1	5.2209054E0	6.7930000E1	-1.0462057E0	6.7800000E1	9.5955370E0
6.7870000E1	9.2729065E0	7.3240000E1	1.8885169E1	6.7670000E1	6.3450459E0	6.7620000E1	1.8463637E0	6.7590000E1	1.1911082E1	6.8220000E1	6.8559884E0	7.3660000E1	1.4552235E1	6.7980000E1	5.2163463E0	6.8040000E1	-1.0629273E0	6.7900000E1	9.4894339E0
6.7980000E1	9.2424575E0	7.3340000E1	1.8828786E1	6.7770000E1	6.3261023E0	6.7730000E1	1.8403008E0	6.7690000E1	1.1875521E1	6.8320000E1	6.8429234E0	7.3760000E1	1.4565958E1	6.8080000E1	5.2112526E0	6.8190000E1	-1.0819811E0	6.8000000E1	9.3797334E0
6.8080000E1	9.2148634E0	7.3450000E1	1.8766959E1	6.7870000E1	6.3072152E0	6.7830000E1	1.8348065E0	6.7800000E1	1.1836526E1	6.8430000E1	6.8252660E0	7.3860000E1	1.4577328E1	6.8260000E1	5.2079153E0	6.8290000E1	-1.0981412E0	6.8100000E1	9.2766785E0
6.8220000E1	9.1763700E0	7.3550000E1	1.8710928E1	6.7980000E1	6.2865045E0	6.7930000E1	1.8293285E0	6.7900000E1	1.1801187E1	6.8530000E1	6.8116289E0	7.3970000E1	1.4581971E1	6.8370000E1	5.2071479E0	6.8400000E1	-1.1067116E0	6.8210000E1	9.1802693E0
6.8320000E1	9.1489732E0	7.3660000E1	1.8649488E1	6.8080000E1	6.2677356E0	6.8040000E1	1.8233216E0	6.8000000E1	1.1765953E1	6.8630000E1	6.8061493E0	7.4070000E1	1.4579886E1	6.8470000E1	5.2096475E0	6.8500000E1	-1.1117286E0	6.8310000E1	9.0900500E0
6.8430000E1	9.1189312E0	7.3760000E1	1.8593809E1	6.8260000E1	6.2340927E0	6.8190000E1	1.8151622E0	6.8100000E1	1.1730825E1	6.8740000E1	6.8106866E0	7.4200000E1	1.4577532E1	6.8570000E1	5.2171264E0	6.8610000E1	-1.1109116E0	6.8410000E1	9.0159082E0
6.8530000E1	9.0917058E0	7.3860000E1	1.8538295E1	6.8370000E1	6.2136221E0	6.8290000E1	1.8097429E0	6.8210000E1	1.1692305E1	6.8840000E1	6.8141977E0	7.4300000E1	1.4571512E1	6.8670000E1	5.2295847E0	6.8710000E1	-1.1042609E0	6.8520000E1	8.9491015E0
6.8630000E1	9.0645618E0	7.3970000E1	1.8477422E1	6.8470000E1	6.1950708E0	6.8400000E1	1.8038003E0	6.8310000E1	1.1657397E1	6.9050000E1	6.8239034E0	7.4400000E1	1.4566258E1	6.8770000E1	5.2477390E0	6.8820000E1	-1.0938105E0	6.8620000E1	8.8985479E0
6.8740000E1	9.0347969E0	7.4070000E1	1.8422256E1	6.8570000E1	6.1765750E0	6.8500000E1	1.7984149E0	6.8410000E1	1.1622593E1	6.9150000E1	6.8367032E0	7.4500000E1	1.4561771E1	6.8880000E1	5.2652972E0	6.8920000E1	-1.0835169E0	6.8720000E1	8.8553294E0
6.8840000E1	9.0078228E0	7.4200000E1	1.8350787E1	6.8670000E1	6.1581343E0	6.8610000E1	1.7925096E0	6.8520000E1	1.1584428E1	6.9250000E1	6.8583451E0	7.4610000E1	1.4558083E1	6.8980000E1	5.2705712E0	6.9020000E1	-1.0734501E0	6.8830000E1	8.8169064E0
6.9050000E1	8.9514390E0	7.4300000E1	1.8295999E1	6.8770000E1	6.1397487E0	6.8710000E1	1.7871579E0	6.8620000E1	1.1549842E1	6.9350000E1	6.8888216E0	7.4720000E1	1.4561888E1	6.9090000E1	5.2608725E0	6.9120000E1	-1.0681738E0	6.8930000E1	8.7869532E0
6.9150000E1	8.9247137E0	7.4400000E1	1.8241375E1	6.8880000E1	6.1195879E0	6.8820000E1	1.7812895E0	6.8720000E1	1.1515359E1	6.9450000E1	6.9268389E0	7.4820000E1	1.4573188E1	6.9260000E1	5.2363478E0	6.9230000E1	-1.0637321E0	6.9030000E1	8.7654696E0
6.9250000E1	8.8980682E0	7.4500000E1	1.8186913E1	6.8980000E1	6.1013173E0	6.8920000E1	1.7759713E0	6.8830000E1	1.1477546E1	6.9550000E1	6.9723971E0	7.4920000E1	1.4589643E1	6.9370000E1	5.1945595E0	6.9330000E1	-1.0653509E0	6.9140000E1	8.7358195E0
6.9350000E1	8.8715023E0	7.4610000E1	1.8127194E1	6.9090000E1	6.0812827E0	6.9020000E1	1.7706690E0	6.8930000E1	1.1443279E1	6.9650000E1	7.0217266E0	7.5020000E1	1.4605834E1	6.9470000E1	5.1355076E0	6.9430000E1	-1.0777262E0	6.9270000E1	8.7073041E0
6.9450000E1	8.8450157E0	7.4720000E1	1.8067671E1	6.9260000E1	6.0504495E0	6.9120000E1	1.7653825E0	6.9030000E1	1.1409114E1	6.9760000E1	7.0697548E0	7.5120000E1	1.4616806E1	6.9580000E1	5.0661301E0	6.9530000E1	-1.0961620E0	6.9380000E1	8.6799234E0
6.9550000E1	8.8186082E0	7.4820000E1	1.8013728E1	6.9370000E1	6.0305819E0	6.9230000E1	1.7595856E0	6.9140000E1	1.1371651E1	6.9860000E1	7.1275248E0	7.5230000E1	1.4622561E1	6.9680000E1	4.9871241E0	6.9630000E1	-1.1154563E0	6.9480000E1	8.6437898E0
6.9650000E1	8.7922795E0	7.4920000E1	1.7959947E1	6.9470000E1	6.0125771E0	6.9330000E1	1.7543322E0	6.9270000E1	1.1327534E1	6.9960000E1	7.1772483E0	7.5340000E1	1.4624484E1	6.9780000E1	4.9028466E0	6.9740000E1	-1.1356042E0	6.9590000E1	8.6059047E0
6.9760000E1	8.7634087E0	7.5020000E1	1.7906326E1	6.9580000E1	5.9928339E0	6.9430000E1	1.7490945E0	6.9380000E1	1.1290339E1	7.0060000E1	7.2189254E0	7.5440000E1	1.4613695E1	6.9880000E1	4.8180592E0	6.9840000E1	-1.1566059E0	6.9690000E1	8.5633600E0
6.9860000E1	8.7372449E0	7.5120000E1	1.7852865E1	6.9680000E1	5.9749418E0	6.9530000E1	1.7438725E0	6.9480000E1	1.1256630E1	7.0220000E1	7.2486482E0	7.5540000E1	1.4590195E1	6.9990000E1	4.7335757E0	6.9940000E1	-1.1731302E0	6.9800000E1	8.5166114E0
6.9960000E1	8.7111591E0	7.5230000E1	1.7794242E1	6.9780000E1	5.9571032E0	6.9630000E1	1.7386660E0	6.9590000E1	1.1219668E1	7.0320000E1	7.2645574E0	7.5650000E1	1.4553950E1	7.0090000E1	4.6610843E0	7.0050000E1	-1.1844477E0	6.9900000E1	8.4677425E0
7.0060000E1	8.6851512E0	7.5340000E1	1.7735812E1	6.9880000E1	5.9393177E0	6.9740000E1	1.7329568E0	6.9690000E1	1.1186170E1	7.0420000E1	7.2685199E0	7.5750000E1	1.4511273E1	7.0250000E1	4.6005849E0	7.0200000E1	-1.1866023E0	7.0000000E1	8.4130793E0
7.0220000E1	8.6437000E0	7.5440000E1	1.7682860E1	6.9990000E1	5.9198151E0	6.9840000E1	1.7277829E0	6.9800000E1	1.1149439E1	7.0520000E1	7.2618293E0	7.5850000E1	1.4468621E1	7.0350000E1	4.5493437E0	7.0300000E1	-1.1777128E0	7.0100000E1	8.3526218E0
7.0320000E1	8.6178935E0	7.5540000E1	1.7630067E1	7.0090000E1	5.9021410E0	6.9940000E1	1.7226245E0	6.9900000E1	1.1116151E1	7.0620000E1	7.2444858E0	7.5960000E1	1.4425995E1	7.0450000E1	4.5075075E0	7.0400000E1	-1.1577791E0	7.0200000E1	8.2956712E0
7.0420000E1	8.5921641E0	7.5650000E1	1.7572176E1	7.0250000E1	5.8739721E0	7.0050000E1	1.7169680E0	7.0000000E1	1.1082963E1	7.0730000E1	7.2155539E0	7.6060000E1	1.4391153E1	7.0560000E1	4.4813683E0	7.0500000E1	-1.1288354E0	7.0310000E1	8.2434629E0
7.0520000E1	8.5665115E0	7.5750000E1	1.7519713E1	7.0350000E1	5.8564349E0	7.0200000E1	1.7092845E0	7.0100000E1	1.1049874E1	7.0830000E1	7.1770937E0	7.6210000E1	1.4365006E1	7.0660000E1	4.4659797E0	7.0610000E1	-1.0902739E0	7.0410000E1	8.1959968E0
7.0620000E1	8.5409354E0	7.5850000E1	1.7467406E1	7.0450000E1	5.8389500E0	7.0300000E1	1.7041813E0	7.0200000E1	1.1016884E1	7.0940000E1	7.1207099E0	7.6310000E1	1.4351596E1	7.0770000E1	4.4586530E0	7.0710000E1	-1.0479046E0	7.0520000E1	8.1532731E0
7.0730000E1	8.5128900E0	7.5960000E1	1.7410049E1	7.0560000E1	5.8197770E0	7.0400000E1	1.6990933E0	7.0310000E1	1.0980708E1	7.1040000E1	7.0531475E0	7.6410000E1	1.4346474E1	7.0870000E1	4.4550314E0	7.0820000E1	-1.0017322E0	7.0620000E1	8.1237097E0
7.0830000E1	8.4874741E0	7.6060000E1	1.7358070E1	7.0660000E1	5.8024015E0	7.0500000E1	1.6940205E0	7.0410000E1	1.0947924E1	7.1140000E1	6.9791116E0	7.6520000E1	1.4348343E1	7.0970000E1	4.4559285E0	7.0920000E1	-9.5175667E-1	7.0720000E1	8.1046830E0
7.0940000E1	8.4596042E0	7.6210000E1	1.7280392E1	7.0770000E1	5.7833485E0	7.0610000E1	1.6884580E0	7.0520000E1	1.0911975E1	7.1250000E1	6.8978051E0	7.6620000E1	1.4354865E1	7.1070000E1	4.4598389E0	7.1020000E1	-9.0592498E-1	7.0820000E1	8.0957371E0
7.1040000E1	8.4343473E0	7.6310000E1	1.7228800E1	7.0870000E1	5.7660818E0	7.0710000E1	1.6834169E0	7.0620000E1	1.0879397E1	7.1360000E1	6.8110872E0	7.6730000E1	1.4366040E1	7.1170000E1	4.4667627E0	7.1120000E1	-8.6959273E-1	7.0920000E1	8.0973278E0
7.1140000E1	8.4091659E0	7.6410000E1	1.7177362E1	7.0970000E1	5.7488667E0	7.0820000E1	1.6778892E0	7.0720000E1	1.0846915E1	7.1460000E1	6.7170986E0	7.6830000E1	1.4378650E1	7.1280000E1	4.4760029E0	7.1230000E1	-8.4275992E-1	7.1020000E1	8.1078023E0
7.1250000E1	8.3815531E0	7.6520000E1	1.7120958E1	7.1070000E1	5.7317030E0	7.0920000E1	1.6728797E0	7.0820000E1	1.0814531E1	7.1560000E1	6.6193617E0	7.6940000E1	1.4383177E1	7.1380000E1	4.4845712E0	7.1330000E1	-8.3126388E-1	7.1130000E1	8.1172730E0
7.1360000E1	8.3540310E0	7.6620000E1	1.7069842E1	7.1170000E1	5.7145905E0	7.1020000E1	1.6678852E0	7.0920000E1	1.0782243E1	7.1660000E1	6.5289194E0	7.7040000E1	1.4379619E1	7.1480000E1	4.4980430E0	7.1430000E1	-8.4109528E-1	7.1270000E1	8.1257399E0
7.1460000E1	8.3290894E0	7.6730000E1	1.7013790E1	7.1280000E1	5.6958258E0	7.1120000E1	1.6629056E0	7.1020000E1	1.0750052E1	7.1770000E1	6.4484192E0	7.7200000E1	1.4367977E1	7.1580000E1	4.5101263E0	7.1530000E1	-8.6422919E-1	7.1370000E1	8.1201270E0
7.1560000E1	8.3042222E0	7.6830000E1	1.6962994E1	7.1380000E1	5.6788204E0	7.1230000E1	1.6574452E0	7.1130000E1	1.0714753E1	7.1870000E1	6.3824768E0	7.7300000E1	1.4358850E1	7.1690000E1	4.5181325E0	7.1640000E1	-8.9462722E-1	7.1480000E1	8.1029737E0
7.1660000E1	8.2794292E0	7.6940000E1	1.6907294E1	7.1480000E1	5.6618658E0	7.1330000E1	1.6524967E0	7.1270000E1	1.0669994E1	7.1970000E1	6.3310998E0	7.7400000E1	1.4348164E1	7.1790000E1	4.5193228E0	7.1740000E1	-9.3168146E-1	7.1580000E1	8.0742799E0
7.1770000E1	8.2522425E0	7.7040000E1	1.6856816E1	7.1580000E1	5.6449619E0	7.1430000E1	1.6475631E0	7.1370000E1	1.0638137E1	7.2070000E1	6.2942880E0	7.7510000E1	1.4335918E1	7.1890000E1	4.5136970E0	7.1850000E1	-9.7143590E-1	7.1680000E1	8.0285139E0
7.1870000E1	8.2276047E0	7.7200000E1	1.6776364E1	7.1690000E1	5.6264258E0	7.1530000E1	1.6426441E0	7.1480000E1	1.0603206E1	7.2220000E1	6.2673366E0	7.7610000E1	1.4320101E1	7.1990000E1	4.5011086E0	7.1950000E1	-1.0138905E0	7.1790000E1	7.9760111E0
7.1970000E1	8.2030405E0	7.7300000E1	1.6726277E1	7.1790000E1	5.6096276E0	7.1640000E1	1.6372503E0	7.1580000E1	1.0571549E1	7.2330000E1	6.2471816E0	7.7720000E1	1.4310808E1	7.2090000E1	4.4898841E0	7.2050000E1	-1.0504388E0	7.1890000E1	7.9260726E0
7.2070000E1	8.1785497E0	7.7400000E1	1.6676339E1	7.1890000E1	5.5928796E0	7.1740000E1	1.6323621E0	7.1680000E1	1.0539987E1	7.2430000E1	6.2328876E0	7.7820000E1	1.4308040E1	7.2250000E1	4.4723886E0	7.2210000E1	-1.0711826E0	7.1990000E1	7.8786986E0
7.2220000E1	8.1419504E0	7.7510000E1	1.6621580E1	7.1990000E1	5.5761816E0	7.1850000E1	1.6270020E0	7.1790000E1	1.0505377E1	7.2530000E1	6.2177094E0	7.7920000E1	1.4312363E1	7.2350000E1	4.4493189E0	7.2320000E1	-1.0813242E0	7.2090000E1	7.8326555E0
7.2330000E1	8.1152151E0	7.7610000E1	1.6571955E1	7.2090000E1	5.5595335E0	7.1950000E1	1.6221445E0	7.1890000E1	1.0474012E1	7.2630000E1	6.1938269E0	7.8030000E1	1.4326839E1	7.2450000E1	4.4262505E0	7.2420000E1	-1.0808634E0	7.2200000E1	7.8007173E0
7.2430000E1	8.0909865E0	7.7720000E1	1.6517538E1	7.2250000E1	5.5329998E0	7.2050000E1	1.6173014E0	7.1990000E1	1.0442741E1	7.2740000E1	6.1612402E0	7.8130000E1	1.4347018E1	7.2560000E1	4.3980624E0	7.2520000E1	-1.0696127E0	7.2310000E1	7.7828838E0
7.2530000E1	8.0668302E0	7.7820000E1	1.6468224E1	7.2350000E1	5.5164805E0	7.2210000E1	1.6095826E0	7.2090000E1	1.0411564E1	7.2840000E1	6.1199492E0	7.8240000E1	1.4372901E1	7.2660000E1	4.3655682E0	7.2620000E1	-1.0535627E0	7.2420000E1	7.7816945E0
7.2630000E1	8.0427460E0	7.7920000E1	1.6419056E1	7.2450000E1	5.5000106E0	7.2320000E1	1.6042973E0	7.2200000E1	1.0377376E1	7.2940000E1	6.0699614E0	7.8340000E1	1.4404211E1	7.2760000E1	4.3287680E0	7.2730000E1	-1.0386999E0	7.2520000E1	7.7912437E0
7.2740000E1	8.0163364E0	7.8030000E1	1.6365142E1	7.2560000E1	5.4819505E0	7.2420000E1	1.5995075E0	7.2310000E1	1.0343300E1	7.3050000E1	6.0158882E0	7.8450000E1	1.4434699E1	7.2870000E1	4.2905020E0	7.2830000E1	-1.0191871E0	7.2620000E1	7.8115315E0
7.2840000E1	7.9924030E0	7.8130000E1	1.6316282E1	7.2660000E1	5.4655837E0	7.2520000E1	1.5947321E0	7.2420000E1	1.0309336E1	7.3150000E1	5.9577296E0	7.8550000E1	1.4464366E1	7.2970000E1	4.2533573E0	7.2930000E1	-1.0048176E0	7.2730000E1	7.8425578E0
7.2940000E1	7.9685410E0	7.8240000E1	1.6262705E1	7.2760000E1	5.4492657E0	7.2620000E1	1.5899709E0	7.2520000E1	1.0278557E1	7.3250000E1	5.8954856E0	7.8650000E1	1.4490094E1	7.3070000E1	4.2174807E0	7.3040000E1	-9.9559140E-1	7.2830000E1	7.8811373E0
7.3050000E1	7.9423751E0	7.8340000E1	1.6214152E1	7.2870000E1	5.4313723E0	7.2730000E1	1.5847500E0	7.2620000E1	1.0247869E1	7.3350000E1	5.8380499E0	7.8750000E1	1.4504124E1	7.3180000E1	4.1752371E0	7.3210000E1	-9.9150845E-1	7.2940000E1	7.9163506E0
7.3150000E1	7.9186625E0	7.8450000E1	1.6160910E1	7.2970000E1	5.4151564E0	7.2830000E1	1.5800186E0	7.2730000E1	1.0214219E1	7.3460000E1	5.7852330E0	7.8850000E1	1.4506456E1	7.3280000E1	4.1305598E0	7.3310000E1	-9.9415404E-1	7.3040000E1	7.9473647E0
7.3250000E1	7.8950207E0	7.8550000E1	1.6112661E1	7.3070000E1	5.3989890E0	7.2930000E1	1.5753013E0	7.2830000E1	1.0183723E1	7.3560000E1	5.7437802E0	7.8960000E1	1.4497504E1	7.3390000E1	4.0807601E0	7.3420000E1	-9.9893404E-1	7.3140000E1	7.9770657E0
7.3350000E1	7.8714494E0	7.8650000E1	1.6064555E1	7.3180000E1	5.3812607E0	7.3040000E1	1.5701285E0	7.2940000E1	1.0150284E1	7.3660000E1	5.7069463E0	7.9060000E1	1.4471521E1	7.3490000E1	4.0258381E0	7.3520000E1	-1.0058484E0	7.3270000E1	8.0025674E0
7.3460000E1	7.8456023E0	7.8750000E1	1.6016593E1	7.3280000E1	5.3651945E0	7.3210000E1	1.5621677E0	7.3040000E1	1.0119979E1	7.3770000E1	5.6746850E0	7.9200000E1	1.4438703E1	7.3590000E1	3.9646479E0	7.3620000E1	-1.0177008E0	7.3370000E1	8.0183380E0
7.3560000E1	7.8221786E0	7.8850000E1	1.5968774E1	7.3390000E1	5.3475770E0	7.3310000E1	1.5575037E0	7.3140000E1	1.0089765E1	7.3870000E1	5.6422914E0	7.9310000E1	1.4399050E1	7.3690000E1	3.8970673E0	7.3730000E1	-1.0258846E0	7.3480000E1	8.0243776E0
7.3660000E1	7.7988249E0	7.8960000E1	1.5916338E1	7.3490000E1	5.3316114E0	7.3420000E1	1.5523894E0	7.3270000E1	1.0050622E1	7.3980000E1	5.6097654E0	7.9410000E1	1.4352808E1	7.3800000E1	3.8230964E0	7.3830000E1	-1.0310595E0	7.3580000E1	8.0223994E0
7.3770000E1	7.7732163E0	7.9060000E1	1.5868818E1	7.3590000E1	5.3156934E0	7.3520000E1	1.5477546E0	7.3370000E1	1.0020615E1	7.4080000E1	5.5760106E0	7.9510000E1	1.4306257E1	7.3900000E1	3.7453223E0	7.3930000E1	-1.0390629E0	7.3680000E1	8.0140565E0
7.3870000E1	7.7500087E0	7.9200000E1	1.5802529E1	7.3690000E1	5.2998230E0	7.3620000E1	1.5431337E0	7.3480000E1	9.9877106E0	7.4220000E1	5.5375047E0	7.9620000E1	1.4256335E1	7.4010000E1	3.6671047E0	7.4040000E1	-1.0486064E0	7.3780000E1	7.9954486E0
7.3980000E1	7.7245604E0	7.9310000E1	1.5750639E1	7.3800000E1	5.2824202E0	7.3730000E1	1.5380666E0	7.3580000E1	9.9578914E0	7.4320000E1	5.4942476E0	7.9720000E1	1.4213919E1	7.4110000E1	3.5940190E0	7.4200000E1	-1.0596900E0	7.3890000E1	7.9649575E0
7.4080000E1	7.7014981E0	7.9410000E1	1.5703615E1	7.3900000E1	5.2666491E0	7.3830000E1	1.5334745E0	7.3680000E1	9.9281613E0	7.4430000E1	5.4451145E0	7.9830000E1	1.4185566E1	7.4250000E1	3.5260653E0	7.4310000E1	-1.0596767E0	7.3990000E1	7.9242016E0
7.4220000E1	7.6693264E0	7.9510000E1	1.5656730E1	7.4010000E1	5.2493553E0	7.3930000E1	1.5288962E0	7.3780000E1	9.8985200E0	7.4530000E1	5.3902849E0	7.9930000E1	1.4164719E1	7.4350000E1	3.4615180E0	7.4410000E1	-1.0588298E0	7.4090000E1	7.8765530E0
7.4320000E1	7.6464290E0	7.9620000E1	1.5605319E1	7.4110000E1	5.2336829E0	7.4040000E1	1.5238759E0	7.3890000E1	9.8660167E0	7.4630000E1	5.3297661E0	8.0030000E1	1.4147337E1	7.4450000E1	3.4084930E0	7.4510000E1	-1.0565412E0	7.4200000E1	7.8220118E0
7.4430000E1	7.6213208E0	7.9720000E1	1.5558728E1	7.4250000E1	5.2118201E0	7.4200000E1	1.5166029E0	7.3990000E1	9.8365609E0	7.4740000E1	5.2626128E0	8.0210000E1	1.4134805E1	7.4550000E1	3.3669903E0	7.4610000E1	-1.0528109E0	7.4300000E1	7.7653817E0
7.4530000E1	7.5985667E0	7.9830000E1	1.5507639E1	7.4350000E1	5.1962598E0	7.4310000E1	1.5116229E0	7.4090000E1	9.8071930E0	7.4840000E1	5.1820477E0	8.0310000E1	1.4121377E1	7.4660000E1	3.3377016E0	7.4720000E1	-1.0390324E0	7.4410000E1	7.7073908E0
7.4630000E1	7.5758806E0	7.9930000E1	1.5461339E1	7.4450000E1	5.1807460E0	7.4410000E1	1.5071099E0	7.4200000E1	9.7749896E0	7.4950000E1	5.1005445E0	8.0410000E1	1.4114811E1	7.4760000E1	3.3135053E0	7.4820000E1	-1.0227703E0	7.4510000E1	7.6480392E0
7.4740000E1	7.5510041E0	8.0030000E1	1.5415178E1	7.4550000E1	5.1652784E0	7.4510000E1	1.5026103E0	7.4300000E1	9.7458056E0	7.5050000E1	5.0181035E0	8.0520000E1	1.4112211E1	7.4860000E1	3.2867666E0	7.4920000E1	-1.0040246E0	7.4610000E1	7.5960022E0
7.4840000E1	7.5284599E0	8.0210000E1	1.5332435E1	7.4660000E1	5.1483174E0	7.4610000E1	1.4981241E0	7.4410000E1	9.7138038E0	7.5150000E1	4.9323504E0	8.0620000E1	1.4109947E1	7.4970000E1	3.2574854E0	7.5030000E1	-9.8799734E-1	7.4720000E1	7.5496271E0
7.4950000E1	7.5037391E0	8.0310000E1	1.5286659E1	7.4760000E1	5.1329467E0	7.4720000E1	1.4932048E0	7.4510000E1	9.6848024E0	7.5260000E1	4.8535528E0	8.0730000E1	1.4111083E1	7.5070000E1	3.2201692E0	7.5130000E1	-9.7594258E-1	7.4820000E1	7.5157000E0
7.5050000E1	7.4813360E0	8.0410000E1	1.5241019E1	7.4860000E1	5.1176219E0	7.4820000E1	1.4887467E0	7.4610000E1	9.6558876E0	7.5360000E1	4.7817108E0	8.0830000E1	1.4115617E1	7.5170000E1	3.1687883E0	7.5230000E1	-9.6205726E-1	7.4920000E1	7.4942210E0
7.5150000E1	7.4589999E0	8.0520000E1	1.5190973E1	7.4970000E1	5.1008174E0	7.4920000E1	1.4843019E0	7.4720000E1	9.6241811E0	7.5470000E1	4.7177698E0	8.0940000E1	1.4117378E1	7.5280000E1	3.1033426E0	7.5340000E1	-9.5897836E-1	7.5020000E1	7.4822796E0
7.5260000E1	7.4345072E0	8.0620000E1	1.5145619E1	7.5070000E1	5.0855885E0	7.5030000E1	1.4794280E0	7.4820000E1	9.5954473E0	7.5570000E1	4.6644892E0	8.1040000E1	1.4122922E1	7.5380000E1	3.0292595E0	7.5440000E1	-9.6005958E-1	7.5120000E1	7.4802470E0
7.5360000E1	7.4123108E0	8.0730000E1	1.5095886E1	7.5170000E1	5.0704050E0	7.5130000E1	1.4750110E0	7.4920000E1	9.5667993E0	7.5680000E1	4.6191022E0	8.1190000E1	1.4125971E1	7.5480000E1	2.9411117E0	7.5540000E1	-9.6761979E-1	7.5290000E1	7.4881232E0
7.5470000E1	7.3879714E0	8.0830000E1	1.5050816E1	7.5280000E1	5.0537556E0	7.5230000E1	1.4706073E0	7.5020000E1	9.5382368E0	7.5780000E1	4.5816086E0	8.1300000E1	1.4120008E1	7.5580000E1	2.8499912E0	7.5640000E1	-9.8749633E-1	7.5550000E1	7.4968260E0
7.5570000E1	7.3659140E0	8.0940000E1	1.5001395E1	7.5380000E1	5.0386672E0	7.5340000E1	1.4657783E0	7.5120000E1	9.5097596E0	7.5880000E1	4.5651788E0	8.1400000E1	1.4115909E1	7.5680000E1	2.7558980E0	7.5750000E1	-1.0196892E0	7.5660000E1	7.5111593E0
7.5680000E1	7.3417269E0	8.1040000E1	1.4956607E1	7.5480000E1	5.0236238E0	7.5440000E1	1.4614021E0	7.5290000E1	9.4615434E0	7.5990000E1	4.5620438E0	8.1500000E1	1.4105915E1	7.5790000E1	2.6615599E0	7.5850000E1	-1.0616235E0	7.5760000E1	7.5286716E0
7.5780000E1	7.3198076E0	8.1190000E1	1.4889675E1	7.5580000E1	5.0086254E0	7.5540000E1	1.4570390E0	7.5550000E1	9.3882733E0	7.6090000E1	4.5710789E0	8.1610000E1	1.4086399E1	7.5900000E1	2.5783139E0	7.5950000E1	-1.1169161E0	7.5860000E1	7.5431733E0
7.5880000E1	7.2979537E0	8.1300000E1	1.4840783E1	7.5680000E1	4.9936717E0	7.5640000E1	1.4526889E0	7.5660000E1	9.3574455E0	7.6220000E1	4.5911358E0	8.1710000E1	1.4064978E1	7.6000000E1	2.5061599E0	7.6060000E1	-1.1803649E0	7.5960000E1	7.5546644E0
7.5990000E1	7.2739897E0	8.1400000E1	1.4796475E1	7.5790000E1	4.9772743E0	7.5750000E1	1.4479187E0	7.5760000E1	9.3295081E0	7.6320000E1	4.6154230E0	8.1810000E1	1.4041651E1	7.6100000E1	2.4446437E0	7.6190000E1	-1.2461669E0	7.6070000E1	7.5602589E0
7.6090000E1	7.2522726E0	8.1500000E1	1.4752298E1	7.5900000E1	4.9609306E0	7.5850000E1	1.4435959E0	7.5860000E1	9.3016541E0	7.6420000E1	4.6439868E0	8.1920000E1	1.4022166E1	7.6240000E1	2.3917255E0	7.6300000E1	-1.3209424E0	7.6170000E1	7.5645925E0
7.6220000E1	7.2241373E0	8.1610000E1	1.4703857E1	7.6000000E1	4.9461194E0	7.5950000E1	1.4392859E0	7.5960000E1	9.2738832E0	7.6530000E1	4.6768272E0	8.2020000E1	1.4012664E1	7.6340000E1	2.3480972E0	7.6400000E1	-1.3960850E0	7.6280000E1	7.5705759E0
7.6320000E1	7.2025691E0	8.1710000E1	1.4659958E1	7.6100000E1	4.9313523E0	7.6060000E1	1.4345598E0	7.6070000E1	9.2434310E0	7.6630000E1	4.7038764E0	8.2130000E1	1.4006618E1	7.6450000E1	2.3137586E0	7.6500000E1	-1.4715945E0	7.6380000E1	7.5752986E0
7.6420000E1	7.1810652E0	8.1810000E1	1.4616189E1	7.6240000E1	4.9107525E0	7.6190000E1	1.4289944E0	7.6170000E1	9.2158340E0	7.6740000E1	4.7278939E0	8.2230000E1	1.4010307E1	7.6550000E1	2.2946566E0	7.6610000E1	-1.5497011E0	7.6480000E1	7.5765132E0
7.6530000E1	7.1574851E0	8.1920000E1	1.4568195E1	7.6340000E1	4.8960910E0	7.6300000E1	1.4243021E0	7.6280000E1	9.1855724E0	7.6840000E1	4.7453575E0	8.2330000E1	1.4034610E1	7.6650000E1	2.2737523E0	7.6710000E1	-1.6200185E0	7.6580000E1	7.5823983E0
7.6630000E1	7.1361158E0	8.2020000E1	1.4524700E1	7.6450000E1	4.8800140E0	7.6400000E1	1.4200497E0	7.6380000E1	9.1581481E0	7.6940000E1	4.7508657E0	8.2440000E1	1.4062478E1	7.6760000E1	2.2485517E0	7.6820000E1	-1.6825466E0	7.6680000E1	7.5929538E0
7.6740000E1	7.1126833E0	8.2130000E1	1.4477006E1	7.6550000E1	4.8654443E0	7.6500000E1	1.4158100E0	7.6480000E1	9.1308057E0	7.7050000E1	4.7434732E0	8.2540000E1	1.4093910E1	7.6860000E1	2.2246469E0	7.6920000E1	-1.7409023E0	7.6780000E1	7.6106312E0
7.6840000E1	7.0914478E0	8.2230000E1	1.4433784E1	7.6650000E1	4.8509181E0	7.6610000E1	1.4111610E0	7.6580000E1	9.1035449E0	7.7150000E1	4.7252502E0	8.2640000E1	1.4122349E1	7.6960000E1	2.1983360E0	7.7030000E1	-1.7957989E0	7.6880000E1	7.6345973E0
7.6940000E1	7.0702757E0	8.2330000E1	1.4390690E1	7.6760000E1	4.8349894E0	7.6710000E1	1.4069478E0	7.6680000E1	9.0763655E0	7.7360000E1	4.6952511E0	8.2750000E1	1.4139445E1	7.7060000E1	2.1750464E0	7.7130000E1	-1.8472364E0	7.6980000E1	7.6578500E0
7.7050000E1	7.0470594E0	8.2440000E1	1.4343436E1	7.6860000E1	4.8205541E0	7.6820000E1	1.4023279E0	7.6780000E1	9.0492673E0	7.7460000E1	4.6672915E0	8.2850000E1	1.4149560E1	7.7170000E1	2.1572720E0	7.7230000E1	-1.8952149E0	7.7090000E1	7.6803894E0
7.7150000E1	7.0260198E0	8.2540000E1	1.4300613E1	7.6960000E1	4.8061620E0	7.6920000E1	1.3981412E0	7.6880000E1	9.0222500E0	7.7570000E1	4.6403795E0	8.2960000E1	1.4146946E1	7.7270000E1	2.1385830E0	7.7340000E1	-1.9378750E0	7.7190000E1	7.6927758E0
7.7360000E1	6.9820409E0	8.2640000E1	1.4257917E1	7.7060000E1	4.7918128E0	7.7030000E1	1.3935502E0	7.6980000E1	8.9953133E0	7.7670000E1	4.6222842E0	8.3060000E1	1.4126481E1	7.7370000E1	2.1247176E0	7.7440000E1	-1.9848653E0	7.7300000E1	7.7020318E0
7.7460000E1	6.9611955E0	8.2750000E1	1.4211099E1	7.7170000E1	4.7760781E0	7.7130000E1	1.3893896E0	7.7090000E1	8.9657758E0	7.7770000E1	4.6214620E0	8.3220000E1	1.4094692E1	7.7470000E1	2.1156758E0	7.7550000E1	-2.0361857E0	7.7400000E1	7.7011348E0
7.7570000E1	6.9383373E0	8.2850000E1	1.4168671E1	7.7270000E1	4.7618188E0	7.7230000E1	1.3852415E0	7.7190000E1	8.9390078E0	7.7880000E1	4.6367646E0	8.3320000E1	1.4047949E1	7.7570000E1	2.1062721E0	7.7650000E1	-2.0872872E0	7.7500000E1	7.6923321E0
7.7670000E1	6.9176224E0	8.2960000E1	1.4122146E1	7.7370000E1	4.7476020E0	7.7340000E1	1.3806928E0	7.7300000E1	8.9096552E0	7.7980000E1	4.6717145E0	8.3420000E1	1.3986254E1	7.7680000E1	2.1024536E0	7.7750000E1	-2.1418465E0	7.7610000E1	7.6717235E0
7.7770000E1	6.8969692E0	8.3060000E1	1.4079983E1	7.7470000E1	4.7334276E0	7.7440000E1	1.3765706E0	7.7400000E1	8.8830547E0	7.8080000E1	4.7272570E0	8.3530000E1	1.3916163E1	7.7780000E1	2.1037657E0	7.7860000E1	-2.1940605E0	7.7710000E1	7.6441911E0
7.7880000E1	6.8743220E0	8.3220000E1	1.4012784E1	7.7570000E1	4.7192956E0	7.7550000E1	1.3720505E0	7.7500000E1	8.8565336E0	7.8220000E1	4.7921975E0	8.3630000E1	1.3837291E1	7.7880000E1	2.1108125E0	7.7960000E1	-2.2439291E0	7.7810000E1	7.6097348E0
7.7980000E1	6.8537981E0	8.3320000E1	1.3970948E1	7.7680000E1	4.7037990E0	7.7650000E1	1.3679541E0	7.7610000E1	8.8274518E0	7.8320000E1	4.8665360E0	8.3730000E1	1.3756195E1	7.7980000E1	2.1235938E0	7.8060000E1	-2.2894412E0	7.7920000E1	7.5712651E0
7.8080000E1	6.8333356E0	8.3420000E1	1.3929236E1	7.7780000E1	4.6897555E0	7.7750000E1	1.3638699E0	7.7710000E1	8.8010967E0	7.8420000E1	4.9475131E0	8.3840000E1	1.3686561E1	7.8080000E1	2.1451871E0	7.8200000E1	-2.3282778E0	7.8020000E1	7.5315058E0
7.8220000E1	6.8047905E0	8.3530000E1	1.3883498E1	7.7880000E1	4.6757538E0	7.7860000E1	1.3593915E0	7.7810000E1	8.7748203E0	7.8530000E1	5.0286516E0	8.3940000E1	1.3624027E1	7.8260000E1	2.1670877E0	7.8300000E1	-2.3604389E0	7.8120000E1	7.4947353E0
7.8320000E1	6.7844743E0	8.3630000E1	1.3842047E1	7.7980000E1	4.6617940E0	7.7960000E1	1.3553329E0	7.7920000E1	8.7460069E0	7.8630000E1	5.1045505E0	8.4050000E1	1.3579473E1	7.8360000E1	2.1973303E0	7.8410000E1	-2.3869665E0	7.8280000E1	7.4657573E0
7.8420000E1	6.7642187E0	8.3730000E1	1.3800721E1	7.8080000E1	4.6478758E0	7.8060000E1	1.3512864E0	7.8020000E1	8.7198950E0	7.8730000E1	5.1674407E0	8.4200000E1	1.3551492E1	7.8470000E1	2.2294852E0	7.8510000E1	-2.4062004E0	7.8380000E1	7.4375491E0
7.8530000E1	6.7420073E0	8.3840000E1	1.3755404E1	7.8260000E1	4.6229277E0	7.8200000E1	1.3456417E0	7.8120000E1	8.6938610E0	7.8830000E1	5.2161739E0	8.4310000E1	1.3544076E1	7.8570000E1	2.2672543E0	7.8610000E1	-2.4217572E0	7.8490000E1	7.4110366E0
7.8630000E1	6.7218785E0	8.3940000E1	1.3714336E1	7.8360000E1	4.6091256E0	7.8300000E1	1.3416242E0	7.8280000E1	8.6523682E0	7.8940000E1	5.2522245E0	8.4410000E1	1.3556861E1	7.8670000E1	2.3098761E0	7.8710000E1	-2.4336372E0	7.8590000E1	7.3862198E0
7.8730000E1	6.7018098E0	8.4050000E1	1.3669303E1	7.8470000E1	4.5939908E0	7.8410000E1	1.3372187E0	7.8380000E1	8.6265359E0	7.9040000E1	5.2755923E0	8.4520000E1	1.3589850E1	7.8770000E1	2.3548566E0	7.8810000E1	-2.4435299E0	7.8690000E1	7.3677347E0
7.8830000E1	6.6818010E0	8.4200000E1	1.3608132E1	7.8570000E1	4.5802751E0	7.8510000E1	1.3332264E0	7.8490000E1	8.5982093E0	7.9140000E1	5.2863237E0	8.4620000E1	1.3632030E1	7.8870000E1	2.4051442E0	7.8910000E1	-2.4564212E0	7.8790000E1	7.3460634E0
7.8940000E1	6.6598603E0	8.4310000E1	1.3563448E1	7.8670000E1	4.5666003E0	7.8610000E1	1.3292459E0	7.8590000E1	8.5725387E0	7.9260000E1	5.2873597E0	8.4720000E1	1.3683787E1	7.8970000E1	2.4607388E0	7.9020000E1	-2.4723110E0	7.8890000E1	7.3212058E0
7.9040000E1	6.6399767E0	8.4410000E1	1.3522953E1	7.8770000E1	4.5529663E0	7.8710000E1	1.3252773E0	7.8690000E1	8.5469447E0	7.9360000E1	5.2860085E0	8.4820000E1	1.3738595E1	7.9080000E1	2.5211740E0	7.9120000E1	-2.4888804E0	7.9000000E1	7.2902515E0
7.9140000E1	6.6201525E0	8.4520000E1	1.3478549E1	7.8870000E1	4.5393731E0	7.8810000E1	1.3213206E0	7.8790000E1	8.5214270E0	7.9460000E1	5.2850295E0	8.4930000E1	1.3787129E1	7.9180000E1	2.5779448E0	7.9250000E1	-2.5128102E0	7.9100000E1	7.2574789E0
7.9260000E1	6.5964416E0	8.4620000E1	1.3438307E1	7.8970000E1	4.5258204E0	7.8910000E1	1.3173757E0	7.8890000E1	8.4959856E0	7.9560000E1	5.2790214E0	8.5030000E1	1.3823217E1	7.9390000E1	2.6311154E0	7.9350000E1	-2.5395515E0	7.9200000E1	7.2283259E0
7.9360000E1	6.5767474E0	8.4720000E1	1.3398186E1	7.9080000E1	4.5109592E0	7.9020000E1	1.3130499E0	7.9000000E1	8.4680878E0	7.9660000E1	5.2753559E0	8.5200000E1	1.3842153E1	7.9490000E1	2.6834647E0	7.9450000E1	-2.5691041E0	7.9310000E1	7.2027925E0
7.9460000E1	6.5571120E0	8.4820000E1	1.3358185E1	7.9180000E1	4.4974913E0	7.9120000E1	1.3091297E0	7.9100000E1	8.4428056E0	7.9770000E1	5.2740328E0	8.5310000E1	1.3843938E1	7.9590000E1	2.7331027E0	7.9560000E1	-2.5997704E0	7.9410000E1	7.1808787E0
7.9560000E1	6.5375352E0	8.4930000E1	1.3314321E1	7.9390000E1	4.4693396E0	7.9250000E1	1.3040509E0	7.9200000E1	8.4175989E0	7.9870000E1	5.2759976E0	8.5410000E1	1.3824582E1	7.9690000E1	2.7763272E0	7.9660000E1	-2.6302495E0	7.9520000E1	7.1616792E0
7.9660000E1	6.5180168E0	8.5030000E1	1.3274570E1	7.9490000E1	4.4559960E0	7.9350000E1	1.3001575E0	7.9310000E1	8.3899584E0	7.9970000E1	5.2928026E0	8.5510000E1	1.3787684E1	7.9800000E1	2.8156325E0	7.9760000E1	-2.6605415E0	7.9620000E1	7.1521960E0
7.9770000E1	6.4966139E0	8.5200000E1	1.3207266E1	7.9590000E1	4.4426923E0	7.9450000E1	1.2962758E0	7.9410000E1	8.3649095E0	8.0070000E1	5.3135150E0	8.5620000E1	1.3737603E1	7.9900000E1	2.8441268E0	7.9860000E1	-2.6898291E0	7.9720000E1	7.1477932E0
7.9870000E1	6.4772177E0	8.5310000E1	1.3163898E1	7.9690000E1	4.4294283E0	7.9560000E1	1.2920193E0	7.9520000E1	8.3374421E0	8.0230000E1	5.3371431E0	8.5720000E1	1.3686369E1	8.0010000E1	2.8618101E0	7.9970000E1	-2.7104852E0	7.9820000E1	7.1531068E0
7.9970000E1	6.4578795E0	8.5410000E1	1.3124596E1	7.9800000E1	4.4148836E0	7.9660000E1	1.2881619E0	7.9620000E1	8.3125500E0	8.0330000E1	5.3709950E0	8.5820000E1	1.3632579E1	8.0110000E1	2.8751122E0	8.0070000E1	-2.7235517E0	7.9930000E1	7.1700250E0
8.0070000E1	6.4385989E0	8.5510000E1	1.3085411E1	7.9900000E1	4.4017026E0	7.9760000E1	1.2843159E0	7.9720000E1	8.2877322E0	8.0430000E1	5.4105304E0	8.5930000E1	1.3582758E1	8.0250000E1	2.8852611E0	8.0200000E1	-2.7290286E0	8.0030000E1	7.1915253E0
8.0230000E1	6.4078697E0	8.5620000E1	1.3042443E1	8.0010000E1	4.3872489E0	7.9860000E1	1.2804815E0	7.9820000E1	8.2629885E0	8.0540000E1	5.4546010E0	8.6030000E1	1.3536906E1	8.0360000E1	2.8914953E0	8.0300000E1	-2.7216815E0	8.0140000E1	7.2176076E0
8.0330000E1	6.3887385E0	8.5720000E1	1.3003504E1	8.0110000E1	4.3741504E0	7.9970000E1	1.2762769E0	7.9930000E1	8.2358557E0	8.0640000E1	5.5032068E0	8.6130000E1	1.3501195E1	8.0460000E1	2.8997616E0	8.0400000E1	-2.7069320E0	8.0270000E1	7.2434374E0
8.0430000E1	6.3696644E0	8.5820000E1	1.2964681E1	8.0250000E1	4.3558782E0	8.0070000E1	1.2724664E0	8.0030000E1	8.2112669E0	8.0740000E1	5.5441283E0	8.6250000E1	1.3475160E1	8.0560000E1	2.9106638E0	8.0510000E1	-2.6847800E0	8.0370000E1	7.2641329E0
8.0540000E1	6.3487487E0	8.5930000E1	1.2922109E1	8.0360000E1	4.3415750E0	8.0200000E1	1.2675299E0	8.0140000E1	8.1843039E0	8.0840000E1	5.5866694E0	8.6350000E1	1.3458417E1	8.0670000E1	2.9294324E0	8.0610000E1	-2.6575416E0	8.0480000E1	7.2796940E0
8.0640000E1	6.3297939E0	8.6030000E1	1.2883529E1	8.0460000E1	4.3286129E0	8.0300000E1	1.2637456E0	8.0270000E1	8.1525528E0	8.0940000E1	5.6308300E0	8.6460000E1	1.3460292E1	8.0770000E1	2.9560672E0	8.0710000E1	-2.6222361E0	8.0580000E1	7.2971230E0
8.0740000E1	6.3108958E0	8.6130000E1	1.2845065E1	8.0560000E1	4.3156895E0	8.0400000E1	1.2599725E0	8.0370000E1	8.1282127E0	8.1050000E1	5.6647319E0	8.6560000E1	1.3471849E1	8.0870000E1	2.9905684E0	8.0810000E1	-2.5765448E0	8.0680000E1	7.3196558E0
8.0840000E1	6.2920541E0	8.6250000E1	1.2799058E1	8.0670000E1	4.3015182E0	8.0510000E1	1.2558352E0	8.0480000E1	8.1015225E0	8.1150000E1	5.6976602E0	8.6670000E1	1.3488728E1	8.0970000E1	3.0304337E0	8.0910000E1	-2.5204674E0	8.0790000E1	7.3515711E0
8.0940000E1	6.2732687E0	8.6350000E1	1.2760846E1	8.0770000E1	4.2886757E0	8.0610000E1	1.2520858E0	8.0580000E1	8.0773347E0	8.1260000E1	5.7242135E0	8.6770000E1	1.3509527E1	8.1080000E1	3.0740580E0	8.1020000E1	-2.4618303E0	8.0890000E1	7.3928686E0
8.1050000E1	6.2526694E0	8.6460000E1	1.2718944E1	8.0870000E1	4.2758715E0	8.0710000E1	1.2483476E0	8.0680000E1	8.0532191E0	8.1370000E1	5.7443919E0	8.6880000E1	1.3535647E1	8.1180000E1	3.1150117E0	8.1120000E1	-2.4002097E0	8.0990000E1	7.4347306E0
8.1150000E1	6.2340016E0	8.6560000E1	1.2680970E1	8.0970000E1	4.2631055E0	8.0810000E1	1.2446206E0	8.0790000E1	8.0267752E0	8.1470000E1	5.7557535E0	8.6980000E1	1.3563049E1	8.1280000E1	3.1525331E0	8.1230000E1	-2.3356057E0	8.1090000E1	7.4911092E0
8.1260000E1	6.2135313E0	8.6670000E1	1.2639330E1	8.1080000E1	4.2491070E0	8.0910000E1	1.2409047E0	8.0890000E1	8.0028106E0	8.1570000E1	5.7591207E0	8.7080000E1	1.3587744E1	8.1390000E1	3.1883881E0	8.1330000E1	-2.2688907E0	8.1200000E1	7.5620046E0
8.1370000E1	6.1931282E0	8.6770000E1	1.2601594E1	8.1180000E1	4.2364209E0	8.1020000E1	1.2368300E0	8.0990000E1	7.9789175E0	8.1670000E1	5.7544935E0	8.7200000E1	1.3599105E1	8.1490000E1	3.2225767E0	8.1430000E1	-2.2066756E0	8.1310000E1	7.6425347E0
8.1470000E1	6.1746381E0	8.6880000E1	1.2560215E1	8.1280000E1	4.2237727E0	8.1120000E1	1.2331373E0	8.1090000E1	7.9550958E0	8.1780000E1	5.7521210E0	8.7300000E1	1.3602052E1	8.1590000E1	3.2575928E0	8.1530000E1	-2.1481430E0	8.1420000E1	7.7195063E0
8.1570000E1	6.1562033E0	8.6980000E1	1.2522716E1	8.1390000E1	4.2099034E0	8.1230000E1	1.2290881E0	8.1200000E1	7.9289741E0	8.1880000E1	5.7390150E0	8.7400000E1	1.3596968E1	8.1700000E1	3.2871359E0	8.1630000E1	-2.0932930E0	8.1520000E1	7.7929194E0
8.1670000E1	6.1378234E0	8.7080000E1	1.2485328E1	8.1490000E1	4.1973343E0	8.1330000E1	1.2254186E0	8.1310000E1	7.9029381E0	8.1980000E1	5.7224839E0	8.7500000E1	1.3574529E1	8.1800000E1	3.3116723E0	8.1730000E1	-2.0471519E0	8.1620000E1	7.8627741E0
8.1780000E1	6.1176689E0	8.7200000E1	1.2440610E1	8.1590000E1	4.1848028E0	8.1430000E1	1.2217600E0	8.1420000E1	7.8769876E0	8.2090000E1	5.7025275E0	8.7610000E1	1.3544059E1	8.1900000E1	3.3312022E0	8.1840000E1	-2.0076769E0	8.1730000E1	7.9246482E0
8.1880000E1	6.0994041E0	8.7300000E1	1.2403468E1	8.1700000E1	4.1710614E0	8.1530000E1	1.2181123E0	8.1520000E1	7.8534702E0	8.2220000E1	5.6837093E0	8.7710000E1	1.3504171E1	8.2000000E1	3.3526251E0	8.1940000E1	-1.9748679E0	8.1830000E1	7.9684472E0
8.1980000E1	6.0811939E0	8.7400000E1	1.2366436E1	8.1800000E1	4.1586084E0	8.1630000E1	1.2144755E0	8.1620000E1	7.8300230E0	8.2320000E1	5.6694603E0	8.7810000E1	1.3461035E1	8.2110000E1	3.3742634E0	8.2040000E1	-1.9493431E0	8.1930000E1	7.9941709E0
8.2090000E1	6.0612253E0	8.7500000E1	1.2329515E1	8.1900000E1	4.1461925E0	8.1730000E1	1.2108496E0	8.1730000E1	7.8043120E0	8.2430000E1	5.6597806E0	8.7910000E1	1.3414652E1	8.2260000E1	3.3942270E0	8.2190000E1	-1.9348185E0	8.2030000E1	8.0087492E0
8.2220000E1	6.0377107E0	8.7610000E1	1.2289029E1	8.2000000E1	4.1338137E0	8.1840000E1	1.2068736E0	8.1830000E1	7.7810115E0	8.2530000E1	5.6543441E0	8.8020000E1	1.3368671E1	8.2360000E1	3.4125157E0	8.2300000E1	-1.9336101E0	8.2130000E1	8.0080070E0
8.2320000E1	6.0196846E0	8.7710000E1	1.2252339E1	8.2110000E1	4.1202397E0	8.1940000E1	1.2032704E0	8.1930000E1	7.7577807E0	8.2630000E1	5.6556513E0	8.8120000E1	1.3327473E1	8.2460000E1	3.4237276E0	8.2400000E1	-1.9457181E0	8.2270000E1	7.9989464E0
8.2430000E1	5.9999181E0	8.7810000E1	1.2215759E1	8.2260000E1	4.1018015E0	8.2040000E1	1.1996779E0	8.2030000E1	7.7346192E0	8.2740000E1	5.6518237E0	8.8240000E1	1.3301683E1	8.2560000E1	3.4297664E0	8.2500000E1	-1.9552146E0	8.2380000E1	7.9815674E0
8.2530000E1	5.9820048E0	8.7910000E1	1.2179288E1	8.2360000E1	4.0895552E0	8.2190000E1	1.1943093E0	8.2130000E1	7.7115268E0	8.2840000E1	5.6428615E0	8.8340000E1	1.3280676E1	8.2670000E1	3.4306322E0	8.2600000E1	-1.9713613E0	8.2480000E1	7.9758335E0
8.2630000E1	5.9641451E0	8.8020000E1	1.2139295E1	8.2460000E1	4.0773455E0	8.2300000E1	1.1903876E0	8.2270000E1	7.6793133E0	8.2940000E1	5.6342715E0	8.8450000E1	1.3263585E1	8.2770000E1	3.4267914E0	8.2710000E1	-1.9941584E0	8.2580000E1	7.9798565E0
8.2740000E1	5.9445609E0	8.8120000E1	1.2103052E1	8.2560000E1	4.0651723E0	8.2400000E1	1.1868336E0	8.2380000E1	7.6540972E0	8.3050000E1	5.6159775E0	8.8550000E1	1.3250412E1	8.2870000E1	3.4220474E0	8.2810000E1	-2.0192438E0	8.2690000E1	7.9936362E0
8.2840000E1	5.9268129E0	8.8240000E1	1.2059704E1	8.2670000E1	4.0518237E0	8.2500000E1	1.1832902E0	8.2480000E1	7.6312452E0	8.3150000E1	5.5879796E0	8.8650000E1	1.3241156E1	8.2970000E1	3.4156388E0	8.2910000E1	-2.0481332E0	8.2790000E1	8.0113565E0
8.2940000E1	5.9091179E0	8.8340000E1	1.2023699E1	8.2770000E1	4.0397266E0	8.2600000E1	1.1797574E0	8.2580000E1	7.6084615E0	8.3260000E1	5.5483075E0	8.8760000E1	1.3242914E1	8.3080000E1	3.4075656E0	8.3010000E1	-2.0816989E0	8.2890000E1	8.0386602E0
8.3050000E1	5.8897144E0	8.8450000E1	1.1984217E1	8.2870000E1	4.0276657E0	8.2710000E1	1.1758835E0	8.2690000E1	7.5834780E0	8.3370000E1	5.5012320E0	8.8860000E1	1.3243805E1	8.3260000E1	3.4094389E0	8.3120000E1	-2.1199409E0	8.2990000E1	8.0706655E0
8.3150000E1	5.8721302E0	8.8550000E1	1.1948437E1	8.2970000E1	4.0156408E0	8.2810000E1	1.1723728E0	8.2790000E1	7.5608369E0	8.3470000E1	5.4570023E0	8.8970000E1	1.3243831E1	8.3360000E1	3.4148207E0	8.3220000E1	-2.1578605E0	8.3100000E1	8.1073723E0
8.3260000E1	5.8528482E0	8.8650000E1	1.1912764E1	8.3080000E1	4.0024548E0	8.2910000E1	1.1688726E0	8.2890000E1	7.5382634E0	8.3570000E1	5.4156183E0	8.9080000E1	1.3243382E1	8.3460000E1	3.4237109E0	8.3320000E1	-2.1938062E0	8.3200000E1	8.1562643E0
8.3370000E1	5.8336295E0	8.8760000E1	1.1873647E1	8.3260000E1	3.9809711E0	8.3010000E1	1.1653828E0	8.2990000E1	7.5157573E0	8.3670000E1	5.3723125E0	8.9200000E1	1.3228758E1	8.3570000E1	3.4405072E0	8.3430000E1	-2.2277779E0	8.3310000E1	8.2001010E0
8.3470000E1	5.8162127E0	8.8860000E1	1.1838197E1	8.3360000E1	3.9690856E0	8.3120000E1	1.1615561E0	8.3100000E1	7.4910781E0	8.3780000E1	5.3415564E0	8.9300000E1	1.3199956E1	8.3670000E1	3.4557309E0	8.3530000E1	-2.2682200E0	8.3420000E1	8.2388824E0
8.3570000E1	5.7988479E0	8.8970000E1	1.1799324E1	8.3460000E1	3.9572355E0	8.3220000E1	1.1580882E0	8.3200000E1	7.4687129E0	8.3880000E1	5.3233500E0	8.9400000E1	1.3156979E1	8.3770000E1	3.4677767E0	8.3630000E1	-2.3045535E0	8.3520000E1	8.2707203E0
8.3670000E1	5.7815350E0	8.9080000E1	1.1760580E1	8.3570000E1	3.9442414E0	8.3320000E1	1.1546306E0	8.3310000E1	7.4441883E0	8.3980000E1	5.3149254E0	8.9500000E1	1.3096650E1	8.3870000E1	3.4766448E0	8.3730000E1	-2.3373965E0	8.3620000E1	8.2925502E0
8.3780000E1	5.7625504E0	8.9200000E1	1.1718458E1	8.3670000E1	3.9324655E0	8.3430000E1	1.1508392E0	8.3420000E1	7.4197442E0	8.4090000E1	5.3194014E0	8.9600000E1	1.3023011E1	8.3970000E1	3.4790694E0	8.3840000E1	-2.3667491E0	8.3720000E1	8.3113018E0
8.3880000E1	5.7453459E0	8.9300000E1	1.1683471E1	8.3770000E1	3.9207248E0	8.3530000E1	1.1474033E0	8.3520000E1	7.3975919E0	8.4230000E1	5.3364521E0	8.9700000E1	1.2936061E1	8.4080000E1	3.4748078E0	8.3940000E1	-2.4029410E0	8.3830000E1	8.3269751E0
8.3980000E1	5.7281927E0	8.9400000E1	1.1648589E1	8.3870000E1	3.9090192E0	8.3630000E1	1.1439777E0	8.3620000E1	7.3755058E0	8.4330000E1	5.3660773E0	8.9810000E1	1.2830093E1	8.4180000E1	3.4638599E0	8.4040000E1	-2.4376164E0	8.3930000E1	8.3263042E0
8.4090000E1	5.7093833E0	8.9500000E1	1.1613811E1	8.3970000E1	3.8973485E0	8.3730000E1	1.1405622E0	8.3720000E1	7.3534856E0	8.4430000E1	5.4032377E0	8.9910000E1	1.2717838E1	8.4290000E1	3.4403915E0	8.4190000E1	-2.4707753E0	8.4030000E1	8.3276104E0
8.4230000E1	5.6855334E0	8.9600000E1	1.1579137E1	8.4080000E1	3.8845509E0	8.3840000E1	1.1368170E0	8.3830000E1	7.3293393E0	8.4540000E1	5.4404231E0	9.0010000E1	1.2599294E1	8.4390000E1	3.4185970E0	8.4300000E1	-2.5030824E0	8.4130000E1	8.3308935E0
8.4330000E1	5.6685587E0	8.9700000E1	1.1544567E1	8.4180000E1	3.8729533E0	8.3940000E1	1.1334229E0	8.3930000E1	7.3074570E0	8.4640000E1	5.4776334E0	9.0120000E1	1.2474463E1	8.4490000E1	3.3989429E0	8.4400000E1	-2.5338567E0	8.4280000E1	8.3259154E0
8.4430000E1	5.6516348E0	8.9810000E1	1.1506659E1	8.4290000E1	3.8602359E0	8.4040000E1	1.1300390E0	8.4030000E1	7.2856400E0	8.4750000E1	5.5174618E0	9.0230000E1	1.2355266E1	8.4590000E1	3.3814290E0	8.4500000E1	-2.5587365E0	8.4380000E1	8.3295159E0
8.4540000E1	5.6330768E0	8.9910000E1	1.1472304E1	8.4390000E1	3.8487108E0	8.4190000E1	1.1249821E0	8.4130000E1	7.2638881E0	8.4850000E1	5.5613222E0	9.0340000E1	1.2243091E1	8.4700000E1	3.3653598E0	8.4600000E1	-2.5777216E0	8.4480000E1	8.3358787E0
8.4640000E1	5.6162588E0	9.0010000E1	1.1438053E1	8.4490000E1	3.8372202E0	8.4300000E1	1.1212880E0	8.4280000E1	7.2313820E0	8.4950000E1	5.6072444E0	9.0440000E1	1.2137939E1	8.4800000E1	3.3581171E0	8.4710000E1	-2.5972809E0	8.4590000E1	8.3450038E0
8.4750000E1	5.5978170E0	9.0120000E1	1.1400494E1	8.4590000E1	3.8257638E0	8.4400000E1	1.1179403E0	8.4380000E1	7.2097921E0	8.5050000E1	5.6552283E0	9.0540000E1	1.2043851E1	8.4900000E1	3.3597010E0	8.4810000E1	-2.6124622E0	8.4690000E1	8.3645986E0
8.4850000E1	5.5811042E0	9.0230000E1	1.1363059E1	8.4700000E1	3.8132014E0	8.4500000E1	1.1146026E0	8.4480000E1	7.1882666E0	8.5220000E1	5.7070974E0	9.0650000E1	1.1964839E1	8.5000000E1	3.3691071E0	8.4920000E1	-2.6232653E0	8.4790000E1	8.3849786E0
8.4950000E1	5.5644414E0	9.0340000E1	1.1325747E1	8.4800000E1	3.8018167E0	8.4600000E1	1.1112749E0	8.4590000E1	7.1646629E0	8.5320000E1	5.7610033E0	9.0750000E1	1.1901295E1	8.5100000E1	3.3929485E0	8.5020000E1	-2.6222069E0	8.4890000E1	8.4061440E0
8.5050000E1	5.5478283E0	9.0440000E1	1.1291933E1	8.4900000E1	3.7904661E0	8.4710000E1	1.1076258E0	8.4690000E1	7.1432722E0	8.5430000E1	5.8169461E0	9.0850000E1	1.1853219E1	8.5250000E1	3.4356229E0	8.5120000E1	-2.6164352E0	8.5000000E1	8.4415339E0
8.5220000E1	5.5196997E0	9.0540000E1	1.1258220E1	8.5000000E1	3.7791493E0	8.4810000E1	1.1043189E0	8.4790000E1	7.1219454E0	8.5530000E1	5.8776646E0	9.0960000E1	1.1814126E1	8.5360000E1	3.4971302E0	8.5230000E1	-2.6143945E0	8.5100000E1	8.4750813E0
8.5320000E1	5.5032202E0	9.0650000E1	1.1221252E1	8.5100000E1	3.7678664E0	8.4920000E1	1.1006927E0	8.4890000E1	7.1006822E0	8.5630000E1	5.9377774E0	9.1060000E1	1.1783478E1	8.5460000E1	3.5733803E0	8.5330000E1	-2.6160850E0	8.5200000E1	8.5048980E0
8.5430000E1	5.4851496E0	9.0750000E1	1.1187750E1	8.5250000E1	3.7510051E0	8.5020000E1	1.0974065E0	8.5000000E1	7.0773660E0	8.5730000E1	5.9945167E0	9.1200000E1	1.1761275E1	8.5560000E1	3.6596367E0	8.5440000E1	-2.6186763E0	8.5320000E1	8.5309840E0
8.5530000E1	5.4687732E0	9.0850000E1	1.1154348E1	8.5360000E1	3.7386881E0	8.5120000E1	1.0941301E0	8.5100000E1	7.0562360E0	8.5840000E1	6.0478825E0	9.1300000E1	1.1748906E1	8.5660000E1	3.7558994E0	8.5540000E1	-2.6293768E0	8.5430000E1	8.5465644E0
8.5630000E1	5.4524457E0	9.0960000E1	1.1117721E1	8.5460000E1	3.7275259E0	8.5230000E1	1.0905374E0	8.5200000E1	7.0351690E0	8.5940000E1	6.0961683E0	9.1410000E1	1.1751319E1	8.5770000E1	3.8679454E0	8.5640000E1	-2.6481866E0	8.5530000E1	8.5576287E0
8.5730000E1	5.4361670E0	9.1060000E1	1.1084528E1	8.5560000E1	3.7163971E0	8.5330000E1	1.0872815E0	8.5320000E1	7.0099716E0	8.6040000E1	6.1390437E0	9.1510000E1	1.1762808E1	8.5870000E1	3.9766433E0	8.5750000E1	-2.6707715E0	8.5630000E1	8.5641771E0
8.5840000E1	5.4183165E0	9.1200000E1	1.1038224E1	8.5660000E1	3.7053015E0	8.5440000E1	1.0837112E0	8.5430000E1	6.9869533E0	8.6150000E1	6.1765088E0	9.1610000E1	1.1783371E1	8.5970000E1	4.0761587E0	8.5850000E1	-2.7049476E0	8.5730000E1	8.5634548E0
8.5940000E1	5.4021397E0	9.1300000E1	1.1005269E1	8.5770000E1	3.6931345E0	8.5540000E1	1.0804757E0	8.5530000E1	6.9660932E0	8.6250000E1	6.2063892E0	9.1720000E1	1.1800970E1	8.6070000E1	4.1664918E0	8.5950000E1	-2.7513794E0	8.5840000E1	8.5541409E0
8.6040000E1	5.3860112E0	9.1410000E1	1.0969131E1	8.5870000E1	3.6821084E0	8.5640000E1	1.0772499E0	8.5630000E1	6.9452954E0	8.6350000E1	6.2235836E0	9.1820000E1	1.1819200E1	8.6180000E1	4.2369527E0	8.6060000E1	-2.8100670E0	8.5940000E1	8.5259970E0
8.6150000E1	5.3683254E0	9.1510000E1	1.0936382E1	8.5970000E1	3.6711151E0	8.5750000E1	1.0737126E0	8.5730000E1	6.9245596E0	8.6450000E1	6.2306852E0	9.1930000E1	1.1838059E1	8.6280000E1	4.2882249E0	8.6200000E1	-2.8792109E0	8.6040000E1	8.4790232E0
8.6250000E1	5.3522978E0	9.1610000E1	1.0903731E1	8.6070000E1	3.6601547E0	8.5850000E1	1.0705069E0	8.5840000E1	6.9018218E0	8.6560000E1	6.2276939E0	9.2030000E1	1.1856506E1	8.6380000E1	4.3203084E0	8.6300000E1	-2.9525012E0	8.6150000E1	8.4108944E0
8.6350000E1	5.3363181E0	9.1720000E1	1.0867927E1	8.6180000E1	3.6481361E0	8.5950000E1	1.0673108E0	8.5940000E1	6.8812158E0	8.6660000E1	6.2176032E0	9.2130000E1	1.1875079E1	8.6490000E1	4.3289331E0	8.6400000E1	-3.0299381E0	8.6280000E1	8.3284517E0
8.6450000E1	5.3203861E0	9.1820000E1	1.0835480E1	8.6280000E1	3.6372443E0	8.6060000E1	1.0638061E0	8.6040000E1	6.8606714E0	8.6760000E1	6.2028299E0	9.2230000E1	1.1897820E1	8.6590000E1	4.3191008E0	8.6500000E1	-3.1143680E0	8.6380000E1	8.2316951E0
8.6560000E1	5.3029158E0	9.1930000E1	1.0799900E1	8.6380000E1	3.6263850E0	8.6200000E1	1.0593623E0	8.6150000E1	6.8381433E0	8.6870000E1	6.1833741E0	9.2330000E1	1.1924727E1	8.6690000E1	4.2898069E0	8.6610000E1	-3.2029444E0	8.6480000E1	8.1207979E0
8.6660000E1	5.2870835E0	9.2030000E1	1.0767656E1	8.6490000E1	3.6144772E0	8.6300000E1	1.0561995E0	8.6280000E1	6.8116146E0	8.6970000E1	6.1569353E0	9.2440000E1	1.1945860E1	8.6800000E1	4.2410514E0	8.6710000E1	-3.2856783E0	8.6590000E1	8.0031842E0
8.6760000E1	5.2712985E0	9.2130000E1	1.0735508E1	8.6590000E1	3.6036859E0	8.6400000E1	1.0530461E0	8.6380000E1	6.7912780E0	8.7070000E1	6.1323252E0	9.2540000E1	1.1970531E1	8.6900000E1	4.1945492E0	8.6810000E1	-3.3625698E0	8.6690000E1	7.8922934E0
8.6870000E1	5.2539894E0	9.2230000E1	1.0703456E1	8.6690000E1	3.5929268E0	8.6500000E1	1.0499021E0	8.6480000E1	6.7710021E0	8.7220000E1	6.1122826E0	9.2640000E1	1.1998738E1	8.7000000E1	4.1477741E0	8.6910000E1	-3.4301207E0	8.6800000E1	7.7881254E0
8.6970000E1	5.2383031E0	9.2330000E1	1.0671500E1	8.6800000E1	3.5811288E0	8.6610000E1	1.0464546E0	8.6590000E1	6.7487685E0	8.7320000E1	6.0968077E0	9.2740000E1	1.2030517E1	8.7100000E1	4.1007262E0	8.7020000E1	-3.4876825E0	8.6900000E1	7.7013575E0
8.7070000E1	5.2226637E0	9.2440000E1	1.0636459E1	8.6900000E1	3.5704371E0	8.6710000E1	1.0433304E0	8.6690000E1	6.7286195E0	8.7420000E1	6.0971832E0	9.2850000E1	1.2061882E1	8.7250000E1	4.0584866E0	8.7120000E1	-3.5352554E0	8.7010000E1	7.6356264E0
8.7220000E1	5.1992922E0	9.2540000E1	1.0604703E1	8.7000000E1	3.5597772E0	8.6810000E1	1.0402154E0	8.6800000E1	6.7065250E0	8.7530000E1	6.1068088E0	9.2950000E1	1.2094222E1	8.7350000E1	4.0212661E0	8.7240000E1	-3.5749741E0	8.7110000E1	7.5909321E0
8.7320000E1	5.1837693E0	9.2640000E1	1.0573041E1	8.7100000E1	3.5491492E0	8.6910000E1	1.0371098E0	8.6900000E1	6.6865022E0	8.7630000E1	6.1256847E0	9.3060000E1	1.2128042E1	8.7450000E1	3.9948416E0	8.7340000E1	-3.6047037E0	8.7210000E1	7.5682240E0
8.7420000E1	5.1682927E0	9.2740000E1	1.0541475E1	8.7250000E1	3.5332667E0	8.7020000E1	1.0337043E0	8.7010000E1	6.6645460E0	8.7730000E1	6.1534597E0	9.3210000E1	1.2171394E1	8.7560000E1	3.9792130E0	8.7450000E1	-3.6170640E0	8.7310000E1	7.5625493E0
8.7530000E1	5.1513218E0	9.2850000E1	1.0506860E1	8.7350000E1	3.5227178E0	8.7120000E1	1.0306180E0	8.7110000E1	6.6446485E0	8.7830000E1	6.1919781E0	9.3320000E1	1.2212184E1	8.7660000E1	3.9792577E0	8.7560000E1	-3.6120550E0	8.7410000E1	7.5711534E0
8.7630000E1	5.1359421E0	9.2950000E1	1.0475491E1	8.7450000E1	3.5122005E0	8.7240000E1	1.0269268E0	8.7210000E1	6.6248103E0	8.7940000E1	6.2390654E0	9.3420000E1	1.2250413E1	8.7760000E1	3.9903711E0	8.7660000E1	-3.5893414E0	8.7510000E1	7.5940363E0
8.7730000E1	5.1206083E0	9.3060000E1	1.0441093E1	8.7560000E1	3.5006676E0	8.7340000E1	1.0238608E0	8.7310000E1	6.6050314E0	8.8040000E1	6.2947217E0	9.3520000E1	1.2288748E1	8.7870000E1	4.0125533E0	8.7770000E1	-3.5592475E0	8.7620000E1	7.6209728E0
8.7830000E1	5.1053203E0	9.3210000E1	1.0394369E1	8.7660000E1	3.4902161E0	8.7450000E1	1.0204988E0	8.7410000E1	6.5853115E0	8.8150000E1	6.3497933E0	9.3630000E1	1.2323588E1	8.7970000E1	4.0374441E0	8.7870000E1	-3.5217733E0	8.7720000E1	7.6411512E0
8.7940000E1	5.0885562E0	9.3320000E1	1.0360238E1	8.7760000E1	3.4797958E0	8.7560000E1	1.0171478E0	8.7510000E1	6.5656505E0	8.8250000E1	6.4041837E0	9.3730000E1	1.2354393E1	8.8070000E1	4.0690182E0	8.7970000E1	-3.4769349E0	8.7820000E1	7.6545716E0
8.8040000E1	5.0733639E0	9.3420000E1	1.0329306E1	8.7870000E1	3.4683693E0	8.7660000E1	1.0141110E0	8.7620000E1	6.5440912E0	8.8360000E1	6.4578929E0	9.3840000E1	1.2385115E1	8.8180000E1	4.1030056E0	8.8070000E1	-3.4298852E0	8.7930000E1	7.6546325E0
8.8150000E1	5.0567048E0	9.3520000E1	1.0298467E1	8.7970000E1	3.4580142E0	8.7770000E1	1.0107811E0	8.7720000E1	6.5245533E0	8.8460000E1	6.5069139E0	9.3940000E1	1.2422091E1	8.8280000E1	4.1394062E0	8.8190000E1	-3.3834707E0	8.8030000E1	7.6443718E0
8.8250000E1	5.0416076E0	9.3630000E1	1.0264651E1	8.8070000E1	3.4476900E0	8.7870000E1	1.0077633E0	8.7820000E1	6.5050737E0	8.8560000E1	6.5508759E0	9.4050000E1	1.2457595E1	8.8380000E1	4.1595738E0	8.8300000E1	-3.3376913E0	8.8130000E1	7.6239629E0
8.8360000E1	5.0250527E0	9.3730000E1	1.0234005E1	8.8180000E1	3.4363690E0	8.7970000E1	1.0047545E0	8.7930000E1	6.4837133E0	8.8670000E1	6.5874786E0	9.4200000E1	1.2491627E1	8.8490000E1	4.1710858E0	8.8400000E1	-3.2960290E0	8.8290000E1	7.5974092E0
8.8460000E1	5.0100500E0	9.3840000E1	1.0200400E1	8.8280000E1	3.4261095E0	8.8070000E1	1.0017547E0	8.8030000E1	6.4643557E0	8.8770000E1	6.6167219E0	9.4300000E1	1.2515374E1	8.8590000E1	4.1739423E0	8.8500000E1	-3.2623821E0	8.8390000E1	7.5606349E0
8.8560000E1	4.9950921E0	9.3940000E1	1.0169946E1	8.8380000E1	3.4158805E0	8.8190000E1	9.9816683E-1	8.8130000E1	6.4450558E0	8.8870000E1	6.6298370E0	9.4410000E1	1.2536891E1	8.8690000E1	4.1625346E0	8.8600000E1	-3.2367508E0	8.8490000E1	7.5204705E0
8.8670000E1	4.9786899E0	9.4050000E1	1.0136551E1	8.8490000E1	3.4046640E0	8.8300000E1	9.9488920E-1	8.8290000E1	6.4142958E0	8.8970000E1	6.6362739E0	9.4510000E1	1.2560164E1	8.8800000E1	4.1431276E0	8.8710000E1	-3.2194701E0	8.8600000E1	7.4769158E0
8.8770000E1	4.9638256E0	9.4200000E1	1.0091190E1	8.8590000E1	3.3944991E0	8.8400000E1	9.9191888E-1	8.8390000E1	6.3951454E0	8.9080000E1	6.6360326E0	9.4610000E1	1.2585622E1	8.8900000E1	4.1208027E0	8.8810000E1	-3.2078459E0	8.8700000E1	7.4325987E0
8.8870000E1	4.9490057E0	9.4300000E1	1.0061062E1	8.8690000E1	3.3843645E0	8.8500000E1	9.8895742E-1	8.8490000E1	6.3760521E0	8.9220000E1	6.6317557E0	9.4710000E1	1.2613770E1	8.9000000E1	4.0955596E0	8.8910000E1	-3.2040130E0	8.8800000E1	7.3801025E0
8.8970000E1	4.9342301E0	9.4410000E1	1.0028025E1	8.8800000E1	3.3732514E0	8.8600000E1	9.8600481E-1	8.8600000E1	6.3551154E0	8.9320000E1	6.6210532E0	9.4810000E1	1.2645144E1	8.9100000E1	4.0725155E0	8.9010000E1	-3.2079713E0	8.8910000E1	7.3243799E0
8.9080000E1	4.9180278E0	9.4510000E1	9.9980852E0	8.8900000E1	3.3631803E0	8.8710000E1	9.8276711E-1	8.8700000E1	6.3361417E0	8.9430000E1	6.6035739E0	9.4920000E1	1.2679747E1	8.9250000E1	4.0552089E0	8.9110000E1	-3.2145519E0	8.9010000E1	7.2654310E0
8.9220000E1	4.8974836E0	9.4610000E1	9.9682351E0	8.9000000E1	3.3531393E0	8.8810000E1	9.7983298E-1	8.8800000E1	6.3172246E0	8.9530000E1	6.5793181E0	9.5020000E1	1.2719488E1	8.9350000E1	4.0436398E0	8.9220000E1	-3.2184026E0	8.9120000E1	7.2144167E0
8.9320000E1	4.8828618E0	9.4710000E1	9.9384741E0	8.9100000E1	3.3431282E0	8.8910000E1	9.7690761E-1	8.8910000E1	6.2964811E0	8.9640000E1	6.5591745E0	9.5120000E1	1.2770706E1	8.9460000E1	4.0511626E0	8.9320000E1	-3.2220292E0	8.9280000E1	7.1635663E0
8.9430000E1	4.8668282E0	9.4810000E1	9.9088020E0	8.9250000E1	3.3281676E0	8.9010000E1	9.7399097E-1	8.9010000E1	6.2776824E0	8.9740000E1	6.5389325E0	9.5250000E1	1.2837002E1	8.9560000E1	4.0628537E0	8.9420000E1	-3.2219495E0	8.9390000E1	7.1128797E0
8.9530000E1	4.8522978E0	9.4920000E1	9.8762649E0	8.9350000E1	3.3182311E0	8.9110000E1	9.7108304E-1	8.9120000E1	6.2570687E0	8.9840000E1	6.5185920E0	9.5350000E1	1.2915184E1	8.9660000E1	4.0703531E0	8.9520000E1	-3.2229127E0	8.9490000E1	7.0664326E0
8.9640000E1	4.8363646E0	9.5020000E1	9.8467785E0	8.9460000E1	3.3073352E0	8.9220000E1	9.6789434E-1	8.9280000E1	6.2272059E0	8.9950000E1	6.5054288E0	9.5460000E1	1.3009204E1	8.9760000E1	4.0736608E0	8.9620000E1	-3.2238430E0	8.9590000E1	7.0257003E0
8.9740000E1	4.8219252E0	9.5120000E1	9.8173802E0	8.9560000E1	3.2974608E0	8.9320000E1	9.6500461E-1	8.9390000E1	6.2067579E0	9.0050000E1	6.4942266E0	9.5560000E1	1.3115074E1	8.9860000E1	4.0774122E0	8.9720000E1	-3.2281913E0	8.9700000E1	6.9840812E0
8.9840000E1	4.8075290E0	9.5250000E1	9.7792935E0	8.9660000E1	3.2876160E0	8.9420000E1	9.6212351E-1	8.9490000E1	6.1882271E0	9.0150000E1	6.4809785E0	9.5670000E1	1.3233300E1	8.9970000E1	4.0712344E0	8.9830000E1	-3.2359577E0	8.9800000E1	6.9375720E0
8.9950000E1	4.7917427E0	9.5350000E1	9.7500966E0	8.9760000E1	3.2778006E0	8.9520000E1	9.5925101E-1	8.9590000E1	6.1697517E0	9.0260000E1	6.4656844E0	9.5770000E1	1.3351362E1	9.0070000E1	4.0551274E0	8.9930000E1	-3.2419611E0	8.9900000E1	6.8949649E0
9.0050000E1	4.7774366E0	9.5460000E1	9.7180807E0	8.9860000E1	3.2680144E0	8.9620000E1	9.5638709E-1	8.9700000E1	6.1494923E0	9.0360000E1	6.4495850E0	9.5870000E1	1.3469261E1	9.0180000E1	4.0283597E0	9.0030000E1	-3.2492478E0	9.0000000E1	6.8513072E0
9.0150000E1	4.7631732E0	9.5560000E1	9.6890665E0	8.9970000E1	3.2572834E0	8.9720000E1	9.5353171E-1	8.9800000E1	6.1311325E0	9.0460000E1	6.4315381E0	9.5980000E1	1.3578943E1	9.0280000E1	3.9956347E0	9.0200000E1	-3.2519929E0	9.0100000E1	6.8065988E0
9.0260000E1	4.7475326E0	9.5670000E1	9.6572510E0	9.0070000E1	3.2475585E0	8.9830000E1	9.5040065E-1	8.9900000E1	6.1128275E0	9.0560000E1	6.4115437E0	9.6080000E1	1.3671223E1	9.0380000E1	3.9513438E0	9.0310000E1	-3.2527020E0	9.0200000E1	6.7532423E0
9.0360000E1	4.7333584E0	9.5770000E1	9.6284185E0	9.0180000E1	3.2368947E0	8.9930000E1	9.4756315E-1	9.0000000E1	6.0945772E0	9.0670000E1	6.3830905E0	9.6210000E1	1.3747038E1	9.0490000E1	3.8954868E0	9.0410000E1	-3.2492046E0	9.0310000E1	6.7041303E0
9.0460000E1	4.7192266E0	9.5870000E1	9.5996721E0	9.0280000E1	3.2272306E0	9.0030000E1	9.4473412E-1	9.0100000E1	6.0763813E0	9.0770000E1	6.3520554E0	9.6310000E1	1.3802784E1	9.0590000E1	3.8252475E0	9.0520000E1	-3.2402338E0	9.0410000E1	6.6618906E0
9.0560000E1	4.7051369E0	9.5980000E1	9.5681501E0	9.0380000E1	3.2175955E0	9.0200000E1	9.3994415E-1	9.0200000E1	6.0582398E0	9.0870000E1	6.3210806E0	9.6410000E1	1.3842411E1	9.0690000E1	3.7533714E0	9.0620000E1	-3.2309585E0	9.0510000E1	6.6265231E0
9.0670000E1	4.6896869E0	9.6080000E1	9.5395836E0	9.0490000E1	3.2070300E0	9.0310000E1	9.3685770E-1	9.0310000E1	6.0383466E0	9.0980000E1	6.2901664E0	9.6510000E1	1.3861969E1	9.0790000E1	3.6798585E0	9.0720000E1	-3.2161936E0	9.0610000E1	6.5889134E0
9.0770000E1	4.6756855E0	9.6210000E1	9.5025746E0	9.0590000E1	3.1974552E0	9.0410000E1	9.3406063E-1	9.0410000E1	6.0203186E0	9.1080000E1	6.2528754E0	9.6610000E1	1.3868763E1	9.0890000E1	3.5994170E0	9.0820000E1	-3.1959389E0	9.0720000E1	6.5592265E0
9.0870000E1	4.6617258E0	9.6310000E1	9.4742039E0	9.0690000E1	3.1879089E0	9.0520000E1	9.3099350E-1	9.0510000E1	6.0023445E0	9.1220000E1	6.2175924E0	9.6720000E1	1.3856455E1	9.0990000E1	3.5221867E0	9.0930000E1	-3.1728174E0	9.0820000E1	6.5414659E0
9.0980000E1	4.6464183E0	9.6410000E1	9.4459179E0	9.0790000E1	3.1783911E0	9.0620000E1	9.2821394E-1	9.0610000E1	5.9844240E0	9.1320000E1	6.1843173E0	9.6820000E1	1.3836303E1	9.1100000E1	3.4615220E0	9.1030000E1	-3.1498753E0	9.0920000E1	6.5316281E0
9.1080000E1	4.6325461E0	9.6510000E1	9.4177163E0	9.0890000E1	3.1689018E0	9.0720000E1	9.2544268E-1	9.0720000E1	5.9647732E0	9.1420000E1	6.1515571E0	9.6920000E1	1.3809063E1	9.1250000E1	3.4174231E0	9.1200000E1	-3.1205845E0	9.1030000E1	6.5255755E0
9.1220000E1	4.6131945E0	9.6610000E1	9.3895989E0	9.0990000E1	3.1594408E0	9.0820000E1	9.2267970E-1	9.0820000E1	5.9469649E0	9.1530000E1	6.1236855E0	9.7020000E1	1.3782791E1	9.1350000E1	3.3865742E0	9.1300000E1	-3.0907697E0	9.1130000E1	6.5273838E0
9.1320000E1	4.5994214E0	9.6720000E1	9.3587668E0	9.1100000E1	3.1490663E0	9.0930000E1	9.1964994E-1	9.0920000E1	5.9292098E0	9.1630000E1	6.1079783E0	9.7120000E1	1.3758419E1	9.1460000E1	3.3739277E0	9.1410000E1	-3.0580721E0	9.1270000E1	6.5370529E0
9.1420000E1	4.5856894E0	9.6820000E1	9.3308254E0	9.1250000E1	3.1349741E0	9.1030000E1	9.1690425E-1	9.1030000E1	5.9097403E0	9.1740000E1	6.1044355E0	9.7250000E1	1.3735015E1	9.1560000E1	3.3794838E0	9.1510000E1	-3.0245154E0	9.1370000E1	6.5444987E0
9.1530000E1	4.5706316E0	9.6920000E1	9.3029674E0	9.1350000E1	3.1256144E0	9.1200000E1	9.1225538E-1	9.1130000E1	5.8920963E0	9.1840000E1	6.1139441E0	9.7350000E1	1.3707454E1	9.1670000E1	3.4076277E0	9.1610000E1	-2.9900997E0	9.1470000E1	6.5518825E0
9.1630000E1	4.5569856E0	9.7020000E1	9.2751927E0	9.1460000E1	3.1153510E0	9.1300000E1	9.0953176E-1	9.1270000E1	5.8674831E0	9.1940000E1	6.1336091E0	9.7450000E1	1.3675735E1	9.1770000E1	3.4415583E0	9.1720000E1	-2.9480459E0	9.1580000E1	6.5592043E0
9.1740000E1	4.5420221E0	9.7120000E1	9.2475008E0	9.1560000E1	3.1060498E0	9.1410000E1	9.0654518E-1	9.1370000E1	5.8499653E0	9.2050000E1	6.1634305E0	9.7560000E1	1.3648109E1	9.1870000E1	3.4805440E0	9.1820000E1	-2.9035230E0	9.1680000E1	6.5700275E0
9.1840000E1	4.5284615E0	9.7250000E1	9.2116250E0	9.1670000E1	3.0958506E0	9.1510000E1	9.0383861E-1	9.1470000E1	5.8324997E0	9.2150000E1	6.2077860E0	9.7660000E1	1.3609020E1	9.1980000E1	3.5245847E0	9.1920000E1	-2.8565311E0	9.1780000E1	6.5812113E0
9.1940000E1	4.5149414E0	9.7350000E1	9.1841229E0	9.1770000E1	3.0866077E0	9.1610000E1	9.0114013E-1	9.1580000E1	5.8133478E0	9.2250000E1	6.2599625E0	9.7760000E1	1.3564808E1	9.2080000E1	3.5672635E0	9.2030000E1	-2.8069529E0	9.1890000E1	6.5851582E0
9.2050000E1	4.5001159E0	9.7450000E1	9.1567029E0	9.1870000E1	3.0773924E0	9.1720000E1	8.9818110E-1	9.1680000E1	5.7959916E0	9.2350000E1	6.3134486E0	9.7870000E1	1.3516230E1	9.2250000E1	3.5967949E0	9.2130000E1	-2.7560554E0	9.2000000E1	6.5818681E0
9.2150000E1	4.4866804E0	9.7560000E1	9.1266355E0	9.1980000E1	3.0672873E0	9.1820000E1	8.9549950E-1	9.1780000E1	5.7786872E0	9.2460000E1	6.3682444E0	9.7970000E1	1.3461364E1	9.2350000E1	3.6131789E0	9.2340000E1	-2.7049617E0	9.2100000E1	6.5810297E0
9.2250000E1	4.4732851E0	9.7660000E1	9.0993872E0	9.2080000E1	3.0581297E0	9.1920000E1	8.9282592E-1	9.1890000E1	5.7597120E0	9.2560000E1	6.4235288E0	9.8070000E1	1.3404161E1	9.2450000E1	3.6157592E0	9.2440000E1	-2.6582146E0	9.2200000E1	6.5730165E0
9.2350000E1	4.4599297E0	9.7760000E1	9.0722202E0	9.2250000E1	3.0426244E0	9.2030000E1	8.8989419E-1	9.2000000E1	5.7407991E0	9.2670000E1	6.4699665E0	9.8200000E1	1.3344621E1	9.2550000E1	3.6050254E0	9.2540000E1	-2.6161140E0	9.2300000E1	6.5578283E0
9.2460000E1	4.4452849E0	9.7870000E1	9.0424302E0	9.2350000E1	3.0335404E0	9.2130000E1	8.8723734E-1	9.2100000E1	5.7236595E0	9.2770000E1	6.5075575E0	9.8300000E1	1.3270729E1	9.2660000E1	3.5756857E0	9.2650000E1	-2.5786601E0	9.2400000E1	6.5402541E0
9.2560000E1	4.4320131E0	9.7970000E1	9.0154333E0	9.2450000E1	3.0244835E0	9.2340000E1	8.8168374E-1	9.2200000E1	5.7065710E0	9.2870000E1	6.5360493E0	9.8410000E1	1.3199624E1	9.2760000E1	3.5277400E0	9.2750000E1	-2.5458526E0	9.2510000E1	6.5216826E0
9.2670000E1	4.4174599E0	9.8070000E1	8.9885170E0	9.2550000E1	3.0154536E0	9.2440000E1	8.7905140E-1	9.2300000E1	5.6895336E0	9.2980000E1	6.5527985E0	9.8510000E1	1.3131306E1	9.2860000E1	3.4775761E0	9.2860000E1	-2.5165230E0	9.2610000E1	6.5021139E0
9.2770000E1	4.4042712E0	9.8200000E1	8.9536459E0	9.2660000E1	3.0055520E0	9.2540000E1	8.7642692E-1	9.2400000E1	5.6725470E0	9.3090000E1	6.5563120E0	9.8620000E1	1.3057527E1	9.2970000E1	3.4219536E0	9.2960000E1	-2.4964962E0	9.2710000E1	6.4815479E0
9.2870000E1	4.3911219E0	9.8300000E1	8.9269140E0	9.2760000E1	2.9965786E0	9.2650000E1	8.7354904E-1	9.2510000E1	5.6539203E0	9.3220000E1	6.5465897E0	9.8720000E1	1.2991170E1	9.3070000E1	3.3608725E0	9.3060000E1	-2.4857720E0	9.2810000E1	6.4648572E0
9.2980000E1	4.3767030E0	9.8410000E1	8.8976011E0	9.2860000E1	2.9876321E0	9.2750000E1	8.7094098E-1	9.2610000E1	5.6370401E0	9.3320000E1	6.5253327E0	9.8820000E1	1.2933169E1	9.3180000E1	3.2959020E0	9.3200000E1	-2.4805779E0	9.2920000E1	6.4565185E0
9.3090000E1	4.3623314E0	9.8510000E1	8.8710366E0	9.2970000E1	2.9778218E0	9.2860000E1	8.6808112E-1	9.2710000E1	5.6202103E0	9.3430000E1	6.4996866E0	9.8930000E1	1.2883526E1	9.3280000E1	3.2265121E0	9.3300000E1	-2.4825723E0	9.3020000E1	6.4543574E0
9.3220000E1	4.3454077E0	9.8620000E1	8.8419072E0	9.3070000E1	2.9689312E0	9.2960000E1	8.6548939E-1	9.2810000E1	5.6034307E0	9.3530000E1	6.4696514E0	9.9030000E1	1.2843402E1	9.3380000E1	3.1570884E0	9.3400000E1	-2.4917554E0	9.3120000E1	6.4431549E0
9.3320000E1	4.3324341E0	9.8720000E1	8.8155090E0	9.3180000E1	2.9591823E0	9.3060000E1	8.6290540E-1	9.2920000E1	5.5850309E0	9.3640000E1	6.4331677E0	9.9130000E1	1.2816153E1	9.3480000E1	3.0876308E0	9.3500000E1	-2.5029579E0	9.3270000E1	6.4284619E0
9.3430000E1	4.3182079E0	9.8820000E1	8.7891896E0	9.3280000E1	2.9503474E0	9.3200000E1	8.5930077E-1	9.3020000E1	5.5683564E0	9.3740000E1	6.3875201E0	9.9240000E1	1.2794473E1	9.3590000E1	3.0231541E0	9.3610000E1	-2.5150519E0	9.3380000E1	6.4138419E0
9.3530000E1	4.3053156E0	9.8930000E1	8.7603289E0	9.3380000E1	2.9415389E0	9.3300000E1	8.5673526E-1	9.3120000E1	5.5517316E0	9.3840000E1	6.3370865E0	9.9340000E1	1.2790378E1	9.3690000E1	2.9641022E0	9.3710000E1	-2.5254146E0	9.3480000E1	6.3971207E0
9.3640000E1	4.2911784E0	9.9030000E1	8.7341743E0	9.3480000E1	2.9327567E0	9.3400000E1	8.5417740E-1	9.3270000E1	5.5268874E0	9.3940000E1	6.2818668E0	9.9440000E1	1.2787149E1	9.3790000E1	2.9104751E0	9.3810000E1	-2.5340459E0	9.3580000E1	6.3701573E0
9.3740000E1	4.2783667E0	9.9130000E1	8.7080977E0	9.3590000E1	2.9231265E0	9.3500000E1	8.5162718E-1	9.3380000E1	5.5087391E0	9.4050000E1	6.2276375E0	9.9550000E1	1.2785543E1	9.3890000E1	2.8583008E0	9.3910000E1	-2.5437245E0	9.3680000E1	6.3370892E0
9.3840000E1	4.2655933E0	9.9240000E1	8.6795033E0	9.3690000E1	2.9143993E0	9.3610000E1	8.4883074E-1	9.3480000E1	5.4922923E0	9.4150000E1	6.1730112E0	9.9650000E1	1.2785560E1	9.4000000E1	2.8138298E0	9.4020000E1	-2.5499539E0	9.3790000E1	6.2979166E0
9.3940000E1	4.2528580E0	9.9340000E1	8.6535899E0	9.3790000E1	2.9056981E0	9.3710000E1	8.4629648E-1	9.3580000E1	5.4758946E0	9.4260000E1	6.1179879E0	9.9750000E1	1.2782566E1	9.4100000E1	2.7764060E0	9.4120000E1	-2.5527340E0	9.3890000E1	6.2494612E0
9.4050000E1	4.2388931E0	9.9440000E1	8.6277539E0	9.3890000E1	2.8970229E0	9.3810000E1	8.4376980E-1	9.3680000E1	5.4595458E0	9.4360000E1	6.0632021E0	9.9860000E1	1.2769997E1	9.4250000E1	2.7460292E0	9.4250000E1	-2.5544239E0	9.3990000E1	6.1970182E0
9.4150000E1	4.2262376E0	9.9550000E1	8.5994234E0	9.4000000E1	2.8875101E0	9.3910000E1	8.4125065E-1	9.3790000E1	5.4416186E0	9.4460000E1	6.0166619E0	9.9960000E1	1.2753483E1	9.4360000E1	2.7092444E0	9.4360000E1	-2.5530220E0	9.4090000E1	6.1453765E0
9.4260000E1	4.2123601E0	9.9650000E1	8.5737491E0	9.4100000E1	2.8788892E0	9.4020000E1	8.3848828E-1	9.3890000E1	5.4253722E0	9.4560000E1	5.9781150E0	1.0006000E2	1.2733022E1	9.4460000E1	2.6740819E0	9.4460000E1	-2.5501384E0	9.4200000E1	6.1042042E0
9.4360000E1	4.1997837E0	9.9750000E1	8.5481515E0	9.4250000E1	2.8660061E0	9.4120000E1	8.3598490E-1	9.3990000E1	5.4091743E0	9.4660000E1	5.9475612E0	1.0021000E2	1.2701975E1	9.4560000E1	2.6405417E0	9.4560000E1	-2.5509420E0	9.4300000E1	6.0739240E0
9.4460000E1	4.1872449E0	9.9860000E1	8.5200823E0	9.4360000E1	2.8565951E0	9.4250000E1	8.3274168E-1	9.4090000E1	5.3930248E0	9.4770000E1	5.9274399E0	1.0031000E2	1.2659395E1	9.4670000E1	2.6042435E0	9.4670000E1	-2.5528101E0	9.4410000E1	6.0505497E0
9.4560000E1	4.1747436E0	9.9960000E1	8.4946449E0	9.4460000E1	2.8480665E0	9.4360000E1	8.3000725E-1	9.4200000E1	5.3753159E0	9.4870000E1	5.9157089E0	1.0041000E2	1.2605284E1	9.4770000E1	2.5700351E0	9.4770000E1	-2.5584981E0	9.4510000E1	6.0340813E0
9.4660000E1	4.1622795E0	1.0006000E2	8.4692835E0	9.4560000E1	2.8395634E0	9.4460000E1	8.2752920E-1	9.4300000E1	5.3592675E0	9.4980000E1	5.9123681E0	1.0052000E2	1.2543181E1	9.4870000E1	2.5394858E0	9.4870000E1	-2.5680063E0	9.4610000E1	6.0337399E0
9.4770000E1	4.1486121E0	1.0021000E2	8.4313832E0	9.4670000E1	2.8302393E0	9.4560000E1	8.2505854E-1	9.4410000E1	5.3416695E0	9.5080000E1	5.9145368E0	1.0062000E2	1.2473493E1	9.4970000E1	2.5125954E0	9.4980000E1	-2.5800674E0	9.4710000E1	6.0453879E0
9.4870000E1	4.1362260E0	1.0031000E2	8.4062106E0	9.4770000E1	2.8217894E0	9.4670000E1	8.2234934E-1	9.4510000E1	5.3257215E0	9.5230000E1	5.9181464E0	1.0073000E2	1.2396219E1	9.5080000E1	2.4869187E0	9.5080000E1	-2.5981960E0	9.4820000E1	6.0634741E0
9.4980000E1	4.1226441E0	1.0041000E2	8.3811131E0	9.4870000E1	2.8133647E0	9.4770000E1	8.1989414E-1	9.4610000E1	5.3098212E0	9.5330000E1	5.9211371E0	1.0083000E2	1.2311360E1	9.5180000E1	2.4632787E0	9.5210000E1	-2.6151903E0	9.4920000E1	6.0858818E0
9.5080000E1	4.1103356E0	1.0052000E2	8.3535925E0	9.4970000E1	2.8049651E0	9.4870000E1	8.1744628E-1	9.4710000E1	5.2939682E0	9.5430000E1	5.9235090E0	1.0094000E2	1.2227497E1	9.5280000E1	2.4416754E0	9.5320000E1	-2.6310503E0	9.5020000E1	6.1147852E0
9.5230000E1	4.0919418E0	1.0062000E2	8.3286521E0	9.5080000E1	2.7957546E0	9.4980000E1	8.1476207E-1	9.4820000E1	5.2765847E0	9.5530000E1	5.9137236E0	1.0104000E2	1.2151018E1	9.5390000E1	2.4345246E0	9.5420000E1	-2.6473859E0	9.5130000E1	6.1432210E0
9.5330000E1	4.0797249E0	1.0073000E2	8.3013038E0	9.5180000E1	2.7874077E0	9.5080000E1	8.1232953E-1	9.4920000E1	5.2608310E0	9.5630000E1	5.8949291E0	1.0120000E2	1.2081922E1	9.5490000E1	2.4272728E0	9.5530000E1	-2.6639880E0	9.5280000E1	6.1711893E0
9.5430000E1	4.0675446E0	1.0083000E2	8.2765195E0	9.5280000E1	2.7790856E0	9.5210000E1	8.0917809E-1	9.5020000E1	5.2451244E0	9.5740000E1	5.8671256E0	1.0130000E2	1.2024181E1	9.5590000E1	2.4159482E0	9.5630000E1	-2.6866812E0	9.5390000E1	6.2011191E0
9.5530000E1	4.0554006E0	1.0094000E2	8.2493423E0	9.5390000E1	2.7699601E0	9.5320000E1	8.0652103E-1	9.5130000E1	5.2279012E0	9.5840000E1	5.8326486E0	1.0140000E2	1.1981410E1	9.5700000E1	2.4000830E0	9.5730000E1	-2.7154657E0	9.5590000E1	6.2356074E0
9.5630000E1	4.0432928E0	1.0104000E2	8.2247132E0	9.5490000E1	2.7616901E0	9.5420000E1	8.0411309E-1	9.5280000E1	5.2045062E0	9.5940000E1	5.7940612E0	1.0150000E2	1.1953607E1	9.5800000E1	2.3807166E0	9.5840000E1	-2.7506002E0	9.5700000E1	6.2650102E0
9.5740000E1	4.0300161E0	1.0120000E2	8.1854595E0	9.5590000E1	2.7534449E0	9.5530000E1	8.0147267E-1	9.5390000E1	5.1874164E0	9.6050000E1	5.7519981E0	1.0161000E2	1.1941937E1	9.5900000E1	2.3552406E0	9.5940000E1	-2.7929602E0	9.5800000E1	6.2767505E0
9.5840000E1	4.0179841E0	1.0130000E2	8.1610212E0	9.5700000E1	2.7444035E0	9.5630000E1	7.9907981E-1	9.5590000E1	5.1564878E0	9.6150000E1	5.7064591E0	1.0171000E2	1.1943570E1	9.6010000E1	2.3236550E0	9.6050000E1	-2.8425458E0	9.5900000E1	6.2804963E0
9.5940000E1	4.0059881E0	1.0140000E2	8.1366558E0	9.5800000E1	2.7362099E0	9.5730000E1	7.9669409E-1	9.5700000E1	5.1395556E0	9.6280000E1	5.6596190E0	1.0181000E2	1.1958505E1	9.6110000E1	2.2861266E0	9.6200000E1	-2.8956060E0	9.6000000E1	6.2817986E0
9.6050000E1	3.9928338E0	1.0150000E2	8.1123631E0	9.5900000E1	2.7280407E0	9.5840000E1	7.9407802E-1	9.5800000E1	5.1242111E0	9.6380000E1	5.6183122E0	1.0192000E2	1.1979438E1	9.6250000E1	2.2459931E0	9.6300000E1	-2.9539347E0	9.6110000E1	6.2784831E0
9.6150000E1	3.9809129E0	1.0161000E2	8.0857250E0	9.6010000E1	2.7190828E0	9.5940000E1	7.9170724E-1	9.5900000E1	5.1089123E0	9.6480000E1	5.5825385E0	1.0202000E2	1.1998711E1	9.6360000E1	2.1984068E0	9.6410000E1	-3.0149089E0	9.6210000E1	6.2702548E0
9.6280000E1	3.9654689E0	1.0171000E2	8.0615844E0	9.6110000E1	2.7109647E0	9.6050000E1	7.8910755E-1	9.6000000E1	5.0936592E0	9.6590000E1	5.5551940E0	1.0213000E2	1.2009014E1	9.6460000E1	2.1433675E0	9.6510000E1	-3.0785287E0	9.6320000E1	6.2571138E0
9.6380000E1	3.9536297E0	1.0181000E2	8.0375158E0	9.6250000E1	2.6996402E0	9.6200000E1	7.8557627E-1	9.6110000E1	5.0769334E0	9.6690000E1	5.5374778E0	1.0224000E2	1.2010345E1	9.6570000E1	2.0852916E0	9.6610000E1	-3.1447218E0	9.6420000E1	6.2431978E0
9.6480000E1	3.9418258E0	1.0192000E2	8.0111234E0	9.6360000E1	2.6907755E0	9.6300000E1	7.8323086E-1	9.6210000E1	5.0617758E0	9.6790000E1	5.5265092E0	1.0234000E2	1.1998070E1	9.6670000E1	2.0258724E0	9.6710000E1	-3.2063348E0	9.6530000E1	6.2277721E0
9.6590000E1	3.9288822E0	1.0202000E2	7.9872056E0	9.6460000E1	2.6827420E0	9.6410000E1	7.8065901E-1	9.6320000E1	5.0451547E0	9.6900000E1	5.5222882E0	1.0245000E2	1.1976824E1	9.6780000E1	1.9651099E0	9.6810000E1	-3.2633678E0	9.6630000E1	6.2087197E0
9.6690000E1	3.9171522E0	1.0213000E2	7.9609784E0	9.6570000E1	2.6739328E0	9.6510000E1	7.7832829E-1	9.6420000E1	5.0300920E0	9.7000000E1	5.5285588E0	1.0255000E2	1.1947983E1	9.6880000E1	1.9019649E0	9.6920000E1	-3.3154294E0	9.6730000E1	6.1913358E0
9.6790000E1	3.9054572E0	1.0224000E2	7.9348373E0	9.6670000E1	2.6659495E0	9.6610000E1	7.7600452E-1	9.6530000E1	5.0135750E0	9.7110000E1	5.5360439E0	1.0265000E2	1.1917176E1	9.6980000E1	1.8377280E0	9.7020000E1	-3.3665318E0	9.6840000E1	6.1852884E0
9.6900000E1	3.8926330E0	1.0234000E2	7.9111472E0	9.6780000E1	2.6571955E0	9.6710000E1	7.7368770E-1	9.6630000E1	4.9986065E0	9.7220000E1	5.5447433E0	1.0275000E2	1.1886730E1	9.7090000E1	1.7848151E0	9.7130000E1	-3.4182849E0	9.6940000E1	6.1753109E0
9.7000000E1	3.8810113E0	1.0245000E2	7.8851698E0	9.6880000E1	2.6492622E0	9.6810000E1	7.7137779E-1	9.6730000E1	4.9836828E0	9.7330000E1	5.5594320E0	1.0286000E2	1.1855985E1	9.7250000E1	1.7436937E0	9.7230000E1	-3.4706888E0	9.7040000E1	6.1614032E0
9.7110000E1	3.8682674E0	1.0255000E2	7.8616279E0	9.6980000E1	2.6413526E0	9.6920000E1	7.6884485E-1	9.6840000E1	4.9673181E0	9.7430000E1	5.5644437E0	1.0296000E2	1.1832243E1	9.7350000E1	1.7103918E0	9.7330000E1	-3.5258333E0	9.7140000E1	6.1431427E0
9.7220000E1	3.8555653E0	1.0265000E2	7.8381564E0	9.7090000E1	2.6326793E0	9.7020000E1	7.6654940E-1	9.6940000E1	4.9524877E0	9.7530000E1	5.5621141E0	1.0306000E2	1.1820208E1	9.7460000E1	1.6897572E0	9.7430000E1	-3.5862085E0	9.7280000E1	6.1280821E0
9.7330000E1	3.8429050E0	1.0275000E2	7.8147549E0	9.7250000E1	2.6201145E0	9.7130000E1	7.6403232E-1	9.7040000E1	4.9377017E0	9.7640000E1	5.5524430E0	1.0320000E2	1.1814355E1	9.7560000E1	1.6817899E0	9.7540000E1	-3.6518145E0	9.7390000E1	6.1111378E0
9.7430000E1	3.8314317E0	1.0286000E2	7.7890940E0	9.7350000E1	2.6122919E0	9.7230000E1	7.6175124E-1	9.7140000E1	4.9229598E0	9.7740000E1	5.5243860E0	1.0330000E2	1.1815846E1	9.7660000E1	1.6842112E0	9.7640000E1	-3.7213229E0	9.7490000E1	6.0881723E0
9.7530000E1	3.8199927E0	1.0296000E2	7.7658390E0	9.7460000E1	2.6037140E0	9.7330000E1	7.5947697E-1	9.7280000E1	4.9023950E0	9.7850000E1	5.4877733E0	1.0341000E2	1.1824681E1	9.7760000E1	1.6950090E0	9.7740000E1	-3.7933471E0	9.7590000E1	6.0570685E0
9.7640000E1	3.8074491E0	1.0306000E2	7.7426535E0	9.7560000E1	2.5959404E0	9.7430000E1	7.5720949E-1	9.7390000E1	4.8862972E0	9.7950000E1	5.4426047E0	1.0351000E2	1.1843815E1	9.7860000E1	1.7143500E0	9.7850000E1	-3.8641364E0	9.7700000E1	6.0279088E0
9.7740000E1	3.7960817E0	1.0320000E2	7.7103099E0	9.7660000E1	2.5881900E0	9.7540000E1	7.5472308E-1	9.7490000E1	4.8717088E0	9.8050000E1	5.3802377E0	1.0362000E2	1.1868917E1	9.7970000E1	1.7422340E0	9.7950000E1	-3.9336906E0	9.7800000E1	6.0030597E0
9.7850000E1	3.7836167E0	1.0330000E2	7.6872902E0	9.7760000E1	2.5804628E0	9.7640000E1	7.5246979E-1	9.7590000E1	4.8571639E0	9.8150000E1	5.3102953E0	1.0372000E2	1.1894359E1	9.8070000E1	1.7762721E0	9.8050000E1	-3.9997896E0	9.7900000E1	5.9835790E0
9.7950000E1	3.7723204E0	1.0341000E2	7.6620478E0	9.7860000E1	2.5727586E0	9.7740000E1	7.5022323E-1	9.7700000E1	4.8412147E0	9.8250000E1	5.2356736E0	1.0382000E2	1.1919478E1	9.8170000E1	1.8061860E0	9.8190000E1	-4.0594228E0	9.8000000E1	5.9723183E0
9.8050000E1	3.7610578E0	1.0351000E2	7.6391721E0	9.7970000E1	2.5643106E0	9.7850000E1	7.4775976E-1	9.7800000E1	4.8267608E0	9.8350000E1	5.1563724E0	1.0392000E2	1.1942466E1	9.8270000E1	1.8315081E0	9.8300000E1	-4.1125903E0	9.8110000E1	5.9664260E0
9.8150000E1	3.7498288E0	1.0362000E2	7.6140877E0	9.8070000E1	2.5566546E0	9.7950000E1	7.4552726E-1	9.7900000E1	4.8123501E0	9.8460000E1	5.0881817E0	1.0403000E2	1.1958685E1	9.8380000E1	1.8527060E0	9.8400000E1	-4.1591592E0	9.8210000E1	5.9663246E0
9.8250000E1	3.7386334E0	1.0372000E2	7.5913553E0	9.8170000E1	2.5490215E0	9.8050000E1	7.4330143E-1	9.8000000E1	4.7979825E0	9.8560000E1	5.0238673E0	1.0413000E2	1.1968138E1	9.8480000E1	1.8687693E0	9.8500000E1	-4.1975191E0	9.8310000E1	5.9599212E0
9.8350000E1	3.7274714E0	1.0382000E2	7.5686906E0	9.8270000E1	2.5414112E0	9.8190000E1	7.4019642E-1	9.8110000E1	4.7822276E0	9.8660000E1	4.9634294E0	1.0423000E2	1.1969979E1	9.8580000E1	1.8786589E0	9.8600000E1	-4.2272783E0	9.8410000E1	5.9544737E0
9.8460000E1	3.7152317E0	1.0392000E2	7.5460937E0	9.8380000E1	2.5330661E0	9.8300000E1	7.3776587E-1	9.8210000E1	4.7679498E0	9.8760000E1	4.9138173E0	1.0433000E2	1.1964713E1	9.8680000E1	1.8823746E0	9.8700000E1	-4.2484370E0	9.8520000E1	5.9596499E0
9.8560000E1	3.7041396E0	1.0403000E2	7.5213149E0	9.8480000E1	2.5255034E0	9.8400000E1	7.3556321E-1	9.8310000E1	4.7537147E0	9.8870000E1	4.8719508E0	1.0443000E2	1.1952339E1	9.8790000E1	1.8877121E0	9.8800000E1	-4.2617528E0	9.8620000E1	5.9674848E0
9.8660000E1	3.6930806E0	1.0413000E2	7.4988594E0	9.8580000E1	2.5179633E0	9.8500000E1	7.3336713E-1	9.8410000E1	4.7395221E0	9.8970000E1	4.8426049E0	1.0454000E2	1.1929902E1	9.8890000E1	1.8910000E0	9.8910000E1	-4.2729339E0	9.8720000E1	5.9755090E0
9.8760000E1	3.6820546E0	1.0423000E2	7.4764710E0	9.8680000E1	2.5104457E0	9.8600000E1	7.3117760E-1	9.8520000E1	4.7239592E0	9.9080000E1	4.8257793E0	1.0464000E2	1.1900290E1	9.8990000E1	1.8922383E0	9.9010000E1	-4.2819802E0	9.8820000E1	5.9883661E0
9.8870000E1	3.6699640E0	1.0433000E2	7.4541494E0	9.8790000E1	2.5022023E0	9.8700000E1	7.2899461E-1	9.8620000E1	4.7098554E0	9.9230000E1	4.8245889E0	1.0474000E2	1.1868204E1	9.9090000E1	1.8935646E0	9.9110000E1	-4.2874910E0	9.8930000E1	6.0060562E0
9.8970000E1	3.6590070E0	1.0443000E2	7.4318944E0	9.8890000E1	2.4947318E0	9.8800000E1	7.2681813E-1	9.8720000E1	4.6957938E0	9.9330000E1	4.8320425E0	1.0484000E2	1.1833646E1	9.9240000E1	1.8898271E0	9.9210000E1	-4.2894511E0	9.9030000E1	6.0220962E0
9.9080000E1	3.6469921E0	1.0454000E2	7.4074906E0	9.8990000E1	2.4872835E0	9.8910000E1	7.2443152E-1	9.8820000E1	4.6817741E0	9.9430000E1	4.8481403E0	1.0495000E2	1.1799088E1	9.9350000E1	1.8787471E0	9.9320000E1	-4.2865322E0	9.9140000E1	6.0393379E0
9.9230000E1	3.6306717E0	1.0464000E2	7.3853750E0	9.9090000E1	2.4798575E0	9.9010000E1	7.2226867E-1	9.8930000E1	4.6664008E0	9.9530000E1	4.8679834E0	1.0505000E2	1.1770541E1	9.9450000E1	1.8603247E0	9.9420000E1	-4.2787343E0	9.9270000E1	6.0556642E0
9.9330000E1	3.6198320E0	1.0474000E2	7.3633253E0	9.9240000E1	2.4687601E0	9.9110000E1	7.2011227E-1	9.9030000E1	4.6524688E0	9.9640000E1	4.8986805E0	1.0520000E2	1.1746629E1	9.9550000E1	1.8358217E0	9.9530000E1	-4.2714214E0	9.9380000E1	6.0759105E0
9.9430000E1	3.6090247E0	1.0484000E2	7.3413415E0	9.9350000E1	2.4606536E0	9.9210000E1	7.1796232E-1	9.9140000E1	4.6371918E0	9.9740000E1	4.9315886E0	1.0531000E2	1.1729019E1	9.9660000E1	1.8060258E0	9.9630000E1	-4.2613644E0	9.9480000E1	6.0944781E0
9.9530000E1	3.5982497E0	1.0495000E2	7.3172351E0	9.9450000E1	2.4533071E0	9.9320000E1	7.1560478E-1	9.9270000E1	4.6192017E0	9.9840000E1	4.9667079E0	1.0541000E2	1.1715801E1	9.9760000E1	1.7709370E0	9.9730000E1	-4.2485632E0	9.9580000E1	6.1072974E0
9.9640000E1	3.5864343E0	1.0505000E2	7.2953889E0	9.9550000E1	2.4459825E0	9.9420000E1	7.1346828E-1	9.9380000E1	4.6040338E0	9.9940000E1	4.9892777E0	1.0551000E2	1.1706314E1	9.9860000E1	1.7358354E0	9.9830000E1	-4.2349749E0	9.9680000E1	6.1143685E0
9.9740000E1	3.5757267E0	1.0520000E2	7.2627418E0	9.9660000E1	2.4379508E0	9.9530000E1	7.1112550E-1	9.9480000E1	4.5902881E0	1.0004000E2	5.0054146E0	1.0562000E2	1.1700556E1	9.9970000E1	1.7037579E0	9.9940000E1	-4.2134816E0	9.9780000E1	6.1252323E0
9.9840000E1	3.5650511E0	1.0531000E2	7.2388935E0	9.9760000E1	2.4306721E0	9.9630000E1	7.0900238E-1	9.9580000E1	4.5765834E0	1.0015000E2	5.0151185E0	1.0572000E2	1.1697773E1	1.0007000E2	1.6747046E0	1.0004000E2	-4.1839505E0	9.9880000E1	6.1374195E0
9.9940000E1	3.5544073E0	1.0541000E2	7.2172812E0	9.9860000E1	2.4234151E0	9.9730000E1	7.0688560E-1	9.9680000E1	4.5629197E0	1.0026000E2	5.0142944E0	1.0583000E2	1.1694084E1	1.0017000E2	1.6486754E0	1.0019000E2	-4.1463817E0	9.9990000E1	6.1458466E0
1.0004000E2	3.5437953E0	1.0551000E2	7.1957334E0	9.9970000E1	2.4154574E0	9.9830000E1	7.0477513E-1	9.9780000E1	4.5492967E0	1.0036000E2	5.0078189E0	1.0593000E2	1.1689491E1	1.0028000E2	1.6243936E0	1.0029000E2	-4.0994762E0	1.0009000E2	6.1541450E0
1.0015000E2	3.5321588E0	1.0562000E2	7.1721051E0	1.0007000E2	2.4082459E0	9.9940000E1	7.0246089E-1	9.9880000E1	4.5357144E0	1.0047000E2	5.0026415E0	1.0603000E2	1.1683991E1	1.0038000E2	1.6084288E0	1.0039000E2	-4.0472772E0	1.0020000E2	6.1702799E0
1.0026000E2	3.5205604E0	1.0572000E2	7.1506922E0	1.0017000E2	2.4010559E0	1.0004000E2	7.0036364E-1	9.9990000E1	4.5208207E0	1.0057000E2	4.9987622E0	1.0613000E2	1.1676060E1	1.0048000E2	1.6007810E0	1.0050000E2	-3.9897846E0	1.0040000E2	6.1907698E0
1.0036000E2	3.5100495E0	1.0583000E2	7.1272118E0	1.0028000E2	2.3931717E0	1.0019000E2	6.9722949E-1	1.0009000E2	4.5073234E0	1.0067000E2	4.9949517E0	1.0626000E2	1.1664120E1	1.0059000E2	1.5927331E0	1.0060000E2	-3.9233777E0	1.0050000E2	6.2164798E0
1.0047000E2	3.4985237E0	1.0593000E2	7.1059330E0	1.0038000E2	2.3860266E0	1.0029000E2	6.9514786E-1	1.0020000E2	4.4925229E0	1.0077000E2	4.9988723E0	1.0636000E2	1.1648171E1	1.0070000E2	1.5848555E0	1.0070000E2	-3.8556079E0	1.0060000E2	6.2441780E0
1.0057000E2	3.4880785E0	1.0603000E2	7.0847176E0	1.0048000E2	2.3789030E0	1.0039000E2	6.9307243E-1	1.0040000E2	4.4657374E0	1.0088000E2	5.0105239E0	1.0647000E2	1.1625983E1	1.0080000E2	1.5701824E0	1.0081000E2	-3.7850745E0	1.0071000E2	6.2664054E0
1.0067000E2	3.4776646E0	1.0613000E2	7.0635656E0	1.0059000E2	2.3710915E0	1.0050000E2	6.9079663E-1	1.0050000E2	4.4524046E0	1.0098000E2	5.0407979E0	1.0657000E2	1.1600690E1	1.0090000E2	1.5487137E0	1.0091000E2	-3.7117774E0	1.0081000E2	6.2803105E0
1.0077000E2	3.4672817E0	1.0626000E2	7.0361624E0	1.0070000E2	2.3633056E0	1.0060000E2	6.8873420E-1	1.0060000E2	4.4391115E0	1.0109000E2	5.0731767E0	1.0667000E2	1.1572294E1	1.0101000E2	1.5199066E0	1.0101000E2	-3.6391343E0	1.0091000E2	6.2739864E0
1.0088000E2	3.4558964E0	1.0636000E2	7.0151553E0	1.0080000E2	2.3562498E0	1.0070000E2	6.8667792E-1	1.0071000E2	4.4245350E0	1.0122000E2	5.1027616E0	1.0678000E2	1.1543252E1	1.0111000E2	1.4847716E0	1.0112000E2	-3.5690211E0	1.0101000E2	6.2522683E0
1.0098000E2	3.4455785E0	1.0647000E2	6.9921200E0	1.0090000E2	2.3492150E0	1.0081000E2	6.8442311E-1	1.0081000E2	4.4113252E0	1.0133000E2	5.1295526E0	1.0688000E2	1.1512740E1	1.0125000E2	1.4433086E0	1.0122000E2	-3.5014378E0	1.0111000E2	6.2202396E0
1.0109000E2	3.4342645E0	1.0657000E2	6.9712444E0	1.0101000E2	2.3415010E0	1.0091000E2	6.8237971E-1	1.0091000E2	4.3981549E0	1.0143000E2	5.1566375E0	1.0699000E2	1.1482425E1	1.0136000E2	1.3992687E0	1.0132000E2	-3.4390994E0	1.0129000E2	6.1699350E0
1.0122000E2	3.4209412E0	1.0667000E2	6.9504312E0	1.0111000E2	2.3345103E0	1.0101000E2	6.8034241E-1	1.0101000E2	4.3850238E0	1.0154000E2	5.1731974E0	1.0709000E2	1.1452307E1	1.0146000E2	1.3483608E0	1.0143000E2	-3.3739626E0	1.0139000E2	6.1157325E0
1.0133000E2	3.4097080E0	1.0678000E2	6.9276084E0	1.0125000E2	2.3247583E0	1.0112000E2	6.7810840E-1	1.0111000E2	4.3719319E0	1.0164000E2	5.1792325E0	1.0721000E2	1.1422467E1	1.0156000E2	1.2955459E0	1.0153000E2	-3.3079845E0	1.0149000E2	6.0576321E0
1.0143000E2	3.3995280E0	1.0688000E2	6.9069255E0	1.0136000E2	2.3171246E0	1.0122000E2	6.7608385E-1	1.0129000E2	4.3484650E0	1.0174000E2	5.1775872E0	1.0731000E2	1.1395927E1	1.0167000E2	1.2408241E0	1.0163000E2	-3.2411651E0	1.0159000E2	5.9981030E0
1.0154000E2	3.3883652E0	1.0699000E2	6.8842456E0	1.0146000E2	2.3102066E0	1.0132000E2	6.7406535E-1	1.0139000E2	4.3354823E0	1.0184000E2	5.1692421E0	1.0742000E2	1.1372688E1	1.0177000E2	1.1811812E0	1.0174000E2	-3.1681580E0	1.0169000E2	5.9335140E0
1.0164000E2	3.3782489E0	1.0709000E2	6.8636921E0	1.0156000E2	2.3033093E0	1.0143000E2	6.7185196E-1	1.0149000E2	4.3225384E0	1.0194000E2	5.1501020E0	1.0752000E2	1.1351958E1	1.0187000E2	1.1174937E0	1.0184000E2	-3.0917797E0	1.0179000E2	5.8749552E0
1.0174000E2	3.3681629E0	1.0721000E2	6.8391089E0	1.0167000E2	2.2957460E0	1.0153000E2	6.6984609E-1	1.0159000E2	4.3096331E0	1.0205000E2	5.1201671E0	1.0762000E2	1.1331263E1	1.0198000E2	1.0482486E0	1.0195000E2	-3.0120302E0	1.0189000E2	5.8252783E0
1.0184000E2	3.3581070E0	1.0731000E2	6.8186902E0	1.0177000E2	2.2888919E0	1.0163000E2	6.6784620E-1	1.0169000E2	4.2967663E0	1.0215000E2	5.0872733E0	1.0773000E2	1.1310604E1	1.0208000E2	9.7445627E-1	1.0205000E2	-2.9306528E0	1.0200000E2	5.7893185E0
1.0194000E2	3.3480811E0	1.0742000E2	6.7963000E0	1.0187000E2	2.2820582E0	1.0174000E2	6.6565323E-1	1.0179000E2	4.2839380E0	1.0228000E2	5.0541096E0	1.0783000E2	1.1286971E1	1.0225000E2	8.9510639E-1	1.0221000E2	-2.8460016E0	1.0210000E2	5.7591293E0
1.0205000E2	3.3370871E0	1.0752000E2	6.7760090E0	1.0198000E2	2.2745647E0	1.0184000E2	6.6366587E-1	1.0189000E2	4.2711479E0	1.0238000E2	5.0206759E0	1.0793000E2	1.1260122E1	1.0235000E2	8.0994750E-1	1.0231000E2	-2.7544560E0	1.0220000E2	5.7347109E0
1.0215000E2	3.3271240E0	1.0762000E2	6.7557787E0	1.0208000E2	2.2677738E0	1.0195000E2	6.6148662E-1	1.0200000E2	4.2571230E0	1.0248000E2	4.9818430E0	1.0804000E2	1.1228632E1	1.0246000E2	7.2830410E-1	1.0241000E2	-2.6560158E0	1.0231000E2	5.7216619E0
1.0228000E2	3.3142163E0	1.0773000E2	6.7335951E0	1.0225000E2	2.2562758E0	1.0205000E2	6.5951170E-1	1.0210000E2	4.2444130E0	1.0259000E2	4.9414803E0	1.0820000E2	1.1192501E1	1.0256000E2	6.4139163E-1	1.0252000E2	-2.5508487E0	1.0241000E2	5.7175299E0
1.0238000E2	3.3043215E0	1.0783000E2	6.7134914E0	1.0235000E2	2.2495395E0	1.0221000E2	6.5636408E-1	1.0220000E2	4.2317409E0	1.0269000E2	4.9104791E0	1.0831000E2	1.1151799E1	1.0266000E2	5.5271471E-1	1.0262000E2	-2.4421582E0	1.0251000E2	5.7183547E0
1.0248000E2	3.2944561E0	1.0793000E2	6.6934477E0	1.0246000E2	2.2421528E0	1.0231000E2	6.5440445E-1	1.0231000E2	4.2178454E0	1.0279000E2	4.8850142E0	1.0841000E2	1.1102733E1	1.0277000E2	4.6227334E-1	1.0272000E2	-2.3299445E0	1.0262000E2	5.7216669E0
1.0259000E2	3.2836383E0	1.0804000E2	6.6714688E0	1.0256000E2	2.2354587E0	1.0241000E2	6.5245067E-1	1.0241000E2	4.2052526E0	1.0289000E2	4.8658673E0	1.0852000E2	1.1046128E1	1.0287000E2	3.7845707E-1	1.0283000E2	-2.2156233E0	1.0272000E2	5.7315204E0
1.0269000E2	3.2738347E0	1.0820000E2	6.6396282E0	1.0266000E2	2.2287845E0	1.0252000E2	6.5030825E-1	1.0251000E2	4.1926975E0	1.0300000E2	4.8563518E0	1.0862000E2	1.0985248E1	1.0297000E2	2.9825166E-1	1.0293000E2	-2.1077516E0	1.0282000E2	5.7442841E0
1.0279000E2	3.2640604E0	1.0831000E2	6.6178259E0	1.0277000E2	2.2214660E0	1.0262000E2	6.4836670E-1	1.0262000E2	4.1789302E0	1.0310000E2	4.8564676E0	1.0872000E2	1.0919943E1	1.0308000E2	2.2746100E-1	1.0303000E2	-2.0090444E0	1.0292000E2	5.7599578E0
1.0289000E2	3.2543153E0	1.0841000E2	6.5980679E0	1.0287000E2	2.2148336E0	1.0272000E2	6.4643095E-1	1.0272000E2	4.1664536E0	1.0326000E2	4.8685174E0	1.0883000E2	1.0850363E1	1.0318000E2	1.5761949E-1	1.0320000E2	-1.9195016E0	1.0302000E2	5.7736874E0
1.0300000E2	3.2436293E0	1.0852000E2	6.5764021E0	1.0297000E2	2.2082210E0	1.0283000E2	6.4430830E-1	1.0282000E2	4.1540143E0	1.0336000E2	4.8947108E0	1.0893000E2	1.0777884E1	1.0339000E2	9.7511694E-2	1.0330000E2	-1.8429562E0	1.0313000E2	5.7831064E0
1.0310000E2	3.2339451E0	1.0862000E2	6.5567677E0	1.0308000E2	2.2009700E0	1.0293000E2	6.4238466E-1	1.0292000E2	4.1416122E0	1.0346000E2	4.9340674E0	1.0903000E2	1.0710753E1	1.0349000E2	3.7966576E-2	1.0341000E2	-1.7790986E0	1.0328000E2	5.7775237E0
1.0326000E2	3.2185107E0	1.0872000E2	6.5371920E0	1.0318000E2	2.1943988E0	1.0303000E2	6.4046677E-1	1.0302000E2	4.1292471E0	1.0357000E2	4.9878470E0	1.0920000E2	1.0648728E1	1.0359000E2	-1.1912335E-2	1.0351000E2	-1.7279287E0	1.0338000E2	5.7643984E0
1.0336000E2	3.2089015E0	1.0883000E2	6.5157261E0	1.0339000E2	2.1806632E0	1.0320000E2	6.3721948E-1	1.0313000E2	4.1156881E0	1.0367000E2	5.0504234E0	1.0930000E2	1.0594281E1	1.0370000E2	-5.0689204E-2	1.0361000E2	-1.6881853E0	1.0349000E2	5.7327971E0
1.0346000E2	3.1993211E0	1.0893000E2	6.4962729E0	1.0349000E2	2.1741526E0	1.0330000E2	6.3531701E-1	1.0328000E2	4.0972702E0	1.0377000E2	5.1165316E0	1.0940000E2	1.0549046E1	1.0380000E2	-7.8364031E-2	1.0372000E2	-1.6547078E0	1.0359000E2	5.6897914E0
1.0357000E2	3.1888156E0	1.0903000E2	6.4768777E0	1.0359000E2	2.1676615E0	1.0341000E2	6.3323085E-1	1.0338000E2	4.0850375E0	1.0387000E2	5.1861715E0	1.0951000E2	1.0515112E1	1.0391000E2	-9.3926449E-2	1.0382000E2	-1.6292393E0	1.0369000E2	5.6402166E0
1.0367000E2	3.1792952E0	1.0920000E2	6.4440387E0	1.0370000E2	2.1605437E0	1.0351000E2	6.3134029E-1	1.0349000E2	4.0716237E0	1.0398000E2	5.2568985E0	1.0961000E2	1.0491655E1	1.0401000E2	-1.0329171E-1	1.0392000E2	-1.6117799E0	1.0380000E2	5.5836500E0
1.0377000E2	3.1698031E0	1.0930000E2	6.4247995E0	1.0380000E2	2.1540932E0	1.0361000E2	6.2945537E-1	1.0359000E2	4.0594675E0	1.0408000E2	5.3294940E0	1.0972000E2	1.0478676E1	1.0411000E2	-1.0591988E-1	1.0403000E2	-1.5870286E0	1.0390000E2	5.5265043E0
1.0387000E2	3.1603394E0	1.0940000E2	6.4056178E0	1.0391000E2	2.1470199E0	1.0372000E2	6.2738846E-1	1.0369000E2	4.0473476E0	1.0425000E2	5.4000889E0	1.0982000E2	1.0476324E1	1.0425000E2	-9.7636225E-2	1.0413000E2	-1.5575986E0	1.0400000E2	5.4703322E0
1.0398000E2	3.1499620E0	1.0951000E2	6.3845840E0	1.0401000E2	2.1406098E0	1.0382000E2	6.2551534E-1	1.0380000E2	4.0340575E0	1.0435000E2	5.4679959E0	1.0993000E2	1.0481885E1	1.0435000E2	-8.6906374E-2	1.0423000E2	-1.5234900E0	1.0410000E2	5.4151337E0
1.0408000E2	3.1405575E0	1.0961000E2	6.3655223E0	1.0411000E2	2.1342188E0	1.0392000E2	6.2364781E-1	1.0390000E2	4.0220135E0	1.0445000E2	5.5293900E0	1.1003000E2	1.0495429E1	1.0446000E2	-7.7821275E-2	1.0434000E2	-1.4807722E0	1.0421000E2	5.3609088E0
1.0425000E2	3.1246343E0	1.0972000E2	6.3446201E0	1.0425000E2	2.1253035E0	1.0403000E2	6.2159997E-1	1.0400000E2	4.0100055E0	1.0456000E2	5.5852516E0	1.1013000E2	1.0505685E1	1.0456000E2	-7.0380930E-2	1.0449000E2	-1.4289928E0	1.0431000E2	5.3171928E0
1.0435000E2	3.1153054E0	1.0982000E2	6.3256777E0	1.0435000E2	2.1189582E0	1.0413000E2	6.1974413E-1	1.0410000E2	3.9980333E0	1.0466000E2	5.6281293E0	1.1023000E2	1.0515919E1	1.0466000E2	-6.3084093E-2	1.0460000E2	-1.3695675E0	1.0441000E2	5.2801581E0
1.0445000E2	3.1060044E0	1.0993000E2	6.3049064E0	1.0446000E2	2.1120003E0	1.0423000E2	6.1789384E-1	1.0421000E2	3.9849051E0	1.0476000E2	5.6636494E0	1.1033000E2	1.0523657E1	1.0477000E2	-5.5853604E-2	1.0470000E2	-1.3089183E0	1.0452000E2	5.2536664E0
1.0456000E2	3.0958054E0	1.1003000E2	6.2860826E0	1.0456000E2	2.1056948E0	1.0434000E2	6.1586489E-1	1.0431000E2	3.9730079E0	1.0486000E2	5.6861855E0	1.1044000E2	1.0527266E1	1.0487000E2	-4.8689464E-2	1.0480000E2	-1.2471428E0	1.0462000E2	5.2346065E0
1.0466000E2	3.0865626E0	1.1013000E2	6.2673150E0	1.0466000E2	2.0994080E0	1.0449000E2	6.1310887E-1	1.0441000E2	3.9611461E0	1.0501000E2	5.6935281E0	1.1054000E2	1.0528380E1	1.0498000E2	-4.2602039E-2	1.0490000E2	-1.1824000E0	1.0472000E2	5.2212542E0
1.0476000E2	3.0773474E0	1.1023000E2	6.2486034E0	1.0477000E2	2.0925143E0	1.0460000E2	6.1109564E-1	1.0452000E2	3.9481391E0	1.0511000E2	5.6860802E0	1.1064000E2	1.0526281E1	1.0508000E2	-3.7051379E-2	1.0501000E2	-1.1146901E0	1.0482000E2	5.2136098E0
1.0486000E2	3.0681597E0	1.1033000E2	6.2299477E0	1.0487000E2	2.0862669E0	1.0470000E2	6.0927116E-1	1.0462000E2	3.9363516E0	1.0523000E2	5.6651019E0	1.1074000E2	1.0521212E1	1.0518000E2	-3.0958138E-2	1.0511000E2	-1.0493412E0	1.0503000E2	5.2028359E0
1.0501000E2	3.0544296E0	1.1044000E2	6.2094907E0	1.0498000E2	2.0794164E0	1.0480000E2	6.0745213E-1	1.0472000E2	3.9245993E0	1.0533000E2	5.6344623E0	1.1084000E2	1.0513172E1	1.0529000E2	-3.3106885E-2	1.0521000E2	-9.9496748E-1	1.0513000E2	5.2015676E0
1.0511000E2	3.0453104E0	1.1054000E2	6.1909517E0	1.0508000E2	2.0732081E0	1.0490000E2	6.0563853E-1	1.0482000E2	3.9128821E0	1.0543000E2	5.5936062E0	1.1095000E2	1.0501003E1	1.0539000E2	-4.3497620E-2	1.0531000E2	-9.5672962E-1	1.0528000E2	5.1996222E0
1.0523000E2	3.0344032E0	1.1064000E2	6.1724681E0	1.0518000E2	2.0670184E0	1.0501000E2	6.0364983E-1	1.0503000E2	3.8883897E0	1.0554000E2	5.5463586E0	1.1105000E2	1.0488359E1	1.0549000E2	-5.2664085E-2	1.0542000E2	-9.3462765E-1	1.0539000E2	5.1974221E0
1.0533000E2	3.0253437E0	1.1074000E2	6.1540397E0	1.0529000E2	2.0602310E0	1.0511000E2	6.0184758E-1	1.0513000E2	3.8767806E0	1.0564000E2	5.4927196E0	1.1121000E2	1.0478504E1	1.0560000E2	-6.5981584E-2	1.0552000E2	-9.4301746E-1	1.0549000E2	5.1924684E0
1.0543000E2	3.0163113E0	1.1084000E2	6.1356663E0	1.0539000E2	2.0540800E0	1.0521000E2	6.0005072E-1	1.0528000E2	3.8594319E0	1.0574000E2	5.4393590E0	1.1131000E2	1.0468174E1	1.0570000E2	-8.4951361E-2	1.0562000E2	-9.7051036E-1	1.0559000E2	5.1811298E0
1.0554000E2	3.0064068E0	1.1095000E2	6.1155189E0	1.0549000E2	2.0479474E0	1.0531000E2	5.9825922E-1	1.0539000E2	3.8467588E0	1.0585000E2	5.3907889E0	1.1141000E2	1.0457657E1	1.0580000E2	-1.1358556E-1	1.0573000E2	-1.0171064E0	1.0569000E2	5.1665175E0
1.0564000E2	2.9974309E0	1.1105000E2	6.0972606E0	1.0560000E2	2.0412226E0	1.0542000E2	5.9629474E-1	1.0549000E2	3.8352740E0	1.0595000E2	5.3424973E0	1.1151000E2	1.0447102E1	1.0591000E2	-1.5188417E-1	1.0583000E2	-1.0827080E0	1.0580000E2	5.1527151E0
1.0574000E2	2.9884819E0	1.1121000E2	6.0681605E0	1.0570000E2	2.0351284E0	1.0552000E2	5.9451445E-1	1.0559000E2	3.8238235E0	1.0605000E2	5.2966938E0	1.1162000E2	1.0444515E1	1.0601000E2	-1.9138158E-1	1.0594000E2	-1.1600398E0	1.0590000E2	5.1390362E0
1.0585000E2	2.9786687E0	1.1131000E2	6.0500435E0	1.0580000E2	2.0290524E0	1.0562000E2	5.9273948E-1	1.0569000E2	3.8124071E0	1.0622000E2	5.2546382E0	1.1172000E2	1.0442607E1	1.0611000E2	-2.3239677E-1	1.0604000E2	-1.2451713E0	1.0600000E2	5.1247938E0
1.0595000E2	2.9697757E0	1.1141000E2	6.0319806E0	1.0591000E2	2.0223897E0	1.0573000E2	5.9079313E-1	1.0580000E2	3.7998885E0	1.0632000E2	5.2207576E0	1.1183000E2	1.0441138E1	1.0624000E2	-2.6600965E-1	1.0621000E2	-1.3316806E0	1.0611000E2	5.1135853E0
1.0605000E2	2.9609092E0	1.1151000E2	6.0139716E0	1.0601000E2	2.0163516E0	1.0583000E2	5.8902927E-1	1.0590000E2	3.7885436E0	1.0643000E2	5.1950520E0	1.1193000E2	1.0440107E1	1.0634000E2	-2.9365607E-1	1.0631000E2	-1.4120472E0	1.0621000E2	5.1092724E0
1.0622000E2	2.9458968E0	1.1162000E2	5.9942238E0	1.0611000E2	2.0103317E0	1.0594000E2	5.8709511E-1	1.0600000E2	3.7772326E0	1.0655000E2	5.1798778E0	1.1203000E2	1.0443236E1	1.0645000E2	-3.1533601E-1	1.0642000E2	-1.4811103E0	1.0631000E2	5.1189267E0
1.0632000E2	2.9371016E0	1.1172000E2	5.9763275E0	1.0624000E2	2.0025325E0	1.0604000E2	5.8534228E-1	1.0611000E2	3.7648295E0	1.0666000E2	5.1735719E0	1.1213000E2	1.0439688E1	1.0655000E2	-3.2810994E-1	1.0652000E2	-1.5388700E0	1.0641000E2	5.1421255E0
1.0643000E2	2.9274572E0	1.1183000E2	5.9567034E0	1.0634000E2	1.9965538E0	1.0621000E2	5.8237449E-1	1.0621000E2	3.7535893E0	1.0676000E2	5.1777975E0	1.1224000E2	1.0429464E1	1.0665000E2	-3.2660253E-1	1.0662000E2	-1.5753535E0	1.0651000E2	5.1675318E0
1.0655000E2	2.9169721E0	1.1193000E2	5.9389191E0	1.0645000E2	1.9899978E0	1.0631000E2	5.8063576E-1	1.0631000E2	3.7423827E0	1.0687000E2	5.1933362E0	1.1234000E2	1.0412563E1	1.0675000E2	-3.1027385E-1	1.0672000E2	-1.5991130E0	1.0662000E2	5.1951454E0
1.0666000E2	2.9073938E0	1.1203000E2	5.9211880E0	1.0655000E2	1.9840565E0	1.0642000E2	5.7872916E-1	1.0641000E2	3.7312095E0	1.0697000E2	5.2165458E0	1.1244000E2	1.0386134E1	1.0686000E2	-2.7662474E-1	1.0682000E2	-1.6154768E0	1.0672000E2	5.2185538E0
1.0676000E2	2.8987135E0	1.1213000E2	5.9035098E0	1.0665000E2	1.9781330E0	1.0652000E2	5.7700131E-1	1.0651000E2	3.7200696E0	1.0707000E2	5.2519386E0	1.1255000E2	1.0352590E1	1.0696000E2	-2.3821178E-1	1.0692000E2	-1.6244448E0	1.0682000E2	5.2312487E0
1.0687000E2	2.8891952E0	1.1224000E2	5.8841248E0	1.0675000E2	1.9722271E0	1.0662000E2	5.7527863E-1	1.0662000E2	3.7078542E0	1.0723000E2	5.2956894E0	1.1265000E2	1.0303927E1	1.0706000E2	-1.9094400E-1	1.0702000E2	-1.6290069E0	1.0692000E2	5.2353066E0
1.0697000E2	2.8805692E0	1.1234000E2	5.8665572E0	1.0686000E2	1.9657510E0	1.0672000E2	5.7356109E-1	1.0672000E2	3.6967841E0	1.0734000E2	5.3403468E0	1.1275000E2	1.0248150E1	1.0717000E2	-1.3482141E-1	1.0712000E2	-1.6374768E0	1.0703000E2	5.2286509E0
1.0707000E2	2.8719691E0	1.1244000E2	5.8490421E0	1.0696000E2	1.9598821E0	1.0682000E2	5.7184867E-1	1.0682000E2	3.6857471E0	1.0744000E2	5.3876754E0	1.1285000E2	1.0199189E1	1.0727000E2	-7.9091878E-2	1.0723000E2	-1.6562763E0	1.0713000E2	5.2132838E0
1.0723000E2	2.8582621E0	1.1255000E2	5.8298359E0	1.0706000E2	1.9540307E0	1.0692000E2	5.7014137E-1	1.0692000E2	3.6747430E0	1.0754000E2	5.4376754E0	1.1296000E2	1.0157044E1	1.0737000E2	-2.0806576E-2	1.0733000E2	-1.6789835E0	1.0727000E2	5.1853437E0
1.0734000E2	2.8488766E0	1.1265000E2	5.8124305E0	1.0717000E2	1.9476143E0	1.0702000E2	5.6843917E-1	1.0703000E2	3.6626764E0	1.0765000E2	5.4847202E0	1.1306000E2	1.0121714E1	1.0748000E2	4.0034498E-2	1.0743000E2	-1.7116571E0	1.0738000E2	5.1448304E0
1.0744000E2	2.8403711E0	1.1275000E2	5.7950770E0	1.0727000E2	1.9417996E0	1.0712000E2	5.6674205E-1	1.0713000E2	3.6517412E0	1.0775000E2	5.5304733E0	1.1320000E2	1.0099597E1	1.0758000E2	9.5116479E-2	1.0753000E2	-1.7541995E0	1.0749000E2	5.0948553E0
1.0754000E2	2.8318909E0	1.1285000E2	5.7777753E0	1.0737000E2	1.9360022E0	1.0723000E2	5.6488106E-1	1.0727000E2	3.6364867E0	1.0785000E2	5.5622980E0	1.1330000E2	1.0091411E1	1.0769000E2	1.4605866E-1	1.0763000E2	-1.8066107E0	1.0759000E2	5.0478648E0
1.0765000E2	2.8225920E0	1.1296000E2	5.7588031E0	1.0748000E2	1.9296450E0	1.0733000E2	5.6319456E-1	1.0738000E2	3.6245457E0	1.0795000E2	5.5814543E0	1.1341000E2	1.0097155E1	1.0779000E2	1.9070181E-1	1.0773000E2	-1.8842535E0	1.0769000E2	5.0031722E0
1.0775000E2	2.8141649E0	1.1306000E2	5.7416097E0	1.0758000E2	1.9238839E0	1.0743000E2	5.6151310E-1	1.0749000E2	3.6126440E0	1.0805000E2	5.5903417E0	1.1351000E2	1.0119392E1	1.0789000E2	2.2904591E-1	1.0783000E2	-1.9678575E0	1.0779000E2	4.9703013E0
1.0785000E2	2.8057629E0	1.1320000E2	5.7176252E0	1.0769000E2	1.9175665E0	1.0753000E2	5.5983666E-1	1.0759000E2	3.6018581E0	1.0815000E2	5.5856906E0	1.1361000E2	1.0152349E1	1.0799000E2	2.6207541E-1	1.0793000E2	-2.0574226E0	1.0789000E2	4.9457658E0
1.0795000E2	2.7973861E0	1.1330000E2	5.7005547E0	1.0779000E2	1.9118415E0	1.0763000E2	5.5816522E-1	1.0769000E2	3.5911045E0	1.0825000E2	5.5713261E0	1.1372000E2	1.0199747E1	1.0809000E2	2.8569936E-1	1.0803000E2	-2.1573318E0	1.0800000E2	4.9274893E0
1.0805000E2	2.7890343E0	1.1341000E2	5.6818361E0	1.0789000E2	1.9061335E0	1.0773000E2	5.5649877E-1	1.0779000E2	3.5803830E0	1.0836000E2	5.5546996E0	1.1382000E2	1.0261586E1	1.0826000E2	2.9454244E-1	1.0819000E2	-2.2589408E0	1.0810000E2	4.9171256E0
1.0815000E2	2.7807074E0	1.1351000E2	5.6648725E0	1.0799000E2	1.9004426E0	1.0783000E2	5.5483730E-1	1.0789000E2	3.5696934E0	1.0846000E2	5.5283597E0	1.1392000E2	1.0324223E1	1.0836000E2	2.9391756E-1	1.0830000E2	-2.3522766E0	1.0821000E2	4.9090753E0
1.0825000E2	2.7724054E0	1.1361000E2	5.6479596E0	1.0809000E2	1.8947687E0	1.0793000E2	5.5318078E-1	1.0800000E2	3.5579718E0	1.0856000E2	5.4999597E0	1.1403000E2	1.0387372E1	1.0847000E2	2.8481086E-1	1.0840000E2	-2.4373393E0	1.0841000E2	4.9105335E0
1.0836000E2	2.7633018E0	1.1372000E2	5.6294136E0	1.0826000E2	1.8851618E0	1.0803000E2	5.5152922E-1	1.0810000E2	3.5473492E0	1.0867000E2	5.4649874E0	1.1413000E2	1.0451031E1	1.0857000E2	2.6722234E-1	1.0850000E2	-2.5006975E0	1.0852000E2	4.9105072E0
1.0846000E2	2.7550517E0	1.1382000E2	5.6126066E0	1.0836000E2	1.8795335E0	1.0819000E2	5.4889696E-1	1.0821000E2	3.5357009E0	1.0877000E2	5.4234427E0	1.1423000E2	1.0515919E1	1.0867000E2	2.4115200E-1	1.0861000E2	-2.5498215E0	1.0862000E2	4.9089964E0
1.0856000E2	2.7468262E0	1.1392000E2	5.5958497E0	1.0847000E2	1.8733618E0	1.0830000E2	5.4709457E-1	1.0841000E2	3.5146202E0	1.0887000E2	5.3919858E0	1.1434000E2	1.0574049E1	1.0878000E2	2.0356494E-1	1.0871000E2	-2.5847113E0	1.0872000E2	4.9123337E0
1.0867000E2	2.7378066E0	1.1403000E2	5.5774748E0	1.0857000E2	1.8677687E0	1.0840000E2	5.4546118E-1	1.0852000E2	3.5030794E0	1.0897000E2	5.3636700E0	1.1444000E2	1.0625420E1	1.0888000E2	1.5608045E-1	1.0881000E2	-2.5897009E0	1.0883000E2	4.9205190E0
1.0877000E2	2.7296327E0	1.1413000E2	5.5608228E0	1.0867000E2	1.8621923E0	1.0850000E2	5.4383266E-1	1.0862000E2	3.4926207E0	1.0907000E2	5.3352255E0	1.1454000E2	1.0670033E1	1.0899000E2	9.7262703E-2	1.0891000E2	-2.5851546E0	1.0893000E2	4.9374139E0
1.0887000E2	2.7214831E0	1.1423000E2	5.5442205E0	1.0878000E2	1.8560776E0	1.0861000E2	5.4204690E-1	1.0872000E2	3.4821932E0	1.0923000E2	5.3099222E0	1.1465000E2	1.0705619E1	1.0909000E2	3.8533071E-2	1.0902000E2	-2.5710724E0	1.0903000E2	4.9633937E0
1.0897000E2	2.7133579E0	1.1434000E2	5.5260153E0	1.0888000E2	1.8505361E0	1.0871000E2	5.4042858E-1	1.0883000E2	3.4707589E0	1.0933000E2	5.2937671E0	1.1475000E2	1.0733936E1	1.0924000E2	-2.8423308E-2	1.0912000E2	-2.5474542E0	1.0914000E2	4.9866984E0
1.0907000E2	2.7052570E0	1.1444000E2	5.5095169E0	1.0899000E2	1.8444596E0	1.0881000E2	5.3881508E-1	1.0893000E2	3.4603966E0	1.0943000E2	5.2884233E0	1.1485000E2	1.0754984E1	1.0935000E2	-9.8231130E-2	1.0922000E2	-2.5171409E0	1.0930000E2	5.0195106E0
1.0923000E2	2.6923457E0	1.1454000E2	5.4930678E0	1.0909000E2	1.8389528E0	1.0891000E2	5.3720640E-1	1.0903000E2	3.4500653E0	1.0953000E2	5.2947611E0	1.1496000E2	1.0768475E1	1.0945000E2	-1.6839125E-1	1.0932000E2	-2.4915259E0	1.0940000E2	5.0618302E0
1.0933000E2	2.6843075E0	1.1465000E2	5.4750304E0	1.0924000E2	1.8307234E0	1.0902000E2	5.3544241E-1	1.0914000E2	3.4387365E0	1.0964000E2	5.3042568E0	1.1506000E2	1.0770250E1	1.0955000E2	-2.3541717E-1	1.0943000E2	-2.4706091E0	1.0950000E2	5.1071489E0
1.0943000E2	2.6762933E0	1.1475000E2	5.4586843E0	1.0935000E2	1.8247120E0	1.0912000E2	5.3384380E-1	1.0930000E2	3.4223246E0	1.0974000E2	5.3214229E0	1.1521000E2	1.0762875E1	1.0965000E2	-2.9930888E-1	1.0953000E2	-2.4642487E0	1.0961000E2	5.1538926E0
1.0953000E2	2.6683030E0	1.1485000E2	5.4423869E0	1.0945000E2	1.8192641E0	1.0922000E2	5.3224996E-1	1.0940000E2	3.4121070E0	1.0985000E2	5.3462592E0	1.1531000E2	1.0746349E1	1.0976000E2	-3.5597544E-1	1.0963000E2	-2.4658335E0	1.0971000E2	5.2020612E0
1.0964000E2	2.6595412E0	1.1496000E2	5.4245160E0	1.0955000E2	1.8138326E0	1.0932000E2	5.3066089E-1	1.0950000E2	3.4019199E0	1.0995000E2	5.3730791E0	1.1541000E2	1.0738606E1	1.0986000E2	-4.1181327E-1	1.0974000E2	-2.4807086E0	1.0981000E2	5.2495320E0
1.0974000E2	2.6516009E0	1.1506000E2	5.4083207E0	1.0965000E2	1.8084172E0	1.0943000E2	5.2891838E-1	1.0961000E2	3.3907492E0	1.1005000E2	5.4014930E0	1.1552000E2	1.0728981E1	1.0996000E2	-4.5901033E-1	1.0984000E2	-2.5088740E0	1.0992000E2	5.2907055E0
1.0985000E2	2.6428940E0	1.1521000E2	5.3841183E0	1.0976000E2	1.8024790E0	1.0953000E2	5.2733925E-1	1.0971000E2	3.3806258E0	1.1015000E2	5.4315009E0	1.1562000E2	1.0717474E1	1.1006000E2	-4.9613079E-1	1.0994000E2	-2.5499663E0	1.1002000E2	5.3217201E0
1.0995000E2	2.6350034E0	1.1531000E2	5.3680436E0	1.0986000E2	1.7970976E0	1.0963000E2	5.2576484E-1	1.0981000E2	3.3705327E0	1.1026000E2	5.4631030E0	1.1572000E2	1.0716552E1	1.1017000E2	-5.3148952E-1	1.1005000E2	-2.5979269E0	1.1013000E2	5.3425758E0
1.1005000E2	2.6271364E0	1.1541000E2	5.3520168E0	1.0996000E2	1.7917322E0	1.0974000E2	5.2403841E-1	1.0992000E2	3.3594650E0	1.1036000E2	5.4793187E0	1.1583000E2	1.0720735E1	1.1027000E2	-5.5677164E-1	1.1015000E2	-2.6527559E0	1.1027000E2	5.3703083E0
1.1015000E2	2.6192929E0	1.1552000E2	5.3344427E0	1.1006000E2	1.7863828E0	1.0984000E2	5.2247385E-1	1.1002000E2	3.3494350E0	1.1046000E2	5.4894583E0	1.1593000E2	1.0730740E1	1.1037000E2	-5.7345493E-1	1.1031000E2	-2.7147090E0	1.1037000E2	5.3931580E0
1.1026000E2	2.6106920E0	1.1562000E2	5.3185163E0	1.1017000E2	1.7805170E0	1.0994000E2	5.2091396E-1	1.1013000E2	3.3384367E0	1.1057000E2	5.4926515E0	1.1603000E2	1.0746569E1	1.1047000E2	-5.8315868E-1	1.1041000E2	-2.7823655E0	1.1048000E2	5.4104381E0
1.1036000E2	2.6028976E0	1.1572000E2	5.3026374E0	1.1027000E2	1.7752011E0	1.1005000E2	5.1920346E-1	1.1027000E2	3.3244910E0	1.1067000E2	5.4897686E0	1.1613000E2	1.0769454E1	1.1058000E2	-5.9497505E-1	1.1052000E2	-2.8392979E0	1.1058000E2	5.4217736E0
1.1046000E2	2.5951264E0	1.1583000E2	5.2852254E0	1.1037000E2	1.7699011E0	1.1015000E2	5.1765334E-1	1.1037000E2	3.3145654E0	1.1077000E2	5.4857380E0	1.1625000E2	1.0800044E1	1.1068000E2	-6.0579752E-1	1.1062000E2	-2.8855062E0	1.1068000E2	5.4356219E0
1.1057000E2	2.5866049E0	1.1593000E2	5.2694459E0	1.1047000E2	1.7646169E0	1.1031000E2	5.1518276E-1	1.1048000E2	3.3036815E0	1.1088000E2	5.4805596E0	1.1636000E2	1.0838340E1	1.1078000E2	-6.1971705E-1	1.1073000E2	-2.9167290E0	1.1078000E2	5.4519830E0
1.1067000E2	2.5788824E0	1.1603000E2	5.2537135E0	1.1058000E2	1.7588225E0	1.1041000E2	5.1364464E-1	1.1058000E2	3.2938181E0	1.1098000E2	5.4742336E0	1.1646000E2	1.0870253E1	1.1088000E2	-6.2892160E-1	1.1083000E2	-2.9328446E0	1.1088000E2	5.4673341E0
1.1077000E2	2.5711829E0	1.1613000E2	5.2380281E0	1.1068000E2	1.7535714E0	1.1052000E2	5.1195801E-1	1.1068000E2	3.2839842E0	1.1108000E2	5.4804895E0	1.1657000E2	1.0906450E1	1.1099000E2	-6.3659122E-1	1.1094000E2	-2.9303086E0	1.1098000E2	5.4829165E0
1.1088000E2	2.5627401E0	1.1625000E2	5.2192675E0	1.1078000E2	1.7483359E0	1.1062000E2	5.1042952E-1	1.1078000E2	3.2741796E0	1.1121000E2	5.4916738E0	1.1667000E2	1.0946643E1	1.1109000E2	-6.4022677E-1	1.1104000E2	-2.9030624E0	1.1108000E2	5.4987301E0
1.1098000E2	2.5550888E0	1.1636000E2	5.2021292E0	1.1088000E2	1.7431161E0	1.1073000E2	5.0875344E-1	1.1088000E2	3.2644042E0	1.1132000E2	5.5077867E0	1.1677000E2	1.0983844E1	1.1125000E2	-6.3982823E-1	1.1119000E2	-2.8571647E0	1.1119000E2	5.5075800E0
1.1108000E2	2.5474604E0	1.1646000E2	5.1865978E0	1.1099000E2	1.7373924E0	1.1083000E2	5.0723452E-1	1.1098000E2	3.2546581E0	1.1142000E2	5.5398014E0	1.1687000E2	1.1018790E1	1.1135000E2	-6.3681123E-1	1.1130000E2	-2.7999883E0	1.1131000E2	5.5105225E0
1.1121000E2	2.5375775E0	1.1657000E2	5.1695669E0	1.1109000E2	1.7322052E0	1.1094000E2	5.0556894E-1	1.1108000E2	3.2449410E0	1.1153000E2	5.5768634E0	1.1698000E2	1.1050027E1	1.1145000E2	-6.2828239E-1	1.1140000E2	-2.7309744E0	1.1141000E2	5.5025987E0
1.1132000E2	2.5292449E0	1.1667000E2	5.1541327E0	1.1125000E2	1.7239380E0	1.1104000E2	5.0405952E-1	1.1119000E2	3.2342858E0	1.1163000E2	5.6132859E0	1.1708000E2	1.1077554E1	1.1155000E2	-6.1262241E-1	1.1150000E2	-2.6518467E0	1.1151000E2	5.4838085E0
1.1142000E2	2.5216937E0	1.1677000E2	5.1387446E0	1.1135000E2	1.7187911E0	1.1119000E2	5.0180384E-1	1.1131000E2	3.2227018E0	1.1173000E2	5.6490690E0	1.1722000E2	1.1103874E1	1.1166000E2	-5.8672479E-1	1.1160000E2	-2.5765475E0	1.1162000E2	5.4545271E0
1.1153000E2	2.5134133E0	1.1687000E2	5.1234025E0	1.1145000E2	1.7136595E0	1.1130000E2	5.0015609E-1	1.1141000E2	3.2130801E0	1.1184000E2	5.6852912E0	1.1732000E2	1.1125776E1	1.1176000E2	-5.5393113E-1	1.1171000E2	-2.5050767E0	1.1172000E2	5.4172808E0
1.1163000E2	2.5059093E0	1.1698000E2	5.1065790E0	1.1155000E2	1.7085432E0	1.1140000E2	4.9866283E-1	1.1151000E2	3.2034872E0	1.1194000E2	5.7159455E0	1.1742000E2	1.1148738E1	1.1186000E2	-5.2255631E-1	1.1181000E2	-2.4477838E0	1.1183000E2	5.3720699E0
1.1173000E2	2.4984277E0	1.1708000E2	5.0913329E0	1.1166000E2	1.7029329E0	1.1150000E2	4.9717403E-1	1.1162000E2	3.1929681E0	1.1205000E2	5.7410317E0	1.1753000E2	1.1176183E1	1.1196000E2	-4.9260032E-1	1.1192000E2	-2.4004073E0	1.1193000E2	5.3306539E0
1.1184000E2	2.4902237E0	1.1722000E2	5.0700648E0	1.1176000E2	1.6978487E0	1.1160000E2	4.9568968E-1	1.1172000E2	3.1834352E0	1.1215000E2	5.7528967E0	1.1763000E2	1.1203664E1	1.1207000E2	-4.6270950E-1	1.1202000E2	-2.3679122E0	1.1203000E2	5.2973910E0
1.1194000E2	2.4827890E0	1.1732000E2	5.0549277E0	1.1186000E2	1.6927796E0	1.1171000E2	4.9406201E-1	1.1183000E2	3.1729819E0	1.1225000E2	5.7569492E0	1.1773000E2	1.1235915E1	1.1217000E2	-4.4136866E-1	1.1212000E2	-2.3527837E0	1.1213000E2	5.2641987E0
1.1205000E2	2.4746364E0	1.1742000E2	5.0398358E0	1.1196000E2	1.6877257E0	1.1181000E2	4.9258694E-1	1.1193000E2	3.1635087E0	1.1235000E2	5.7531891E0	1.1784000E2	1.1272937E1	1.1227000E2	-4.2857778E-1	1.1233000E2	-2.3532982E0	1.1228000E2	5.2456679E0
1.1215000E2	2.4672481E0	1.1753000E2	5.0232867E0	1.1207000E2	1.6821838E0	1.1192000E2	4.9096946E-1	1.1203000E2	3.1540638E0	1.1246000E2	5.7416166E0	1.1794000E2	1.1311415E1	1.1238000E2	-4.2292127E-1	1.1243000E2	-2.3622833E0	1.1238000E2	5.2361526E0
1.1225000E2	2.4598820E0	1.1763000E2	5.0082893E0	1.1217000E2	1.6771615E0	1.1202000E2	4.8950363E-1	1.1213000E2	3.1446471E0	1.1256000E2	5.7085851E0	1.1804000E2	1.1352085E1	1.1248000E2	-4.2581472E-1	1.1253000E2	-2.3787768E0	1.1249000E2	5.2428575E0
1.1235000E2	2.4525378E0	1.1773000E2	4.9933366E0	1.1227000E2	1.6721542E0	1.1212000E2	4.8804218E-1	1.1228000E2	3.1305747E0	1.1266000E2	5.6733091E0	1.1821000E2	1.1384281E1	1.1259000E2	-4.2967598E-1	1.1263000E2	-2.4007379E0	1.1259000E2	5.2601832E0
1.1246000E2	2.4444845E0	1.1784000E2	4.9769402E0	1.1238000E2	1.6666634E0	1.1233000E2	4.8498731E-1	1.1238000E2	3.1212281E0	1.1276000E2	5.6357885E0	1.1831000E2	1.1415700E1	1.1269000E2	-4.3450505E-1	1.1273000E2	-2.4281663E0	1.1270000E2	5.2881297E0
1.1256000E2	2.4371863E0	1.1794000E2	4.9620812E0	1.1248000E2	1.6616875E0	1.1243000E2	4.8353934E-1	1.1249000E2	3.1109791E0	1.1287000E2	5.5900164E0	1.1841000E2	1.1439356E1	1.1279000E2	-4.4006681E-1	1.1284000E2	-2.4550036E0	1.1280000E2	5.3290715E0
1.1266000E2	2.4299099E0	1.1804000E2	4.9472665E0	1.1259000E2	1.6562311E0	1.1253000E2	4.8209570E-1	1.1259000E2	3.1016910E0	1.1297000E2	5.5411701E0	1.1852000E2	1.1449767E1	1.1289000E2	-4.3952417E-1	1.1294000E2	-2.4739969E0	1.1291000E2	5.3777325E0
1.1276000E2	2.4226552E0	1.1821000E2	4.9221829E0	1.1269000E2	1.6512862E0	1.1263000E2	4.8065636E-1	1.1270000E2	3.0915061E0	1.1307000E2	5.5002230E0	1.1862000E2	1.1446935E1	1.1299000E2	-4.3139937E-1	1.1304000E2	-2.4863112E0	1.1301000E2	5.4223528E0
1.1287000E2	2.4147000E0	1.1831000E2	4.9074873E0	1.1279000E2	1.6463562E0	1.1273000E2	4.7922132E-1	1.1280000E2	3.0822762E0	1.1322000E2	5.4671750E0	1.1873000E2	1.1438653E1	1.1309000E2	-4.2167805E-1	1.1320000E2	-2.4880404E0	1.1312000E2	5.4629327E0
1.1297000E2	2.4074907E0	1.1841000E2	4.8928356E0	1.1289000E2	1.6414409E0	1.1284000E2	4.7764772E-1	1.1291000E2	3.0721551E0	1.1332000E2	5.4524691E0	1.1883000E2	1.1420476E1	1.1324000E2	-4.0716549E-1	1.1330000E2	-2.4821888E0	1.1327000E2	5.5070113E0
1.1307000E2	2.4003030E0	1.1852000E2	4.8767692E0	1.1299000E2	1.6365402E0	1.1294000E2	4.7622167E-1	1.1301000E2	3.0629829E0	1.1342000E2	5.4479068E0	1.1893000E2	1.1395615E1	1.1335000E2	-3.8475517E-1	1.1340000E2	-2.4687562E0	1.1337000E2	5.5468815E0
1.1322000E2	2.3895615E0	1.1862000E2	4.8622093E0	1.1309000E2	1.6316542E0	1.1304000E2	4.7479987E-1	1.1312000E2	3.0529251E0	1.1353000E2	5.4534883E0	1.1904000E2	1.1363228E1	1.1345000E2	-3.5444711E-1	1.1350000E2	-2.4477427E0	1.1347000E2	5.5825431E0
1.1332000E2	2.3824273E0	1.1873000E2	4.8462435E0	1.1324000E2	1.6243525E0	1.1320000E2	4.7253381E-1	1.1327000E2	3.0392632E0	1.1363000E2	5.4830826E0	1.1921000E2	1.1326737E1	1.1355000E2	-3.1160930E-1	1.1361000E2	-2.4198652E0	1.1358000E2	5.6080794E0
1.1342000E2	2.3753144E0	1.1883000E2	4.8317746E0	1.1335000E2	1.6190187E0	1.1330000E2	4.7112303E-1	1.1337000E2	3.0301892E0	1.1373000E2	5.5231621E0	1.1931000E2	1.1296805E1	1.1366000E2	-2.6845590E-1	1.1371000E2	-2.3907093E0	1.1368000E2	5.6334478E0
1.1353000E2	2.3675147E0	1.1893000E2	4.8173489E0	1.1345000E2	1.6141850E0	1.1340000E2	4.6971645E-1	1.1347000E2	3.0211423E0	1.1383000E2	5.5660736E0	1.1941000E2	1.1266447E1	1.1376000E2	-2.2498692E-1	1.1381000E2	-2.3602749E0	1.1378000E2	5.6586483E0
1.1363000E2	2.3604463E0	1.1904000E2	4.8015304E0	1.1355000E2	1.6093657E0	1.1350000E2	4.6831407E-1	1.1358000E2	3.0112220E0	1.1394000E2	5.6118169E0	1.1952000E2	1.1246290E1	1.1386000E2	-1.8120234E-1	1.1391000E2	-2.3346206E0	1.1388000E2	5.6784047E0
1.1373000E2	2.3533990E0	1.1921000E2	4.7771858E0	1.1366000E2	1.6040811E0	1.1361000E2	4.6677629E-1	1.1368000E2	3.0022317E0	1.1404000E2	5.6613405E0	1.1962000E2	1.1236333E1	1.1397000E2	-1.3562441E-1	1.1401000E2	-2.3138561E0	1.1398000E2	5.7009957E0
1.1383000E2	2.3463727E0	1.1931000E2	4.7629231E0	1.1376000E2	1.5992920E0	1.1371000E2	4.6538269E-1	1.1378000E2	2.9932683E0	1.1414000E2	5.7035523E0	1.1972000E2	1.1235840E1	1.1407000E2	-8.6211223E-2	1.1412000E2	-2.2962801E0	1.1409000E2	5.7207755E0
1.1394000E2	2.3386680E0	1.1941000E2	4.7487030E0	1.1386000E2	1.5945171E0	1.1381000E2	4.6399325E-1	1.1388000E2	2.9843316E0	1.1425000E2	5.7384523E0	1.1982000E2	1.1240754E1	1.1418000E2	-3.2962769E-2	1.1422000E2	-2.2836340E0	1.1419000E2	5.7377440E0
1.1404000E2	2.3316857E0	1.1952000E2	4.7331099E0	1.1397000E2	1.5892813E0	1.1391000E2	4.6260796E-1	1.1398000E2	2.9754217E0	1.1435000E2	5.7604580E0	1.1992000E2	1.1251783E1	1.1428000E2	2.6676767E-2	1.1433000E2	-2.2759178E0	1.1429000E2	5.7553458E0
1.1414000E2	2.3247243E0	1.1962000E2	4.7189788E0	1.1407000E2	1.5845364E0	1.1401000E2	4.6122681E-1	1.1409000E2	2.9656514E0	1.1446000E2	5.7777675E0	1.2003000E2	1.1265716E1	1.1438000E2	8.9835978E-2	1.1443000E2	-2.2792193E0	1.1439000E2	5.7703044E0
1.1425000E2	2.3170907E0	1.1972000E2	4.7048899E0	1.1418000E2	1.5793333E0	1.1412000E2	4.5971230E-1	1.1419000E2	2.9567972E0	1.1456000E2	5.7843739E0	1.2013000E2	1.1285974E1	1.1448000E2	1.5651486E-1	1.1453000E2	-2.2874508E0	1.1450000E2	5.7826196E0
1.1435000E2	2.3101728E0	1.1982000E2	4.6908431E0	1.1428000E2	1.5746181E0	1.1422000E2	4.5833979E-1	1.1429000E2	2.9479695E0	1.1467000E2	5.7799355E0	1.2025000E2	1.1303552E1	1.1458000E2	2.2208143E-1	1.1464000E2	-2.2980343E0	1.1460000E2	5.7966496E0
1.1446000E2	2.3025871E0	1.1992000E2	4.6768382E0	1.1438000E2	1.5699169E0	1.1433000E2	4.5683476E-1	1.1439000E2	2.9391681E0	1.1477000E2	5.7630780E0	1.2035000E2	1.1318449E1	1.1469000E2	2.8852004E-1	1.1474000E2	-2.3074257E0	1.1470000E2	5.8023485E0
1.1456000E2	2.2957125E0	1.2003000E2	4.6614811E0	1.1448000E2	1.5652298E0	1.1443000E2	4.5547085E-1	1.1450000E2	2.9295169E0	1.1487000E2	5.7428291E0	1.2045000E2	1.1335112E1	1.1479000E2	3.4984503E-1	1.1484000E2	-2.3156249E0	1.1480000E2	5.7997165E0
1.1467000E2	2.2881742E0	1.2013000E2	4.6475639E0	1.1458000E2	1.5605567E0	1.1453000E2	4.5411100E-1	1.1460000E2	2.9207705E0	1.1497000E2	5.7191887E0	1.2055000E2	1.1347321E1	1.1489000E2	4.0605642E-1	1.1494000E2	-2.3212017E0	1.1491000E2	5.7968358E0
1.1477000E2	2.2813426E0	1.2025000E2	4.6309180E0	1.1469000E2	1.5554324E0	1.1464000E2	4.5261986E-1	1.1470000E2	2.9120503E0	1.1507000E2	5.6809163E0	1.2066000E2	1.1357656E1	1.1499000E2	4.5715420E-1	1.1505000E2	-2.3233946E0	1.1501000E2	5.7922628E0
1.1487000E2	2.2745315E0	1.2035000E2	4.6170920E0	1.1479000E2	1.5507885E0	1.1474000E2	4.5126853E-1	1.1480000E2	2.9033562E0	1.1523000E2	5.6281306E0	1.2076000E2	1.1366852E1	1.1510000E2	4.9938883E-1	1.1520000E2	-2.3192004E0	1.1511000E2	5.7900846E0
1.1497000E2	2.2677407E0	1.2045000E2	4.6033073E0	1.1489000E2	1.5461585E0	1.1484000E2	4.4992123E-1	1.1491000E2	2.8938226E0	1.1533000E2	5.5743593E0	1.2087000E2	1.1375619E1	1.1525000E2	5.3299017E-1	1.1531000E2	-2.3106603E0	1.1527000E2	5.7903011E0
1.1507000E2	2.2609702E0	1.2055000E2	4.5895638E0	1.1499000E2	1.5415423E0	1.1494000E2	4.4857795E-1	1.1501000E2	2.8851828E0	1.1544000E2	5.5169866E0	1.2097000E2	1.1385178E1	1.1535000E2	5.5819334E-1	1.1541000E2	-2.2954694E0	1.1537000E2	5.7900107E0
1.1523000E2	2.2501793E0	1.2066000E2	4.5744932E0	1.1510000E2	1.5364804E0	1.1505000E2	4.4710498E-1	1.1511000E2	2.8765689E0	1.1554000E2	5.4551829E0	1.2107000E2	1.1388540E1	1.1546000E2	5.7942214E-1	1.1551000E2	-2.2675398E0	1.1547000E2	5.7936813E0
1.1533000E2	2.2434612E0	1.2076000E2	4.5608357E0	1.1525000E2	1.5296046E0	1.1520000E2	4.4510417E-1	1.1527000E2	2.8628400E0	1.1565000E2	5.3957851E0	1.2120000E2	1.1385707E1	1.1556000E2	5.9667657E-1	1.1562000E2	-2.2329595E0	1.1557000E2	5.7960366E0
1.1544000E2	2.2360945E0	1.2087000E2	4.5458595E0	1.1535000E2	1.5250379E0	1.1531000E2	4.4364260E-1	1.1537000E2	2.8542928E0	1.1575000E2	5.3387929E0	1.2131000E2	1.1385611E1	1.1566000E2	6.1143439E-1	1.1572000E2	-2.1947541E0	1.1568000E2	5.7970769E0
1.1554000E2	2.2294185E0	1.2097000E2	4.5322875E0	1.1546000E2	1.5200302E0	1.1541000E2	4.4231807E-1	1.1547000E2	2.8457710E0	1.1585000E2	5.2867729E0	1.2141000E2	1.1384904E1	1.1576000E2	6.2355233E-1	1.1582000E2	-2.1534422E0	1.1578000E2	5.8019466E0
1.1565000E2	2.2220978E0	1.2107000E2	4.5187560E0	1.1556000E2	1.5154920E0	1.1551000E2	4.4099749E-1	1.1557000E2	2.8372748E0	1.1596000E2	5.2383506E0	1.2152000E2	1.1379139E1	1.1587000E2	6.4180694E-1	1.1592000E2	-2.1109905E0	1.1588000E2	5.8111888E0
1.1575000E2	2.2154636E0	1.2120000E2	4.5012254E0	1.1566000E2	1.5109674E0	1.1562000E2	4.3954941E-1	1.1568000E2	2.8279581E0	1.1606000E2	5.1853278E0	1.2162000E2	1.1370896E1	1.1597000E2	6.6619824E-1	1.1603000E2	-2.0673989E0	1.1598000E2	5.8167212E0
1.1585000E2	2.2088491E0	1.2131000E2	4.4864449E0	1.1576000E2	1.5064562E0	1.1572000E2	4.3823710E-1	1.1578000E2	2.8195150E0	1.1623000E2	5.1391678E0	1.2172000E2	1.1351772E1	1.1607000E2	6.9672621E-1	1.1620000E2	-2.0357404E0	1.1609000E2	5.8169850E0
1.1596000E2	2.2015960E0	1.2141000E2	4.4730503E0	1.1587000E2	1.5015096E0	1.1582000E2	4.3692871E-1	1.1588000E2	2.8110971E0	1.1633000E2	5.0995292E0	1.2182000E2	1.1325189E1	1.1618000E2	7.3648893E-1	1.1630000E2	-2.0180561E0	1.1619000E2	5.8126066E0
1.1606000E2	2.1950230E0	1.2152000E2	4.4583623E0	1.1597000E2	1.4970267E0	1.1592000E2	4.3562422E-1	1.1598000E2	2.8027044E0	1.1643000E2	5.0528842E0	1.2193000E2	1.1291148E1	1.1628000E2	7.8062455E-1	1.1641000E2	-2.0158491E0	1.1630000E2	5.8079442E0
1.1623000E2	2.1838938E0	1.2162000E2	4.4450515E0	1.1607000E2	1.4925572E0	1.1603000E2	4.3419378E-1	1.1609000E2	2.7935013E0	1.1653000E2	4.9992329E0	1.2203000E2	1.1251357E1	1.1638000E2	8.2913305E-1	1.1651000E2	-2.0314243E0	1.1640000E2	5.8029977E0
1.1633000E2	2.1773736E0	1.2172000E2	4.4317805E0	1.1618000E2	1.4876562E0	1.1620000E2	4.3199234E-1	1.1619000E2	2.7851610E0	1.1664000E2	4.9473368E0	1.2220000E2	1.1209165E1	1.1649000E2	8.7735553E-1	1.1661000E2	-2.0637266E0	1.1650000E2	5.7992035E0
1.1643000E2	2.1708729E0	1.2182000E2	4.4185490E0	1.1628000E2	1.4832146E0	1.1630000E2	4.3070259E-1	1.1630000E2	2.7760155E0	1.1674000E2	4.8963664E0	1.2230000E2	1.1164570E1	1.1659000E2	9.2739605E-1	1.1682000E2	-2.1132745E0	1.1661000E2	5.7988351E0
1.1653000E2	2.1643916E0	1.2193000E2	4.4040400E0	1.1638000E2	1.4787864E0	1.1641000E2	4.2928831E-1	1.1640000E2	2.7677275E0	1.1684000E2	4.8462027E0	1.2241000E2	1.1114225E1	1.1670000E2	9.7567278E-1	1.1692000E2	-2.1794575E0	1.1671000E2	5.8018926E0
1.1664000E2	2.1572845E0	1.2203000E2	4.3908914E0	1.1649000E2	1.4739306E0	1.1651000E2	4.2800664E-1	1.1650000E2	2.7594642E0	1.1694000E2	4.7982696E0	1.2251000E2	1.1066380E1	1.1680000E2	1.0230573E0	1.1702000E2	-2.2464916E0	1.1681000E2	5.8089190E0
1.1674000E2	2.1508437E0	1.2220000E2	4.3686288E0	1.1659000E2	1.4695300E0	1.1661000E2	4.2672879E-1	1.1661000E2	2.7504031E0	1.1705000E2	4.7499513E0	1.2261000E2	1.1021745E1	1.1690000E2	1.0667587E0	1.1712000E2	-2.3143768E0	1.1692000E2	5.8230208E0
1.1684000E2	2.1444222E0	1.2230000E2	4.3555859E0	1.1670000E2	1.4647046E0	1.1682000E2	4.2405771E-1	1.1671000E2	2.7421916E0	1.1715000E2	4.7094461E0	1.2272000E2	1.0980319E1	1.1700000E2	1.1070120E0	1.1723000E2	-2.3831132E0	1.1702000E2	5.8412964E0
1.1694000E2	2.1380198E0	1.2241000E2	4.3412837E0	1.1680000E2	1.4603316E0	1.1692000E2	4.2279165E-1	1.1681000E2	2.7340045E0	1.1726000E2	4.6764125E0	1.2282000E2	1.0942341E1	1.1710000E2	1.1438173E0	1.1734000E2	-2.4316791E0	1.1712000E2	5.8637458E0
1.1705000E2	2.1309993E0	1.2251000E2	4.3283224E0	1.1690000E2	1.4559717E0	1.1702000E2	4.2152937E-1	1.1692000E2	2.7250270E0	1.1736000E2	4.6495497E0	1.2292000E2	1.0909975E1	1.1726000E2	1.1716587E0	1.1744000E2	-2.4619353E0	1.1727000E2	5.8856136E0
1.1715000E2	2.1246371E0	1.2261000E2	4.3153998E0	1.1700000E2	1.4516247E0	1.1712000E2	4.2027086E-1	1.1702000E2	2.7168912E0	1.1746000E2	4.6288576E0	1.2303000E2	1.0883220E1	1.1736000E2	1.1978158E0	1.1754000E2	-2.4703374E0	1.1738000E2	5.9082293E0
1.1726000E2	2.1176605E0	1.2272000E2	4.3012296E0	1.1710000E2	1.4472908E0	1.1723000E2	4.1889084E-1	1.1712000E2	2.7087797E0	1.1757000E2	4.6157107E0	1.2313000E2	1.0858437E1	1.1747000E2	1.2222887E0	1.1765000E2	-2.4579406E0	1.1748000E2	5.9315930E0
1.1736000E2	2.1113380E0	1.2282000E2	4.2883879E0	1.1726000E2	1.4403834E0	1.1734000E2	4.1751535E-1	1.1727000E2	2.6966579E0	1.1767000E2	4.5910552E0	1.2324000E2	1.0844873E1	1.1757000E2	1.2417073E0	1.1775000E2	-2.4290173E0	1.1758000E2	5.9527022E0
1.1746000E2	2.1050345E0	1.2292000E2	4.2755845E0	1.1736000E2	1.4360830E0	1.1744000E2	4.1626882E-1	1.1738000E2	2.6878030E0	1.1777000E2	4.5660130E0	1.2334000E2	1.0845106E1	1.1767000E2	1.2539676E0	1.1785000E2	-2.3835674E0	1.1769000E2	5.9732546E0
1.1757000E2	2.0981223E0	1.2303000E2	4.2615450E0	1.1747000E2	1.4313674E0	1.1754000E2	4.1502602E-1	1.1748000E2	2.6797783E0	1.1787000E2	4.5407029E0	1.2344000E2	1.0859136E1	1.1777000E2	1.2611735E0	1.1795000E2	-2.3215910E0	1.1779000E2	5.9916916E0
1.1767000E2	2.0918582E0	1.2313000E2	4.2488218E0	1.1757000E2	1.4270939E0	1.1765000E2	4.1366321E-1	1.1758000E2	2.6717776E0	1.1798000E2	4.5167992E0	1.2355000E2	1.0883992E1	1.1788000E2	1.2654743E0	1.1806000E2	-2.2585906E0	1.1789000E2	6.0080130E0
1.1777000E2	2.0856127E0	1.2324000E2	4.2348702E0	1.1767000E2	1.4228332E0	1.1775000E2	4.1242819E-1	1.1769000E2	2.6630044E0	1.1808000E2	4.4969174E0	1.2365000E2	1.0917035E1	1.1798000E2	1.2715290E0	1.1820000E2	-2.1968710E0	1.1799000E2	6.0201355E0
1.1787000E2	2.0793860E0	1.2334000E2	4.2222266E0	1.1777000E2	1.4185852E0	1.1785000E2	4.1119685E-1	1.1779000E2	2.6550538E0	1.1823000E2	4.4810578E0	1.2375000E2	1.0958263E1	1.1808000E2	1.2744435E0	1.1830000E2	-2.1381292E0	1.1810000E2	6.0293945E0
1.1798000E2	2.0725580E0	1.2344000E2	4.2096208E0	1.1788000E2	1.4139271E0	1.1795000E2	4.0996919E-1	1.1789000E2	2.6471269E0	1.1833000E2	4.4700497E0	1.2386000E2	1.1013261E1	1.1826000E2	1.2742178E0	1.1840000E2	-2.0903140E0	1.1820000E2	6.0357900E0
1.1808000E2	2.0663702E0	1.2355000E2	4.1957979E0	1.1798000E2	1.4097057E0	1.1806000E2	4.0862299E-1	1.1799000E2	2.6392237E0	1.1843000E2	4.4667275E0	1.2396000E2	1.1072482E1	1.1836000E2	1.2754368E0	1.1850000E2	-2.0515646E0	1.1831000E2	6.0450097E0
1.1823000E2	2.0571231E0	1.2365000E2	4.1832710E0	1.1808000E2	1.4054969E0	1.1820000E2	4.0691604E-1	1.1810000E2	2.6305574E0	1.1854000E2	4.4698993E0	1.2406000E2	1.1132577E1	1.1846000E2	1.2754526E0	1.1861000E2	-2.0186813E0	1.1841000E2	6.0502763E0
1.1833000E2	2.0509814E0	1.2375000E2	4.1707815E0	1.1826000E2	1.3979527E0	1.1830000E2	4.0570116E-1	1.1820000E2	2.6227037E0	1.1864000E2	4.4781906E0	1.2421000E2	1.1193546E1	1.1856000E2	1.2770564E0	1.1871000E2	-1.9911453E0	1.1851000E2	6.0521328E0
1.1843000E2	2.0448580E0	1.2386000E2	4.1570861E0	1.1836000E2	1.3937790E0	1.1840000E2	4.0448991E-1	1.1831000E2	2.6140916E0	1.1874000E2	4.5029370E0	1.2431000E2	1.1243958E1	1.1867000E2	1.2836182E0	1.1881000E2	-1.9767021E0	1.1861000E2	6.0505791E0
1.1854000E2	2.0381434E0	1.2396000E2	4.1446748E0	1.1846000E2	1.3896178E0	1.1850000E2	4.0328227E-1	1.1841000E2	2.6062870E0	1.1885000E2	4.5330165E0	1.2441000E2	1.1287058E1	1.1877000E2	1.2980061E0	1.1892000E2	-1.9622787E0	1.1871000E2	6.0459877E0
1.1864000E2	2.0320584E0	1.2406000E2	4.1323005E0	1.1856000E2	1.3854690E0	1.1861000E2	4.0195803E-1	1.1851000E2	2.5985058E0	1.1895000E2	4.5680876E0	1.2451000E2	1.1322845E1	1.1887000E2	1.3173519E0	1.1902000E2	-1.9478750E0	1.1881000E2	6.0408497E0
1.1874000E2	2.0259915E0	1.2421000E2	4.1138083E0	1.1867000E2	1.3809196E0	1.1871000E2	4.0075795E-1	1.1861000E2	2.5907477E0	1.1905000E2	4.6038604E0	1.2462000E2	1.1349089E1	1.1898000E2	1.3414258E0	1.1912000E2	-1.9337549E0	1.1891000E2	6.0351651E0
1.1885000E2	2.0193389E0	1.2431000E2	4.1015262E0	1.1877000E2	1.3767967E0	1.1881000E2	3.9956146E-1	1.1871000E2	2.5830128E0	1.1923000E2	4.6482668E0	1.2472000E2	1.1367717E1	1.1908000E2	1.3703443E0	1.1922000E2	-1.9176134E0	1.1902000E2	6.0273676E0
1.1895000E2	2.0133100E0	1.2441000E2	4.0892808E0	1.1887000E2	1.3726862E0	1.1892000E2	3.9824944E-1	1.1881000E2	2.5753010E0	1.1933000E2	4.6933749E0	1.2482000E2	1.1375091E1	1.1927000E2	1.4087664E0	1.1933000E2	-1.9051753E0	1.1912000E2	6.0221476E0
1.1905000E2	2.0072991E0	1.2451000E2	4.0770719E0	1.1898000E2	1.3681787E0	1.1902000E2	3.9706043E-1	1.1891000E2	2.5676122E0	1.1944000E2	4.7383551E0	1.2492000E2	1.1371211E1	1.1938000E2	1.4566921E0	1.1943000E2	-1.8974959E0	1.1928000E2	6.0165026E0
1.1923000E2	1.9965246E0	1.2462000E2	4.0636842E0	1.1908000E2	1.3640939E0	1.1912000E2	3.9587497E-1	1.1902000E2	2.5591811E0	1.1954000E2	4.7698339E0	1.2502000E2	1.1364940E1	1.1948000E2	1.5081607E0	1.1953000E2	-1.8793453E0	1.1939000E2	6.0104326E0
1.1933000E2	1.9905638E0	1.2472000E2	4.0515518E0	1.1927000E2	1.3563664E0	1.1922000E2	3.9469306E-1	1.1912000E2	2.5515405E0	1.1965000E2	4.7890032E0	1.2512000E2	1.1354728E1	1.1958000E2	1.5650916E0	1.1963000E2	-1.8696719E0	1.1949000E2	6.0086770E0
1.1944000E2	1.9840275E0	1.2482000E2	4.0394555E0	1.1938000E2	1.3519125E0	1.1933000E2	3.9339702E-1	1.1928000E2	2.5393628E0	1.1975000E2	4.7932475E0	1.2525000E2	1.1340573E1	1.1969000E2	1.6246940E0	1.1974000E2	-1.8684755E0	1.1959000E2	6.0070429E0
1.1954000E2	1.9781040E0	1.2492000E2	4.0273954E0	1.1948000E2	1.3478763E0	1.1943000E2	3.9222250E-1	1.1939000E2	2.5310245E0	1.1985000E2	4.7823529E0	1.2535000E2	1.1318451E1	1.1979000E2	1.6841231E0	1.1984000E2	-1.8626833E0	1.1969000E2	6.0055306E0
1.1965000E2	1.9716086E0	1.2502000E2	4.0153713E0	1.1958000E2	1.3438521E0	1.1953000E2	3.9105149E-1	1.1949000E2	2.5234679E0	1.1995000E2	4.7546771E0	1.2545000E2	1.1282539E1	1.1990000E2	1.7405109E0	1.1994000E2	-1.8653681E0	1.1980000E2	6.0050721E0
1.1975000E2	1.9657222E0	1.2512000E2	4.0033830E0	1.1969000E2	1.3394394E0	1.1963000E2	3.8988397E-1	1.1959000E2	2.5159339E0	1.2006000E2	4.7122041E0	1.2555000E2	1.1238422E1	1.2000000E2	1.7967254E0	1.2005000E2	-1.8783907E0	1.1990000E2	6.0048709E0
1.1985000E2	1.9598534E0	1.2525000E2	3.9878518E0	1.1979000E2	1.3354403E0	1.1974000E2	3.8860373E-1	1.1969000E2	2.5084223E0	1.2022000E2	4.6549338E0	1.2565000E2	1.1186402E1	1.2010000E2	1.8554143E0	1.2020000E2	-1.8962529E0	1.2000000E2	6.0106145E0
1.1995000E2	1.9540021E0	1.2535000E2	3.9759458E0	1.1990000E2	1.3310552E0	1.1984000E2	3.8744352E-1	1.1980000E2	2.5001855E0	1.2036000E2	4.5863673E0	1.2576000E2	1.1132086E1	1.2026000E2	1.9084322E0	1.2030000E2	-1.9242822E0	1.2010000E2	6.0223030E0
1.2006000E2	1.9475859E0	1.2545000E2	3.9640753E0	1.2000000E2	1.3270812E0	1.1994000E2	3.8628678E-1	1.1990000E2	2.4927210E0	1.2046000E2	4.5144364E0	1.2586000E2	1.1073508E1	1.2037000E2	1.9591490E0	1.2040000E2	-1.9486739E0	1.2021000E2	6.0365648E0
1.2022000E2	1.9382907E0	1.2555000E2	3.9522402E0	1.2010000E2	1.3231191E0	1.2005000E2	3.8501835E-1	1.2000000E2	2.4852788E0	1.2057000E2	4.4502632E0	1.2597000E2	1.1010666E1	1.2047000E2	2.0075647E0	1.2050000E2	-1.9694280E0	1.2031000E2	6.0577071E0
1.2036000E2	1.9301938E0	1.2565000E2	3.9404405E0	1.2026000E2	1.3168044E0	1.2020000E2	3.8329538E-1	1.2010000E2	2.4778588E0	1.2067000E2	4.4103190E0	1.2607000E2	1.0947689E1	1.2057000E2	2.0545450E0	1.2061000E2	-2.0023108E0	1.2041000E2	6.0857299E0
1.2046000E2	1.9244311E0	1.2576000E2	3.9275014E0	1.2037000E2	1.3124804E0	1.2030000E2	3.8215102E-1	1.2021000E2	2.4697224E0	1.2078000E2	4.3903139E0	1.2621000E2	1.0889479E1	1.2067000E2	2.0981706E0	1.2071000E2	-2.0315560E0	1.2051000E2	6.1169836E0
1.2057000E2	1.9181119E0	1.2586000E2	3.9157755E0	1.2047000E2	1.3085619E0	1.2040000E2	3.8101008E-1	1.2031000E2	2.4623488E0	1.2088000E2	4.3928637E0	1.2631000E2	1.0834105E1	1.2077000E2	2.1384413E0			1.2061000E2	6.1554332E0
1.2067000E2	1.9123853E0	1.2597000E2	3.9029175E0	1.2057000E2	1.3046551E0	1.2050000E2	3.7987254E-1	1.2041000E2	2.4549973E0	1.2098000E2	4.4179684E0	1.2641000E2	1.0791416E1	1.2088000E2	2.1735430E0			1.2071000E2	6.1995125E0
1.2078000E2	1.9061056E0	1.2607000E2	3.8912650E0	1.2067000E2	1.3007599E0	1.2061000E2	3.7862517E-1	1.2051000E2	2.4476677E0	1.2108000E2	4.4581318E0	1.2652000E2	1.0757448E1	1.2098000E2	2.2054127E0			1.2082000E2	6.2492214E0
1.2088000E2	1.9004148E0	1.2621000E2	3.8750100E0	1.2077000E2	1.2968764E0	1.2071000E2	3.7749475E-1	1.2061000E2	2.4403600E0	1.2123000E2	4.5117115E0	1.2663000E2	1.0730579E1	1.2108000E2	2.2321133E0			1.2092000E2	6.3033349E0
1.2098000E2	1.8947410E0	1.2631000E2	3.8634408E0	1.2088000E2	1.2926179E0			1.2071000E2	2.4330741E0	1.2134000E2	4.5775158E0	1.2673000E2	1.0710810E1	1.2126000E2	2.2509972E0			1.2103000E2	6.3572549E0
1.2108000E2	1.8890841E0	1.2641000E2	3.8519062E0	1.2098000E2	1.2887587E0			1.2082000E2	2.4250847E0	1.2144000E2	4.6443251E0	1.2683000E2	1.0684128E1	1.2136000E2	2.2646486E0			1.2113000E2	6.4109813E0
1.2123000E2	1.8806304E0	1.2652000E2	3.8392579E0	1.2108000E2	1.2849110E0			1.2092000E2	2.4178444E0	1.2154000E2	4.7119259E0	1.2694000E2	1.0656140E1	1.2146000E2	2.2696974E0			1.2128000E2	6.4664714E0
1.2134000E2	1.8744550E0	1.2663000E2	3.8266511E0	1.2126000E2	1.2780141E0			1.2103000E2	2.4099051E0	1.2164000E2	4.7691963E0	1.2704000E2	1.0632670E1	1.2157000E2	2.2661436E0			1.2139000E2	6.5224204E0
1.2144000E2	1.8688587E0	1.2673000E2	3.8152263E0	1.2136000E2	1.2741985E0			1.2113000E2	2.4027101E0	1.2174000E2	4.8197970E0	1.2721000E2	1.0604384E1	1.2167000E2	2.2542769E0			1.2149000E2	6.5797606E0
1.2154000E2	1.8632790E0	1.2683000E2	3.8038356E0	1.2146000E2	1.2703942E0			1.2128000E2	2.3919579E0	1.2185000E2	4.8680180E0	1.2731000E2	1.0571587E1	1.2178000E2	2.2388727E0			1.2159000E2	6.6384919E0
1.2164000E2	1.8577161E0	1.2694000E2	3.7913452E0	1.2157000E2	1.2662227E0			1.2139000E2	2.3841035E0	1.2195000E2	4.9138592E0	1.2741000E2	1.0536206E1	1.2188000E2	2.2151555E0			1.2170000E2	6.7014232E0
1.2174000E2	1.8521697E0	1.2704000E2	3.7800258E0	1.2167000E2	1.2624423E0			1.2149000E2	2.3769856E0	1.2206000E2	4.9493887E0	1.2751000E2	1.0498243E1	1.2198000E2	2.1877843E0			1.2180000E2	6.7669964E0
1.2185000E2	1.8460878E0	1.2721000E2	3.7608604E0	1.2178000E2	1.2582969E0			1.2159000E2	2.3698889E0	1.2222000E2	4.9715634E0	1.2761000E2	1.0470929E1	1.2209000E2	2.1492289E0			1.2191000E2	6.8352116E0
1.2195000E2	1.8405762E0	1.2731000E2	3.7496320E0	1.2188000E2	1.2545401E0			1.2170000E2	2.3621070E0	1.2232000E2	4.9925649E0	1.2773000E2	1.0450300E1	1.2226000E2	2.1014264E0			1.2201000E2	6.9061657E0
1.2206000E2	1.8345324E0	1.2741000E2	3.7384372E0	1.2198000E2	1.2507946E0			1.2180000E2	2.3550548E0	1.2242000E2	5.0135851E0	1.2783000E2	1.0431455E1	1.2236000E2	2.0462963E0			1.2211000E2	6.9787691E0
1.2222000E2	1.8257768E0	1.2751000E2	3.7272758E0	1.2209000E2	1.2466874E0			1.2191000E2	2.3473216E0	1.2252000E2	5.0344104E0	1.2794000E2	1.0412951E1	1.2247000E2	1.9817797E0			1.2227000E2	7.0493720E0
1.2232000E2	1.8203258E0	1.2761000E2	3.7161477E0	1.2226000E2	1.2403665E0			1.2201000E2	2.3403135E0	1.2262000E2	5.0554705E0	1.2804000E2	1.0404637E1	1.2257000E2	1.9107213E0			1.2237000E2	7.1162650E0
1.2242000E2	1.8148910E0	1.2773000E2	3.7028378E0	1.2236000E2	1.2366633E0			1.2211000E2	2.3333263E0	1.2273000E2	5.0767654E0	1.2821000E2	1.0400688E1	1.2268000E2	1.8331211E0			1.2248000E2	7.1795834E0
1.2252000E2	1.8094725E0	1.2783000E2	3.6917827E0	1.2247000E2	1.2326025E0			1.2227000E2	2.3221901E0	1.2283000E2	5.0919868E0	1.2831000E2	1.0401408E1	1.2278000E2	1.7518472E0			1.2258000E2	7.2382596E0
1.2262000E2	1.8040702E0	1.2794000E2	3.6796601E0	1.2257000E2	1.2289225E0			1.2237000E2	2.3152570E0	1.2293000E2	5.1125676E0	1.2841000E2	1.0399609E1	1.2288000E2	1.6695244E0			1.2268000E2	7.2922934E0
1.2273000E2	1.7981463E0	1.2804000E2	3.6686742E0	1.2268000E2	1.2248871E0			1.2248000E2	2.3076545E0	1.2304000E2	5.1270749E0	1.2851000E2	1.0395291E1	1.2299000E2	1.5909284E0
1.2283000E2	1.7927778E0	1.2821000E2	3.6500734E0	1.2278000E2	1.2212301E0			1.2258000E2	2.3007648E0	1.2314000E2	5.1434405E0	1.2862000E2	1.0382847E1	1.2309000E2	1.5194290E0
1.2293000E2	1.7874253E0	1.2831000E2	3.6391758E0	1.2288000E2	1.2175840E0			1.2268000E2	2.2938957E0	1.2325000E2	5.1738462E0	1.2872000E2	1.0362037E1	1.2324000E2	1.4574616E0
1.2304000E2	1.7815560E0	1.2841000E2	3.6283107E0	1.2299000E2	1.2135859E0					1.2335000E2	5.2098545E0	1.2882000E2	1.0323833E1	1.2335000E2	1.4081838E0
1.2314000E2	1.7762370E0	1.2851000E2	3.6174781E0	1.2309000E2	1.2099626E0					1.2346000E2	5.2471757E0	1.2892000E2	1.0273136E1	1.2345000E2	1.3696764E0
1.2325000E2	1.7704045E0	1.2862000E2	3.6055995E0	1.2324000E2	1.2045480E0					1.2356000E2	5.2858096E0	1.2902000E2	1.0219794E1	1.2355000E2	1.3447839E0
1.2335000E2	1.7651188E0	1.2872000E2	3.5948347E0	1.2335000E2	1.2005927E0					1.2366000E2	5.3164018E0	1.2913000E2	1.0159830E1	1.2365000E2	1.3255006E0
1.2346000E2	1.7593228E0	1.2882000E2	3.5841021E0	1.2345000E2	1.1970082E0					1.2376000E2	5.3480907E0	1.2923000E2	1.0093245E1	1.2376000E2	1.3118265E0
1.2356000E2	1.7540701E0	1.2892000E2	3.5734014E0	1.2355000E2	1.1934345E0					1.2387000E2	5.3792339E0	1.2933000E2	1.0024002E1	1.2386000E2	1.3018244E0
1.2366000E2	1.7488332E0	1.2902000E2	3.5627327E0	1.2365000E2	1.1898714E0					1.2397000E2	5.3983986E0	1.2944000E2	9.9505810E0	1.2396000E2	1.2873082E0
1.2376000E2	1.7436119E0	1.2913000E2	3.5510340E0	1.2376000E2	1.1859643E0					1.2408000E2	5.4072131E0	1.2954000E2	9.8813868E0	1.2406000E2	1.2690638E0
1.2387000E2	1.7378865E0	1.2923000E2	3.5404321E0	1.2386000E2	1.1824235E0					1.2422000E2	5.4054636E0	1.2965000E2	9.8220273E0	1.2416000E2	1.2437210E0
1.2397000E2	1.7326979E0	1.2933000E2	3.5298618E0	1.2396000E2	1.1788932E0					1.2433000E2	5.4011009E0	1.2975000E2	9.7634729E0	1.2427000E2	1.2144376E0
1.2408000E2	1.7270083E0	1.2944000E2	3.5182710E0	1.2406000E2	1.1753736E0					1.2443000E2	5.3824300E0	1.2985000E2	9.7133440E0	1.2438000E2	1.1786718E0
1.2422000E2	1.7197941E0	1.2954000E2	3.5077669E0	1.2416000E2	1.1718644E0					1.2454000E2	5.3537408E0	1.2995000E2	9.6719430E0	1.2448000E2	1.1364234E0
1.2433000E2	1.7141469E0	1.2965000E2	3.4962486E0	1.2427000E2	1.1680164E0					1.2464000E2	5.3150334E0	1.3005000E2	9.6392697E0	1.2458000E2	1.0829170E0
1.2443000E2	1.7090292E0	1.2975000E2	3.4858103E0	1.2438000E2	1.1641810E0					1.2474000E2	5.2754462E0	1.3020000E2	9.6187209E0	1.2469000E2	1.0177208E0
1.2454000E2	1.7034173E0	1.2985000E2	3.4754031E0	1.2448000E2	1.1607053E0					1.2484000E2	5.2263618E0	1.3030000E2	9.6010285E0	1.2479000E2	9.4642780E-1
1.2464000E2	1.6983316E0	1.2995000E2	3.4650270E0	1.2458000E2	1.1572399E0					1.2495000E2	5.1799620E0	1.3040000E2	9.5822294E0	1.2490000E2	8.7097509E-1
1.2474000E2	1.6932611E0	1.3005000E2	3.4546819E0	1.2469000E2	1.1534399E0					1.2505000E2	5.1362467E0	1.3050000E2	9.5707289E0	1.2500000E2	7.9214854E-1
1.2484000E2	1.6882057E0	1.3020000E2	3.4392221E0	1.2479000E2	1.1499962E0					1.2515000E2	5.1052366E0	1.3061000E2	9.5607971E0	1.2511000E2	7.1428116E-1
1.2495000E2	1.6826623E0	1.3030000E2	3.4289540E0	1.2490000E2	1.1462200E0					1.2526000E2	5.0869292E0	1.3071000E2	9.5622816E0	1.2525000E2	6.4021757E-1
1.2505000E2	1.6776385E0	1.3040000E2	3.4187166E0	1.2500000E2	1.1427979E0					1.2536000E2	5.0733739E0	1.3081000E2	9.5751825E0	1.2535000E2	5.6995775E-1
1.2515000E2	1.6726298E0	1.3050000E2	3.4085097E0	1.2511000E2	1.1390454E0					1.2547000E2	5.0725214E0	1.3091000E2	9.5940235E0	1.2545000E2	5.1028621E-1
1.2526000E2	1.6671375E0	1.3061000E2	3.3973173E0	1.2525000E2	1.1342872E0					1.2557000E2	5.0886652E0	1.3102000E2	9.6253876E0	1.2556000E2	4.5380266E-1
1.2536000E2	1.6621601E0	1.3071000E2	3.3871744E0	1.2535000E2	1.1309007E0					1.2567000E2	5.1103723E0	1.3112000E2	9.6692748E0	1.2566000E2	4.0528257E-1
1.2547000E2	1.6567021E0	1.3081000E2	3.3770617E0	1.2545000E2	1.1275243E0					1.2578000E2	5.1376428E0	1.3125000E2	9.7164172E0	1.2577000E2	3.7031893E-1
1.2557000E2	1.6517559E0	1.3091000E2	3.3669792E0	1.2556000E2	1.1238219E0					1.2588000E2	5.1736996E0	1.3135000E2	9.7760827E0	1.2587000E2	3.3964931E-1
1.2567000E2	1.6468245E0	1.3102000E2	3.3559232E0	1.2566000E2	1.1204666E0					1.2599000E2	5.2026171E0	1.3146000E2	9.8382585E0	1.2597000E2	3.1643151E-1
1.2578000E2	1.6414169E0	1.3112000E2	3.3459038E0	1.2577000E2	1.1167874E0					1.2609000E2	5.2243951E0	1.3156000E2	9.9029446E0	1.2608000E2	3.0066555E-1
1.2588000E2	1.6365163E0	1.3125000E2	3.3329233E0	1.2587000E2	1.1134532E0					1.2622000E2	5.2388175E0	1.3166000E2	9.9733367E0	1.2618000E2	2.8207139E-1
1.2599000E2	1.6311425E0	1.3135000E2	3.3229726E0	1.2597000E2	1.1101288E0					1.2633000E2	5.2461878E0	1.3176000E2	1.0033716E1	1.2628000E2	2.6296560E-1
1.2609000E2	1.6262726E0	1.3146000E2	3.3120611E0	1.2608000E2	1.1064836E0					1.2643000E2	5.2556444E0	1.3187000E2	1.0084082E1	1.2639000E2	2.4334818E-1
1.2622000E2	1.6199635E0	1.3156000E2	3.3021727E0	1.2618000E2	1.1031801E0					1.2653000E2	5.2671872E0	1.3197000E2	1.0131321E1	1.2649000E2	2.1581884E-1
1.2633000E2	1.6146441E0	1.3166000E2	3.2923138E0	1.2628000E2	1.0998864E0					1.2664000E2	5.2667181E0	1.3208000E2	1.0161368E1	1.2659000E2	1.8777787E-1
1.2643000E2	1.6098234E0	1.3176000E2	3.2824843E0	1.2639000E2	1.0962748E0					1.2674000E2	5.2754747E0	1.3220000E2	1.0182628E1	1.2669000E2	1.6561779E-1
1.2653000E2	1.6050172E0	1.3187000E2	3.2717058E0	1.2649000E2	1.0930018E0					1.2684000E2	5.2934570E0	1.3230000E2	1.0195102E1	1.2679000E2	1.4933858E-1
1.2664000E2	1.5997468E0	1.3197000E2	3.2619378E0	1.2659000E2	1.0897385E0					1.2695000E2	5.3169206E0	1.3240000E2	1.0197380E1	1.2689000E2	1.4322550E-1
1.2674000E2	1.5949707E0	1.3208000E2	3.2512268E0	1.2669000E2	1.0864850E0					1.2705000E2	5.3433326E0	1.3250000E2	1.0200884E1	1.2700000E2	1.4350493E-1
1.2684000E2	1.5902087E0	1.3220000E2	3.2395821E0	1.2679000E2	1.0832412E0					1.2715000E2	5.3726928E0	1.3261000E2	1.0205615E1	1.2710000E2	1.5017687E-1
1.2695000E2	1.5849871E0	1.3230000E2	3.2299100E0	1.2689000E2	1.0800071E0					1.2726000E2	5.4050013E0	1.3271000E2	1.0205700E1	1.2724000E2	1.6840250E-1
1.2705000E2	1.5802549E0	1.3240000E2	3.2202669E0	1.2700000E2	1.0764608E0					1.2736000E2	5.4406920E0	1.3281000E2	1.0217626E1	1.2734000E2	1.8943792E-1
1.2715000E2	1.5755370E0	1.3250000E2	3.2106525E0	1.2710000E2	1.0732469E0					1.2746000E2	5.4701054E0	1.3292000E2	1.0232125E1	1.2745000E2	2.1887611E-1
1.2726000E2	1.5703635E0	1.3261000E2	3.2001098E0	1.2724000E2	1.0687636E0					1.2757000E2	5.4932412E0	1.3302000E2	1.0249197E1	1.2755000E2	2.5671709E-1
1.2736000E2	1.5656750E0	1.3271000E2	3.1905556E0	1.2734000E2	1.0655727E0					1.2767000E2	5.5199043E0	1.3312000E2	1.0278696E1	1.2765000E2	3.0807968E-1
1.2746000E2	1.5610006E0	1.3281000E2	3.1810300E0	1.2745000E2	1.0620738E0					1.2777000E2	5.5372740E0	1.3323000E2	1.0309541E1	1.2775000E2	3.6145255E-1
1.2757000E2	1.5558748E0	1.3292000E2	3.1705846E0	1.2755000E2	1.0589028E0					1.2787000E2	5.5451342E0	1.3334000E2	1.0337748E1	1.2786000E2	4.1683568E-1
1.2767000E2	1.5512296E0	1.3302000E2	3.1611185E0	1.2765000E2	1.0557414E0					1.2797000E2	5.5434851E0	1.3344000E2	1.0364727E1	1.2796000E2	4.7361328E-1
1.2777000E2	1.5465983E0	1.3312000E2	3.1516808E0	1.2775000E2	1.0525894E0					1.2808000E2	5.5428974E0	1.3354000E2	1.0389068E1	1.2806000E2	5.2762978E-1
1.2787000E2	1.5419808E0	1.3323000E2	3.1413317E0	1.2786000E2	1.0491331E0					1.2822000E2	5.5390777E0	1.3364000E2	1.0417657E1	1.2816000E2	5.7148487E-1
1.2797000E2	1.5373770E0	1.3334000E2	3.1310167E0	1.2796000E2	1.0460008E0					1.2832000E2	5.5320260E0	1.3374000E2	1.0450493E1	1.2826000E2	6.0517855E-1
1.2808000E2	1.5323288E0	1.3344000E2	3.1216688E0	1.2806000E2	1.0428779E0					1.2843000E2	5.5285980E0	1.3385000E2	1.0472489E1	1.2836000E2	6.2862412E-1
1.2822000E2	1.5259278E0	1.3354000E2	3.1123488E0	1.2816000E2	1.0397643E0					1.2853000E2	5.5293150E0	1.3395000E2	1.0491930E1	1.2846000E2	6.3989802E-1
1.2832000E2	1.5213720E0	1.3364000E2	3.1030566E0	1.2826000E2	1.0366600E0					1.2863000E2	5.5304326E0	1.3405000E2	1.0509800E1	1.2857000E2	6.3900025E-1
1.2843000E2	1.5163764E0	1.3374000E2	3.0937922E0	1.2836000E2	1.0335649E0					1.2873000E2	5.5319508E0	1.3420000E2	1.0523422E1	1.2867000E2	6.2081196E-1
1.2853000E2	1.5118491E0	1.3385000E2	3.0836333E0	1.2846000E2	1.0304791E0					1.2884000E2	5.5369729E0	1.3431000E2	1.0535473E1	1.2877000E2	5.9552240E-1
1.2863000E2	1.5073354E0	1.3395000E2	3.0744268E0	1.2857000E2	1.0270954E0					1.2894000E2	5.5435936E0	1.3441000E2	1.0544064E1	1.2888000E2	5.6829275E-1
1.2873000E2	1.5028351E0	1.3405000E2	3.0652479E0	1.2867000E2	1.0240289E0					1.2904000E2	5.5518132E0	1.3451000E2	1.0549198E1	1.2898000E2	5.3912301E-1
1.2884000E2	1.4979003E0	1.3420000E2	3.0515308E0	1.2877000E2	1.0209716E0					1.2914000E2	5.5573379E0	1.3461000E2	1.0554555E1	1.2908000E2	5.1278455E-1
1.2894000E2	1.4934282E0	1.3431000E2	3.0415106E0	1.2888000E2	1.0176191E0					1.2925000E2	5.5644613E0	1.3471000E2	1.0560432E1	1.2925000E2	5.0228434E-1
1.2904000E2	1.4889694E0	1.3441000E2	3.0324299E0	1.2898000E2	1.0145809E0					1.2935000E2	5.5829881E0	1.3482000E2	1.0566827E1	1.2935000E2	5.0201571E-1
1.2914000E2	1.4845240E0	1.3451000E2	3.0233764E0	1.2908000E2	1.0115518E0					1.2945000E2	5.6055413E0	1.3492000E2	1.0578213E1	1.2945000E2	5.1564810E-1
1.2925000E2	1.4796493E0	1.3461000E2	3.0143498E0	1.2925000E2	1.0064230E0					1.2956000E2	5.6337941E0	1.3502000E2	1.0595574E1	1.2955000E2	5.4430607E-1
1.2935000E2	1.4752317E0	1.3471000E2	3.0053502E0	1.2935000E2	1.0034183E0					1.2966000E2	5.6649092E0	1.3512000E2	1.0619336E1	1.2966000E2	5.8737384E-1
1.2945000E2	1.4708273E0	1.3482000E2	2.9954817E0	1.2945000E2	1.0004225E0					1.2976000E2	5.6988866E0	1.3524000E2	1.0640405E1	1.2976000E2	6.4485140E-1
1.2956000E2	1.4659976E0	1.3492000E2	2.9865385E0	1.2955000E2	9.9743565E-1					1.2986000E2	5.7356391E0	1.3534000E2	1.0669396E1	1.2987000E2	7.0808562E-1
1.2966000E2	1.4616208E0	1.3502000E2	2.9776219E0	1.2966000E2	9.9416042E-1					1.2996000E2	5.7772877E0	1.3544000E2	1.0701566E1	1.2997000E2	7.7549806E-1
1.2976000E2	1.4572570E0	1.3512000E2	2.9687320E0	1.2976000E2	9.9119227E-1					1.3007000E2	5.8233113E0	1.3555000E2	1.0736915E1	1.3007000E2	8.4708872E-1
1.2986000E2	1.4529062E0	1.3524000E2	2.9580991E0	1.2987000E2	9.8793754E-1					1.3022000E2	5.8737099E0	1.3565000E2	1.0771760E1	1.3017000E2	9.2285759E-1
1.2996000E2	1.4485684E0	1.3534000E2	2.9492674E0	1.2997000E2	9.8498797E-1					1.3032000E2	5.9255301E0			1.3028000E2	9.8886538E-1
1.3007000E2	1.4438118E0	1.3544000E2	2.9404621E0	1.3007000E2	9.8204721E-1					1.3042000E2	5.9719832E0			1.3038000E2	1.0455999E0
1.3022000E2	1.4373507E0	1.3555000E2	2.9308067E0	1.3017000E2	9.7911523E-1					1.3053000E2	6.0130692E0			1.3048000E2	1.0930612E0
1.3032000E2	1.4330594E0	1.3565000E2	2.9220565E0	1.3028000E2	9.7590015E-1					1.3063000E2	6.0471150E0			1.3059000E2	1.1216839E0
1.3042000E2	1.4287809E0			1.3038000E2	9.7298652E-1					1.3074000E2	6.0807022E0			1.3069000E2	1.1368551E0
1.3053000E2	1.4240893E0			1.3048000E2	9.7008159E-1									1.3079000E2	1.1302423E0
1.3063000E2	1.4198375E0			1.3059000E2	9.6689618E-1									1.3090000E2	1.1134764E0
1.3074000E2	1.4151753E0			1.3069000E2	9.6400943E-1									1.3100000E2	1.0829748E0
				1.3079000E2	9.6113130E-1									1.3110000E2	1.0424069E0
				1.3090000E2	9.5797528E-1									1.3125000E2	1.0001054E0
				1.3100000E2	9.5511517E-1									1.3135000E2	9.6114057E-1
				1.3110000E2	9.5226359E-1									1.3145000E2	9.2556093E-1
				1.3125000E2	9.4800219E-1									1.3156000E2	8.9336647E-1
				1.3135000E2	9.4517185E-1									1.3166000E2	8.7357840E-1
				1.3145000E2	9.4234996E-1									1.3176000E2	8.6142535E-1
				1.3156000E2	9.3925561E-1									1.3186000E2	8.5690731E-1
				1.3166000E2	9.3645139E-1									1.3197000E2	8.5470188E-1
				1.3176000E2	9.3365553E-1									1.3207000E2	8.5960307E-1
				1.3186000E2	9.3086803E-1									1.3217000E2	8.6314743E-1
				1.3197000E2	9.2781138E-1									1.3229000E2	8.6533496E-1
				1.3207000E2	9.2504132E-1									1.3239000E2	8.6177286E-1
				1.3217000E2	9.2227954E-1									1.3250000E2	8.5753154E-1
				1.3229000E2	9.1897627E-1									1.3260000E2	8.5619373E-1
				1.3239000E2	9.1623259E-1									1.3270000E2	8.5350959E-1
				1.3250000E2	9.1322401E-1									1.3281000E2	8.4114650E-1
				1.3260000E2	9.1049750E-1									1.3291000E2	8.2743708E-1
				1.3270000E2	9.0777914E-1									1.3301000E2	8.1041823E-1
				1.3281000E2	9.0479831E-1									1.3311000E2	7.8529595E-1
				1.3291000E2	9.0209696E-1									1.3327000E2	7.5686426E-1
				1.3301000E2	8.9940367E-1									1.3347000E2	7.2156190E-1
				1.3311000E2	8.9671843E-1									1.3358000E2	6.9509224E-1
				1.3327000E2	8.9243870E-1									1.3368000E2	6.6940692E-1
				1.3347000E2	8.8711776E-1									1.3379000E2	6.4092322E-1
				1.3358000E2	8.8420477E-1									1.3389000E2	6.1711203E-1
				1.3368000E2	8.8156491E-1									1.3399000E2	5.8964073E-1
				1.3379000E2	8.7867016E-1									1.3409000E2	5.5850931E-1
				1.3389000E2	8.7604681E-1									1.3426000E2	5.2621715E-1
				1.3399000E2	8.7343130E-1									1.3436000E2	4.9701408E-1
				1.3409000E2	8.7082360E-1									1.3446000E2	4.6665025E-1
				1.3426000E2	8.6640837E-1									1.3456000E2	4.3683666E-1
				1.3436000E2	8.6382163E-1									1.3467000E2	4.0785756E-1
				1.3446000E2	8.6124262E-1									1.3477000E2	3.7942868E-1
				1.3456000E2	8.5867131E-1									1.3487000E2	3.5155004E-1
				1.3467000E2	8.5585173E-1									1.3497000E2	3.2028934E-1
				1.3477000E2	8.5329652E-1									1.3508000E2	2.8632420E-1
				1.3487000E2	8.5074893E-1									1.3527000E2	2.4897701E-1
				1.3497000E2	8.4820895E-1									1.3537000E2	2.0823462E-1
				1.3508000E2	8.4542373E-1									1.3547000E2	1.5984720E-1
				1.3527000E2	8.4063441E-1									1.3558000E2	1.0806458E-1
				1.3537000E2	8.3812463E-1									1.3568000E2	4.6404405E-2
				1.3547000E2	8.3562234E-1									1.3579000E2	-2.4370465E-2
				1.3558000E2	8.3287845E-1									1.3589000E2	-9.6690272E-2
				1.3568000E2	8.3039182E-1									1.3599000E2	-1.7055501E-1
				1.3579000E2	8.2766510E-1									1.3609000E2	-2.3094297E-1
				1.3589000E2	8.2519404E-1									1.3626000E2	-2.7853176E-1
				1.3599000E2	8.2273036E-1									1.3636000E2	-3.0431114E-1
				1.3609000E2	8.2027403E-1									1.3647000E2	-3.1124593E-1
				1.3626000E2	8.1611509E-1									1.3657000E2	-3.0019785E-1
				1.3636000E2	8.1367851E-1									1.3667000E2	-2.7030518E-1
				1.3647000E2	8.1100667E-1									1.3678000E2	-2.2990053E-1
				1.3657000E2	8.0858534E-1									1.3688000E2	-1.7245567E-1
				1.3667000E2	8.0617125E-1									1.3699000E2	-1.0554036E-1
				1.3678000E2	8.0352406E-1									1.3709000E2	-2.9154597E-2
				1.3688000E2	8.0112507E-1									1.3727000E2	4.8706423E-2
				1.3699000E2	7.9849446E-1									1.3737000E2	1.2156034E-1
				1.3709000E2	7.9611049E-1									1.3748000E2	1.8940716E-1
				1.3727000E2	7.9183726E-1									1.3758000E2	2.5196262E-1
				1.3737000E2	7.8947317E-1									1.3768000E2	3.0415863E-1
				1.3748000E2	7.8688081E-1									1.3778000E2	3.4513346E-1
				1.3758000E2	7.8453151E-1									1.3789000E2	3.7488713E-1
				1.3768000E2	7.8218923E-1									1.3799000E2	3.8869999E-1
				1.3778000E2	7.7985394E-1									1.3809000E2	3.9165560E-1
				1.3789000E2	7.7729317E-1									1.3825000E2	3.8375395E-1
				1.3799000E2	7.7497250E-1									1.3835000E2	3.6276253E-1
				1.3809000E2	7.7265875E-1									1.3845000E2	3.3577643E-1
				1.3825000E2	7.6897112E-1									1.3856000E2	3.0279565E-1
				1.3835000E2	7.6667530E-1									1.3866000E2	2.7138995E-1
				1.3845000E2	7.6438632E-1									1.3876000E2	2.5771685E-1
				1.3856000E2	7.6187635E-1									1.3887000E2	2.5154864E-1
				1.3866000E2	7.5960170E-1									1.3897000E2	2.5288531E-1
				1.3876000E2	7.5733385E-1									1.3907000E2	2.6748802E-1
				1.3887000E2	7.5484703E-1									1.3917000E2	2.9288367E-1
				1.3897000E2	7.5259337E-1									1.3927000E2	3.2907224E-1
				1.3907000E2	7.5034644E-1									1.3938000E2	3.7691547E-1
				1.3917000E2	7.4810622E-1									1.3948000E2	4.3475909E-1
				1.3927000E2	7.4587269E-1									1.3958000E2	5.0364462E-1
				1.3938000E2	7.4342350E-1									1.3969000E2	5.7600231E-1
				1.3948000E2	7.4120395E-1									1.3979000E2	6.4160445E-1
				1.3958000E2	7.3899102E-1									1.3989000E2	7.1063514E-1
				1.3969000E2	7.3656443E-1									1.3999000E2	7.7661202E-1
				1.3979000E2	7.3436536E-1									1.4010000E2	8.3953509E-1
				1.3989000E2	7.3217285E-1									1.4025000E2	8.9086411E-1
				1.3999000E2	7.2998689E-1									1.4035000E2	9.3652889E-1
				1.4010000E2	7.2758987E-1									1.4045000E2	9.7566770E-1
				1.4025000E2	7.2433388E-1									1.4056000E2	1.0093221E0
				1.4035000E2	7.2217132E-1									1.4066000E2	1.0361421E0
				1.4045000E2	7.2001522E-1									1.4076000E2	1.0612113E0
				1.4056000E2	7.1765094E-1									1.4086000E2	1.0845297E0
				1.4066000E2	7.1550834E-1									1.4097000E2	1.1067537E0
				1.4076000E2	7.1337213E-1									1.4107000E2	1.1337528E0
				1.4086000E2	7.1124230E-1									1.4117000E2	1.1655271E0
				1.4097000E2	7.0890682E-1									1.4128000E2	1.2080063E0
				1.4107000E2	7.0679032E-1									1.4138000E2	1.2538841E0
				1.4117000E2	7.0468014E-1									1.4148000E2	1.2929328E0
				1.4128000E2	7.0236622E-1									1.4158000E2	1.3251523E0
				1.4138000E2	7.0026925E-1									1.4169000E2	1.3534615E0
				1.4148000E2	6.9817854E-1									1.4179000E2	1.3701664E0
				1.4158000E2	6.9609407E-1									1.4189000E2	1.3752669E0
				1.4169000E2	6.9380834E-1									1.4200000E2	1.3681504E0
				1.4179000E2	6.9173691E-1									1.4210000E2	1.3520225E0
				1.4189000E2	6.8967168E-1									1.4225000E2	1.3279247E0
				1.4200000E2	6.8740704E-1									1.4235000E2	1.2958570E0
				1.4210000E2	6.8535473E-1									1.4246000E2	1.2571524E0
				1.4225000E2	6.8228774E-1									1.4256000E2	1.2220822E0
				1.4235000E2	6.8025072E-1									1.4266000E2	1.1906463E0
				1.4246000E2	6.7801701E-1									1.4277000E2	1.1602345E0
				1.4256000E2	6.7599273E-1									1.4287000E2	1.1289269E0
				1.4266000E2	6.7397450E-1									1.4297000E2	1.1026532E0
				1.4277000E2	6.7176141E-1									1.4308000E2	1.0814136E0
				1.4287000E2	6.6975581E-1									1.4318000E2	1.0623067E0
				1.4297000E2	6.6775620E-1									1.4329000E2	1.0445994E0
				1.4308000E2	6.6556352E-1									1.4339000E2	1.0282916E0
				1.4318000E2	6.6357642E-1									1.4349000E2	1.0134271E0
				1.4329000E2	6.6139747E-1									1.4360000E2	1.0038481E0
				1.4339000E2	6.5942281E-1									1.4370000E2	9.9894182E-1
				1.4349000E2	6.5745405E-1									1.4380000E2	9.9870834E-1
				1.4360000E2	6.5529520E-1									1.4391000E2	1.0063013E0
				1.4370000E2	6.5333876E-1									1.4401000E2	1.0171674E0
				1.4380000E2	6.5138817E-1									1.4411000E2	1.0313067E0
				1.4391000E2	6.4924924E-1									1.4425000E2	1.0490276E0
				1.4401000E2	6.4731085E-1									1.4436000E2	1.0641154E0
				1.4411000E2	6.4537825E-1									1.4446000E2	1.0739599E0
				1.4425000E2	6.4268230E-1									1.4456000E2	1.0785609E0
				1.4436000E2	6.4057195E-1									1.4467000E2	1.0766253E0
				1.4446000E2	6.3865947E-1									1.4477000E2	1.0661732E0
				1.4456000E2	6.3675270E-1									1.4487000E2	1.0472044E0
				1.4467000E2	6.3466183E-1									1.4498000E2	1.0210956E0
				1.4477000E2	6.3276699E-1									1.4508000E2	9.9290543E-1
				1.4487000E2	6.3087782E-1									1.4525000E2	9.6267743E-1
				1.4498000E2	6.2880623E-1									1.4535000E2	9.3041163E-1
				1.4508000E2	6.2692888E-1									1.4546000E2	8.9748402E-1
				1.4525000E2	6.2375024E-1									1.4556000E2	8.7103524E-1
				1.4535000E2	6.2188798E-1									1.4566000E2	8.5106531E-1
				1.4546000E2	6.1984592E-1									1.4577000E2	8.3498133E-1
				1.4556000E2	6.1799531E-1									1.4587000E2	8.2252453E-1
				1.4566000E2	6.1615024E-1									1.4597000E2	8.1400330E-1
				1.4577000E2	6.1412702E-1									1.4607000E2	8.0941763E-1
				1.4587000E2	6.1229349E-1									1.4618000E2	8.0621823E-1
				1.4597000E2	6.1046544E-1									1.4628000E2	8.0047555E-1
				1.4607000E2	6.0864284E-1									1.4638000E2	7.9218961E-1
				1.4618000E2	6.0664427E-1									1.4648000E2	7.8589060E-1
				1.4628000E2	6.0483308E-1									1.4659000E2	7.8079329E-1
				1.4638000E2	6.0302731E-1									1.4669000E2	7.7827426E-1
				1.4648000E2	6.0122692E-1									1.4679000E2	7.7833352E-1
				1.4659000E2	5.9925270E-1									1.4690000E2	7.7791652E-1
				1.4669000E2	5.9746358E-1									1.4700000E2	7.8262108E-1
				1.4679000E2	5.9567980E-1									1.4710000E2	7.9244721E-1
				1.4690000E2	5.9372380E-1									1.4724000E2	8.0350896E-1
				1.4700000E2	5.9195119E-1									1.4734000E2	8.1870141E-1
				1.4710000E2	5.9018387E-1									1.4745000E2	8.3543168E-1
				1.4724000E2	5.8771848E-1									1.4755000E2	8.5369976E-1
				1.4734000E2	5.8596380E-1									1.4765000E2	8.7619592E-1
				1.4745000E2	5.8403970E-1									1.4776000E2	8.9411747E-1
				1.4755000E2	5.8229600E-1									1.4786000E2	9.0845528E-1
				1.4765000E2	5.8055751E-1									1.4797000E2	9.2821941E-1
				1.4776000E2	5.7865116E-1									1.4807000E2	9.4750367E-1
				1.4786000E2	5.7692355E-1									1.4817000E2	9.7083826E-1
				1.4797000E2	5.7502913E-1									1.4827000E2	9.9921407E-1
				1.4807000E2	5.7331234E-1									1.4838000E2	1.0297794E0
				1.4817000E2	5.7160067E-1									1.4848000E2	1.0679789E0
				1.4827000E2	5.6989410E-1									1.4858000E2	1.1138124E0
				1.4838000E2	5.6802277E-1									1.4869000E2	1.1517895E0
				1.4848000E2	5.6632689E-1									1.4879000E2	1.1883454E0
				1.4858000E2	5.6463608E-1									1.4890000E2	1.2195941E0
				1.4869000E2	5.6278201E-1									1.4900000E2	1.2424318E0
				1.4879000E2	5.6110178E-1									1.4910000E2	1.2606035E0
				1.4890000E2	5.5925932E-1									1.4924000E2	1.2658340E0
				1.4900000E2	5.5758960E-1									1.4934000E2	1.2581232E0
				1.4910000E2	5.5592487E-1									1.4944000E2	1.2539755E0
				1.4924000E2	5.5360260E-1									1.4955000E2	1.2505391E0
				1.4934000E2	5.5194977E-1									1.4965000E2	1.2537203E0
				1.4944000E2	5.5030188E-1									1.4975000E2	1.2725744E0
				1.4955000E2	5.4849488E-1									1.4985000E2	1.3061105E0
				1.4965000E2	5.4685730E-1									1.4995000E2	1.3592054E0
				1.4975000E2	5.4522461E-1									1.5005000E2	1.4318592E0
				1.4985000E2	5.4359680E-1									1.5015000E2	1.5114516E0
				1.4995000E2	5.4197385E-1									1.5036000E2	1.6007370E0
				1.5005000E2	5.4035574E-1									1.5046000E2	1.6952617E0
				1.5015000E2	5.3874246E-1									1.5056000E2	1.7834863E0
				1.5036000E2	5.3537024E-1									1.5067000E2	1.8623067E0
				1.5046000E2	5.3377185E-1									1.5077000E2	1.9258168E0
				1.5056000E2	5.3217823E-1									1.5087000E2	1.9750075E0
				1.5067000E2	5.3043074E-1									1.5098000E2	2.0079779E0
				1.5077000E2	5.2884710E-1									1.5108000E2	2.0247280E0
				1.5087000E2	5.2726818E-1									1.5125000E2	2.0281095E0
				1.5098000E2	5.2553682E-1									1.5136000E2	2.0179421E0
				1.5108000E2	5.2396778E-1									1.5147000E2	2.0032811E0
				1.5125000E2	5.2131117E-1									1.5157000E2	1.9905618E0
				1.5136000E2	5.1959937E-1									1.5167000E2	1.9766803E0
				1.5147000E2	5.1789318E-1									1.5177000E2	1.9632694E0
				1.5157000E2	5.1634697E-1									1.5188000E2	1.9503291E0
				1.5167000E2	5.1480537E-1									1.5199000E2	1.9341145E0
				1.5177000E2	5.1326838E-1									1.5209000E2	1.9291881E0
				1.5188000E2	5.1158299E-1									1.5225000E2	1.9218974E0
				1.5199000E2	5.0990313E-1									1.5235000E2	1.9093906E0
				1.5209000E2	5.0838077E-1									1.5246000E2	1.9007232E0
				1.5225000E2	5.0595444E-1									1.5256000E2	1.8911544E0
				1.5235000E2	5.0444388E-1									1.5266000E2	1.8806843E0
				1.5246000E2	5.0278746E-1									1.5276000E2	1.8703036E0
				1.5256000E2	5.0128634E-1									1.5287000E2	1.8526085E0
				1.5266000E2	4.9978971E-1									1.5297000E2	1.8364739E0
				1.5276000E2	4.9829755E-1									1.5307000E2	1.8256448E0
				1.5287000E2	4.9666131E-1									1.5317000E2	1.8013392E0
				1.5297000E2	4.9517849E-1									1.5327000E2	1.7762189E0
				1.5307000E2	4.9370009E-1									1.5337000E2	1.7471801E0
				1.5317000E2	4.9222611E-1									1.5348000E2	1.7142227E0
				1.5327000E2	4.9075653E-1									1.5358000E2	1.6721220E0
				1.5337000E2	4.8929134E-1									1.5368000E2	1.6320182E0
				1.5348000E2	4.8768467E-1									1.5379000E2	1.5939113E0
				1.5358000E2	4.8622865E-1									1.5389000E2	1.5666763E0
				1.5368000E2	4.8477698E-1									1.5399000E2	1.5414382E0
				1.5379000E2	4.8318514E-1									1.5409000E2	1.5272523E0
				1.5389000E2	4.8174255E-1									1.5424000E2	1.5302387E0
				1.5399000E2	4.8030427E-1									1.5435000E2	1.5375626E0
				1.5409000E2	4.7887028E-1									1.5445000E2	1.5537987E0
				1.5424000E2	4.7672732E-1									1.5455000E2	1.5789471E0
				1.5435000E2	4.7516191E-1									1.5465000E2	1.6139178E0
				1.5445000E2	4.7374328E-1									1.5476000E2	1.6465798E0
				1.5455000E2	4.7232888E-1									1.5486000E2	1.6632805E0
				1.5465000E2	4.7091870E-1									1.5496000E2	1.6640200E0
				1.5476000E2	4.6937237E-1									1.5507000E2	1.6586179E0
				1.5486000E2	4.6797102E-1									1.5517000E2	1.6337043E0
				1.5496000E2	4.6657385E-1									1.5528000E2	1.5892793E0
				1.5507000E2	4.6504179E-1									1.5538000E2	1.5381778E0
				1.5517000E2	4.6365337E-1									1.5549000E2	1.4789288E0
				1.5528000E2	4.6213089E-1
				1.5538000E2	4.6075116E-1
				1.5549000E2	4.5923822E-1

## Sheet: Sheet1 (2)
X	0.0000000E0	4.2000000E-1	5.6000000E-1	6.6000000E-1	7.7000000E-1	8.7000000E-1	9.7000000E-1	1.0800000E0	1.2200000E0	1.3300000E0	1.4300000E0	1.5400000E0	1.6400000E0	1.7500000E0	1.8500000E0	1.9500000E0	2.0500000E0	2.2200000E0	2.3400000E0	2.4400000E0	2.5400000E0	2.6400000E0	2.8200000E0	2.9200000E0	3.0300000E0	3.1300000E0	3.2400000E0	3.3500000E0	3.4500000E0	3.5600000E0	3.6600000E0	3.7600000E0	3.8600000E0	3.9600000E0	4.0700000E0	4.2300000E0	4.3500000E0	4.4500000E0	4.5600000E0	4.6600000E0	4.7600000E0	4.8700000E0	4.9700000E0	5.0700000E0	5.2300000E0	5.3400000E0	5.4400000E0	5.5500000E0	5.6500000E0
Y	0.0000000E0	0.0000000E0	0.0000000E0	0.0000000E0	0.0000000E0	0.0000000E0	0.0000000E0	0.0000000E0	0.0000000E0	0.0000000E0	0.0000000E0	0.0000000E0	0.0000000E0	0.0000000E0	0.0000000E0	0.0000000E0	0.0000000E0	0.0000000E0	0.0000000E0	0.0000000E0	0.0000000E0	0.0000000E0	0.0000000E0	0.0000000E0	0.0000000E0	0.0000000E0	0.0000000E0	0.0000000E0	0.0000000E0	0.0000000E0	0.0000000E0	0.0000000E0	0.0000000E0	0.0000000E0	0.0000000E0	0.0000000E0	0.0000000E0	0.0000000E0	0.0000000E0	0.0000000E0	0.0000000E0	0.0000000E0	0.0000000E0	0.0000000E0	0.0000000E0	0.0000000E0	0.0000000E0	0.0000000E0	0.0000000E0
X	0.0000000E0	3.9000000E-1	5.9000000E-1	7.0000000E-1	8.0000000E-1	9.0000000E-1	1.0000000E0	1.1100000E0	1.2300000E0	1.3900000E0	1.4900000E0	1.5900000E0	1.7400000E0	1.8400000E0	1.9500000E0	2.0800000E0	2.1800000E0	2.3000000E0	2.4200000E0	2.5300000E0	2.6300000E0	2.7300000E0	2.8300000E0	2.9400000E0	3.0400000E0	3.2100000E0	3.3500000E0	3.4600000E0	3.5600000E0	3.6600000E0	3.7600000E0	3.8600000E0	3.9700000E0	4.0700000E0	4.2100000E0	4.3300000E0	4.4300000E0	4.5400000E0	4.6400000E0	4.7500000E0	4.8500000E0	4.9500000E0	5.0500000E0	5.2000000E0	5.3100000E0	5.4100000E0	5.5200000E0	5.6200000E0	5.7200000E0
Y	0.0000000E0	0.0000000E0	0.0000000E0	0.0000000E0	0.0000000E0	0.0000000E0	0.0000000E0	0.0000000E0	0.0000000E0	0.0000000E0	0.0000000E0	0.0000000E0	0.0000000E0	0.0000000E0	0.0000000E0	0.0000000E0	0.0000000E0	0.0000000E0	0.0000000E0	0.0000000E0	0.0000000E0	0.0000000E0	0.0000000E0	0.0000000E0	0.0000000E0	0.0000000E0	0.0000000E0	0.0000000E0	0.0000000E0	0.0000000E0	0.0000000E0	0.0000000E0	0.0000000E0	0.0000000E0	0.0000000E0	0.0000000E0	0.0000000E0	0.0000000E0	0.0000000E0	0.0000000E0	0.0000000E0	0.0000000E0	0.0000000E0	0.0000000E0	0.0000000E0	0.0000000E0	0.0000000E0	0.0000000E0	0.0000000E0
X	0.0000000E0	4.4000000E-1	6.0000000E-1	7.0000000E-1	8.0000000E-1	9.1000000E-1	1.0100000E0	1.1200000E0	1.2500000E0	1.3700000E0	1.4800000E0	1.5800000E0	1.6900000E0	1.7900000E0	1.8900000E0	2.0000000E0	2.1000000E0	2.2400000E0	2.3600000E0	2.4700000E0	2.5700000E0	2.6700000E0	2.7700000E0	2.8700000E0	2.9800000E0	3.0800000E0	3.2400000E0	3.3500000E0	3.4500000E0	3.5600000E0	3.6600000E0	3.7600000E0	3.8600000E0	3.9700000E0	4.0700000E0	4.1700000E0	4.3400000E0	4.4500000E0	4.5500000E0	4.6500000E0	4.7600000E0	4.8600000E0	4.9600000E0	5.0600000E0	5.1600000E0	5.3300000E0	5.4300000E0	5.5400000E0	5.6400000E0
Y	0.0000000E0	0.0000000E0	0.0000000E0	0.0000000E0	0.0000000E0	0.0000000E0	0.0000000E0	0.0000000E0	0.0000000E0	0.0000000E0	0.0000000E0	0.0000000E0	0.0000000E0	0.0000000E0	0.0000000E0	0.0000000E0	0.0000000E0	0.0000000E0	0.0000000E0	0.0000000E0	0.0000000E0	0.0000000E0	0.0000000E0	0.0000000E0	0.0000000E0	0.0000000E0	0.0000000E0	0.0000000E0	0.0000000E0	0.0000000E0	0.0000000E0	0.0000000E0	0.0000000E0	0.0000000E0	0.0000000E0	0.0000000E0	0.0000000E0	0.0000000E0	0.0000000E0	0.0000000E0	0.0000000E0	0.0000000E0	0.0000000E0	0.0000000E0	0.0000000E0	0.0000000E0	0.0000000E0	0.0000000E0	0.0000000E0
X	0.0000000E0	1.2000000E-1	4.6000000E-1	5.8000000E-1	6.9000000E-1	7.9000000E-1	8.9000000E-1	9.9000000E-1	1.1000000E0	1.2100000E0	1.3100000E0	1.4200000E0	1.5200000E0	1.6200000E0	1.7200000E0	1.8200000E0	1.9300000E0	2.0300000E0	2.1300000E0	2.3000000E0	2.4000000E0	2.5000000E0	2.6100000E0	2.7100000E0	2.8200000E0	2.9300000E0	3.0300000E0	3.1300000E0	3.3000000E0	3.4100000E0	3.5100000E0	3.6100000E0	3.7100000E0	3.8200000E0	3.9200000E0	4.0200000E0	4.1300000E0	4.2600000E0	4.4600000E0	4.5600000E0	4.6600000E0	4.7700000E0	4.8700000E0	4.9700000E0	5.0800000E0	5.2100000E0	5.3500000E0	5.4500000E0	5.5500000E0
Y	0.0000000E0	0.0000000E0	0.0000000E0	0.0000000E0	0.0000000E0	0.0000000E0	0.0000000E0	0.0000000E0	0.0000000E0	0.0000000E0	0.0000000E0	0.0000000E0	0.0000000E0	0.0000000E0	0.0000000E0	0.0000000E0	0.0000000E0	0.0000000E0	0.0000000E0	0.0000000E0	0.0000000E0	0.0000000E0	0.0000000E0	0.0000000E0	0.0000000E0	0.0000000E0	0.0000000E0	0.0000000E0	0.0000000E0	0.0000000E0	0.0000000E0	0.0000000E0	0.0000000E0	0.0000000E0	0.0000000E0	0.0000000E0	0.0000000E0	0.0000000E0	0.0000000E0	0.0000000E0	0.0000000E0	0.0000000E0	0.0000000E0	0.0000000E0	0.0000000E0	0.0000000E0	0.0000000E0	0.0000000E0	0.0000000E0
X	0.0000000E0	1.1000000E-1	4.6000000E-1	6.8000000E-1	7.8000000E-1	8.8000000E-1	9.9000000E-1	1.0900000E0	1.1900000E0	1.3100000E0	1.4100000E0	1.5200000E0	1.6200000E0	1.7200000E0	1.8300000E0	1.9300000E0	2.0300000E0	2.1400000E0	2.2700000E0	2.3800000E0	2.4800000E0	2.5800000E0	2.6900000E0	2.7900000E0	2.8900000E0	2.9900000E0	3.0900000E0	3.1900000E0	3.3100000E0	3.4100000E0	3.5200000E0	3.6200000E0	3.7300000E0	3.8300000E0	3.9300000E0	4.0400000E0	4.1400000E0	4.2800000E0	4.3900000E0	4.4900000E0	4.5900000E0	4.7000000E0	4.8000000E0	4.9100000E0	5.0100000E0	5.1100000E0	5.2800000E0	5.4100000E0	5.5100000E0
Y	0.0000000E0	0.0000000E0	0.0000000E0	0.0000000E0	0.0000000E0	0.0000000E0	0.0000000E0	0.0000000E0	0.0000000E0	0.0000000E0	0.0000000E0	0.0000000E0	0.0000000E0	0.0000000E0	0.0000000E0	0.0000000E0	0.0000000E0	0.0000000E0	0.0000000E0	0.0000000E0	0.0000000E0	0.0000000E0	0.0000000E0	0.0000000E0	0.0000000E0	0.0000000E0	0.0000000E0	0.0000000E0	0.0000000E0	0.0000000E0	0.0000000E0	0.0000000E0	0.0000000E0	0.0000000E0	0.0000000E0	0.0000000E0	0.0000000E0	0.0000000E0	0.0000000E0	0.0000000E0	0.0000000E0	0.0000000E0	0.0000000E0	0.0000000E0	0.0000000E0	0.0000000E0	0.0000000E0	0.0000000E0	0.0000000E0
X	0.0000000E0	4.2000000E-1	5.6000000E-1	6.6000000E-1	7.7000000E-1	8.7000000E-1	9.7000000E-1	1.0800000E0	1.2200000E0	1.3300000E0	1.4300000E0	1.5400000E0	1.6400000E0	1.7500000E0	1.8500000E0	1.9500000E0	2.0500000E0	2.2200000E0	2.3400000E0	2.4400000E0	2.5400000E0	2.6400000E0	2.8200000E0	2.9200000E0	3.0300000E0	3.1300000E0	3.2400000E0	3.3500000E0	3.4500000E0	3.5600000E0	3.6600000E0	3.7600000E0	3.8600000E0	3.9600000E0	4.0700000E0	4.2300000E0	4.3500000E0	4.4500000E0	4.5600000E0	4.6600000E0	4.7600000E0	4.8700000E0	4.9700000E0	5.0700000E0	5.2300000E0	5.3400000E0	5.4400000E0	5.5500000E0	5.6500000E0
Y	0.0000000E0	-1.2316035E-2	-2.1924866E-2	-3.8581196E-2	-5.5740169E-2	-8.3493123E-2	-1.1823606E-1	-1.5921749E-1	-2.0718890E-1	-2.4413182E-1	-2.6945561E-1	-2.8375090E-1	-2.8507518E-1	-2.7144234E-1	-2.4939722E-1	-2.1239498E-1	-1.7304567E-1	-1.2159459E-1	-6.7796452E-2	-2.1018254E-2	1.8298960E-2	4.3963980E-2	5.5976807E-2	4.4451337E-2	1.8039048E-2	-2.3260060E-2	-6.3658085E-2	-1.1532259E-1	-1.6849887E-1	-2.2318693E-1	-2.7569538E-1	-3.2962821E-1	-3.8498543E-1	-4.2475649E-1	-4.5759288E-1	-4.8349459E-1	-5.0305225E-1	-5.1186687E-1	-5.1192459E-1	-5.0322539E-1	-4.8245230E-1	-4.4600131E-1	-3.9387244E-1	-3.4493093E-1	-3.0580905E-1	-2.6987454E-1	-2.4331861E-1	-2.2675381E-1	-2.1819401E-1
X	0.0000000E0	3.9000000E-1	5.9000000E-1	7.0000000E-1	8.0000000E-1	9.0000000E-1	1.0000000E0	1.1100000E0	1.2300000E0	1.3900000E0	1.4900000E0	1.5900000E0	1.7400000E0	1.8400000E0	1.9500000E0	2.0800000E0	2.1800000E0	2.3000000E0	2.4200000E0	2.5300000E0	2.6300000E0	2.7300000E0	2.8300000E0	2.9400000E0	3.0400000E0	3.2100000E0	3.3500000E0	3.4600000E0	3.5600000E0	3.6600000E0	3.7600000E0	3.8600000E0	3.9700000E0	4.0700000E0	4.2100000E0	4.3300000E0	4.4300000E0	4.5400000E0	4.6400000E0	4.7500000E0	4.8500000E0	4.9500000E0	5.0500000E0	5.2000000E0	5.3100000E0	5.4100000E0	5.5200000E0	5.6200000E0	5.7200000E0
Y	0.0000000E0	-2.0003430E-3	2.6249170E-3	5.7678060E-3	2.3921440E-3	-5.4602299E-4	-3.7898330E-3	-7.3392850E-3	-1.1194380E-2	-1.0431658E-2	-3.4560270E-3	9.7325120E-3	2.9805212E-2	4.6504058E-2	6.4865232E-2	7.7932688E-2	8.7845731E-2	9.3208193E-2	9.8694155E-2	1.0534927E-1	1.1012216E-1	1.1301283E-1	1.1335002E-1	1.1289539E-1	1.1510911E-1	1.2450584E-1	1.3055074E-1	1.3463998E-1	1.3209948E-1	1.2685483E-1	1.1194998E-1	8.7384924E-2	6.4198495E-2	4.5850875E-2	2.8881879E-2	1.1828232E-2	4.4998560E-3	6.2254990E-3	1.9636805E-2	4.2813908E-2	8.2712854E-2	1.3933364E-1	2.0024129E-1	2.6343006E-1	3.3090568E-1	3.9961679E-1	4.8681465E-1	5.9317052E-1	7.1605275E-1
X	0.0000000E0	4.4000000E-1	6.0000000E-1	7.0000000E-1	8.0000000E-1	9.1000000E-1	1.0100000E0	1.1200000E0	1.2500000E0	1.3700000E0	1.4800000E0	1.5800000E0	1.6900000E0	1.7900000E0	1.8900000E0	2.0000000E0	2.1000000E0	2.2400000E0	2.3600000E0	2.4700000E0	2.5700000E0	2.6700000E0	2.7700000E0	2.8700000E0	2.9800000E0	3.0800000E0	3.2400000E0	3.3500000E0	3.4500000E0	3.5600000E0	3.6600000E0	3.7600000E0	3.8600000E0	3.9700000E0	4.0700000E0	4.1700000E0	4.3400000E0	4.4500000E0	4.5500000E0	4.6500000E0	4.7600000E0	4.8600000E0	4.9600000E0	5.0600000E0	5.1600000E0	5.3300000E0	5.4300000E0	5.5400000E0	5.6400000E0
Y	0.0000000E0	-9.7117962E-2	-1.9467899E-1	-2.8529090E-1	-3.6895371E-1	-4.4507204E-1	-5.1591449E-1	-5.7053887E-1	-6.0894518E-1	-6.3023539E-1	-6.3972574E-1	-6.4117476E-1	-6.3404798E-1	-6.1508100E-1	-5.9087855E-1	-5.6134330E-1	-5.2714492E-1	-4.9922562E-1	-4.7758539E-1	-4.6144903E-1	-4.5248975E-1	-4.4776927E-1	-4.3994628E-1	-4.3228519E-1	-4.1818125E-1	-3.9706212E-1	-3.6896816E-1	-3.3761754E-1	-3.0301027E-1	-2.6614999E-1	-2.2536347E-1	-1.8291929E-1	-1.4289437E-1	-1.0439068E-1	-6.8306243E-2	-3.4641050E-2	-7.9055360E-3	1.5618489E-2	3.9195452E-2	6.1583424E-2	8.3354742E-2	1.0383971E-1	1.2303834E-1	1.4251953E-1	1.6318130E-1	1.8335041E-1	2.1165453E-1	2.4401677E-1	2.7717269E-1
X	0.0000000E0	1.2000000E-1	4.6000000E-1	5.8000000E-1	6.9000000E-1	7.9000000E-1	8.9000000E-1	9.9000000E-1	1.1000000E0	1.2100000E0	1.3100000E0	1.4200000E0	1.5200000E0	1.6200000E0	1.7200000E0	1.8200000E0	1.9300000E0	2.0300000E0	2.1300000E0	2.3000000E0	2.4000000E0	2.5000000E0	2.6100000E0	2.7100000E0	2.8200000E0	2.9300000E0	3.0300000E0	3.1300000E0	3.3000000E0	3.4100000E0	3.5100000E0	3.6100000E0	3.7100000E0	3.8200000E0	3.9200000E0	4.0200000E0	4.1300000E0	4.2600000E0	4.4600000E0	4.5600000E0	4.6600000E0	4.7700000E0	4.8700000E0	4.9700000E0	5.0800000E0	5.2100000E0	5.3500000E0	5.4500000E0	5.5500000E0
Y	0.0000000E0	7.9595660E-3	9.8248601E-3	3.8251620E-3	-1.0039527E-2	-1.8468485E-2	-3.1290595E-2	-4.8029440E-2	-6.8685022E-2	-8.9206367E-2	-1.1641078E-1	-1.6202655E-1	-2.1432538E-1	-2.7880255E-1	-3.6029101E-1	-4.5197348E-1	-5.4708543E-1	-6.4610328E-1	-7.4902703E-1	-8.4903938E-1	-9.4818362E-1	-1.0311157E0	-1.0962745E0	-1.1363939E0	-1.1534584E0	-1.1474678E0	-1.1266153E0	-1.1043998E0	-1.0790507E0	-1.0505679E0	-1.0186563E0	-9.9865972E-1	-9.9166312E-1	-9.9766645E-1	-1.0234870E0	-1.0623075E0	-1.1114822E0	-1.1575121E0	-1.2089851E0	-1.2502824E0	-1.2782801E0	-1.2985255E0	-1.3197575E0	-1.3351587E0	-1.3515465E0	-1.3715667E0	-1.3916147E0	-1.4132517E0	-1.4364777E0
X	0.0000000E0	1.1000000E-1	4.6000000E-1	6.8000000E-1	7.8000000E-1	8.8000000E-1	9.9000000E-1	1.0900000E0	1.1900000E0	1.3100000E0	1.4100000E0	1.5200000E0	1.6200000E0	1.7200000E0	1.8300000E0	1.9300000E0	2.0300000E0	2.1400000E0	2.2700000E0	2.3800000E0	2.4800000E0	2.5800000E0	2.6900000E0	2.7900000E0	2.8900000E0	2.9900000E0	3.0900000E0	3.1900000E0	3.3100000E0	3.4100000E0	3.5200000E0	3.6200000E0	3.7300000E0	3.8300000E0	3.9300000E0	4.0400000E0	4.1400000E0	4.2800000E0	4.3900000E0	4.4900000E0	4.5900000E0	4.7000000E0	4.8000000E0	4.9100000E0	5.0100000E0	5.1100000E0	5.2800000E0	5.4100000E0	5.5100000E0
Y	0.0000000E0	-2.4001761E-2	-4.6212182E-2	-6.4871696E-2	-7.8436435E-2	-8.5331203E-2	-9.3088115E-2	-1.0170717E-1	-1.1118837E-1	-1.2022611E-1	-1.3567400E-1	-1.5391033E-1	-1.7599348E-1	-2.0463794E-1	-2.4060368E-1	-2.8355589E-1	-3.2807172E-1	-3.7415116E-1	-4.2179422E-1	-4.7938206E-1	-5.3105185E-1	-5.7680359E-1	-6.1935179E-1	-6.4898823E-1	-6.6495294E-1	-6.6724594E-1	-6.4998509E-1	-6.2056496E-1	-5.7898555E-1	-5.2179300E-1	-4.6443239E-1	-4.0656892E-1	-3.4820260E-1	-2.9502153E-1	-2.4833133E-1	-2.0813198E-1	-1.7626789E-1	-1.4896616E-1	-1.2894131E-1	-1.1619334E-1	-1.0962753E-1	-1.0746942E-1	-1.0971902E-1	-1.0667099E-1	-9.7019711E-2	-7.3689634E-2	-3.4987543E-2	2.6080277E-2	1.0523461E-1
f500u	0	0.42	0.56	0.66	0.77	0.87	0.97	1.08	1.22	1.33	1.43	1.54	1.64	1.75	1.85	1.95	2.05	2.22	2.34	2.44	2.54	2.64	2.82	2.92	3.03	3.13	3.24	3.35	3.45	3.56	3.66	3.76	3.86	3.96	4.07	4.23	4.35	4.45	4.56	4.66	4.76	4.87	4.97	5.07	5.23	5.34	5.44	5.55	5.65
	0	0	0	0	0	0	0	0	0	0	0	0	0	0	0	0	0	0	0	0	0	0	0	0	0	0	0	0	0	0	0	0	0	0	0	0	0	0	0	0	0	0	0	0	0	0	0	0	0
f2.5m	0	0.39	0.59	0.7	0.8	0.9	1	1.11	1.23	1.39	1.49	1.59	1.74	1.84	1.95	2.08	2.18	2.3	2.42	2.53	2.63	2.73	2.83	2.94	3.04	3.21	3.35	3.46	3.56	3.66	3.76	3.86	3.97	4.07	4.21	4.33	4.43	4.54	4.64	4.75	4.85	4.95	5.05	5.2	5.31	5.41	5.52	5.62	5.72
	0	0	0	0	0	0	0	0	0	0	0	0	0	0	0	0	0	0	0	0	0	0	0	0	0	0	0	0	0	0	0	0	0	0	0	0	0	0	0	0	0	0	0	0	0	0	0	0	0
f250u	0	0.44	0.6	0.7	0.8	0.91	1.01	1.12	1.25	1.37	1.48	1.58	1.69	1.79	1.89	2	2.1	2.24	2.36	2.47	2.57	2.67	2.77	2.87	2.98	3.08	3.24	3.35	3.45	3.56	3.66	3.76	3.86	3.97	4.07	4.17	4.34	4.45	4.55	4.65	4.76	4.86	4.96	5.06	5.16	5.33	5.43	5.54	5.64
	0	0	0	0	0	0	0	0	0	0	0	0	0	0	0	0	0	0	0	0	0	0	0	0	0	0	0	0	0	0	0	0	0	0	0	0	0	0	0	0	0	0	0	0	0	0	0	0	0
f125u	0	0.12	0.46	0.58	0.69	0.79	0.89	0.99	1.1	1.21	1.31	1.42	1.52	1.62	1.72	1.82	1.93	2.03	2.13	2.3	2.4	2.5	2.61	2.71	2.82	2.93	3.03	3.13	3.3	3.41	3.51	3.61	3.71	3.82	3.92	4.02	4.13	4.26	4.46	4.56	4.66	4.77	4.87	4.97	5.08	5.21	5.35	5.45	5.55
	0	0	0	0	0	0	0	0	0	0	0	0	0	0	0	0	0	0	0	0	0	0	0	0	0	0	0	0	0	0	0	0	0	0	0	0	0	0	0	0	0	0	0	0	0	0	0	0	0
f1m	0	0.11	0.46	0.68	0.78	0.88	0.99	1.09	1.19	1.31	1.41	1.52	1.62	1.72	1.83	1.93	2.03	2.14	2.27	2.38	2.48	2.58	2.69	2.79	2.89	2.99	3.09	3.19	3.31	3.41	3.52	3.62	3.73	3.83	3.93	4.04	4.14	4.28	4.39	4.49	4.59	4.7	4.8	4.91	5.01	5.11	5.28	5.41	5.51
	0	0	0	0	0	0	0	0	0	0	0	0	0	0	0	0	0	0	0	0	0	0	0	0	0	0	0	0	0	0	0	0	0	0	0	0	0	0	0	0	0	0	0	0	0	0	0	0	0
500u	0	0.42	0.56	0.66	0.77	0.87	0.97	1.08	1.22	1.33	1.43	1.54	1.64	1.75	1.85	1.95	2.05	2.22	2.34	2.44	2.54	2.64	2.82	2.92	3.03	3.13	3.24	3.35	3.45	3.56	3.66	3.76	3.86	3.96	4.07	4.23	4.35	4.45	4.56	4.66	4.76	4.87	4.97	5.07	5.23	5.34	5.44	5.55	5.65
	0	-0.012316	-0.0219249	-0.0385812	-0.0557402	-0.0834931	-0.118236	-0.159217	-0.207189	-0.244132	-0.269456	-0.283751	-0.285075	-0.271442	-0.249397	-0.212395	-0.173046	-0.121595	-0.0677965	-0.0210183	0.018299	0.043964	0.0559768	0.0444513	0.018039	-0.0232601	-0.0636581	-0.115323	-0.168499	-0.223187	-0.275695	-0.329628	-0.384985	-0.424756	-0.457593	-0.483495	-0.503052	-0.511867	-0.511925	-0.503225	-0.482452	-0.446001	-0.393872	-0.344931	-0.305809	-0.269875	-0.243319	-0.226754	-0.218194
25m	0	0.39	0.59	0.7	0.8	0.9	1	1.11	1.23	1.39	1.49	1.59	1.74	1.84	1.95	2.08	2.18	2.3	2.42	2.53	2.63	2.73	2.83	2.94	3.04	3.21	3.35	3.46	3.56	3.66	3.76	3.86	3.97	4.07	4.21	4.33	4.43	4.54	4.64	4.75	4.85	4.95	5.05	5.2	5.31	5.41	5.52	5.62	5.72
	0	-0.00200034	0.00262492	0.00576781	0.00239214	-0.000546023	-0.00378983	-0.00733929	-0.0111944	-0.0104317	-0.00345603	0.00973251	0.0298052	0.0465041	0.0648652	0.0779327	0.0878457	0.0932082	0.0986942	0.105349	0.110122	0.113013	0.11335	0.112895	0.115109	0.124506	0.130551	0.13464	0.132099	0.126855	0.11195	0.0873849	0.0641985	0.0458509	0.0288819	0.0118282	0.00449986	0.0062255	0.0196368	0.0428139	0.0827129	0.139334	0.200241	0.26343	0.330906	0.399617	0.486815	0.593171	0.716053
250u	0	0.44	0.6	0.7	0.8	0.91	1.01	1.12	1.25	1.37	1.48	1.58	1.69	1.79	1.89	2	2.1	2.24	2.36	2.47	2.57	2.67	2.77	2.87	2.98	3.08	3.24	3.35	3.45	3.56	3.66	3.76	3.86	3.97	4.07	4.17	4.34	4.45	4.55	4.65	4.76	4.86	4.96	5.06	5.16	5.33	5.43	5.54	5.64
	0	-0.097118	-0.194679	-0.285291	-0.368954	-0.445072	-0.515914	-0.570539	-0.608945	-0.630235	-0.639726	-0.641175	-0.634048	-0.615081	-0.590879	-0.561343	-0.527145	-0.499226	-0.477585	-0.461449	-0.45249	-0.447769	-0.439946	-0.432285	-0.418181	-0.397062	-0.368968	-0.337618	-0.30301	-0.26615	-0.225363	-0.182919	-0.142894	-0.104391	-0.0683062	-0.034641	-0.00790554	0.0156185	0.0391955	0.0615834	0.0833547	0.10384	0.123038	0.14252	0.163181	0.18335	0.211655	0.244017	0.277173
125u	0	0.12	0.46	0.58	0.69	0.79	0.89	0.99	1.1	1.21	1.31	1.42	1.52	1.62	1.72	1.82	1.93	2.03	2.13	2.3	2.4	2.5	2.61	2.71	2.82	2.93	3.03	3.13	3.3	3.41	3.51	3.61	3.71	3.82	3.92	4.02	4.13	4.26	4.46	4.56	4.66	4.77	4.87	4.97	5.08	5.21	5.35	5.45	5.55
	0	0.00795957	0.00982486	0.00382516	-0.0100395	-0.0184685	-0.0312906	-0.0480294	-0.068685	-0.0892064	-0.116411	-0.162027	-0.214325	-0.278803	-0.360291	-0.451973	-0.547085	-0.646103	-0.749027	-0.849039	-0.948184	-1.03112	-1.09627	-1.13639	-1.15346	-1.14747	-1.12662	-1.1044	-1.07905	-1.05057	-1.01866	-0.99866	-0.991663	-0.997666	-1.02349	-1.06231	-1.11148	-1.15751	-1.20899	-1.25028	-1.27828	-1.29853	-1.31976	-1.33516	-1.35155	-1.37157	-1.39161	-1.41325	-1.43648
1m	0	0.11	0.46	0.68	0.78	0.88	0.99	1.09	1.19	1.31	1.41	1.52	1.62	1.72	1.83	1.93	2.03	2.14	2.27	2.38	2.48	2.58	2.69	2.79	2.89	2.99	3.09	3.19	3.31	3.41	3.52	3.62	3.73	3.83	3.93	4.04	4.14	4.28	4.39	4.49	4.59	4.7	4.8	4.91	5.01	5.11	5.28	5.41	5.51
	0	-0.0240018	-0.0462122	-0.0648717	-0.0784364	-0.0853312	-0.0930881	-0.101707	-0.111188	-0.120226	-0.135674	-0.15391	-0.175993	-0.204638	-0.240604	-0.283556	-0.328072	-0.374151	-0.421794	-0.479382	-0.531052	-0.576804	-0.619352	-0.648988	-0.664953	-0.667246	-0.649985	-0.620565	-0.578986	-0.521793	-0.464432	-0.406569	-0.348203	-0.295022	-0.248331	-0.208132	-0.176268	-0.148966	-0.128941	-0.116193	-0.109628	-0.107469	-0.109719	-0.106671	-0.0970197	-0.0736896	-0.0349875	0.0260803	0.105235
[truncated: 1,400 more columns]
