# Supplementary material for: Editorial Note: The role of 9-O-acetylated glycan receptor moieties in the typhoid toxin binding and intoxication
Source: PLoS Pathog. 2026 Jul 13;22(7):e1014413. doi: 10.1371/journal.ppat.1014413 (PMC13362111; doi:10.1371/journal.ppat.1014413)
Supplement: S1 File — (ZIP) [file ppat.1014413.s001.zip › SPR Data/Individual Data/A26.xlsx]

## Sheet: Sheet4
Column1	Column2	Column3	Column4	Column5	Column6	Column7	Column8	Column9	Column10	Column11	Column12	Column13	Column14	Column15	Column16	Column17	Column18	Column19	Column20
Export filename	C:\Users\OpenSPR\Desktop\Data\A26.txt
Export time	1/7/2020 2:20 PM
Result filename	C:\Users\OpenSPR\Desktop\working.ltv - Kinetics evaluation: New Overlay(3)(2)
Plot name	Kinetics evaluation: New Overlay(3)(2)
Plot xlabel	Time (s)
Plot ylabel	Signal
Property Analysis temp
Property Analysis date
Property Filename
Property Instrument id
Property Instrument type
Property Software
Property Solid support
Curve	0	Curve	1	Curve	2	Curve	3	Curve	4	Curve	5	Curve	6	Curve	7	Curve	8	Curve	9
Curve name	a26 125ÂµM_5568.4s - Reference curve fitted	Curve name	a26 1mM_6387.89s - Reference curve fitted	Curve name	a26 2.5mM_6681.5s - Reference curve fitted	Curve name	a26 250ÂµM_5823.5s - Reference curve fitted	Curve name	a26 500ÂµM_6080.74s - Reference curve fitted	Curve name	a26 125ÂµM_5568.4s - Reference curve	Curve name	a26 1mM_6387.89s - Reference curve	Curve name	a26 2.5mM_6681.5s - Reference curve	Curve name	a26 250ÂµM_5823.5s - Reference curve	Curve name	a26 500ÂµM_6080.74s - Reference curve
Curve protected	FALSE	Curve protected	FALSE	Curve protected	FALSE	Curve protected	FALSE	Curve protected	FALSE	Curve protected	FALSE	Curve protected	FALSE	Curve protected	FALSE	Curve protected	FALSE	Curve protected	FALSE
Curve type	Curve	Curve type	Curve	Curve type	Curve	Curve type	Curve	Curve type	Curve	Curve type	Curve	Curve type	Curve	Curve type	Curve	Curve type	Curve	Curve type	Curve
Curve ligand		Curve ligand		Curve ligand		Curve ligand		Curve ligand		Curve ligand		Curve ligand		Curve ligand		Curve ligand		Curve ligand
Curve concentration (M)	0.0000E0	Curve concentration (M)	0.0000E0	Curve concentration (M)	0.0000E0	Curve concentration (M)	0.0000E0	Curve concentration (M)	0.0000E0	Curve concentration (M)	0.0000E0	Curve concentration (M)	0.0000E0	Curve concentration (M)	0.0000E0	Curve concentration (M)	0.0000E0	Curve concentration (M)	0.0000E0
Curve target		Curve target		Curve target		Curve target		Curve target		Curve target		Curve target		Curve target		Curve target		Curve target
Curve description	Kinetic fit to curve a26 125ÂµM_5568.4s - Reference curve	Curve description	Kinetic fit to curve a26 1mM_6387.89s - Reference curve	Curve description	Kinetic fit to curve a26 2.5mM_6681.5s - Reference curve	Curve description	Kinetic fit to curve a26 250ÂµM_5823.5s - Reference curve	Curve description	Kinetic fit to curve a26 500ÂµM_6080.74s - Reference curve	Curve description	a26 125ÂµM_5568.4s subtracted by Reference curve	Curve description	a26 1mM_6387.89s subtracted by Reference curve	Curve description	a26 2.5mM_6681.5s subtracted by Reference curve	Curve description	a26 250ÂµM_5823.5s subtracted by Reference curve	Curve description	a26 500ÂµM_6080.74s subtracted by Reference curve
X	Y	X	Y	X	Y	X	Y	X	Y	X	Y	X	Y	X	Y	X	Y	X	Y
0.0000000E0	0.0000000E0	0.0000000E0	0.0000000E0	0.0000000E0	0.0000000E0	0.0000000E0	0.0000000E0	0.0000000E0	0.0000000E0	0.0000000E0	0.0000000E0	0.0000000E0	0.0000000E0	0.0000000E0	0.0000000E0	0.0000000E0	0.0000000E0	0.0000000E0	0.0000000E0
8.6000000E-1	0.0000000E0	4.1000000E-1	0.0000000E0	5.9000000E-1	0.0000000E0	2.8000000E-1	0.0000000E0	1.1000000E-1	0.0000000E0	8.6000000E-1	2.1306107E-2	4.1000000E-1	-2.4423319E-1	5.9000000E-1	-4.1334349E-1	2.8000000E-1	-2.9805553E-1	1.1000000E-1	8.9351448E-2
1.3900000E0	0.0000000E0	5.2000000E-1	0.0000000E0	7.0000000E-1	0.0000000E0	3.9000000E-1	0.0000000E0	3.2000000E-1	0.0000000E0	1.3900000E0	1.4626592E0	5.2000000E-1	-4.0689337E-1	7.0000000E-1	-5.4617267E-1	3.9000000E-1	-4.9713565E-1	3.2000000E-1	1.9355713E-1
2.0400000E0	0.0000000E0	6.2000000E-1	0.0000000E0	8.3000000E-1	0.0000000E0	5.3000000E-1	0.0000000E0	5.2000000E-1	0.0000000E0	2.0400000E0	2.6041176E0	6.2000000E-1	-6.0064851E-1	8.3000000E-1	-5.1895132E-1	5.3000000E-1	-7.0801328E-1	5.2000000E-1	2.3799206E-1
2.9900000E0	0.0000000E0	7.3000000E-1	0.0000000E0	9.6000000E-1	0.0000000E0	6.6000000E-1	0.0000000E0	6.4000000E-1	0.0000000E0	2.9900000E0	1.8284708E0	7.3000000E-1	-7.2338354E-1	9.6000000E-1	-4.0207934E-1	6.6000000E-1	-8.9357602E-1	6.4000000E-1	2.8088516E-1
3.1200000E0	0.0000000E0	8.3000000E-1	0.0000000E0	1.1000000E0	0.0000000E0	8.2000000E-1	0.0000000E0	7.4000000E-1	0.0000000E0	3.1200000E0	1.8750864E0	8.3000000E-1	-7.4333360E-1	1.1000000E0	-1.5838552E-1	8.2000000E-1	-8.2886869E-1	7.4000000E-1	3.5188248E-1
3.2600000E0	0.0000000E0	9.3000000E-1	0.0000000E0	1.2500000E0	0.0000000E0	9.2000000E-1	0.0000000E0	8.4000000E-1	0.0000000E0	3.2600000E0	1.9552336E0	9.3000000E-1	-6.9806227E-1	1.2500000E0	1.8667474E-1	9.2000000E-1	-6.9741871E-1	8.4000000E-1	4.9763891E-1
3.3800000E0	0.0000000E0	1.0400000E0	0.0000000E0	1.3800000E0	0.0000000E0	1.0200000E0	0.0000000E0	9.5000000E-1	0.0000000E0	3.3800000E0	2.0090658E0	1.0400000E0	-5.3151644E-1	1.3800000E0	5.2173625E-1	1.0200000E0	-4.7457950E-1	9.5000000E-1	6.8222758E-1
3.4800000E0	0.0000000E0	1.2100000E0	0.0000000E0	1.8700000E0	0.0000000E0	1.1900000E0	0.0000000E0	1.0500000E0	0.0000000E0	3.4800000E0	2.0339384E0	1.2100000E0	-1.1162463E-1	1.8700000E0	1.4514770E0	1.1900000E0	4.5061365E-2	1.0500000E0	8.9663400E-1
3.5800000E0	0.0000000E0	1.3500000E0	0.0000000E0	2.0200000E0	0.0000000E0	1.3400000E0	0.0000000E0	1.2100000E0	0.0000000E0	3.5800000E0	2.0632761E0	1.3500000E0	2.7386542E-1	2.0200000E0	1.4711253E0	1.3400000E0	5.6854511E-1	1.2100000E0	1.3059501E0
3.6800000E0	0.0000000E0	1.4600000E0	0.0000000E0	2.1300000E0	0.0000000E0	1.4400000E0	0.0000000E0	1.3600000E0	0.0000000E0	3.6800000E0	2.0692761E0	1.4600000E0	6.2650518E-1	2.1300000E0	1.4008417E0	1.4400000E0	9.9423069E-1	1.3600000E0	1.6927157E0
3.7900000E0	0.0000000E0	1.5600000E0	0.0000000E0	2.2400000E0	0.0000000E0	1.5400000E0	0.0000000E0	1.4600000E0	0.0000000E0	3.7900000E0	2.0377714E0	1.5600000E0	9.9258355E-1	2.2400000E0	1.3074711E0	1.5400000E0	1.4232066E0	1.4600000E0	1.9764001E0
3.8900000E0	0.0000000E0	1.6700000E0	0.0000000E0	2.3700000E0	0.0000000E0	1.6400000E0	0.0000000E0	1.5600000E0	0.0000000E0	3.8900000E0	2.0402108E0	1.6700000E0	1.3087431E0	2.3700000E0	1.1711179E0	1.6400000E0	1.8291246E0	1.5600000E0	2.2555083E0
3.9900000E0	0.0000000E0	1.7700000E0	0.0000000E0	2.4900000E0	0.0000000E0	1.7400000E0	0.0000000E0	1.6600000E0	0.0000000E0	3.9900000E0	2.0261728E0	1.7700000E0	1.5025705E0	2.4900000E0	9.6758360E-1	1.7400000E0	2.1653883E0	1.6600000E0	2.5040209E0
4.1600000E0	0.0000000E0	1.8800000E0	0.0000000E0	2.6600000E0	0.0000000E0	1.8500000E0	0.0000000E0	1.7700000E0	0.0000000E0	4.1600000E0	2.0617928E0	1.8800000E0	1.6038865E0	2.6600000E0	6.7220514E-1	1.8500000E0	2.4595078E0	1.7700000E0	2.6949798E0
4.3000000E0	0.0000000E0	1.9800000E0	0.0000000E0	2.8100000E0	0.0000000E0	1.9500000E0	0.0000000E0	1.8700000E0	0.0000000E0	4.3000000E0	2.1250027E0	1.9800000E0	1.6073060E0	2.8100000E0	4.2486175E-1	1.9500000E0	2.6681073E0	1.8700000E0	2.8332490E0
4.4000000E0	0.0000000E0	2.0800000E0	0.0000000E0	2.9300000E0	0.0000000E0	2.0600000E0	0.0000000E0	1.9800000E0	0.0000000E0	4.4000000E0	2.2740727E0	2.0800000E0	1.4843899E0	2.9300000E0	2.6741917E-1	2.0600000E0	2.7896137E0	1.9800000E0	2.9513101E0
4.5100000E0	0.0000000E0	2.2200000E0	0.0000000E0	3.0600000E0	0.0000000E0	2.2200000E0	0.0000000E0	2.0800000E0	0.0000000E0	4.5100000E0	2.4914402E0	2.2200000E0	1.2245320E0	3.0600000E0	1.3900813E-1	2.2200000E0	2.7926116E0	2.0800000E0	3.0169622E0
4.6100000E0	0.0000000E0	2.3500000E0	0.0000000E0	3.1900000E0	0.0000000E0	2.3800000E0	0.0000000E0	2.2400000E0	0.0000000E0	4.6100000E0	2.7305088E0	2.3500000E0	8.7896148E-1	3.1900000E0	6.8222966E-2	2.3800000E0	2.7339068E0	2.2400000E0	3.0126622E0
4.7100000E0	0.0000000E0	2.4500000E0	0.0000000E0	3.3300000E0	0.0000000E0	2.4800000E0	0.0000000E0	2.3700000E0	0.0000000E0	4.7100000E0	3.0203375E0	2.4500000E0	4.7620120E-1	3.3300000E0	4.2744233E-2	2.4800000E0	2.6388758E0	2.3700000E0	3.0291857E0
4.8200000E0	0.0000000E0	2.5600000E0	0.0000000E0	3.4500000E0	0.0000000E0	2.5900000E0	0.0000000E0	2.4700000E0	0.0000000E0	4.8200000E0	3.3652651E0	2.5600000E0	-8.8405121E-3	3.4500000E0	6.1254211E-2	2.5900000E0	2.4819270E0	2.4700000E0	3.0288578E0
4.9200000E0	0.0000000E0	2.6600000E0	0.0000000E0	3.5900000E0	0.0000000E0	2.6900000E0	0.0000000E0	2.5800000E0	0.0000000E0	4.9200000E0	3.7267036E0	2.6600000E0	-5.2944135E-1	3.5900000E0	8.7818603E-2	2.6900000E0	2.3136470E0	2.5800000E0	2.9985586E0
5.0200000E0	0.0000000E0	2.7700000E0	0.0000000E0	3.7000000E0	0.0000000E0	2.7900000E0	0.0000000E0	2.6800000E0	0.0000000E0	5.0200000E0	4.0792376E0	2.7700000E0	-1.0107032E0	3.7000000E0	1.2729422E-1	2.7900000E0	2.1153386E0	2.6800000E0	2.9656204E0
5.1800000E0	0.0000000E0	2.8700000E0	0.0000000E0	3.8000000E0	0.0000000E0	2.8900000E0	0.0000000E0	2.7800000E0	0.0000000E0	5.1800000E0	4.4668242E0	2.8700000E0	-1.4159170E0	3.8000000E0	1.7498638E-1	2.8900000E0	1.9266568E0	2.7800000E0	2.9101223E0
5.3200000E0	0.0000000E0	2.9700000E0	0.0000000E0	3.9100000E0	0.0000000E0	3.0000000E0	0.0000000E0	2.8800000E0	0.0000000E0	5.3200000E0	4.7524864E0	2.9700000E0	-1.6953788E0	3.9100000E0	2.1974183E-1	3.0000000E0	1.7299709E0	2.8800000E0	2.8637407E0
5.4300000E0	0.0000000E0	3.0700000E0	0.0000000E0	4.0100000E0	0.0000000E0	3.1000000E0	0.0000000E0	2.9900000E0	0.0000000E0	5.4300000E0	4.9995514E0	3.0700000E0	-1.8523751E0	4.0100000E0	2.3169202E-1	3.1000000E0	1.5549133E0	2.9900000E0	2.7892788E0
5.5300000E0	0.0000000E0	3.2300000E0	0.0000000E0	4.1100000E0	0.0000000E0	3.2600000E0	0.0000000E0	3.0900000E0	0.0000000E0	5.5300000E0	5.1796895E0	3.2300000E0	-1.8414113E0	4.1100000E0	2.2242263E-1	3.2600000E0	1.3839980E0	3.0900000E0	2.6795357E0
5.6400000E0	0.0000000E0	3.3700000E0	0.0000000E0	4.2100000E0	0.0000000E0	3.4100000E0	0.0000000E0	3.2400000E0	0.0000000E0	5.6400000E0	5.3046963E0	3.3700000E0	-1.6839968E0	4.2100000E0	1.8755511E-1	3.4100000E0	1.2463014E0	3.2400000E0	2.5387389E0
5.7400000E0	0.0000000E0	3.4700000E0	0.0000000E0	4.3200000E0	0.0000000E0	3.5100000E0	0.0000000E0	3.3800000E0	0.0000000E0	5.7400000E0	5.3669921E0	3.4700000E0	-1.4056677E0	4.3200000E0	1.3615767E-1	3.5100000E0	1.1478540E0	3.3800000E0	2.3919947E0
5.8400000E0	0.0000000E0	3.5700000E0	0.0000000E0	4.4800000E0	0.0000000E0	3.6100000E0	0.0000000E0	3.4800000E0	0.0000000E0	5.8400000E0	5.3769815E0	3.5700000E0	-1.0568342E0	4.4800000E0	9.3107280E-2	3.6100000E0	1.0724382E0	3.4800000E0	2.2255859E0
5.9500000E0	0.0000000E0	3.6700000E0	0.0000000E0	4.6100000E0	0.0000000E0	3.7200000E0	0.0000000E0	3.5900000E0	0.0000000E0	5.9500000E0	5.3487340E0	3.6700000E0	-6.3671232E-1	4.6100000E0	3.5476921E-2	3.7200000E0	1.0198274E0	3.5900000E0	2.0337843E0
6.0500000E0	0.0000000E0	3.7700000E0	0.0000000E0	4.7100000E0	0.0000000E0	3.8200000E0	0.0000000E0	3.6900000E0	0.0000000E0	6.0500000E0	5.2982316E0	3.7700000E0	-1.4590634E-1	4.7100000E0	-1.7608177E-2	3.8200000E0	9.9498309E-1	3.6900000E0	1.8188450E0
6.1700000E0	0.0000000E0	3.8800000E0	0.0000000E0	4.8100000E0	0.0000000E0	3.9200000E0	0.0000000E0	3.7900000E0	0.0000000E0	6.1700000E0	5.2418379E0	3.8800000E0	2.6526376E-1	4.8100000E0	-4.9500824E-2	3.9200000E0	1.0053953E0	3.7900000E0	1.6244375E0
6.3100000E0	0.0000000E0	3.9800000E0	0.0000000E0	4.9200000E0	0.0000000E0	4.0200000E0	0.0000000E0	3.9100000E0	0.0000000E0	6.3100000E0	5.2074621E0	3.9800000E0	6.2650091E-1	4.9200000E0	-6.3925124E-2	4.0200000E0	1.0423789E0	3.9100000E0	1.4559928E0
6.4100000E0	0.0000000E0	4.0800000E0	0.0000000E0	5.0200000E0	0.0000000E0	4.2000000E0	0.0000000E0	4.0100000E0	0.0000000E0	6.4100000E0	5.1933279E0	4.0800000E0	9.0177516E-1	5.0200000E0	-7.2628881E-2	4.2000000E0	1.1005472E0	4.0100000E0	1.3110588E0
6.5100000E0	0.0000000E0	4.2100000E0	0.0000000E0	5.1300000E0	0.0000000E0	4.3500000E0	0.0000000E0	4.1100000E0	0.0000000E0	6.5100000E0	5.1806711E0	4.2100000E0	1.0976018E0	5.1300000E0	-4.8831336E-2	4.3500000E0	1.1827794E0	4.1100000E0	1.1836250E0
6.6200000E0	0.0000000E0	4.3500000E0	0.0000000E0	5.2300000E0	0.0000000E0	4.4500000E0	0.0000000E0	4.2500000E0	0.0000000E0	6.6200000E0	5.2104266E0	4.3500000E0	1.1626479E0	5.2300000E0	-3.6827099E-2	4.4500000E0	1.2856186E0	4.2500000E0	1.0966816E0
6.7200000E0	0.0000000E0	4.4500000E0	0.0000000E0	5.3300000E0	0.0000000E0	4.5500000E0	0.0000000E0	4.3500000E0	0.0000000E0	6.7200000E0	5.2827429E0	4.4500000E0	1.1559708E0	5.3300000E0	-3.7351176E-2	4.5500000E0	1.4089440E0	4.3500000E0	1.0332418E0
6.8200000E0	0.0000000E0	4.5600000E0	0.0000000E0	5.4900000E0	0.0000000E0	4.6500000E0	0.0000000E0	4.4900000E0	0.0000000E0	6.8200000E0	5.3903292E0	4.5600000E0	1.1380800E0	5.4900000E0	3.0082182E-2	4.6500000E0	1.5340517E0	4.4900000E0	1.0170966E0
6.9300000E0	0.0000000E0	4.6600000E0	0.0000000E0	5.6400000E0	0.0000000E0	4.7500000E0	0.0000000E0	4.5900000E0	0.0000000E0	6.9300000E0	5.5086443E0	4.6600000E0	1.1085079E0	5.6400000E0	6.0691091E-2	4.7500000E0	1.6727976E0	4.5900000E0	9.9040813E-1
6.9999300E0	0.0000000E0	4.7600000E0	0.0000000E0	5.7500000E0	0.0000000E0	4.8600000E0	0.0000000E0	4.7000000E0	0.0000000E0	7.0300000E0	5.6489907E0	4.7600000E0	1.0711801E0	5.7500000E0	5.9060560E-2	4.8600000E0	1.8243834E0	4.7000000E0	9.9304165E-1
7.0000000E0	2.4581606E0	4.8700000E0	0.0000000E0	5.8500000E0	0.0000000E0	4.9600000E0	0.0000000E0	4.8000000E0	0.0000000E0	7.1600000E0	5.8215812E0	4.8700000E0	1.0389896E0	5.8500000E0	3.0108429E-2	4.9600000E0	1.9641029E0	4.8000000E0	1.0627176E0
7.0300000E0	2.4920580E0	4.9700000E0	0.0000000E0	5.9500000E0	0.0000000E0	5.0700000E0	0.0000000E0	4.9000000E0	0.0000000E0	7.3000000E0	5.9677805E0	4.9700000E0	1.0904821E0	5.9500000E0	-1.6872623E-2	5.0700000E0	2.1039102E0	4.9000000E0	1.1655891E0
7.1600000E0	2.6386463E0	5.0700000E0	0.0000000E0	6.0600000E0	0.0000000E0	5.2300000E0	0.0000000E0	5.0000000E0	0.0000000E0	7.4000000E0	6.0730864E0	5.0700000E0	1.1995833E0	6.0600000E0	-8.2265575E-2	5.2300000E0	2.2680548E0	5.0000000E0	1.3144562E0
7.3000000E0	2.7959651E0	5.2200000E0	0.0000000E0	6.1700000E0	0.0000000E0	5.3400000E0	0.0000000E0	5.1100000E0	0.0000000E0	7.5100000E0	6.1752998E0	5.2200000E0	1.4019538E0	6.1700000E0	-1.4694718E-1	5.3400000E0	2.3407779E0	5.1100000E0	1.5069009E0
7.4000000E0	2.9079905E0	5.3600000E0	0.0000000E0	6.2700000E0	0.0000000E0	5.4600000E0	0.0000000E0	5.2700000E0	0.0000000E0	7.6100000E0	6.2370135E0	5.3600000E0	1.6095531E0	6.2700000E0	-1.8437653E-1	5.4600000E0	2.4206531E0	5.2700000E0	1.8298048E0
7.5100000E0	3.0308871E0	5.4700000E0	0.0000000E0	6.3700000E0	0.0000000E0	5.5600000E0	0.0000000E0	5.4100000E0	0.0000000E0	7.7100000E0	6.2516413E0	5.4700000E0	1.8567440E0	6.3700000E0	-2.0536637E-1	5.5600000E0	2.4464216E0	5.4100000E0	2.1762383E0
7.6100000E0	3.1423109E0	5.5700000E0	0.0000000E0	6.5300000E0	0.0000000E0	5.6600000E0	0.0000000E0	5.5100000E0	0.0000000E0	7.8100000E0	6.2217793E0	5.5700000E0	2.1042274E0	6.5300000E0	-3.1450109E-1	5.6600000E0	2.4438808E0	5.5100000E0	2.5531792E0
7.7100000E0	3.2534494E0	5.6700000E0	0.0000000E0	6.6600000E0	0.0000000E0	5.7700000E0	0.0000000E0	5.6100000E0	0.0000000E0	7.9100000E0	6.1493311E0	5.6700000E0	2.3510530E0	6.6600000E0	-3.8915421E-1	5.7700000E0	2.4150859E0	5.6100000E0	2.9647573E0
7.8100000E0	3.3643033E0	5.7800000E0	0.0000000E0	6.7600000E0	0.0000000E0	5.8700000E0	0.0000000E0	5.7100000E0	0.0000000E0	8.0200000E0	6.0738618E0	5.7800000E0	2.5885720E0	6.7600000E0	-4.4777999E-1	5.8700000E0	2.3432539E0	5.7100000E0	3.4083234E0
7.9100000E0	3.4748733E0	5.8800000E0	0.0000000E0	6.8600000E0	0.0000000E0	5.9700000E0	0.0000000E0	5.8100000E0	0.0000000E0	8.1700000E0	5.9592391E0	5.8800000E0	2.7994564E0	6.8600000E0	-5.1332427E-1	5.9700000E0	2.2635073E0	5.8100000E0	3.8643435E0
8.0200000E0	3.5961734E0	5.9800000E0	0.0000000E0	6.9600000E0	0.0000000E0	6.0700000E0	0.0000000E0	5.9200000E0	0.0000000E0	8.3000000E0	5.9079518E0	5.9800000E0	2.9692706E0	6.9600000E0	-6.1640613E-1	6.0700000E0	2.1828543E0	5.9200000E0	4.2278229E0
8.1700000E0	3.7610323E0	6.0900000E0	0.0000000E0	6.9999600E0	0.0000000E0	6.2200000E0	0.0000000E0	6.0200000E0	0.0000000E0	8.4000000E0	5.9635343E0	6.0900000E0	3.0968421E0	7.0800000E0	-7.2028828E-1	6.2200000E0	2.0900614E0	6.0200000E0	4.5365784E0
8.3000000E0	3.9033980E0	6.2300000E0	0.0000000E0	7.0000000E0	8.2504581E0	6.3500000E0	0.0000000E0	6.1300000E0	0.0000000E0	8.5100000E0	6.1307631E0	6.2300000E0	3.1782097E0	7.1800000E0	-8.3869577E-1	6.3500000E0	2.0280780E0	6.1300000E0	4.7650165E0
8.4000000E0	4.0125876E0	6.3600000E0	0.0000000E0	7.0800000E0	9.7161909E0	6.4500000E0	0.0000000E0	6.3000000E0	0.0000000E0	8.6100000E0	6.3652771E0	6.3600000E0	3.2495632E0	7.2800000E0	-9.0232137E-1	6.4500000E0	2.0001465E0	6.3000000E0	4.9277237E0
8.5100000E0	4.1323733E0	6.5000000E0	0.0000000E0	7.1800000E0	1.1527381E1	6.5600000E0	0.0000000E0	6.4100000E0	0.0000000E0	8.7100000E0	6.6659860E0	6.5000000E0	3.2467682E0	7.3800000E0	-8.9574173E-1	6.5600000E0	2.0043307E0	6.4100000E0	5.0108891E0
8.6100000E0	4.2409766E0	6.6000000E0	0.0000000E0	7.2800000E0	1.3315543E1	6.6600000E0	0.0000000E0	6.9400000E0	0.0000000E0	8.8100000E0	7.0546473E0	6.6000000E0	3.2742999E0	7.5100000E0	-7.8859024E-1	6.6600000E0	2.0583270E0	6.9400000E0	4.9313699E0
8.7100000E0	4.3493019E0	6.7100000E0	0.0000000E0	7.3800000E0	1.5080967E1	6.7600000E0	0.0000000E0	6.9999400E0	0.0000000E0	8.9200000E0	7.5094011E0	6.7100000E0	3.2990061E0	7.6100000E0	-5.8152550E-1	6.7600000E0	2.1548794E0	7.0600000E0	5.0508424E0
8.8100000E0	4.4573497E0	6.8100000E0	0.0000000E0	7.5100000E0	1.7342503E1	6.8600000E0	0.0000000E0	7.0000000E0	3.8056908E0	9.0200000E0	8.0243911E0	6.8100000E0	3.3277004E0	7.7100000E0	-1.5961685E-1	6.8600000E0	2.2912304E0	7.2100000E0	5.1748847E0
8.9200000E0	4.5758828E0	6.9200000E0	0.0000000E0	7.6100000E0	1.9056724E1	6.9700000E0	0.0000000E0	7.0600000E0	4.0155128E0	9.1800000E0	8.5414454E0	6.9200000E0	3.3568970E0	7.8100000E0	3.6123378E-1	6.9700000E0	2.4795394E0	7.3500000E0	5.2829550E0
9.0200000E0	4.6833505E0	6.9999200E0	0.0000000E0	7.7100000E0	2.0749149E1	6.9999700E0	0.0000000E0	7.2100000E0	4.5377717E0	9.3200000E0	8.9661267E0	7.0200000E0	3.4035061E0	7.9200000E0	9.7641997E-1	7.0700000E0	2.6786722E0	7.4500000E0	5.4105986E0
9.1800000E0	4.8547267E0	7.0000000E0	1.3862667E1	7.8100000E0	2.2420055E1	7.0000000E0	4.4445630E0	7.3500000E0	5.0222681E0	9.4300000E0	9.3482121E0	7.1200000E0	3.5281772E0	8.0200000E0	1.9070248E0	7.2100000E0	2.8996819E0	7.5500000E0	5.6020990E0
9.3200000E0	5.0041052E0	7.0200000E0	1.3986136E1	7.9200000E0	2.4233523E1	7.0700000E0	4.5847783E0	7.4500000E0	5.3666053E0	9.5300000E0	9.6405558E0	7.2700000E0	3.7315156E0	8.1300000E0	3.1101758E0	7.3600000E0	3.0829882E0	7.6500000E0	5.7667156E0
9.4300000E0	5.1210985E0	7.1200000E0	1.4601136E1	8.0200000E0	2.5860125E1	7.2100000E0	4.8642971E0	7.5500000E0	5.7095063E0	9.6300000E0	9.8152538E0	7.3700000E0	3.9594120E0	8.2300000E0	4.6267342E0	7.4600000E0	3.2495813E0	7.7600000E0	5.9157847E0
9.5300000E0	5.2271701E0	7.2700000E0	1.5516364E1	8.1300000E0	2.7625508E1	7.3600000E0	5.1624373E0	7.6500000E0	6.0509771E0	9.7400000E0	9.9244723E0	7.4700000E0	4.2526259E0	8.3300000E0	6.2288571E0	7.5600000E0	3.3941385E0	7.8600000E0	6.0713152E0
9.6300000E0	5.3329701E0	7.3700000E0	1.6121704E1	8.2300000E0	2.9208981E1	7.4600000E0	5.3604280E0	7.7600000E0	6.4249503E0	9.8400000E0	9.9688697E0	7.5800000E0	4.6426912E0	8.4700000E0	8.0833609E0	7.6700000E0	3.5129570E0	7.9600000E0	6.2344272E0
9.7400000E0	5.4490371E0	7.4700000E0	1.6723221E1	8.3300000E0	3.0772319E1	7.5600000E0	5.5578054E0	7.8600000E0	6.7634371E0	9.9500000E0	9.9398879E0	7.6800000E0	5.0479561E0	8.6300000E0	1.0087157E1	7.7700000E0	3.5930027E0	8.0600000E0	6.3807808E0
9.8400000E0	5.5542690E0	7.5800000E0	1.7380504E1	8.4700000E0	3.2927654E1	7.6700000E0	5.7742144E0	7.9600000E0	7.1005121E0	1.0050000E1	9.8551292E0	7.7800000E0	5.5304995E0	8.7300000E0	1.2208444E1	7.8800000E0	3.6411585E0	8.2200000E0	6.4534201E0
9.9500000E0	5.6697128E0	7.6800000E0	1.7974073E1	8.6300000E0	3.5344074E1	7.7700000E0	5.9703101E0	8.0600000E0	7.4361813E0	1.0200000E1	9.6545141E0	7.8800000E0	6.0985270E0	8.8300000E0	1.4477114E1	7.9800000E0	3.7073738E0	8.3600000E0	6.6256416E0
1.0050000E1	5.7743796E0	7.7800000E0	1.8563895E1	8.7300000E0	3.6829404E1	7.8800000E0	6.1853138E0	8.2200000E0	7.9703422E0	1.0340000E1	9.5456921E0	7.9900000E0	6.7450231E0	8.9300000E0	1.6984472E1	8.0800000E0	3.7611934E0	8.4600000E0	6.9028503E0
1.0200000E1	5.9308775E0	7.8800000E0	1.9149993E1	8.8300000E0	3.8295848E1	7.9800000E0	6.3801360E0	8.3600000E0	8.4348118E0	1.0460000E1	9.4300201E0	8.0900000E0	7.4992453E0	9.0300000E0	1.9737978E1	8.2400000E0	3.7614005E0	8.5600000E0	7.2082849E0
1.0340000E1	6.0764002E0	7.9900000E0	1.9790427E1	8.9300000E0	3.9743646E1	8.0800000E0	6.5743547E0	8.4600000E0	8.7649157E0	1.0570000E1	9.3286708E0	8.2400000E0	8.2522532E0	9.1300000E0	2.2358245E1	8.3800000E0	3.8530722E0	8.6700000E0	7.5742284E0
1.0460000E1	6.2007188E0	8.0900000E0	2.0368780E1	9.0300000E0	4.1173036E1	8.2400000E0	6.8838540E0	8.5600000E0	9.0936429E0	1.0670000E1	9.3105295E0	8.3800000E0	9.0492301E0	9.2300000E0	2.4976806E1	8.4900000E0	4.0964503E0	8.7700000E0	8.0573954E0
1.0570000E1	6.3143421E0	8.2400000E0	2.1229471E1	9.1300000E0	4.2584250E1	8.3800000E0	7.1534085E0	8.6700000E0	9.4536593E0	1.0770000E1	9.3509072E0	8.4800000E0	9.9730979E0	9.3400000E0	2.7519308E1	8.5900000E0	4.4142992E0	8.8800000E0	8.6529594E0
1.0670000E1	6.4173582E0	8.3800000E0	2.2025438E1	9.2300000E0	4.3977521E1	8.4900000E0	7.3643815E0	8.7700000E0	9.7795138E0	1.0870000E1	9.4337093E0	8.5900000E0	1.0930663E1	9.4400000E0	3.0195133E1	8.6900000E0	4.7694967E0	8.9800000E0	9.2764759E0
1.0770000E1	6.5201106E0	8.4800000E0	2.2589680E1	9.3400000E0	4.5489666E1	8.5900000E0	7.5555514E0	8.8800000E0	1.0136384E1	1.0990000E1	9.5257990E0	8.6900000E0	1.2018799E1	9.5900000E0	3.2842588E1	8.7900000E0	5.1706171E0	9.0800000E0	9.9271981E0
1.0870000E1	6.6225998E0	8.5900000E0	2.3206232E1	9.4400000E0	4.6845994E1	8.6900000E0	7.7461290E0	8.9800000E0	1.0459391E1	1.1090000E1	9.7438647E0	8.7900000E0	1.3305041E1	9.7000000E0	3.5519574E1	8.9000000E0	5.6039070E0	9.2200000E0	1.0578080E1
1.0990000E1	6.7452405E0	8.6900000E0	2.3763019E1	9.5900000E0	4.8848219E1	8.7900000E0	7.9361164E0	9.0800000E0	1.0781051E1	1.1200000E1	1.0008858E1	8.9000000E0	1.4639831E1	9.8000000E0	3.8277066E1	9.0000000E0	6.1319048E0	9.4200000E0	1.1408964E1
1.1090000E1	6.8471533E0	8.7900000E0	2.4316290E1	9.7000000E0	5.0292284E1	8.9000000E0	8.1444227E0	9.2200000E0	1.1229122E1	1.1320000E1	1.0360128E1	9.0000000E0	1.6017332E1	9.9100000E0	4.0928005E1	9.1000000E0	6.6757929E0	9.5200000E0	1.2118998E1
1.1200000E1	6.9589560E0	8.9000000E0	2.4920854E1	9.8000000E0	5.1587546E1	9.0000000E0	8.3331763E0	9.4200000E0	1.1864692E1	1.1420000E1	1.0742794E1	9.1000000E0	1.7510748E1	1.0010000E1	4.3339442E1	9.2500000E0	7.2861292E0	9.6200000E0	1.2840864E1
1.1320000E1	7.0805635E0	9.0000000E0	2.5466815E1	9.9100000E0	5.2993321E1	9.1000000E0	8.5213452E0	9.5200000E0	1.2180490E1	1.1520000E1	1.1170495E1	9.2400000E0	1.9007806E1	1.0110000E1	4.5535922E1	9.3500000E0	7.9004211E0	9.7200000E0	1.3596988E1
1.1420000E1	7.1816176E0	9.1000000E0	2.6009329E1	1.0010000E1	5.4254240E1	9.2500000E0	8.8025061E0	9.6200000E0	1.2494972E1	1.1620000E1	1.1612610E1	9.3800000E0	2.0565972E1	1.0220000E1	4.7750036E1	9.4500000E0	8.6298005E0	9.8200000E0	1.4388331E1
1.1520000E1	7.2824130E0	9.2400000E0	2.6763099E1	1.0110000E1	5.5499126E1	9.3500000E0	8.9892211E0	9.7200000E0	1.2808141E1	1.1730000E1	1.2066386E1	9.4900000E0	2.2179046E1	1.0320000E1	4.9912348E1	9.5500000E0	9.3482240E0	9.9300000E0	1.5135545E1
1.1620000E1	7.3829503E0	9.3800000E0	2.7510214E1	1.0220000E1	5.6850226E1	9.4500000E0	9.1753578E0	9.8200000E0	1.3120005E1	1.1830000E1	1.2461710E1	9.5900000E0	2.3796277E1	1.0470000E1	5.2004127E1	9.6500000E0	1.0056922E1	1.0030000E1	1.5863137E1
1.1730000E1	7.4932440E0	9.4900000E0	2.8092603E1	1.0320000E1	5.8062104E1	9.5500000E0	9.3609179E0	9.9300000E0	1.3461552E1	1.1930000E1	1.2821925E1	9.6900000E0	2.5475126E1	1.0630000E1	5.3817258E1	9.7500000E0	1.0771381E1	1.0130000E1	1.6622880E1
1.1830000E1	7.5932414E0	9.5900000E0	2.8618538E1	1.0470000E1	5.9851090E1	9.6500000E0	9.5459031E0	1.0030000E1	1.3770690E1	1.2030000E1	1.3168496E1	9.7900000E0	2.6992155E1	1.0730000E1	5.5647947E1	9.8600000E0	1.1495131E1	1.0260000E1	1.7362181E1
1.1930000E1	7.6929828E0	9.6900000E0	2.9141152E1	1.0630000E1	6.1721869E1	9.7500000E0	9.7303154E0	1.0130000E1	1.4078539E1	1.2170000E1	1.3469969E1	9.8900000E0	2.8313358E1	1.0830000E1	5.7281918E1	9.9600000E0	1.2218763E1	1.0400000E1	1.8154821E1
1.2030000E1	7.7924687E0	9.7900000E0	2.9660467E1	1.0730000E1	6.2871803E1	9.8600000E0	9.9325091E0	1.0260000E1	1.4476823E1	1.2300000E1	1.3588620E1	1.0000000E1	2.9484511E1	1.0940000E1	5.8711520E1	1.0070000E1	1.2800712E1	1.0500000E1	1.8864307E1
1.2170000E1	7.9313213E0	9.8900000E0	3.0176502E1	1.0830000E1	6.4007117E1	9.9600000E0	1.0115724E1	1.0400000E1	1.4903332E1	1.2410000E1	1.3638647E1	1.0100000E1	3.0644965E1	1.1040000E1	6.0123135E1	1.0210000E1	1.3203255E1	1.0610000E1	1.9468086E1
1.2300000E1	8.0598103E0	1.0000000E1	3.0740379E1	1.0940000E1	6.5239295E1	1.0070000E1	1.0316605E1	1.0500000E1	1.5206457E1	1.2510000E1	1.3599614E1	1.0250000E1	3.1615282E1	1.1150000E1	6.1610029E1	1.0350000E1	1.3551391E1	1.0710000E1	2.0024210E1
1.2410000E1	8.1681977E0	1.0100000E1	3.1249597E1	1.1040000E1	6.6344505E1	1.0210000E1	1.0571281E1	1.0610000E1	1.5538434E1	1.2610000E1	1.3442730E1	1.0400000E1	3.2613496E1	1.1250000E1	6.3193306E1	1.0450000E1	1.3790774E1	1.0810000E1	2.0558448E1
1.2510000E1	8.2664668E0	1.0250000E1	3.2007401E1	1.1150000E1	6.7544012E1	1.0350000E1	1.0824854E1	1.0710000E1	1.5838909E1	1.2710000E1	1.3195792E1	1.0510000E1	3.3526059E1	1.1350000E1	6.4693583E1	1.0560000E1	1.3857668E1	1.0910000E1	2.1045250E1
1.2610000E1	8.3644843E0	1.0400000E1	3.2758039E1	1.1250000E1	6.8619918E1	1.0450000E1	1.1005305E1	1.0810000E1	1.6138132E1	1.2820000E1	1.2854037E1	1.0610000E1	3.4505908E1	1.1510000E1	6.6227459E1	1.0660000E1	1.3913311E1	1.1020000E1	2.1554354E1
1.2710000E1	8.4622508E0	1.0510000E1	3.3303993E1	1.1350000E1	6.9682143E1	1.0560000E1	1.1203155E1	1.0910000E1	1.6436106E1	1.2920000E1	1.2462820E1	1.0720000E1	3.5426977E1	1.1640000E1	6.7708711E1	1.0760000E1	1.3917937E1	1.1120000E1	2.2086423E1
1.2820000E1	8.5695049E0	1.0610000E1	3.3797024E1	1.1510000E1	7.1353683E1	1.0660000E1	1.1382434E1	1.1020000E1	1.6762443E1	1.3020000E1	1.2036532E1	1.0820000E1	3.6339048E1	1.1740000E1	6.9288440E1	1.0860000E1	1.3906040E1	1.1260000E1	2.2643280E1
1.2920000E1	8.6667464E0	1.0720000E1	3.4335763E1	1.1640000E1	7.2686832E1	1.0760000E1	1.1561157E1	1.1120000E1	1.7057813E1	1.3160000E1	1.1544000E1	1.0920000E1	3.7324867E1	1.1840000E1	7.0904512E1	1.0970000E1	1.3900624E1	1.1390000E1	2.3242026E1
1.3020000E1	8.7637390E0	1.0820000E1	3.4822280E1	1.1740000E1	7.3697347E1	1.0860000E1	1.1739327E1	1.1260000E1	1.7469263E1	1.3280000E1	1.1147604E1	1.1020000E1	3.8434342E1	1.1940000E1	7.2635152E1	1.1070000E1	1.3937823E1	1.1490000E1	2.3874472E1
1.3160000E1	8.8991114E0	1.0920000E1	3.5305725E1	1.1840000E1	7.4695012E1	1.0970000E1	1.1934676E1	1.1390000E1	1.7849175E1	1.3390000E1	1.0888448E1	1.1120000E1	3.9675733E1	1.2050000E1	7.4512803E1	1.1230000E1	1.3998500E1	1.1590000E1	2.4569509E1
1.3280000E1	9.0147588E0	1.1020000E1	3.5786118E1	1.1940000E1	7.5679992E1	1.1070000E1	1.2111689E1	1.1490000E1	1.8140012E1	1.3490000E1	1.0642290E1	1.1250000E1	4.0829605E1	1.2150000E1	7.6341083E1	1.1360000E1	1.4217652E1	1.1700000E1	2.5337347E1
1.3390000E1	9.1204568E0	1.1120000E1	3.6263477E1	1.2050000E1	7.6749011E1	1.1230000E1	1.2393769E1	1.1590000E1	1.8429637E1	1.3590000E1	1.0499233E1	1.1390000E1	4.1928390E1	1.2260000E1	7.8038706E1	1.1460000E1	1.4550277E1	1.1800000E1	2.6178448E1
1.3490000E1	9.2162876E0	1.1250000E1	3.6879542E1	1.2150000E1	7.7707875E1	1.1360000E1	1.2621931E1	1.1700000E1	1.8746830E1	1.3700000E1	1.0522683E1	1.1490000E1	4.2983192E1	1.2360000E1	7.9663743E1	1.1560000E1	1.4977602E1	1.1900000E1	2.6964906E1
1.3590000E1	9.3118730E0	1.1390000E1	3.7537347E1	1.2260000E1	7.8748549E1	1.1460000E1	1.2796814E1	1.1800000E1	1.9033923E1	1.3800000E1	1.0660736E1	1.1590000E1	4.3988921E1	1.2520000E1	8.1408675E1	1.1680000E1	1.5433035E1	1.2000000E1	2.7719641E1
1.3700000E1	9.4167342E0	1.1490000E1	3.8003649E1	1.2360000E1	7.9681988E1	1.1560000E1	1.2971156E1	1.1900000E1	1.9319820E1	1.3900000E1	1.0915162E1	1.1690000E1	4.4823215E1	1.2670000E1	8.3000531E1	1.1790000E1	1.5899995E1	1.2110000E1	2.8428439E1
1.3800000E1	9.5118063E0	1.1590000E1	3.8467008E1	1.2520000E1	8.1150866E1	1.1680000E1	1.3179654E1	1.2000000E1	1.9604524E1	1.4010000E1	1.1267698E1	1.1800000E1	4.5614754E1	1.2770000E1	8.4534197E1	1.1890000E1	1.6361900E1	1.2270000E1	2.9095558E1
1.3900000E1	9.6066350E0	1.1690000E1	3.8927441E1	1.2670000E1	8.2500892E1	1.1790000E1	1.3370096E1	1.2110000E1	1.9916327E1	1.4170000E1	1.1709313E1	1.1900000E1	4.6281518E1	1.2870000E1	8.5878651E1	1.1990000E1	1.6854357E1	1.2420000E1	2.9711108E1
1.4010000E1	9.7106661E0	1.1800000E1	3.9430560E1	1.2770000E1	8.3386620E1	1.1890000E1	1.3542663E1	1.2270000E1	2.0367307E1	1.4300000E1	1.2247832E1	1.2000000E1	4.6842174E1	1.2980000E1	8.7071955E1	1.2100000E1	1.7339434E1	1.2530000E1	3.0198596E1
1.4170000E1	9.8614612E0	1.1900000E1	3.9884909E1	1.2870000E1	8.4261086E1	1.1990000E1	1.3714694E1	1.2420000E1	2.0787371E1	1.4400000E1	1.2754909E1	1.2100000E1	4.7276698E1	1.3080000E1	8.8086535E1	1.2240000E1	1.7803595E1	1.2630000E1	3.0593472E1
1.4300000E1	9.9835276E0	1.2000000E1	4.0336389E1	1.2980000E1	8.5210161E1	1.2100000E1	1.3903314E1	1.2530000E1	2.1093749E1	1.4500000E1	1.3225586E1	1.2240000E1	4.7575273E1	1.3180000E1	8.8979387E1	1.2380000E1	1.8291570E1	1.2740000E1	3.0925168E1
1.4400000E1	1.0077148E1	1.2100000E1	4.0785019E1	1.3080000E1	8.6061440E1	1.2240000E1	1.4142446E1	1.2630000E1	2.1371054E1	1.4610000E1	1.3645932E1	1.2380000E1	4.7929978E1	1.3280000E1	8.9803136E1	1.2490000E1	1.8752291E1	1.2840000E1	3.1153811E1
1.4500000E1	1.0170529E1	1.2240000E1	4.1408346E1	1.3180000E1	8.6901896E1	1.2380000E1	1.4380541E1	1.2740000E1	2.1674754E1	1.4710000E1	1.3996226E1	1.2480000E1	4.8271415E1	1.3390000E1	9.0624629E1	1.2590000E1	1.9141150E1	1.2940000E1	3.1275805E1
1.4610000E1	1.0272972E1	1.2380000E1	4.2026170E1	1.3280000E1	8.7731664E1	1.2490000E1	1.4566892E1	1.2840000E1	2.1949636E1	1.4810000E1	1.4233583E1	1.2580000E1	4.8618063E1	1.3550000E1	9.1283304E1	1.2690000E1	1.9489437E1	1.3050000E1	3.1354827E1
1.4710000E1	1.0365852E1	1.2480000E1	4.2464131E1	1.3390000E1	8.8632229E1	1.2590000E1	1.4735751E1	1.2940000E1	2.2223371E1	1.4910000E1	1.4398786E1	1.2680000E1	4.8992948E1	1.3650000E1	9.2051522E1	1.2790000E1	1.9830834E1	1.3230000E1	3.1318182E1
1.4810000E1	1.0458494E1	1.2580000E1	4.2899327E1	1.3550000E1	8.9919719E1	1.2690000E1	1.4904087E1	1.3050000E1	2.2523162E1	1.5010000E1	1.4498030E1	1.2790000E1	4.9472015E1	1.3760000E1	9.2740235E1	1.2900000E1	2.0147023E1	1.3380000E1	3.1341589E1
1.4910000E1	1.0550898E1	1.2680000E1	4.3331775E1	1.3650000E1	9.0711116E1	1.2790000E1	1.5071901E1	1.3230000E1	2.3010765E1	1.5160000E1	1.4470174E1	1.2890000E1	4.9941611E1	1.3860000E1	9.3375071E1	1.3000000E1	2.0441548E1	1.3490000E1	3.1289968E1
1.5010000E1	1.0643066E1	1.2790000E1	4.3804315E1	1.3760000E1	9.1570035E1	1.2900000E1	1.5255897E1	1.3380000E1	2.3414307E1	1.5310000E1	1.4424126E1	1.2990000E1	5.0443750E1	1.3960000E1	9.4067364E1	1.3100000E1	2.0674923E1	1.3600000E1	3.1247322E1
1.5160000E1	1.0780876E1	1.2890000E1	4.4231049E1	1.3860000E1	9.2340448E1	1.3000000E1	1.5422622E1	1.3490000E1	2.3708635E1	1.5410000E1	1.4326263E1	1.3090000E1	5.1053786E1	1.4060000E1	9.4767043E1	1.3260000E1	2.0804666E1	1.3700000E1	3.1234902E1
1.5310000E1	1.0918157E1	1.2990000E1	4.4655088E1	1.3960000E1	9.3101065E1	1.3100000E1	1.5588830E1	1.3600000E1	2.4001613E1	1.5520000E1	1.4204309E1	1.3250000E1	5.1711128E1	1.4160000E1	9.5511527E1	1.3360000E1	2.0993773E1	1.3810000E1	3.1235747E1
1.5410000E1	1.1009384E1	1.3090000E1	4.5076450E1	1.4060000E1	9.3852011E1	1.3260000E1	1.5853693E1	1.3700000E1	2.4266789E1	1.5620000E1	1.4109598E1	1.3350000E1	5.2590436E1	1.4270000E1	9.6194537E1	1.3460000E1	2.1131118E1	1.3910000E1	3.1284525E1
1.5520000E1	1.1109465E1	1.3250000E1	4.5745104E1	1.4160000E1	9.4593408E1	1.3360000E1	1.6018566E1	1.3810000E1	2.4557207E1	1.5720000E1	1.4033282E1	1.3460000E1	5.3379931E1	1.4370000E1	9.6824853E1	1.3560000E1	2.1258079E1	1.4010000E1	3.1400881E1
1.5620000E1	1.1200202E1	1.3350000E1	4.6159584E1	1.4270000E1	9.5398062E1	1.3460000E1	1.6182928E1	1.3910000E1	2.4820066E1	1.5830000E1	1.3951412E1	1.3570000E1	5.4209406E1	1.4530000E1	9.7405135E1	1.3670000E1	2.1425243E1	1.4110000E1	3.1563435E1
1.5720000E1	1.1290708E1	1.3460000E1	4.6612490E1	1.4370000E1	9.6119801E1	1.3560000E1	1.6346781E1	1.4010000E1	2.5081830E1	1.5930000E1	1.3901914E1	1.3670000E1	5.5083442E1	1.4650000E1	9.7872536E1	1.3770000E1	2.1637062E1	1.4270000E1	3.1808113E1
1.5830000E1	1.1389996E1	1.3570000E1	4.7062252E1	1.4530000E1	9.7255545E1	1.3670000E1	1.6526433E1	1.4110000E1	2.5342501E1	1.6030000E1	1.3868271E1	1.3770000E1	5.5973328E1	1.4770000E1	9.8258092E1	1.3870000E1	2.1904914E1	1.4420000E1	3.2105464E1
1.5930000E1	1.1480015E1	1.3670000E1	4.7468416E1	1.4650000E1	9.8092222E1	1.3770000E1	1.6689222E1	1.4270000E1	2.5757316E1	1.6170000E1	1.3866429E1	1.3870000E1	5.6812840E1	1.4880000E1	9.8621934E1	1.3970000E1	2.2217141E1	1.4520000E1	3.2424832E1
1.6030000E1	1.1569804E1	1.3770000E1	4.7872015E1	1.4770000E1	9.8916149E1	1.3870000E1	1.6851507E1	1.4420000E1	2.6143693E1	1.6310000E1	1.3896375E1	1.3970000E1	5.7703042E1	1.4980000E1	9.8971796E1	1.4070000E1	2.2562393E1	1.4630000E1	3.2765222E1
1.6170000E1	1.1695122E1	1.3870000E1	4.8273066E1	1.4880000E1	9.9660381E1	1.3970000E1	1.7013289E1	1.4520000E1	2.6399936E1	1.6410000E1	1.3901662E1	1.4080000E1	5.8629163E1	1.5080000E1	9.9262644E1	1.4240000E1	2.2975247E1	1.4730000E1	3.3102594E1
1.6310000E1	1.1819991E1	1.3970000E1	4.8671585E1	1.4980000E1	1.0032792E2	1.4070000E1	1.7174569E1	1.4630000E1	2.6680568E1	1.6510000E1	1.3883675E1	1.4220000E1	5.9501785E1	1.5190000E1	9.9595739E1	1.4380000E1	2.3451908E1	1.4830000E1	3.3447593E1
1.6410000E1	1.1908910E1	1.4080000E1	4.9107051E1	1.5080000E1	1.0098698E2	1.4240000E1	1.7447601E1	1.4730000E1	2.6934572E1	1.6610000E1	1.3856180E1	1.4390000E1	6.0299107E1	1.5290000E1	9.9930592E1	1.4490000E1	2.3980588E1	1.4940000E1	3.3716929E1
1.6510000E1	1.1997600E1	1.4220000E1	4.9656909E1	1.5190000E1	1.0170227E2	1.4380000E1	1.7671372E1	1.4830000E1	2.7187516E1	1.6710000E1	1.3807379E1	1.4490000E1	6.0993163E1	1.5400000E1	1.0023803E2	1.4590000E1	2.4465886E1	1.5040000E1	3.3923261E1
1.6610000E1	1.2086064E1	1.4390000E1	5.0318073E1	1.5290000E1	1.0234385E2	1.4490000E1	1.7846512E1	1.4940000E1	2.7464536E1	1.6820000E1	1.3725615E1	1.4600000E1	6.1645625E1	1.5520000E1	1.0058610E2	1.4690000E1	2.4889510E1	1.5220000E1	3.4012861E1
1.6710000E1	1.2174301E1	1.4490000E1	5.0703680E1	1.5400000E1	1.0304017E2	1.4590000E1	1.8005211E1	1.5040000E1	2.7715269E1	1.6920000E1	1.3661631E1	1.4700000E1	6.2157154E1	1.5690000E1	1.0091703E2	1.4790000E1	2.5246351E1	1.5380000E1	3.4052421E1
1.6820000E1	1.2271101E1	1.4600000E1	5.1125037E1	1.5520000E1	1.0378870E2	1.4690000E1	1.8163420E1	1.5220000E1	2.8163957E1	1.7030000E1	1.3643743E1	1.4810000E1	6.2596063E1	1.5820000E1	1.0146627E2	1.4900000E1	2.5495882E1	1.5480000E1	3.4111048E1
1.6920000E1	1.2358864E1	1.4700000E1	5.1505549E1	1.5690000E1	1.0482962E2	1.4790000E1	1.8321138E1	1.5380000E1	2.8559967E1	1.7190000E1	1.3689700E1	1.4910000E1	6.2915920E1	1.5930000E1	1.0214526E2	1.5000000E1	2.5620617E1	1.5580000E1	3.4157148E1
1.7030000E1	1.2455144E1	1.4810000E1	5.1921338E1	1.5820000E1	1.0561049E2	1.4900000E1	1.8494063E1	1.5480000E1	2.8806131E1	1.7310000E1	1.3738021E1	1.5020000E1	6.3099061E1	1.6030000E1	1.0286176E2	1.5100000E1	2.5634294E1	1.5680000E1	3.4233552E1
1.7190000E1	1.2594703E1	1.4910000E1	5.2296823E1	1.5930000E1	1.0626115E2	1.5000000E1	1.8650757E1	1.5580000E1	2.9051269E1	1.7420000E1	1.3912455E1	1.5120000E1	6.3161139E1	1.6130000E1	1.0365678E2	1.5250000E1	2.5570488E1	1.5790000E1	3.4301503E1
1.7310000E1	1.2698998E1	1.5020000E1	5.2707118E1	1.6030000E1	1.0684476E2	1.5100000E1	1.8806966E1	1.5680000E1	2.9295385E1	1.7520000E1	1.4143250E1	1.5240000E1	6.3155724E1	1.6230000E1	1.0454384E2	1.5360000E1	2.5363996E1	1.5890000E1	3.4438671E1
1.7420000E1	1.2794320E1	1.5120000E1	5.3077641E1	1.6130000E1	1.0742096E2	1.5250000E1	1.9040372E1	1.5790000E1	2.9562736E1	1.7630000E1	1.4456960E1	1.5370000E1	6.3053159E1	1.6330000E1	1.0546182E2	1.5510000E1	2.4956098E1	1.6000000E1	3.4636769E1
1.7520000E1	1.2880744E1	1.5240000E1	5.3519182E1	1.6230000E1	1.0798983E2	1.5360000E1	1.9210847E1	1.5890000E1	2.9804718E1	1.7730000E1	1.4786951E1	1.5480000E1	6.2971904E1	1.6510000E1	1.0653382E2	1.5620000E1	2.4551104E1	1.6100000E1	3.4941060E1
1.7630000E1	1.2975554E1	1.5370000E1	5.3993747E1	1.6330000E1	1.0855146E2	1.5510000E1	1.9442378E1	1.6000000E1	3.0069733E1	1.7830000E1	1.5149038E1	1.5580000E1	6.2929432E1	1.6630000E1	1.0755792E2	1.5720000E1	2.4197507E1	1.6240000E1	3.5383228E1
1.7730000E1	1.3061513E1	1.5480000E1	5.4392260E1	1.6510000E1	1.0954447E2	1.5620000E1	1.9611484E1	1.6100000E1	3.0309600E1	1.7940000E1	1.5529805E1	1.5680000E1	6.2935498E1	1.6730000E1	1.0850927E2	1.5820000E1	2.3881519E1	1.6360000E1	3.5877122E1
1.7830000E1	1.3147252E1	1.5580000E1	5.4752144E1	1.6630000E1	1.1019388E2	1.5720000E1	1.9764717E1	1.6240000E1	3.0643735E1	1.8040000E1	1.5806257E1	1.5780000E1	6.3049470E1	1.6830000E1	1.0938792E2	1.5930000E1	2.3625753E1	1.6460000E1	3.6415757E1
1.7940000E1	1.3241312E1	1.5680000E1	5.5109755E1	1.6730000E1	1.1072749E2	1.5820000E1	1.9917474E1	1.6360000E1	3.0928584E1	1.8200000E1	1.5988058E1	1.5890000E1	6.3240718E1	1.6930000E1	1.1022112E2	1.6030000E1	2.3501732E1	1.6570000E1	3.6981325E1
1.8040000E1	1.3326591E1	1.5780000E1	5.5465108E1	1.6830000E1	1.1125431E2	1.5930000E1	2.0084962E1	1.6460000E1	3.1164870E1	1.8330000E1	1.6043180E1	1.5990000E1	6.3568725E1	1.7040000E1	1.1102061E2	1.6140000E1	2.3563204E1	1.6670000E1	3.7546886E1
1.8200000E1	1.3462583E1	1.5890000E1	5.5853406E1	1.6930000E1	1.1177444E2	1.6030000E1	2.0236728E1	1.6570000E1	3.1423646E1	1.8440000E1	1.6032174E1	1.6100000E1	6.4020842E1	1.7140000E1	1.1182806E2	1.6330000E1	2.3819415E1	1.6780000E1	3.8090433E1
1.8330000E1	1.3572667E1	1.5990000E1	5.6204064E1	1.7040000E1	1.1233894E2	1.6140000E1	2.0403127E1	1.6670000E1	3.1657866E1	1.8540000E1	1.5918535E1	1.6230000E1	6.4628132E1	1.7240000E1	1.1253514E2	1.6440000E1	2.4125759E1	1.6880000E1	3.8615332E1
1.8440000E1	1.3665528E1	1.6100000E1	5.6587232E1	1.7140000E1	1.1284528E2	1.6330000E1	2.0689210E1	1.6780000E1	3.1914381E1	1.8640000E1	1.5738705E1	1.6360000E1	6.5371792E1	1.7340000E1	1.1320316E2	1.6540000E1	2.4523076E1	1.6990000E1	3.9144514E1
1.8540000E1	1.3749721E1	1.6230000E1	5.7036637E1	1.7240000E1	1.1334517E2	1.6440000E1	2.0854068E1	1.6880000E1	3.2146554E1	1.8740000E1	1.5505318E1	1.6470000E1	6.6115796E1	1.7490000E1	1.1385072E2	1.6650000E1	2.4994598E1	1.7090000E1	3.9606632E1
1.8640000E1	1.3833698E1	1.6360000E1	5.7482358E1	1.7340000E1	1.1383871E2	1.6540000E1	2.1003452E1	1.6990000E1	3.2400827E1	1.8850000E1	1.5329849E1	1.6570000E1	6.6830394E1	1.7600000E1	1.1439475E2	1.6750000E1	2.5503706E1	1.7250000E1	4.0028658E1
1.8740000E1	1.3917460E1	1.6470000E1	5.7856650E1	1.7490000E1	1.1456728E2	1.6650000E1	2.1167239E1	1.7090000E1	3.2630972E1	1.8950000E1	1.5192590E1	1.6670000E1	6.7521361E1	1.7730000E1	1.1498973E2	1.6850000E1	2.5903988E1	1.7370000E1	4.0395567E1
1.8850000E1	1.4009350E1	1.6570000E1	5.8194660E1	1.7600000E1	1.1509275E2	1.6750000E1	2.1315652E1	1.7250000E1	3.2997209E1	1.9060000E1	1.5083193E1	1.6770000E1	6.8166817E1	1.7830000E1	1.1561534E2	1.6950000E1	2.6236025E1	1.7470000E1	4.0723779E1
1.8950000E1	1.4092662E1	1.6670000E1	5.8530536E1	1.7730000E1	1.1570429E2	1.6850000E1	2.1463606E1	1.7370000E1	3.3270284E1	1.9200000E1	1.5052011E1	1.6880000E1	6.8718947E1	1.7940000E1	1.1630297E2	1.7060000E1	2.6511105E1	1.7580000E1	4.1007364E1
1.9060000E1	1.4184059E1	1.6770000E1	5.8864291E1	1.7830000E1	1.1616784E2	1.6950000E1	2.1611101E1	1.7470000E1	3.3496802E1	1.9330000E1	1.5148205E1	1.6980000E1	6.9218096E1	1.8040000E1	1.1697651E2	1.7190000E1	2.6724268E1	1.7680000E1	4.1272244E1
1.9200000E1	1.4300011E1	1.6880000E1	5.9228988E1	1.7940000E1	1.1667093E2	1.7060000E1	2.1772819E1	1.7580000E1	3.3744882E1	1.9430000E1	1.5325871E1	1.7080000E1	6.9645901E1	1.8140000E1	1.1773834E2	1.7330000E1	2.6821643E1	1.7780000E1	4.1519486E1
1.9330000E1	1.4407308E1	1.6980000E1	5.9558333E1	1.8040000E1	1.1712218E2	1.7190000E1	2.1963229E1	1.7680000E1	3.3969421E1	1.9540000E1	1.5509861E1	1.7220000E1	7.0029633E1	1.8240000E1	1.1850875E2	1.7430000E1	2.6852551E1	1.7880000E1	4.1744159E1
1.9430000E1	1.4489601E1	1.7080000E1	5.9885599E1	1.8140000E1	1.1756770E2	1.7330000E1	2.2167429E1	1.7780000E1	3.4193023E1	1.9640000E1	1.5703572E1	1.7360000E1	7.0373698E1	1.8340000E1	1.1929212E2	1.7540000E1	2.6894809E1	1.7980000E1	4.1927460E1
1.9540000E1	1.4579880E1	1.7220000E1	6.0340303E1	1.8240000E1	1.1800755E2	1.7430000E1	2.2312744E1	1.7880000E1	3.4415693E1	1.9740000E1	1.5906333E1	1.7760000E1	7.0949162E1	1.8490000E1	1.2004877E2	1.7640000E1	2.6964866E1	1.8080000E1	4.2049021E1
1.9640000E1	1.4661731E1	1.7360000E1	6.0790993E1	1.8340000E1	1.1844181E2	1.7540000E1	2.2472071E1	1.7980000E1	3.4637434E1	1.9840000E1	1.6110062E1	1.7860000E1	7.1237791E1	1.8610000E1	1.2079480E2	1.7740000E1	2.7047581E1	1.8220000E1	4.2177696E1
1.9740000E1	1.4743373E1	1.7760000E1	6.2056873E1	1.8490000E1	1.1908286E2	1.7640000E1	2.2616442E1	1.8080000E1	3.4858250E1	1.9940000E1	1.6262902E1	1.7960000E1	7.1526139E1	1.8710000E1	1.2156473E2	1.7850000E1	2.7155463E1	1.8340000E1	4.2256950E1
1.9840000E1	1.4824805E1	1.7860000E1	6.2368363E1	1.8610000E1	1.1958692E2	1.7740000E1	2.2760366E1	1.8220000E1	3.5165847E1	2.0040000E1	1.6406916E1	1.8070000E1	7.1789965E1	1.8820000E1	1.2213529E2	1.7950000E1	2.7337839E1	1.8440000E1	4.2296066E1
1.9940000E1	1.4906030E1	1.7960000E1	6.2677887E1	1.8710000E1	1.2000110E2	1.7850000E1	2.2918168E1	1.8340000E1	3.5428072E1	2.0200000E1	1.6571567E1	1.8230000E1	7.2077668E1	1.8920000E1	1.2256386E2	1.8050000E1	2.7554798E1	1.8540000E1	4.2303628E1
2.0040000E1	1.4987046E1	1.8070000E1	6.3016106E1	1.8820000E1	1.2045061E2	1.7950000E1	2.3061158E1	1.8440000E1	3.5645591E1	2.0320000E1	1.6639328E1	1.8370000E1	7.2327456E1	1.9030000E1	1.2282453E2	1.8180000E1	2.7830789E1	1.8650000E1	4.2257602E1
2.0200000E1	1.5116240E1	1.8230000E1	6.3503874E1	1.8920000E1	1.2085381E2	1.8050000E1	2.3203704E1	1.8540000E1	3.5862202E1	2.0420000E1	1.6742388E1	1.8470000E1	7.2553649E1	1.9130000E1	1.2307307E2	1.8320000E1	2.8092634E1	1.8750000E1	4.2184383E1
2.0320000E1	1.5212789E1	1.8370000E1	6.3926635E1	1.9030000E1	1.2129140E2	1.8180000E1	2.3388355E1	1.8650000E1	3.6099431E1	2.0530000E1	1.6852421E1	1.8580000E1	7.2780137E1	1.9240000E1	1.2321279E2	1.8420000E1	2.8315982E1	1.8860000E1	4.2065000E1
2.0420000E1	1.5293020E1	1.8470000E1	6.4226321E1	1.9130000E1	1.2168391E2	1.8320000E1	2.3586379E1	1.8750000E1	3.6314150E1	2.0630000E1	1.6996207E1	1.8680000E1	7.3025985E1	1.9340000E1	1.2328492E2	1.8530000E1	2.8514517E1	1.8960000E1	4.1933142E1
2.0530000E1	1.5381036E1	1.8580000E1	6.4553789E1	1.9240000E1	1.2210990E2	1.8420000E1	2.3727298E1	1.8860000E1	3.6549306E1	2.0730000E1	1.7190659E1	1.8780000E1	7.3265197E1	1.9470000E1	1.2332224E2	1.8630000E1	2.8660975E1	1.9060000E1	4.1791688E1
2.0630000E1	1.5460836E1	1.8680000E1	6.4849515E1	1.9340000E1	1.2249199E2	1.8530000E1	2.3881806E1	1.8960000E1	3.6762148E1	2.0830000E1	1.7427438E1	1.8890000E1	7.3482604E1	1.9590000E1	1.2351435E2	1.8730000E1	2.8743301E1	1.9210000E1	4.1633143E1
2.0730000E1	1.5540431E1	1.8780000E1	6.5143373E1	1.9470000E1	1.2298147E2	1.8630000E1	2.4021810E1	1.9060000E1	3.6974102E1	2.0940000E1	1.7717346E1	1.8990000E1	7.3698316E1	1.9690000E1	1.2376613E2	1.8840000E1	2.8772076E1	1.9360000E1	4.1472884E1
2.0830000E1	1.5619823E1	1.8890000E1	6.5464474E1	1.9590000E1	1.2342612E2	1.8730000E1	2.4161381E1	1.9210000E1	3.7290378E1	2.1040000E1	1.8019449E1	1.9090000E1	7.3922661E1	1.9790000E1	1.2405890E2	1.8940000E1	2.8762957E1	1.9470000E1	4.1354098E1
2.0940000E1	1.5706919E1	1.8990000E1	6.5754450E1	1.9690000E1	1.2379148E2	1.8840000E1	2.4314410E1	1.9360000E1	3.7604676E1	2.1180000E1	1.8372012E1	1.9240000E1	7.4143670E1	1.9900000E1	1.2449545E2	1.9050000E1	2.8700409E1	1.9570000E1	4.1309624E1
2.1040000E1	1.5785884E1	1.9090000E1	6.6042595E1	1.9790000E1	1.2415219E2	1.8940000E1	2.4453074E1	1.9470000E1	3.7833913E1	2.1310000E1	1.8683962E1	1.9380000E1	7.4303700E1	2.0000000E1	1.2504530E2	1.9190000E1	2.8621211E1	1.9670000E1	4.1303533E1
2.1180000E1	1.5896096E1	1.9240000E1	6.6471404E1	1.9900000E1	1.2454368E2	1.9050000E1	2.4605109E1	1.9570000E1	3.8041397E1	2.1420000E1	1.8961438E1	1.9480000E1	7.4449362E1	2.0110000E1	1.2569772E2	1.9310000E1	2.8554238E1	1.9780000E1	4.1351322E1
2.1310000E1	1.5998082E1	1.9380000E1	6.6867967E1	2.0000000E1	1.2489483E2	1.9190000E1	2.4797859E1	1.9670000E1	3.8248016E1	2.1520000E1	1.9200480E1	1.9590000E1	7.4602992E1	2.0210000E1	1.2629053E2	1.9410000E1	2.8511003E1	1.9880000E1	4.1441984E1
2.1420000E1	1.6084113E1	1.9480000E1	6.7149081E1	2.0110000E1	1.2527594E2	1.9310000E1	2.4962409E1	1.9780000E1	3.8474301E1	2.1620000E1	1.9423641E1	1.9690000E1	7.4746003E1	2.0310000E1	1.2678748E2	1.9510000E1	2.8526809E1	1.9990000E1	4.1592244E1
2.1520000E1	1.6162113E1	1.9590000E1	6.7456257E1	2.0210000E1	1.2561778E2	1.9410000E1	2.5099066E1	1.9880000E1	3.8679114E1	2.1720000E1	1.9582240E1	1.9800000E1	7.4883619E1	2.0460000E1	1.2726438E2	1.9610000E1	2.8627871E1	2.0090000E1	4.1757413E1
2.1620000E1	1.6239912E1	1.9690000E1	6.7733657E1	2.0310000E1	1.2595528E2	1.9510000E1	2.5235300E1	1.9990000E1	3.8903422E1	2.1820000E1	1.9659233E1	1.9900000E1	7.5028275E1	2.0610000E1	1.2770286E2	1.9720000E1	2.8799926E1	2.0240000E1	4.1953561E1
2.1720000E1	1.6317513E1	1.9800000E1	6.8036774E1	2.0460000E1	1.2645349E2	1.9610000E1	2.5371112E1	2.0090000E1	3.9106446E1	2.1920000E1	1.9676193E1	2.0000000E1	7.5193923E1	2.0720000E1	1.2802801E2	1.9820000E1	2.9068465E1	2.0380000E1	4.2094117E1
2.1820000E1	1.6394915E1	1.9900000E1	6.8310508E1	2.0610000E1	1.2694223E2	1.9720000E1	2.5520019E1	2.0240000E1	3.9409394E1	2.2030000E1	1.9619603E1	2.0110000E1	7.5381414E1	2.0820000E1	1.2833017E2	1.9920000E1	2.9391385E1	2.0480000E1	4.2256161E1
2.1920000E1	1.6472119E1	2.0000000E1	6.8582515E1	2.0720000E1	1.2729472E2	1.9820000E1	2.5654949E1	2.0380000E1	3.9690438E1	2.2180000E1	1.9431828E1	2.0270000E1	7.5595063E1	2.0920000E1	1.2861506E2	2.0030000E1	2.9786878E1	2.0580000E1	4.2428369E1
2.2030000E1	1.6556814E1	2.0110000E1	6.8879738E1	2.0820000E1	1.2761089E2	1.9920000E1	2.5789461E1	2.0480000E1	3.9890179E1	2.2310000E1	1.9149035E1	2.0410000E1	7.5758212E1	2.1020000E1	1.2897428E2	2.0190000E1	3.0258971E1	2.0690000E1	4.2608095E1
2.2180000E1	1.6671924E1	2.0270000E1	6.9308383E1	2.0920000E1	1.2792304E2	2.0030000E1	2.5936943E1	2.0580000E1	4.0089086E1	2.2420000E1	1.8856214E1	2.0510000E1	7.5923112E1	2.1130000E1	1.2938299E2	2.0310000E1	3.0660232E1	2.0790000E1	4.2810984E1
2.2310000E1	1.6771329E1	2.0410000E1	6.9679901E1	2.1020000E1	1.2823122E2	2.0190000E1	2.6150566E1	2.0690000E1	4.0306927E1	2.2520000E1	1.8591676E1	2.0620000E1	7.6095235E1	2.1230000E1	1.2980063E2	2.0410000E1	3.1080616E1	2.0890000E1	4.3042165E1
2.2420000E1	1.6855182E1	2.0510000E1	6.9943261E1	2.1130000E1	1.2856570E2	2.0310000E1	2.6310088E1	2.0790000E1	4.0504097E1	2.2620000E1	1.8266275E1	2.0720000E1	7.6264576E1	2.1330000E1	1.3022611E2	2.0510000E1	3.1458296E1	2.1000000E1	4.3307051E1
2.2520000E1	1.6931207E1	2.0620000E1	7.0231037E1	2.1230000E1	1.2886571E2	2.0410000E1	2.6442571E1	2.0890000E1	4.0700444E1	2.2730000E1	1.7902258E1	2.0820000E1	7.6446291E1	2.1460000E1	1.3077297E2	2.0610000E1	3.1773399E1	2.1100000E1	4.3629417E1
2.2620000E1	1.7007037E1	2.0720000E1	7.0490917E1	2.1330000E1	1.2916191E2	2.0510000E1	2.6574643E1	2.1000000E1	4.0915480E1	2.2830000E1	1.7670747E1	2.0920000E1	7.6572800E1	2.1580000E1	1.3139434E2	2.0710000E1	3.2029483E1	2.1240000E1	4.4042255E1
2.2730000E1	1.7090226E1	2.0820000E1	7.0749157E1	2.1460000E1	1.2954134E2	2.0610000E1	2.6706306E1	2.1100000E1	4.1110111E1	2.2930000E1	1.7511981E1	2.1020000E1	7.6691096E1	2.1690000E1	1.3195099E2	2.0820000E1	3.2242540E1	2.1390000E1	4.4462637E1
2.2830000E1	1.7165650E1	2.0920000E1	7.1005766E1	2.1580000E1	1.2988602E2	2.0710000E1	2.6837561E1	2.1240000E1	4.1381232E1	2.3040000E1	1.7401163E1	2.1130000E1	7.6835203E1	2.1790000E1	1.3232455E2	2.0920000E1	3.2383700E1	2.1490000E1	4.4923702E1
2.2930000E1	1.7240880E1	2.1020000E1	7.1260754E1	2.1690000E1	1.3019737E2	2.0820000E1	2.6981472E1	2.1390000E1	4.1669964E1	2.3180000E1	1.7390962E1	2.1260000E1	7.6980180E1	2.1890000E1	1.3259974E2	2.1020000E1	3.2515448E1	2.1590000E1	4.5397447E1
2.3040000E1	1.7323410E1	2.1130000E1	7.1539383E1	2.1790000E1	1.3047663E2	2.0920000E1	2.7111875E1	2.1490000E1	4.1861448E1	2.3330000E1	1.7578103E1	2.1400000E1	7.7065898E1	2.1990000E1	1.3276576E2	2.1180000E1	3.2715236E1	2.1690000E1	4.5874574E1
2.3180000E1	1.7428113E1	2.1260000E1	7.1866178E1	2.1890000E1	1.3075235E2	2.1020000E1	2.7241874E1	2.1590000E1	4.2052134E1	2.3430000E1	1.7833868E1	2.1500000E1	7.7135020E1	2.2100000E1	1.3279457E2	2.1310000E1	3.2854129E1	2.1800000E1	4.6266925E1
2.3330000E1	1.7539879E1	2.1400000E1	7.2215115E1	2.1990000E1	1.3102455E2	2.1180000E1	2.7449035E1	2.1690000E1	4.2242025E1	2.3540000E1	1.8211929E1	2.1600000E1	7.7248932E1	2.2200000E1	1.3268727E2	2.1410000E1	3.2956158E1	2.1900000E1	4.6596547E1
2.3430000E1	1.7614151E1	2.1500000E1	7.2462468E1	2.2100000E1	1.3131999E2	2.1310000E1	2.7616598E1	2.1800000E1	4.2449990E1	2.3640000E1	1.8633194E1	2.1700000E1	7.7365338E1	2.2300000E1	1.3249396E2	2.1510000E1	3.3076084E1	2.2000000E1	4.6851163E1
2.3540000E1	1.7695630E1	2.1600000E1	7.2708260E1	2.2200000E1	1.3158497E2	2.1410000E1	2.7745034E1	2.1900000E1	4.2638221E1	2.3750000E1	1.9127740E1	2.1800000E1	7.7417177E1	2.2470000E1	1.3212689E2	2.1620000E1	3.3224488E1	2.2100000E1	4.7048107E1
2.3640000E1	1.7769503E1	2.1700000E1	7.2952499E1	2.2300000E1	1.3184659E2	2.1510000E1	2.7873071E1	2.2000000E1	4.2825667E1	2.3850000E1	1.9584670E1	2.1910000E1	7.7469351E1	2.2620000E1	1.3180792E2	2.1720000E1	3.3319939E1	2.2230000E1	4.7072496E1
2.3750000E1	1.7850545E1	2.1800000E1	7.3195197E1	2.2470000E1	1.3228374E2	2.1620000E1	2.8013455E1	2.2100000E1	4.3012331E1	2.3950000E1	1.9977642E1	2.2010000E1	7.7546585E1	2.2720000E1	1.3160135E2	2.1820000E1	3.3337464E1	2.2370000E1	4.6965512E1
2.3850000E1	1.7924021E1	2.1910000E1	7.3460394E1	2.2620000E1	1.3266163E2	2.1720000E1	2.8140661E1	2.2230000E1	4.3253831E1	2.4050000E1	2.0265698E1	2.2110000E1	7.7627173E1	2.2830000E1	1.3156026E2	2.1930000E1	3.3300377E1	2.2470000E1	4.6886493E1
2.3950000E1	1.7997309E1	2.2010000E1	7.3699885E1	2.2720000E1	1.3290956E2	2.1820000E1	2.8267473E1	2.2370000E1	4.3512445E1	2.4180000E1	2.0481982E1	2.2260000E1	7.7547027E1	2.2930000E1	1.3172581E2	2.2030000E1	3.3162257E1	2.2570000E1	4.6745218E1
2.4050000E1	1.8070410E1	2.2110000E1	7.3937863E1	2.2830000E1	1.3317865E2	2.1930000E1	2.8406513E1	2.2470000E1	4.3696245E1	2.4330000E1	2.0489609E1	2.2400000E1	7.7465864E1	2.3030000E1	1.3202940E2	2.2200000E1	3.2843648E1	2.2670000E1	4.6552312E1
2.4180000E1	1.8165161E1	2.2260000E1	7.4292017E1	2.2930000E1	1.3342000E2	2.2030000E1	2.8532501E1	2.2570000E1	4.3879278E1	2.4430000E1	2.0349493E1	2.2500000E1	7.7496816E1	2.3140000E1	1.3248561E2	2.2330000E1	3.2409435E1	2.2780000E1	4.6339945E1
2.4330000E1	1.8274097E1	2.2400000E1	7.4619538E1	2.3030000E1	1.3365829E2	2.2200000E1	2.8745787E1	2.2670000E1	4.4061548E1	2.4530000E1	2.0087054E1	2.2600000E1	7.7518904E1	2.3240000E1	1.3308972E2	2.2440000E1	3.1958908E1	2.2880000E1	4.6218303E1
2.4430000E1	1.8346489E1	2.2500000E1	7.4851710E1	2.3140000E1	1.3391691E2	2.2330000E1	2.8908130E1	2.2780000E1	4.4261167E1	2.4630000E1	1.9715747E1	2.2700000E1	7.7502721E1	2.3350000E1	1.3378000E2	2.2540000E1	3.1502382E1	2.2980000E1	4.6128957E1
2.4530000E1	1.8418696E1	2.2600000E1	7.5082416E1	2.3240000E1	1.3414888E2	2.2440000E1	2.9044987E1	2.2880000E1	4.4441844E1	2.4740000E1	1.9277106E1	2.2810000E1	7.7528639E1	2.3480000E1	1.3462346E2	2.2650000E1	3.0945917E1	2.3080000E1	4.6073886E1
2.4630000E1	1.8490717E1	2.2700000E1	7.5311666E1	2.3350000E1	1.3440064E2	2.2540000E1	2.9168998E1	2.2980000E1	4.4621767E1	2.4840000E1	1.8838320E1	2.2910000E1	7.7658071E1	2.3610000E1	1.3554171E2	2.2750000E1	3.0464550E1	2.3220000E1	4.6095616E1
2.4740000E1	1.8569728E1	2.2810000E1	7.5562169E1	2.3480000E1	1.3469364E2	2.2650000E1	2.9304966E1	2.3080000E1	4.4800940E1	2.4950000E1	1.8350602E1	2.3020000E1	7.7764127E1	2.3710000E1	1.3632732E2	2.2860000E1	3.0078768E1	2.3350000E1	4.6225229E1
2.4840000E1	1.8641363E1	2.2910000E1	7.5788389E1	2.3610000E1	1.3498181E2	2.2750000E1	2.9428172E1	2.3220000E1	4.5050528E1	2.5050000E1	1.7927291E1	2.3120000E1	7.7873107E1	2.3820000E1	1.3709683E2	2.2960000E1	2.9799958E1	2.3450000E1	4.6393374E1
2.4950000E1	1.8719949E1	2.3020000E1	7.6035582E1	2.3710000E1	1.3520024E2	2.2860000E1	2.9563257E1	2.3350000E1	4.5280983E1	2.5190000E1	1.7514144E1	2.3260000E1	7.8043684E1	2.3920000E1	1.3770034E2	2.3060000E1	2.9649949E1	2.3560000E1	4.6642246E1
2.5050000E1	1.8791199E1	2.3120000E1	7.6258814E1	2.3820000E1	1.3543731E2	2.2960000E1	2.9685662E1	2.3450000E1	4.5457407E1	2.5330000E1	1.7115767E1	2.3400000E1	7.8317828E1	2.4020000E1	1.3811272E2	2.3220000E1	2.9707336E1	2.3660000E1	4.6898319E1
2.5190000E1	1.8890643E1	2.3260000E1	7.6568972E1	2.3920000E1	1.3564994E2	2.3060000E1	2.9807689E1	2.3560000E1	4.5650623E1	2.5430000E1	1.6788745E1	2.3500000E1	7.8587895E1	2.4130000E1	1.3834773E2	2.3370000E1	3.0011724E1	2.3760000E1	4.7145405E1
2.5330000E1	1.8989730E1	2.3400000E1	7.6876392E1	2.4020000E1	1.3585988E2	2.3220000E1	3.0002145E1	2.3660000E1	4.5825504E1	2.5530000E1	1.6505296E1	2.3610000E1	7.8945053E1	2.4230000E1	1.3839099E2	2.3470000E1	3.0424561E1	2.3860000E1	4.7349264E1
2.5430000E1	1.9060290E1	2.3500000E1	7.7094314E1	2.4130000E1	1.3608772E2	2.3370000E1	3.0183573E1	2.3760000E1	4.5999657E1	2.5640000E1	1.6278957E1	2.3710000E1	7.9298145E1	2.4340000E1	1.3826884E2	2.3580000E1	3.1051222E1	2.3970000E1	4.7517636E1
2.5530000E1	1.9130668E1	2.3610000E1	7.7332440E1	2.4230000E1	1.3629209E2	2.3470000E1	3.0304057E1	2.3860000E1	4.6173083E1	2.5740000E1	1.6118584E1	2.3810000E1	7.9669127E1	2.4480000E1	1.3795501E2	2.3680000E1	3.1767884E1	2.4070000E1	4.7557851E1
2.5640000E1	1.9207877E1	2.3710000E1	7.7547484E1	2.4340000E1	1.3651389E2	2.3580000E1	3.0436158E1	2.3970000E1	4.6363016E1	2.5840000E1	1.6010186E1	2.3910000E1	8.0068754E1	2.4610000E1	1.3749377E2	2.3790000E1	3.2548619E1	2.4210000E1	4.7559876E1
2.5740000E1	1.9277878E1	2.3810000E1	7.7761169E1	2.4480000E1	1.3679171E2	2.3680000E1	3.0555859E1	2.4070000E1	4.6534926E1	2.5940000E1	1.5976757E1	2.4010000E1	8.0426748E1	2.4720000E1	1.3707461E2	2.3890000E1	3.3268554E1	2.4340000E1	4.7377485E1
2.5840000E1	1.9347699E1	2.3910000E1	7.7973505E1	2.4610000E1	1.3704527E2	2.3790000E1	3.0687103E1	2.4210000E1	4.6774397E1	2.6050000E1	1.6006459E1	2.4120000E1	8.0723756E1	2.4820000E1	1.3675251E2	2.3990000E1	3.3934659E1	2.4450000E1	4.7108633E1
2.5940000E1	1.9417342E1	2.4010000E1	7.8184501E1	2.4720000E1	1.3725654E2	2.3890000E1	3.0806027E1	2.4340000E1	4.6995512E1	2.6200000E1	1.6190781E1	2.4270000E1	8.0953666E1	2.4930000E1	1.3642595E2	2.4100000E1	3.4528328E1	2.4550000E1	4.6805958E1
2.6050000E1	1.9493743E1	2.4120000E1	7.8415058E1	2.4820000E1	1.3744605E2	2.3990000E1	3.0924583E1	2.4450000E1	4.7181672E1	2.6330000E1	1.6454056E1	2.4390000E1	8.1048731E1	2.5030000E1	1.3623982E2	2.4240000E1	3.4888324E1	2.4650000E1	4.6506558E1
2.6200000E1	1.9597580E1	2.4270000E1	7.8726876E1	2.4930000E1	1.3765172E2	2.4100000E1	3.1054570E1	2.4550000E1	4.7350168E1	2.6430000E1	1.6725877E1	2.4490000E1	8.1088022E1	2.5130000E1	1.3624818E2	2.4380000E1	3.4969607E1	2.4750000E1	4.6237839E1
2.6330000E1	1.9687249E1	2.4390000E1	7.8974206E1	2.5030000E1	1.3783621E2	2.4240000E1	3.1219368E1	2.4650000E1	4.7517961E1	2.6530000E1	1.7046440E1	2.4600000E1	8.0934649E1	2.5230000E1	1.3636775E2	2.4480000E1	3.4883962E1	2.4860000E1	4.6008758E1
2.6430000E1	1.9756022E1	2.4490000E1	7.9178884E1	2.5130000E1	1.3801834E2	2.4380000E1	3.1383451E1	2.4750000E1	4.7685055E1	2.6640000E1	1.7455457E1	2.4700000E1	8.0728601E1	2.5330000E1	1.3656087E2	2.4580000E1	3.4641040E1	2.4960000E1	4.5898122E1
2.6530000E1	1.9824619E1	2.4600000E1	7.9402537E1	2.5230000E1	1.3819816E2	2.4480000E1	3.1500218E1	2.4860000E1	4.7868053E1	2.6740000E1	1.7894385E1	2.4810000E1	8.0467632E1	2.5470000E1	1.3677667E2	2.4690000E1	3.4206154E1	2.5060000E1	4.5911522E1
2.6640000E1	1.9899873E1	2.4700000E1	7.9604510E1	2.5330000E1	1.3837569E2	2.4580000E1	3.1616624E1	2.4960000E1	4.8033686E1	2.6840000E1	1.8321615E1	2.4910000E1	8.0191363E1	2.5600000E1	1.3710339E2	2.4790000E1	3.3730636E1	2.5210000E1	4.5990707E1
2.6740000E1	1.9968102E1	2.4810000E1	7.9825207E1	2.5470000E1	1.3862045E2	2.4690000E1	3.1744253E1	2.5060000E1	4.8198628E1	2.6950000E1	1.8731033E1	2.5010000E1	7.9859562E1	2.5700000E1	1.3750091E2	2.4900000E1	3.3225525E1	2.5380000E1	4.6121276E1
2.6840000E1	2.0036156E1	2.4910000E1	8.0024512E1	2.5600000E1	1.3884384E2	2.4790000E1	3.1859903E1	2.5210000E1	4.8444752E1	2.7050000E1	1.9082554E1	2.5110000E1	7.9582618E1	2.5800000E1	1.3791228E2	2.5000000E1	3.2793203E1	2.5480000E1	4.6425487E1
2.6950000E1	2.0110814E1	2.5010000E1	8.0222558E1	2.5700000E1	1.3901316E2	2.4900000E1	3.1986703E1	2.5380000E1	4.8721834E1	2.7210000E1	1.9463996E1	2.5240000E1	7.9337501E1	2.5910000E1	1.3833865E2	2.5100000E1	3.2455107E1	2.5580000E1	4.6798089E1
2.7050000E1	2.0178503E1	2.5110000E1	8.0419353E1	2.5800000E1	1.3918033E2	2.5000000E1	3.2101602E1	2.5480000E1	4.8883907E1	2.7310000E1	1.9699177E1	2.5380000E1	7.9101578E1	2.6010000E1	1.3878710E2	2.5260000E1	3.2105969E1	2.5690000E1	4.7197095E1
2.7210000E1	2.0286445E1	2.5240000E1	8.0673331E1	2.5910000E1	1.3936176E2	2.5100000E1	3.2216144E1	2.5580000E1	4.9045303E1	2.7440000E1	1.9987751E1	2.5490000E1	7.8985452E1	2.6110000E1	1.3921887E2	2.5410000E1	3.1916603E1	2.5790000E1	4.7560745E1
2.7310000E1	2.0353684E1	2.5380000E1	8.0944517E1	2.6010000E1	1.3952450E2	2.5260000E1	3.2398675E1	2.5690000E1	4.9222061E1	2.7540000E1	2.0205124E1	2.5590000E1	7.8940629E1	2.6210000E1	1.3965428E2	2.5580000E1	3.1899120E1	2.5890000E1	4.7939624E1
2.7440000E1	2.0440837E1	2.5490000E1	8.1155911E1	2.6110000E1	1.3968517E2	2.5410000E1	3.2568976E1	2.5790000E1	4.9382047E1	2.7640000E1	2.0381137E1	2.5700000E1	7.8996030E1	2.6320000E1	1.4010021E2	2.5680000E1	3.2074427E1	2.5990000E1	4.8266239E1
2.7540000E1	2.0507681E1	2.5590000E1	8.1346813E1	2.6210000E1	1.3984380E2	2.5580000E1	3.2761028E1	2.5890000E1	4.9541365E1	2.7750000E1	2.0547920E1	2.5800000E1	7.9090358E1	2.6460000E1	1.4057083E2	2.5780000E1	3.2284313E1	2.6100000E1	4.8509524E1
2.7640000E1	2.0574353E1	2.5700000E1	8.1555414E1	2.6320000E1	1.4001596E2	2.5680000E1	3.2873528E1	2.5990000E1	4.9700019E1	2.7850000E1	2.0672582E1	2.5900000E1	7.9204977E1	2.6600000E1	1.4105742E2	2.5890000E1	3.2531939E1	2.6270000E1	4.8797735E1
2.7750000E1	2.0647496E1	2.5800000E1	8.1743794E1	2.6460000E1	1.4023159E2	2.5780000E1	3.2985679E1	2.6100000E1	4.9873774E1	2.7950000E1	2.0793396E1	2.6000000E1	7.9331010E1	2.6700000E1	1.4151286E2	2.5990000E1	3.2805045E1	2.6390000E1	4.9003328E1
2.7850000E1	2.0713810E1	2.5900000E1	8.1930985E1	2.6600000E1	1.4044340E2	2.5890000E1	3.3108645E1	2.6270000E1	5.0140739E1	2.8060000E1	2.0923932E1	2.6110000E1	7.9444684E1	2.6800000E1	1.4200329E2	2.6380000E1	3.3506135E1	2.6490000E1	4.9119092E1
2.7950000E1	2.0779955E1	2.6000000E1	8.2116994E1	2.6700000E1	1.4059238E2	2.5990000E1	3.3220068E1	2.6390000E1	5.0328045E1	2.8210000E1	2.1079623E1	2.6240000E1	7.9603297E1	2.6900000E1	1.4247349E2	2.6520000E1	3.3781380E1	2.6590000E1	4.9233008E1
2.8060000E1	2.0852518E1	2.6110000E1	8.2320247E1	2.6800000E1	1.4073947E2	2.6380000E1	3.3651329E1	2.6490000E1	5.0483418E1	2.8360000E1	2.1272720E1	2.6360000E1	7.9741407E1	2.7000000E1	1.4293420E2	2.6620000E1	3.3970338E1	2.6700000E1	4.9365167E1
2.8210000E1	2.0951139E1	2.6240000E1	8.2558637E1	2.6900000E1	1.4088469E2	2.6520000E1	3.3804873E1	2.6590000E1	5.0638143E1	2.8460000E1	2.1467071E1	2.6470000E1	7.9845767E1	2.7110000E1	1.4340587E2	2.6720000E1	3.4085060E1	2.6800000E1	4.9575959E1
2.8360000E1	2.1049382E1	2.6360000E1	8.2776954E1	2.7000000E1	1.4102807E2	2.6620000E1	3.3914139E1	2.6700000E1	5.0807595E1	2.8570000E1	2.1676311E1	2.6570000E1	7.9926573E1	2.7210000E1	1.4379652E2	2.6820000E1	3.4157112E1	2.6900000E1	4.9816556E1
2.8460000E1	2.1114667E1	2.6470000E1	8.2975626E1	2.7110000E1	1.4118367E2	2.6720000E1	3.4023067E1	2.6800000E1	5.0960968E1	2.8670000E1	2.1881301E1	2.6670000E1	8.0009285E1	2.7310000E1	1.4418236E2	2.6920000E1	3.4157468E1	2.7000000E1	5.0075406E1
2.8570000E1	2.1186288E1	2.6570000E1	8.3155039E1	2.7210000E1	1.4132325E2	2.6820000E1	3.4131657E1	2.6900000E1	5.1113701E1	2.8770000E1	2.2102192E1	2.6770000E1	8.0170405E1	2.7480000E1	1.4469300E2	2.7020000E1	3.4080126E1	2.7110000E1	5.0394503E1
2.8670000E1	2.1251223E1	2.6670000E1	8.3333319E1	2.7310000E1	1.4146104E2	2.6920000E1	3.4239911E1	2.7000000E1	5.1265797E1	2.8880000E1	2.2315419E1	2.6880000E1	8.0383035E1	2.7630000E1	1.4512914E2	2.7160000E1	3.4086430E1	2.7250000E1	5.0745579E1
2.8770000E1	2.1315991E1	2.6770000E1	8.3510474E1	2.7480000E1	1.4169129E2	2.7020000E1	3.4347830E1	2.7110000E1	5.1432370E1	2.8980000E1	2.2514195E1	2.6980000E1	8.0606217E1	2.7730000E1	1.4542570E2	2.7380000E1	3.4241710E1	2.7380000E1	5.1157439E1
2.8880000E1	2.1387045E1	2.6880000E1	8.3704053E1	2.7630000E1	1.4189033E2	2.7160000E1	3.4498355E1	2.7250000E1	5.1643267E1	2.9080000E1	2.2704705E1	2.7090000E1	8.0901580E1	2.7830000E1	1.4565037E2	2.7490000E1	3.4317502E1	2.7490000E1	5.1494470E1
2.8980000E1	2.1451466E1	2.6980000E1	8.3878867E1	2.7730000E1	1.4202092E2	2.7380000E1	3.4733577E1	2.7380000E1	5.1837999E1	2.9210000E1	2.2866754E1	2.7240000E1	8.1267831E1	2.7930000E1	1.4580880E2	2.7590000E1	3.4412990E1	2.7590000E1	5.1731710E1
2.9080000E1	2.1515721E1	2.7090000E1	8.4069887E1	2.7830000E1	1.4214984E2	2.7490000E1	3.4850587E1	2.7490000E1	5.2001947E1	2.9340000E1	2.2979626E1	2.7370000E1	8.1682102E1	2.8040000E1	1.4593919E2	2.7690000E1	3.4571134E1	2.7700000E1	5.1898444E1
2.9210000E1	2.1599008E1	2.7240000E1	8.4328235E1	2.7930000E1	1.4227713E2	2.7590000E1	3.4956614E1	2.7590000E1	5.2150338E1	2.9450000E1	2.3046335E1	2.7480000E1	8.2067349E1	2.8140000E1	1.4602937E2	2.7790000E1	3.4747978E1	2.7800000E1	5.2009590E1
2.9340000E1	2.1682017E1	2.7370000E1	8.4550159E1	2.8040000E1	1.4241528E2	2.7690000E1	3.5062313E1	2.7700000E1	5.2312854E1	2.9550000E1	2.3096657E1	2.7580000E1	8.2427234E1	2.8240000E1	1.4610724E2	2.7900000E1	3.4967736E1	2.7900000E1	5.2003372E1
2.9450000E1	2.1752040E1	2.7480000E1	8.4736519E1	2.8140000E1	1.4253919E2	2.7790000E1	3.5167684E1	2.7800000E1	5.2459948E1	2.9650000E1	2.3136147E1	2.7690000E1	8.2754806E1	2.8350000E1	1.4618957E2	2.8000000E1	3.5167010E1	2.8000000E1	5.1935217E1
2.9550000E1	2.1815527E1	2.7580000E1	8.4904814E1	2.8240000E1	1.4266153E2	2.7900000E1	3.5283216E1	2.7900000E1	5.2606429E1	2.9760000E1	2.3166101E1	2.7790000E1	8.3045447E1	2.8480000E1	1.4631765E2	2.8100000E1	3.5366752E1	2.8100000E1	5.1815334E1
2.9650000E1	2.1878850E1	2.7690000E1	8.5088712E1	2.8350000E1	1.4279430E2	2.8000000E1	3.5387903E1	2.8000000E1	5.2752299E1	2.9860000E1	2.3200781E1	2.7900000E1	8.3252596E1	2.8600000E1	1.4647127E2	2.8230000E1	3.5610364E1	2.8250000E1	5.1739035E1
2.9760000E1	2.1948319E1	2.7790000E1	8.5254783E1	2.8480000E1	1.4294882E2	2.8100000E1	3.5492265E1	2.8100000E1	5.2897561E1	2.9970000E1	2.3241162E1	2.8000000E1	8.3420114E1	2.8700000E1	1.4662429E2	2.8380000E1	3.5863415E1	2.8360000E1	5.1689476E1
2.9860000E1	2.2011302E1	2.7900000E1	8.5436251E1	2.8600000E1	1.4308920E2	2.8230000E1	3.5627453E1	2.8250000E1	5.3114318E1	3.0070000E1	2.3309308E1	2.8100000E1	8.3560214E1	2.8800000E1	1.4682480E2	2.8480000E1	3.6099439E1	2.8470000E1	5.1686703E1
2.9970000E1	2.2080398E1	2.8000000E1	8.5600128E1	2.8700000E1	1.4320454E2	2.8380000E1	3.5782764E1	2.8360000E1	5.3272412E1	3.0200000E1	2.3378464E1	2.8240000E1	8.3679060E1	2.8900000E1	1.4704788E2	2.8580000E1	3.6349042E1	2.8570000E1	5.1760139E1
3.0070000E1	2.2143043E1	2.8100000E1	8.5762971E1	2.8800000E1	1.4331842E2	2.8480000E1	3.5885903E1	2.8470000E1	5.3429780E1	3.0330000E1	2.3469656E1	2.8360000E1	8.3781902E1	2.9010000E1	1.4731755E2	2.8680000E1	3.6658683E1	2.8670000E1	5.1940528E1
3.0200000E1	2.2224243E1	2.8240000E1	8.5989224E1	2.8900000E1	1.4343085E2	2.8580000E1	3.5988723E1	2.8570000E1	5.3572216E1	3.0430000E1	2.3580543E1	2.8460000E1	8.3881445E1	2.9110000E1	1.4755268E2	2.8790000E1	3.7006013E1	2.8780000E1	5.2207305E1
3.0330000E1	2.2305171E1	2.8360000E1	8.6181566E1	2.9010000E1	1.4355287E2	2.8680000E1	3.6091225E1	2.8670000E1	5.3714058E1	3.0540000E1	2.3683169E1	2.8560000E1	8.4005924E1	2.9210000E1	1.4773603E2	2.8890000E1	3.7351590E1	2.8880000E1	5.2477236E1
3.0430000E1	2.2367241E1	2.8460000E1	8.6340737E1	2.9110000E1	1.4366232E2	2.8790000E1	3.6203610E1	2.8780000E1	5.3869401E1	3.0640000E1	2.3751473E1	2.8670000E1	8.4173599E1	2.9310000E1	1.4790057E2	2.8990000E1	3.7656557E1	2.8980000E1	5.2760946E1
3.0540000E1	2.2435334E1	2.8560000E1	8.6498904E1	2.9210000E1	1.4377037E2	2.8890000E1	3.6305446E1	2.8880000E1	5.4010003E1	3.0740000E1	2.3760902E1	2.8770000E1	8.4366738E1	2.9460000E1	1.4800993E2	2.9090000E1	3.7941291E1	2.9080000E1	5.3045319E1
3.0640000E1	2.2497071E1	2.8670000E1	8.6671733E1	2.9310000E1	1.4387705E2	2.8990000E1	3.6406966E1	2.8980000E1	5.4150019E1	3.0840000E1	2.3731395E1	2.8870000E1	8.4576640E1	2.9600000E1	1.4800864E2	2.9250000E1	3.8168068E1	2.9250000E1	5.3299375E1
3.0740000E1	2.2558649E1	2.8770000E1	8.6827810E1	2.9460000E1	1.4403454E2	2.9090000E1	3.6508172E1	2.9080000E1	5.4289451E1	3.0940000E1	2.3635302E1	2.8970000E1	8.4798655E1	2.9700000E1	1.4800666E2	2.9370000E1	3.8254990E1	2.9390000E1	5.3441576E1
3.0840000E1	2.2620070E1	2.8870000E1	8.6982901E1	2.9600000E1	1.4417882E2	2.9250000E1	3.6669450E1	2.9250000E1	5.4525152E1	3.1050000E1	2.3430582E1	2.9100000E1	8.5069378E1	2.9800000E1	1.4798950E2	2.9470000E1	3.8161234E1	2.9500000E1	5.3508742E1
3.0940000E1	2.2681333E1	2.8970000E1	8.7137013E1	2.9700000E1	1.4428031E2	2.9370000E1	3.6789884E1	2.9390000E1	5.4718005E1	3.1190000E1	2.3133823E1	2.9240000E1	8.5257862E1	2.9900000E1	1.4795438E2	2.9570000E1	3.7933162E1	2.9600000E1	5.3515680E1
3.1050000E1	2.2748542E1	2.9100000E1	8.7335905E1	2.9800000E1	1.4438051E2	2.9470000E1	3.6889904E1	2.9500000E1	5.4868742E1	3.1320000E1	2.2806139E1	2.9370000E1	8.5395785E1	3.0000000E1	1.4792081E2	2.9680000E1	3.7573831E1	2.9710000E1	5.3460919E1
3.1190000E1	2.2833807E1	2.9240000E1	8.7548272E1	2.9900000E1	1.4447943E2	2.9570000E1	3.6989614E1	2.9600000E1	5.5005177E1	3.1430000E1	2.2412318E1	2.9470000E1	8.5484212E1	3.0100000E1	1.4788409E2	2.9780000E1	3.7121494E1	2.9810000E1	5.3396652E1
3.1320000E1	2.2912707E1	2.9370000E1	8.7743791E1	3.0000000E1	1.4457710E2	2.9680000E1	3.7098938E1	2.9710000E1	5.5154597E1	3.1530000E1	2.2017214E1	2.9570000E1	8.5516966E1	3.0200000E1	1.4790051E2	2.9880000E1	3.6614757E1	2.9910000E1	5.3315792E1
3.1430000E1	2.2979264E1	2.9470000E1	8.7893099E1	3.0100000E1	1.4467352E2	2.9780000E1	3.7198000E1	2.9810000E1	5.5289839E1	3.1640000E1	2.1592487E1	2.9680000E1	8.5497106E1	3.0310000E1	1.4794898E2	2.9990000E1	3.6060890E1	3.0010000E1	5.3254130E1
3.1530000E1	2.3039608E1	2.9570000E1	8.8041464E1	3.0200000E1	1.4476872E2	2.9880000E1	3.7296756E1	2.9910000E1	5.5424517E1	3.1740000E1	2.1181593E1	2.9780000E1	8.5420768E1	3.0470000E1	1.4801850E2	3.0090000E1	3.5594379E1	3.0110000E1	5.3210797E1
3.1640000E1	2.3105808E1	2.9680000E1	8.8203584E1	3.0310000E1	1.4487204E2	2.9990000E1	3.7405034E1	3.0010000E1	5.5558633E1	3.1850000E1	2.0790267E1	2.9890000E1	8.5290809E1	3.0610000E1	1.4811845E2	3.0220000E1	3.5243835E1	3.0240000E1	5.3183453E1
3.1740000E1	2.3165827E1	2.9780000E1	8.8349989E1	3.0470000E1	1.4501975E2	3.0090000E1	3.7503148E1	3.0110000E1	5.5692190E1	3.1950000E1	2.0410060E1	2.9990000E1	8.5186732E1	3.0710000E1	1.4824624E2	3.0370000E1	3.4986778E1	3.0390000E1	5.3189076E1
3.1850000E1	2.3231671E1	2.9890000E1	8.8509967E1	3.0610000E1	1.4514654E2	3.0220000E1	3.7630242E1	3.0240000E1	5.5864981E1	3.2050000E1	2.0092531E1	3.0090000E1	8.5083854E1	3.0820000E1	1.4837700E2	3.0480000E1	3.4857647E1	3.0500000E1	5.3210717E1
3.1950000E1	2.3291369E1	2.9990000E1	8.8654437E1	3.0710000E1	1.4523573E2	3.0370000E1	3.7776254E1	3.0390000E1	5.6063193E1	3.2190000E1	1.9874461E1	3.0240000E1	8.4961669E1	3.0920000E1	1.4850608E2	3.0580000E1	3.4879425E1	3.0600000E1	5.3222140E1
3.2050000E1	2.3350913E1	3.0090000E1	8.8797995E1	3.0820000E1	1.4533252E2	3.0480000E1	3.7882898E1	3.0500000E1	5.6207760E1	3.2310000E1	1.9728012E1	3.0380000E1	8.4883719E1	3.1020000E1	1.4861276E2	3.0690000E1	3.4971252E1	3.0700000E1	5.3199640E1
3.2190000E1	2.3434019E1	3.0240000E1	8.9011635E1	3.0920000E1	1.4541934E2	3.0580000E1	3.7979532E1	3.0600000E1	5.6338609E1	3.2410000E1	1.9599130E1	3.0480000E1	8.4878184E1	3.1120000E1	1.4870902E2	3.0790000E1	3.5146121E1	3.0810000E1	5.3170511E1
3.2310000E1	2.3505016E1	3.0380000E1	8.9209208E1	3.1020000E1	1.4550506E2	3.0690000E1	3.8085484E1	3.0700000E1	5.6468913E1	3.2520000E1	1.9573378E1	3.0580000E1	8.4893652E1	3.1230000E1	1.4883324E2	3.0890000E1	3.5317518E1	3.0910000E1	5.3127709E1
3.2410000E1	2.3564014E1	3.0480000E1	8.9349264E1	3.1120000E1	1.4558968E2	3.0790000E1	3.8181491E1	3.0810000E1	5.6611619E1	3.2620000E1	1.9587589E1	3.0690000E1	8.4908118E1	3.1330000E1	1.4891802E2	3.0990000E1	3.5473626E1	3.1020000E1	5.3047177E1
3.2520000E1	2.3628736E1	3.0580000E1	8.9488435E1	3.1230000E1	1.4568153E2	3.0890000E1	3.8277200E1	3.0910000E1	5.6740784E1	3.2720000E1	1.9650895E1	3.0790000E1	8.4950660E1	3.1470000E1	1.4889581E2	3.1090000E1	3.5613649E1	3.1120000E1	5.2966675E1
3.2620000E1	2.3687417E1	3.0690000E1	8.9640508E1	3.1330000E1	1.4576391E2	3.0990000E1	3.8372612E1	3.1020000E1	5.6882243E1	3.2820000E1	1.9743402E1	3.0900000E1	8.5035745E1	3.1580000E1	1.4891032E2	3.1250000E1	3.5655523E1	3.1270000E1	5.2896321E1
3.2720000E1	2.3745947E1	3.0790000E1	8.9777841E1	3.1470000E1	1.4587749E2	3.1090000E1	3.8467729E1	3.1120000E1	5.7010279E1	3.2930000E1	1.9880938E1	3.1000000E1	8.5144160E1	3.1690000E1	1.4890491E2	3.1360000E1	3.5648219E1	3.1370000E1	5.2861943E1
3.2820000E1	2.3804328E1	3.0900000E1	8.9927905E1	3.1580000E1	1.4596531E2	3.1250000E1	3.8619304E1	3.1270000E1	5.7201333E1	3.3030000E1	2.0048756E1	3.1100000E1	8.5234600E1	3.1790000E1	1.4894954E2	3.1460000E1	3.5610313E1	3.1480000E1	5.2839513E1
3.2930000E1	2.3868374E1	3.1000000E1	9.0063422E1	3.1690000E1	1.4605190E2	3.1360000E1	3.8723076E1	3.1370000E1	5.7328038E1	3.3130000E1	2.0218174E1	3.1260000E1	8.5301523E1	3.1890000E1	1.4903912E2	3.1560000E1	3.5557355E1	3.1580000E1	5.2893601E1
3.3030000E1	2.3926441E1	3.1100000E1	9.0198084E1	3.1790000E1	1.4612958E2	3.1460000E1	3.8817108E1	3.1480000E1	5.7466804E1	3.3280000E1	2.0396826E1	3.1400000E1	8.5360793E1	3.2000000E1	1.4917366E2	3.1670000E1	3.5466684E1	3.1680000E1	5.2988882E1
3.3130000E1	2.3984359E1	3.1260000E1	9.0411777E1	3.1890000E1	1.4620626E2	3.1560000E1	3.8910848E1	3.1580000E1	5.7592402E1	3.3390000E1	2.0590799E1	3.1500000E1	8.5495476E1	3.2100000E1	1.4936251E2	3.1770000E1	3.5393155E1	3.1790000E1	5.3157842E1
3.3280000E1	2.4070959E1	3.1400000E1	9.0596991E1	3.2000000E1	1.4628949E2	3.1670000E1	3.9013627E1	3.1680000E1	5.7717476E1	3.3500000E1	2.0798736E1	3.1600000E1	8.5634219E1	3.2210000E1	1.4967207E2	3.1870000E1	3.5330937E1	3.1890000E1	5.3361579E1
3.3390000E1	2.4134254E1	3.1500000E1	9.0728284E1	3.2100000E1	1.4636414E2	3.1770000E1	3.9106758E1	3.1790000E1	5.7854455E1	3.3600000E1	2.1003046E1	3.1710000E1	8.5784641E1	3.2310000E1	1.5002536E2	3.1980000E1	3.5317552E1	3.1990000E1	5.3596193E1
3.3500000E1	2.4197370E1	3.1600000E1	9.0858748E1	3.2210000E1	1.4644516E2	3.1870000E1	3.9199601E1	3.1890000E1	5.7978436E1	3.3700000E1	2.1214318E1	3.1810000E1	8.5996544E1	3.2460000E1	1.5050110E2	3.2080000E1	3.5345515E1	3.2090000E1	5.3849084E1
3.3600000E1	2.4254595E1	3.1710000E1	9.1001307E1	3.2310000E1	1.4651783E2	3.1980000E1	3.9301396E1	3.1990000E1	5.8101900E1	3.3800000E1	2.1415967E1	3.1910000E1	8.6213371E1	3.2590000E1	1.5103610E2	3.2230000E1	3.5472253E1	3.2240000E1	5.4144142E1
3.3700000E1	2.4311673E1	3.1810000E1	9.1130048E1	3.2460000E1	1.4662511E2	3.2080000E1	3.9393636E1	3.2090000E1	5.8224849E1	3.3900000E1	2.1607558E1	3.2010000E1	8.6439662E1	3.2690000E1	1.5160164E2	3.2360000E1	3.5647681E1	3.2390000E1	5.4405715E1
3.3800000E1	2.4368605E1	3.1910000E1	9.1257975E1	3.2590000E1	1.4671643E2	3.2230000E1	3.9531460E1	3.2240000E1	5.8408312E1	3.4010000E1	2.1753047E1	3.2120000E1	8.6676903E1	3.2790000E1	1.5221224E2	3.2460000E1	3.5813608E1	3.2500000E1	5.4586698E1
3.3900000E1	2.4425391E1	3.2010000E1	9.1385095E1	3.2690000E1	1.4678566E2	3.2360000E1	3.9650391E1	3.2390000E1	5.8590629E1	3.4150000E1	2.1861614E1	3.2260000E1	8.6992403E1	3.2890000E1	1.5277918E2	3.2560000E1	3.6002780E1	3.2600000E1	5.4712097E1
3.4010000E1	2.4487688E1	3.2120000E1	9.1524000E1	3.2790000E1	1.4685400E2	3.2460000E1	3.9741550E1	3.2500000E1	5.8723603E1	3.4300000E1	2.1917332E1	3.2390000E1	8.7305045E1	3.3000000E1	1.5330788E2	3.2670000E1	3.6219132E1	3.2700000E1	5.4742620E1
3.4150000E1	2.4566721E1	3.2260000E1	9.1699394E1	3.2890000E1	1.4692147E2	3.2560000E1	3.9832426E1	3.2600000E1	5.8843959E1	3.4400000E1	2.1882381E1	3.2500000E1	8.7607259E1	3.3100000E1	1.5378752E2	3.2770000E1	3.6418909E1	3.2800000E1	5.4689374E1
3.4300000E1	2.4651085E1	3.2390000E1	9.1860874E1	3.3000000E1	1.4699470E2	3.2670000E1	3.9932065E1	3.2700000E1	5.8963813E1	3.4500000E1	2.1778768E1	3.2610000E1	8.7914756E1	3.3200000E1	1.5417477E2	3.2870000E1	3.6592806E1	3.2900000E1	5.4536490E1
3.4400000E1	2.4707148E1	3.2500000E1	9.1996475E1	3.3100000E1	1.4706039E2	3.2770000E1	4.0022352E1	3.2800000E1	5.9083167E1	3.4600000E1	2.1604721E1	3.2710000E1	8.8205181E1	3.3300000E1	1.5444359E2	3.2980000E1	3.6731395E1	3.3010000E1	5.4350770E1
3.4500000E1	2.4763067E1	3.2610000E1	9.2131136E1	3.3200000E1	1.4712524E2	3.2870000E1	4.0112358E1	3.2900000E1	5.9202023E1	3.4710000E1	2.1362614E1	3.2810000E1	8.8455843E1	3.3460000E1	1.5460664E2	3.3080000E1	3.6828761E1	3.3110000E1	5.4111552E1
3.4600000E1	2.4818843E1	3.2710000E1	9.2252742E1	3.3300000E1	1.4718926E2	3.2980000E1	4.0211044E1	3.3010000E1	5.9332193E1	3.4810000E1	2.1092517E1	3.2910000E1	8.8651977E1	3.3590000E1	1.5467454E2	3.3230000E1	3.6879823E1	3.3250000E1	5.3828409E1
3.4710000E1	2.4880032E1	3.2810000E1	9.2373581E1	3.3460000E1	1.4729001E2	3.3080000E1	4.0300466E1	3.3110000E1	5.9450011E1	3.4910000E1	2.0789706E1	3.3010000E1	8.8838948E1	3.3690000E1	1.5462899E2	3.3350000E1	3.6897675E1	3.3370000E1	5.3580389E1
3.4810000E1	2.4935508E1	3.2910000E1	9.2493657E1	3.3590000E1	1.4737036E2	3.3230000E1	4.0434080E1	3.3250000E1	5.9614130E1	3.5020000E1	2.0520329E1	3.3110000E1	8.9002884E1	3.3790000E1	1.5448842E2	3.3460000E1	3.6855444E1	3.3470000E1	5.3391701E1
3.4910000E1	2.4990843E1	3.3010000E1	9.2612975E1	3.3690000E1	1.4743127E2	3.3350000E1	4.0540525E1	3.3370000E1	5.9754042E1	3.5170000E1	2.0252841E1	3.3250000E1	8.9148628E1	3.3890000E1	1.5426614E2	3.3560000E1	3.6782238E1	3.3570000E1	5.3253428E1
3.5020000E1	2.5051547E1	3.3110000E1	9.2731540E1	3.3790000E1	1.4749141E2	3.3460000E1	4.0637751E1	3.3470000E1	5.9870100E1	3.5320000E1	2.0083954E1	3.3410000E1	8.9258436E1	3.4000000E1	1.5401468E2	3.3660000E1	3.6688173E1	3.3670000E1	5.3176945E1
3.5170000E1	2.5134050E1	3.3250000E1	9.2896274E1	3.3890000E1	1.4755077E2	3.3560000E1	4.0725852E1	3.3570000E1	5.9985675E1	3.5430000E1	1.9988477E1	3.3520000E1	8.9357481E1	3.4100000E1	1.5373850E2	3.3760000E1	3.6567953E1	3.3770000E1	5.3226567E1
3.5320000E1	2.5216237E1	3.3410000E1	9.3082761E1	3.4000000E1	1.4761521E2	3.3660000E1	4.0813679E1	3.3670000E1	6.0100767E1	3.5530000E1	1.9950335E1	3.3650000E1	8.9451890E1	3.4200000E1	1.5343687E2	3.3870000E1	3.6425302E1	3.3870000E1	5.3376087E1
3.5430000E1	2.5276306E1	3.3520000E1	9.3209879E1	3.4100000E1	1.4767300E2	3.3760000E1	4.0901235E1	3.3770000E1	6.0215379E1	3.5640000E1	1.9938995E1	3.3760000E1	8.9561376E1	3.4310000E1	1.5317536E2	3.3970000E1	3.6270913E1	3.3980000E1	5.3619582E1
3.5530000E1	2.5330768E1	3.3650000E1	9.3358972E1	3.4200000E1	1.4773006E2	3.3870000E1	4.0997233E1	3.3870000E1	6.0329513E1	3.5740000E1	1.9951998E1	3.3860000E1	8.9684254E1	3.4470000E1	1.5290924E2	3.4070000E1	3.6104868E1	3.4080000E1	5.3900237E1
3.5640000E1	2.5390515E1	3.3760000E1	9.3484173E1	3.4310000E1	1.4779199E2	3.3970000E1	4.1084219E1	3.3980000E1	6.0454511E1	3.5840000E1	1.9961896E1	3.3960000E1	8.9824063E1	3.4600000E1	1.5267929E2	3.4220000E1	3.5934283E1	3.4250000E1	5.4232334E1
3.5740000E1	2.5444685E1	3.3860000E1	9.3597237E1	3.4470000E1	1.4788053E2	3.4070000E1	4.1170937E1	3.4080000E1	6.0567647E1	3.5950000E1	1.9939284E1	3.4070000E1	8.9970455E1	3.4700000E1	1.5252092E2	3.4330000E1	3.5753002E1	3.4380000E1	5.4559001E1
3.5840000E1	2.5498715E1	3.3960000E1	9.3709587E1	3.4600000E1	1.4795114E2	3.4220000E1	4.1300510E1	3.4250000E1	6.0758898E1	3.6050000E1	1.9887809E1	3.4210000E1	9.0113111E1	3.4800000E1	1.5245834E2	3.4440000E1	3.5525329E1	3.4480000E1	5.4867555E1
3.5950000E1	2.5557989E1	3.4070000E1	9.3832353E1	3.4700000E1	1.4800466E2	3.4330000E1	4.1395147E1	3.4380000E1	6.0904234E1	3.6200000E1	1.9890249E1	3.4360000E1	9.0197505E1	3.4900000E1	1.5245516E2	3.4540000E1	3.5317803E1	3.4580000E1	5.5108570E1
3.6050000E1	2.5611730E1	3.4210000E1	9.3987368E1	3.4800000E1	1.4805750E2	3.4440000E1	4.1489462E1	3.4480000E1	6.1015495E1	3.6310000E1	1.9794862E1	3.4460000E1	9.0252386E1	3.5010000E1	1.5254600E2	3.4640000E1	3.5130236E1	3.4680000E1	5.5296432E1
3.6200000E1	2.5692083E1	3.4360000E1	9.4151938E1	3.4900000E1	1.4810967E2	3.4540000E1	4.1574924E1	3.4580000E1	6.1126292E1	3.6420000E1	1.9691196E1	3.4560000E1	9.0291309E1	3.5110000E1	1.5268323E2	3.4740000E1	3.4943711E1	3.4780000E1	5.5439684E1
3.6310000E1	2.5750812E1	3.4460000E1	9.4260786E1	3.5010000E1	1.4816630E2	3.4640000E1	4.1660122E1	3.4680000E1	6.1236627E1	3.6520000E1	1.9554748E1	3.4670000E1	9.0281571E1	3.5210000E1	1.5289425E2	3.4840000E1	3.4788655E1	3.4890000E1	5.5464773E1
3.6420000E1	2.5809376E1	3.4560000E1	9.4368947E1	3.5110000E1	1.4821708E2	3.4740000E1	4.1745055E1	3.4780000E1	6.1346501E1	3.6620000E1	1.9502057E1	3.4770000E1	9.0265496E1	3.5320000E1	1.5313014E2	3.4950000E1	3.4669417E1	3.4990000E1	5.5434065E1
3.6520000E1	2.5862473E1	3.4670000E1	9.4487135E1	3.5210000E1	1.4826723E2	3.4840000E1	4.1829725E1	3.4890000E1	6.1466834E1	3.6730000E1	1.9489283E1	3.4870000E1	9.0217848E1	3.5460000E1	1.5336662E2	3.5050000E1	3.4650059E1	3.5090000E1	5.5346286E1
3.6620000E1	2.5915434E1	3.4770000E1	9.4593866E1	3.5320000E1	1.4832165E2	3.4950000E1	4.1922560E1	3.4990000E1	6.1575748E1	3.6830000E1	1.9521566E1	3.4980000E1	9.0160495E1	3.5610000E1	1.5364063E2	3.5190000E1	3.4667953E1	3.5230000E1	5.5222754E1
3.6730000E1	2.5973534E1	3.4870000E1	9.4699924E1	3.5460000E1	1.4838981E2	3.5050000E1	4.2006681E1	3.5090000E1	6.1684209E1	3.6930000E1	1.9581944E1	3.5080000E1	9.0136054E1	3.5710000E1	1.5393430E2	3.5330000E1	3.4774159E1	3.5350000E1	5.5058468E1
3.6830000E1	2.6026211E1	3.4980000E1	9.4815814E1	3.5610000E1	1.4846150E2	3.5190000E1	4.2124012E1	3.5230000E1	6.1835293E1	3.7030000E1	1.9711202E1	3.5230000E1	9.0115110E1	3.5810000E1	1.5424375E2	3.5430000E1	3.4955026E1	3.5450000E1	5.4898556E1
3.6930000E1	2.6078752E1	3.5080000E1	9.4920470E1	3.5710000E1	1.4850853E2	3.5330000E1	4.2240834E1	3.5350000E1	6.1964093E1	3.7170000E1	1.9860582E1	3.5380000E1	9.0123794E1	3.5910000E1	1.5453571E2	3.5530000E1	3.5200008E1	3.5560000E1	5.4731396E1
3.7030000E1	2.6131159E1	3.5230000E1	9.5076217E1	3.5810000E1	1.4855497E2	3.5430000E1	4.2323969E1	3.5450000E1	6.2070933E1	3.7300000E1	1.9976680E1	3.5480000E1	9.0242727E1	3.6020000E1	1.5483615E2	3.5630000E1	3.5479201E1	3.5660000E1	5.4593977E1
3.7170000E1	2.6204304E1	3.5380000E1	9.5230491E1	3.5910000E1	1.4860081E2	3.5530000E1	4.2406846E1	3.5560000E1	6.2187943E1	3.7400000E1	2.0025339E1	3.5580000E1	9.0406175E1	3.6120000E1	1.5510659E2	3.5740000E1	3.5790377E1	3.5760000E1	5.4489145E1
3.7300000E1	2.6271989E1	3.5480000E1	9.5332529E1	3.6020000E1	1.4865057E2	3.5630000E1	4.2489466E1	3.5660000E1	6.2293850E1	3.7500000E1	2.0038988E1	3.5690000E1	9.0616323E1	3.6220000E1	1.5538698E2	3.5840000E1	3.6118665E1	3.5870000E1	5.4406886E1
3.7400000E1	2.6323901E1	3.5580000E1	9.5433923E1	3.6120000E1	1.4869520E2	3.5740000E1	4.2580053E1	3.5760000E1	6.2399315E1	3.7610000E1	2.0023041E1	3.5790000E1	9.0857800E1	3.6320000E1	1.5566581E2	3.5940000E1	3.6431684E1	3.5970000E1	5.4398621E1
3.7500000E1	2.6375681E1	3.5690000E1	9.5544717E1	3.6220000E1	1.4873926E2	3.5840000E1	4.2662137E1	3.5870000E1	6.2514818E1	3.7710000E1	1.9927991E1	3.5890000E1	9.1103083E1	3.6470000E1	1.5597408E2	3.6050000E1	3.6739885E1	3.6070000E1	5.4479579E1
3.7610000E1	2.6432485E1	3.5790000E1	9.5644771E1	3.6320000E1	1.4878276E2	3.5940000E1	4.2743967E1	3.5970000E1	6.2619362E1	3.7820000E1	1.9823234E1	3.6000000E1	9.1409040E1	3.6600000E1	1.5624977E2	3.6180000E1	3.7031898E1	3.6210000E1	5.4661800E1
3.7710000E1	2.6483986E1	3.5890000E1	9.5744193E1	3.6470000E1	1.4884698E2	3.6050000E1	4.2833686E1	3.6070000E1	6.2723469E1	3.7920000E1	1.9677997E1	3.6100000E1	9.1712644E1	3.6700000E1	1.5648827E2	3.6310000E1	3.7251349E1	3.6340000E1	5.4852420E1
3.7820000E1	2.6540485E1	3.6000000E1	9.5852833E1	3.6600000E1	1.4890165E2	3.6180000E1	4.2939325E1	3.6210000E1	6.2868490E1	3.8020000E1	1.9579144E1	3.6230000E1	9.2058183E1	3.6800000E1	1.5670807E2	3.6410000E1	3.7393303E1	3.6450000E1	5.5117173E1
3.7920000E1	2.6591710E1	3.6100000E1	9.5950942E1	3.6700000E1	1.4894309E2	3.6310000E1	4.3044538E1	3.6340000E1	6.3002395E1	3.8160000E1	1.9607958E1	3.6370000E1	9.2376968E1	3.6900000E1	1.5690270E2	3.6510000E1	3.7487590E1	3.6550000E1	5.5413896E1
3.8020000E1	2.6642804E1	3.6230000E1	9.6077558E1	3.6800000E1	1.4898400E2	3.6410000E1	4.3125183E1	3.6450000E1	6.3115133E1	3.8260000E1	1.9626402E1	3.6480000E1	9.2669601E1	3.7010000E1	1.5708894E2	3.6610000E1	3.7530683E1	3.6650000E1	5.5751698E1
3.8160000E1	2.6714115E1	3.6370000E1	9.6212752E1	3.6900000E1	1.4902439E2	3.6510000E1	4.3205578E1	3.6550000E1	6.3217172E1	3.8370000E1	1.9748201E1	3.6580000E1	9.2929286E1	3.7110000E1	1.5726916E2	3.6710000E1	3.7525519E1	3.6750000E1	5.6086882E1
3.8260000E1	2.6764895E1	3.6480000E1	9.6318139E1	3.7010000E1	1.4906822E2	3.6610000E1	4.3285725E1	3.6650000E1	6.3318786E1	3.8470000E1	1.9960071E1	3.6680000E1	9.3166284E1	3.7210000E1	1.5741084E2	3.6820000E1	3.7463602E1	3.6860000E1	5.6422425E1
3.8370000E1	2.6820603E1	3.6580000E1	9.6413309E1	3.7110000E1	1.4910754E2	3.6710000E1	4.3365623E1	3.6750000E1	6.3419976E1	3.8640000E1	2.0302153E1	3.6790000E1	9.3352603E1	3.7310000E1	1.5750332E2	3.6920000E1	3.7369353E1	3.6960000E1	5.6774953E1
3.8470000E1	2.6871111E1	3.6680000E1	9.6507879E1	3.7210000E1	1.4914636E2	3.6820000E1	4.3453224E1	3.6860000E1	6.3530798E1	3.8750000E1	2.0665681E1	3.6890000E1	9.3510603E1	3.7470000E1	1.5755791E2	3.7020000E1	3.7265476E1	3.7070000E1	5.7063070E1
3.8640000E1	2.6956677E1	3.6790000E1	9.6611217E1	3.7310000E1	1.4918469E2	3.6920000E1	4.3532603E1	3.6960000E1	6.3631104E1	3.8850000E1	2.1035977E1	3.6990000E1	9.3650526E1	3.7590000E1	1.5760453E2	3.7180000E1	3.7133970E1	3.7210000E1	5.7263735E1
3.8750000E1	2.7011845E1	3.6890000E1	9.6704537E1	3.7470000E1	1.4924500E2	3.7020000E1	4.3611737E1	3.7070000E1	6.3740957E1	3.8950000E1	2.1382836E1	3.7100000E1	9.3732728E1	3.7690000E1	1.5764390E2	3.7310000E1	3.7013045E1	3.7380000E1	5.7412170E1
3.8850000E1	2.7061862E1	3.6990000E1	9.6797268E1	3.7590000E1	1.4928943E2	3.7180000E1	4.3737840E1	3.7210000E1	6.3880042E1	3.9060000E1	2.1761637E1	3.7230000E1	9.3739582E1	3.7800000E1	1.5773289E2	3.7410000E1	3.6900308E1	3.7480000E1	5.7528709E1
3.8950000E1	2.7111752E1	3.7100000E1	9.6898597E1	3.7690000E1	1.4932594E2	3.7310000E1	4.3839839E1	3.7380000E1	6.4047841E1	3.9190000E1	2.2099276E1	3.7380000E1	9.3702969E1	3.7900000E1	1.5783687E2	3.7510000E1	3.6808642E1	3.7580000E1	5.7562942E1
3.9060000E1	2.7166483E1	3.7230000E1	9.7017442E1	3.7800000E1	1.4936556E2	3.7410000E1	4.3918021E1	3.7480000E1	6.4145990E1	3.9300000E1	2.2270077E1	3.7490000E1	9.3650936E1	3.8000000E1	1.5799239E2	3.7610000E1	3.6741992E1	3.7680000E1	5.7554787E1
3.9190000E1	2.7230967E1	3.7380000E1	9.7153360E1	3.7900000E1	1.4940110E2	3.7510000E1	4.3995960E1	3.7580000E1	6.4243730E1	3.9400000E1	2.2362921E1	3.7590000E1	9.3558408E1	3.8110000E1	1.5823572E2	3.7720000E1	3.6713890E1	3.7780000E1	5.7531050E1
3.9300000E1	2.7285362E1	3.7490000E1	9.7252216E1	3.8000000E1	1.4943618E2	3.7610000E1	4.4073658E1	3.7680000E1	6.4341062E1	3.9500000E1	2.2376686E1	3.7690000E1	9.3445579E1	3.8210000E1	1.5850927E2	3.7820000E1	3.6741427E1	3.7890000E1	5.7533719E1
3.9400000E1	2.7334680E1	3.7590000E1	9.7341489E1	3.8110000E1	1.4947426E2	3.7720000E1	4.4158848E1	3.7780000E1	6.4437989E1	3.9610000E1	2.2267017E1	3.7790000E1	9.3340544E1	3.8320000E1	1.5884686E2	3.7930000E1	3.6834104E1	3.7990000E1	5.7541361E1
3.9500000E1	2.7383871E1	3.7690000E1	9.7430198E1	3.8210000E1	1.4950842E2	3.7820000E1	4.4236041E1	3.7890000E1	6.4544141E1	3.9710000E1	2.2109597E1	3.7900000E1	9.3285555E1	3.8460000E1	1.5928674E2	3.8030000E1	3.6963613E1	3.8100000E1	5.7569654E1
3.9610000E1	2.7437836E1	3.7790000E1	9.7518348E1	3.8320000E1	1.4954549E2	3.7930000E1	4.4320677E1	3.7990000E1	6.4640220E1	3.9810000E1	2.1863682E1	3.8000000E1	9.3260463E1	3.8610000E1	1.5969358E2	3.8200000E1	3.7253599E1	3.8230000E1	5.7698051E1
3.9710000E1	2.7486763E1	3.7900000E1	9.7614670E1	3.8460000E1	1.4959192E2	3.8030000E1	4.4397369E1	3.8100000E1	6.4745445E1	3.9920000E1	2.1582003E1	3.8100000E1	9.3265269E1	3.8720000E1	1.6005881E2	3.8360000E1	3.7631947E1	3.8410000E1	5.8031410E1
3.9810000E1	2.7535564E1	3.8000000E1	9.7701654E1	3.8610000E1	1.4964076E2	3.8200000E1	4.4527201E1	3.8230000E1	6.4869179E1	4.0020000E1	2.1275120E1	3.8230000E1	9.3393182E1	3.8830000E1	1.6039083E2	3.8460000E1	3.7920003E1	3.8510000E1	5.8244154E1
3.9920000E1	2.7589102E1	3.8100000E1	9.7788090E1	3.8720000E1	1.4967598E2	3.8360000E1	4.4648771E1	3.8410000E1	6.5039397E1	4.0160000E1	2.0880725E1	3.8370000E1	9.3650887E1	3.8930000E1	1.6060601E2	3.8560000E1	3.8194774E1	3.8610000E1	5.8398606E1
3.9999920E1	2.7627905E1	3.8230000E1	9.7899641E1	3.8830000E1	1.4971071E2	3.8460000E1	4.4724447E1	3.8510000E1	6.5133411E1	4.0270000E1	2.0686441E1	3.8470000E1	9.3879017E1	3.9030000E1	1.6075120E2	3.8670000E1	3.8462661E1	3.8720000E1	5.8649471E1
4.0000000E1	2.5169783E1	3.8370000E1	9.8018750E1	3.8930000E1	1.4974186E2	3.8560000E1	4.4799888E1	3.8610000E1	6.5227033E1	4.0370000E1	2.0466611E1	3.8580000E1	9.4112927E1	3.9140000E1	1.6086331E2	3.8770000E1	3.8844387E1	3.8820000E1	5.8950757E1
4.0020000E1	2.5159590E1	3.8470000E1	9.8103183E1	3.9030000E1	1.4977261E2	3.8670000E1	4.4882604E1	3.8720000E1	6.5329565E1	4.0470000E1	2.0260011E1	3.8680000E1	9.4351391E1	3.9240000E1	1.6083563E2	3.8870000E1	3.9220998E1	3.8930000E1	5.9268393E1
4.0160000E1	2.5088351E1	3.8580000E1	9.8195444E1	3.9140000E1	1.4980599E2	3.8770000E1	4.4957555E1	3.8820000E1	6.5422369E1	4.0580000E1	2.0073521E1	3.8790000E1	9.4745746E1	3.9340000E1	1.6072051E2	3.8970000E1	3.9550780E1	3.9030000E1	5.9548546E1
4.0270000E1	2.5032520E1	3.8680000E1	9.8278762E1	3.9240000E1	1.4983593E2	3.8870000E1	4.5032274E1	3.8930000E1	6.5524006E1	4.0680000E1	2.0002908E1	3.8890000E1	9.5105260E1	3.9480000E1	1.6059138E2	3.9080000E1	3.9912898E1	3.9150000E1	5.9844923E1
4.0370000E1	2.4981872E1	3.8790000E1	9.8369805E1	3.9340000E1	1.4986549E2	3.8970000E1	4.5106762E1	3.9030000E1	6.5615998E1	4.0780000E1	1.9967627E1	3.8990000E1	9.5420042E1	3.9580000E1	1.6044786E2	3.9250000E1	4.0260473E1	3.9270000E1	6.0056944E1
4.0470000E1	2.4931327E1	3.8890000E1	9.8452021E1	3.9480000E1	1.4990624E2	3.9080000E1	4.5188432E1	3.9150000E1	6.5725883E1	4.0880000E1	1.9981471E1	3.9100000E1	9.5745046E1	3.9690000E1	1.6028679E2	3.9350000E1	4.0440492E1	3.9380000E1	6.0194723E1
4.0580000E1	2.4875845E1	3.8990000E1	9.8533719E1	3.9580000E1	1.4993490E2	3.9250000E1	4.5314102E1	3.9270000E1	6.5835218E1	4.0980000E1	2.0023654E1	3.9260000E1	9.6039514E1	3.9790000E1	1.6011673E2	3.9450000E1	4.0567001E1	3.9480000E1	6.0273813E1
4.0680000E1	2.4825514E1	3.9100000E1	9.8622991E1	3.9690000E1	1.4996601E2	3.9350000E1	4.5387717E1	3.9380000E1	6.5934961E1	4.1090000E1	2.0103625E1	3.9360000E1	9.6143018E1	3.9890000E1	1.6002603E2	3.9560000E1	4.0606356E1	3.9580000E1	6.0262889E1
4.0780000E1	2.4775284E1	3.9260000E1	9.8751736E1	3.9790000E1	1.4999391E2	3.9450000E1	4.5461104E1	3.9480000E1	6.6025239E1	4.1220000E1	2.0244119E1	3.9460000E1	9.6168518E1	4.0000000E1	1.5991617E2	3.9660000E1	4.0595085E1	3.9690000E1	6.0191879E1
4.0880000E1	2.4725157E1	3.9360000E1	9.8831542E1	3.9890000E1	1.5002146E2	3.9560000E1	4.5541566E1	3.9580000E1	6.6115141E1	4.1330000E1	2.0361512E1	3.9570000E1	9.6070662E1	4.0100000E1	1.5985752E2	3.9760000E1	4.0517981E1	3.9790000E1	6.0054002E1
4.0980000E1	2.4675131E1	3.9460000E1	9.8910843E1	3.9999890E1	1.5005133E2	3.9660000E1	4.5614476E1	3.9690000E1	6.6213600E1	4.1430000E1	2.0448641E1	3.9670000E1	9.5899626E1	4.0200000E1	1.5991377E2	3.9870000E1	4.0365555E1	3.9890000E1	5.9892469E1
4.1090000E1	2.4620219E1	3.9570000E1	9.8997497E1	4.0000000E1	1.4180091E2	3.9760000E1	4.5687161E1	3.9790000E1	6.6302717E1	4.1540000E1	2.0525214E1	3.9770000E1	9.5634515E1	4.0310000E1	1.5990839E2	3.9970000E1	4.0187922E1	3.9990000E1	5.9657744E1
4.1220000E1	2.4555481E1	3.9670000E1	9.9075751E1	4.0100000E1	1.4151400E2	3.9870000E1	4.5766853E1	3.9890000E1	6.6391461E1	4.1640000E1	2.0565741E1	3.9870000E1	9.5318918E1	4.0480000E1	1.5971181E2	4.0070000E1	3.9946733E1	4.0100000E1	5.9324875E1
4.1330000E1	2.4500835E1	3.9770000E1	9.9153511E1	4.0200000E1	1.4122768E2	3.9970000E1	4.5839066E1	3.9990000E1	6.6479836E1	4.1740000E1	2.0566919E1	3.9980000E1	9.4933844E1	4.0580000E1	1.5967116E2	4.0220000E1	3.9657824E1	4.0250000E1	5.9024367E1
4.1430000E1	2.4451263E1	3.9870000E1	9.9230779E1	4.0310000E1	1.4091339E2	3.9999970E1	4.5860664E1	3.9999990E1	6.6488644E1	4.1850000E1	2.0527397E1	4.0080000E1	9.4535000E1	4.0680000E1	1.5966131E2	4.0330000E1	3.9458831E1	4.0350000E1	5.8772357E1
4.1540000E1	2.4396849E1	3.9980000E1	9.9315212E1	4.0480000E1	1.4042905E2	4.0000000E1	4.1416123E1	4.0000000E1	6.2682962E1	4.1960000E1	2.0448660E1	4.0200000E1	9.4198436E1	4.0780000E1	1.5966447E2	4.0430000E1	3.9233739E1	4.0450000E1	5.8493816E1
4.1640000E1	2.4347488E1	3.9999980E1	9.9330485E1	4.0580000E1	1.4014492E2	4.0070000E1	4.1357447E1	4.0100000E1	6.2556137E1	4.2060000E1	2.0344885E1	4.0310000E1	9.3908790E1	4.0890000E1	1.5969335E2	4.0530000E1	3.8986239E1	4.0560000E1	5.8213136E1
4.1740000E1	2.4298226E1	4.0000000E1	8.5467833E1	4.0680000E1	1.3986137E2	4.0220000E1	4.1231994E1	4.0250000E1	6.2366379E1	4.2200000E1	2.0270268E1	4.0410000E1	9.3634774E1	4.0990000E1	1.5977115E2	4.0630000E1	3.8774175E1	4.0660000E1	5.8023415E1
4.1850000E1	2.4244153E1	4.0080000E1	8.5329464E1	4.0780000E1	1.3957839E2	4.0330000E1	4.1140236E1	4.0350000E1	6.2240194E1	4.2300000E1	2.0174266E1	4.0510000E1	9.3398382E1	4.1090000E1	1.5993314E2	4.0730000E1	3.8592430E1	4.0770000E1	5.7858027E1
4.1960000E1	2.4190200E1	4.0200000E1	8.5122331E1	4.0890000E1	1.3926777E2	4.0430000E1	4.1056998E1	4.0450000E1	6.2114264E1	4.2400000E1	2.0112185E1	4.0620000E1	9.3225637E1	4.1190000E1	1.6014399E2	4.0840000E1	3.8435805E1	4.0870000E1	5.7765111E1
4.2060000E1	2.4141256E1	4.0310000E1	8.4932900E1	4.0990000E1	1.3898599E2	4.0530000E1	4.0973928E1	4.0560000E1	6.1976036E1	4.2500000E1	2.0130064E1	4.0720000E1	9.3156527E1	4.1290000E1	1.6040886E2	4.0940000E1	3.8312872E1	4.0970000E1	5.7715138E1
4.2200000E1	2.4072901E1	4.0410000E1	8.4761057E1	4.1090000E1	1.3870479E2	4.0630000E1	4.0891026E1	4.0660000E1	6.1850640E1	4.2610000E1	2.0269550E1	4.0820000E1	9.3141550E1	4.1390000E1	1.6069455E2	4.1040000E1	3.8214545E1	4.1090000E1	5.7732224E1
4.2300000E1	2.4024195E1	4.0510000E1	8.4589561E1	4.1190000E1	1.3842415E2	4.0730000E1	4.0808291E1	4.0770000E1	6.1712999E1	4.2710000E1	2.0486813E1	4.0930000E1	9.3187294E1	4.1510000E1	1.6100615E2	4.1180000E1	3.8215699E1	4.1240000E1	5.7843555E1
4.2400000E1	2.3975587E1	4.0620000E1	8.4401316E1	4.1290000E1	1.3814407E2	4.0840000E1	4.0717477E1	4.0870000E1	6.1588136E1	4.3070000E1	2.1183111E1	4.1030000E1	9.3271774E1	4.1610000E1	1.6130213E2	4.1290000E1	3.8243840E1	4.1340000E1	5.7931777E1
4.2500000E1	2.3927078E1	4.0720000E1	8.4230548E1	4.1390000E1	1.3786457E2	4.0940000E1	4.0635094E1	4.0970000E1	6.1463525E1	4.3190000E1	2.1589508E1	4.1130000E1	9.3386661E1	4.1720000E1	1.6151868E2	4.1390000E1	3.8287337E1	4.1450000E1	5.8048062E1
4.2610000E1	2.3873831E1	4.0820000E1	8.4060125E1	4.1510000E1	1.3752991E2	4.1040000E1	4.0552877E1	4.1090000E1	6.1314325E1	4.3310000E1	2.2011431E1	4.1270000E1	9.3564954E1	4.1820000E1	1.6163821E2	4.1490000E1	3.8363441E1	4.1550000E1	5.8156871E1
4.2710000E1	2.3825527E1	4.0930000E1	8.3873059E1	4.1610000E1	1.3725165E2	4.1180000E1	4.0438054E1	4.1240000E1	6.1128335E1	4.3420000E1	2.2444654E1	4.1380000E1	9.3707518E1	4.1930000E1	1.6171318E2	4.1590000E1	3.8493900E1	4.1650000E1	5.8255584E1
4.3070000E1	2.3652442E1	4.1030000E1	8.3703359E1	4.1720000E1	1.3694621E2	4.1290000E1	4.0348063E1	4.1340000E1	6.1004655E1	4.3520000E1	2.2860128E1	4.1480000E1	9.3840403E1	4.2030000E1	1.6172974E2	4.1700000E1	3.8653592E1	4.1750000E1	5.8339280E1
4.3190000E1	2.3595027E1	4.1130000E1	8.3534004E1	4.1820000E1	1.3666913E2	4.1390000E1	4.0266428E1	4.1450000E1	6.0868895E1	4.3630000E1	2.3217462E1	4.1580000E1	9.3956782E1	4.2410000E1	1.6187801E2	4.1800000E1	3.8831498E1	4.1860000E1	5.8424515E1
4.3310000E1	2.3537751E1	4.1270000E1	8.3297481E1	4.1930000E1	1.3636498E2	4.1490000E1	4.0184957E1	4.1550000E1	6.0745740E1	4.3730000E1	2.3577201E1	4.1680000E1	9.4048825E1	4.2560000E1	1.6189697E2	4.1900000E1	3.9006468E1	4.1960000E1	5.8470919E1
4.3420000E1	2.3485370E1	4.1380000E1	8.3112111E1	4.2030000E1	1.3608908E2	4.1590000E1	4.0103651E1	4.1650000E1	6.0622834E1	4.3830000E1	2.3869186E1	4.1790000E1	9.4126728E1	4.2670000E1	1.6184581E2	4.2010000E1	3.9198762E1	4.2070000E1	5.8514343E1
4.3520000E1	2.3437852E1	4.1480000E1	8.2943952E1	4.2410000E1	1.3504572E2	4.1700000E1	4.0014405E1	4.1750000E1	6.0500177E1	4.3940000E1	2.4096008E1	4.1890000E1	9.4183159E1	4.2770000E1	1.6185087E2	4.2110000E1	3.9399137E1	4.2230000E1	5.8575287E1
4.3630000E1	2.3385694E1	4.1580000E1	8.2776132E1	4.2560000E1	1.3463607E2	4.1800000E1	3.9933445E1	4.1860000E1	6.0365540E1	4.4040000E1	2.4257403E1	4.2000000E1	9.4233432E1	4.2870000E1	1.6189721E2	4.2240000E1	3.9604441E1	4.2330000E1	5.8612367E1
4.3730000E1	2.3338378E1	4.1680000E1	8.2608652E1	4.2670000E1	1.3433646E2	4.1900000E1	3.9852648E1	4.1960000E1	6.0243403E1	4.4190000E1	2.4447299E1	4.2100000E1	9.4279625E1	4.2980000E1	1.6201700E2	4.2340000E1	3.9763941E1	4.2440000E1	5.8682392E1
4.3830000E1	2.3291158E1	4.1790000E1	8.2424816E1	4.2770000E1	1.3406465E2	4.2010000E1	3.9763960E1	4.2070000E1	6.0109338E1	4.4300000E1	2.4524580E1	4.2260000E1	9.4367687E1	4.3080000E1	1.6221188E2	4.2440000E1	3.9908722E1	4.2540000E1	5.8756329E1
4.3940000E1	2.3239326E1	4.1890000E1	8.2258047E1	4.2870000E1	1.3379340E2	4.2110000E1	3.9683506E1	4.2230000E1	5.9914867E1	4.4400000E1	2.4606462E1	4.2370000E1	9.4475604E1	4.3180000E1	1.6243417E2	4.2540000E1	4.0032114E1	4.2640000E1	5.8853686E1
4.4040000E1	2.3192306E1	4.2000000E1	8.2074991E1	4.2980000E1	1.3349566E2	4.2240000E1	3.9579159E1	4.2330000E1	5.9793642E1	4.4500000E1	2.4648428E1	4.2470000E1	9.4601183E1	4.3290000E1	1.6264003E2	4.2650000E1	4.0141061E1	4.2750000E1	5.8995022E1
4.4190000E1	2.3121955E1	4.2100000E1	8.1908929E1	4.3080000E1	1.3322556E2	4.2340000E1	3.9499079E1	4.2440000E1	5.9660578E1	4.4610000E1	2.4700982E1	4.2570000E1	9.4753401E1	4.3390000E1	1.6281241E2	4.2750000E1	4.0183012E1	4.2850000E1	5.9123962E1
4.4300000E1	2.3070499E1	4.2260000E1	8.1643930E1	4.3180000E1	1.3295601E2	4.2440000E1	3.9419161E1	4.2540000E1	5.9539867E1	4.4710000E1	2.4725339E1	4.2670000E1	9.4925493E1	4.3530000E1	1.6295651E2	4.2850000E1	4.0177611E1	4.2950000E1	5.9257019E1
4.4400000E1	2.3023821E1	4.2370000E1	8.1462240E1	4.3290000E1	1.3266013E2	4.2540000E1	3.9339405E1	4.2640000E1	5.9419401E1	4.4810000E1	2.4726890E1	4.2780000E1	9.5126118E1	4.3630000E1	1.6300194E2	4.2960000E1	4.0156615E1	4.3050000E1	5.9400670E1
4.4500000E1	2.2977237E1	4.2470000E1	8.1297419E1	4.3390000E1	1.3239172E2	4.2650000E1	3.9251860E1	4.2750000E1	5.9287170E1	4.4920000E1	2.4742106E1	4.2890000E1	9.5310847E1	4.3730000E1	1.6303932E2	4.3060000E1	4.0135576E1	4.3210000E1	5.9589048E1
4.4610000E1	2.2926104E1	4.2570000E1	8.1132931E1	4.3530000E1	1.3201686E2	4.2750000E1	3.9172442E1	4.2850000E1	5.9167215E1	4.5020000E1	2.4694051E1	4.2990000E1	9.5469666E1	4.3840000E1	1.6302228E2	4.3200000E1	4.0145141E1	4.3310000E1	5.9648673E1
4.4710000E1	2.2879718E1	4.2670000E1	8.0968776E1	4.3630000E1	1.3174975E2	4.2850000E1	3.9093185E1	4.2950000E1	5.9047502E1	4.5160000E1	2.4673582E1	4.3090000E1	9.5586190E1	4.3940000E1	1.6297943E2	4.3310000E1	4.0075244E1	4.3410000E1	5.9698605E1
4.4810000E1	2.2833426E1	4.2780000E1	8.0788588E1	4.3730000E1	1.3148318E2	4.2960000E1	3.9006187E1	4.3050000E1	5.8928032E1	4.5260000E1	2.4506995E1	4.3230000E1	9.5674205E1	4.4050000E1	1.6289830E2	4.3410000E1	4.0027673E1	4.3520000E1	5.9736493E1
4.4920000E1	2.2782612E1	4.2890000E1	8.0608802E1	4.3840000E1	1.3119058E2	4.3060000E1	3.8927266E1	4.3210000E1	5.8737383E1	4.5370000E1	2.4287779E1	4.3330000E1	9.5643131E1	4.4150000E1	1.6279870E2	4.3510000E1	4.0061422E1	4.3620000E1	5.9753743E1
4.5020000E1	2.2736517E1	4.2990000E1	8.0445708E1	4.3940000E1	1.3092514E2	4.3200000E1	3.8817046E1	4.3310000E1	5.8618540E1	4.5470000E1	2.4044816E1	4.3430000E1	9.5572596E1	4.4250000E1	1.6269527E2	4.3610000E1	4.0112034E1	4.3720000E1	5.9802306E1
4.5160000E1	2.2672139E1	4.3090000E1	8.0282943E1	4.4050000E1	1.3063378E2	4.3310000E1	3.8730663E1	4.3410000E1	5.8499938E1	4.5570000E1	2.3756872E1	4.3540000E1	9.5465219E1	4.4350000E1	1.6266369E2	4.3720000E1	4.0238280E1	4.3820000E1	5.9920215E1
4.5260000E1	2.2626267E1	4.3230000E1	8.0055625E1	4.4150000E1	1.3036947E2	4.3410000E1	3.8652299E1	4.3520000E1	5.8369753E1	4.5670000E1	2.3431293E1	4.3640000E1	9.5327421E1	4.4510000E1	1.6286895E2	4.3820000E1	4.0413171E1	4.3930000E1	6.0105619E1
4.5370000E1	2.2575915E1	4.3330000E1	7.9893650E1	4.4250000E1	1.3010570E2	4.3510000E1	3.8574095E1	4.3620000E1	5.8251654E1	4.5770000E1	2.3100672E1	4.3740000E1	9.5242135E1	4.4620000E1	1.6298517E2	4.3920000E1	4.0629079E1	4.4030000E1	6.0362332E1
4.5470000E1	2.2530237E1	4.3430000E1	7.9732002E1	4.4350000E1	1.2984246E2	4.3610000E1	3.8496048E1	4.3720000E1	5.8133794E1	4.5880000E1	2.2744240E1	4.3840000E1	9.5251430E1	4.4720000E1	1.6313592E2	4.4030000E1	4.0899145E1	4.4140000E1	6.0665449E1
4.5570000E1	2.2484652E1	4.3540000E1	7.9554567E1	4.4510000E1	1.2942238E2	4.3720000E1	3.8410379E1	4.3820000E1	5.8016173E1	4.5980000E1	2.2394312E1	4.3940000E1	9.5340235E1	4.4820000E1	1.6332175E2	4.4190000E1	4.1204687E1	4.4280000E1	6.0991550E1
4.5670000E1	2.2439159E1	4.3640000E1	7.9393605E1	4.4620000E1	1.2913436E2	4.3820000E1	3.8332664E1	4.3930000E1	5.7887064E1	4.6080000E1	2.2057155E1	4.4050000E1	9.5536457E1	4.4930000E1	1.6354462E2	4.4300000E1	4.1341302E1	4.4380000E1	6.1370550E1
4.5770000E1	2.2393758E1	4.3740000E1	7.9232969E1	4.4720000E1	1.2887309E2	4.3920000E1	3.8255106E1	4.4030000E1	5.7769942E1	4.6240000E1	2.1657503E1	4.4210000E1	9.5902552E1	4.5030000E1	1.6370873E2	4.4400000E1	4.1487953E1	4.4490000E1	6.1748650E1
4.5880000E1	2.2343923E1	4.3840000E1	7.9072658E1	4.4820000E1	1.2861234E2	4.4030000E1	3.8169974E1	4.4140000E1	5.7641382E1	4.6340000E1	2.1445004E1	4.4320000E1	9.6311060E1	4.5130000E1	1.6385787E2	4.4500000E1	4.1571905E1	4.4590000E1	6.2007974E1
4.5980000E1	2.2298715E1	4.3940000E1	7.8912672E1	4.4930000E1	1.2832613E2	4.4190000E1	3.8046483E1	4.4280000E1	5.7478173E1	4.6440000E1	2.1245349E1	4.4420000E1	9.6840199E1	4.5230000E1	1.6394336E2	4.4610000E1	4.1591388E1	4.4690000E1	6.2198861E1
4.6080000E1	2.2253598E1	4.4050000E1	7.8737060E1	4.5030000E1	1.2806649E2	4.4300000E1	3.7961814E1	4.4380000E1	5.7361878E1	4.6550000E1	2.1015310E1	4.4520000E1	9.7387828E1	4.5340000E1	1.6394970E2	4.4710000E1	4.1495119E1	4.4800000E1	6.2339637E1
4.6240000E1	2.2181602E1	4.4210000E1	7.8482323E1	4.5130000E1	1.2780737E2	4.4400000E1	3.7885007E1	4.4490000E1	5.7234225E1	4.6650000E1	2.0861059E1	4.4630000E1	9.7958857E1	4.5500000E1	1.6381493E2	4.4820000E1	4.1330785E1	4.4900000E1	6.2317314E1
4.6340000E1	2.2136722E1	4.4320000E1	7.8307669E1	4.5230000E1	1.2754878E2	4.4500000E1	3.7808354E1	4.4590000E1	5.7118424E1	4.6750000E1	2.0729804E1	4.4730000E1	9.8475153E1	4.5610000E1	1.6357817E2	4.4920000E1	4.1136517E1	4.5010000E1	6.2200205E1
4.6440000E1	2.2091933E1	4.4420000E1	7.8149230E1	4.5340000E1	1.2726494E2	4.4610000E1	3.7724216E1	4.4690000E1	5.7002857E1	4.6850000E1	2.0599326E1	4.4830000E1	9.8929623E1	4.5710000E1	1.6328050E2	4.5030000E1	4.0966974E1	4.5110000E1	6.1926428E1
4.6550000E1	2.2042770E1	4.4520000E1	7.7991112E1	4.5500000E1	1.2685320E2	4.4710000E1	3.7647889E1	4.4800000E1	5.6876003E1	4.6950000E1	2.0440884E1	4.4940000E1	9.9246207E1	4.5810000E1	1.6281377E2	4.5180000E1	4.0796430E1	4.5260000E1	6.1619390E1
4.6650000E1	2.1998171E1	4.4630000E1	7.7817551E1	4.5610000E1	1.2657090E2	4.4820000E1	3.7564108E1	4.4900000E1	5.6760927E1	4.7060000E1	2.0304653E1	4.5040000E1	9.9383500E1	4.5920000E1	1.6211166E2	4.5280000E1	4.0498186E1	4.5370000E1	6.1242274E1
4.6750000E1	2.1953662E1	4.4730000E1	7.7660104E1	4.5710000E1	1.2631481E2	4.4920000E1	3.7488105E1	4.5010000E1	5.6634612E1	4.7190000E1	2.0214830E1	4.5140000E1	9.9357089E1	4.6020000E1	1.6125013E2	4.5380000E1	4.0252953E1	4.5470000E1	6.0842399E1
4.6850000E1	2.1909244E1	4.4830000E1	7.7502975E1	4.5810000E1	1.2605924E2	4.5030000E1	3.7404679E1	4.5110000E1	5.6520024E1	4.7290000E1	2.0089391E1	4.5250000E1	9.9184605E1	4.6120000E1	1.6027323E2	4.5490000E1	3.9991054E1	4.5570000E1	6.0427714E1
4.6950000E1	2.1864915E1	4.4940000E1	7.7330501E1	4.5920000E1	1.2577871E2	4.5180000E1	3.7291216E1	4.5260000E1	5.6348576E1	4.7400000E1	1.9962448E1	4.5360000E1	9.8822287E1	4.6230000E1	1.5911378E2	4.5590000E1	3.9693695E1	4.5680000E1	5.9992551E1
4.7060000E1	2.1816257E1	4.5040000E1	7.7174039E1	4.6020000E1	1.2552422E2	4.5280000E1	3.7215765E1	4.5370000E1	5.6223179E1	4.7500000E1	1.9830083E1	4.5460000E1	9.8333792E1	4.6330000E1	1.5784744E2	4.5690000E1	3.9312709E1	4.5780000E1	5.9585845E1
4.7190000E1	2.1758892E1	4.5140000E1	7.7017894E1	4.6120000E1	1.2527025E2	4.5380000E1	3.7140467E1	4.5470000E1	5.6109423E1	4.7610000E1	1.9793482E1	4.5560000E1	9.7735148E1	4.6470000E1	1.5635658E2	4.5800000E1	3.8912659E1	4.5880000E1	5.9175016E1
4.7290000E1	2.1714867E1	4.5250000E1	7.6846499E1	4.6230000E1	1.2499147E2	4.5490000E1	3.7057815E1	4.5570000E1	5.5995897E1	4.7710000E1	1.9778192E1	4.5670000E1	9.6955353E1	4.6580000E1	1.5477191E2	4.5900000E1	3.8513009E1	4.5990000E1	5.8689443E1
4.7400000E1	2.1666543E1	4.5360000E1	7.6675485E1	4.6330000E1	1.2473858E2	4.5590000E1	3.6982836E1	4.5680000E1	5.5871285E1	4.7810000E1	1.9783505E1	4.5770000E1	9.6079298E1	4.6680000E1	1.5308567E2	4.6000000E1	3.8031616E1	4.6090000E1	5.8184304E1
4.7500000E1	2.1622706E1	4.5460000E1	7.6520349E1	4.6470000E1	1.2438539E2	4.5690000E1	3.6908010E1	4.5780000E1	5.5758241E1	4.7910000E1	1.9847973E1	4.5880000E1	9.5055936E1	4.6790000E1	1.5119655E2	4.6110000E1	3.7449603E1	4.6230000E1	5.7639639E1
4.7610000E1	2.1574587E1	4.5560000E1	7.6365526E1	4.6580000E1	1.2410858E2	4.5800000E1	3.6825875E1	4.5880000E1	5.5645426E1	4.8020000E1	1.9996626E1	4.5980000E1	9.4016116E1	4.6890000E1	1.4939869E2	4.6210000E1	3.6928590E1	4.6330000E1	5.7149874E1
4.7710000E1	2.1530935E1	4.5670000E1	7.6195583E1	4.6680000E1	1.2385748E2	4.5900000E1	3.6751366E1	4.5990000E1	5.5521593E1	4.8190000E1	2.0208905E1	4.6080000E1	9.2902321E1	4.7000000E1	1.4756641E2	4.6360000E1	3.6290332E1	4.6430000E1	5.6568130E1
4.7810000E1	2.1487372E1	4.5770000E1	7.6041418E1	4.6790000E1	1.2358184E2	4.6000000E1	3.6677007E1	4.6090000E1	5.5409257E1	4.8290000E1	2.0297648E1	4.6250000E1	9.1668458E1	4.7100000E1	1.4581791E2	4.6460000E1	3.5780725E1	4.6540000E1	5.5913707E1
4.7910000E1	2.1443897E1	4.5880000E1	7.5872196E1	4.6890000E1	1.2333180E2	4.6110000E1	3.6595386E1	4.6230000E1	5.5252368E1	4.8390000E1	2.0449773E1	4.6350000E1	9.0556977E1	4.7200000E1	1.4407299E2	4.6560000E1	3.5307431E1	4.6640000E1	5.5289769E1
4.8020000E1	2.1396176E1	4.5980000E1	7.5718685E1	4.7000000E1	1.2305734E2	4.6210000E1	3.6521343E1	4.6330000E1	5.5140577E1	4.8490000E1	2.0565375E1	4.6450000E1	8.9420431E1	4.7300000E1	1.4241954E2	4.6670000E1	3.4913576E1	4.6740000E1	5.4720465E1
4.8190000E1	2.1322634E1	4.6080000E1	7.5565484E1	4.7100000E1	1.2280836E2	4.6360000E1	3.6410560E1	4.6430000E1	5.5029012E1	4.8590000E1	2.0653824E1	4.6560000E1	8.8217641E1	4.7460000E1	1.4084764E2	4.6770000E1	3.4644931E1	4.6850000E1	5.4181381E1
4.8290000E1	2.1279492E1	4.6250000E1	7.5305754E1	4.7200000E1	1.2255988E2	4.6460000E1	3.6336891E1	4.6540000E1	5.4906551E1	4.8690000E1	2.0696939E1	4.6660000E1	8.7059393E1	4.7570000E1	1.3918851E2	4.6870000E1	3.4459559E1	4.6950000E1	5.3705642E1
4.8390000E1	2.1236437E1	4.6350000E1	7.5153389E1	4.7300000E1	1.2231191E2	4.6560000E1	3.6263371E1	4.6640000E1	5.4795459E1	4.8800000E1	2.0666310E1	4.6770000E1	8.5948587E1	4.7670000E1	1.3763594E2	4.6970000E1	3.4361144E1	4.7350000E1	5.3682079E1
4.8490000E1	2.1193470E1	4.6450000E1	7.5001332E1	4.7460000E1	1.2191620E2	4.6670000E1	3.6182671E1	4.6740000E1	5.4684592E1	4.8900000E1	2.0530787E1	4.6870000E1	8.4961856E1	4.7770000E1	1.3625030E2	4.7080000E1	3.4367642E1	4.7480000E1	5.3525634E1
4.8590000E1	2.1150589E1	4.6560000E1	7.4834425E1	4.7570000E1	1.2164488E2	4.6770000E1	3.6109463E1	4.6850000E1	5.4562898E1	4.9010000E1	2.0308503E1	4.6970000E1	8.4088511E1	4.7880000E1	1.3506746E2	4.7210000E1	3.4506951E1	4.7600000E1	5.3421227E1
4.8690000E1	2.1107796E1	4.6660000E1	7.4683013E1	4.7670000E1	1.2139876E2	4.6870000E1	3.6036403E1	4.6950000E1	5.4452501E1	4.9160000E1	2.0002071E1	4.7070000E1	8.3254596E1	4.7980000E1	1.3391962E2	4.7310000E1	3.4679846E1	4.7710000E1	5.3310880E1
4.8800000E1	2.1060823E1	4.6770000E1	7.4516814E1	4.7770000E1	1.2115314E2	4.6970000E1	3.5963491E1	4.7350000E1	5.4013145E1	4.9260000E1	1.9614940E1	4.7220000E1	8.2578680E1	4.8080000E1	1.3283434E2	4.7420000E1	3.4893530E1	4.7810000E1	5.3135367E1
4.8900000E1	2.1018211E1	4.6870000E1	7.4366045E1	4.7880000E1	1.2088352E2	4.7080000E1	3.5883458E1	4.7480000E1	5.3871119E1	4.9370000E1	1.9151609E1	4.7320000E1	8.1858061E1	4.8180000E1	1.3165550E2	4.7520000E1	3.5092660E1	4.7920000E1	5.2971250E1
4.9010000E1	2.0971437E1	4.6970000E1	7.4215582E1	4.7980000E1	1.2063894E2	4.7210000E1	3.5789103E1	4.7600000E1	5.3740349E1	4.9470000E1	1.8654813E1	4.7420000E1	8.1221907E1	4.8280000E1	1.3053245E2	4.7620000E1	3.5274350E1	4.8020000E1	5.2753398E1
4.9160000E1	2.0907822E1	4.7070000E1	7.4065422E1	4.8080000E1	1.2039486E2	4.7310000E1	3.5716692E1	4.7710000E1	5.3620756E1	4.9570000E1	1.8196037E1	4.7520000E1	8.0658367E1	4.8380000E1	1.2955956E2	4.7730000E1	3.5424586E1	4.8130000E1	5.2494328E1
4.9260000E1	2.0865520E1	4.7220000E1	7.3840752E1	4.8180000E1	1.2015126E2	4.7420000E1	3.5637208E1	4.7810000E1	5.3512265E1	4.9680000E1	1.7746802E1	4.7630000E1	8.0213443E1	4.8550000E1	1.2862977E2	4.7830000E1	3.5483949E1	4.8260000E1	5.2108306E1
4.9370000E1	2.0819086E1	4.7320000E1	7.3691351E1	4.8280000E1	1.1990816E2	4.7520000E1	3.5565104E1	4.7920000E1	5.3393180E1	4.9780000E1	1.7331735E1	4.7730000E1	7.9802539E1	4.8660000E1	1.2766686E2	4.7930000E1	3.5448489E1	4.8360000E1	5.1711399E1
4.9470000E1	2.0776963E1	4.7420000E1	7.3542253E1	4.8380000E1	1.1966555E2	4.7620000E1	3.5493145E1	4.8020000E1	5.3285150E1	4.9890000E1	1.7017630E1	4.7840000E1	7.9394917E1	4.8760000E1	1.2665328E2	4.8030000E1	3.5348097E1	4.8460000E1	5.1277547E1
4.9570000E1	2.0734925E1	4.7520000E1	7.3393456E1	4.8550000E1	1.1925424E2	4.7730000E1	3.5414159E1	4.8130000E1	5.3166570E1	4.9990000E1	1.6894450E1	4.7940000E1	7.8921899E1	4.8870000E1	1.2552325E2	4.8200000E1	3.5242193E1	4.8560000E1	5.0799428E1
4.9680000E1	2.0688782E1	4.7630000E1	7.3230126E1	4.8660000E1	1.1898886E2	4.7830000E1	3.5342506E1	4.8260000E1	5.3026770E1	5.0160000E1	1.6937083E1	4.8050000E1	7.8403933E1	4.8970000E1	1.2426379E2	4.8300000E1	3.4917109E1	4.8670000E1	5.0288146E1
4.9780000E1	2.0646922E1	4.7730000E1	7.3081961E1	4.8760000E1	1.1874811E2	4.7930000E1	3.5270998E1	4.8360000E1	5.2919481E1	5.0260000E1	1.7051063E1	4.8220000E1	7.7932251E1	4.9070000E1	1.2288868E2	4.8410000E1	3.4577724E1	4.8770000E1	4.9732714E1
4.9890000E1	2.0600975E1	4.7840000E1	7.2919325E1	4.8870000E1	1.1848385E2	4.8030000E1	3.5199635E1	4.8460000E1	5.2812410E1	5.0370000E1	1.7338535E1	4.8320000E1	7.7319578E1	4.9180000E1	1.2151458E2	4.8510000E1	3.4113404E1	4.8870000E1	4.9220357E1
4.9990000E1	2.0559293E1	4.7940000E1	7.2771788E1	4.8970000E1	1.1824412E2	4.8200000E1	3.5078649E1	4.8560000E1	5.2705555E1	5.0470000E1	1.7733213E1	4.8420000E1	7.6761523E1	4.9280000E1	1.2019845E2	4.8610000E1	3.3645095E1	4.8980000E1	4.8753830E1
5.0160000E1	2.0488628E1	4.8050000E1	7.2609843E1	4.9070000E1	1.1800488E2	4.8300000E1	3.5007674E1	4.8670000E1	5.2588265E1	5.0570000E1	1.8215712E1	4.8530000E1	7.6163843E1	4.9380000E1	1.1887915E2	4.8710000E1	3.3169913E1	4.9080000E1	4.8339370E1
5.0260000E1	2.0447173E1	4.8220000E1	7.2360272E1	4.9180000E1	1.1774227E2	4.8410000E1	3.4929769E1	4.8770000E1	5.2481864E1	5.0670000E1	1.8707775E1	4.8630000E1	7.5544323E1	4.9540000E1	1.1740155E2	4.8810000E1	3.2706336E1	4.9220000E1	4.7921589E1
5.0370000E1	2.0401671E1	4.8320000E1	7.2213866E1	4.9280000E1	1.1750405E2	4.8510000E1	3.4859096E1	4.8870000E1	5.2375678E1	5.0770000E1	1.9167813E1	4.8740000E1	7.4897762E1	4.9640000E1	1.1607624E2	4.8920000E1	3.2236813E1	4.9320000E1	4.7593730E1
5.0470000E1	2.0360392E1	4.8420000E1	7.2067757E1	4.9380000E1	1.1726630E2	4.8610000E1	3.4788566E1	4.8980000E1	5.2259122E1	5.0870000E1	1.9620625E1	4.8840000E1	7.4196417E1	4.9750000E1	1.1469221E2	4.9020000E1	3.1843186E1	4.9420000E1	4.7282007E1
5.0570000E1	2.0319197E1	4.8530000E1	7.1907378E1	4.9540000E1	1.1688691E2	4.8710000E1	3.4718178E1	4.9080000E1	5.2153386E1	5.0980000E1	2.0018956E1	4.8940000E1	7.3553475E1	4.9860000E1	1.1340670E2	4.9120000E1	3.1475461E1	4.9530000E1	4.6995368E1
5.0670000E1	2.0278086E1	4.8630000E1	7.1761889E1	4.9640000E1	1.1665041E2	4.8810000E1	3.4647934E1	4.9220000E1	5.2005716E1	5.1080000E1	2.0274314E1	4.9040000E1	7.2974567E1	4.9960000E1	1.1219029E2	4.9270000E1	3.1082536E1	4.9630000E1	4.6796942E1
5.0770000E1	2.0237057E1	4.8740000E1	7.1602190E1	4.9750000E1	1.1639082E2	4.8920000E1	3.4570828E1	4.9320000E1	5.1900494E1	5.1240000E1	2.0504295E1	4.9220000E1	7.2407257E1	5.0060000E1	1.1111073E2	4.9380000E1	3.0759011E1	4.9730000E1	4.6639766E1
5.0870000E1	2.0196112E1	4.8840000E1	7.1457319E1	4.9860000E1	1.1613181E2	4.9020000E1	3.4500882E1	4.9420000E1	5.1795484E1	5.1340000E1	2.0626162E1	4.9320000E1	7.1855919E1	5.0160000E1	1.1011649E2	4.9480000E1	3.0534921E1	4.9840000E1	4.6528490E1
5.0980000E1	2.0151168E1	4.8940000E1	7.1312740E1	4.9960000E1	1.1589684E2	4.9120000E1	3.4431077E1	4.9530000E1	5.1680219E1	5.1440000E1	2.0685400E1	4.9420000E1	7.1351085E1	5.0260000E1	1.0915727E2	4.9580000E1	3.0412932E1	4.9940000E1	4.6476667E1
5.1080000E1	2.0110396E1	4.9040000E1	7.1168454E1	5.0060000E1	1.1566235E2	4.9270000E1	3.4326633E1	4.9630000E1	5.1575655E1	5.1550000E1	2.0717933E1	4.9530000E1	7.0844472E1	5.0370000E1	1.0823552E2	4.9680000E1	3.0336106E1	5.0040000E1	4.6432054E1
5.1240000E1	2.0045333E1	4.9220000E1	7.0909474E1	5.0160000E1	1.1542833E2	4.9380000E1	3.4250243E1	4.9730000E1	5.1471303E1	5.1650000E1	2.0699512E1	4.9630000E1	7.0399207E1	5.0520000E1	1.0741782E2	4.9790000E1	3.0265794E1	5.0220000E1	4.6408777E1
5.1340000E1	2.0004776E1	4.9320000E1	7.0766004E1	5.0260000E1	1.1519478E2	4.9480000E1	3.4180945E1	4.9840000E1	5.1356759E1	5.1750000E1	2.0690420E1	4.9730000E1	6.9958442E1	5.0620000E1	1.0661284E2	4.9890000E1	3.0245103E1	5.0320000E1	4.6331266E1
5.1440000E1	1.9964300E1	4.9420000E1	7.0622824E1	5.0370000E1	1.1493843E2	4.9580000E1	3.4111787E1	4.9940000E1	5.1252850E1	5.1860000E1	2.0728291E1	4.9830000E1	6.9564368E1	5.0730000E1	1.0592715E2	5.0000000E1	3.0291172E1	5.0430000E1	4.6267155E1
5.1550000E1	1.9919872E1	4.9530000E1	7.0465660E1	5.0520000E1	1.1458978E2	4.9680000E1	3.4042769E1	5.0040000E1	5.1149150E1	5.1960000E1	2.0767607E1	4.9940000E1	6.9255175E1	5.0830000E1	1.0530665E2	5.0100000E1	3.0348883E1	5.0530000E1	4.6113487E1
5.1650000E1	1.9879568E1	4.9630000E1	7.0323088E1	5.0620000E1	1.1435793E2	4.9790000E1	3.3967011E1	5.0220000E1	5.0963020E1	5.2060000E1	2.0834392E1	5.0040000E1	6.8962659E1	5.0930000E1	1.0472960E2	5.0250000E1	3.0375219E1	5.0630000E1	4.5913879E1
5.1750000E1	1.9839346E1	4.9730000E1	7.0180804E1	5.0730000E1	1.1410344E2	4.9890000E1	3.3898286E1	5.0320000E1	5.0859907E1	5.2200000E1	2.0968986E1	5.0140000E1	6.8649248E1	5.1040000E1	1.0420644E2	5.0350000E1	3.0387254E1	5.0730000E1	4.5642407E1
5.1860000E1	1.9795196E1	4.9830000E1	7.0038809E1	5.0830000E1	1.1387257E2	5.0000000E1	3.3822849E1	5.0430000E1	5.0746724E1	5.2310000E1	2.1054442E1	5.0280000E1	6.8330253E1	5.1140000E1	1.0364501E2	5.0450000E1	3.0385217E1	5.0830000E1	4.5277738E1
5.1960000E1	1.9755144E1	4.9940000E1	6.9882945E1	5.0930000E1	1.1364218E2	5.0100000E1	3.3754416E1	5.0530000E1	5.0644049E1	5.2410000E1	2.1167326E1	5.0380000E1	6.8040023E1	5.1240000E1	1.0312675E2	5.0550000E1	3.0321720E1	5.0940000E1	4.4850938E1
5.2060000E1	1.9715174E1	5.0040000E1	6.9741552E1	5.1040000E1	1.1338928E2	5.0250000E1	3.3652025E1	5.0630000E1	5.0541582E1	5.2510000E1	2.1264661E1	5.0490000E1	6.7774273E1	5.1340000E1	1.0264976E2	5.0650000E1	3.0198836E1	5.1040000E1	4.4294720E1
5.2200000E1	1.9659351E1	5.0140000E1	6.9600444E1	5.1140000E1	1.1315986E2	5.0350000E1	3.3583938E1	5.0730000E1	5.0439322E1	5.2610000E1	2.1330555E1	5.0590000E1	6.7496087E1	5.1500000E1	1.0222410E2	5.0760000E1	3.0001610E1	5.1140000E1	4.3745021E1
5.2310000E1	1.9615602E1	5.0280000E1	6.9403374E1	5.1240000E1	1.1293090E2	5.0450000E1	3.3515988E1	5.0830000E1	5.0337268E1	5.2710000E1	2.1368580E1	5.0690000E1	6.7211007E1	5.1600000E1	1.0183127E2	5.0860000E1	2.9788276E1	5.1280000E1	4.3229524E1
5.2410000E1	1.9575914E1	5.0380000E1	6.9262951E1	5.1340000E1	1.1270241E2	5.0550000E1	3.3448175E1	5.0940000E1	5.0225248E1	5.2820000E1	2.1365730E1	5.0800000E1	6.6884373E1	5.1710000E1	1.0144343E2	5.0960000E1	2.9569551E1	5.1380000E1	4.2719493E1
5.2510000E1	1.9536306E1	5.0490000E1	6.9108814E1	5.1500000E1	1.1233779E2	5.0650000E1	3.3380500E1	5.1040000E1	5.0123628E1	5.2920000E1	2.1292042E1	5.0900000E1	6.6498612E1	5.1810000E1	1.0104706E2	5.1060000E1	2.9320623E1	5.1480000E1	4.2262770E1
5.2610000E1	1.9496778E1	5.0590000E1	6.8968987E1	5.1600000E1	1.1211050E2	5.0760000E1	3.3306215E1	5.1140000E1	5.0022214E1	5.3020000E1	2.1167105E1	5.1000000E1	6.6033655E1	5.1910000E1	1.0064227E2	5.1220000E1	2.9140895E1	5.1580000E1	4.1927933E1
5.2710000E1	1.9457331E1	5.0690000E1	6.8829443E1	5.1710000E1	1.1186101E2	5.0860000E1	3.3238827E1	5.1280000E1	4.9880578E1	5.3170000E1	2.0964512E1	5.1110000E1	6.5558521E1	5.2010000E1	1.0021271E2	5.1320000E1	2.8997461E1	5.1690000E1	4.1670966E1
5.2820000E1	1.9414031E1	5.0800000E1	6.8676270E1	5.1810000E1	1.1163468E2	5.0960000E1	3.3171576E1	5.1380000E1	4.9779655E1	5.3270000E1	2.0718995E1	5.1260000E1	6.5098555E1	5.2110000E1	9.9817199E1	5.1430000E1	2.8912113E1	5.1790000E1	4.1499672E1
5.2920000E1	1.9374751E1	5.0900000E1	6.8537319E1	5.1910000E1	1.1140881E2	5.1060000E1	3.3104460E1	5.1480000E1	4.9678937E1	5.3380000E1	2.0407763E1	5.1370000E1	6.4633368E1	5.2210000E1	9.9431833E1	5.1530000E1	2.8898133E1	5.1890000E1	4.1453532E1
5.3020000E1	1.9335550E1	5.1000000E1	6.8398648E1	5.2010000E1	1.1118340E2	5.1220000E1	3.2997357E1	5.1580000E1	4.9578422E1	5.3480000E1	2.0043549E1	5.1470000E1	6.4182278E1	5.2320000E1	9.9080709E1	5.1630000E1	2.8959975E1	5.1990000E1	4.1535938E1
5.3170000E1	1.9276898E1	5.1110000E1	6.8246434E1	5.2110000E1	1.1095844E2	5.1320000E1	3.2930594E1	5.1690000E1	4.9468091E1	5.3580000E1	1.9672378E1	5.1570000E1	6.3752754E1	5.2470000E1	9.8750559E1	5.1730000E1	2.9098476E1	5.2100000E1	4.1734763E1
5.3270000E1	1.9237895E1	5.1260000E1	6.8039416E1	5.2210000E1	1.1073394E2	5.1430000E1	3.2857311E1	5.1790000E1	4.9368003E1	5.3680000E1	1.9295923E1	5.1680000E1	6.3312115E1	5.2580000E1	9.8325545E1	5.1840000E1	2.9356412E1	5.2260000E1	4.1993752E1
5.3380000E1	1.9195083E1	5.1370000E1	6.7888002E1	5.2320000E1	1.1048752E2	5.1530000E1	3.2790831E1	5.1890000E1	4.9268117E1	5.3790000E1	1.8903386E1	5.1780000E1	6.2867670E1	5.2680000E1	9.7820700E1	5.1940000E1	2.9616448E1	5.2360000E1	4.2234056E1
5.3480000E1	1.9156246E1	5.1470000E1	6.7750645E1	5.2470000E1	1.1015236E2	5.1630000E1	3.2724486E1	5.1990000E1	4.9168433E1	5.3890000E1	1.8529234E1	5.1890000E1	6.2503797E1	5.2790000E1	9.7288427E1	5.2040000E1	2.9876258E1	5.2460000E1	4.2485635E1
5.3580000E1	1.9117487E1	5.1570000E1	6.7613566E1	5.2580000E1	1.0990723E2	5.1730000E1	3.2658275E1	5.2100000E1	4.9059014E1	5.3990000E1	1.8221936E1	5.1990000E1	6.2136175E1	5.2890000E1	9.6659484E1	5.2200000E1	3.0202666E1	5.2560000E1	4.2737335E1
5.3680000E1	1.9078807E1	5.1680000E1	6.7463099E1	5.2680000E1	1.0968486E2	5.1840000E1	3.2585597E1	5.2260000E1	4.8900294E1	5.4090000E1	1.7962496E1	5.2090000E1	6.1806410E1	5.2990000E1	9.5993087E1	5.2300000E1	3.0368388E1	5.2660000E1	4.2950454E1
5.3790000E1	1.9036349E1	5.1780000E1	6.7326602E1	5.2790000E1	1.0944077E2	5.1940000E1	3.2519667E1	5.2360000E1	4.8801355E1	5.4200000E1	1.7749578E1	5.2220000E1	6.1478353E1	5.3090000E1	9.5295074E1	5.2400000E1	3.0486171E1	5.2770000E1	4.3119829E1
5.3890000E1	1.8997833E1	5.1890000E1	6.7176774E1	5.2890000E1	1.0921934E2	5.2040000E1	3.2453871E1	5.2460000E1	4.8702616E1	5.4300000E1	1.7600540E1	5.2320000E1	6.1131016E1	5.3200000E1	9.4548388E1	5.2500000E1	3.0533530E1	5.2870000E1	4.3247616E1
5.3990000E1	1.8959395E1	5.1990000E1	6.7040856E1	5.2990000E1	1.0899835E2	5.2200000E1	3.2348873E1	5.2560000E1	4.8604076E1	5.4410000E1	1.7553876E1	5.2430000E1	6.0807045E1	5.3300000E1	9.3725945E1	5.2600000E1	3.0507442E1	5.2970000E1	4.3289691E1
5.4090000E1	1.8921035E1	5.2090000E1	6.6905213E1	5.3090000E1	1.0877782E2	5.2300000E1	3.2283422E1	5.2660000E1	4.8505736E1	5.4510000E1	1.7614463E1	5.2530000E1	6.0440011E1	5.3470000E1	9.2760133E1	5.2710000E1	3.0374757E1	5.3070000E1	4.3228180E1
5.4200000E1	1.8878928E1	5.2220000E1	6.6729288E1	5.3200000E1	1.0853575E2	5.2400000E1	3.2218103E1	5.2770000E1	4.8397792E1	5.4610000E1	1.7723965E1	5.2640000E1	6.0129137E1	5.3570000E1	9.1910561E1	5.2810000E1	3.0139534E1	5.3230000E1	4.3067448E1
5.4300000E1	1.8840731E1	5.2320000E1	6.6594275E1	5.3300000E1	1.0831615E2	5.2500000E1	3.2152917E1	5.2870000E1	4.8299869E1	5.4720000E1	1.7949676E1	5.2740000E1	5.9868561E1	5.3680000E1	9.1108849E1	5.2920000E1	2.9808426E1	5.3330000E1	4.2856598E1
5.4410000E1	1.8798803E1	5.2430000E1	6.6446077E1	5.3470000E1	1.0794385E2	5.2600000E1	3.2087862E1	5.2970000E1	4.8202145E1	5.4820000E1	1.8188141E1	5.2840000E1	5.9661103E1	5.3780000E1	9.0383684E1	5.3020000E1	2.9429694E1	5.3440000E1	4.2558444E1
5.4510000E1	1.8760767E1	5.2530000E1	6.6311637E1	5.3570000E1	1.0772545E2	5.2710000E1	3.2016454E1	5.3070000E1	4.8104618E1	5.4920000E1	1.8483208E1	5.2940000E1	5.9432294E1	5.3890000E1	8.9689578E1	5.3180000E1	2.8962817E1	5.3540000E1	4.2207381E1
5.4610000E1	1.8722809E1	5.2640000E1	6.6164068E1	5.3680000E1	1.0748572E2	5.2810000E1	3.1951676E1	5.3230000E1	4.7948986E1	5.5020000E1	1.8796963E1	5.3050000E1	5.9212452E1	5.3990000E1	8.9135133E1	5.3290000E1	2.8483241E1	5.3650000E1	4.1802418E1
5.4720000E1	1.8681143E1	5.2740000E1	6.6030199E1	5.3780000E1	1.0726824E2	5.2920000E1	3.1880571E1	5.3330000E1	4.7851971E1	5.5180000E1	1.9194623E1	5.3210000E1	5.8956304E1	5.4090000E1	8.8645755E1	5.3390000E1	2.7998175E1	5.3750000E1	4.1390553E1
5.4820000E1	1.8643346E1	5.2840000E1	6.5896601E1	5.3890000E1	1.0702953E2	5.3020000E1	3.1816067E1	5.3440000E1	4.7745482E1	5.5280000E1	1.9413587E1	5.3310000E1	5.8706884E1	5.4200000E1	8.8220106E1	5.3500000E1	2.7548744E1	5.3850000E1	4.0959694E1
5.4920000E1	1.8605625E1	5.2940000E1	6.5763273E1	5.3990000E1	1.0681298E2	5.3180000E1	3.1713133E1	5.3540000E1	4.7648879E1	5.5380000E1	1.9583792E1	5.3410000E1	5.8391164E1	5.4300000E1	8.7878865E1	5.3600000E1	2.7138922E1	5.3950000E1	4.0523791E1
5.5020000E1	1.8567981E1	5.3050000E1	6.5616924E1	5.4090000E1	1.0659686E2	5.3290000E1	3.1642559E1	5.3650000E1	4.7542842E1	5.5490000E1	1.9634344E1	5.3520000E1	5.8025430E1	5.4480000E1	8.7730242E1	5.3710000E1	2.6754043E1	5.4050000E1	4.0172068E1
5.5180000E1	1.8507908E1	5.3210000E1	6.5404634E1	5.4200000E1	1.0635964E2	5.3390000E1	3.1578537E1	5.3750000E1	4.7446649E1	5.5590000E1	1.9615517E1	5.3620000E1	5.7650950E1	5.4580000E1	8.7645155E1	5.3810000E1	2.6457485E1	5.4220000E1	3.9881789E1
5.5280000E1	1.8470461E1	5.3310000E1	6.5272302E1	5.4300000E1	1.0614445E2	5.3500000E1	3.1508262E1	5.3850000E1	4.7350651E1	5.5690000E1	1.9520475E1	5.3720000E1	5.7221836E1	5.4680000E1	8.7533958E1	5.3910000E1	2.6281370E1	5.4320000E1	3.9701199E1
5.5380000E1	1.8433090E1	5.3410000E1	6.5140238E1	5.4480000E1	1.0575819E2	5.3600000E1	3.1444512E1	5.3950000E1	4.7254847E1	5.5800000E1	1.9338338E1	5.3830000E1	5.6668002E1	5.4790000E1	8.7377209E1	5.4010000E1	2.6237139E1	5.4430000E1	3.9642531E1
5.5490000E1	1.8392069E1	5.3520000E1	6.4995275E1	5.4580000E1	1.0554421E2	5.3710000E1	3.1374536E1	5.4050000E1	4.7159237E1	5.5900000E1	1.9101495E1	5.3930000E1	5.6037104E1	5.4890000E1	8.7143206E1	5.4120000E1	2.6277981E1	5.4530000E1	3.9705454E1
5.5590000E1	1.8354857E1	5.3620000E1	6.4863771E1	5.4680000E1	1.0533066E2	5.3810000E1	3.1311056E1	5.4220000E1	4.6997143E1	5.6000000E1	1.8830900E1	5.4030000E1	5.5456760E1	5.5000000E1	8.6840735E1	5.4220000E1	2.6443779E1	5.4630000E1	3.9845621E1
5.5690000E1	1.8317720E1	5.3720000E1	6.4732533E1	5.4790000E1	1.0509626E2	5.3910000E1	3.1247705E1	5.4320000E1	4.6902054E1	5.6160000E1	1.8580863E1	5.4130000E1	5.4898892E1	5.5100000E1	8.6365769E1	5.4350000E1	2.6700610E1	5.4740000E1	4.0080197E1
5.5800000E1	1.8276956E1	5.3830000E1	6.4588478E1	5.4890000E1	1.0488362E2	5.4010000E1	3.1184482E1	5.4430000E1	4.6797679E1	5.6260000E1	1.8317369E1	5.4240000E1	5.4343781E1	5.5200000E1	8.5757652E1	5.4460000E1	2.7110492E1	5.4840000E1	4.0326298E1
5.5900000E1	1.8239976E1	5.3930000E1	6.4457797E1	5.5000000E1	1.0465022E2	5.4120000E1	3.1115084E1	5.4530000E1	4.6702994E1	5.6370000E1	1.8089229E1	5.4340000E1	5.3822885E1	5.5310000E1	8.5048954E1	5.4560000E1	2.7548057E1	5.4940000E1	4.0609383E1
5.6000000E1	1.8203071E1	5.4030000E1	6.4327380E1	5.5100000E1	1.0443848E2	5.4220000E1	3.1052129E1	5.4630000E1	4.6608500E1	5.6470000E1	1.7863442E1	5.4440000E1	5.3430106E1	5.5480000E1	8.4145107E1	5.4660000E1	2.8010566E1	5.5040000E1	4.0893514E1
5.6160000E1	1.8144179E1	5.4130000E1	6.4197227E1	5.5200000E1	1.0422717E2	5.4350000E1	3.0970478E1	5.4740000E1	4.6504778E1	5.6580000E1	1.7721313E1	5.4550000E1	5.3122279E1	5.5590000E1	8.3184593E1	5.4770000E1	2.8496485E1	5.5140000E1	4.1114095E1
5.6260000E1	1.8107468E1	5.4240000E1	6.4054364E1	5.5310000E1	1.0399522E2	5.4460000E1	3.0901557E1	5.4840000E1	4.6410686E1	5.6680000E1	1.7613757E1	5.4650000E1	5.2858170E1	5.5690000E1	8.2153106E1	5.4870000E1	2.8912931E1	5.5280000E1	4.1233564E1
5.6370000E1	1.8067172E1	5.4340000E1	6.3924763E1	5.5480000E1	1.0363778E2	5.4560000E1	3.0839034E1	5.4940000E1	4.6316784E1	5.6780000E1	1.7542212E1	5.4760000E1	5.2649335E1	5.5790000E1	8.1235214E1	5.4970000E1	2.9223754E1	5.5380000E1	4.1202700E1
5.6470000E1	1.8030617E1	5.4440000E1	6.3795425E1	5.5590000E1	1.0340714E2	5.4660000E1	3.0776638E1	5.5040000E1	4.6223071E1	5.6880000E1	1.7537102E1	5.4860000E1	5.2512349E1	5.5900000E1	8.0482500E1	5.5070000E1	2.9435631E1	5.5490000E1	4.1052537E1
5.6580000E1	1.7990492E1	5.4550000E1	6.3653455E1	5.5690000E1	1.0319792E2	5.4770000E1	3.0708148E1	5.5140000E1	4.6129549E1	5.6990000E1	1.7580705E1	5.4960000E1	5.2452968E1	5.6000000E1	7.9896725E1	5.5240000E1	2.9565316E1	5.5590000E1	4.0836853E1
5.6680000E1	1.7954092E1	5.4650000E1	6.3524666E1	5.5790000E1	1.0298912E2	5.4870000E1	3.0646017E1	5.5280000E1	4.5998935E1	5.7090000E1	1.7622459E1	5.5060000E1	5.2400421E1	5.6100000E1	7.9441006E1	5.5340000E1	2.9420937E1	5.5690000E1	4.0526166E1
5.6780000E1	1.7917766E1	5.4760000E1	6.3383299E1	5.5900000E1	1.0275993E2	5.4970000E1	3.0584011E1	5.5380000E1	4.5905866E1	5.7210000E1	1.7593114E1	5.5210000E1	5.2377710E1	5.6200000E1	7.9173390E1	5.5440000E1	2.9145895E1	5.5790000E1	4.0192981E1
5.6880000E1	1.7881513E1	5.4860000E1	6.3255056E1	5.6000000E1	1.0255202E2	5.5070000E1	3.0522131E1	5.5490000E1	4.5803708E1	5.7310000E1	1.7590814E1	5.5320000E1	5.2248576E1	5.6310000E1	7.9010997E1	5.5540000E1	2.8751223E1	5.5890000E1	3.9890834E1
5.6990000E1	1.7841719E1	5.4960000E1	6.3127073E1	5.6100000E1	1.0234452E2	5.5240000E1	3.0417222E1	5.5590000E1	4.5711034E1	5.7410000E1	1.7523385E1	5.5420000E1	5.2075871E1	5.6470000E1	7.9101473E1	5.5650000E1	2.8313468E1	5.6000000E1	3.9610967E1
5.7090000E1	1.7805621E1	5.5060000E1	6.2999349E1	5.6200000E1	1.0213745E2	5.5340000E1	3.0355679E1	5.5690000E1	4.5618547E1	5.7520000E1	1.7394532E1	5.5530000E1	5.1851249E1	5.6580000E1	7.9097565E1	5.5750000E1	2.7876218E1	5.6100000E1	3.9375808E1
5.7210000E1	1.7762398E1	5.5210000E1	6.2808247E1	5.6310000E1	1.0191016E2	5.5440000E1	3.0294261E1	5.5790000E1	4.5526248E1	5.7620000E1	1.7231333E1	5.5630000E1	5.1659235E1	5.6680000E1	7.9099248E1	5.5850000E1	2.7487290E1	5.6240000E1	3.9211950E1
5.7310000E1	1.7726460E1	5.5320000E1	6.2668474E1	5.6470000E1	1.0158045E2	5.5540000E1	3.0232967E1	5.5890000E1	4.5434135E1	5.7720000E1	1.7022567E1	5.5740000E1	5.1448120E1	5.6780000E1	7.9107959E1	5.5960000E1	2.7207260E1	5.6340000E1	3.9122954E1
5.7410000E1	1.7690594E1	5.5420000E1	6.2541678E1	5.6580000E1	1.0135439E2	5.5650000E1	3.0165686E1	5.6000000E1	4.5333026E1	5.7830000E1	1.6769688E1	5.5840000E1	5.1337479E1	5.6880000E1	7.9047172E1	5.6060000E1	2.7062609E1	5.6450000E1	3.9158801E1
5.7520000E1	1.7651226E1	5.5530000E1	6.2402498E1	5.6680000E1	1.0114932E2	5.5750000E1	3.0104653E1	5.6100000E1	4.5241305E1	5.7930000E1	1.6448514E1	5.5940000E1	5.1297627E1	5.6980000E1	7.8825932E1	5.6160000E1	2.7041047E1	5.6550000E1	3.9206386E1
5.7620000E1	1.7615512E1	5.5630000E1	6.2276240E1	5.6780000E1	1.0094467E2	5.5850000E1	3.0043742E1	5.6240000E1	4.5113206E1	5.8030000E1	1.6137191E1	5.6040000E1	5.1309374E1	5.7090000E1	7.8463842E1	5.6300000E1	2.7166388E1	5.6650000E1	3.9272347E1
5.7720000E1	1.7579871E1	5.5740000E1	6.2137651E1	5.6880000E1	1.0074043E2	5.5960000E1	2.9976883E1	5.6340000E1	4.5021929E1	5.8170000E1	1.5756798E1	5.6200000E1	5.1436479E1	5.7190000E1	7.8033794E1	5.6400000E1	2.7400627E1	5.6760000E1	3.9351069E1
5.7830000E1	1.7540749E1	5.5840000E1	6.2011929E1	5.6980000E1	1.0053660E2	5.6060000E1	2.9916231E1	5.6450000E1	4.4921738E1	5.8270000E1	1.5563037E1	5.6300000E1	5.1596612E1	5.7290000E1	7.7567680E1	5.6500000E1	2.7701165E1	5.6860000E1	3.9376631E1
5.7930000E1	1.7505259E1	5.5940000E1	6.1886461E1	5.7090000E1	1.0031287E2	5.6160000E1	2.9855702E1	5.6550000E1	4.4830848E1	5.8380000E1	1.5288834E1	5.6410000E1	5.1862089E1	5.7390000E1	7.7019580E1	5.6600000E1	2.8006212E1	5.6960000E1	3.9310139E1
5.8030000E1	1.7469841E1	5.6040000E1	6.1761247E1	5.7190000E1	1.0010991E2	5.6300000E1	2.9771167E1	5.6650000E1	4.4740142E1	5.8480000E1	1.5134122E1	5.6510000E1	5.2142568E1	5.7520000E1	7.6296126E1	5.6700000E1	2.8283092E1	5.7070000E1	3.9122961E1
5.8170000E1	1.7420376E1	5.6200000E1	6.1561431E1	5.7290000E1	9.9907355E1	5.6400000E1	2.9710932E1	5.6760000E1	4.4640578E1	5.8580000E1	1.5026271E1	5.6620000E1	5.2420513E1	5.7630000E1	7.5642417E1	5.6810000E1	2.8503087E1	5.7180000E1	3.8782318E1
5.8270000E1	1.7385129E1	5.6300000E1	6.1436875E1	5.7390000E1	9.9705214E1	5.6500000E1	2.9650818E1	5.6860000E1	4.4550257E1	5.8690000E1	1.4984915E1	5.6720000E1	5.2638583E1	5.7730000E1	7.5030887E1	5.6910000E1	2.8645692E1	5.7290000E1	3.8353084E1
5.8380000E1	1.7346440E1	5.6410000E1	6.1300154E1	5.7520000E1	9.9443041E1	5.6600000E1	2.9590826E1	5.6960000E1	4.4460119E1	5.8790000E1	1.5038253E1	5.6830000E1	5.2821627E1	5.7830000E1	7.4455081E1	5.7010000E1	2.8626012E1	5.7420000E1	3.7711359E1
5.8480000E1	1.7311344E1	5.6510000E1	6.1176126E1	5.7630000E1	9.9221742E1	5.6700000E1	2.9530955E1	5.7070000E1	4.4361178E1	5.8890000E1	1.5176013E1	5.6930000E1	5.2908208E1	5.7930000E1	7.3839996E1	5.7120000E1	2.8453764E1	5.7520000E1	3.7048803E1
5.8580000E1	1.7276318E1	5.6620000E1	6.1039985E1	5.7730000E1	9.9020988E1	5.6810000E1	2.9465237E1	5.7180000E1	4.4262457E1	5.8990000E1	1.5406049E1	5.7040000E1	5.2851838E1	5.8030000E1	7.3299065E1	5.7220000E1	2.8160240E1	5.7620000E1	3.6344161E1
5.8690000E1	1.7237871E1	5.6720000E1	6.0916484E1	5.7830000E1	9.8820640E1	5.6910000E1	2.9405620E1	5.7290000E1	4.4163956E1	5.9170000E1	1.5842632E1	5.7140000E1	5.2647784E1	5.8140000E1	7.2831030E1	5.7330000E1	2.7757597E1	5.7730000E1	3.5571196E1
5.8790000E1	1.7202994E1	5.6830000E1	6.0780921E1	5.7930000E1	9.8620697E1	5.7010000E1	2.9346124E1	5.7420000E1	4.4047828E1	5.9270000E1	1.6087845E1	5.7290000E1	5.2217564E1	5.8240000E1	7.2525319E1	5.7430000E1	2.7269563E1	5.7830000E1	3.4923948E1
5.8890000E1	1.7168188E1	5.6930000E1	6.0657943E1	5.8030000E1	9.8421159E1	5.7120000E1	2.9280818E1	5.7520000E1	4.3958707E1	5.9380000E1	1.6351545E1	5.7710000E1	5.0488726E1	5.8340000E1	7.2194611E1	5.7540000E1	2.6699698E1	5.7930000E1	3.4313712E1
5.8990000E1	1.7133451E1	5.7040000E1	6.0522956E1	5.8140000E1	9.8202134E1	5.7220000E1	2.9221574E1	5.7620000E1	4.3869766E1	5.9480000E1	1.6558113E1	5.7820000E1	4.9804648E1	5.8520000E1	7.1890994E1	5.7640000E1	2.6150179E1	5.8030000E1	3.3829699E1
5.9170000E1	1.7071103E1	5.7140000E1	6.0400501E1	5.8240000E1	9.8003443E1	5.7330000E1	2.9156545E1	5.7730000E1	4.3772138E1	5.9580000E1	1.6651786E1	5.7920000E1	4.9050297E1	5.8620000E1	7.1737086E1	5.7740000E1	2.5626513E1	5.8140000E1	3.3461969E1
5.9270000E1	1.7036564E1	5.7290000E1	6.0217282E1	5.8340000E1	9.7805154E1	5.7430000E1	2.9097553E1	5.7830000E1	4.3683575E1	5.9690000E1	1.6660263E1	5.8030000E1	4.8267903E1	5.8720000E1	7.1671266E1	5.7840000E1	2.5151004E1	5.8260000E1	3.3338145E1
5.9380000E1	1.6998651E1	5.7710000E1	5.9707221E1	5.8520000E1	9.7449244E1	5.7540000E1	2.9032799E1	5.7930000E1	4.3595190E1	5.9790000E1	1.6572151E1	5.8130000E1	4.7591835E1	5.8830000E1	7.1701554E1	5.7940000E1	2.4643574E1	5.8360000E1	3.3291578E1
5.9480000E1	1.6964257E1	5.7820000E1	5.9574349E1	5.8620000E1	9.7252076E1	5.7640000E1	2.8974058E1	5.8030000E1	4.3506985E1	5.9890000E1	1.6388897E1	5.8280000E1	4.6988430E1	5.8930000E1	7.1777805E1	5.8040000E1	2.4209493E1	5.8460000E1	3.3398675E1
5.9580000E1	1.6929934E1	5.7920000E1	5.9453813E1	5.8720000E1	9.7055307E1	5.7740000E1	2.8915435E1	5.8140000E1	4.3410165E1	5.9990000E1	1.6106774E1	5.8380000E1	4.6431071E1	5.9030000E1	7.1887393E1	5.8200000E1	2.3752088E1	5.8570000E1	3.3585210E1
5.9690000E1	1.6892258E1	5.8030000E1	5.9321506E1	5.8830000E1	9.6839321E1	5.7840000E1	2.8856931E1	5.8260000E1	4.3304788E1	6.0090000E1	1.5745273E1	5.8480000E1	4.5986025E1	5.9140000E1	7.2015007E1	5.8300000E1	2.3490957E1	5.8670000E1	3.3856917E1
5.9790000E1	1.6858080E1	5.8130000E1	5.9201481E1	5.8930000E1	9.6643387E1	5.7940000E1	2.8798545E1	5.8360000E1	4.3217170E1	6.0200000E1	1.5388584E1	5.8580000E1	4.5658401E1	5.9240000E1	7.2087614E1	5.8410000E1	2.3222099E1	5.8770000E1	3.4209679E1
5.9890000E1	1.6823971E1	5.8280000E1	5.9021900E1	5.9030000E1	9.6447850E1	5.8040000E1	2.8740277E1	5.8460000E1	4.3129730E1	6.0310000E1	1.5037308E1	5.8690000E1	4.5443411E1	5.9350000E1	7.2161074E1	5.8510000E1	2.3034055E1	5.8880000E1	3.4601393E1
5.9990000E1	1.6789932E1	5.8380000E1	5.8902481E1	5.9140000E1	9.6233216E1	5.8200000E1	2.8647294E1	5.8570000E1	4.3033749E1	6.0410000E1	1.4696403E1	5.8790000E1	4.5336959E1	5.9520000E1	7.2263243E1	5.8610000E1	2.2925324E1	5.8980000E1	3.4947295E1
6.0090000E1	1.6755961E1	5.8480000E1	5.8783305E1	5.9240000E1	9.6038509E1	5.8300000E1	2.8589332E1	5.8670000E1	4.2946680E1	6.0520000E1	1.4373590E1	5.8890000E1	4.5305654E1	5.9620000E1	7.2151046E1	5.8720000E1	2.2922712E1	5.9080000E1	3.5251724E1
6.0200000E1	1.6718672E1	5.8580000E1	5.8664369E1	5.9350000E1	9.5824785E1	5.8410000E1	2.8525710E1	5.8770000E1	4.2859786E1	6.0620000E1	1.4133340E1	5.9000000E1	4.5409648E1	5.9720000E1	7.1964451E1	5.8820000E1	2.2994816E1	5.9210000E1	3.5555511E1
6.0310000E1	1.6681467E1	5.8690000E1	5.8533818E1	5.9520000E1	9.5495421E1	5.8510000E1	2.8467994E1	5.8880000E1	4.2764406E1	6.0730000E1	1.3948648E1	5.9100000E1	4.5531482E1	5.9830000E1	7.1701613E1	5.8920000E1	2.3177004E1	5.9310000E1	3.5725831E1
6.0410000E1	1.6647715E1	5.8790000E1	5.8415387E1	5.9620000E1	9.5302206E1	5.8610000E1	2.8410395E1	5.8980000E1	4.2677882E1	6.0830000E1	1.3828207E1	5.9260000E1	4.5787965E1	5.9930000E1	7.1361153E1	5.9020000E1	2.3529000E1	5.9420000E1	3.5817074E1
6.0520000E1	1.6610668E1	5.8890000E1	5.8297196E1	5.9720000E1	9.5109383E1	5.8720000E1	2.8347171E1	5.9080000E1	4.2591532E1	6.0930000E1	1.3757250E1	5.9360000E1	4.5909140E1	6.0030000E1	7.0949845E1	5.9190000E1	2.4115342E1	5.9530000E1	3.5794421E1
6.0620000E1	1.6577060E1	5.9000000E1	5.8167462E1	5.9830000E1	9.4897727E1	5.8820000E1	2.8289816E1	5.9210000E1	4.2479539E1	6.1040000E1	1.3723892E1	5.9460000E1	4.6020025E1	6.0140000E1	7.0523081E1	5.9300000E1	2.4616295E1	5.9630000E1	3.5674397E1
6.0730000E1	1.6540169E1	5.9100000E1	5.8049773E1	5.9930000E1	9.4705722E1	5.8920000E1	2.8232578E1	5.9310000E1	4.2393591E1	6.1180000E1	1.3761366E1	5.9560000E1	4.6102385E1	6.0240000E1	7.0128476E1	5.9400000E1	2.5145221E1	5.9730000E1	3.5497605E1
6.0830000E1	1.6506704E1	5.9260000E1	5.7861965E1	6.0030000E1	9.4514105E1	5.9020000E1	2.8175455E1	5.9420000E1	4.2299248E1	6.1280000E1	1.3790659E1	5.9670000E1	4.6122934E1	6.0340000E1	6.9716132E1	5.9500000E1	2.5668118E1	5.9840000E1	3.5274478E1
6.0930000E1	1.6473306E1	5.9360000E1	5.7744893E1	6.0140000E1	9.4303774E1	5.9190000E1	2.8078612E1	5.9530000E1	4.2205116E1	6.1390000E1	1.3837522E1	5.9770000E1	4.6067678E1	6.0500000E1	6.9270378E1	5.9610000E1	2.6194207E1	5.9940000E1	3.5016912E1
6.1040000E1	1.6436646E1	5.9460000E1	5.7628059E1	6.0240000E1	9.4112971E1	5.9300000E1	2.8016126E1	5.9630000E1	4.2119723E1	6.1490000E1	1.3890000E1	5.9870000E1	4.5955072E1	6.0610000E1	6.8937124E1	5.9710000E1	2.6574909E1	6.0050000E1	3.4782568E1
6.1180000E1	1.6390107E1	5.9560000E1	5.7511461E1	6.0340000E1	9.3922553E1	5.9400000E1	2.7959442E1	5.9730000E1	4.2034503E1	6.1590000E1	1.3974043E1	5.9980000E1	4.5802278E1	6.0710000E1	6.8657986E1	5.9810000E1	2.6807135E1	6.0210000E1	3.4585932E1
6.1280000E1	1.6356945E1	5.9670000E1	5.7383475E1	6.0500000E1	9.3618686E1	5.9500000E1	2.7902872E1	5.9840000E1	4.1940959E1	6.1700000E1	1.4104069E1	6.0080000E1	4.5610501E1	6.0810000E1	6.8434082E1	5.9920000E1	2.6929847E1	6.0310000E1	3.4491721E1
6.1390000E1	1.6320544E1	5.9770000E1	5.7267372E1	6.0610000E1	9.3410348E1	5.9610000E1	2.7840777E1	5.9940000E1	4.1856101E1	6.1800000E1	1.4274814E1	6.0240000E1	4.5366603E1	6.0920000E1	6.8257765E1	6.0020000E1	2.6920776E1	6.0410000E1	3.4447491E1
6.1490000E1	1.6287523E1	5.9870000E1	5.7151504E1	6.0710000E1	9.3221352E1	5.9710000E1	2.7784447E1	6.0050000E1	4.1762955E1	6.1910000E1	1.4504590E1	6.0340000E1	4.5150679E1	6.1020000E1	6.8144892E1	6.0190000E1	2.6676514E1	6.0520000E1	3.4482110E1
6.1590000E1	1.6254569E1	5.9980000E1	5.7024319E1	6.0810000E1	9.3032739E1	5.9810000E1	2.7728231E1	6.0210000E1	4.1627839E1	6.2010000E1	1.4753649E1	6.0450000E1	4.4912048E1	6.1130000E1	6.8100848E1	6.0290000E1	2.6384838E1	6.0620000E1	3.4588173E1
6.1700000E1	1.6218396E1	6.0080000E1	5.6908943E1	6.0920000E1	9.2825704E1	5.9920000E1	2.7666525E1	6.0310000E1	4.1543614E1	6.2160000E1	1.5126662E1	6.0550000E1	4.4675650E1	6.1230000E1	6.8095601E1	6.0400000E1	2.5961360E1	6.0720000E1	3.4771661E1
6.1800000E1	1.6185582E1	6.0240000E1	5.6724826E1	6.1020000E1	9.2637891E1	6.0020000E1	2.7610548E1	6.0410000E1	4.1459559E1	6.2260000E1	1.5426728E1	6.0650000E1	4.4438994E1	6.1330000E1	6.8089360E1	6.0500000E1	2.5512503E1	6.0830000E1	3.4975660E1
6.1910000E1	1.6149562E1	6.0340000E1	5.6610055E1	6.1130000E1	9.2431736E1	6.0190000E1	2.7515646E1	6.0520000E1	4.1367296E1	6.2370000E1	1.5823713E1	6.0760000E1	4.4242538E1	6.1490000E1	6.8144263E1	6.0600000E1	2.5048076E1	6.0930000E1	3.5170905E1
6.2010000E1	1.6116887E1	6.0450000E1	5.6484076E1	6.1230000E1	9.2244720E1	6.0290000E1	2.7459974E1	6.0620000E1	4.1283598E1	6.2470000E1	1.6227488E1	6.0860000E1	4.4068538E1	6.1590000E1	6.8156107E1	6.0710000E1	2.4579280E1	6.1040000E1	3.5367678E1
6.2160000E1	1.6067998E1	6.0550000E1	5.6369792E1	6.1330000E1	9.2058082E1	6.0400000E1	2.7398865E1	6.0720000E1	4.1200069E1	6.2580000E1	1.6651616E1	6.0960000E1	4.3916697E1	6.1690000E1	6.8158547E1	6.0810000E1	2.4184182E1	6.1140000E1	3.5530768E1
6.2260000E1	1.6035488E1	6.0650000E1	5.6255740E1	6.1490000E1	9.1760247E1	6.0500000E1	2.7343429E1	6.0830000E1	4.1108383E1	6.2680000E1	1.7011192E1	6.1060000E1	4.3774686E1	6.1790000E1	6.8125035E1	6.0910000E1	2.3882597E1	6.1260000E1	3.5653489E1
6.2370000E1	1.5999803E1	6.0760000E1	5.6130549E1	6.1590000E1	9.1574590E1	6.0600000E1	2.7288105E1	6.0930000E1	4.1025209E1	6.2780000E1	1.7303627E1	6.1210000E1	4.3731820E1	6.1890000E1	6.8091348E1	6.1020000E1	2.3632041E1	6.1370000E1	3.5720616E1
6.2470000E1	1.5967431E1	6.0860000E1	5.6016981E1	6.1690000E1	9.1389308E1	6.0710000E1	2.7227379E1	6.1040000E1	4.0933912E1	6.2880000E1	1.7536461E1	6.1310000E1	4.3700760E1	6.2000000E1	6.8059151E1	6.1120000E1	2.3454665E1	6.1470000E1	3.5729631E1
6.2580000E1	1.5931897E1	6.0960000E1	5.5903642E1	6.1790000E1	9.1204402E1	6.0810000E1	2.7172290E1	6.1140000E1	4.0851091E1	6.2990000E1	1.7716465E1	6.1410000E1	4.3691018E1	6.2100000E1	6.7959839E1	6.1250000E1	2.3406138E1	6.1570000E1	3.5735772E1
6.2680000E1	1.5899662E1	6.1060000E1	5.5790533E1	6.1890000E1	9.1019869E1	6.0910000E1	2.7117313E1	6.1260000E1	4.0751927E1	6.3090000E1	1.7862481E1	6.1510000E1	4.3741980E1	6.2210000E1	6.7775890E1	6.1360000E1	2.3411392E1	6.1680000E1	3.5742154E1
6.2780000E1	1.5867492E1	6.1210000E1	5.5621298E1	6.2000000E1	9.0817314E1	6.1020000E1	2.7056966E1	6.1370000E1	4.0661238E1	6.3240000E1	1.7860881E1	6.1610000E1	4.3903035E1	6.2310000E1	6.7524934E1	6.1460000E1	2.3472348E1	6.1780000E1	3.5725328E1
6.2880000E1	1.5835388E1	6.1310000E1	5.5508761E1	6.2100000E1	9.0633565E1	6.1120000E1	2.7002222E1	6.1470000E1	4.0578968E1	6.3340000E1	1.7849960E1	6.1720000E1	4.4135357E1	6.2480000E1	6.7376160E1	6.1560000E1	2.3560467E1	6.1880000E1	3.5736332E1
6.2990000E1	1.5800148E1	6.1410000E1	5.5396450E1	6.2210000E1	9.0431870E1	6.1250000E1	2.6931220E1	6.1570000E1	4.0496866E1	6.3440000E1	1.7768082E1	6.1820000E1	4.4366935E1	6.2580000E1	6.7100479E1	6.1670000E1	2.3671424E1	6.1990000E1	3.5803239E1
6.3090000E1	1.5768180E1	6.1510000E1	5.5284368E1	6.2310000E1	9.0248900E1	6.1360000E1	2.6871288E1	6.1680000E1	4.0406744E1	6.3550000E1	1.7643721E1	6.1920000E1	4.4628369E1	6.2680000E1	6.6758593E1	6.1770000E1	2.3773587E1	6.2090000E1	3.5861385E1
6.3240000E1	1.5720349E1	6.1610000E1	5.5172511E1	6.2480000E1	8.9938701E1	6.1460000E1	2.6816919E1	6.1780000E1	4.0324990E1	6.3650000E1	1.7454879E1	6.2030000E1	4.4912170E1	6.2780000E1	6.6380007E1	6.1870000E1	2.3867113E1	6.2250000E1	3.5941782E1
6.3340000E1	1.5688542E1	6.1720000E1	5.5049731E1	6.2580000E1	8.9756729E1	6.1560000E1	2.6762661E1	6.1880000E1	4.0243401E1	6.3750000E1	1.7233003E1	6.2130000E1	4.5168535E1	6.2880000E1	6.6035975E1	6.1980000E1	2.3933783E1	6.2360000E1	3.5989077E1
6.3440000E1	1.5656800E1	6.1820000E1	5.4938350E1	6.2680000E1	8.9575126E1	6.1670000E1	2.6703104E1	6.1990000E1	4.0153843E1	6.3850000E1	1.7035775E1	6.2300000E1	4.5315755E1	6.2990000E1	6.5687629E1	6.2080000E1	2.3957234E1	6.2460000E1	3.6040267E1
6.3550000E1	1.5621957E1	6.1920000E1	5.4827194E1	6.2780000E1	8.9393889E1	6.1770000E1	2.6649076E1	6.2090000E1	4.0072601E1	6.3950000E1	1.6824683E1	6.2400000E1	4.5363011E1	6.3090000E1	6.5373350E1	6.2240000E1	2.3956726E1	6.2560000E1	3.6064725E1
6.3650000E1	1.5590349E1	6.2030000E1	5.4705182E1	6.2880000E1	8.9213020E1	6.1870000E1	2.6595157E1	6.2250000E1	3.9942954E1	6.4050000E1	1.6564553E1	6.2500000E1	4.5322209E1	6.3200000E1	6.5138866E1	6.2350000E1	2.3859817E1	6.2660000E1	3.6001130E1
6.3750000E1	1.5558806E1	6.2130000E1	5.4594497E1	6.2990000E1	8.9014486E1	6.1980000E1	2.6535972E1	6.2360000E1	3.9854065E1	6.4180000E1	1.6225641E1	6.2610000E1	4.5143073E1	6.3300000E1	6.5002862E1	6.2450000E1	2.3729376E1	6.2770000E1	3.5859660E1
6.3850000E1	1.5527326E1	6.2300000E1	5.4406848E1	6.3090000E1	8.8834384E1	6.2080000E1	2.6482283E1	6.2460000E1	3.9773429E1	6.4280000E1	1.5954257E1	6.2710000E1	4.4805443E1	6.3470000E1	6.4845012E1	6.2550000E1	2.3532368E1	6.2870000E1	3.5674121E1
6.3950000E1	1.5495909E1	6.2400000E1	5.4296767E1	6.3200000E1	8.8636693E1	6.2240000E1	2.6396605E1	6.2560000E1	3.9692956E1	6.4390000E1	1.5596400E1	6.2810000E1	4.4360845E1	6.3570000E1	6.4842966E1	6.2660000E1	2.3299346E1	6.2980000E1	3.5435863E1
6.4050000E1	1.5464557E1	6.2500000E1	5.4186909E1	6.3300000E1	8.8457356E1	6.2350000E1	2.6337862E1	6.2660000E1	3.9612646E1	6.4490000E1	1.5228018E1	6.2910000E1	4.3932760E1	6.3680000E1	6.4870558E1	6.2760000E1	2.3060155E1	6.3080000E1	3.5149010E1
6.4180000E1	1.5423893E1	6.2610000E1	5.4066322E1	6.3470000E1	8.8153314E1	6.2450000E1	2.6284573E1	6.2770000E1	3.9524492E1	6.4590000E1	1.4871215E1	6.3020000E1	4.3503539E1	6.3780000E1	6.4956541E1	6.2860000E1	2.2822649E1	6.3240000E1	3.4796600E1
6.4280000E1	1.5392686E1	6.2710000E1	5.3956931E1	6.3570000E1	8.7974955E1	6.2550000E1	2.6231392E1	6.2870000E1	3.9444523E1	6.4700000E1	1.4529286E1	6.3120000E1	4.3125676E1	6.3880000E1	6.5073298E1	6.2970000E1	2.2594652E1	6.3340000E1	3.4527657E1
6.4390000E1	1.5358431E1	6.2810000E1	5.3847760E1	6.3680000E1	8.7779176E1	6.2660000E1	2.6173016E1	6.2980000E1	3.9356743E1	6.4800000E1	1.4245360E1	6.3280000E1	4.2758451E1	6.3990000E1	6.5121013E1	6.3070000E1	2.2440628E1	6.3450000E1	3.4256589E1
6.4490000E1	1.5327357E1	6.2910000E1	5.3738811E1	6.3780000E1	8.7601574E1	6.2760000E1	2.6120061E1	6.3080000E1	3.9277113E1	6.4910000E1	1.4034029E1	6.3390000E1	4.2595499E1	6.4090000E1	6.5083577E1	6.3220000E1	2.2297926E1	6.3550000E1	3.4029914E1
6.4590000E1	1.5296345E1	6.3020000E1	5.3619221E1	6.3880000E1	8.7424331E1	6.2860000E1	2.6067213E1	6.3240000E1	3.9150040E1	6.5010000E1	1.3936012E1	6.3490000E1	4.2565650E1	6.4190000E1	6.4978214E1	6.3320000E1	2.2304651E1	6.3650000E1	3.3826702E1
6.4700000E1	1.5262305E1	6.3120000E1	5.3510734E1	6.3990000E1	8.7229777E1	6.2970000E1	2.6009203E1	6.3340000E1	3.9070829E1	6.5160000E1	1.4017274E1	6.3590000E1	4.2665916E1	6.4290000E1	6.4822556E1	6.3420000E1	2.2343119E1	6.3750000E1	3.3684873E1
6.4800000E1	1.5231425E1	6.3280000E1	5.3337611E1	6.4090000E1	8.7053286E1	6.3070000E1	2.5956579E1	6.3450000E1	3.8983881E1	6.5270000E1	1.4084840E1	6.3690000E1	4.2879692E1	6.4400000E1	6.4514981E1	6.3520000E1	2.2447381E1	6.3860000E1	3.3611192E1
6.4910000E1	1.5197529E1	6.3390000E1	5.3218914E1	6.4190000E1	8.6877153E1	6.3220000E1	2.5877842E1	6.3550000E1	3.8905005E1	6.5380000E1	1.4270795E1	6.3790000E1	4.3202054E1	6.4530000E1	6.4096978E1	6.3630000E1	2.2603333E1	6.3960000E1	3.3551313E1
6.5010000E1	1.5166780E1	6.3490000E1	5.3111237E1	6.4290000E1	8.6701375E1	6.3320000E1	2.5825484E1	6.3650000E1	3.8826289E1	6.5480000E1	1.4640890E1	6.3900000E1	4.3582998E1	6.4640000E1	6.3744200E1	6.3730000E1	2.2777516E1	6.4060000E1	3.3469245E1
6.5160000E1	1.5120773E1	6.3590000E1	5.3003777E1	6.4400000E1	8.6508431E1	6.3420000E1	2.5773232E1	6.3750000E1	3.8747733E1	6.5580000E1	1.5013206E1	6.4000000E1	4.3927721E1	6.4740000E1	6.3463727E1	6.3830000E1	2.2947916E1	6.4210000E1	3.3310020E1
6.5270000E1	1.5087124E1	6.3690000E1	5.2896536E1	6.4530000E1	8.6280959E1	6.3520000E1	2.5721085E1	6.3860000E1	3.8661504E1	6.5690000E1	1.5464815E1	6.4110000E1	4.4145343E1	6.4840000E1	6.3257909E1	6.3940000E1	2.3096979E1	6.4310000E1	3.3181690E1
6.5380000E1	1.5053549E1	6.3790000E1	5.2789511E1	6.4640000E1	8.6088950E1	6.3630000E1	2.5663845E1	6.3960000E1	3.8583280E1	6.5790000E1	1.5857901E1	6.4250000E1	4.4197347E1	6.4940000E1	6.3152101E1	6.4040000E1	2.3182858E1	6.4420000E1	3.2936537E1
6.5480000E1	1.5023091E1	6.3900000E1	5.2672033E1	6.4740000E1	8.5914768E1	6.3730000E1	2.5611920E1	6.4060000E1	3.8505215E1	6.5890000E1	1.6237349E1	6.4350000E1	4.4184163E1	6.5050000E1	6.3177240E1	6.4190000E1	2.3117755E1	6.4520000E1	3.2684229E1
6.5580000E1	1.4992695E1	6.4000000E1	5.2565463E1	6.4840000E1	8.5740937E1	6.3830000E1	2.5560100E1	6.4210000E1	3.8388414E1	6.6000000E1	1.6546097E1	6.4450000E1	4.4002410E1	6.5150000E1	6.3274916E1	6.4290000E1	2.3032407E1	6.4620000E1	3.2398100E1
6.5690000E1	1.4959331E1	6.4110000E1	5.2448484E1	6.4940000E1	8.5567459E1	6.3940000E1	2.5503219E1	6.4310000E1	3.8310743E1	6.6170000E1	1.6670707E1	6.4560000E1	4.3628999E1	6.5260000E1	6.3411104E1	6.4390000E1	2.2827605E1	6.4730000E1	3.2120285E1
6.5790000E1	1.4929064E1	6.4250000E1	5.2299979E1	6.5050000E1	8.5377038E1	6.4040000E1	2.5451618E1	6.4420000E1	3.8225487E1	6.6270000E1	1.6734823E1	6.4660000E1	4.3194347E1	6.5360000E1	6.3616769E1	6.4490000E1	2.2571332E1	6.4830000E1	3.1896935E1
6.5890000E1	1.4898858E1	6.4350000E1	5.2194161E1	6.5150000E1	8.5204296E1	6.4190000E1	2.5374413E1	6.4520000E1	3.8148146E1	6.6380000E1	1.6737016E1	6.4760000E1	4.2702787E1	6.5480000E1	6.3970164E1	6.4600000E1	2.2251779E1	6.4930000E1	3.1731347E1
6.6000000E1	1.4865702E1	6.4450000E1	5.2088557E1	6.5260000E1	8.5014683E1	6.4290000E1	2.5323074E1	6.4620000E1	3.8070961E1	6.6480000E1	1.6682564E1	6.4870000E1	4.2201178E1	6.5580000E1	6.4208295E1	6.4700000E1	2.1953607E1	6.5040000E1	3.1633345E1
6.6170000E1	1.4814606E1	6.4560000E1	5.1972640E1	6.5360000E1	8.4842674E1	6.4390000E1	2.5271838E1	6.4730000E1	3.7986238E1	6.6590000E1	1.6537542E1	6.4970000E1	4.1731655E1	6.5680000E1	6.4418051E1	6.4800000E1	2.1700190E1	6.5210000E1	3.1680622E1
6.6270000E1	1.4784632E1	6.4660000E1	5.1867484E1	6.5480000E1	8.4636722E1	6.4490000E1	2.5220706E1	6.4830000E1	3.7909381E1	6.6690000E1	1.6347301E1	6.5070000E1	4.1274932E1	6.5780000E1	6.4514199E1	6.4910000E1	2.1533933E1	6.5310000E1	3.1673273E1
6.6380000E1	1.4751731E1	6.4760000E1	5.1762541E1	6.5580000E1	8.4465478E1	6.4600000E1	2.5164580E1	6.4930000E1	3.7832680E1	6.6800000E1	1.6085124E1	6.5220000E1	4.0998117E1	6.5880000E1	6.4487174E1	6.5010000E1	2.1432377E1	6.5410000E1	3.1765709E1
6.6480000E1	1.4721884E1	6.4870000E1	5.1647349E1	6.5680000E1	8.4294580E1	6.4700000E1	2.5113665E1	6.5040000E1	3.7748487E1	6.6900000E1	1.5833403E1	6.5320000E1	4.0746422E1	6.5990000E1	6.4309394E1	6.5120000E1	2.1413786E1	6.5510000E1	3.1922650E1
6.6590000E1	1.4689122E1	6.4970000E1	5.1542852E1	6.5780000E1	8.4124028E1	6.4800000E1	2.5062853E1	6.5210000E1	3.7618740E1	6.7000000E1	1.5582861E1	6.5420000E1	4.0626602E1	6.6090000E1	6.4030088E1	6.5240000E1	2.1455572E1	6.5620000E1	3.2056638E1
6.6690000E1	1.4659401E1	6.5070000E1	5.1438566E1	6.5880000E1	8.3953821E1	6.4910000E1	2.5007078E1	6.5310000E1	3.7542626E1	6.7170000E1	1.5230908E1	6.5520000E1	4.0608282E1	6.6190000E1	6.3661991E1	6.5350000E1	2.1559737E1	6.5720000E1	3.2210910E1
6.6800000E1	1.4626778E1	6.5220000E1	5.1282533E1	6.5990000E1	8.3766991E1	6.5010000E1	2.4956481E1	6.5410000E1	3.7466667E1	6.7270000E1	1.4938964E1	6.5620000E1	4.0679480E1	6.6290000E1	6.3252790E1	6.5450000E1	2.1736044E1	6.5820000E1	3.2336592E1
6.6900000E1	1.4597184E1	6.5320000E1	5.1178773E1	6.6090000E1	8.3597506E1	6.5120000E1	2.4900943E1	6.5510000E1	3.7390861E1	6.7370000E1	1.4676130E1	6.5730000E1	4.0836996E1	6.6400000E1	6.2818308E1	6.5550000E1	2.1900887E1	6.5920000E1	3.2420716E1
6.7000000E1	1.4567650E1	6.5420000E1	5.1075224E1	6.6190000E1	8.3428364E1	6.5240000E1	2.4840498E1	6.5620000E1	3.7307652E1	6.7470000E1	1.4430421E1	6.5830000E1	4.0991399E1	6.6530000E1	6.2350100E1	6.5940000E1	2.2434140E1	6.6030000E1	3.2441536E1
6.7170000E1	1.4517579E1	6.5520000E1	5.0971884E1	6.6290000E1	8.3259565E1	6.5350000E1	2.4785218E1	6.5720000E1	3.7232168E1	6.7580000E1	1.4171373E1	6.5940000E1	4.1132682E1	6.6630000E1	6.1944756E1	6.6080000E1	2.2346631E1	6.6130000E1	3.2485905E1
6.7270000E1	1.4488206E1	6.5620000E1	5.0868753E1	6.6400000E1	8.3074280E1	6.5450000E1	2.4735070E1	6.5820000E1	3.7156836E1	6.7680000E1	1.3930213E1	6.6040000E1	4.1279955E1	6.6730000E1	6.1520564E1	6.6240000E1	2.2232892E1	6.6260000E1	3.2533566E1
6.7370000E1	1.4458892E1	6.5730000E1	5.0755550E1	6.6530000E1	8.2855838E1	6.5550000E1	2.4685024E1	6.5920000E1	3.7081657E1	6.7780000E1	1.3754782E1	6.6140000E1	4.1466699E1	6.6840000E1	6.1157056E1	6.6350000E1	2.2199037E1	6.6370000E1	3.2610089E1
6.7470000E1	1.4429637E1	6.5830000E1	5.0652857E1	6.6630000E1	8.2688197E1	6.5940000E1	2.4490810E1	6.6030000E1	3.6999136E1	6.7890000E1	1.3639747E1	6.6280000E1	4.1622832E1	6.6940000E1	6.0858037E1	6.6450000E1	2.2242414E1	6.6470000E1	3.2703617E1
6.7580000E1	1.4397526E1	6.5940000E1	5.0540135E1	6.6730000E1	8.2520895E1	6.6080000E1	2.4421465E1	6.6130000E1	3.6924276E1	6.7990000E1	1.3578845E1	6.6380000E1	4.1799994E1	6.7040000E1	6.0590473E1	6.6550000E1	2.2335611E1	6.6570000E1	3.2833688E1
6.7680000E1	1.4368395E1	6.6040000E1	5.0437878E1	6.6840000E1	8.2337254E1	6.6240000E1	2.4342454E1	6.6260000E1	3.6827185E1	6.8090000E1	1.3557135E1	6.6480000E1	4.1961595E1	6.7140000E1	6.0306017E1	6.6650000E1	2.2493287E1	6.6670000E1	3.3008105E1
6.7780000E1	1.4339324E1	6.6140000E1	5.0335828E1	6.6940000E1	8.2170662E1	6.6350000E1	2.4288283E1	6.6370000E1	3.6745230E1	6.8230000E1	1.3668288E1	6.6580000E1	4.2147517E1	6.7250000E1	6.0120740E1	6.6750000E1	2.2666354E1	6.6780000E1	3.3144789E1
6.7890000E1	1.4307413E1	6.6280000E1	5.0193304E1	6.7040000E1	8.2004407E1	6.6450000E1	2.4239141E1	6.6470000E1	3.6670884E1	6.8330000E1	1.3808952E1	6.6690000E1	4.2299444E1	6.7350000E1	5.9988398E1	6.6850000E1	2.2855558E1	6.6880000E1	3.3254908E1
6.7990000E1	1.4278465E1	6.6380000E1	5.0091748E1	6.7140000E1	8.1838489E1	6.6550000E1	2.4190098E1	6.6570000E1	3.6596688E1	6.8430000E1	1.3959489E1	6.6790000E1	4.2363945E1	6.7500000E1	5.9817837E1	6.6960000E1	2.3053352E1	6.6990000E1	3.3324678E1
6.8090000E1	1.4249576E1	6.6480000E1	4.9990398E1	6.7250000E1	8.1656366E1	6.6650000E1	2.4141155E1	6.6670000E1	3.6522643E1	6.8530000E1	1.4132524E1	6.6890000E1	4.2369664E1	6.7600000E1	5.9761407E1	6.7060000E1	2.3183100E1	6.7090000E1	3.3313771E1
6.8230000E1	1.4209229E1	6.6580000E1	4.9889254E1	6.7350000E1	8.1491152E1	6.6750000E1	2.4092310E1	6.6780000E1	3.6441365E1	6.8640000E1	1.4313075E1	6.7000000E1	4.2318596E1	6.7700000E1	5.9811719E1	6.7200000E1	2.3192016E1	6.7240000E1	3.3158373E1
6.8330000E1	1.4180480E1	6.6690000E1	4.9778231E1	6.7500000E1	8.1243957E1	6.6850000E1	2.4043564E1	6.6880000E1	3.6367634E1	6.8740000E1	1.4528981E1	6.7100000E1	4.2152000E1	6.7800000E1	5.9992348E1	6.7300000E1	2.3188013E1	6.7340000E1	3.2967991E1
6.8430000E1	1.4151788E1	6.6790000E1	4.9677515E1	6.7600000E1	8.1079577E1	6.6960000E1	2.3990058E1	6.6990000E1	3.6286702E1	6.8840000E1	1.4705092E1	6.7260000E1	4.1850622E1	6.7900000E1	6.0255090E1	6.7410000E1	2.3088711E1	6.7440000E1	3.2724151E1
6.8530000E1	1.4123155E1	6.6890000E1	4.9577003E1	6.7700000E1	8.0915530E1	6.7060000E1	2.3941519E1	6.7090000E1	3.6213283E1	6.8940000E1	1.4869856E1	6.7360000E1	4.1507768E1	6.8000000E1	6.0561211E1	6.7510000E1	2.2943471E1	6.7550000E1	3.2405792E1
6.8640000E1	1.4091726E1	6.7000000E1	4.9466675E1	6.7800000E1	8.0751814E1	6.7200000E1	2.3873730E1	6.7240000E1	3.6103434E1	6.9040000E1	1.5005554E1	6.7470000E1	4.1144539E1	6.8110000E1	6.0934900E1	6.7620000E1	2.2717302E1	6.7650000E1	3.2071461E1
6.8740000E1	1.4063214E1	6.7100000E1	4.9366590E1	6.7900000E1	8.0588430E1	6.7300000E1	2.3825427E1	6.7340000E1	3.6030387E1	6.9210000E1	1.5082458E1	6.7570000E1	4.0777582E1	6.8210000E1	6.1406876E1	6.7720000E1	2.2508226E1	6.7750000E1	3.1750389E1
6.8840000E1	1.4034760E1	6.7260000E1	4.9206874E1	6.8000000E1	8.0425377E1	6.7410000E1	2.3772406E1	6.7440000E1	3.5957487E1	6.9310000E1	1.5171868E1	6.7670000E1	4.0416820E1	6.8310000E1	6.1863297E1	6.7820000E1	2.2348946E1	6.7850000E1	3.1516782E1
6.8940000E1	1.4006364E1	6.7360000E1	4.9107314E1	6.8110000E1	8.0246399E1	6.7510000E1	2.3724307E1	6.7550000E1	3.5877467E1	6.9420000E1	1.5219583E1	6.7770000E1	4.0151520E1	6.8470000E1	6.2300987E1	6.7930000E1	2.2225348E1	6.7950000E1	3.1355385E1
6.9040000E1	1.3978025E1	6.7470000E1	4.8998032E1	6.8210000E1	8.0084038E1	6.7620000E1	2.3671512E1	6.7650000E1	3.5804877E1	6.9520000E1	1.5232322E1	6.7870000E1	4.0022847E1	6.8580000E1	6.2576863E1	6.8030000E1	2.2158492E1	6.8060000E1	3.1275049E1
6.9210000E1	1.3929980E1	6.7570000E1	4.8898894E1	6.8310000E1	7.9922005E1	6.7720000E1	2.3623617E1	6.7750000E1	3.5732433E1	6.9620000E1	1.5221471E1	6.7980000E1	3.9993819E1	6.8680000E1	6.2764848E1	6.8190000E1	2.2229796E1	6.8210000E1	3.1370908E1
6.9310000E1	1.3901796E1	6.7670000E1	4.8799958E1	6.8470000E1	7.9663433E1	6.7820000E1	2.3575820E1	6.7850000E1	3.5660137E1	6.9720000E1	1.5192637E1	6.8080000E1	4.0069201E1	6.8780000E1	6.2794368E1	6.8290000E1	2.2367041E1	6.8310000E1	3.1573811E1
6.9420000E1	1.3870859E1	6.7770000E1	4.8701222E1	6.8580000E1	7.9486151E1	6.7930000E1	2.3523354E1	6.7950000E1	3.5587986E1	6.9820000E1	1.5127607E1	6.8220000E1	4.0324454E1	6.8890000E1	6.2676200E1	6.8400000E1	2.2523132E1	6.8410000E1	3.1796482E1
6.9520000E1	1.3842794E1	6.7870000E1	4.8602685E1	6.8680000E1	7.9325328E1	6.8030000E1	2.3475760E1	6.8060000E1	3.5508789E1	6.9930000E1	1.5005225E1	6.8330000E1	4.0663904E1	6.8990000E1	6.2418706E1	6.8500000E1	2.2675998E1	6.8520000E1	3.2077007E1
6.9620000E1	1.3814786E1	6.7980000E1	4.8494525E1	6.8780000E1	7.9164830E1	6.8190000E1	2.3399809E1	6.8210000E1	3.5401076E1	7.0030000E1	1.4859184E1	6.8430000E1	4.1004913E1	6.9100000E1	6.2088422E1	6.8600000E1	2.2821082E1	6.8620000E1	3.2349089E1
6.9720000E1	1.3786835E1	6.8080000E1	4.8396407E1	6.8890000E1	7.8988657E1	6.8290000E1	2.3352464E1	6.8310000E1	3.5329450E1	7.0190000E1	1.4686993E1	6.8540000E1	4.1336297E1	6.9200000E1	6.1678371E1	6.8700000E1	2.2981090E1	6.8730000E1	3.2674228E1
6.9820000E1	1.3758940E1	6.8220000E1	4.8259375E1	6.8990000E1	7.8828841E1	6.8400000E1	2.3300496E1	6.8410000E1	3.5257968E1	7.0290000E1	1.4505519E1	6.8640000E1	4.1607153E1	6.9300000E1	6.1218992E1	6.8800000E1	2.3099691E1	6.8830000E1	3.2930398E1
6.9930000E1	1.3728321E1	6.8330000E1	4.8151979E1	6.9100000E1	7.8653416E1	6.8500000E1	2.3253353E1	6.8520000E1	3.5179506E1	7.0390000E1	1.4279989E1	6.8740000E1	4.1857826E1	6.9480000E1	6.0644060E1	6.8910000E1	2.3169451E1	6.8930000E1	3.3124022E1
7.0030000E1	1.3700545E1	6.8430000E1	4.8054553E1	6.9200000E1	7.8494277E1	6.8600000E1	2.3206304E1	6.8620000E1	3.5108327E1	7.0500000E1	1.4000647E1	6.8850000E1	4.1988721E1	6.9580000E1	6.0180594E1	6.9010000E1	2.3169579E1	6.9030000E1	3.3264903E1
7.0190000E1	1.3656220E1	6.8540000E1	4.7947613E1	6.9300000E1	7.8335461E1	6.8700000E1	2.3159351E1	6.8730000E1	3.5030198E1	7.0600000E1	1.3720553E1	6.8950000E1	4.1986630E1	6.9690000E1	5.9720129E1	6.9110000E1	2.3105037E1	6.9140000E1	3.3348081E1
7.0290000E1	1.3628589E1	6.8640000E1	4.7850601E1	6.9480000E1	7.8050400E1	6.8800000E1	2.3112493E1	6.8830000E1	3.4959321E1	7.0700000E1	1.3428632E1	6.9050000E1	4.1892868E1	6.9790000E1	5.9278384E1	6.9240000E1	2.2971699E1	6.9250000E1	3.3381033E1
7.0390000E1	1.3601015E1	6.8740000E1	4.7753786E1	6.9580000E1	7.7892482E1	6.8910000E1	2.3061059E1	6.8930000E1	3.4888589E1	7.0810000E1	1.3103829E1	6.9210000E1	4.1686103E1	6.9890000E1	5.8903296E1	6.9340000E1	2.2794626E1	6.9360000E1	3.3325867E1
7.0500000E1	1.3570747E1	6.8850000E1	4.7647515E1	6.9690000E1	7.7719141E1	6.9010000E1	2.3014400E1	6.9030000E1	3.4817999E1	7.0910000E1	1.2793947E1	6.9310000E1	4.1396899E1	7.0000000E1	5.8578556E1	6.9450000E1	2.2530380E1	6.9460000E1	3.3224805E1
7.0600000E1	1.3543290E1	6.8950000E1	4.7551111E1	6.9790000E1	7.7561893E1	6.9110000E1	2.2967835E1	6.9140000E1	3.4740515E1	7.1010000E1	1.2533855E1	6.9410000E1	4.1009582E1	7.0100000E1	5.8333454E1	6.9550000E1	2.2243449E1	6.9560000E1	3.3083544E1
7.0700000E1	1.3515888E1	6.9050000E1	4.7454901E1	6.9890000E1	7.7404963E1	6.9240000E1	2.2907442E1	6.9250000E1	3.4663204E1	7.1170000E1	1.2210543E1	6.9510000E1	4.0545204E1	7.0200000E1	5.8119297E1	6.9650000E1	2.1932744E1	6.9670000E1	3.2909725E1
7.0810000E1	1.3485810E1	6.9210000E1	4.7301370E1	7.0000000E1	7.7232707E1	6.9340000E1	2.2861093E1	6.9360000E1	3.4586065E1	7.1270000E1	1.2059516E1	6.9610000E1	4.0070279E1	7.0310000E1	5.7962553E1	6.9760000E1	2.1596115E1	6.9770000E1	3.2707419E1
7.0910000E1	1.3458524E1	6.9310000E1	4.7205666E1	7.0100000E1	7.7076443E1	6.9450000E1	2.2810219E1	6.9460000E1	3.4516088E1	7.1370000E1	1.1958459E1	6.9720000E1	3.9555049E1	7.0480000E1	5.7789011E1	6.9860000E1	2.1267702E1	6.9870000E1	3.2496785E1
7.1010000E1	1.3431293E1	6.9410000E1	4.7110156E1	7.0200000E1	7.6920495E1	6.9550000E1	2.2764067E1	6.9560000E1	3.4446252E1	7.1470000E1	1.1940836E1	6.9820000E1	3.9048024E1	7.0580000E1	5.7653678E1	6.9960000E1	2.0932919E1	6.9980000E1	3.2281258E1
7.1170000E1	1.3387839E1	6.9510000E1	4.7014838E1	7.0310000E1	7.6749317E1	6.9650000E1	2.2718009E1	6.9670000E1	3.4369595E1	7.1580000E1	1.2052444E1	6.9920000E1	3.8561612E1	7.0680000E1	5.7531431E1	7.0060000E1	2.0652466E1	7.0080000E1	3.2084724E1
7.1270000E1	1.3360752E1	6.9610000E1	4.6919714E1	7.0480000E1	7.6485518E1	6.9760000E1	2.2667452E1	6.9770000E1	3.4300056E1	7.1680000E1	1.2236448E1	7.0020000E1	3.8136790E1	7.1110000E1	5.6928225E1	7.0200000E1	2.0424872E1	7.0250000E1	3.1882376E1
7.1370000E1	1.3333719E1	6.9720000E1	4.6815299E1	7.0580000E1	7.6330766E1	6.9860000E1	2.2621590E1	6.9870000E1	3.4230657E1	7.1780000E1	1.2495699E1	7.0130000E1	3.7751566E1	7.1690000E1	5.6390517E1	7.0300000E1	2.0264125E1	7.0350000E1	3.1690360E1
7.1470000E1	1.3306741E1	6.9820000E1	4.6720578E1	7.0680000E1	7.6176327E1	6.9960000E1	2.2575820E1	6.9980000E1	3.4154480E1	7.1890000E1	1.2855610E1	7.0280000E1	3.7404072E1	7.2210000E1	5.7282903E1	7.0410000E1	2.0129172E1	7.0460000E1	3.1499152E1
7.1580000E1	1.3277129E1	6.9920000E1	4.6626049E1	7.1110000E1	7.5515791E1	7.0060000E1	2.2530142E1	7.0080000E1	3.4085376E1	7.1990000E1	1.3225610E1	7.0380000E1	3.7138065E1	7.3460000E1	5.5849253E1	7.0510000E1	2.0061978E1	7.0560000E1	3.1307238E1
7.1680000E1	1.3250265E1	7.0020000E1	4.6531711E1	7.1690000E1	7.4633901E1	7.0200000E1	2.2466349E1	7.0250000E1	3.3968219E1	7.2090000E1	1.3604243E1	7.0480000E1	3.6952331E1	7.4010000E1	5.4671468E1	7.0620000E1	2.0030475E1	7.0660000E1	3.1113703E1
7.1780000E1	1.3223456E1	7.0130000E1	4.6428160E1	7.2210000E1	7.3852000E1	7.0300000E1	2.2420893E1	7.0350000E1	3.3899492E1	7.2190000E1	1.3917112E1	7.0590000E1	3.6822525E1	7.4610000E1	5.5690108E1	7.0720000E1	2.0033084E1	7.0770000E1	3.0900123E1
7.1890000E1	1.3194029E1	7.0280000E1	4.6287325E1	7.3460000E1	7.2005779E1	7.0410000E1	2.2370998E1	7.0460000E1	3.3824052E1	7.2300000E1	1.4213824E1	7.0690000E1	3.6721850E1	7.5200000E1	5.7439758E1	7.0820000E1	2.0034163E1	7.0870000E1	3.0691958E1
7.1990000E1	1.3167333E1	7.0380000E1	4.6193673E1	7.4010000E1	7.1208132E1	7.0510000E1	2.2325735E1	7.0560000E1	3.3755617E1	7.2400000E1	1.4419615E1	7.0800000E1	3.6659361E1	7.5730000E1	5.7659433E1	7.0920000E1	2.0052673E1	7.0970000E1	3.0472832E1
7.2090000E1	1.3140692E1	7.0480000E1	4.6100209E1	7.4610000E1	7.0348046E1	7.0620000E1	2.2276052E1	7.0660000E1	3.3687319E1	7.2500000E1	1.4516512E1	7.0900000E1	3.6621848E1	7.6400000E1	5.6181867E1	7.1030000E1	2.0074886E1	7.1070000E1	3.0258449E1
7.2190000E1	1.3114105E1	7.0590000E1	4.5997619E1	7.5200000E1	6.9512426E1	7.0720000E1	2.2230981E1	7.0770000E1	3.3612352E1	7.2610000E1	1.4475007E1	7.1000000E1	3.6616452E1	7.6870000E1	5.5557748E1	7.1200000E1	2.0006413E1	7.1220000E1	3.0009324E1
7.2300000E1	1.3084921E1	7.0690000E1	4.5904552E1	7.5730000E1	6.8770250E1	7.0820000E1	2.2186001E1	7.0870000E1	3.3544344E1	7.2710000E1	1.4313057E1	7.1110000E1	3.6595288E1	7.7660000E1	5.7299505E1	7.1300000E1	2.0067225E1	7.1320000E1	2.9869269E1
7.2400000E1	1.3058446E1	7.0800000E1	4.5802397E1	7.6400000E1	6.7843358E1	7.0920000E1	2.2141112E1	7.0970000E1	3.3476475E1	7.2820000E1	1.4028740E1	7.1230000E1	3.6611566E1	7.8210000E1	5.7176091E1	7.1410000E1	2.0116255E1	7.1430000E1	2.9746024E1
7.2500000E1	1.3032025E1	7.0900000E1	4.5709725E1	7.6870000E1	6.7200615E1	7.1030000E1	2.2091840E1	7.1070000E1	3.3408742E1	7.2920000E1	1.3651866E1	7.1340000E1	3.6654654E1	7.8850000E1	5.6940576E1	7.1510000E1	2.0241017E1	7.1530000E1	2.9710196E1
7.2610000E1	1.3003024E1	7.1000000E1	4.5617241E1	7.7660000E1	6.6133951E1	7.1200000E1	2.2015907E1	7.1220000E1	3.3307400E1	7.3030000E1	1.3138308E1	7.1440000E1	3.6715790E1	7.9400000E1	5.7162751E1	7.1610000E1	2.0409790E1	7.1630000E1	2.9777808E1
7.2710000E1	1.2976715E1	7.1110000E1	4.5515725E1	7.8210000E1	6.5401350E1	7.1300000E1	2.1971362E1	7.1320000E1	3.3240010E1	7.3190000E1	1.2418506E1	7.1540000E1	3.6812392E1	8.0320000E1	5.6036678E1	7.1710000E1	2.0602976E1	7.1730000E1	2.9934789E1
7.2820000E1	1.2947837E1	7.1230000E1	4.5405238E1	7.8850000E1	6.4559078E1	7.1410000E1	2.1922467E1	7.1430000E1	3.3166038E1	7.3290000E1	1.1840653E1	7.1640000E1	3.6955571E1	8.0870000E1	5.5208076E1	7.1820000E1	2.0844116E1	7.1830000E1	3.0177979E1
7.2920000E1	1.2921640E1	7.1340000E1	4.5304193E1	7.9400000E1	6.3843922E1	7.1510000E1	2.1878112E1	7.1530000E1	3.3098933E1	7.3400000E1	1.1097941E1	7.1750000E1	3.7146518E1	8.1580000E1	5.4355821E1	7.1920000E1	2.1101913E1	7.1930000E1	3.0505868E1
7.3030000E1	1.2892884E1	7.1440000E1	4.5212530E1	8.0320000E1	6.2665327E1	7.1610000E1	2.1833846E1	7.1630000E1	3.3031965E1	7.3500000E1	1.0356737E1	7.1850000E1	3.7372251E1	8.2020000E1	5.3794411E1	7.2020000E1	2.1348912E1	7.2040000E1	3.0954298E1
7.3190000E1	1.2851172E1	7.1540000E1	4.5121052E1	8.0870000E1	6.1971149E1	7.1710000E1	2.1789670E1	7.1730000E1	3.2965132E1	7.3610000E1	9.5227139E0	7.1950000E1	3.7622938E1	8.2570000E1	5.4265668E1	7.2200000E1	2.1738916E1	7.2140000E1	3.1411187E1
7.3290000E1	1.2825170E1	7.1640000E1	4.5029759E1	8.1580000E1	6.1086388E1	7.1820000E1	2.1741180E1	7.1830000E1	3.2898434E1	7.3710000E1	8.7968147E0	7.2050000E1	3.7890777E1	8.3130000E1	5.5544850E1	7.2300000E1	2.1894444E1	7.2260000E1	3.1898600E1
7.3400000E1	1.2796629E1	7.1750000E1	4.4929551E1	8.2020000E1	6.0544436E1	7.1920000E1	2.1697191E1	7.1930000E1	3.2831871E1	7.3810000E1	8.1142044E0	7.2210000E1	3.8264625E1	8.3610000E1	5.5601053E1	7.2400000E1	2.1972287E1	7.2370000E1	3.2315778E1
7.3500000E1	1.2770738E1	7.1850000E1	4.4838645E1	8.2570000E1	5.9873753E1	7.2020000E1	2.1653291E1	7.2040000E1	3.2758807E1	7.3920000E1	7.5283656E0	7.2310000E1	3.8473892E1	8.4180000E1	5.4435665E1	7.2510000E1	2.1968847E1	7.2470000E1	3.2636145E1
7.3610000E1	1.2742318E1	7.1950000E1	4.4747924E1	8.3130000E1	5.9198508E1	7.2200000E1	2.1574496E1	7.2140000E1	3.2692526E1	7.4020000E1	7.0943650E0	7.2410000E1	3.8650506E1	8.4660000E1	5.3764894E1	7.2610000E1	2.1818098E1	7.2580000E1	3.2850839E1
7.3710000E1	1.2716536E1	7.2050000E1	4.4657386E1	8.3610000E1	5.8625791E1	7.2300000E1	2.1530844E1	7.2260000E1	3.2613167E1	7.4160000E1	6.8294845E0	7.2520000E1	3.8768758E1	8.5210000E1	5.2962542E1	7.2710000E1	2.1546348E1	7.2680000E1	3.2885761E1
7.3810000E1	1.2690807E1	7.2210000E1	4.4512906E1	8.4180000E1	5.7952882E1	7.2400000E1	2.1487281E1	7.2370000E1	3.2540590E1	7.4270000E1	6.6781578E0	7.2620000E1	3.8773828E1	8.5690000E1	5.2754648E1	7.2810000E1	2.1152009E1	7.2780000E1	3.2707604E1
7.3920000E1	1.2662565E1	7.2310000E1	4.4422844E1	8.4660000E1	5.7392216E1	7.2510000E1	2.1439464E1	7.2470000E1	3.2474751E1	7.4370000E1	6.8087824E0	7.2720000E1	3.8705456E1	8.6630000E1	5.5466857E1	7.2920000E1	2.0649175E1	7.2890000E1	3.2375650E1
7.4020000E1	1.2636945E1	7.2410000E1	4.4332964E1	8.5210000E1	5.6756452E1	7.2610000E1	2.1396085E1	7.2580000E1	3.2402482E1	7.4480000E1	7.1175894E0	7.2820000E1	3.8548427E1	8.7090000E1	5.5878651E1	7.3020000E1	2.0057953E1	7.2990000E1	3.1943886E1
7.4160000E1	1.2601164E1	7.2520000E1	4.4234305E1	8.5690000E1	5.6207361E1	7.2710000E1	2.1352795E1	7.2680000E1	3.2336922E1	7.4580000E1	7.5786124E0	7.2920000E1	3.8347323E1	8.7730000E1	5.4581916E1	7.3190000E1	1.9214643E1	7.3090000E1	3.1389970E1
7.4270000E1	1.2573122E1	7.2620000E1	4.4144807E1	8.6630000E1	5.5147398E1	7.2810000E1	2.1309592E1	7.2780000E1	3.2271495E1	7.4680000E1	8.1948439E0	7.3020000E1	3.8047281E1	8.8260000E1	5.3694809E1	7.3290000E1	1.8586222E1	7.3250000E1	3.0661367E1
7.4370000E1	1.2547683E1	7.2720000E1	4.4055489E1	8.7090000E1	5.4636000E1	7.2920000E1	2.1262170E1	7.2890000E1	3.2199679E1	7.4790000E1	8.8943868E0	7.3130000E1	3.7678367E1	8.8760000E1	5.3857236E1	7.3390000E1	1.7894375E1	7.3350000E1	3.0003914E1
7.4480000E1	1.2519759E1	7.2820000E1	4.3966352E1	8.7730000E1	5.3932370E1	7.3020000E1	2.1219151E1	7.2990000E1	3.2134530E1	7.4890000E1	9.6519901E0	7.3270000E1	3.7273070E1	8.9310000E1	5.4176487E1	7.3500000E1	1.7231850E1	7.3460000E1	2.9420828E1
7.4580000E1	1.2494428E1	7.2920000E1	4.3877396E1	8.8260000E1	5.3356541E1	7.3190000E1	2.1146217E1	7.3090000E1	3.2069512E1	7.4990000E1	1.0385628E1	7.3370000E1	3.6879003E1	8.9770000E1	5.4001756E1	7.3610000E1	1.6569685E1	7.3560000E1	2.8923627E1
7.4680000E1	1.2469148E1	7.3020000E1	4.3788619E1	8.8760000E1	5.2818943E1	7.3290000E1	2.1103432E1	7.3250000E1	3.1965758E1	7.5170000E1	1.1211520E1	7.3470000E1	3.6497346E1	9.0340000E1	5.4048884E1	7.3710000E1	1.6039541E1	7.3660000E1	2.8550273E1
7.4790000E1	1.2441400E1	7.3130000E1	4.3691172E1	8.9310000E1	5.2233839E1	7.3390000E1	2.1060734E1	7.3350000E1	3.1901082E1	7.5270000E1	1.1734815E1	7.3580000E1	3.6051274E1	9.0950000E1	5.5047681E1	7.3810000E1	1.5665563E1	7.3770000E1	2.8294518E1
7.4890000E1	1.2416227E1	7.3270000E1	4.3567463E1	8.9770000E1	5.1749460E1	7.3500000E1	2.1013866E1	7.3460000E1	3.1830090E1	7.5370000E1	1.2140771E1	7.3680000E1	3.5709827E1	9.1510000E1	5.4796552E1	7.3910000E1	1.5431917E1	7.3870000E1	2.8258295E1
7.4990000E1	1.2391106E1	7.3370000E1	4.3479313E1	9.0340000E1	5.1155477E1	7.3610000E1	2.0967102E1	7.3560000E1	3.1765688E1	7.5480000E1	1.2406474E1	7.3790000E1	3.5378813E1	9.2160000E1	5.2464047E1	7.4010000E1	1.5348688E1	7.3970000E1	2.8377604E1
7.5170000E1	1.2346015E1	7.3470000E1	4.3391342E1	9.0950000E1	5.0527362E1	7.3710000E1	2.0924679E1	7.3660000E1	3.1701417E1	7.5580000E1	1.2550050E1	7.3890000E1	3.5112585E1	9.3020000E1	5.2779276E1	7.4120000E1	1.5464510E1	7.4080000E1	2.8581300E1
7.5270000E1	1.2321035E1	7.3580000E1	4.3294779E1	9.1510000E1	4.9957524E1	7.3810000E1	2.0882343E1	7.3770000E1	3.1630869E1	7.5680000E1	1.2578648E1	7.3990000E1	3.4917350E1	9.3690000E1	5.2950250E1	7.4250000E1	1.5737387E1	7.4220000E1	2.8844227E1
7.5370000E1	1.2296106E1	7.3680000E1	4.3207182E1	9.2160000E1	4.9304159E1	7.3910000E1	2.0840092E1	7.3870000E1	3.1566871E1	7.5790000E1	1.2512527E1	7.4100000E1	3.4810329E1	9.4220000E1	5.1823248E1	7.4350000E1	1.6171244E1	7.4330000E1	2.9157583E1
7.5480000E1	1.2268743E1	7.3790000E1	4.3111029E1	9.3020000E1	4.8452820E1	7.4010000E1	2.0797926E1	7.3970000E1	3.1503002E1	7.5890000E1	1.2380247E1	7.4250000E1	3.4755929E1	9.4700000E1	5.0971510E1	7.4450000E1	1.6698268E1	7.4430000E1	2.9528152E1
7.5580000E1	1.2243919E1	7.3890000E1	4.3023803E1	9.3690000E1	4.7799768E1	7.4120000E1	2.0751643E1	7.4080000E1	3.1432896E1	7.5990000E1	1.2143498E1	7.4350000E1	3.4754443E1	9.5310000E1	5.0812145E1	7.4550000E1	1.7344631E1	7.4530000E1	2.9783407E1
7.5680000E1	1.2219146E1	7.3990000E1	4.2936753E1	9.4220000E1	4.7289416E1	7.4250000E1	2.0697077E1	7.4220000E1	3.1343895E1	7.6090000E1	1.1904873E1	7.4450000E1	3.4798297E1	9.5860000E1	5.1067043E1	7.4650000E1	1.8073702E1	7.4640000E1	3.0007175E1
7.5790000E1	1.2191954E1	7.4100000E1	4.2841202E1	9.4700000E1	4.6831914E1	7.4350000E1	2.0655201E1	7.4330000E1	3.1274142E1	7.6230000E1	1.1737843E1	7.4550000E1	3.4876550E1	9.6430000E1	5.0347650E1	7.4760000E1	1.8863850E1	7.4740000E1	3.0078200E1
7.5890000E1	1.2167286E1	7.4250000E1	4.2711248E1	9.5310000E1	4.6256886E1	7.4450000E1	2.0613409E1	7.4430000E1	3.1210866E1	7.6330000E1	1.1676253E1	7.4660000E1	3.5019126E1	9.7180000E1	4.9678490E1	7.4860000E1	1.9597005E1	7.4840000E1	3.0067915E1
7.5990000E1	1.2142668E1	7.4350000E1	4.2624831E1	9.5860000E1	4.5744474E1	7.4550000E1	2.0571702E1	7.4530000E1	3.1147717E1	7.6440000E1	1.1595914E1	7.4760000E1	3.5096266E1	9.7640000E1	5.0040195E1	7.4960000E1	2.0333406E1	7.4940000E1	2.9931397E1
7.6090000E1	1.2118100E1	7.4450000E1	4.2538589E1	9.6430000E1	4.5219417E1	7.4650000E1	2.0530080E1	7.4640000E1	3.1078401E1	7.6540000E1	1.1594655E1	7.4870000E1	3.5225875E1	9.8310000E1	4.9849024E1	7.5070000E1	2.1062250E1	7.5050000E1	2.9721255E1
7.6230000E1	1.2083788E1	7.4550000E1	4.2452521E1	9.7180000E1	4.4537723E1	7.4760000E1	2.0484392E1	7.4740000E1	3.1015521E1	7.6640000E1	1.1685622E1	7.4970000E1	3.5345168E1	9.8800000E1	4.9549271E1	7.5210000E1	2.1710555E1	7.5210000E1	2.9508521E1
7.6330000E1	1.2059339E1	7.4660000E1	4.2358047E1	9.7640000E1	4.4124713E1	7.4860000E1	2.0442947E1	7.4840000E1	3.0952768E1	7.6750000E1	1.1901403E1	7.5080000E1	3.5466371E1	9.9350000E1	4.9157231E1	7.5320000E1	2.2158375E1	7.5310000E1	2.9107869E1
7.6440000E1	1.2032503E1	7.4760000E1	4.2272345E1	9.8310000E1	4.3529995E1	7.4960000E1	2.0401585E1	7.4940000E1	3.0890141E1	7.6850000E1	1.2185179E1	7.5220000E1	3.5589933E1	1.0024000E2	5.1045248E1	7.5420000E1	2.2468827E1	7.5410000E1	2.8642374E1
7.6540000E1	1.2008157E1	7.4870000E1	4.2178272E1	9.8800000E1	4.3100134E1	7.5070000E1	2.0356183E1	7.5050000E1	3.0821399E1	7.6950000E1	1.2526117E1	7.5320000E1	3.5621424E1	1.0080000E2	5.2035475E1	7.5520000E1	2.2693583E1	7.5520000E1	2.8125663E1
7.6640000E1	1.1983861E1	7.4970000E1	4.2092934E1	9.9350000E1	4.2622690E1	7.5210000E1	2.0298546E1	7.5210000E1	3.0721682E1	7.7050000E1	1.2929157E1	7.5420000E1	3.5623164E1	1.0125000E2	5.0987311E1	7.5630000E1	2.2783666E1	7.5620000E1	2.7641588E1
7.6750000E1	1.1957193E1	7.5080000E1	4.1999261E1	1.0024000E2	4.1861278E1	7.5320000E1	2.0253373E1	7.5310000E1	3.0659524E1	7.7220000E1	1.3596588E1	7.5520000E1	3.5617709E1	1.0185000E2	4.9172580E1	7.5730000E1	2.2774595E1	7.5720000E1	2.7226078E1
7.6850000E1	1.1933000E1	7.5220000E1	4.1880342E1	1.0080000E2	4.1389175E1	7.5420000E1	2.0212395E1	7.5410000E1	3.0597491E1	7.7320000E1	1.3982647E1	7.5620000E1	3.5601656E1	1.0237000E2	4.9998110E1	7.5830000E1	2.2680678E1	7.5820000E1	2.6866665E1
7.6950000E1	1.1908856E1	7.5320000E1	4.1795606E1	1.0125000E2	4.1013667E1	7.5520000E1	2.0171499E1	7.5520000E1	3.0529399E1	7.7420000E1	1.4274688E1	7.5720000E1	3.5563054E1	1.0298000E2	5.1469425E1	7.5940000E1	2.2478683E1	7.5930000E1	2.6504144E1
7.7050000E1	1.1884761E1	7.5420000E1	4.1711041E1	1.0185000E2	4.0518284E1	7.5630000E1	2.0126610E1	7.5620000E1	3.0467629E1	7.7520000E1	1.4512560E1	7.5830000E1	3.5500121E1	1.0352000E2	5.0599242E1	7.6040000E1	2.2203999E1	7.6030000E1	2.6221616E1
7.7220000E1	1.1843911E1	7.5520000E1	4.1626648E1	1.0237000E2	4.0093795E1	7.5730000E1	2.0085888E1	7.5720000E1	3.0405985E1	7.7630000E1	1.4691565E1	7.5930000E1	3.5404519E1	1.0396000E2	4.9530269E1	7.6180000E1	2.1854464E1	7.6130000E1	2.6013568E1
7.7320000E1	1.1819948E1	7.5620000E1	4.1542425E1	1.0298000E2	3.9601501E1	7.5830000E1	2.0045249E1	7.5820000E1	3.0344465E1	7.7730000E1	1.4713952E1	7.6030000E1	3.5245475E1	1.0451000E2	4.9127978E1	7.6280000E1	2.1672461E1	7.6270000E1	2.5941918E1
7.7420000E1	1.1796032E1	7.5720000E1	4.1458373E1	1.0352000E2	3.9170747E1	7.5940000E1	2.0000640E1	7.5930000E1	3.0276936E1	7.7830000E1	1.4670712E1	7.6130000E1	3.5089543E1	1.0518000E2	4.8695444E1	7.6390000E1	2.1379080E1	7.6380000E1	2.5875861E1
7.7520000E1	1.1772166E1	7.5830000E1	4.1366112E1	1.0396000E2	3.8823228E1	7.6040000E1	1.9960173E1	7.6030000E1	3.0215677E1	7.7930000E1	1.4587976E1	7.6270000E1	3.4972731E1	1.0566000E2	4.8044609E1	7.6490000E1	2.1093045E1	7.6480000E1	2.5867808E1
7.7630000E1	1.1745968E1	7.5930000E1	4.1282416E1	1.0451000E2	3.8393162E1	7.6180000E1	1.9903657E1	7.6130000E1	3.0154542E1	7.8030000E1	1.4472541E1	7.6370000E1	3.4834110E1	1.0668000E2	4.8551420E1	7.6590000E1	2.0799606E1	7.6590000E1	2.5891756E1
7.7730000E1	1.1722203E1	7.6030000E1	4.1198890E1	1.0518000E2	3.7875695E1	7.6280000E1	1.9863386E1	7.6270000E1	3.0069161E1	7.8180000E1	1.4323614E1	7.6470000E1	3.4683197E1	1.0728000E2	4.8678030E1	7.6690000E1	2.0601417E1	7.6690000E1	2.6038878E1
7.7830000E1	1.1698485E1	7.6130000E1	4.1115533E1	1.0566000E2	3.7509266E1	7.6390000E1	1.9819182E1	7.6380000E1	3.0002246E1	7.8290000E1	1.4203756E1	7.6570000E1	3.4532277E1	1.0783000E2	4.8745674E1	7.6800000E1	2.0416564E1	7.6800000E1	2.6223582E1
7.7930000E1	1.1674816E1	7.6270000E1	4.0999116E1	1.0668000E2	3.6742333E1	7.6490000E1	1.9779082E1	7.6480000E1	2.9941542E1	7.8390000E1	1.4132137E1	7.6670000E1	3.4473192E1	1.0842000E2	4.9562683E1	7.6900000E1	2.0282239E1	7.6900000E1	2.6472740E1
7.8030000E1	1.1651194E1	7.6370000E1	4.0916163E1	1.0728000E2	3.6298541E1	7.6590000E1	1.9739063E1	7.6590000E1	2.9874911E1	7.8490000E1	1.4097582E1	7.6780000E1	3.4505100E1	1.0911000E2	4.8438621E1	7.7010000E1	2.0209842E1	7.7000000E1	2.6780188E1
7.8180000E1	1.1615852E1	7.6470000E1	4.0833378E1	1.0783000E2	3.5896443E1	7.6690000E1	1.9699126E1	7.6690000E1	2.9814465E1	7.8600000E1	1.4121877E1	7.6880000E1	3.4617801E1	1.0961000E2	4.7805662E1	7.7110000E1	2.0167433E1	7.7100000E1	2.7137680E1
7.8290000E1	1.1590002E1	7.6570000E1	4.0750760E1	1.0842000E2	3.5470051E1	7.6800000E1	1.9655287E1	7.6800000E1	2.9748116E1	7.8700000E1	1.4175853E1	7.6990000E1	3.4838580E1	1.1025000E2	4.9140198E1	7.7240000E1	2.0299350E1	7.7260000E1	2.7758241E1
7.8390000E1	1.1566552E1	7.6670000E1	4.0668310E1	1.0911000E2	3.4977811E1	7.6900000E1	1.9615519E1	7.6900000E1	2.9687927E1	7.8800000E1	1.4248329E1	7.7090000E1	3.5152349E1	1.1070000E2	4.9298529E1	7.7340000E1	2.0281633E1	7.7370000E1	2.8148375E1
7.8490000E1	1.1543149E1	7.6780000E1	4.0577807E1	1.0961000E2	3.4625389E1	7.7010000E1	1.9571867E1	7.7000000E1	2.9627860E1	7.8900000E1	1.4346182E1	7.7240000E1	3.5725193E1	1.1125000E2	4.8910818E1	7.7450000E1	2.0314211E1	7.7470000E1	2.8473887E1
7.8600000E1	1.1517461E1	7.6880000E1	4.0495706E1	1.1025000E2	3.4179466E1	7.7110000E1	1.9532267E1	7.7100000E1	2.9567915E1	7.9010000E1	1.4462514E1	7.7340000E1	3.6137113E1	1.1172000E2	4.8513782E1	7.7550000E1	2.0393748E1	7.7580000E1	2.8797922E1
7.8700000E1	1.1494158E1	7.6990000E1	4.0405588E1	1.1070000E2	3.3869369E1	7.7240000E1	1.9480908E1	7.7260000E1	2.9472254E1	7.9160000E1	1.4617403E1	7.7450000E1	3.6563503E1	1.1246000E2	4.8224584E1	7.7660000E1	2.0496505E1	7.7680000E1	2.9009044E1
7.8800000E1	1.1470902E1	7.7090000E1	4.0323836E1	1.1125000E2	3.3494180E1	7.7340000E1	1.9441492E1	7.7370000E1	2.9406666E1	7.9270000E1	1.4718001E1	7.7550000E1	3.6969486E1	1.1349000E2	4.7272288E1	7.7760000E1	2.0559255E1	7.7780000E1	2.9148345E1
7.8900000E1	1.1447693E1	7.7240000E1	4.0201517E1	1.1172000E2	3.3176859E1	7.7450000E1	1.9398227E1	7.7470000E1	2.9347168E1	7.9370000E1	1.4779229E1	7.7650000E1	3.7343228E1	1.1404000E2	4.6377183E1	7.7860000E1	2.0669632E1	7.7890000E1	2.9214830E1
7.9010000E1	1.1422218E1	7.7340000E1	4.0120178E1	1.1246000E2	3.2683329E1	7.7550000E1	1.9358979E1	7.7580000E1	2.9281859E1	7.9470000E1	1.4823956E1	7.7750000E1	3.7611768E1	1.1458000E2	4.7315371E1	7.7960000E1	2.0781121E1	7.7990000E1	2.9200827E1
7.9160000E1	1.1387570E1	7.7450000E1	4.0030895E1	1.1349000E2	3.2008585E1	7.7660000E1	1.9315898E1	7.7680000E1	2.9222614E1	7.9580000E1	1.4857874E1	7.7850000E1	3.7816007E1	1.1513000E2	4.6698041E1	7.8070000E1	2.0899727E1	7.8100000E1	2.9128110E1
7.9270000E1	1.1362228E1	7.7550000E1	3.9949901E1	1.1404000E2	3.1654009E1	7.7760000E1	1.9276816E1	7.7780000E1	2.9163488E1	7.9680000E1	1.4843587E1	7.7960000E1	3.7952900E1	1.1566000E2	4.6013315E1	7.8200000E1	2.0984399E1	7.8260000E1	2.9020659E1
7.9370000E1	1.1339239E1	7.7650000E1	3.9869071E1	1.1458000E2	3.1309701E1	7.7860000E1	1.9237814E1	7.7890000E1	2.9098588E1	7.9780000E1	1.4795238E1	7.8060000E1	3.8019542E1	1.1623000E2	4.6811818E1	7.8310000E1	2.1056648E1	7.8360000E1	2.8928429E1
7.9470000E1	1.1316296E1	7.7750000E1	3.9788404E1	1.1513000E2	3.0962867E1	7.7960000E1	1.9198890E1	7.7990000E1	2.9039713E1	7.9890000E1	1.4720324E1	7.8220000E1	3.7948622E1	1.1695000E2	4.7304963E1	7.8410000E1	2.1138202E1	7.8470000E1	2.8851753E1
7.9580000E1	1.1291113E1	7.7850000E1	3.9707901E1	1.1566000E2	3.0632280E1	7.8070000E1	1.9156165E1	7.8100000E1	2.8975088E1	7.9990000E1	1.4629253E1	7.8320000E1	3.7818958E1	1.1751000E2	4.6202845E1	7.8520000E1	2.1202345E1	7.8570000E1	2.8836646E1
7.9680000E1	1.1268268E1	7.7960000E1	3.9619536E1	1.1623000E2	3.0280681E1	7.8200000E1	1.9105795E1	7.8260000E1	2.8881346E1	8.0090000E1	1.4512788E1	7.8420000E1	3.7623816E1	1.1815000E2	4.5785431E1	7.8620000E1	2.1275570E1	7.8680000E1	2.8905247E1
7.9780000E1	1.1245469E1	7.8060000E1	3.9539374E1	1.1695000E2	2.9842320E1	7.8310000E1	1.9063277E1	7.8360000E1	2.8822910E1	8.0200000E1	1.4389594E1	7.8520000E1	3.7390088E1	1.1858000E2	4.5719235E1	7.8730000E1	2.1380159E1	7.8780000E1	2.9021244E1
7.9890000E1	1.1220444E1	7.8220000E1	3.9411452E1	1.1751000E2	2.9505764E1	7.8410000E1	1.9024706E1	7.8470000E1	2.8758768E1	8.0310000E1	1.4253371E1	7.8630000E1	3.7084289E1	1.1916000E2	4.5526076E1	7.8830000E1	2.1498997E1	7.8880000E1	2.9183591E1
7.9990000E1	1.1197741E1	7.8320000E1	3.9331712E1	1.1815000E2	2.9125774E1	7.8520000E1	1.8982369E1	7.8570000E1	2.8700581E1	8.0410000E1	1.4096574E1	7.8730000E1	3.6739886E1	1.1970000E2	4.6201651E1	7.8940000E1	2.1675390E1	7.8980000E1	2.9421873E1
8.0090000E1	1.1175085E1	7.8420000E1	3.9252132E1	1.1858000E2	2.8873220E1	7.8620000E1	1.8943962E1	7.8680000E1	2.8636711E1	8.0510000E1	1.3951995E1	7.8830000E1	3.6413656E1	1.2072000E2	4.6842396E1	7.9040000E1	2.1925497E1	7.9080000E1	2.9707531E1
8.0200000E1	1.1150216E1	7.8520000E1	3.9172714E1	1.1916000E2	2.8536032E1	7.8730000E1	1.8901804E1	7.8780000E1	2.8578771E1	8.0610000E1	1.3810998E1	7.8930000E1	3.6115236E1	1.2122000E2	4.6936972E1	7.9210000E1	2.2289804E1	7.9210000E1	3.0078958E1
8.0310000E1	1.1125403E1	7.8630000E1	3.9085539E1	1.1970000E2	2.8225639E1	7.8830000E1	1.8863561E1	7.8880000E1	2.8520947E1	8.0720000E1	1.3685004E1	7.9030000E1	3.5833221E1	1.2183000E2	4.7424002E1	7.9310000E1	2.2607328E1	7.9320000E1	3.0394498E1
8.0410000E1	1.1102893E1	7.8730000E1	3.9006458E1	1.2072000E2	2.7648523E1	7.8940000E1	1.8821582E1	7.8980000E1	2.8463241E1	8.0820000E1	1.3584233E1	7.9140000E1	3.5567863E1			7.9420000E1	2.2938494E1	7.9420000E1	3.0681350E1
8.0510000E1	1.1080428E1	7.8830000E1	3.8927537E1	1.2122000E2	2.7369948E1	7.9040000E1	1.8783500E1	7.9080000E1	2.8405652E1	8.0930000E1	1.3487257E1	7.9240000E1	3.5432286E1			7.9520000E1	2.3257874E1	7.9530000E1	3.0942295E1
8.0610000E1	1.1058009E1	7.8930000E1	3.8848775E1	1.2183000E2	2.7033885E1	7.9210000E1	1.8718939E1	7.9210000E1	2.8330960E1	8.1030000E1	1.3401870E1	7.9350000E1	3.5374849E1			7.9620000E1	2.3560165E1	7.9630000E1	3.1144217E1
8.0720000E1	1.1033401E1	7.9030000E1	3.8770173E1			7.9310000E1	1.8681065E1	7.9320000E1	2.8267913E1	8.1170000E1	1.3275123E1	7.9470000E1	3.5391246E1			7.9720000E1	2.3736943E1	7.9740000E1	3.1218274E1
8.0820000E1	1.1011077E1	7.9140000E1	3.8683894E1			7.9420000E1	1.8639492E1	7.9420000E1	2.8210719E1	8.1280000E1	1.3166706E1	7.9570000E1	3.5456931E1			7.9830000E1	2.3764512E1	7.9840000E1	3.1227473E1
8.0930000E1	1.0986573E1	7.9240000E1	3.8605626E1			7.9520000E1	1.8601779E1	7.9530000E1	2.8147939E1	8.1380000E1	1.3045522E1	7.9680000E1	3.5566979E1			7.9930000E1	2.3720204E1	7.9940000E1	3.1180321E1
8.1030000E1	1.0964344E1	7.9350000E1	3.8519713E1			7.9620000E1	1.8564142E1	7.9630000E1	2.8090987E1	8.1480000E1	1.2898117E1	7.9780000E1	3.5678785E1			8.0030000E1	2.3559277E1	8.0040000E1	3.1043810E1
8.1170000E1	1.0933299E1	7.9470000E1	3.8426208E1			7.9720000E1	1.8526582E1	7.9740000E1	2.8028474E1	8.1590000E1	1.2721246E1	7.9880000E1	3.5729068E1			8.0190000E1	2.3177095E1	8.0140000E1	3.0825413E1
8.1280000E1	1.0908969E1	7.9570000E1	3.8348461E1			7.9830000E1	1.8485353E1	7.9840000E1	2.7971764E1	8.1690000E1	1.2547816E1	7.9980000E1	3.5714944E1			8.0300000E1	2.2830331E1	8.0240000E1	3.0602073E1
8.1380000E1	1.0886897E1	7.9680000E1	3.8263121E1			7.9930000E1	1.8447952E1	7.9940000E1	2.7915169E1	8.1790000E1	1.2364275E1	8.0080000E1	3.5592874E1			8.0410000E1	2.2378042E1	8.0350000E1	3.0307558E1
8.1480000E1	1.0864869E1	7.9780000E1	3.8185704E1			8.0030000E1	1.8410626E1	8.0040000E1	2.7858689E1	8.2220000E1	1.2195998E1	8.0250000E1	3.5348940E1			8.0510000E1	2.1977385E1	8.0450000E1	3.0004833E1
8.1590000E1	1.0840691E1	7.9880000E1	3.8108443E1			8.0190000E1	1.8351062E1	8.0140000E1	2.7802323E1	8.2340000E1	1.2219207E1	8.0350000E1	3.5069421E1			8.0610000E1	2.1602029E1	8.0560000E1	2.9689726E1
8.1690000E1	1.0818757E1	7.9980000E1	3.8031339E1			8.0300000E1	1.8310224E1	8.0240000E1	2.7746071E1	8.2470000E1	1.2333657E1	8.0450000E1	3.4733145E1			8.0710000E1	2.1260955E1	8.0660000E1	2.9396507E1
8.1790000E1	1.0796867E1	8.0080000E1	3.7954390E1			8.0410000E1	1.8269477E1	8.0350000E1	2.7684325E1	8.2570000E1	1.2397938E1	8.0550000E1	3.4358254E1			8.0810000E1	2.0952011E1	8.0760000E1	2.9154594E1
8.2220000E1	1.0703246E1	8.0250000E1	3.7823935E1			8.0510000E1	1.8232512E1	8.0450000E1	2.7628312E1	8.2670000E1	1.2490345E1	8.0660000E1	3.3938066E1			8.0920000E1	2.0683752E1	8.0870000E1	2.8934408E1
8.2340000E1	1.0677265E1	8.0350000E1	3.7747407E1			8.0610000E1	1.8195623E1	8.0560000E1	2.7566828E1	8.2780000E1	1.2647977E1	8.0760000E1	3.3585853E1			8.1020000E1	2.0425839E1	8.0980000E1	2.8733703E1
8.2470000E1	1.0649189E1	8.0450000E1	3.7671033E1			8.0710000E1	1.8158808E1	8.0660000E1	2.7511052E1	8.2880000E1	1.2793919E1	8.0860000E1	3.3282092E1			8.1120000E1	2.0151487E1	8.1080000E1	2.8553734E1
8.2570000E1	1.0627643E1	8.0550000E1	3.7594813E1			8.0810000E1	1.8122067E1	8.0760000E1	2.7455390E1	8.2980000E1	1.2893032E1	8.0960000E1	3.3041913E1			8.1250000E1	1.9788257E1	8.1190000E1	2.8411737E1
8.2670000E1	1.0606140E1	8.0660000E1	3.7511150E1			8.0920000E1	1.8081739E1	8.0870000E1	2.7394291E1	8.3080000E1	1.2997330E1	8.1070000E1	3.2851846E1			8.1350000E1	1.9428099E1	8.1300000E1	2.8316673E1
8.2780000E1	1.0582537E1	8.0760000E1	3.7435255E1			8.1020000E1	1.8045154E1	8.0980000E1	2.7333328E1	8.3200000E1	1.3144999E1	8.1230000E1	3.2696905E1			8.1460000E1	1.9018583E1	8.1410000E1	2.8234994E1
8.2880000E1	1.0561126E1	8.0860000E1	3.7359512E1			8.1120000E1	1.8008644E1	8.1080000E1	2.7278024E1	8.3300000E1	1.3199901E1	8.1340000E1	3.2621719E1			8.1560000E1	1.8595969E1	8.1510000E1	2.8192266E1
8.2980000E1	1.0539757E1	8.0960000E1	3.7283923E1			8.1250000E1	1.7961290E1	8.1190000E1	2.7217320E1	8.3410000E1	1.3203549E1	8.1460000E1	3.2553942E1			8.1660000E1	1.8164415E1	8.1610000E1	2.8219546E1
8.3080000E1	1.0518432E1	8.1070000E1	3.7200952E1			8.1350000E1	1.7924949E1	8.1300000E1	2.7156751E1	8.3510000E1	1.3154446E1	8.1560000E1	3.2512962E1			8.1760000E1	1.7735971E1	8.1710000E1	2.8299410E1
8.3200000E1	1.0492899E1	8.1230000E1	3.7080596E1			8.1460000E1	1.7885059E1	8.1410000E1	2.7096317E1	8.3610000E1	1.3081974E1	8.1660000E1	3.2488497E1			8.1870000E1	1.7402735E1	8.1810000E1	2.8426113E1
8.3300000E1	1.0471669E1	8.1340000E1	3.6998077E1			8.1560000E1	1.7848873E1	8.1510000E1	2.7041493E1	8.3710000E1	1.2970987E1	8.1760000E1	3.2492599E1			8.1970000E1	1.7233304E1	8.1920000E1	2.8601275E1
8.3410000E1	1.0448366E1	8.1460000E1	3.6908266E1			8.1660000E1	1.7812759E1	8.1610000E1	2.6986780E1	8.3820000E1	1.2799623E1	8.1860000E1	3.2511168E1			8.2070000E1	1.7167320E1	8.2020000E1	2.8832279E1
8.3510000E1	1.0427226E1	8.1560000E1	3.6833590E1			8.1760000E1	1.7776719E1	8.1710000E1	2.6932178E1	8.3920000E1	1.2629907E1	8.1960000E1	3.2539294E1			8.2210000E1	1.7240052E1	8.2120000E1	2.9104291E1
8.3610000E1	1.0406128E1	8.1660000E1	3.6759065E1			8.1870000E1	1.7737159E1	8.1810000E1	2.6877687E1	8.4030000E1	1.2434574E1	8.2070000E1	3.2583077E1			8.2310000E1	1.7464978E1	8.2280000E1	2.9403720E1
8.3710000E1	1.0385074E1	8.1760000E1	3.6684691E1			8.1970000E1	1.7701272E1	8.1920000E1	2.6817873E1	8.4170000E1	1.2233027E1	8.2210000E1	3.2679528E1			8.2410000E1	1.7842309E1	8.2390000E1	2.9703579E1
8.3820000E1	1.0361963E1	8.1860000E1	3.6610467E1			8.2070000E1	1.7665457E1	8.2020000E1	2.6763613E1	8.4280000E1	1.2113764E1	8.2310000E1	3.2801948E1			8.2520000E1	1.8356678E1	8.2490000E1	2.9988042E1
8.3920000E1	1.0340998E1	8.1960000E1	3.6536394E1			8.2210000E1	1.7615438E1	8.2120000E1	2.6709463E1	8.4380000E1	1.1936852E1	8.2410000E1	3.2985448E1			8.2620000E1	1.8872312E1	8.2600000E1	3.0245207E1
8.4030000E1	1.0317985E1	8.2070000E1	3.6455086E1			8.2310000E1	1.7579797E1	8.2280000E1	2.6623050E1	8.4480000E1	1.1767392E1	8.2510000E1	3.3195727E1			8.2730000E1	1.9464230E1	8.2700000E1	3.0439914E1
8.4170000E1	1.0288770E1	8.2210000E1	3.6351865E1			8.2410000E1	1.7544228E1	8.2390000E1	2.6563803E1	8.4580000E1	1.1579364E1	8.2620000E1	3.3433428E1			8.2830000E1	2.0045912E1	8.2810000E1	3.0613900E1
8.4280000E1	1.0265874E1	8.2310000E1	3.6278315E1			8.2520000E1	1.7505185E1	8.2490000E1	2.6510057E1	8.4690000E1	1.1329325E1	8.2720000E1	3.3687032E1			8.2930000E1	2.0565087E1	8.2910000E1	3.0682766E1
8.4380000E1	1.0245103E1	8.2410000E1	3.6204913E1			8.2620000E1	1.7469767E1	8.2600000E1	2.6451062E1	8.4790000E1	1.1060914E1	8.2820000E1	3.3943881E1			8.3030000E1	2.0946909E1	8.3010000E1	3.0677607E1
8.4480000E1	1.0224374E1	8.2510000E1	3.6131661E1			8.2730000E1	1.7430890E1	8.2700000E1	2.6397544E1	8.4890000E1	1.0757831E1	8.2930000E1	3.4182459E1			8.3190000E1	2.1357751E1	8.3110000E1	3.0629866E1
8.4580000E1	1.0203687E1	8.2620000E1	3.6051254E1			8.2830000E1	1.7395622E1	8.2810000E1	2.6338799E1	8.5000000E1	1.0413366E1	8.3030000E1	3.4319372E1			8.3300000E1	2.1536901E1	8.3240000E1	3.0558222E1
8.4690000E1	1.0180980E1	8.2720000E1	3.5978311E1			8.2930000E1	1.7360426E1	8.2910000E1	2.6285508E1	8.5110000E1	1.0029156E1	8.3130000E1	3.4425200E1			8.3400000E1	2.1567270E1	8.3350000E1	3.0381780E1
8.4790000E1	1.0160381E1	8.2820000E1	3.5905517E1			8.3030000E1	1.7325301E1	8.3010000E1	2.6232325E1	8.5240000E1	9.6308355E0	8.3250000E1	3.4490398E1			8.3500000E1	2.1450265E1	8.3450000E1	3.0143543E1
8.4890000E1	1.0139824E1	8.2930000E1	3.5825613E1			8.3190000E1	1.7269248E1	8.3110000E1	2.6179249E1	8.5350000E1	9.3168136E0	8.3360000E1	3.4432075E1			8.3600000E1	2.1226017E1	8.3550000E1	2.9848413E1
8.5000000E1	1.0117259E1	8.3030000E1	3.5753128E1			8.3300000E1	1.7230818E1	8.3240000E1	2.6110411E1	8.5450000E1	9.0955276E0	8.3460000E1	3.4273186E1			8.3710000E1	2.0917083E1	8.3660000E1	2.9486621E1
8.5110000E1	1.0094744E1	8.3130000E1	3.5680789E1			8.3400000E1	1.7195955E1	8.3350000E1	2.6052306E1	8.5550000E1	8.9916227E0	8.3560000E1	3.4040540E1			8.3810000E1	2.0560734E1	8.3760000E1	2.9105603E1
8.5240000E1	1.0068200E1	8.3250000E1	3.5594175E1			8.3500000E1	1.7161162E1	8.3450000E1	2.5999594E1	8.5660000E1	9.0178195E0	8.3670000E1	3.3752905E1			8.3920000E1	2.0150065E1	8.3860000E1	2.8703604E1
8.5350000E1	1.0045794E1	8.3360000E1	3.5514965E1			8.3600000E1	1.7126440E1	8.3550000E1	2.5946990E1	8.5760000E1	9.2058531E0	8.3770000E1	3.3434811E1			8.4020000E1	1.9737115E1	8.3960000E1	2.8309406E1
8.5450000E1	1.0025469E1	8.3460000E1	3.5443108E1			8.3710000E1	1.7088327E1	8.3660000E1	2.5889248E1	8.5860000E1	9.5396460E0	8.3870000E1	3.3098442E1			8.4120000E1	1.9379577E1	8.4070000E1	2.7894438E1
8.5550000E1	1.0005184E1	8.3560000E1	3.5371396E1			8.3810000E1	1.7053753E1	8.3760000E1	2.5836866E1	8.5970000E1	1.0064805E1	8.3970000E1	3.2763416E1			8.4250000E1	1.9100447E1	8.4220000E1	2.7531230E1
8.5660000E1	9.9829188E0	8.3670000E1	3.5292681E1			8.3920000E1	1.7015802E1	8.3860000E1	2.5784591E1	8.6070000E1	1.0678647E1	8.4080000E1	3.2466275E1			8.4350000E1	1.8858069E1	8.4320000E1	2.7282016E1
8.5760000E1	9.9627205E0	8.3770000E1	3.5221274E1			8.4020000E1	1.6981374E1	8.3960000E1	2.5732421E1	8.6210000E1	1.1428481E1	8.4240000E1	3.2214324E1			8.4460000E1	1.8645774E1	8.4420000E1	2.7049538E1
8.5860000E1	9.9425630E0	8.3870000E1	3.5150011E1			8.4120000E1	1.6947016E1	8.4070000E1	2.5675156E1	8.6320000E1	1.2138365E1	8.4340000E1	3.2082099E1			8.4560000E1	1.8526363E1	8.4520000E1	2.6893912E1
8.5970000E1	9.9204369E0	8.3970000E1	3.5078892E1			8.4250000E1	1.6902454E1	8.4220000E1	2.5597274E1	8.6420000E1	1.2955548E1	8.4450000E1	3.1982695E1			8.4670000E1	1.8444218E1	8.4630000E1	2.6817476E1
8.6070000E1	9.9003651E0	8.4080000E1	3.5000828E1			8.4350000E1	1.6868255E1	8.4320000E1	2.5545483E1	8.6520000E1	1.3725907E1	8.4550000E1	3.1984520E1			8.4770000E1	1.8397653E1	8.4730000E1	2.6812456E1
8.6210000E1	9.8723326E0	8.4240000E1	3.4887590E1			8.4460000E1	1.6830717E1	8.4420000E1	2.5493797E1	8.6620000E1	1.4476745E1	8.4660000E1	3.2025428E1			8.4870000E1	1.8365678E1	8.4840000E1	2.6832555E1
8.6320000E1	9.8503628E0	8.4340000E1	3.4817003E1			8.4560000E1	1.6796663E1	8.4520000E1	2.5442216E1	8.6730000E1	1.5146738E1	8.4760000E1	3.2113390E1			8.4980000E1	1.8341263E1	8.4940000E1	2.6907974E1
8.6420000E1	9.8304327E0	8.4450000E1	3.4739521E1			8.4670000E1	1.6759284E1	8.4630000E1	2.5385597E1	8.6830000E1	1.5642127E1	8.4860000E1	3.2229363E1			8.5080000E1	1.8327011E1	8.5040000E1	2.7006051E1
8.6520000E1	9.8105429E0	8.4550000E1	3.4669233E1			8.4770000E1	1.6725376E1	8.4730000E1	2.5334235E1	8.6930000E1	1.5971601E1	8.4960000E1	3.2368580E1			8.5210000E1	1.8277333E1	8.5210000E1	2.7050219E1
8.6620000E1	9.7906934E0	8.4660000E1	3.4592081E1			8.4870000E1	1.6691535E1	8.4840000E1	2.5277856E1	8.7040000E1	1.6135425E1	8.5060000E1	3.2519727E1			8.5320000E1	1.8262622E1	8.5310000E1	2.7199809E1
8.6730000E1	9.7689053E0	8.4760000E1	3.4522091E1			8.4980000E1	1.6654390E1	8.4940000E1	2.5226712E1	8.7190000E1	1.6094127E1	8.5210000E1	3.2595274E1			8.5420000E1	1.8255109E1	8.5420000E1	2.7338946E1
8.6830000E1	9.7491400E0	8.4860000E1	3.4452243E1			8.5080000E1	1.6620693E1	8.5040000E1	2.5175671E1	8.7290000E1	1.5918050E1	8.5310000E1	3.2747267E1			8.5520000E1	1.8294877E1	8.5520000E1	2.7537283E1
8.6930000E1	9.7294147E0	8.4960000E1	3.4382536E1			8.5210000E1	1.6576990E1	8.5210000E1	2.5089138E1	8.7400000E1	1.5567772E1	8.5420000E1	3.2887720E1			8.5630000E1	1.8402747E1	8.5620000E1	2.7786196E1
8.7040000E1	9.7077629E0	8.5060000E1	3.4312970E1			8.5320000E1	1.6540100E1	8.5310000E1	2.5038376E1	8.7500000E1	1.5119727E1	8.5520000E1	3.3084797E1			8.5730000E1	1.8506145E1	8.5730000E1	2.8041718E1
8.7190000E1	9.6783154E0	8.5210000E1	3.4208885E1			8.5420000E1	1.6506634E1	8.5420000E1	2.4982656E1	8.7600000E1	1.4631804E1	8.5620000E1	3.3288259E1			8.5830000E1	1.8645365E1	8.5830000E1	2.8304647E1
8.7290000E1	9.6587334E0	8.5310000E1	3.4139671E1			8.5520000E1	1.6473236E1	8.5520000E1	2.4932108E1	8.7710000E1	1.4050144E1	8.5720000E1	3.3490935E1			8.5940000E1	1.8853109E1	8.5940000E1	2.8652446E1
8.7400000E1	9.6372390E0	8.5420000E1	3.4063697E1			8.5630000E1	1.6436577E1	8.5620000E1	2.4881664E1	8.7820000E1	1.3486284E1	8.5830000E1	3.3714433E1			8.6040000E1	1.9071106E1	8.6040000E1	2.9023459E1
8.7500000E1	9.6177401E0	8.5520000E1	3.3994776E1			8.5730000E1	1.6403321E1	8.5730000E1	2.4826292E1	8.7920000E1	1.2995267E1	8.5930000E1	3.3916363E1			8.6190000E1	1.9371694E1	8.6530000E1	3.0655526E1
8.7600000E1	9.5982806E0	8.5620000E1	3.3925995E1			8.5830000E1	1.6370133E1	8.5830000E1	2.4776062E1	8.8020000E1	1.2595096E1	8.6030000E1	3.4094413E1			8.6300000E1	1.9442021E1	8.6680000E1	3.1090547E1
8.7710000E1	9.5769207E0	8.5720000E1	3.3857353E1			8.5940000E1	1.6333703E1	8.5940000E1	2.4720925E1	8.8170000E1	1.2263556E1	8.6130000E1	3.4215334E1			8.6400000E1	1.9634709E1	8.6800000E1	3.1332795E1
8.7820000E1	9.5556083E0	8.5830000E1	3.3782007E1			8.6040000E1	1.6300655E1	8.6040000E1	2.4670908E1	8.8270000E1	1.2074786E1	8.6270000E1	3.4272281E1			8.6510000E1	1.9826411E1	8.6900000E1	3.1496873E1
8.7920000E1	9.5362746E0	8.5930000E1	3.3713657E1			8.6190000E1	1.6251209E1	8.6530000E1	2.4427281E1	8.8370000E1	1.2005141E1	8.6380000E1	3.4377981E1			8.6610000E1	1.9980351E1	8.7010000E1	3.1599574E1
8.8020000E1	9.5169800E0	8.6030000E1	3.3645444E1			8.6300000E1	1.6215043E1	8.6680000E1	2.4353183E1	8.8480000E1	1.2065535E1	8.6480000E1	3.4403919E1			8.6710000E1	2.0084491E1	8.7110000E1	3.1613099E1
8.8170000E1	9.4881112E0	8.6130000E1	3.3577370E1			8.6400000E1	1.6182236E1	8.6800000E1	2.4294067E1	8.8580000E1	1.2229104E1	8.6580000E1	3.4398849E1			8.6820000E1	2.0202451E1	8.7250000E1	3.1564748E1
8.8270000E1	9.4689140E0	8.6270000E1	3.3482297E1			8.6510000E1	1.6146224E1	8.6900000E1	2.4244913E1	8.8680000E1	1.2446646E1	8.6690000E1	3.4403814E1			8.6930000E1	2.0312037E1	8.7360000E1	3.1482655E1
8.8370000E1	9.4497557E0	8.6380000E1	3.3407786E1			8.6610000E1	1.6113555E1	8.7010000E1	2.4190959E1	8.8780000E1	1.2707667E1	8.6790000E1	3.4341979E1			8.7030000E1	2.0391621E1	8.7460000E1	3.1338519E1
8.8480000E1	9.4287263E0	8.6480000E1	3.3340192E1			8.6710000E1	1.6080953E1	8.7110000E1	2.4142013E1	8.8890000E1	1.2980799E1	8.6890000E1	3.4292617E1			8.7190000E1	2.0426277E1	8.7560000E1	3.1143485E1
8.8580000E1	9.4096493E0	8.6580000E1	3.3272735E1			8.6820000E1	1.6045167E1	8.7250000E1	2.4073656E1	8.8990000E1	1.3253978E1	8.6990000E1	3.4196521E1			8.7290000E1	2.0520823E1	8.7660000E1	3.0879909E1
8.8680000E1	9.3906109E0	8.6690000E1	3.3198691E1			8.6930000E1	1.6009460E1	8.7360000E1	2.4020083E1	8.9160000E1	1.3560536E1	8.7090000E1	3.4082393E1			8.7400000E1	2.0589644E1	8.7770000E1	3.0568776E1
8.8780000E1	9.3716110E0	8.6790000E1	3.3131520E1			8.7030000E1	1.5977068E1	8.7460000E1	2.3971484E1	8.9260000E1	1.3680494E1	8.7240000E1	3.3900518E1			8.7500000E1	2.0667420E1	8.7870000E1	3.0271841E1
8.8890000E1	9.3507555E0	8.6890000E1	3.3064486E1			8.7190000E1	1.5925378E1	8.7560000E1	2.3922982E1	8.9360000E1	1.3767851E1	8.7340000E1	3.3693419E1			8.7600000E1	2.0746062E1	8.7970000E1	2.9950399E1
8.8990000E1	9.3318362E0	8.6990000E1	3.2997587E1			8.7290000E1	1.5893156E1	8.7660000E1	2.3874579E1	8.9470000E1	1.3812161E1	8.7440000E1	3.3412835E1			8.7710000E1	2.0787091E1	8.8070000E1	2.9628917E1
8.9160000E1	9.2997613E0	8.7090000E1	3.2930823E1			8.7400000E1	1.5857788E1	8.7770000E1	2.3821449E1	8.9570000E1	1.3774884E1	8.7540000E1	3.3116817E1			8.7810000E1	2.0831181E1	8.8230000E1	2.9345935E1
8.9260000E1	9.2809452E0	8.7240000E1	3.2830931E1			8.7500000E1	1.5825703E1	8.7870000E1	2.3773251E1	8.9670000E1	1.3695700E1	8.7640000E1	3.2790878E1			8.7910000E1	2.0831977E1	8.8330000E1	2.9145168E1
8.9360000E1	9.2621672E0	8.7340000E1	3.2764504E1			8.7600000E1	1.5793683E1	8.7970000E1	2.3725151E1	8.9770000E1	1.3634754E1	8.7750000E1	3.2418084E1			8.8010000E1	2.0794996E1	8.8430000E1	2.8979112E1
8.9470000E1	9.2415552E0	8.7440000E1	3.2698212E1			8.7710000E1	1.5758536E1	8.8070000E1	2.3677149E1	8.9880000E1	1.3610670E1	8.7850000E1	3.2106155E1			8.8110000E1	2.0740115E1	8.8540000E1	2.8867853E1
8.9570000E1	9.2228569E0	8.7540000E1	3.2632055E1			8.7810000E1	1.5726652E1	8.8230000E1	2.3600546E1	8.9980000E1	1.3615864E1	8.7960000E1	3.1793759E1			8.8230000E1	2.0663823E1	8.8640000E1	2.8833095E1
8.9670000E1	9.2041964E0	8.7640000E1	3.2566031E1			8.7910000E1	1.5694832E1	8.8330000E1	2.3552795E1	9.0090000E1	1.3679861E1	8.8060000E1	3.1575640E1			8.8350000E1	2.0602627E1	8.8740000E1	2.8837437E1
8.9770000E1	9.1855737E0	8.7750000E1	3.2493558E1			8.8010000E1	1.5663077E1	8.8430000E1	2.3505141E1	9.0210000E1	1.3826509E1	8.8210000E1	3.1475023E1			8.8450000E1	2.0517272E1	8.8850000E1	2.8883728E1
8.9880000E1	9.1651322E0	8.7850000E1	3.2427815E1			8.8110000E1	1.5631386E1	8.8540000E1	2.3452833E1	9.0310000E1	1.3973038E1	8.8310000E1	3.1509685E1			8.8560000E1	2.0475956E1	8.8950000E1	2.8930396E1
8.9980000E1	9.1465885E0	8.7960000E1	3.2355650E1			8.8230000E1	1.5593442E1	8.8640000E1	2.3405381E1	9.0410000E1	1.4198179E1	8.8420000E1	3.1658385E1			8.8660000E1	2.0470620E1	8.9050000E1	2.9018774E1
9.0090000E1	9.1262338E0	8.8060000E1	3.2290185E1			8.8350000E1	1.5555589E1	8.8740000E1	2.3358026E1	9.0510000E1	1.4430040E1	8.8520000E1	3.1868204E1			8.8760000E1	2.0479530E1	8.9220000E1	2.9174785E1
9.0210000E1	9.1040803E0	8.8210000E1	3.2192236E1			8.8450000E1	1.5524116E1	8.8850000E1	2.3306045E1	9.0620000E1	1.4702825E1	8.8620000E1	3.2149634E1			8.8860000E1	2.0508284E1	8.9320000E1	2.9252009E1
9.0310000E1	9.0856601E0	8.8310000E1	3.2127102E1			8.8560000E1	1.5489569E1	8.8950000E1	2.3258890E1	9.0720000E1	1.4931116E1	8.8730000E1	3.2497238E1			8.8970000E1	2.0614572E1	8.9420000E1	2.9345100E1
9.0410000E1	9.0672772E0	8.8420000E1	3.2055607E1			8.8660000E1	1.5458229E1	8.9050000E1	2.3211831E1	9.0830000E1	1.5135125E1	8.8830000E1	3.2782447E1			8.9070000E1	2.0753902E1	8.9530000E1	2.9446575E1
9.0510000E1	9.0489315E0	8.8520000E1	3.1990749E1			8.8760000E1	1.5426952E1	8.9220000E1	2.3132048E1	9.0930000E1	1.5252274E1	8.8930000E1	3.2966705E1			8.9210000E1	2.0932827E1	8.9630000E1	2.9553413E1
9.0620000E1	9.0287941E0	8.8620000E1	3.1926023E1			8.8860000E1	1.5395739E1	8.9320000E1	2.3085245E1	9.1030000E1	1.5357741E1	8.9040000E1	3.3135060E1			8.9310000E1	2.1070912E1	8.9730000E1	2.9698104E1
9.0720000E1	9.0105263E0	8.8730000E1	3.1854975E1			8.8970000E1	1.5361478E1	8.9420000E1	2.3038537E1	9.1200000E1	1.5400825E1	8.9140000E1	3.3201267E1			8.9420000E1	2.1249532E1	8.9840000E1	2.9876053E1
9.0830000E1	8.9904743E0	8.8830000E1	3.1790523E1			8.9070000E1	1.5330397E1	8.9530000E1	2.2987267E1	9.1310000E1	1.5342542E1	8.9260000E1	3.3110246E1			8.9520000E1	2.1429866E1	8.9940000E1	3.0078646E1
9.0930000E1	8.9722840E0	8.8930000E1	3.1726202E1			8.9210000E1	1.5286990E1	8.9630000E1	2.2940758E1	9.1410000E1	1.5283252E1	8.9370000E1	3.2922051E1			8.9630000E1	2.1601088E1	9.0040000E1	3.0322072E1
9.1030000E1	8.9541305E0	8.9040000E1	3.1655599E1			8.9310000E1	1.5256060E1	8.9730000E1	2.2894342E1	9.1510000E1	1.5170435E1	8.9470000E1	3.2620127E1			8.9730000E1	2.1735976E1	9.0220000E1	3.0706493E1
9.1200000E1	8.9233538E0	8.9140000E1	3.1591550E1			8.9420000E1	1.5222109E1	8.9840000E1	2.2843393E1	9.1610000E1	1.5009981E1	8.9570000E1	3.2286196E1			8.9840000E1	2.1856771E1	9.0320000E1	3.1028023E1
9.1310000E1	8.9034959E0	8.9260000E1	3.1514863E1			8.9520000E1	1.5191310E1	8.9940000E1	2.2797174E1	9.1710000E1	1.4847943E1	8.9670000E1	3.1913479E1			8.9940000E1	2.1963049E1	9.0420000E1	3.1397989E1
9.1410000E1	8.8854815E0	8.9370000E1	3.1444730E1			8.9630000E1	1.5157504E1	9.0040000E1	2.2751049E1	9.1820000E1	1.4617276E1	8.9770000E1	3.1535314E1			9.0040000E1	2.2050186E1	9.0520000E1	3.1757163E1
9.1510000E1	8.8675037E0	8.9470000E1	3.1381109E1			8.9730000E1	1.5126836E1	9.0220000E1	2.2668259E1	9.1920000E1	1.4443535E1	8.9880000E1	3.1186800E1			9.0190000E1	2.2151680E1	9.0630000E1	3.2174321E1
9.1610000E1	8.8495622E0	8.9570000E1	3.1317616E1			8.9840000E1	1.5093173E1	9.0320000E1	2.2622394E1	9.2020000E1	1.4250366E1	8.9980000E1	3.0942171E1			9.0290000E1	2.2168238E1	9.0730000E1	3.2531258E1
9.1710000E1	8.8316570E0	8.9670000E1	3.1254251E1			8.9940000E1	1.5062635E1	9.0420000E1	2.2576623E1	9.2190000E1	1.3799177E1	9.0080000E1	3.0784679E1			9.0400000E1	2.2213609E1	9.0840000E1	3.2858551E1
9.1820000E1	8.8120031E0	8.9770000E1	3.1191015E1			9.0040000E1	1.5032159E1	9.0520000E1	2.2530944E1	9.2290000E1	1.3679863E1	9.0220000E1	3.0757189E1			9.0500000E1	2.2204813E1	9.0940000E1	3.3107418E1
9.1920000E1	8.7941739E0	8.9880000E1	3.1121603E1			9.0190000E1	1.4986560E1	9.0630000E1	2.2480804E1	9.2400000E1	1.3593102E1	9.0320000E1	3.0776150E1			9.0600000E1	2.2184919E1	9.1040000E1	3.3333416E1
9.2020000E1	8.7763807E0	8.9980000E1	3.1058635E1			9.0290000E1	1.4956238E1	9.0730000E1	2.2435318E1	9.2500000E1	1.3485302E1	9.0420000E1	3.0980607E1			9.0700000E1	2.2116094E1	9.1210000E1	3.3476476E1
9.2190000E1	8.7462150E0	9.0080000E1	3.0995794E1			9.0400000E1	1.4922955E1	9.0840000E1	2.2385391E1	9.2600000E1	1.3402164E1	9.0530000E1	3.1305836E1			9.0800000E1	2.2038054E1	9.1310000E1	3.3484027E1
9.2290000E1	8.7285189E0	9.0220000E1	3.0908031E1			9.0500000E1	1.4892761E1	9.0940000E1	2.2340099E1	9.2700000E1	1.3319259E1	9.0630000E1	3.1714963E1			9.0910000E1	2.1942724E1	9.1420000E1	3.3412014E1
9.2400000E1	8.7090945E0	9.0320000E1	3.0845495E1			9.0600000E1	1.4862629E1	9.1040000E1	2.2294899E1	9.2810000E1	1.3307316E1	9.0730000E1	3.2176463E1			9.1010000E1	2.1818106E1	9.1520000E1	3.3244795E1
9.2500000E1	8.6914735E0	9.0420000E1	3.0783086E1			9.0700000E1	1.4832558E1	9.1210000E1	2.2218268E1	9.2910000E1	1.3220514E1	9.0840000E1	3.2698112E1			9.1110000E1	2.1636718E1	9.1630000E1	3.2960999E1
9.2600000E1	8.6738882E0	9.0530000E1	3.0714582E1			9.0800000E1	1.4802547E1	9.1310000E1	2.2173314E1	9.3020000E1	1.3093070E1	9.0940000E1	3.3213773E1			9.1230000E1	2.1441621E1	9.1730000E1	3.2639831E1
9.2700000E1	8.6563384E0	9.0630000E1	3.0652437E1			9.0910000E1	1.4769606E1	9.1420000E1	2.2123969E1	9.3170000E1	1.3038993E1	9.1040000E1	3.3717779E1			9.1330000E1	2.1196491E1	9.1830000E1	3.2264815E1
9.2810000E1	8.6370747E0	9.0730000E1	3.0590418E1			9.1010000E1	1.4739722E1	9.1520000E1	2.2079206E1	9.3280000E1	1.2836195E1	9.1210000E1	3.4148537E1			9.1440000E1	2.0900196E1	9.1930000E1	3.1876716E1
9.2910000E1	8.6195994E0	9.0840000E1	3.0522343E1			9.1110000E1	1.4709900E1	9.1630000E1	2.2030071E1	9.3380000E1	1.2589135E1	9.1310000E1	3.4448436E1			9.1540000E1	2.0551018E1	9.2040000E1	3.1449252E1
9.3020000E1	8.6004174E0	9.0940000E1	3.0460587E1			9.1230000E1	1.4674192E1	9.1730000E1	2.1985498E1	9.3480000E1	1.2283024E1	9.1420000E1	3.4657273E1			9.1640000E1	2.0173177E1	9.2210000E1	3.0875208E1
9.3170000E1	8.5743290E0	9.1040000E1	3.0398957E1			9.1330000E1	1.4644502E1	9.1830000E1	2.1941015E1	9.3590000E1	1.1983404E1	9.1520000E1	3.4737818E1			9.1750000E1	1.9752717E1	9.2310000E1	3.0654251E1
9.3280000E1	8.5552477E0	9.1210000E1	3.0294471E1			9.1440000E1	1.4611912E1	9.1930000E1	2.1896622E1	9.3690000E1	1.1698212E1	9.1620000E1	3.4721523E1			9.1850000E1	1.9337464E1	9.2410000E1	3.0511201E1
9.3380000E1	8.5379380E0	9.1310000E1	3.0233177E1			9.1540000E1	1.4582348E1	9.2040000E1	2.1847894E1	9.3790000E1	1.1410908E1	9.1730000E1	3.4614389E1			9.1950000E1	1.8974174E1	9.2520000E1	3.0454598E1
9.3480000E1	8.5206633E0	9.1420000E1	3.0165896E1			9.1640000E1	1.4552844E1	9.2210000E1	2.1772799E1	9.3890000E1	1.1142477E1	9.1830000E1	3.4466348E1			9.2050000E1	1.8629528E1	9.2620000E1	3.0512038E1
9.3590000E1	8.5017015E0	9.1520000E1	3.0104862E1			9.1750000E1	1.4520458E1	9.2310000E1	2.1728747E1	9.4000000E1	1.0908865E1	9.1930000E1	3.4319049E1			9.2200000E1	1.8196967E1	9.2720000E1	3.0683953E1
9.3690000E1	8.4845001E0	9.1620000E1	3.0043951E1			9.1850000E1	1.4491079E1	9.2410000E1	2.1684783E1	9.4170000E1	1.0619557E1	9.2040000E1	3.4119831E1			9.2300000E1	1.8083955E1	9.2820000E1	3.0948732E1
9.3790000E1	8.4673335E0	9.1730000E1	2.9977091E1			9.1950000E1	1.4461760E1	9.2520000E1	2.1636526E1	9.4270000E1	1.0478413E1	9.2140000E1	3.3946187E1			9.2400000E1	1.8096880E1	9.2920000E1	3.1229723E1
9.3890000E1	8.4502017E0	9.1830000E1	2.9916439E1			9.2050000E1	1.4432499E1	9.2620000E1	2.1592749E1	9.4370000E1	1.0384354E1	9.2290000E1	3.3769705E1			9.2500000E1	1.8203142E1	9.3030000E1	3.1534503E1
9.4000000E1	8.4313967E0	9.1930000E1	2.9855910E1			9.2200000E1	1.4388720E1	9.2720000E1	2.1549061E1	9.4470000E1	1.0334206E1	9.2390000E1	3.3804890E1			9.2600000E1	1.8424376E1	9.3130000E1	3.1862180E1
9.4170000E1	8.4024167E0	9.2040000E1	2.9789469E1			9.2300000E1	1.4359607E1	9.2820000E1	2.1505461E1	9.4580000E1	1.0331279E1	9.2500000E1	3.3895064E1			9.2710000E1	1.8768841E1	9.3260000E1	3.2142810E1
9.4270000E1	8.3854162E0	9.2140000E1	2.9729196E1			9.2400000E1	1.4330554E1	9.2920000E1	2.1461949E1	9.4680000E1	1.0357265E1	9.2600000E1	3.4021611E1			9.2810000E1	1.9203676E1	9.3370000E1	3.2370419E1
9.4370000E1	8.3684501E0	9.2290000E1	2.9639016E1			9.2500000E1	1.4301559E1	9.3030000E1	2.1414188E1	9.4780000E1	1.0415719E1	9.2700000E1	3.4178471E1			9.2920000E1	1.9695865E1	9.3470000E1	3.2536151E1
9.4470000E1	8.3515183E0	9.2390000E1	2.9579047E1			9.2600000E1	1.4272623E1	9.3130000E1	2.1370861E1	9.4880000E1	1.0512704E1	9.2810000E1	3.4389875E1			9.3020000E1	2.0124979E1	9.3570000E1	3.2646286E1
9.4580000E1	8.3329329E0	9.2500000E1	2.9513222E1			9.2710000E1	1.4240861E1	9.3260000E1	2.1314667E1	9.4990000E1	1.0614504E1	9.2910000E1	3.4539241E1			9.3200000E1	2.0702836E1	9.3680000E1	3.2699557E1
9.4680000E1	8.3160730E0	9.2600000E1	2.9453509E1			9.2810000E1	1.4212047E1	9.3370000E1	2.1267233E1	9.5090000E1	1.0734711E1	9.3010000E1	3.4593172E1			9.3300000E1	2.1042756E1	9.3780000E1	3.2696881E1
9.4780000E1	8.2992472E0	9.2700000E1	2.9393916E1			9.2920000E1	1.4180420E1	9.3470000E1	2.1224204E1	9.5210000E1	1.0872286E1	9.3110000E1	3.4612334E1			9.3400000E1	2.1309211E1	9.3890000E1	3.2657913E1
9.4880000E1	8.2824555E0	9.2810000E1	2.9328503E1			9.3020000E1	1.4151729E1	9.3570000E1	2.1181261E1	9.5310000E1	1.1025952E1	9.3250000E1	3.4601822E1			9.3510000E1	2.1463525E1	9.3990000E1	3.2624038E1
9.4990000E1	8.2640238E0	9.2910000E1	2.9269163E1			9.3200000E1	1.4100231E1	9.3680000E1	2.1134124E1	9.5420000E1	1.1201292E1	9.3350000E1	3.4490380E1			9.3610000E1	2.1529726E1	9.4090000E1	3.2603659E1
9.5090000E1	8.2473033E0	9.3010000E1	2.9209943E1			9.3300000E1	1.4071702E1	9.3780000E1	2.1091364E1	9.5520000E1	1.1367422E1	9.3460000E1	3.4331320E1			9.3710000E1	2.1511923E1	9.4250000E1	3.2464593E1
9.5210000E1	8.2272833E0	9.3110000E1	2.9150843E1			9.3400000E1	1.4043231E1	9.3890000E1	2.1044427E1	9.5630000E1	1.1524504E1	9.3560000E1	3.4105240E1			9.3810000E1	2.1343986E1	9.4350000E1	3.2449332E1
9.5310000E1	8.2106372E0	9.3250000E1	2.9068304E1			9.3510000E1	1.4011979E1	9.3990000E1	2.1001849E1	9.5730000E1	1.1646033E1	9.3660000E1	3.3886252E1			9.3910000E1	2.1088764E1	9.4460000E1	3.2439340E1
9.5420000E1	8.1923653E0	9.3350000E1	2.9009490E1			9.3610000E1	1.3983629E1	9.4090000E1	2.0959356E1	9.5830000E1	1.1738248E1	9.3760000E1	3.3636843E1			9.4010000E1	2.0751861E1	9.4560000E1	3.2457329E1
9.5520000E1	8.1757898E0	9.3460000E1	2.8944933E1			9.3710000E1	1.3955336E1	9.4250000E1	2.0891546E1	9.5940000E1	1.1766656E1	9.3870000E1	3.3359387E1			9.4120000E1	2.0384913E1	9.4660000E1	3.2485533E1
9.5630000E1	8.1575955E0	9.3560000E1	2.8886369E1			9.3810000E1	1.3927101E1	9.4350000E1	2.0849277E1	9.6040000E1	1.1744437E1	9.3970000E1	3.3109429E1			9.4220000E1	1.9972721E1	9.4770000E1	3.2510930E1
9.5730000E1	8.1410903E0	9.3660000E1	2.8827923E1			9.3910000E1	1.3898922E1	9.4460000E1	2.0802879E1	9.6170000E1	1.1657281E1	9.4080000E1	3.2890861E1			9.4350000E1	1.9488465E1	9.4870000E1	3.2536850E1
9.5830000E1	8.1246186E0	9.3760000E1	2.8769596E1			9.4010000E1	1.3870801E1	9.4560000E1	2.0760789E1	9.6280000E1	1.1571627E1	9.4180000E1	3.2713630E1			9.4450000E1	1.9112054E1	9.4970000E1	3.2513816E1
9.5940000E1	8.1065381E0	9.3870000E1	2.8705573E1			9.4120000E1	1.3839933E1	9.4660000E1	2.0718784E1	9.6380000E1	1.1489212E1	9.4340000E1	3.2433713E1			9.4550000E1	1.8824377E1	9.5070000E1	3.2468535E1
9.6040000E1	8.0901363E0	9.3970000E1	2.8647493E1			9.4220000E1	1.3811931E1	9.4770000E1	2.0672676E1	9.6480000E1	1.1385137E1	9.4440000E1	3.2294953E1			9.4650000E1	1.8602848E1	9.5210000E1	3.2423568E1
9.6170000E1	8.0688635E0	9.4080000E1	2.8583741E1			9.4350000E1	1.3775612E1	9.4870000E1	2.0630849E1	9.6580000E1	1.1318146E1	9.4540000E1	3.2192583E1			9.4760000E1	1.8426388E1	9.5310000E1	3.2344971E1
9.6280000E1	8.0509071E0	9.4180000E1	2.8525908E1			9.4450000E1	1.3747740E1	9.4970000E1	2.0589107E1	9.6690000E1	1.1297258E1	9.4650000E1	3.2117957E1			9.4860000E1	1.8378626E1	9.5420000E1	3.2262517E1
9.6380000E1	8.0346178E0	9.4340000E1	2.8433618E1			9.4550000E1	1.3719925E1	9.5070000E1	2.0547450E1	9.6790000E1	1.1340522E1	9.4750000E1	3.2064059E1			9.4960000E1	1.8396911E1	9.5520000E1	3.2134493E1
9.6480000E1	8.0183615E0	9.4440000E1	2.8376089E1			9.4650000E1	1.3692165E1	9.5210000E1	2.0489270E1	9.6890000E1	1.1401953E1	9.4860000E1	3.2041084E1			9.5060000E1	1.8485662E1	9.5620000E1	3.2005931E1
9.6580000E1	8.0021380E0	9.4540000E1	2.8318676E1			9.4760000E1	1.3661695E1	9.5310000E1	2.0447815E1	9.6990000E1	1.1508096E1	9.4960000E1	3.2042010E1			9.5200000E1	1.8614859E1	9.5720000E1	3.1868058E1
9.6690000E1	7.9843301E0	9.4650000E1	2.8255656E1			9.4860000E1	1.3634054E1	9.5420000E1	2.0402310E1	9.7090000E1	1.1648700E1	9.5060000E1	3.2059877E1			9.5300000E1	1.8758151E1	9.5830000E1	3.1716866E1
9.6790000E1	7.9681755E0	9.4750000E1	2.8198487E1			9.4960000E1	1.3606468E1	9.5520000E1	2.0361031E1	9.7230000E1	1.1783938E1	9.5230000E1	3.2112444E1			9.5400000E1	1.8934138E1	9.5930000E1	3.1559290E1
9.6890000E1	7.9520536E0	9.4860000E1	2.8135734E1			9.5060000E1	1.3578938E1	9.5620000E1	2.0319834E1	9.7330000E1	1.1851254E1	9.5340000E1	3.2189130E1			9.5510000E1	1.9088202E1	9.6040000E1	3.1400935E1
9.6990000E1	7.9359643E0	9.4960000E1	2.8078807E1			9.5200000E1	1.3540490E1	9.5720000E1	2.0278722E1	9.7440000E1	1.1887972E1	9.5440000E1	3.2274248E1			9.5610000E1	1.9185141E1	9.6140000E1	3.1259964E1
9.7090000E1	7.9199076E0	9.5060000E1	2.8021996E1			9.5300000E1	1.3513094E1	9.5830000E1	2.0233594E1	9.7540000E1	1.1873503E1	9.5540000E1	3.2353467E1			9.5710000E1	1.9246694E1	9.6260000E1	3.1081505E1
9.7230000E1	7.8974827E0	9.5230000E1	2.7925680E1			9.5400000E1	1.3485753E1	9.5930000E1	2.0192655E1	9.7640000E1	1.1793671E1	9.5650000E1	3.2423964E1			9.5810000E1	1.9271134E1	9.6360000E1	3.0961172E1
9.7330000E1	7.8815039E0	9.5340000E1	2.7863534E1			9.5510000E1	1.3455742E1	9.6040000E1	2.0147719E1	9.7740000E1	1.1645245E1	9.5760000E1	3.2469025E1			9.5910000E1	1.9257424E1	9.6460000E1	3.0843586E1
9.7440000E1	7.8639645E0	9.5440000E1	2.7807158E1			9.5610000E1	1.3428517E1	9.6140000E1	2.0106954E1	9.7840000E1	1.1423277E1	9.5860000E1	3.2478307E1			9.6020000E1	1.9183904E1	9.6570000E1	3.0741656E1
9.7540000E1	7.8480534E0	9.5540000E1	2.7750897E1			9.5710000E1	1.3401347E1	9.6260000E1	2.0058145E1	9.7950000E1	1.1180726E1	9.5960000E1	3.2430760E1			9.6120000E1	1.9091450E1	9.6670000E1	3.0722293E1
9.7640000E1	7.8321745E0	9.5650000E1	2.7689140E1			9.5810000E1	1.3374232E1	9.6360000E1	2.0017562E1	9.8050000E1	1.0938488E1	9.6060000E1	3.2335873E1			9.6230000E1	1.8957663E1	9.6780000E1	3.0726389E1
9.7740000E1	7.8163278E0	9.5760000E1	2.7627521E1			9.5910000E1	1.3347172E1	9.6460000E1	1.9977061E1	9.8180000E1	1.0677556E1	9.6240000E1	3.2072758E1			9.6340000E1	1.8831707E1	9.6880000E1	3.0772391E1
9.7840000E1	7.8005131E0	9.5860000E1	2.7571622E1			9.6020000E1	1.3317470E1	9.6570000E1	1.9932604E1	9.8280000E1	1.0448966E1	9.6340000E1	3.1868232E1			9.6440000E1	1.8685078E1	9.6980000E1	3.0837981E1
9.7950000E1	7.7831539E0	9.5960000E1	2.7515837E1			9.6120000E1	1.3290525E1	9.6670000E1	1.9892275E1	9.8390000E1	1.0296680E1	9.6440000E1	3.1614568E1			9.6550000E1	1.8505551E1	9.7080000E1	3.0918066E1
9.8050000E1	7.7674064E0	9.6060000E1	2.7460165E1			9.6230000E1	1.3260948E1	9.6780000E1	1.9848006E1	9.8490000E1	1.0210954E1	9.6880000E1	3.0864165E1			9.6650000E1	1.8365541E1	9.7240000E1	3.0998033E1
9.8180000E1	7.7469822E0	9.6240000E1	2.7360238E1			9.6340000E1	1.3231437E1	9.6880000E1	1.9807848E1	9.8590000E1	1.0177356E1	9.7000000E1	3.0756979E1			9.6760000E1	1.8235149E1	9.7340000E1	3.1045290E1
9.8280000E1	7.7313078E0	9.6340000E1	2.7304880E1			9.6440000E1	1.3204666E1	9.6980000E1	1.9767771E1	9.8700000E1	1.0167363E1	9.7100000E1	3.0689677E1			9.6860000E1	1.8096576E1	9.7450000E1	3.1054430E1
9.8390000E1	7.7141026E0	9.6440000E1	2.7249635E1			9.6550000E1	1.3175281E1	9.7080000E1	1.9727775E1	9.8800000E1	1.0228281E1	9.7240000E1	3.0649535E1			9.6970000E1	1.7971628E1	9.7550000E1	3.1018783E1
9.8490000E1	7.6984948E0	9.6880000E1	2.7007879E1			9.6650000E1	1.3148623E1	9.7240000E1	1.9663950E1	9.8900000E1	1.0331829E1	9.7350000E1	3.0623204E1			9.7070000E1	1.7879775E1	9.7650000E1	3.0936027E1
9.8590000E1	7.6829185E0	9.7000000E1	2.6942319E1			9.6760000E1	1.3119363E1	9.7340000E1	1.9624164E1	9.9010000E1	1.0395916E1	9.7450000E1	3.0620128E1			9.7200000E1	1.7813821E1	9.7750000E1	3.0784386E1
9.8700000E1	7.6658210E0	9.7100000E1	2.6887807E1			9.6860000E1	1.3092818E1	9.7450000E1	1.9580493E1	9.9160000E1	1.0387737E1	9.7560000E1	3.0644464E1			9.7310000E1	1.7746587E1	9.7850000E1	3.0593041E1
9.8800000E1	7.6503109E0	9.7240000E1	2.6811675E1			9.6970000E1	1.3063682E1	9.7550000E1	1.9540876E1	9.9260000E1	1.0447501E1	9.7660000E1	3.0672907E1			9.7410000E1	1.7676110E1	9.7950000E1	3.0372186E1
9.8900000E1	7.6348321E0	9.7350000E1	2.6752009E1			9.7070000E1	1.3037250E1	9.7650000E1	1.9501339E1	9.9370000E1	1.0499014E1	9.7760000E1	3.0704793E1			9.7510000E1	1.7656381E1	9.8060000E1	3.0140577E1
9.9010000E1	7.6178416E0	9.7450000E1	2.6697882E1			9.7200000E1	1.3002969E1	9.7750000E1	1.9461882E1	9.9470000E1	1.0470696E1	9.7870000E1	3.0753063E1			9.7610000E1	1.7663757E1	9.8220000E1	2.9854667E1
9.9160000E1	7.5947337E0	9.7560000E1	2.6638468E1			9.7310000E1	1.2974032E1	9.7850000E1	1.9422505E1	9.9570000E1	1.0407097E1	9.7970000E1	3.0804410E1			9.7720000E1	1.7693551E1	9.8320000E1	2.9608269E1
9.9260000E1	7.5793674E0	9.7660000E1	2.6584571E1			9.7410000E1	1.2947782E1	9.7950000E1	1.9383208E1	9.9680000E1	1.0377049E1	9.8070000E1	3.0871763E1			9.7820000E1	1.7714745E1	9.8430000E1	2.9359805E1
9.9370000E1	7.5625003E0	9.7760000E1	2.6530783E1			9.7510000E1	1.2921585E1	9.8060000E1	1.9340073E1	9.9780000E1	1.0368916E1	9.8210000E1	3.0907285E1			9.7920000E1	1.7765449E1	9.8530000E1	2.9125251E1
9.9470000E1	7.5471992E0	9.7870000E1	2.6471742E1			9.7610000E1	1.2895441E1	9.8220000E1	1.9277502E1	9.9880000E1	1.0354780E1	9.8310000E1	3.0958050E1			9.8020000E1	1.7827745E1	9.8630000E1	2.8872494E1
9.9570000E1	7.5319291E0	9.7970000E1	2.6418182E1			9.7720000E1	1.2866744E1	9.8320000E1	1.9238498E1	9.9990000E1	1.0359781E1	9.8410000E1	3.1015660E1			9.8190000E1	1.7821381E1	9.8740000E1	2.8598053E1
9.9680000E1	7.5151676E0	9.8070000E1	2.6364730E1			9.7820000E1	1.2840711E1	9.8430000E1	1.9195685E1	1.0009000E2	1.0457731E1	9.8520000E1	3.1026482E1			9.8290000E1	1.7822165E1	9.8840000E1	2.8360476E1
9.9780000E1	7.4999622E0	9.8210000E1	2.6290080E1			9.7920000E1	1.2814730E1	9.8530000E1	1.9156847E1	1.0025000E2	1.0895114E1	9.8620000E1	3.0972298E1			9.8400000E1	1.7814766E1	9.8940000E1	2.8136924E1
9.9880000E1	7.4847877E0	9.8310000E1	2.6236887E1			9.8020000E1	1.2788802E1	9.8630000E1	1.9118087E1	1.0035000E2	1.1058868E1	9.8720000E1	3.0857277E1			9.8500000E1	1.7810816E1	9.9040000E1	2.7920764E1
9.9990000E1	7.4681311E0	9.8410000E1	2.6183802E1			9.8190000E1	1.2744845E1	9.8740000E1	1.9075542E1	1.0046000E2	1.1232304E1	9.8830000E1	3.0684015E1			9.8600000E1	1.7754124E1	9.9210000E1	2.7665528E1
1.0009000E2	7.4530209E0	9.8520000E1	2.6125533E1			9.8290000E1	1.2719059E1	9.8840000E1	1.9036946E1	1.0056000E2	1.1452194E1	9.8930000E1	3.0456550E1			9.8700000E1	1.7654077E1	9.9310000E1	2.7586981E1
1.0025000E2	7.4289082E0	9.8620000E1	2.6072674E1			9.8400000E1	1.2690754E1	9.8940000E1	1.8998429E1	1.0066000E2	1.1664780E1	9.9030000E1	3.0182899E1			9.8800000E1	1.7519178E1	9.9410000E1	2.7580395E1
1.0035000E2	7.4138774E0	9.8720000E1	2.6019921E1			9.8500000E1	1.2665077E1	9.9040000E1	1.8959990E1	1.0076000E2	1.1858555E1	9.9140000E1	2.9848095E1			9.8900000E1	1.7373190E1	9.9520000E1	2.7659566E1
1.0046000E2	7.3973786E0	9.8830000E1	2.5962017E1			9.8600000E1	1.2639452E1	9.9210000E1	1.8894822E1	1.0087000E2	1.1981367E1	9.9250000E1	2.9578100E1			9.9010000E1	1.7205524E1	9.9620000E1	2.7845974E1
1.0056000E2	7.3824116E0	9.8930000E1	2.5909488E1			9.8700000E1	1.2613878E1	9.9310000E1	1.8856592E1	1.0097000E2	1.2061557E1	9.9360000E1	2.9345416E1			9.9110000E1	1.7030625E1	9.9720000E1	2.8134442E1
1.0066000E2	7.3674749E0	9.9030000E1	2.5857066E1			9.8800000E1	1.2588357E1	9.9410000E1	1.8818440E1	1.0108000E2	1.2053107E1	9.9460000E1	2.9159283E1			9.9270000E1	1.6862884E1	9.9830000E1	2.8523564E1
1.0076000E2	7.3525684E0	9.9140000E1	2.5799524E1			9.8900000E1	1.2562887E1	9.9520000E1	1.8776561E1	1.0121000E2	1.1963053E1	9.9560000E1	2.9041049E1			9.9370000E1	1.6775368E1	9.9930000E1	2.8888924E1
1.0087000E2	7.3362060E0	9.9250000E1	2.5742110E1			9.9010000E1	1.2534930E1	9.9620000E1	1.8738571E1	1.0131000E2	1.1898288E1	9.9660000E1	2.9050527E1			9.9480000E1	1.6712270E1	1.0003000E2	2.9246206E1
1.0097000E2	7.3213628E0	9.9360000E1	2.5684824E1			9.9110000E1	1.2509568E1	9.9720000E1	1.8700657E1	1.0141000E2	1.1742257E1	9.9760000E1	2.9148848E1			9.9580000E1	1.6685752E1	1.0014000E2	2.9622312E1
1.0108000E2	7.3050699E0	9.9460000E1	2.5632856E1			9.9270000E1	1.2469096E1	9.9830000E1	1.8659041E1	1.0152000E2	1.1608443E1	9.9870000E1	2.9354541E1			9.9680000E1	1.6748646E1	1.0028000E2	3.0059983E1
1.0121000E2	7.2858614E0	9.9560000E1	2.5580993E1			9.9370000E1	1.2443867E1	9.9930000E1	1.8621289E1	1.0162000E2	1.1538880E1	9.9970000E1	2.9580779E1			9.9790000E1	1.6875059E1	1.0038000E2	3.0173493E1
1.0131000E2	7.2711200E0	9.9660000E1	2.5529235E1			9.9480000E1	1.2416175E1	1.0003000E2	1.8583612E1	1.0172000E2	1.1477042E1	1.0007000E2	2.9859796E1			9.9890000E1	1.7040276E1	1.0048000E2	3.0188306E1
1.0141000E2	7.2564084E0	9.9760000E1	2.5477582E1			9.9580000E1	1.2391053E1	1.0014000E2	1.8542257E1	1.0182000E2	1.1458208E1	1.0022000E2	3.0398204E1			1.0000000E2	1.7246639E1	1.0059000E2	3.0120459E1
1.0152000E2	7.2402601E0	9.9870000E1	2.5420885E1			9.9680000E1	1.2365983E1	1.0028000E2	1.8489755E1	1.0193000E2	1.1572934E1	1.0032000E2	3.0656719E1			1.0010000E2	1.7511131E1	1.0069000E2	2.9868783E1
1.0162000E2	7.2256110E0	9.9970000E1	2.5369451E1			9.9790000E1	1.2338464E1	1.0038000E2	1.8452345E1	1.0203000E2	1.1743390E1	1.0042000E2	3.0845233E1			1.0024000E2	1.7970598E1	1.0079000E2	2.9578709E1
1.0172000E2	7.2109915E0	1.0007000E2	2.5318121E1			9.9890000E1	1.2313499E1	1.0048000E2	1.8415010E1	1.0219000E2	1.2094638E1	1.0053000E2	3.1014044E1			1.0034000E2	1.8202083E1	1.0090000E2	2.9219630E1
1.0182000E2	7.1964016E0	1.0022000E2	2.5241322E1			1.0000000E2	1.2286097E1	1.0059000E2	1.8374030E1	1.0230000E2	1.2436307E1	1.0063000E2	3.1097135E1			1.0045000E2	1.8436067E1	1.0100000E2	2.8826532E1
1.0193000E2	7.1803868E0	1.0032000E2	2.5190251E1			1.0010000E2	1.2261239E1	1.0069000E2	1.8336854E1	1.0240000E2	1.2779915E1	1.0073000E2	3.1112951E1			1.0055000E2	1.8659082E1	1.0110000E2	2.8416895E1
1.0203000E2	7.1658588E0	1.0042000E2	2.5139284E1			1.0024000E2	1.2226522E1	1.0079000E2	1.8299753E1	1.0250000E2	1.3011346E1	1.0083000E2	3.1100818E1			1.0065000E2	1.8842033E1	1.0127000E2	2.7933791E1
1.0219000E2	7.1426751E0	1.0053000E2	2.5083339E1			1.0034000E2	1.2201784E1	1.0090000E2	1.8259029E1	1.0260000E2	1.3119808E1	1.0094000E2	3.1023364E1			1.0076000E2	1.8964263E1	1.0138000E2	2.7531192E1
1.0230000E2	7.1267799E0	1.0063000E2	2.5032589E1			1.0045000E2	1.2174630E1	1.0100000E2	1.8222086E1	1.0271000E2	1.3175132E1	1.0104000E2	3.0886974E1			1.0086000E2	1.8999239E1	1.0148000E2	2.7216980E1
1.0240000E2	7.1123604E0	1.0073000E2	2.4981940E1			1.0055000E2	1.2149997E1	1.0110000E2	1.8185217E1	1.0281000E2	1.3133446E1	1.0121000E2	3.0571070E1			1.0096000E2	1.8941728E1	1.0158000E2	2.7013346E1
1.0250000E2	7.0979700E0	1.0083000E2	2.4931395E1			1.0065000E2	1.2125414E1	1.0127000E2	1.8122712E1	1.0291000E2	1.2950234E1	1.0132000E2	3.0417439E1			1.0106000E2	1.8781940E1	1.0169000E2	2.6816027E1
1.0260000E2	7.0836088E0	1.0094000E2	2.4875913E1			1.0076000E2	1.2098431E1	1.0138000E2	1.8082382E1	1.0301000E2	1.2646181E1	1.0142000E2	3.0255293E1			1.0120000E2	1.8429677E1	1.0179000E2	2.6730845E1
1.0271000E2	7.0678450E0	1.0104000E2	2.4825582E1			1.0086000E2	1.2073952E1	1.0148000E2	1.8045796E1	1.0316000E2	1.2278494E1	1.0152000E2	3.0125627E1			1.0130000E2	1.8072164E1	1.0189000E2	2.6722623E1
1.0281000E2	7.0535447E0	1.0121000E2	2.4740252E1			1.0096000E2	1.2049523E1	1.0158000E2	1.8009284E1	1.0327000E2	1.1953415E1	1.0163000E2	3.0005004E1			1.0141000E2	1.7515092E1	1.0200000E2	2.6798124E1
1.0291000E2	7.0392734E0	1.0132000E2	2.4685196E1			1.0106000E2	1.2025143E1	1.0169000E2	1.7969207E1	1.0337000E2	1.1599301E1	1.0173000E2	2.9924099E1			1.0151000E2	1.6977979E1	1.0210000E2	2.6945609E1
1.0301000E2	7.0250309E0	1.0142000E2	2.4635250E1			1.0120000E2	1.1991095E1	1.0179000E2	1.7932850E1	1.0348000E2	1.1264120E1	1.0184000E2	2.9861675E1			1.0161000E2	1.6441403E1	1.0224000E2	2.7266750E1
1.0316000E2	7.0037212E0	1.0152000E2	2.4585406E1			1.0130000E2	1.1966833E1	1.0189000E2	1.7896566E1	1.0358000E2	1.1022815E1	1.0194000E2	2.9868977E1			1.0171000E2	1.5888257E1	1.0234000E2	2.7534498E1
1.0327000E2	6.9881352E0	1.0163000E2	2.4530694E1			1.0141000E2	1.1940202E1	1.0200000E2	1.7856740E1	1.0369000E2	1.0834829E1	1.0205000E2	2.9940819E1			1.0181000E2	1.5360421E1	1.0244000E2	2.7843767E1
1.0337000E2	6.9739962E0	1.0173000E2	2.4481061E1			1.0151000E2	1.1916044E1	1.0210000E2	1.7820610E1	1.0379000E2	1.0725681E1	1.0220000E2	3.0173766E1			1.0191000E2	1.5026382E1	1.0255000E2	2.8127588E1
1.0348000E2	6.9584763E0	1.0184000E2	2.4426582E1			1.0161000E2	1.1891934E1	1.0224000E2	1.7770152E1	1.0389000E2	1.0622781E1	1.0231000E2	3.0395599E1			1.0202000E2	1.4905524E1	1.0265000E2	2.8321137E1
1.0358000E2	6.9443973E0	1.0194000E2	2.4377160E1			1.0171000E2	1.1867873E1	1.0234000E2	1.7734198E1	1.0399000E2	1.0536123E1	1.0241000E2	3.0646635E1			1.0212000E2	1.4925134E1	1.0275000E2	2.8485982E1
1.0369000E2	6.9289433E0	1.0205000E2	2.4322911E1			1.0181000E2	1.1843861E1	1.0244000E2	1.7698316E1	1.0409000E2	1.0496802E1	1.0251000E2	3.0837153E1			1.0223000E2	1.5156332E1	1.0286000E2	2.8602551E1
1.0379000E2	6.9149241E0	1.0220000E2	2.4249130E1			1.0191000E2	1.1819898E1	1.0255000E2	1.7658931E1	1.0421000E2	1.0428417E1	1.0262000E2	3.0981213E1			1.0235000E2	1.5627866E1	1.0296000E2	2.8595915E1
1.0389000E2	6.9009332E0	1.0231000E2	2.4195166E1			1.0202000E2	1.1793594E1	1.0265000E2	1.7623202E1	1.0431000E2	1.0369518E1	1.0272000E2	3.1046599E1			1.0245000E2	1.6164071E1	1.0306000E2	2.8547087E1
1.0399000E2	6.8869707E0	1.0241000E2	2.4146212E1			1.0212000E2	1.1769732E1	1.0275000E2	1.7587545E1	1.0441000E2	1.0317970E1	1.0282000E2	3.1057225E1			1.0255000E2	1.6721262E1	1.0322000E2	2.8373042E1
1.0409000E2	6.8730363E0	1.0251000E2	2.4097358E1			1.0223000E2	1.1743540E1	1.0286000E2	1.7548406E1	1.0451000E2	1.0241721E1	1.0292000E2	3.0953499E1			1.0266000E2	1.7248457E1	1.0332000E2	2.8206141E1
1.0421000E2	6.8563524E0	1.0262000E2	2.4043732E1			1.0235000E2	1.1715033E1	1.0296000E2	1.7512900E1	1.0461000E2	1.0179120E1	1.0303000E2	3.0763710E1			1.0276000E2	1.7694526E1	1.0343000E2	2.7976537E1
1.0431000E2	6.8424800E0	1.0272000E2	2.3995084E1			1.0245000E2	1.1691330E1	1.0306000E2	1.7477467E1	1.0471000E2	1.0148276E1	1.0313000E2	3.0501964E1			1.0286000E2	1.8067329E1	1.0353000E2	2.7759308E1
1.0441000E2	6.8286357E0	1.0282000E2	2.3946535E1			1.0255000E2	1.1667675E1	1.0322000E2	1.7420922E1	1.0482000E2	1.0109172E1	1.0324000E2	3.0182618E1			1.0297000E2	1.8258881E1	1.0363000E2	2.7556234E1
1.0451000E2	6.8148194E0	1.0292000E2	2.3898085E1			1.0266000E2	1.1641710E1	1.0332000E2	1.7385674E1	1.0492000E2	1.0078664E1	1.0336000E2	2.9784947E1			1.0307000E2	1.8266955E1	1.0374000E2	2.7333715E1
1.0461000E2	6.8010311E0	1.0303000E2	2.3844902E1			1.0276000E2	1.1618156E1	1.0343000E2	1.7346985E1	1.0502000E2	1.0085230E1	1.0346000E2	2.9390120E1			1.0323000E2	1.8069730E1	1.0384000E2	2.7116141E1
1.0471000E2	6.7872706E0	1.0313000E2	2.3796657E1			1.0286000E2	1.1594649E1	1.0353000E2	1.7311887E1	1.0517000E2	1.0045394E1	1.0357000E2	2.8961239E1			1.0333000E2	1.7790793E1	1.0395000E2	2.6893298E1
1.0482000E2	6.7721663E0	1.0324000E2	2.3743700E1			1.0297000E2	1.1568846E1	1.0363000E2	1.7276860E1	1.0527000E2	1.0119815E1	1.0367000E2	2.8608850E1			1.0344000E2	1.7400641E1	1.0406000E2	2.6725281E1
1.0492000E2	6.7584643E0	1.0336000E2	2.3686063E1			1.0307000E2	1.1545439E1	1.0374000E2	1.7238412E1	1.0537000E2	1.0125247E1	1.0377000E2	2.8296405E1			1.0354000E2	1.6986839E1	1.0421000E2	2.6556278E1
1.0502000E2	6.7447900E0	1.0346000E2	2.3638140E1			1.0323000E2	1.1508086E1	1.0384000E2	1.7203534E1	1.0548000E2	1.0082991E1	1.0388000E2	2.8001609E1			1.0365000E2	1.6532000E1	1.0432000E2	2.6482628E1
1.0517000E2	6.7243304E0	1.0357000E2	2.3585536E1			1.0333000E2	1.1484802E1	1.0395000E2	1.7165249E1	1.0558000E2	1.0078656E1	1.0398000E2	2.7780990E1			1.0375000E2	1.6141698E1	1.0442000E2	2.6440735E1
1.0527000E2	6.7107251E0	1.0367000E2	2.3537815E1			1.0344000E2	1.1459244E1	1.0406000E2	1.7127050E1	1.0568000E2	1.0110165E1	1.0408000E2	2.7635055E1			1.0386000E2	1.5781594E1	1.0452000E2	2.6450070E1
1.0537000E2	6.6971474E0	1.0377000E2	2.3490191E1			1.0354000E2	1.1436058E1	1.0421000E2	1.7075097E1	1.0579000E2	1.0113805E1	1.0424000E2	2.7497223E1			1.0396000E2	1.5501691E1	1.0463000E2	2.6485471E1
1.0548000E2	6.6822436E0	1.0388000E2	2.3437917E1			1.0365000E2	1.1410609E1	1.0432000E2	1.7037098E1	1.0589000E2	1.0151658E1	1.0435000E2	2.7471799E1			1.0406000E2	1.5309566E1	1.0473000E2	2.6545073E1
1.0558000E2	6.6687235E0	1.0398000E2	2.3390495E1			1.0375000E2	1.1387522E1	1.0442000E2	1.7002627E1	1.0599000E2	1.0224043E1	1.0445000E2	2.7479707E1			1.0423000E2	1.5156986E1	1.0483000E2	2.6610200E1
1.0568000E2	6.6552308E0	1.0408000E2	2.3343169E1			1.0386000E2	1.1362180E1	1.0452000E2	1.6968226E1	1.0617000E2	1.0396582E1	1.0455000E2	2.7496507E1			1.0434000E2	1.5149241E1	1.0494000E2	2.6672512E1
1.0579000E2	6.6404203E0	1.0424000E2	2.3267647E1			1.0396000E2	1.1339191E1	1.0463000E2	1.6930465E1	1.0628000E2	1.0556255E1	1.0465000E2	2.7521627E1			1.0444000E2	1.5198198E1	1.0504000E2	2.6744215E1
1.0589000E2	6.6269848E0	1.0435000E2	2.3215868E1			1.0406000E2	1.1316249E1	1.0473000E2	1.6896210E1	1.0638000E2	1.0715988E1	1.0476000E2	2.7536878E1			1.0454000E2	1.5267821E1	1.0520000E2	2.6713409E1
1.0599000E2	6.6135765E0	1.0445000E2	2.3168895E1			1.0423000E2	1.1277353E1	1.0483000E2	1.6862024E1	1.0649000E2	1.0900540E1	1.0486000E2	2.7525944E1			1.0464000E2	1.5351436E1	1.0530000E2	2.6709994E1
1.0617000E2	6.5895099E0	1.0455000E2	2.3122018E1			1.0434000E2	1.1252257E1	1.0494000E2	1.6824499E1	1.0659000E2	1.1071668E1	1.0497000E2	2.7478630E1			1.0501000E2	1.5259576E1	1.0541000E2	2.6604959E1
1.0628000E2	6.5748457E0	1.0465000E2	2.3075236E1			1.0444000E2	1.1229490E1	1.0504000E2	1.6790458E1	1.0669000E2	1.1216897E1	1.0507000E2	2.7407207E1			1.0514000E2	1.5195021E1	1.0551000E2	2.6488902E1
1.0638000E2	6.5615429E0	1.0476000E2	2.3023884E1			1.0454000E2	1.1206770E1	1.0520000E2	1.6736136E1	1.0680000E2	1.1324062E1	1.0522000E2	2.7284208E1			1.0527000E2	1.5145728E1	1.0562000E2	2.6368928E1
1.0649000E2	6.5469409E0	1.0486000E2	2.2977300E1			1.0464000E2	1.1184095E1	1.0530000E2	1.6702274E1	1.0690000E2	1.1379313E1	1.0532000E2	2.7190540E1			1.0537000E2	1.5043975E1	1.0572000E2	2.6295325E1
1.0659000E2	6.5336946E0	1.0497000E2	2.2926167E1			1.0501000E2	1.1100598E1	1.0541000E2	1.6665105E1	1.0700000E2	1.1394533E1	1.0542000E2	2.7044127E1			1.0548000E2	1.4880368E1	1.0582000E2	2.6241573E1
1.0669000E2	6.5204750E0	1.0507000E2	2.2879781E1			1.0514000E2	1.1071409E1	1.0551000E2	1.6631387E1	1.0717000E2	1.1351391E1	1.0553000E2	2.6891901E1			1.0558000E2	1.4721201E1	1.0593000E2	2.6252128E1
1.0680000E2	6.5059644E0	1.0522000E2	2.2810377E1			1.0527000E2	1.1042297E1	1.0562000E2	1.6594376E1	1.0727000E2	1.1278053E1	1.0563000E2	2.6805923E1			1.0568000E2	1.4608590E1	1.0603000E2	2.6376319E1
1.0690000E2	6.4928010E0	1.0532000E2	2.2764225E1			1.0537000E2	1.1019955E1	1.0572000E2	1.6560800E1	1.0738000E2	1.1174488E1	1.0574000E2	2.6753564E1			1.0579000E2	1.4498062E1	1.0613000E2	2.6560610E1
1.0700000E2	6.4796642E0	1.0542000E2	2.2718167E1			1.0548000E2	1.0995431E1	1.0582000E2	1.6527293E1	1.0748000E2	1.1075263E1	1.0584000E2	2.6747347E1			1.0589000E2	1.4430687E1	1.0629000E2	2.6844247E1
1.0717000E2	6.4573926E0	1.0553000E2	2.2667610E1			1.0558000E2	1.0973184E1	1.0593000E2	1.6490513E1	1.0759000E2	1.1010160E1	1.0595000E2	2.6802490E1			1.0599000E2	1.4389131E1	1.0640000E2	2.7138851E1
1.0727000E2	6.4443274E0	1.0563000E2	2.2621747E1			1.0568000E2	1.0950983E1	1.0603000E2	1.6457148E1	1.0769000E2	1.0987228E1	1.0605000E2	2.6915856E1			1.0610000E2	1.4377020E1	1.0650000E2	2.7452122E1
1.0738000E2	6.4299863E0	1.0574000E2	2.2571405E1			1.0579000E2	1.0926612E1	1.0613000E2	1.6423851E1	1.0779000E2	1.1012846E1	1.0622000E2	2.7129225E1			1.0625000E2	1.4432776E1	1.0661000E2	2.7785417E1
1.0748000E2	6.4169766E0	1.0584000E2	2.2525736E1			1.0589000E2	1.0904505E1	1.0629000E2	1.6370715E1	1.0790000E2	1.1090853E1	1.0632000E2	2.7313146E1			1.0636000E2	1.4467406E1	1.0671000E2	2.7990370E1
1.0759000E2	6.4026963E0	1.0595000E2	2.2475608E1			1.0599000E2	1.0882442E1	1.0640000E2	1.6334284E1	1.0800000E2	1.1181634E1	1.0642000E2	2.7503454E1			1.0646000E2	1.4476940E1	1.0682000E2	2.8124990E1
1.0769000E2	6.3897418E0	1.0605000E2	2.2430133E1			1.0610000E2	1.0858224E1	1.0650000E2	1.6301235E1	1.0816000E2	1.1372762E1	1.0653000E2	2.7706727E1			1.0656000E2	1.4476572E1	1.0692000E2	2.8189278E1
1.0779000E2	6.3768135E0	1.0622000E2	2.2353037E1			1.0625000E2	1.0825287E1	1.0661000E2	1.6264958E1	1.0827000E2	1.1448835E1	1.0663000E2	2.7853945E1			1.0666000E2	1.4445506E1	1.0702000E2	2.8156251E1
1.0790000E2	6.3626226E0	1.0632000E2	2.2307811E1			1.0636000E2	1.0801196E1	1.0671000E2	1.6232049E1	1.0837000E2	1.1409691E1	1.0674000E2	2.7930775E1			1.0676000E2	1.4384373E1	1.0713000E2	2.7981988E1
1.0800000E2	6.3497492E0	1.0642000E2	2.2262675E1			1.0646000E2	1.0779342E1	1.0682000E2	1.6195927E1	1.0847000E2	1.1268590E1	1.0684000E2	2.7951120E1			1.0686000E2	1.4305488E1	1.0728000E2	2.7710674E1
1.0816000E2	6.3292059E0	1.0653000E2	2.2213132E1			1.0656000E2	1.0757533E1	1.0692000E2	1.6163158E1	1.0857000E2	1.0994237E1	1.0694000E2	2.7936406E1			1.0697000E2	1.4211550E1	1.0739000E2	2.7423379E1
1.0827000E2	6.3151210E0	1.0663000E2	2.2168189E1			1.0666000E2	1.0735767E1	1.0702000E2	1.6130455E1	1.0867000E2	1.0577118E1	1.0704000E2	2.7864850E1			1.0707000E2	1.4119934E1	1.0749000E2	2.7136579E1
1.0837000E2	6.3023437E0	1.0674000E2	2.2118856E1			1.0676000E2	1.0714046E1	1.0713000E2	1.6094559E1	1.0878000E2	1.0035556E1	1.0721000E2	2.7732045E1			1.0720000E2	1.4052330E1	1.0759000E2	2.6859050E1
1.0847000E2	6.2895922E0	1.0684000E2	2.2074103E1			1.0686000E2	1.0692368E1	1.0728000E2	1.6045737E1	1.0888000E2	9.4056228E0	1.0731000E2	2.7573489E1			1.0730000E2	1.4012366E1	1.0770000E2	2.6592606E1
1.0857000E2	6.2768666E0	1.0694000E2	2.2029441E1			1.0697000E2	1.0668573E1	1.0739000E2	1.6010029E1	1.0898000E2	8.7831196E0	1.0742000E2	2.7428522E1			1.0741000E2	1.3996845E1	1.0780000E2	2.6441017E1
1.0867000E2	6.2641667E0	1.0704000E2	2.1984869E1			1.0707000E2	1.0646988E1	1.0749000E2	1.5977636E1	1.0908000E2	8.1858751E0	1.0752000E2	2.7315658E1			1.0751000E2	1.4080719E1	1.0790000E2	2.6394078E1
1.0878000E2	6.2502265E0	1.0721000E2	2.1909304E1			1.0720000E2	1.0618992E1	1.0759000E2	1.5945309E1	1.0923000E2	7.6733148E0	1.0762000E2	2.7234732E1			1.0761000E2	1.4246918E1	1.0800000E2	2.6426742E1
1.0888000E2	6.2375805E0	1.0731000E2	2.1864975E1			1.0730000E2	1.0597506E1	1.0770000E2	1.5909825E1	1.0933000E2	7.3644584E0	1.0772000E2	2.7170956E1			1.0771000E2	1.4496271E1	1.0811000E2	2.6564852E1
1.0898000E2	6.2249600E0	1.0742000E2	2.1816317E1			1.0741000E2	1.0573923E1	1.0780000E2	1.5877634E1	1.0943000E2	7.2144510E0	1.0783000E2	2.7174483E1			1.0782000E2	1.4824454E1	1.0824000E2	2.6798047E1
1.0908000E2	6.2123652E0	1.0752000E2	2.1772176E1			1.0751000E2	1.0552529E1	1.0790000E2	1.5845509E1	1.0954000E2	7.2174909E0	1.0793000E2	2.7219716E1			1.0792000E2	1.5258414E1	1.0834000E2	2.7042467E1
1.0923000E2	6.1935206E0	1.0762000E2	2.1728125E1			1.0761000E2	1.0531178E1	1.0800000E2	1.5813449E1	1.0964000E2	7.4064336E0	1.0803000E2	2.7280534E1			1.0802000E2	1.5754759E1	1.0845000E2	2.7284111E1
1.0933000E2	6.1809893E0	1.0772000E2	2.1684163E1			1.0771000E2	1.0509870E1	1.0811000E2	1.5778258E1	1.0975000E2	7.7944573E0	1.0813000E2	2.7307994E1			1.0819000E2	1.6389380E1	1.0856000E2	2.7467659E1
1.0943000E2	6.1684834E0	1.0783000E2	2.1635907E1			1.0782000E2	1.0486482E1	1.0824000E2	1.5736770E1	1.0985000E2	8.2847640E0	1.0826000E2	2.7353856E1			1.0829000E2	1.6850668E1	1.0866000E2	2.7590396E1
1.0954000E2	6.1547561E0	1.0793000E2	2.1592131E1			1.0792000E2	1.0465265E1	1.0834000E2	1.5704930E1	1.0995000E2	8.8180918E0	1.0836000E2	2.7329606E1			1.0839000E2	1.7265132E1	1.0876000E2	2.7684087E1
1.0964000E2	6.1423033E0	1.0803000E2	2.1548444E1			1.0802000E2	1.0444090E1	1.0845000E2	1.5669980E1	1.1006000E2	9.3521557E0	1.0846000E2	2.7212019E1			1.0849000E2	1.7574169E1	1.0886000E2	2.7709795E1
1.0975000E2	6.1286343E0	1.0813000E2	2.1504845E1			1.0819000E2	1.0408192E1	1.0856000E2	1.5635108E1	1.1021000E2	9.9678916E0	1.0857000E2	2.7002825E1			1.0860000E2	1.7690537E1	1.0896000E2	2.7674392E1
1.0985000E2	6.1162343E0	1.0826000E2	2.1448299E1			1.0829000E2	1.0387134E1	1.0866000E2	1.5603474E1	1.1031000E2	1.0363780E1	1.0867000E2	2.6698678E1			1.0870000E2	1.7584947E1	1.0907000E2	2.7566154E1
1.0995000E2	6.1038594E0	1.0836000E2	2.1404903E1			1.0839000E2	1.0366118E1	1.0876000E2	1.5571904E1	1.1042000E2	1.0661942E1	1.0877000E2	2.6385187E1			1.0880000E2	1.7324683E1	1.0921000E2	2.7468909E1
1.1006000E2	6.0902759E0	1.0846000E2	2.1361595E1			1.0849000E2	1.0345144E1	1.0886000E2	1.5540397E1	1.1052000E2	1.0880493E1	1.0887000E2	2.6061742E1			1.0890000E2	1.6918051E1	1.0931000E2	2.7475571E1
1.1021000E2	6.0718017E0	1.0857000E2	2.1314057E1			1.0860000E2	1.0322122E1	1.0896000E2	1.5508955E1	1.1063000E2	1.1026878E1	1.0897000E2	2.5766843E1			1.0901000E2	1.6325495E1	1.0942000E2	2.7476787E1
1.1031000E2	6.0595167E0	1.0867000E2	2.1270932E1			1.0870000E2	1.0301237E1	1.0907000E2	1.5474441E1	1.1074000E2	1.1112137E1	1.0907000E2	2.5497972E1			1.0911000E2	1.5637271E1	1.0952000E2	2.7546725E1
1.1042000E2	6.0460319E0	1.0877000E2	2.1227895E1			1.0880000E2	1.0280395E1	1.0921000E2	1.5430626E1	1.1084000E2	1.1144796E1	1.0924000E2	2.5265546E1			1.0921000E2	1.4999517E1	1.0962000E2	2.7674631E1
1.1052000E2	6.0337991E0	1.0887000E2	2.1184945E1			1.0890000E2	1.0259595E1	1.0931000E2	1.5399405E1	1.1094000E2	1.1128915E1	1.0935000E2	2.5268038E1			1.0932000E2	1.4373977E1	1.0973000E2	2.7895120E1
1.1063000E2	6.0203715E0	1.0897000E2	2.1142082E1			1.0901000E2	1.0236763E1	1.0942000E2	1.5365136E1	1.1104000E2	1.1106230E1	1.0945000E2	2.5388584E1			1.0942000E2	1.3793528E1	1.0983000E2	2.8148401E1
1.1074000E2	6.0069738E0	1.0907000E2	2.1099305E1			1.0911000E2	1.0216051E1	1.0952000E2	1.5334048E1	1.1120000E2	1.1044691E1	1.0955000E2	2.5647716E1			1.0953000E2	1.3294186E1	1.0993000E2	2.8424739E1
1.1084000E2	5.9948200E0	1.0924000E2	2.1026784E1			1.0921000E2	1.0195381E1	1.0962000E2	1.5303022E1	1.1130000E2	1.0985887E1	1.0966000E2	2.6011556E1			1.0963000E2	1.2937318E1	1.1003000E2	2.8635605E1
1.1094000E2	5.9826908E0	1.0935000E2	2.0979991E1			1.0932000E2	1.0172693E1	1.0973000E2	1.5268967E1	1.1141000E2	1.0863188E1	1.0976000E2	2.6460846E1			1.0973000E2	1.2803655E1	1.1014000E2	2.8832225E1
1.1104000E2	5.9705861E0	1.0945000E2	2.0937542E1			1.0942000E2	1.0152110E1	1.0983000E2	1.5238074E1	1.1151000E2	1.0705977E1	1.0986000E2	2.6952603E1			1.0983000E2	1.2817294E1	1.1027000E2	2.8995220E1
1.1120000E2	5.9512695E0	1.0955000E2	2.0895180E1			1.0953000E2	1.0129518E1	1.0993000E2	1.5207243E1	1.1161000E2	1.0517095E1	1.0997000E2	2.7441784E1			1.0994000E2	1.2960311E1	1.1038000E2	2.8972912E1
1.1130000E2	5.9392283E0	1.0966000E2	2.0848680E1			1.0963000E2	1.0109023E1	1.1003000E2	1.5176474E1	1.1171000E2	1.0319669E1	1.1007000E2	2.7842050E1			1.1004000E2	1.3152300E1	1.1048000E2	2.8815434E1
1.1141000E2	5.9260112E0	1.0976000E2	2.0806497E1			1.0973000E2	1.0088569E1	1.1014000E2	1.5142701E1	1.1182000E2	1.0112867E1	1.1022000E2	2.8325123E1			1.1019000E2	1.3589217E1	1.1058000E2	2.8575403E1
1.1151000E2	5.9140212E0	1.0986000E2	2.0764399E1			1.0983000E2	1.0068157E1	1.1027000E2	1.5102883E1	1.1192000E2	9.9336285E0	1.1032000E2	2.8596080E1			1.1030000E2	1.3959997E1	1.1069000E2	2.8273578E1
1.1161000E2	5.9020554E0	1.0997000E2	2.0718191E1			1.0994000E2	1.0045752E1	1.1038000E2	1.5069273E1	1.1202000E2	9.8037711E0	1.1043000E2	2.8766990E1			1.1040000E2	1.4245182E1	1.1079000E2	2.7958968E1
1.1171000E2	5.8901139E0	1.1007000E2	2.0676272E1			1.1004000E2	1.0025426E1	1.1048000E2	1.5038784E1	1.1215000E2	9.7553362E0	1.1053000E2	2.8860032E1			1.1050000E2	1.4552521E1	1.1089000E2	2.7626912E1
1.1182000E2	5.8770061E0	1.1022000E2	2.0613552E1			1.1019000E2	9.9950153E0	1.1058000E2	1.5008356E1	1.1225000E2	9.8105143E0	1.1063000E2	2.8884144E1			1.1060000E2	1.4860792E1	1.1099000E2	2.7309420E1
1.1192000E2	5.8651152E0	1.1032000E2	2.0571845E1			1.1030000E2	9.9727725E0	1.1069000E2	1.4974957E1	1.1235000E2	9.9648791E0	1.1074000E2	2.8868603E1			1.1071000E2	1.5190190E1	1.1110000E2	2.7069494E1
1.1202000E2	5.8532484E0	1.1043000E2	2.0526065E1			1.1040000E2	9.9525947E0	1.1079000E2	1.4944658E1	1.1246000E2	1.0220540E1	1.1084000E2	2.8819617E1			1.1081000E2	1.5481412E1	1.1123000E2	2.6948005E1
1.1215000E2	5.8378574E0	1.1053000E2	2.0484535E1			1.1050000E2	9.9324578E0	1.1089000E2	1.4914421E1	1.1256000E2	1.0516727E1	1.1094000E2	2.8742764E1			1.1091000E2	1.5744561E1	1.1134000E2	2.6905494E1
1.1225000E2	5.8260458E0	1.1063000E2	2.0443089E1			1.1060000E2	9.9123616E0	1.1099000E2	1.4884245E1	1.1266000E2	1.0839221E1	1.1105000E2	2.8657600E1			1.1101000E2	1.6010162E1	1.1144000E2	2.6928523E1
1.1235000E2	5.8142580E0	1.1074000E2	2.0397595E1			1.1071000E2	9.8903027E0	1.1110000E2	1.4851121E1	1.1276000E2	1.1127836E1	1.1122000E2	2.8524552E1			1.1111000E2	1.6261968E1	1.1155000E2	2.7055663E1
1.1246000E2	5.8013190E0	1.1084000E2	2.0356325E1			1.1081000E2	9.8702918E0	1.1123000E2	1.4812071E1	1.1287000E2	1.1344157E1	1.1133000E2	2.8401709E1			1.1125000E2	1.6445434E1	1.1165000E2	2.7267249E1
1.1256000E2	5.7895813E0	1.1094000E2	2.0315138E1			1.1091000E2	9.8503213E0	1.1134000E2	1.4779108E1	1.1297000E2	1.1448566E1	1.1143000E2	2.8238087E1			1.1135000E2	1.6603502E1	1.1175000E2	2.7553778E1
1.1266000E2	5.7778673E0	1.1105000E2	2.0269929E1			1.1101000E2	9.8303913E0	1.1144000E2	1.4749206E1	1.1307000E2	1.1413197E1	1.1153000E2	2.8024632E1			1.1146000E2	1.6712675E1	1.1185000E2	2.7856484E1
1.1276000E2	5.7661770E0	1.1122000E2	2.0200258E1			1.1111000E2	9.8105016E0	1.1155000E2	1.4716383E1	1.1323000E2	1.1156115E1	1.1163000E2	2.7765994E1			1.1156000E2	1.6759664E1	1.1196000E2	2.8190068E1
1.1287000E2	5.7533450E0	1.1133000E2	2.0155305E1			1.1125000E2	9.7827236E0	1.1165000E2	1.4686607E1	1.1333000E2	1.0902432E1	1.1174000E2	2.7450043E1			1.1166000E2	1.6724618E1	1.1206000E2	2.8554218E1
1.1297000E2	5.7417044E0	1.1143000E2	2.0114525E1			1.1135000E2	9.7629304E0	1.1175000E2	1.4656892E1	1.1343000E2	1.0537586E1	1.1184000E2	2.7122123E1			1.1177000E2	1.6609600E1	1.1224000E2	2.8888387E1
1.1307000E2	5.7300872E0	1.1153000E2	2.0073827E1			1.1146000E2	9.7412040E0	1.1185000E2	1.4627237E1	1.1353000E2	1.0112632E1	1.1195000E2	2.6791596E1			1.1187000E2	1.6473193E1	1.1234000E2	2.9225394E1
1.1323000E2	5.7115487E0	1.1163000E2	2.0033212E1			1.1156000E2	9.7214948E0	1.1196000E2	1.4594686E1	1.1364000E2	9.6665564E0	1.1205000E2	2.6473424E1			1.1197000E2	1.6291827E1	1.1244000E2	2.9549960E1
1.1333000E2	5.6999926E0	1.1174000E2	1.9988630E1			1.1166000E2	9.7018254E0	1.1206000E2	1.4565157E1	1.1374000E2	9.3564608E0	1.1221000E2	2.6185467E1			1.1207000E2	1.6083454E1	1.1255000E2	2.9857863E1
1.1343000E2	5.6884599E0	1.1184000E2	1.9948188E1			1.1177000E2	9.6802351E0	1.1224000E2	1.4512154E1	1.1384000E2	9.1467407E0	1.1231000E2	2.6033980E1			1.1222000E2	1.5852238E1	1.1265000E2	3.0031410E1
1.1353000E2	5.6769505E0	1.1195000E2	1.9903795E1			1.1187000E2	9.6606492E0	1.1234000E2	1.4482792E1	1.1394000E2	9.0351672E0	1.1241000E2	2.5944283E1			1.1232000E2	1.5684198E1	1.1275000E2	3.0111118E1
1.1364000E2	5.6643171E0	1.1205000E2	1.9863524E1			1.1197000E2	9.6411029E0	1.1244000E2	1.4453489E1	1.1405000E2	9.0443398E0	1.1252000E2	2.5959431E1			1.1242000E2	1.5544316E1	1.1285000E2	3.0075031E1
1.1374000E2	5.6528566E0	1.1221000E2	1.9799260E1			1.1207000E2	9.6215962E0	1.1255000E2	1.4421325E1	1.1417000E2	9.1789317E0	1.1262000E2	2.6035523E1			1.1253000E2	1.5438765E1	1.1296000E2	2.9923301E1
1.1384000E2	5.6414192E0	1.1231000E2	1.9759200E1			1.1222000E2	9.5924101E0	1.1265000E2	1.4392146E1	1.1427000E2	9.3463580E0	1.1272000E2	2.6162944E1			1.1263000E2	1.5314781E1	1.1306000E2	2.9615844E1
1.1394000E2	5.6300050E0	1.1241000E2	1.9719222E1			1.1232000E2	9.5730019E0	1.1275000E2	1.4363027E1	1.1438000E2	9.5396505E0	1.1282000E2	2.6332045E1			1.1273000E2	1.5211862E1	1.1320000E2	2.9153676E1
1.1405000E2	5.6174760E0	1.1252000E2	1.9675339E1			1.1242000E2	9.5536330E0	1.1285000E2	1.4333966E1	1.1448000E2	9.6662650E0	1.1293000E2	2.6472382E1			1.1284000E2	1.5101666E1	1.1331000E2	2.8725762E1
1.1417000E2	5.6038399E0	1.1262000E2	1.9635530E1			1.1253000E2	9.5323724E0	1.1296000E2	1.4302068E1	1.1458000E2	9.7433603E0	1.1303000E2	2.6514599E1			1.1294000E2	1.4956578E1	1.1341000E2	2.8275046E1
1.1427000E2	5.5925017E0	1.1272000E2	1.9595801E1			1.1263000E2	9.5130857E0	1.1306000E2	1.4273130E1	1.1469000E2	9.7651426E0	1.1313000E2	2.6512212E1			1.1304000E2	1.4736060E1	1.1352000E2	2.7760989E1
1.1438000E2	5.5800562E0	1.1282000E2	1.9556153E1			1.1273000E2	9.4938380E0	1.1320000E2	1.4232717E1	1.1479000E2	9.6842013E0	1.1327000E2	2.6401004E1			1.1319000E2	1.4412493E1	1.1362000E2	2.7317119E1
1.1448000E2	5.5687661E0	1.1293000E2	1.9512633E1			1.1284000E2	9.4727105E0	1.1331000E2	1.4201043E1	1.1490000E2	9.5145420E0	1.1338000E2	2.6183292E1			1.1329000E2	1.4191708E1	1.1373000E2	2.7050670E1
1.1458000E2	5.5574989E0	1.1303000E2	1.9473154E1			1.1294000E2	9.4535445E0	1.1341000E2	1.4172311E1	1.1500000E2	9.3080180E0	1.1348000E2	2.5904571E1			1.1340000E2	1.3888553E1	1.1383000E2	2.6969708E1
1.1469000E2	5.5451313E0	1.1313000E2	1.9433754E1			1.1304000E2	9.4344172E0	1.1352000E2	1.4140772E1	1.1517000E2	9.0382353E0	1.1358000E2	2.5549001E1			1.1350000E2	1.3585393E1	1.1393000E2	2.7027716E1
1.1479000E2	5.5339119E0	1.1327000E2	1.9378728E1			1.1319000E2	9.4057989E0	1.1362000E2	1.4112161E1	1.1527000E2	8.9652649E0	1.1368000E2	2.5217254E1			1.1360000E2	1.3298012E1	1.1403000E2	2.7226769E1
1.1490000E2	5.5215968E0	1.1338000E2	1.9335603E1			1.1329000E2	9.3867683E0	1.1373000E2	1.4080756E1	1.1538000E2	8.8023418E0	1.1378000E2	2.4998236E1			1.1371000E2	1.3109244E1	1.1414000E2	2.7591157E1
1.1500000E2	5.5104250E0	1.1348000E2	1.9296481E1			1.1340000E2	9.3658791E0	1.1383000E2	1.4052266E1	1.1548000E2	8.7171252E0	1.1388000E2	2.4807156E1			1.1381000E2	1.3068499E1	1.1424000E2	2.8045215E1
1.1517000E2	5.4914849E0	1.1358000E2	1.9257439E1			1.1350000E2	9.3469292E0	1.1393000E2	1.4023835E1	1.1558000E2	8.7028570E0	1.1399000E2	2.4728381E1			1.1392000E2	1.3103311E1	1.1434000E2	2.8531309E1
1.1527000E2	5.4803740E0	1.1368000E2	1.9218476E1			1.1360000E2	9.3280177E0	1.1403000E2	1.3995460E1	1.1568000E2	8.7507480E0	1.1409000E2	2.4801626E1			1.1402000E2	1.3244442E1	1.1444000E2	2.8951561E1
1.1538000E2	5.4681781E0	1.1378000E2	1.9179591E1			1.1371000E2	9.3072592E0	1.1414000E2	1.3964315E1	1.1579000E2	8.7890514E0	1.1424000E2	2.5075653E1			1.1412000E2	1.3475255E1	1.1454000E2	2.9288251E1
1.1548000E2	5.4571144E0	1.1388000E2	1.9140785E1			1.1381000E2	9.2884279E0	1.1424000E2	1.3936061E1	1.1589000E2	8.8183291E0	1.1435000E2	2.5347666E1			1.1425000E2	1.3837671E1	1.1465000E2	2.9553110E1
1.1558000E2	5.4460731E0	1.1399000E2	1.9098190E1			1.1392000E2	9.2677576E0	1.1434000E2	1.3907864E1	1.1599000E2	8.8717437E0	1.1445000E2	2.5623494E1			1.1436000E2	1.4182203E1	1.1475000E2	2.9645231E1
1.1568000E2	5.4350541E0	1.1409000E2	1.9059549E1			1.1402000E2	9.2490062E0	1.1444000E2	1.3879725E1	1.1609000E2	8.9466478E0	1.1455000E2	2.5885339E1			1.1446000E2	1.4461097E1	1.1485000E2	2.9525125E1
1.1579000E2	5.4229590E0	1.1424000E2	1.9001733E1			1.1412000E2	9.2302928E0	1.1454000E2	1.3851642E1	1.1626000E2	9.1544502E0	1.1465000E2	2.6129898E1			1.1456000E2	1.4690492E1	1.1495000E2	2.9261054E1
1.1589000E2	5.4119868E0	1.1435000E2	1.8959447E1			1.1425000E2	9.2060220E0	1.1465000E2	1.3820817E1	1.1636000E2	9.1477923E0	1.1476000E2	2.6277877E1			1.1467000E2	1.4859314E1	1.1506000E2	2.8872843E1
1.1599000E2	5.4010368E0	1.1445000E2	1.8921087E1			1.1436000E2	9.1855350E0	1.1475000E2	1.3792853E1	1.1646000E2	9.1651295E0	1.1486000E2	2.6313179E1			1.1477000E2	1.4912921E1	1.1521000E2	2.8394968E1
1.1609000E2	5.3901089E0	1.1455000E2	1.8882804E1			1.1446000E2	9.1669501E0	1.1485000E2	1.3764947E1	1.1656000E2	9.2186641E0	1.1496000E2	2.6271967E1			1.1487000E2	1.4863984E1	1.1532000E2	2.7932701E1
1.1626000E2	5.3715823E0	1.1465000E2	1.8844599E1			1.1456000E2	9.1484027E0	1.1495000E2	1.3737096E1	1.1667000E2	9.2557416E0	1.1507000E2	2.6149532E1			1.1498000E2	1.4716204E1	1.1542000E2	2.7416934E1
1.1636000E2	5.3607140E0	1.1476000E2	1.8802662E1			1.1467000E2	9.1280439E0	1.1506000E2	1.3706526E1	1.1677000E2	9.2387274E0	1.1520000E2	2.6001386E1			1.1508000E2	1.4554967E1	1.1553000E2	2.6985150E1
1.1646000E2	5.3498678E0	1.1486000E2	1.8764619E1			1.1477000E2	9.1095753E0	1.1521000E2	1.3664948E1	1.1687000E2	9.2245627E0	1.1531000E2	2.5876047E1			1.1521000E2	1.4371203E1	1.1563000E2	2.6686640E1
1.1656000E2	5.3390435E0	1.1496000E2	1.8726653E1			1.1487000E2	9.0911440E0	1.1532000E2	1.3634539E1	1.1698000E2	9.1720422E0	1.1541000E2	2.5716527E1			1.1531000E2	1.4211505E1	1.1573000E2	2.6483220E1
1.1667000E2	5.3271620E0	1.1507000E2	1.8684979E1			1.1498000E2	9.0709126E0	1.1542000E2	1.3606952E1	1.1708000E2	9.1288246E0	1.1552000E2	2.5603612E1			1.1541000E2	1.4004357E1	1.1584000E2	2.6393409E1
1.1677000E2	5.3163836E0	1.1520000E2	1.8635847E1			1.1508000E2	9.0525596E0	1.1553000E2	1.3576671E1	1.1722000E2	9.0073086E0	1.1562000E2	2.5589150E1			1.1552000E2	1.3836616E1	1.1594000E2	2.6418612E1
1.1687000E2	5.3056271E0	1.1531000E2	1.8594375E1			1.1521000E2	9.0287561E0	1.1563000E2	1.3549202E1	1.1732000E2	8.8646007E0	1.1572000E2	2.5634934E1			1.1562000E2	1.3751812E1	1.1604000E2	2.6542098E1
1.1698000E2	5.2938200E0	1.1541000E2	1.8556753E1			1.1531000E2	9.0104883E0	1.1573000E2	1.3521788E1	1.1742000E2	8.6614795E0	1.1582000E2	2.5751777E1			1.1572000E2	1.3725839E1	1.1614000E2	2.6731592E1
1.1708000E2	5.2831091E0	1.1552000E2	1.8515457E1			1.1541000E2	8.9922575E0	1.1584000E2	1.3491696E1	1.1752000E2	8.4483979E0	1.1593000E2	2.5923298E1			1.1583000E2	1.3760116E1	1.1625000E2	2.6963105E1
1.1722000E2	5.2681502E0	1.1562000E2	1.8477995E1			1.1552000E2	8.9722462E0	1.1594000E2	1.3464399E1	1.1763000E2	8.1822673E0	1.1603000E2	2.6143892E1			1.1593000E2	1.3841758E1	1.1637000E2	2.7183548E1
1.1732000E2	5.2574912E0	1.1572000E2	1.8440609E1			1.1562000E2	8.9540928E0	1.1604000E2	1.3437157E1	1.1773000E2	7.9453578E0	1.1614000E2	2.6414890E1			1.1604000E2	1.4028051E1	1.1648000E2	2.7371352E1
1.1742000E2	5.2468538E0	1.1582000E2	1.8403298E1			1.1572000E2	8.9359761E0	1.1614000E2	1.3409969E1	1.1783000E2	7.7250285E0	1.1626000E2	2.6690731E1			1.1619000E2	1.4355107E1	1.1658000E2	2.7464429E1
1.1752000E2	5.2362379E0	1.1593000E2	1.8362344E1			1.1583000E2	8.9160901E0	1.1625000E2	1.3380127E1	1.1793000E2	7.5780990E0	1.1637000E2	2.6862465E1			1.1630000E2	1.4611548E1	1.1669000E2	2.7488149E1
1.1763000E2	5.2245852E0	1.1603000E2	1.8325191E1			1.1593000E2	8.8980503E0	1.1637000E2	1.3347647E1	1.1804000E2	7.4956013E0	1.1647000E2	2.6967385E1			1.1640000E2	1.4810046E1	1.1679000E2	2.7410467E1
1.1773000E2	5.2140144E0	1.1614000E2	1.8284411E1			1.1604000E2	8.8782486E0	1.1648000E2	1.3317944E1	1.1818000E2	7.4275890E0	1.1657000E2	2.6998224E1			1.1650000E2	1.5006150E1	1.1689000E2	2.7273350E1
1.1783000E2	5.2034649E0	1.1626000E2	1.8240026E1			1.1619000E2	8.8513174E0	1.1658000E2	1.3290998E1	1.1828000E2	7.3965896E0	1.1668000E2	2.6951806E1			1.1660000E2	1.5143768E1	1.1700000E2	2.7097288E1
1.1793000E2	5.1929368E0	1.1637000E2	1.8199435E1			1.1630000E2	8.8316198E0	1.1669000E2	1.3261420E1	1.1838000E2	7.4253286E0	1.1678000E2	2.6797322E1			1.1670000E2	1.5205131E1	1.1710000E2	2.6967648E1
1.1804000E2	5.1813805E0	1.1647000E2	1.8162612E1			1.1640000E2	8.8137509E0	1.1679000E2	1.3234588E1	1.1848000E2	7.4501262E0	1.1688000E2	2.6569929E1			1.1681000E2	1.5146114E1	1.1723000E2	2.6838278E1
1.1818000E2	5.1667097E0	1.1657000E2	1.8125864E1			1.1650000E2	8.7959181E0	1.1689000E2	1.3207811E1	1.1859000E2	7.4794974E0	1.1699000E2	2.6307689E1			1.1691000E2	1.5016335E1	1.1733000E2	2.6750959E1
1.1828000E2	5.1562559E0	1.1668000E2	1.8085527E1			1.1660000E2	8.7781215E0	1.1700000E2	1.3178418E1	1.1869000E2	7.4912562E0	1.1709000E2	2.6087429E1			1.1701000E2	1.4809060E1	1.1744000E2	2.6657498E1
1.1838000E2	5.1458233E0	1.1678000E2	1.8048935E1			1.1670000E2	8.7603608E0	1.1710000E2	1.3151755E1	1.1879000E2	7.4896895E0	1.1725000E2	2.5821946E1			1.1712000E2	1.4558035E1	1.1754000E2	2.6642694E1
1.1848000E2	5.1354119E0	1.1688000E2	1.8012417E1			1.1681000E2	8.7408656E0	1.1723000E2	1.3117172E1	1.1890000E2	7.4900247E0	1.1735000E2	2.5621765E1			1.1726000E2	1.4283921E1	1.1764000E2	2.6678726E1
1.1859000E2	5.1239836E0	1.1699000E2	1.7972332E1			1.1691000E2	8.7231803E0	1.1733000E2	1.3090633E1	1.1900000E2	7.4804874E0	1.1751000E2	2.5389906E1			1.1736000E2	1.3985318E1	1.1775000E2	2.6709210E1
1.1869000E2	5.1136163E0	1.1709000E2	1.7935969E1			1.1701000E2	8.7055308E0	1.1744000E2	1.3061501E1	1.1916000E2	7.4651836E0	1.1762000E2	2.5348590E1			1.1747000E2	1.3728606E1	1.1785000E2	2.6742941E1
1.1879000E2	5.1032700E0	1.1725000E2	1.7877941E1			1.1712000E2	8.6861576E0	1.1754000E2	1.3035074E1	1.1926000E2	7.4255775E0	1.1772000E2	2.5419363E1			1.1757000E2	1.3565824E1	1.1795000E2	2.6783026E1
1.1890000E2	5.0919132E0	1.1735000E2	1.7841768E1			1.1726000E2	8.6615631E0	1.1764000E2	1.3008700E1	1.1937000E2	7.3905104E0	1.1782000E2	2.5529969E1			1.1768000E2	1.3463278E1	1.1805000E2	2.6783589E1
1.1900000E2	5.0816108E0	1.1751000E2	1.7784045E1			1.1736000E2	8.6440383E0	1.1775000E2	1.2979751E1	1.1947000E2	7.3675440E0	1.1793000E2	2.5696283E1			1.1778000E2	1.3453385E1	1.1821000E2	2.6690484E1
1.1916000E2	5.0651703E0	1.1762000E2	1.7744469E1			1.1747000E2	8.6248019E0	1.1785000E2	1.2953489E1	1.1958000E2	7.3839288E0	1.1804000E2	2.5886908E1			1.1788000E2	1.3570920E1	1.1831000E2	2.6527377E1
1.1926000E2	5.0549220E0	1.1772000E2	1.7708566E1			1.1757000E2	8.6073515E0	1.1795000E2	1.2927280E1	1.1968000E2	7.3519123E0	1.1814000E2	2.6048134E1			1.1799000E2	1.3770246E1	1.1841000E2	2.6305298E1
1.1937000E2	5.0436728E0	1.1782000E2	1.7672737E1			1.1768000E2	8.5881968E0	1.1805000E2	1.2901125E1	1.1978000E2	7.3485481E0	1.1827000E2	2.6155027E1			1.1809000E2	1.4020766E1	1.1852000E2	2.6022765E1
1.1947000E2	5.0334680E0	1.1793000E2	1.7633408E1			1.1778000E2	8.5708204E0	1.1821000E2	1.2859386E1	1.1988000E2	7.3627796E0	1.1837000E2	2.6238416E1			1.1821000E2	1.4260874E1	1.1862000E2	2.5728902E1
1.1958000E2	5.0222666E0	1.1804000E2	1.7594167E1			1.1788000E2	8.5534792E0	1.1831000E2	1.2833367E1	1.1999000E2	7.3776547E0	1.1848000E2	2.6272136E1			1.1832000E2	1.4509479E1	1.1872000E2	2.5411702E1
1.1968000E2	5.0121051E0	1.1814000E2	1.7558569E1			1.1799000E2	8.5344443E0	1.1841000E2	1.2807402E1	1.2009000E2	7.3887625E0	1.1858000E2	2.6273076E1			1.1842000E2	1.4754344E1	1.1883000E2	2.5135520E1
1.1978000E2	5.0019642E0	1.1827000E2	1.7512399E1			1.1809000E2	8.5171767E0	1.1852000E2	1.2778900E1	1.2021000E2	7.4382513E0	1.1869000E2	2.6237318E1			1.1852000E2	1.4939738E1	1.1893000E2	2.4939266E1
1.1988000E2	4.9918438E0	1.1837000E2	1.7476966E1			1.1821000E2	8.4965017E0	1.1862000E2	1.2753045E1	1.2031000E2	7.4882048E0	1.1879000E2	2.6190365E1			1.1863000E2	1.5050585E1	1.1903000E2	2.4813658E1
1.1999000E2	4.9807350E0	1.1848000E2	1.7438073E1			1.1832000E2	8.4775936E0	1.1872000E2	1.2727242E1	1.2042000E2	7.5607312E0	1.1896000E2	2.6144511E1			1.1873000E2	1.5113922E1	1.1913000E2	2.4754807E1
1.2009000E2	4.9706575E0	1.1858000E2	1.7402791E1			1.1842000E2	8.4604410E0	1.1883000E2	1.2698919E1	1.2052000E2	7.6408416E0	1.1906000E2	2.6163148E1			1.1883000E2	1.5157900E1	1.1924000E2	2.4772904E1
1.2021000E2	4.9585915E0	1.1869000E2	1.7364063E1			1.1852000E2	8.4433231E0	1.1893000E2	1.2673225E1	1.2062000E2	7.7124450E0	1.1921000E2	2.6240391E1			1.1894000E2	1.5156385E1	1.1935000E2	2.4879378E1
1.2031000E2	4.9485588E0	1.1879000E2	1.7328931E1			1.1863000E2	8.4245334E0	1.1903000E2	1.2647584E1	1.2073000E2	7.7921567E0	1.1931000E2	2.6310039E1			1.1904000E2	1.5112055E1	1.1945000E2	2.5059996E1
1.2042000E2	4.9375464E0	1.1896000E2	1.7269369E1			1.1873000E2	8.4074882E0	1.1913000E2	1.2621994E1	1.2083000E2	7.8644653E0	1.1942000E2	2.6420979E1			1.1921000E2	1.5081738E1	1.1956000E2	2.5307761E1
1.2052000E2	4.9275563E0	1.1906000E2	1.7234428E1			1.1883000E2	8.3904774E0	1.1924000E2	1.2593905E1	1.2093000E2	7.9300054E0	1.1952000E2	2.6550181E1			1.1931000E2	1.5028552E1	1.1966000E2	2.5521951E1
1.2062000E2	4.9175864E0	1.1921000E2	1.7182149E1			1.1894000E2	8.3718053E0	1.1935000E2	1.2565879E1	1.2127000E2	8.0649231E0	1.1962000E2	2.6678603E1			1.1941000E2	1.4974566E1	1.1977000E2	2.5744092E1
1.2073000E2	4.9066429E0	1.1931000E2	1.7147384E1			1.1904000E2	8.3548668E0	1.1945000E2	1.2540454E1	1.2143000E2	8.1703615E0	1.1972000E2	2.6779831E1			1.1952000E2	1.4949139E1	1.1987000E2	2.5925406E1
1.2083000E2	4.8967153E0	1.1942000E2	1.7109225E1			1.1921000E2	8.3261498E0	1.1956000E2	1.2512547E1	1.2153000E2	8.1999126E0	1.1983000E2	2.6884951E1			1.1962000E2	1.4891217E1	1.1997000E2	2.6045187E1
1.2093000E2	4.8868079E0	1.1952000E2	1.7074608E1			1.1931000E2	8.3093036E0	1.1966000E2	1.2487231E1	1.2164000E2	8.2145134E0	1.1993000E2	2.6955075E1			1.1972000E2	1.4848874E1	1.2007000E2	2.6081595E1
1.2127000E2	4.8532722E0	1.1962000E2	1.7040061E1			1.1941000E2	8.2924915E0	1.1977000E2	1.2459442E1	1.2174000E2	8.1955270E0	1.2003000E2	2.7006588E1			1.1983000E2	1.4842836E1	1.2021000E2	2.6086535E1
1.2143000E2	4.8375704E0	1.1972000E2	1.7005584E1			1.1952000E2	8.2740375E0	1.1987000E2	1.2434233E1	1.2184000E2	8.1434364E0	1.2013000E2	2.7038293E1			1.1993000E2	1.4816366E1	1.2031000E2	2.6003165E1
1.2153000E2	4.8277826E0	1.1983000E2	1.6967740E1			1.1962000E2	8.2572967E0	1.1997000E2	1.2409075E1	1.2195000E2	8.0900052E0	1.2027000E2	2.7071765E1			1.2003000E2	1.4807686E1	1.2042000E2	2.5889669E1
1.2164000E2	4.8170389E0	1.1993000E2	1.6933409E1			1.1972000E2	8.2405899E0	1.2007000E2	1.2383967E1	1.2205000E2	8.0093750E0	1.2038000E2	2.7112482E1			1.2020000E2	1.4888661E1	1.2052000E2	2.5748346E1
1.2174000E2	4.8072927E0	1.2003000E2	1.6899148E1			1.1983000E2	8.2222513E0	1.2021000E2	1.2348903E1	1.2220000E2	7.9625746E0	1.2048000E2	2.7168350E1			1.2031000E2	1.4936067E1	1.2062000E2	2.5585043E1
1.2184000E2	4.7975662E0	1.2013000E2	1.6864956E1			1.1993000E2	8.2056154E0	1.2031000E2	1.2323917E1			1.2058000E2	2.7243174E1			1.2041000E2	1.4999991E1	1.2072000E2	2.5466016E1
1.2195000E2	4.7868897E0	1.2027000E2	1.6817204E1			1.2003000E2	8.1890130E0	1.2042000E2	1.2296492E1			1.2069000E2	2.7344009E1			1.2052000E2	1.5094297E1	1.2083000E2	2.5431399E1
1.2205000E2	4.7772045E0	1.2038000E2	1.6779779E1			1.2020000E2	8.1608662E0	1.2052000E2	1.2271613E1			1.2079000E2	2.7511089E1			1.2062000E2	1.5206953E1	1.2093000E2	2.5451716E1
1.2220000E2	4.7627133E0	1.2048000E2	1.6745829E1			1.2031000E2	8.1427051E0	1.2062000E2	1.2246784E1			1.2089000E2	2.7720165E1			1.2072000E2	1.5314214E1	1.2103000E2	2.5537508E1
		1.2058000E2	1.6711947E1			1.2041000E2	8.1262300E0	1.2072000E2	1.2222005E1			1.2100000E2	2.7944829E1			1.2083000E2	1.5396935E1	1.2113000E2	2.5704069E1
		1.2069000E2	1.6674757E1			1.2052000E2	8.1081460E0	1.2083000E2	1.2194806E1			1.2110000E2	2.8179341E1			1.2093000E2	1.5460066E1	1.2129000E2	2.5944192E1
		1.2079000E2	1.6641019E1			1.2062000E2	8.0917409E0	1.2093000E2	1.2170132E1			1.2126000E2	2.8445301E1			1.2104000E2	1.5507265E1	1.2139000E2	2.6233298E1
		1.2089000E2	1.6607349E1			1.2072000E2	8.0753690E0	1.2103000E2	1.2145509E1			1.2136000E2	2.8715174E1			1.2120000E2	1.5484687E1	1.2150000E2	2.6524984E1
		1.2100000E2	1.6570392E1			1.2083000E2	8.0573981E0	1.2113000E2	1.2120935E1			1.2147000E2	2.8938014E1			1.2130000E2	1.5385997E1	1.2160000E2	2.6782169E1
		1.2110000E2	1.6536865E1			1.2093000E2	8.0410957E0	1.2129000E2	1.2081720E1			1.2157000E2	2.9103644E1			1.2140000E2	1.5253060E1	1.2170000E2	2.7035627E1
		1.2126000E2	1.6483363E1			1.2104000E2	8.0232011E0	1.2139000E2	1.2057275E1			1.2168000E2	2.9239573E1			1.2151000E2	1.5080273E1	1.2181000E2	2.7232441E1
		1.2136000E2	1.6450013E1			1.2120000E2	7.9972437E0	1.2150000E2	1.2030443E1			1.2178000E2	2.9294257E1			1.2161000E2	1.4838372E1	1.2191000E2	2.7322070E1
		1.2147000E2	1.6413405E1			1.2130000E2	7.9810630E0	1.2160000E2	1.2006102E1			1.2189000E2	2.9254047E1			1.2171000E2	1.4559542E1	1.2201000E2	2.7342060E1
		1.2157000E2	1.6380196E1			1.2140000E2	7.9649150E0	1.2170000E2	1.1981810E1			1.2199000E2	2.9125651E1			1.2182000E2	1.4320514E1	1.2212000E2	2.7299677E1
		1.2168000E2	1.6343744E1			1.2151000E2	7.9471900E0	1.2181000E2	1.1955146E1			1.2209000E2	2.8959502E1			1.2192000E2	1.4100489E1
		1.2178000E2	1.6310676E1			1.2161000E2	7.9311105E0	1.2191000E2	1.1930957E1							1.2202000E2	1.3917143E1
		1.2189000E2	1.6274378E1			1.2171000E2	7.9150636E0	1.2201000E2	1.1906818E1							1.2219000E2	1.3810865E1
		1.2199000E2	1.6241450E1			1.2182000E2	7.8974495E0	1.2212000E2	1.1880320E1
		1.2209000E2	1.6208589E1			1.2192000E2	7.8814707E0
						1.2202000E2	7.8655242E0
						1.2219000E2	7.8384892E0

## Sheet: Sheet1 (2)
X	0.0000000E0	8.6000000E-1	1.3900000E0	2.0400000E0	2.9900000E0	3.1200000E0	3.2600000E0	3.3800000E0	3.4800000E0	3.5800000E0	3.6800000E0	3.7900000E0	3.8900000E0	3.9900000E0	4.1600000E0	4.3000000E0	4.4000000E0	4.5100000E0	4.6100000E0	4.7100000E0	4.8200000E0	4.9200000E0	5.0200000E0	5.1800000E0	5.3200000E0	5.4300000E0	5.5300000E0	5.6400000E0	5.7400000E0	5.8400000E0	5.9500000E0	6.0500000E0	6.1700000E0	6.3100000E0	6.4100000E0	6.5100000E0	6.6200000E0	6.7200000E0	6.8200000E0	6.9300000E0	6.9999300E0	7.0000000E0	7.0300000E0	7.1600000E0	7.3000000E0	7.4000000E0	7.5100000E0	7.6100000E0	7.7100000E0
Y	0.0000000E0	0.0000000E0	0.0000000E0	0.0000000E0	0.0000000E0	0.0000000E0	0.0000000E0	0.0000000E0	0.0000000E0	0.0000000E0	0.0000000E0	0.0000000E0	0.0000000E0	0.0000000E0	0.0000000E0	0.0000000E0	0.0000000E0	0.0000000E0	0.0000000E0	0.0000000E0	0.0000000E0	0.0000000E0	0.0000000E0	0.0000000E0	0.0000000E0	0.0000000E0	0.0000000E0	0.0000000E0	0.0000000E0	0.0000000E0	0.0000000E0	0.0000000E0	0.0000000E0	0.0000000E0	0.0000000E0	0.0000000E0	0.0000000E0	0.0000000E0	0.0000000E0	0.0000000E0	0.0000000E0	2.4581606E0	2.4920580E0	2.6386463E0	2.7959651E0	2.9079905E0	3.0308871E0	3.1423109E0	3.2534494E0
X	0.0000000E0	4.1000000E-1	5.2000000E-1	6.2000000E-1	7.3000000E-1	8.3000000E-1	9.3000000E-1	1.0400000E0	1.2100000E0	1.3500000E0	1.4600000E0	1.5600000E0	1.6700000E0	1.7700000E0	1.8800000E0	1.9800000E0	2.0800000E0	2.2200000E0	2.3500000E0	2.4500000E0	2.5600000E0	2.6600000E0	2.7700000E0	2.8700000E0	2.9700000E0	3.0700000E0	3.2300000E0	3.3700000E0	3.4700000E0	3.5700000E0	3.6700000E0	3.7700000E0	3.8800000E0	3.9800000E0	4.0800000E0	4.2100000E0	4.3500000E0	4.4500000E0	4.5600000E0	4.6600000E0	4.7600000E0	4.8700000E0	4.9700000E0	5.0700000E0	5.2200000E0	5.3600000E0	5.4700000E0	5.5700000E0	5.6700000E0
Y	0.0000000E0	0.0000000E0	0.0000000E0	0.0000000E0	0.0000000E0	0.0000000E0	0.0000000E0	0.0000000E0	0.0000000E0	0.0000000E0	0.0000000E0	0.0000000E0	0.0000000E0	0.0000000E0	0.0000000E0	0.0000000E0	0.0000000E0	0.0000000E0	0.0000000E0	0.0000000E0	0.0000000E0	0.0000000E0	0.0000000E0	0.0000000E0	0.0000000E0	0.0000000E0	0.0000000E0	0.0000000E0	0.0000000E0	0.0000000E0	0.0000000E0	0.0000000E0	0.0000000E0	0.0000000E0	0.0000000E0	0.0000000E0	0.0000000E0	0.0000000E0	0.0000000E0	0.0000000E0	0.0000000E0	0.0000000E0	0.0000000E0	0.0000000E0	0.0000000E0	0.0000000E0	0.0000000E0	0.0000000E0	0.0000000E0
X	0.0000000E0	5.9000000E-1	7.0000000E-1	8.3000000E-1	9.6000000E-1	1.1000000E0	1.2500000E0	1.3800000E0	1.8700000E0	2.0200000E0	2.1300000E0	2.2400000E0	2.3700000E0	2.4900000E0	2.6600000E0	2.8100000E0	2.9300000E0	3.0600000E0	3.1900000E0	3.3300000E0	3.4500000E0	3.5900000E0	3.7000000E0	3.8000000E0	3.9100000E0	4.0100000E0	4.1100000E0	4.2100000E0	4.3200000E0	4.4800000E0	4.6100000E0	4.7100000E0	4.8100000E0	4.9200000E0	5.0200000E0	5.1300000E0	5.2300000E0	5.3300000E0	5.4900000E0	5.6400000E0	5.7500000E0	5.8500000E0	5.9500000E0	6.0600000E0	6.1700000E0	6.2700000E0	6.3700000E0	6.5300000E0	6.6600000E0
Y	0.0000000E0	0.0000000E0	0.0000000E0	0.0000000E0	0.0000000E0	0.0000000E0	0.0000000E0	0.0000000E0	0.0000000E0	0.0000000E0	0.0000000E0	0.0000000E0	0.0000000E0	0.0000000E0	0.0000000E0	0.0000000E0	0.0000000E0	0.0000000E0	0.0000000E0	0.0000000E0	0.0000000E0	0.0000000E0	0.0000000E0	0.0000000E0	0.0000000E0	0.0000000E0	0.0000000E0	0.0000000E0	0.0000000E0	0.0000000E0	0.0000000E0	0.0000000E0	0.0000000E0	0.0000000E0	0.0000000E0	0.0000000E0	0.0000000E0	0.0000000E0	0.0000000E0	0.0000000E0	0.0000000E0	0.0000000E0	0.0000000E0	0.0000000E0	0.0000000E0	0.0000000E0	0.0000000E0	0.0000000E0	0.0000000E0
X	0.0000000E0	2.8000000E-1	3.9000000E-1	5.3000000E-1	6.6000000E-1	8.2000000E-1	9.2000000E-1	1.0200000E0	1.1900000E0	1.3400000E0	1.4400000E0	1.5400000E0	1.6400000E0	1.7400000E0	1.8500000E0	1.9500000E0	2.0600000E0	2.2200000E0	2.3800000E0	2.4800000E0	2.5900000E0	2.6900000E0	2.7900000E0	2.8900000E0	3.0000000E0	3.1000000E0	3.2600000E0	3.4100000E0	3.5100000E0	3.6100000E0	3.7200000E0	3.8200000E0	3.9200000E0	4.0200000E0	4.2000000E0	4.3500000E0	4.4500000E0	4.5500000E0	4.6500000E0	4.7500000E0	4.8600000E0	4.9600000E0	5.0700000E0	5.2300000E0	5.3400000E0	5.4600000E0	5.5600000E0	5.6600000E0	5.7700000E0
Y	0.0000000E0	0.0000000E0	0.0000000E0	0.0000000E0	0.0000000E0	0.0000000E0	0.0000000E0	0.0000000E0	0.0000000E0	0.0000000E0	0.0000000E0	0.0000000E0	0.0000000E0	0.0000000E0	0.0000000E0	0.0000000E0	0.0000000E0	0.0000000E0	0.0000000E0	0.0000000E0	0.0000000E0	0.0000000E0	0.0000000E0	0.0000000E0	0.0000000E0	0.0000000E0	0.0000000E0	0.0000000E0	0.0000000E0	0.0000000E0	0.0000000E0	0.0000000E0	0.0000000E0	0.0000000E0	0.0000000E0	0.0000000E0	0.0000000E0	0.0000000E0	0.0000000E0	0.0000000E0	0.0000000E0	0.0000000E0	0.0000000E0	0.0000000E0	0.0000000E0	0.0000000E0	0.0000000E0	0.0000000E0	0.0000000E0
X	0.0000000E0	1.1000000E-1	3.2000000E-1	5.2000000E-1	6.4000000E-1	7.4000000E-1	8.4000000E-1	9.5000000E-1	1.0500000E0	1.2100000E0	1.3600000E0	1.4600000E0	1.5600000E0	1.6600000E0	1.7700000E0	1.8700000E0	1.9800000E0	2.0800000E0	2.2400000E0	2.3700000E0	2.4700000E0	2.5800000E0	2.6800000E0	2.7800000E0	2.8800000E0	2.9900000E0	3.0900000E0	3.2400000E0	3.3800000E0	3.4800000E0	3.5900000E0	3.6900000E0	3.7900000E0	3.9100000E0	4.0100000E0	4.1100000E0	4.2500000E0	4.3500000E0	4.4900000E0	4.5900000E0	4.7000000E0	4.8000000E0	4.9000000E0	5.0000000E0	5.1100000E0	5.2700000E0	5.4100000E0	5.5100000E0	5.6100000E0
Y	0.0000000E0	0.0000000E0	0.0000000E0	0.0000000E0	0.0000000E0	0.0000000E0	0.0000000E0	0.0000000E0	0.0000000E0	0.0000000E0	0.0000000E0	0.0000000E0	0.0000000E0	0.0000000E0	0.0000000E0	0.0000000E0	0.0000000E0	0.0000000E0	0.0000000E0	0.0000000E0	0.0000000E0	0.0000000E0	0.0000000E0	0.0000000E0	0.0000000E0	0.0000000E0	0.0000000E0	0.0000000E0	0.0000000E0	0.0000000E0	0.0000000E0	0.0000000E0	0.0000000E0	0.0000000E0	0.0000000E0	0.0000000E0	0.0000000E0	0.0000000E0	0.0000000E0	0.0000000E0	0.0000000E0	0.0000000E0	0.0000000E0	0.0000000E0	0.0000000E0	0.0000000E0	0.0000000E0	0.0000000E0	0.0000000E0
X	0.0000000E0	8.6000000E-1	1.3900000E0	2.0400000E0	2.9900000E0	3.1200000E0	3.2600000E0	3.3800000E0	3.4800000E0	3.5800000E0	3.6800000E0	3.7900000E0	3.8900000E0	3.9900000E0	4.1600000E0	4.3000000E0	4.4000000E0	4.5100000E0	4.6100000E0	4.7100000E0	4.8200000E0	4.9200000E0	5.0200000E0	5.1800000E0	5.3200000E0	5.4300000E0	5.5300000E0	5.6400000E0	5.7400000E0	5.8400000E0	5.9500000E0	6.0500000E0	6.1700000E0	6.3100000E0	6.4100000E0	6.5100000E0	6.6200000E0	6.7200000E0	6.8200000E0	6.9300000E0	7.0300000E0	7.1600000E0	7.3000000E0	7.4000000E0	7.5100000E0	7.6100000E0	7.7100000E0	7.8100000E0	7.9100000E0
Y	0.0000000E0	2.1306107E-2	1.4626592E0	2.6041176E0	1.8284708E0	1.8750864E0	1.9552336E0	2.0090658E0	2.0339384E0	2.0632761E0	2.0692761E0	2.0377714E0	2.0402108E0	2.0261728E0	2.0617928E0	2.1250027E0	2.2740727E0	2.4914402E0	2.7305088E0	3.0203375E0	3.3652651E0	3.7267036E0	4.0792376E0	4.4668242E0	4.7524864E0	4.9995514E0	5.1796895E0	5.3046963E0	5.3669921E0	5.3769815E0	5.3487340E0	5.2982316E0	5.2418379E0	5.2074621E0	5.1933279E0	5.1806711E0	5.2104266E0	5.2827429E0	5.3903292E0	5.5086443E0	5.6489907E0	5.8215812E0	5.9677805E0	6.0730864E0	6.1752998E0	6.2370135E0	6.2516413E0	6.2217793E0	6.1493311E0
X	0.0000000E0	4.1000000E-1	5.2000000E-1	6.2000000E-1	7.3000000E-1	8.3000000E-1	9.3000000E-1	1.0400000E0	1.2100000E0	1.3500000E0	1.4600000E0	1.5600000E0	1.6700000E0	1.7700000E0	1.8800000E0	1.9800000E0	2.0800000E0	2.2200000E0	2.3500000E0	2.4500000E0	2.5600000E0	2.6600000E0	2.7700000E0	2.8700000E0	2.9700000E0	3.0700000E0	3.2300000E0	3.3700000E0	3.4700000E0	3.5700000E0	3.6700000E0	3.7700000E0	3.8800000E0	3.9800000E0	4.0800000E0	4.2100000E0	4.3500000E0	4.4500000E0	4.5600000E0	4.6600000E0	4.7600000E0	4.8700000E0	4.9700000E0	5.0700000E0	5.2200000E0	5.3600000E0	5.4700000E0	5.5700000E0	5.6700000E0
Y	0.0000000E0	-2.4423319E-1	-4.0689337E-1	-6.0064851E-1	-7.2338354E-1	-7.4333360E-1	-6.9806227E-1	-5.3151644E-1	-1.1162463E-1	2.7386542E-1	6.2650518E-1	9.9258355E-1	1.3087431E0	1.5025705E0	1.6038865E0	1.6073060E0	1.4843899E0	1.2245320E0	8.7896148E-1	4.7620120E-1	-8.8405121E-3	-5.2944135E-1	-1.0107032E0	-1.4159170E0	-1.6953788E0	-1.8523751E0	-1.8414113E0	-1.6839968E0	-1.4056677E0	-1.0568342E0	-6.3671232E-1	-1.4590634E-1	2.6526376E-1	6.2650091E-1	9.0177516E-1	1.0976018E0	1.1626479E0	1.1559708E0	1.1380800E0	1.1085079E0	1.0711801E0	1.0389896E0	1.0904821E0	1.1995833E0	1.4019538E0	1.6095531E0	1.8567440E0	2.1042274E0	2.3510530E0
X	0.0000000E0	5.9000000E-1	7.0000000E-1	8.3000000E-1	9.6000000E-1	1.1000000E0	1.2500000E0	1.3800000E0	1.8700000E0	2.0200000E0	2.1300000E0	2.2400000E0	2.3700000E0	2.4900000E0	2.6600000E0	2.8100000E0	2.9300000E0	3.0600000E0	3.1900000E0	3.3300000E0	3.4500000E0	3.5900000E0	3.7000000E0	3.8000000E0	3.9100000E0	4.0100000E0	4.1100000E0	4.2100000E0	4.3200000E0	4.4800000E0	4.6100000E0	4.7100000E0	4.8100000E0	4.9200000E0	5.0200000E0	5.1300000E0	5.2300000E0	5.3300000E0	5.4900000E0	5.6400000E0	5.7500000E0	5.8500000E0	5.9500000E0	6.0600000E0	6.1700000E0	6.2700000E0	6.3700000E0	6.5300000E0	6.6600000E0
Y	0.0000000E0	-4.1334349E-1	-5.4617267E-1	-5.1895132E-1	-4.0207934E-1	-1.5838552E-1	1.8667474E-1	5.2173625E-1	1.4514770E0	1.4711253E0	1.4008417E0	1.3074711E0	1.1711179E0	9.6758360E-1	6.7220514E-1	4.2486175E-1	2.6741917E-1	1.3900813E-1	6.8222966E-2	4.2744233E-2	6.1254211E-2	8.7818603E-2	1.2729422E-1	1.7498638E-1	2.1974183E-1	2.3169202E-1	2.2242263E-1	1.8755511E-1	1.3615767E-1	9.3107280E-2	3.5476921E-2	-1.7608177E-2	-4.9500824E-2	-6.3925124E-2	-7.2628881E-2	-4.8831336E-2	-3.6827099E-2	-3.7351176E-2	3.0082182E-2	6.0691091E-2	5.9060560E-2	3.0108429E-2	-1.6872623E-2	-8.2265575E-2	-1.4694718E-1	-1.8437653E-1	-2.0536637E-1	-3.1450109E-1	-3.8915421E-1
X	0.0000000E0	2.8000000E-1	3.9000000E-1	5.3000000E-1	6.6000000E-1	8.2000000E-1	9.2000000E-1	1.0200000E0	1.1900000E0	1.3400000E0	1.4400000E0	1.5400000E0	1.6400000E0	1.7400000E0	1.8500000E0	1.9500000E0	2.0600000E0	2.2200000E0	2.3800000E0	2.4800000E0	2.5900000E0	2.6900000E0	2.7900000E0	2.8900000E0	3.0000000E0	3.1000000E0	3.2600000E0	3.4100000E0	3.5100000E0	3.6100000E0	3.7200000E0	3.8200000E0	3.9200000E0	4.0200000E0	4.2000000E0	4.3500000E0	4.4500000E0	4.5500000E0	4.6500000E0	4.7500000E0	4.8600000E0	4.9600000E0	5.0700000E0	5.2300000E0	5.3400000E0	5.4600000E0	5.5600000E0	5.6600000E0	5.7700000E0
Y	0.0000000E0	-2.9805553E-1	-4.9713565E-1	-7.0801328E-1	-8.9357602E-1	-8.2886869E-1	-6.9741871E-1	-4.7457950E-1	4.5061365E-2	5.6854511E-1	9.9423069E-1	1.4232066E0	1.8291246E0	2.1653883E0	2.4595078E0	2.6681073E0	2.7896137E0	2.7926116E0	2.7339068E0	2.6388758E0	2.4819270E0	2.3136470E0	2.1153386E0	1.9266568E0	1.7299709E0	1.5549133E0	1.3839980E0	1.2463014E0	1.1478540E0	1.0724382E0	1.0198274E0	9.9498309E-1	1.0053953E0	1.0423789E0	1.1005472E0	1.1827794E0	1.2856186E0	1.4089440E0	1.5340517E0	1.6727976E0	1.8243834E0	1.9641029E0	2.1039102E0	2.2680548E0	2.3407779E0	2.4206531E0	2.4464216E0	2.4438808E0	2.4150859E0
X	0.0000000E0	1.1000000E-1	3.2000000E-1	5.2000000E-1	6.4000000E-1	7.4000000E-1	8.4000000E-1	9.5000000E-1	1.0500000E0	1.2100000E0	1.3600000E0	1.4600000E0	1.5600000E0	1.6600000E0	1.7700000E0	1.8700000E0	1.9800000E0	2.0800000E0	2.2400000E0	2.3700000E0	2.4700000E0	2.5800000E0	2.6800000E0	2.7800000E0	2.8800000E0	2.9900000E0	3.0900000E0	3.2400000E0	3.3800000E0	3.4800000E0	3.5900000E0	3.6900000E0	3.7900000E0	3.9100000E0	4.0100000E0	4.1100000E0	4.2500000E0	4.3500000E0	4.4900000E0	4.5900000E0	4.7000000E0	4.8000000E0	4.9000000E0	5.0000000E0	5.1100000E0	5.2700000E0	5.4100000E0	5.5100000E0	5.6100000E0
Y	0.0000000E0	8.9351448E-2	1.9355713E-1	2.3799206E-1	2.8088516E-1	3.5188248E-1	4.9763891E-1	6.8222758E-1	8.9663400E-1	1.3059501E0	1.6927157E0	1.9764001E0	2.2555083E0	2.5040209E0	2.6949798E0	2.8332490E0	2.9513101E0	3.0169622E0	3.0126622E0	3.0291857E0	3.0288578E0	2.9985586E0	2.9656204E0	2.9101223E0	2.8637407E0	2.7892788E0	2.6795357E0	2.5387389E0	2.3919947E0	2.2255859E0	2.0337843E0	1.8188450E0	1.6244375E0	1.4559928E0	1.3110588E0	1.1836250E0	1.0966816E0	1.0332418E0	1.0170966E0	9.9040813E-1	9.9304165E-1	1.0627176E0	1.1655891E0	1.3144562E0	1.5069009E0	1.8298048E0	2.1762383E0	2.5531792E0	2.9647573E0
f1.25u	0	0.86	1.39	2.04	2.99	3.12	3.26	3.38	3.48	3.58	3.68	3.79	3.89	3.99	4.16	4.3	4.4	4.51	4.61	4.71	4.82	4.92	5.02	5.18	5.32	5.43	5.53	5.64	5.74	5.84	5.95	6.05	6.17	6.31	6.41	6.51	6.62	6.72	6.82	6.93	6.99993	7	7.03	7.16	7.3	7.4	7.51	7.61	7.71
	0	0	0	0	0	0	0	0	0	0	0	0	0	0	0	0	0	0	0	0	0	0	0	0	0	0	0	0	0	0	0	0	0	0	0	0	0	0	0	0	0	2.45816	2.49206	2.63865	2.79597	2.90799	3.03089	3.14231	3.25345
f1m	0	0.41	0.52	0.62	0.73	0.83	0.93	1.04	1.21	1.35	1.46	1.56	1.67	1.77	1.88	1.98	2.08	2.22	2.35	2.45	2.56	2.66	2.77	2.87	2.97	3.07	3.23	3.37	3.47	3.57	3.67	3.77	3.88	3.98	4.08	4.21	4.35	4.45	4.56	4.66	4.76	4.87	4.97	5.07	5.22	5.36	5.47	5.57	5.67
	0	0	0	0	0	0	0	0	0	0	0	0	0	0	0	0	0	0	0	0	0	0	0	0	0	0	0	0	0	0	0	0	0	0	0	0	0	0	0	0	0	0	0	0	0	0	0	0	0
f2.5m	0	0.59	0.7	0.83	0.96	1.1	1.25	1.38	1.87	2.02	2.13	2.24	2.37	2.49	2.66	2.81	2.93	3.06	3.19	3.33	3.45	3.59	3.7	3.8	3.91	4.01	4.11	4.21	4.32	4.48	4.61	4.71	4.81	4.92	5.02	5.13	5.23	5.33	5.49	5.64	5.75	5.85	5.95	6.06	6.17	6.27	6.37	6.53	6.66
	0	0	0	0	0	0	0	0	0	0	0	0	0	0	0	0	0	0	0	0	0	0	0	0	0	0	0	0	0	0	0	0	0	0	0	0	0	0	0	0	0	0	0	0	0	0	0	0	0
f250u	0	0.28	0.39	0.53	0.66	0.82	0.92	1.02	1.19	1.34	1.44	1.54	1.64	1.74	1.85	1.95	2.06	2.22	2.38	2.48	2.59	2.69	2.79	2.89	3	3.1	3.26	3.41	3.51	3.61	3.72	3.82	3.92	4.02	4.2	4.35	4.45	4.55	4.65	4.75	4.86	4.96	5.07	5.23	5.34	5.46	5.56	5.66	5.77
	0	0	0	0	0	0	0	0	0	0	0	0	0	0	0	0	0	0	0	0	0	0	0	0	0	0	0	0	0	0	0	0	0	0	0	0	0	0	0	0	0	0	0	0	0	0	0	0	0
f500u	0	0.11	0.32	0.52	0.64	0.74	0.84	0.95	1.05	1.21	1.36	1.46	1.56	1.66	1.77	1.87	1.98	2.08	2.24	2.37	2.47	2.58	2.68	2.78	2.88	2.99	3.09	3.24	3.38	3.48	3.59	3.69	3.79	3.91	4.01	4.11	4.25	4.35	4.49	4.59	4.7	4.8	4.9	5	5.11	5.27	5.41	5.51	5.61
	0	0	0	0	0	0	0	0	0	0	0	0	0	0	0	0	0	0	0	0	0	0	0	0	0	0	0	0	0	0	0	0	0	0	0	0	0	0	0	0	0	0	0	0	0	0	0	0	0
125u	0	0.86	1.39	2.04	2.99	3.12	3.26	3.38	3.48	3.58	3.68	3.79	3.89	3.99	4.16	4.3	4.4	4.51	4.61	4.71	4.82	4.92	5.02	5.18	5.32	5.43	5.53	5.64	5.74	5.84	5.95	6.05	6.17	6.31	6.41	6.51	6.62	6.72	6.82	6.93	7.03	7.16	7.3	7.4	7.51	7.61	7.71	7.81	7.91
	0	0.0213061	1.46266	2.60412	1.82847	1.87509	1.95523	2.00907	2.03394	2.06328	2.06928	2.03777	2.04021	2.02617	2.06179	2.125	2.27407	2.49144	2.73051	3.02034	3.36527	3.7267	4.07924	4.46682	4.75249	4.99955	5.17969	5.3047	5.36699	5.37698	5.34873	5.29823	5.24184	5.20746	5.19333	5.18067	5.21043	5.28274	5.39033	5.50864	5.64899	5.82158	5.96778	6.07309	6.1753	6.23701	6.25164	6.22178	6.14933
1m	0	0.41	0.52	0.62	0.73	0.83	0.93	1.04	1.21	1.35	1.46	1.56	1.67	1.77	1.88	1.98	2.08	2.22	2.35	2.45	2.56	2.66	2.77	2.87	2.97	3.07	3.23	3.37	3.47	3.57	3.67	3.77	3.88	3.98	4.08	4.21	4.35	4.45	4.56	4.66	4.76	4.87	4.97	5.07	5.22	5.36	5.47	5.57	5.67
	0	-0.244233	-0.406893	-0.600649	-0.723384	-0.743334	-0.698062	-0.531516	-0.111625	0.273865	0.626505	0.992584	1.30874	1.50257	1.60389	1.60731	1.48439	1.22453	0.878961	0.476201	-0.00884051	-0.529441	-1.0107	-1.41592	-1.69538	-1.85238	-1.84141	-1.684	-1.40567	-1.05683	-0.636712	-0.145906	0.265264	0.626501	0.901775	1.0976	1.16265	1.15597	1.13808	1.10851	1.07118	1.03899	1.09048	1.19958	1.40195	1.60955	1.85674	2.10423	2.35105
2.5m	0	0.59	0.7	0.83	0.96	1.1	1.25	1.38	1.87	2.02	2.13	2.24	2.37	2.49	2.66	2.81	2.93	3.06	3.19	3.33	3.45	3.59	3.7	3.8	3.91	4.01	4.11	4.21	4.32	4.48	4.61	4.71	4.81	4.92	5.02	5.13	5.23	5.33	5.49	5.64	5.75	5.85	5.95	6.06	6.17	6.27	6.37	6.53	6.66
	0	-0.413343	-0.546173	-0.518951	-0.402079	-0.158386	0.186675	0.521736	1.45148	1.47113	1.40084	1.30747	1.17112	0.967584	0.672205	0.424862	0.267419	0.139008	0.068223	0.0427442	0.0612542	0.0878186	0.127294	0.174986	0.219742	0.231692	0.222423	0.187555	0.136158	0.0931073	0.0354769	-0.0176082	-0.0495008	-0.0639251	-0.0726289	-0.0488313	-0.0368271	-0.0373512	0.0300822	0.0606911	0.0590606	0.0301084	-0.0168726	-0.0822656	-0.146947	-0.184377	-0.205366	-0.314501	-0.389154
250u	0	0.28	0.39	0.53	0.66	0.82	0.92	1.02	1.19	1.34	1.44	1.54	1.64	1.74	1.85	1.95	2.06	2.22	2.38	2.48	2.59	2.69	2.79	2.89	3	3.1	3.26	3.41	3.51	3.61	3.72	3.82	3.92	4.02	4.2	4.35	4.45	4.55	4.65	4.75	4.86	4.96	5.07	5.23	5.34	5.46	5.56	5.66	5.77
	0	-0.298056	-0.497136	-0.708013	-0.893576	-0.828869	-0.697419	-0.474579	0.0450614	0.568545	0.994231	1.42321	1.82912	2.16539	2.45951	2.66811	2.78961	2.79261	2.73391	2.63888	2.48193	2.31365	2.11534	1.92666	1.72997	1.55491	1.384	1.2463	1.14785	1.07244	1.01983	0.994983	1.0054	1.04238	1.10055	1.18278	1.28562	1.40894	1.53405	1.6728	1.82438	1.9641	2.10391	2.26805	2.34078	2.42065	2.44642	2.44388	2.41509
500u	0	0.11	0.32	0.52	0.64	0.74	0.84	0.95	1.05	1.21	1.36	1.46	1.56	1.66	1.77	1.87	1.98	2.08	2.24	2.37	2.47	2.58	2.68	2.78	2.88	2.99	3.09	3.24	3.38	3.48	3.59	3.69	3.79	3.91	4.01	4.11	4.25	4.35	4.49	4.59	4.7	4.8	4.9	5	5.11	5.27	5.41	5.51	5.61
	0	0.0893514	0.193557	0.237992	0.280885	0.351882	0.497639	0.682228	0.896634	1.30595	1.69272	1.9764	2.25551	2.50402	2.69498	2.83325	2.95131	3.01696	3.01266	3.02919	3.02886	2.99856	2.96562	2.91012	2.86374	2.78928	2.67954	2.53874	2.39199	2.22559	2.03378	1.81885	1.62444	1.45599	1.31106	1.18362	1.09668	1.03324	1.0171	0.990408	0.993042	1.06272	1.16559	1.31446	1.5069	1.8298	2.17624	2.55318	2.96476
[truncated: 1,064 more columns]
