# Supplementary material for: Editorial Note: The role of 9-O-acetylated glycan receptor moieties in the typhoid toxin binding and intoxication
Source: PLoS Pathog. 2026 Jul 13;22(7):e1014413. doi: 10.1371/journal.ppat.1014413 (PMC13362111; doi:10.1371/journal.ppat.1014413)
Supplement: S1 File — (ZIP) [file ppat.1014413.s001.zip › SPR Data/Kinetic Value.xlsx]

## Sheet: Sheet1
	(K on)			(K off)			KD
	ka	error		kd	error		KD	error
a23	15.2	231		0.106	4.22e-06		0.00698	0.000462
a26	43.1	623		0.0203	7.88e-06		0.00047	3.27e-05
a23 9Oac	60.7	761		0.0299	4.31e-06		0.000493	3.96e-05
a26 9Oac	51.4	1290		0.0225	1.7e-05		0.000439	1.74e-05
a26 4Oac	71.3	692		0.0434	1.38e-05		0.000609	6.34e-05
Neu5Gc	1.49	554		0.17	8.44e-06		0.114	0.000308
