# Supplementary material for: Editorial Note: The role of 9-O-acetylated glycan receptor moieties in the typhoid toxin binding and intoxication
Source: PLoS Pathog. 2026 Jul 13;22(7):e1014413. doi: 10.1371/journal.ppat.1014413 (PMC13362111; doi:10.1371/journal.ppat.1014413)
Supplement: S1 File — (ZIP) [file ppat.1014413.s001.zip › SPR Data/OpenSPR/2020-01-06--16-14-49--TyT WT/InstrumentState/Log_2020-01-06--14-25-43 PM.txt]

Logger initialized.
Assembly Version = 4.2.7055.17007
2020-01-06
14:25:43 PM

14-25-43 PM - INFO - Second Channel Enabled = False.
14-25-43 PM - INFO - Temperature Control Enabled = False.
14-25-43 PM - INFO - XT Enabled = False.
14-25-44 PM - INFO - Pump Stopped.
14-25-44 PM - INFO - Test LED on.
14-25-45 PM - INFO - Injection valve set to: LOAD
14-25-45 PM - INFO - Temperature Control Disabled.
14-25-45 PM - INFO - Temperature Control Enabled.
14-42-13 PM - INFO - Pump Started.
14-46-43 PM - INFO - Selector valve set to: CH2
14-47-13 PM - INFO - Selector valve set to: CH 1+2
14-50-07 PM - INFO - Pump Stopped.
14-50-08 PM - INFO - Sample holder is undocked.
14-54-19 PM - INFO - Sample holder is docked.
14-54-51 PM - INFO - Pump Started.
14-55-12 PM - INFO - Selector valve set to: CH2
14-55-32 PM - INFO - Selector valve set to: CH 1+2
14-59-26 PM - INFO - Injection valve set to: INJECT
14-59-36 PM - INFO - Injection valve set to: LOAD
14-59-36 PM - INFO - Selector valve set to: CH2
14-59-56 PM - INFO - Injection valve set to: INJECT
15-00-01 PM - INFO - Injection valve set to: LOAD
15-00-26 PM - INFO - Selector valve set to: CH 1+2
15-00-31 PM - INFO - Injection valve set to: INJECT
15-00-41 PM - INFO - Injection valve set to: LOAD
15-01-11 PM - INFO - Selector valve set to: CH2
15-01-31 PM - INFO - Selector valve set to: CH 1+2
15-01-47 PM - INFO - Injection valve set to: INJECT
15-01-57 PM - INFO - Injection valve set to: LOAD
15-01-57 PM - INFO - Selector valve set to: CH2
15-02-17 PM - INFO - Injection valve set to: INJECT
15-02-22 PM - INFO - Injection valve set to: LOAD
15-02-47 PM - INFO - Selector valve set to: CH 1+2
15-02-52 PM - INFO - Injection valve set to: INJECT
15-03-02 PM - INFO - Injection valve set to: LOAD
15-03-32 PM - INFO - Selector valve set to: CH2
15-03-52 PM - INFO - Selector valve set to: CH 1+2
15-04-03 PM - INFO - Pump Stopped.
15-04-14 PM - INFO - Test LED off.
15-04-16 PM - INFO - Test LED on.
15-04-40 PM - INFO - Optimal integration for detector 1 found as: 291
15-13-00 PM - INFO - Sample holder is undocked.
15-16-00 PM - INFO - Sample holder is docked.
15-16-29 PM - INFO - Pump Started.
15-16-49 PM - INFO - Selector valve set to: CH2
15-17-09 PM - INFO - Selector valve set to: CH 1+2
15-17-56 PM - INFO - Injection valve set to: INJECT
15-18-06 PM - INFO - Injection valve set to: LOAD
15-18-06 PM - INFO - Selector valve set to: CH2
15-18-26 PM - INFO - Injection valve set to: INJECT
15-18-31 PM - INFO - Injection valve set to: LOAD
15-18-56 PM - INFO - Selector valve set to: CH 1+2
15-19-01 PM - INFO - Injection valve set to: INJECT
15-19-11 PM - INFO - Injection valve set to: LOAD
15-19-41 PM - INFO - Selector valve set to: CH2
15-20-01 PM - INFO - Selector valve set to: CH 1+2
15-20-22 PM - INFO - Pump Stopped.
15-36-40 PM - INFO - Pump Started.
15-41-11 PM - INFO - Selector valve set to: CH2
15-41-41 PM - INFO - Selector valve set to: CH 1+2
15-43-58 PM - INFO - Pump Stopped.
15-43-59 PM - INFO - Sample holder is undocked.
15-46-01 PM - INFO - Sample holder is docked.
15-46-08 PM - INFO - Pump Started.
15-46-28 PM - INFO - Selector valve set to: CH2
15-46-48 PM - INFO - Selector valve set to: CH 1+2
15-47-45 PM - INFO - Injection valve set to: INJECT
15-47-55 PM - INFO - Injection valve set to: LOAD
15-47-55 PM - INFO - Selector valve set to: CH2
15-48-16 PM - INFO - Injection valve set to: INJECT
15-48-21 PM - INFO - Injection valve set to: LOAD
15-48-46 PM - INFO - Selector valve set to: CH 1+2
15-48-51 PM - INFO - Injection valve set to: INJECT
15-49-01 PM - INFO - Injection valve set to: LOAD
15-49-31 PM - INFO - Selector valve set to: CH2
15-49-51 PM - INFO - Selector valve set to: CH 1+2
15-55-31 PM - INFO - Pump Stopped.
15-55-41 PM - INFO - Test LED off.
15-55-44 PM - INFO - Test LED on.
15-56-07 PM - INFO - Optimal integration for detector 1 found as: 294
15-56-44 PM - INFO - Sample holder is undocked.
16-02-15 PM - INFO - Sample holder is docked.
16-03-33 PM - INFO - Pump Started.
16-03-54 PM - INFO - Selector valve set to: CH2
16-04-14 PM - INFO - Selector valve set to: CH 1+2
16-04-43 PM - INFO - Injection valve set to: INJECT
16-04-54 PM - INFO - Injection valve set to: LOAD
16-04-54 PM - INFO - Selector valve set to: CH2
16-05-14 PM - INFO - Injection valve set to: INJECT
16-05-19 PM - INFO - Injection valve set to: LOAD
16-05-44 PM - INFO - Selector valve set to: CH 1+2
16-05-49 PM - INFO - Injection valve set to: INJECT
16-05-59 PM - INFO - Injection valve set to: LOAD
16-06-29 PM - INFO - Selector valve set to: CH2
16-06-49 PM - INFO - Selector valve set to: CH 1+2
16-07-25 PM - INFO - Pump Stopped.
16-07-35 PM - INFO - Test LED off.
16-07-38 PM - INFO - Test LED on.
16-08-01 PM - INFO - Optimal integration for detector 1 found as: 291
16-08-24 PM - INFO - Sample holder is undocked.
16-09-10 PM - INFO - Sample holder is docked.
16-09-32 PM - INFO - Pump Started.
16-09-52 PM - INFO - Selector valve set to: CH2
16-10-12 PM - INFO - Selector valve set to: CH 1+2
16-12-15 PM - INFO - Injection valve set to: INJECT
16-12-25 PM - INFO - Injection valve set to: LOAD
16-12-25 PM - INFO - Selector valve set to: CH2
16-12-45 PM - INFO - Injection valve set to: INJECT
16-12-50 PM - INFO - Injection valve set to: LOAD
16-13-15 PM - INFO - Selector valve set to: CH 1+2
16-13-20 PM - INFO - Injection valve set to: INJECT
16-13-30 PM - INFO - Injection valve set to: LOAD
16-14-01 PM - INFO - Selector valve set to: CH2
16-14-20 PM - INFO - Selector valve set to: CH 1+2
16-14-49 PM - INFO - Channel1 Updated Zero Value: 546.915987939117
16-14-57 PM - INFO - Flow Rate changed to: 100.
16-24-25 PM - INFO - Injection valve set to: INJECT
16-24-28 PM - INFO - User logged an injection @ 580.53 seconds. buffer 
16-25-03 PM - INFO - Injection valve set to: LOAD
16-26-27 PM - INFO - Injection valve set to: INJECT
16-26-31 PM - INFO - User logged an injection @ 703.09 seconds. buffer 
16-27-05 PM - INFO - Injection valve set to: LOAD
16-28-35 PM - INFO - Injection valve set to: INJECT
16-28-38 PM - INFO - User logged an injection @ 830.83 seconds. buffer 
16-29-13 PM - INFO - Injection valve set to: LOAD
16-30-36 PM - INFO - Injection valve set to: INJECT
16-30-43 PM - INFO - User logged an injection @ 951.99 seconds. imd 
16-31-15 PM - INFO - Injection valve set to: LOAD
16-32-37 PM - INFO - Injection valve set to: INJECT
16-32-41 PM - INFO - User logged an injection @ 1073.2 seconds. h2o 
16-33-15 PM - INFO - Injection valve set to: LOAD
16-34-38 PM - INFO - Injection valve set to: INJECT
16-34-43 PM - INFO - User logged an injection @ 1194.24 seconds. cobalt 
16-35-16 PM - INFO - Injection valve set to: LOAD
16-36-39 PM - INFO - Injection valve set to: INJECT
16-36-43 PM - INFO - User logged an injection @ 1314.88 seconds. h2o 
16-37-17 PM - INFO - Injection valve set to: LOAD
16-38-40 PM - INFO - Injection valve set to: INJECT
16-38-50 PM - INFO - User logged an injection @ 1436.14 seconds. stripping 
16-39-18 PM - INFO - Injection valve set to: LOAD
16-40-42 PM - INFO - Injection valve set to: INJECT
16-40-45 PM - INFO - User logged an injection @ 1557.63 seconds. h2o 
16-41-20 PM - INFO - Injection valve set to: LOAD
16-42-43 PM - INFO - Injection valve set to: INJECT
16-42-47 PM - INFO - User logged an injection @ 1679.22 seconds. cobalt 
16-43-22 PM - INFO - Injection valve set to: LOAD
16-44-47 PM - INFO - Injection valve set to: INJECT
16-44-51 PM - INFO - User logged an injection @ 1802.75 seconds. h2o 
16-45-25 PM - INFO - Injection valve set to: LOAD
16-46-48 PM - INFO - Injection valve set to: INJECT
16-46-53 PM - INFO - User logged an injection @ 1924.05 seconds. buffer 
16-47-26 PM - INFO - Injection valve set to: LOAD
16-48-49 PM - INFO - Injection valve set to: INJECT
16-48-58 PM - INFO - User logged an injection @ 2044.96 seconds. TyT WT 
16-49-27 PM - INFO - Injection valve set to: LOAD
16-50-50 PM - INFO - Injection valve set to: INJECT
16-50-54 PM - INFO - User logged an injection @ 2166.22 seconds. buffer 
16-51-28 PM - INFO - Injection valve set to: LOAD
16-52-51 PM - INFO - Injection valve set to: INJECT
16-52-57 PM - INFO - User logged an injection @ 2287.38 seconds. buffer 
16-53-30 PM - INFO - Injection valve set to: LOAD
16-54-52 PM - INFO - Channel1 Updated Zero Value: 552.228527941787
16-54-54 PM - INFO - Injection valve set to: INJECT
16-54-58 PM - INFO - User logged an injection @ 2409.87 seconds. buffer 
16-55-32 PM - INFO - Injection valve set to: LOAD
16-56-56 PM - INFO - Injection valve set to: INJECT
16-57-11 PM - INFO - User logged an injection @ 2532.19 seconds. a23 625µM
16-57-34 PM - INFO - Injection valve set to: LOAD
16-59-02 PM - INFO - Injection valve set to: INJECT
16-59-06 PM - INFO - User logged an injection @ 2658.27 seconds. buffer 
16-59-40 PM - INFO - Injection valve set to: LOAD
17-01-04 PM - INFO - Injection valve set to: INJECT
17-01-33 PM - INFO - User logged an injection @ 2779.97 seconds. a23 1.25mM
17-01-42 PM - INFO - Injection valve set to: LOAD
17-03-07 PM - INFO - Injection valve set to: INJECT
17-03-12 PM - INFO - User logged an injection @ 2902.4 seconds. buffer 
17-03-45 PM - INFO - Injection valve set to: LOAD
17-05-09 PM - INFO - Injection valve set to: INJECT
17-05-22 PM - INFO - User logged an injection @ 3024.68 seconds. a23 2.5mM
17-05-47 PM - INFO - Injection valve set to: LOAD
17-07-15 PM - INFO - Injection valve set to: INJECT
17-07-18 PM - INFO - User logged an injection @ 3150.84 seconds. buffer 
17-07-53 PM - INFO - Injection valve set to: LOAD
17-09-16 PM - INFO - Injection valve set to: INJECT
17-09-26 PM - INFO - User logged an injection @ 3272.46 seconds. a23 5mM
17-09-55 PM - INFO - Injection valve set to: LOAD
17-11-23 PM - INFO - Injection valve set to: INJECT
17-11-25 PM - INFO - User logged an injection @ 3398.69 seconds. buffer 
17-12-01 PM - INFO - Injection valve set to: LOAD
17-13-25 PM - INFO - Injection valve set to: INJECT
17-13-32 PM - INFO - User logged an injection @ 3520.5 seconds. a23 10mM
17-14-03 PM - INFO - Injection valve set to: LOAD
17-16-00 PM - INFO - Injection valve set to: INJECT
17-16-02 PM - INFO - User logged an injection @ 3675.52 seconds. buffer 
17-16-38 PM - INFO - Injection valve set to: LOAD
17-19-15 PM - INFO - Injection valve set to: INJECT
17-19-28 PM - INFO - User logged an injection @ 3870.7 seconds. a23 1.25mM
17-19-53 PM - INFO - Injection valve set to: LOAD
17-21-30 PM - INFO - Injection valve set to: INJECT
17-21-33 PM - INFO - User logged an injection @ 4006.03 seconds. buffer 
17-22-08 PM - INFO - Injection valve set to: LOAD
17-25-00 PM - INFO - Injection valve set to: INJECT
17-25-15 PM - INFO - User logged an injection @ 4215.86 seconds. a23 1.25mM
17-25-38 PM - INFO - Injection valve set to: LOAD
17-27-32 PM - INFO - Injection valve set to: INJECT
17-27-35 PM - INFO - User logged an injection @ 4367.71 seconds. buffer 
17-28-10 PM - INFO - Injection valve set to: LOAD
17-31-09 PM - INFO - Injection valve set to: INJECT
17-31-13 PM - INFO - User logged an injection @ 4584.73 seconds. buffer 
17-31-47 PM - INFO - Injection valve set to: LOAD
17-33-47 PM - INFO - Injection valve set to: INJECT
17-33-52 PM - INFO - User logged an injection @ 4743.37 seconds. buffer 
17-34-26 PM - INFO - Injection valve set to: LOAD
17-36-20 PM - INFO - Injection valve set to: INJECT
17-36-23 PM - INFO - User logged an injection @ 4896.18 seconds. buffer 
17-36-58 PM - INFO - Injection valve set to: LOAD
17-38-53 PM - INFO - Injection valve set to: INJECT
17-38-55 PM - INFO - User logged an injection @ 5049.07 seconds. buffer 
17-39-31 PM - INFO - Injection valve set to: LOAD
17-40-49 PM - INFO - Injection valve set to: INJECT
17-40-52 PM - INFO - User logged an injection @ 5164.53 seconds. buffer 
17-41-27 PM - INFO - Injection valve set to: LOAD
17-43-09 PM - INFO - Injection valve set to: INJECT
17-43-11 PM - INFO - User logged an injection @ 5305.15 seconds. buffer 
17-43-47 PM - INFO - Injection valve set to: LOAD
17-45-13 PM - INFO - Injection valve set to: INJECT
17-45-15 PM - INFO - User logged an injection @ 5429.25 seconds. buffer 
17-45-51 PM - INFO - Injection valve set to: LOAD
17-47-32 PM - INFO - Injection valve set to: INJECT
17-47-44 PM - INFO - User logged an injection @ 5568.4 seconds. a26 125µM
17-48-11 PM - INFO - Injection valve set to: LOAD
17-49-38 PM - INFO - Injection valve set to: INJECT
17-49-42 PM - INFO - User logged an injection @ 5694.2 seconds. buffer 
17-50-17 PM - INFO - Injection valve set to: LOAD
17-51-48 PM - INFO - Injection valve set to: INJECT
17-52-04 PM - INFO - User logged an injection @ 5823.5 seconds. a26 250µM
17-52-26 PM - INFO - Injection valve set to: LOAD
17-53-54 PM - INFO - Injection valve set to: INJECT
17-53-58 PM - INFO - User logged an injection @ 5949.94 seconds. buffer 
17-54-32 PM - INFO - Injection valve set to: LOAD
17-56-05 PM - INFO - Injection valve set to: INJECT
17-56-14 PM - INFO - User logged an injection @ 6080.74 seconds. a26 500µM
17-56-43 PM - INFO - Injection valve set to: LOAD
17-58-27 PM - INFO - Injection valve set to: INJECT
17-58-30 PM - INFO - User logged an injection @ 6222.97 seconds. buffer 
17-59-06 PM - INFO - Injection valve set to: LOAD
18-01-12 PM - INFO - Injection valve set to: INJECT
18-01-21 PM - INFO - User logged an injection @ 6387.89 seconds. a26 1mM
18-01-50 PM - INFO - Injection valve set to: LOAD
18-03-23 PM - INFO - Injection valve set to: INJECT
18-03-30 PM - INFO - User logged an injection @ 6519.2 seconds. buffer 
18-04-02 PM - INFO - Injection valve set to: LOAD
18-06-06 PM - INFO - Injection valve set to: INJECT
18-06-21 PM - INFO - User logged an injection @ 6681.5 seconds. a26 2.5mM
18-06-44 PM - INFO - Injection valve set to: LOAD
18-08-37 PM - INFO - Injection valve set to: INJECT
18-08-41 PM - INFO - User logged an injection @ 6832.65 seconds. buffer 
18-09-15 PM - INFO - Injection valve set to: LOAD
18-12-48 PM - INFO - Injection valve set to: INJECT
18-12-50 PM - INFO - User logged an injection @ 7083.76 seconds. buffer 
18-13-26 PM - INFO - Injection valve set to: LOAD
18-14-51 PM - INFO - Injection valve set to: INJECT
18-14-54 PM - INFO - User logged an injection @ 7206.73 seconds. buffer 
18-15-29 PM - INFO - Injection valve set to: LOAD
18-17-28 PM - INFO - Injection valve set to: INJECT
18-17-35 PM - INFO - User logged an injection @ 7364.08 seconds. buffer 
18-18-06 PM - INFO - Injection valve set to: LOAD
18-20-04 PM - INFO - Injection valve set to: INJECT
18-20-06 PM - INFO - User logged an injection @ 7519.48 seconds. buffer 
18-20-42 PM - INFO - Injection valve set to: LOAD
18-24-15 PM - INFO - Injection valve set to: INJECT
18-24-18 PM - INFO - User logged an injection @ 7770.4 seconds. buffer 
18-24-53 PM - INFO - Injection valve set to: LOAD
18-27-08 PM - INFO - Injection valve set to: INJECT
18-27-12 PM - INFO - User logged an injection @ 7944 seconds. buffer 
18-27-46 PM - INFO - Injection valve set to: LOAD
18-29-34 PM - INFO - Injection valve set to: INJECT
18-29-46 PM - INFO - User logged an injection @ 8089.92 seconds. a23 9oac 125µM
18-30-12 PM - INFO - Injection valve set to: LOAD
18-31-42 PM - INFO - Injection valve set to: INJECT
18-31-45 PM - INFO - User logged an injection @ 8217.63 seconds. buffer 
18-32-20 PM - INFO - Injection valve set to: LOAD
18-34-12 PM - INFO - Injection valve set to: INJECT
18-34-22 PM - INFO - User logged an injection @ 8368.47 seconds. a23 9oac 125µM
18-34-51 PM - INFO - Injection valve set to: LOAD
18-36-28 PM - INFO - Injection valve set to: INJECT
18-36-32 PM - INFO - User logged an injection @ 8504.02 seconds. buffer 
18-37-06 PM - INFO - Injection valve set to: LOAD
18-38-35 PM - INFO - Injection valve set to: INJECT
18-38-46 PM - INFO - User logged an injection @ 8630.76 seconds. a23 250µM
18-39-13 PM - INFO - Injection valve set to: LOAD
18-40-46 PM - INFO - Injection valve set to: INJECT
18-40-49 PM - INFO - User logged an injection @ 8761.6 seconds. buffer 
18-41-24 PM - INFO - Injection valve set to: LOAD
18-43-07 PM - INFO - Injection valve set to: INJECT
18-43-22 PM - INFO - User logged an injection @ 8902.76 seconds. a23 9oac 500µM
18-43-45 PM - INFO - Injection valve set to: LOAD
18-45-42 PM - INFO - Injection valve set to: INJECT
18-45-45 PM - INFO - User logged an injection @ 9057.88 seconds. buffer 
18-46-20 PM - INFO - Injection valve set to: LOAD
18-47-56 PM - INFO - Injection valve set to: INJECT
18-48-27 PM - INFO - User logged an injection @ 9191.55 seconds. a23 9oac 1mM
18-48-36 PM - INFO - Injection valve set to: LOAD
18-50-57 PM - INFO - Injection valve set to: INJECT
18-51-03 PM - INFO - User logged an injection @ 9373.02 seconds. buffer 
18-51-35 PM - INFO - Injection valve set to: LOAD
18-53-22 PM - INFO - Injection valve set to: INJECT
18-53-32 PM - INFO - User logged an injection @ 9517.49 seconds. a23 9oac 2.5mM
18-54-00 PM - INFO - Injection valve set to: LOAD
18-56-15 PM - INFO - Injection valve set to: INJECT
18-56-23 PM - INFO - User logged an injection @ 9690.86 seconds. buffer 
18-56-53 PM - INFO - Injection valve set to: LOAD
18-58-46 PM - INFO - Flow Rate changed to: 5.
