# Supplementary material for: Editorial Note: The role of 9-O-acetylated glycan receptor moieties in the typhoid toxin binding and intoxication
Source: PLoS Pathog. 2026 Jul 13;22(7):e1014413. doi: 10.1371/journal.ppat.1014413 (PMC13362111; doi:10.1371/journal.ppat.1014413)
Supplement: S1 File — (ZIP) [file ppat.1014413.s001.zip › SPR Data/OpenSPR/2020-01-06--16-14-49--TyT WT/ReferenceSpectra/ReferenceSpectra.csv]

2020/01/06	4:08:01 PM
Serial	S12852
Integration	291
Boxcar	20
ScansToAverage	200
Wavelength	Dark	Bright
338.804573760023	1502.035	1525
340.624675445867	1503.69	1522
342.445209557646	1504.095	1527
344.266177564905	1502.145	1523
346.087580937189	1503.19	1530
347.909421144043	1502.165	1526
349.731699655011	1501.99	1526
351.554417939637	1504.055	1527
353.377577467467	1503.5	1526
355.201179708045	1502.1	1524
357.025226130915	1503.38	1522
358.849718205622	1504.005	1531
360.67465740171	1503.735	1529
362.500045188725	1503.315	1525
364.32588303621	1503.395	1534
366.152172413711	1502.805	1528
367.978914790771	1502.905	1529
369.806111636936	1502.69	1531
371.63376442175	1502.6	1528
373.461874614758	1503.44	1533
375.290443685503	1503.01756097561	1549.78048780488
377.119473103532	1503.01268292683	1558.31707317073
378.948964338388	1502.92865853659	1570.29268292683
380.778918859615	1502.86048780488	1586.56097560976
382.609338136759	1502.84146341463	1607.39024390244
384.440223639364	1502.81475609756	1634.24390243902
386.271576836975	1502.80304878049	1668.73170731707
388.103399199136	1502.71182926829	1712.73170731707
389.935692195392	1502.58182926829	1768.48780487805
391.768457295287	1502.46012195122	1838.58536585366
393.601695968366	1502.34804878049	1926.31707317073
395.435409684173	1502.19853658537	2032.26829268293
397.269599912254	1502.0193902439	2158.87804878049
399.104268122152	1501.7843902439	2308.9756097561
400.939415783412	1501.51134146342	2486.19512195122
402.77504436558	1501.20195121951	2695.56097560976
404.611155338198	1500.91085365854	2944.41463414634
406.447750170813	1500.54280487805	3224.58536585366
408.284830332968	1500.17475609756	3533.73170731707
410.122397294208	1499.77902439024	3864.17073170732
411.960452524078	1499.3943902439	4207
413.798997492122	1499.01353658537	4544.41463414634
415.638033667885	1498.61536585366	4868.56097560976
417.477562520911	1498.23036585366	5171.75609756098
419.317585520746	1497.92902439024	5447.24390243902
421.158104136932	1497.61097560976	5690.0243902439
422.999119839016	1497.3343902439	5902.92682926829
424.840634096542	1497.14634146341	6085.9756097561
426.682648379054	1496.95695121951	6243.60975609756
428.525164156097	1496.78841463415	6382.80487804878
430.368182897215	1496.71670731707	6509.60975609756
432.211706071954	1496.63975609756	6623.65853658537
434.055735149857	1496.48304878049	6726.73170731707
435.900271600469	1496.37963414634	6821.36585365854
437.745316893335	1496.26317073171	6907.75609756098
439.590872497999	1496.16134146341	6984.92682926829
441.436939884006	1496.07634146341	7056.63414634146
443.2835205209	1496.00585365854	7121.9512195122
445.130615878227	1495.88073170732	7184.48780487805
446.97822742553	1495.82048780488	7247.68292682927
448.826356632355	1495.76024390244	7310.63414634146
450.675004968245	1495.72195121951	7372.92682926829
452.524173902745	1495.68414634146	7436.19512195122
454.373864905401	1495.65926829268	7501.48780487805
456.224079445756	1495.60670731707	7568.26829268293
458.074818993355	1495.56548780488	7640.56097560976
459.926085017742	1495.47817073171	7717.07317073171
461.777878988463	1495.40170731707	7798.90243902439
463.630202375062	1495.41292682927	7885.26829268293
465.483056647083	1495.39390243902	7974.60975609756
467.336443274071	1495.38146341463	8063.53658536585
469.190363725571	1495.3062195122	8150.36585365854
471.044819471127	1495.22682926829	8234.41463414634
472.899811980283	1495.18219512195	8312.34146341463
474.755342722585	1495.185	8382.21951219512
476.611413167576	1495.21378048781	8441.68292682927
478.468024784802	1495.27195121951	8483.53658536585
480.325179043807	1495.30256097561	8497.17073170732
482.182877414136	1495.44085365854	8492.12195121951
484.041121365332	1495.59353658537	8463.68292682927
485.899912366942	1495.69792682927	8421.82926829268
487.759251888508	1495.80634146341	8371.58536585366
489.619141399577	1495.90170731707	8334.31707317073
491.479582369692	1496.05743902439	8314.9756097561
493.340576268398	1496.10085365854	8323.9512195122
495.202124565239	1496.11097560976	8368.9756097561
497.064228729761	1496.09634146341	8454.92682926829
498.926890231508	1496.11304878049	8574
500.790110540024	1495.94426829268	8725.9512195122
502.653891124853	1495.8756097561	8905.56097560976
504.518233455542	1495.78780487805	9101.78048780488
506.383139001633	1495.60817073171	9310.14634146341
508.248609232672	1495.40743902439	9529.87804878049
510.114645618203	1495.25695121951	9761.46341463415
511.981249627771	1495.07609756098	10001.2926829268
513.84842273092	1494.87817073171	10252.0731707317
515.716166397195	1494.66304878049	10511.1707317073
517.584482096141	1494.47597560976	10774.2682926829
519.453371297302	1494.27792682927	11041.4634146341
521.322835470223	1494.13	11306.7804878049
523.192876084447	1493.96634146341	11566.0243902439
525.063494609521	1493.70548780488	11820.1463414634
526.934692514988	1493.46621951219	12070.6829268293
528.806471270393	1493.25048780488	12315.1463414634
530.67883234528	1493.09231707317	12556.1219512195
532.551777209195	1492.94085365854	12790.3414634146
534.425307331681	1492.73719512195	13013.9268292683
536.299424182283	1492.57353658537	13230.4634146341
538.174129230547	1492.44365853659	13431.0731707317
540.049423946016	1492.29890243902	13617.0975609756
541.925309798234	1492.11170731707	13783.8292682927
543.801788256748	1491.97304878049	13933.8292682927
545.6788607911	1491.97414634146	14062.5853658537
547.556528870837	1492.00963414634	14170.2195121951
549.434793965501	1491.98975609756	14256.9268292683
551.313657544639	1491.9906097561	14324.1707317073
553.193121077794	1492.00341463415	14372.8780487805
555.07318603451	1492.01414634146	14401.243902439
556.953853884334	1492.06463414634	14414.0975609756
558.835126096809	1492.10231707317	14411.9268292683
560.717004141479	1492.16207317073	14399.7073170732
562.59948948789	1492.25121951219	14374.8048780488
564.482583605586	1492.3306097561	14337.4634146341
566.366287964111	1492.47451219512	14281.9268292683
568.25060403301	1492.58207317073	14211.6829268293
570.135533281828	1492.7462195122	14125.3170731707
572.021077180109	1492.9206097561	14022.9024390244
573.907237197398	1493.1212195122	13907.1707317073
575.79401480324	1493.23402439024	13782.512195122
577.681411467178	1493.4856097561	13648.9268292683
579.569428658758	1493.61548780488	13509.1463414634
581.458067847523	1493.74231707317	13366.6585365854
583.34733050302	1493.88902439024	13220.3414634146
585.237218094792	1494.14048780488	13070.8048780488
587.127732092383	1494.32670731707	12913.2195121951
589.018873965339	1494.52853658537	12748.6585365854
590.910645183204	1494.74243902439	12575.512195122
592.803047215523	1494.90865853659	12396.6341463415
594.69608153184	1495.08243902439	12211.6341463415
596.589749601699	1495.22097560976	12022.3902439024
598.484052894646	1495.35268292683	11831.5609756098
600.378992880224	1495.51548780488	11640.3170731707
602.274571027979	1495.75451219512	11448.8048780488
604.170788807455	1496.00195121951	11254.7804878049
606.067647688197	1496.22073170732	11059
607.965149139748	1496.40780487805	10856.9024390244
609.863294631655	1496.63195121951	10650.3658536585
611.76208563346	1496.91914634146	10439
613.66152361471	1497.16231707317	10220.0487804878
615.561610044948	1497.35902439024	9999.68292682927
617.462346393719	1497.60097560976	9774
619.363734130568	1497.95743902439	9546.82926829268
621.265774725039	1498.20634146341	9317.0243902439
623.168469646677	1498.38256097561	9088.46341463415
625.071820365026	1498.5562195122	8861.21951219512
626.975828349631	1498.73817073171	8635.92682926829
628.880495070036	1498.97231707317	8411
630.785821995787	1499.18268292683	8185.51219512195
632.691810596427	1499.40292682927	7963.26829268293
634.598462341501	1499.62865853659	7742.43902439024
636.505778700554	1499.78512195122	7521.34146341463
638.413761143131	1499.91268292683	7302.17073170732
640.322411138775	1500.15134146341	7085.31707317073
642.231730157032	1500.29378048781	6874
644.141719667447	1500.47365853659	6670.85365853659
646.052381139563	1500.63719512195	6475.26829268293
647.963716042925	1500.82109756098	6285.63414634146
649.875725847078	1500.91426829268	6101.36585365854
651.788412021566	1500.99414634146	5920.09756097561
653.701776035934	1501.22402439024	5742.68292682927
655.615819359727	1501.33390243902	5569.26829268293
657.530543462489	1501.51780487805	5398.09756097561
659.445949813765	1501.665	5229.9512195122
661.362039883099	1501.79024390244	5064.56097560976
663.278815140036	1501.87780487805	4902.14634146341
665.19627705412	1502.01024390244	4745.60975609756
667.114427094896	1502.11695121951	4594.70731707317
669.033266731909	1502.18719512195	4448.12195121951
670.952797434704	1502.33036585366	4306.63414634146
672.873020672823	1502.47292682927	4170.92682926829
674.793937915814	1502.57914634146	4039.80487804878
676.715550633219	1502.6756097561	3913
678.637860294583	1502.76756097561	3790.19512195122
680.560868369452	1502.88524390244	3670.51219512195
682.484576327369	1502.94207317073	3554.68292682927
684.408985637879	1503.02804878049	3442.41463414634
686.334097770527	1503.10926829268	3333.75609756098
688.259914194858	1503.10585365854	3229.68292682927
690.186436380415	1503.13317073171	3130.39024390244
692.113665796745	1503.18195121951	3034.85365853659
694.041603913389	1503.27573170732	2943.48780487805
695.970252199895	1503.29658536585	2857.70731707317
697.899612125806	1503.26512195122	2777.80487804878
699.829685160667	1503.32024390244	2703.29268292683
701.760472774022	1503.35963414634	2633.14634146341
703.691976435416	1503.39878048781	2567.34146341463
705.624197614394	1503.45951219512	2505.75609756098
707.557137780499	1503.45182926829	2447.73170731707
709.490798403278	1503.50487804878	2392.17073170732
711.425180952274	1503.54841463415	2338.85365853659
713.360286897031	1503.57695121951	2288.29268292683
715.296117707095	1503.58841463415	2240.21951219512
717.23267485201	1503.61914634146	2194.36585365854
719.16995980132	1503.61853658537	2150.9512195122
721.107974024571	1503.6943902439	2110.24390243902
723.046718991306	1503.69841463415	2072
724.986196171071	1503.73853658537	2035.92682926829
726.92640703341	1503.72146341463	2002.46341463415
728.867353047867	1503.78719512195	1971.19512195122
730.809035683987	1503.80463414634	1941.60975609756
732.751456411314	1503.75146341463	1913.9756097561
734.694616699394	1503.72914634146	1887.9512195122
736.638518017771	1503.70695121951	1863.31707317073
738.583161835988	1503.69548780488	1840.09756097561
740.528549623592	1503.68182926829	1818.17073170732
742.474682850126	1503.65134146341	1797.70731707317
744.421562985136	1503.61256097561	1778.24390243902
746.369191498165	1503.58768292683	1760.0487804878
748.317569858758	1503.64329268293	1743.26829268293
750.26669953646	1503.6393902439	1727.85365853659
752.216582000815	1503.57414634146	1713.58536585366
754.167218721368	1503.61487804878	1700.65853658537
756.118611167664	1503.68719512195	1688.87804878049
758.070760809247	1503.70524390244	1678.24390243902
760.023669115661	1503.67780487805	1668.68292682927
761.977337556452	1503.64987804878	1660.14634146341
763.931767601164	1503.69231707317	1652.63414634146
765.886960719341	1503.67097560976	1645.87804878049
767.842918380527	1503.6906097561	1639.82926829268
769.799642054269	1503.66731707317	1634.41463414634
771.757133210109	1503.60731707317	1629.26829268293
773.715393317594	1503.56987804878	1624.56097560976
775.674423846266	1503.51170731707	1620.0243902439
777.634226265672	1503.51865853659	1615.70731707317
779.594802045354	1503.48890243902	1611.48780487805
781.556152654859	1503.48951219512	1607.43902439024
783.518279563731	1502.425	1582
785.481184241513	1503	1583
787.444868157751	1504.665	1579
789.40933278199	1503.875	1576
791.374579583773	1501.32	1564
793.340610032646	1504.585	1563
795.307425598153	1505.6	1562
797.275027749839	1504.67	1564
799.243417957247	1503.735	1558
801.212597689924	1502.99	1553
803.182568417413	1505.675	1554
805.153331609259	1502.865	1552
807.124888735006	1502.79	1552
809.097241264199	1503.265	1549
811.070390666383	1501.315	1541
813.044338411102	1503.6	1546
815.019085967901	1501.165	1542
816.994634806324	1503.88	1545
818.970986395917	1503.56	1546
820.948142206222	1503.33	1547
