# Supplementary material for: Editorial Note: The role of 9-O-acetylated glycan receptor moieties in the typhoid toxin binding and intoxication
Source: PLoS Pathog. 2026 Jul 13;22(7):e1014413. doi: 10.1371/journal.ppat.1014413 (PMC13362111; doi:10.1371/journal.ppat.1014413)
Supplement: S1 File — (ZIP) [file ppat.1014413.s001.zip › SPR Data/OpenSPR/2020-01-06--16-14-49--TyT WT/ResponseData/2020-01-06--16-14-49--TyT WTTest_Results-Final.csv]

TIME	CH1	CH1_HR	CH1_NR	CH1_LR	INJECTIONS
5.43	546.916342747441
5.53	546.916697555766
5.63	546.916958638922
5.74	546.917219722079
5.84	546.917480805236
5.94	546.917741888393	546.917741561557
6.05	546.918168634442	546.918054057096
6.15	546.91859538049	546.918349357596
6.26	546.919022126539	546.918635983526
6.36	546.91918778943	546.918890200054
6.46	546.919353452322	546.919129869599
6.56	546.919519115213	546.919354992159
6.66	546.919684778105	546.919535447211
6.76	546.919850440996	546.919671234753
6.86	546.919951507334	546.919756482372
6.97	546.920052573671	546.919820797314
7.07	546.919987977117	546.919849119316
7.17	546.919923380562	546.919867715659
7.28	546.919858784008	546.919876586343
7.38	546.919794187454	546.919875731367
7.48	546.919729590899	546.91987689556
7.59	546.919788271539	546.919891285939
7.69	546.919846952179	546.91992275575
7.79	546.919905632818	546.919971304993
7.89	546.920028910012	546.920022300327
8	546.920152187206	546.920069869337	546.919165198392
8.1	546.9202754644	546.920114012025	546.919218484972
8.2	546.920398741593	546.920132314354	546.919263856196
8.3	546.920296455484	546.920104270569	546.919298614167
8.41	546.920194169375	546.920050386426	546.919327181694
8.51	546.920091883266	546.919964789511	546.919349558777
8.61	546.919866319963	546.919840154475	546.919363328217
8.72	546.91964075666	546.919687688337	546.919367658921
8.82	546.919415193357	546.919507391095	546.919372403609
8.92	546.919189630054	546.91934027426	546.919377562282
9.03	546.919006765115	546.919190219501	546.91938909144
9.13	546.918823900176	546.919053345149	546.919407225026
9.24	546.918641035237	546.918940858221	546.919431963041
9.34	546.918683733602	546.918873787619	546.919467728293
9.44	546.918726431966	546.918831627588	546.919510097973
9.55	546.91876913033	546.918814378128	546.91955562828
9.65	546.918811828694	546.9188142759	546.919604319213
9.75	546.918860281673	546.918831844052	546.919659531899
9.85	546.918908734652	546.918866559435	546.919711300784
9.96	546.918957187632	546.918897916296	546.919759625867
10.06	546.918962942246	546.918922032964	546.919803669926
10.16	546.918968696861	546.918937824795	546.919844270182
10.26	546.918974451476	546.918945291788	546.919867908902
10.36	546.918980206091	546.918943387648	546.919874586086
10.47	546.918985960706	546.918932112378	546.919864301732
10.57	546.918937085852	546.91890649966	546.919839428478	546.91949000931
10.67	546.918888210998	546.91887539748	546.919801037489	546.919520836181
10.78	546.918833581528	546.918838282691	546.91974901593	546.919545004273
10.88	546.918778952059	546.918841359233	546.919683476636	546.919565456766
10.98	546.91872432259	546.918884627106	546.919617930126	546.919582193663
11.09	546.918669693121	546.918968086311	546.919552376401	546.919595214962
11.19	546.918615063651	546.919101669477	546.91948681546	546.919604520663
11.3	546.919062922909	546.919331057398	546.919444617758	546.919613445677
11.4	546.919510782166	546.919611092429	546.919415930576	546.919620485177
11.5	546.919958641423	546.919941774568	546.919400753913	546.919625639163
11.61	546.92046113015	546.920306230999	546.919400158935	546.919632033503
11.71	546.920963618877	546.920699495407	546.919414888521	546.919640257927
11.82	546.921466107603	546.921121567793	546.919444942672	546.919650312434
11.92	546.92196859633	546.921481086569	546.919490321387	546.919662197026
12.02	546.922230854608	546.921756212603	546.919532803746	546.919673533182
12.13	546.922493112886	546.921968785028	546.919577100151	546.919684642977
12.23	546.922755371165	546.922113837528	546.9196232106	546.919695526413
12.33	546.922515140716	546.922094223193	546.919661282375	546.919702848579
12.44	546.922274910268	546.921955622817	546.919697177287	546.919708114302
12.54	546.922034679819	546.921698036399	546.919730895336	546.91971132358
12.65	546.921794449371	546.921365142203	546.919762436523	546.919712476415
12.75	546.920988091641	546.920905474113	546.919778886267	546.919705967585
12.85	546.920181733912	546.920370498245	546.919791345102	546.919695685931
12.96	546.919375376183	546.919805895391	546.919799813031	546.919681631454
13.06	546.918809248903	546.91927563861	546.919809000452	546.919666182671
13.16	546.918243121622	546.91875788877	546.919814196966	546.919649017509
13.27	546.917676994341	546.918252645869	546.919814234675	546.919630135966
13.37	546.917110867061	546.917862842142	546.919809113581	546.919609538044
13.47	546.917008212957	546.917630611513	546.919811912299	546.919591812585
13.58	546.916905558852	546.917513820058	546.919813543121	546.919576456661
13.68	546.916802904748	546.917490628644	546.919814006047	546.919563470273
13.79	546.917266377924	546.91762479563	546.919824401611	546.919558458642
13.89	546.917729851101	546.917864854901	546.919833629279	546.919557532927
13.99	546.918193324277	546.918210806455	546.919838708906	546.919560693127
14.1	546.918656797453	546.918578382443	546.919839640492	546.919567939243
14.2	546.919255485296	546.918979875107	546.919839075305	546.919580610034
14.3	546.919854173138	546.919402992204	546.919835529974	546.919596943985
14.41	546.920452860981	546.919796267619	546.919829004498	546.919619073603
14.51	546.920588075647	546.920099587274	546.919810411168	546.919642410046
14.61	546.920723290314	546.920355085092	546.919788837694	546.919667456242
14.72	546.92085850498	546.920562761075	546.919763655311	546.919694212189
14.82	546.920993719646	546.920698030737	546.91973486402	546.919722677888
14.93	546.92093115263	546.920742913925	546.919698585749	546.919750895105
15.03	546.920868585613	546.920715390794	546.919661678715	546.919780765097
15.13	546.920806018596	546.920657595266	546.919624142917	546.919806887958
15.24	546.920608236913	546.920557235101	546.919583327087	546.919827924927
15.34	546.92041045523	546.920416221433	546.919541882495	546.919845637521
15.44	546.920212673547	546.920234554262	546.919509927767	546.91985789323
15.55	546.920014891864	546.920048193895	546.919487462906	546.919864692055
15.65	546.91981711018	546.91985714033	546.91947448791	546.919866033996
15.75	546.919505136315	546.919651012461	546.919469392481	546.919860788437
15.85	546.91919316245	546.919452483638	546.919474415681	546.919852317676
15.96	546.919078970268	546.919279534013	546.919493435582	546.919842579947
16.06	546.918964778086	546.919146047193	546.919522574113	546.919829673991
16.17	546.918850585903	546.919052023178	546.91955641247	546.919818999717
16.27	546.918736393721	546.918997461968	546.919594950652	546.919810557124
16.37	546.918622201539	546.919003125778	546.91963818866	546.919804346213
16.48	546.91885851071	546.919100878367	546.919682880439	546.919803837294
16.58	546.919094819882	546.919240875823	546.919722153415	546.919800099148
16.68	546.919331129053	546.919423118146	546.919756007588	546.919793131776
16.78	546.919681630407	546.919633232136	546.91978668202	546.919784065794
16.89	546.92003213176	546.919860836684	546.91980928638	546.919769538903
16.99	546.920382633113	546.920105931791	546.91982804387	546.919749551104
17.1	546.920733134467	546.920304789938	546.919842954492	546.919724102398
17.2	546.920811338432	546.920432656817	546.919854097883	546.91969049677
17.3	546.920889542398	546.920514286737	546.919866813209	546.919654895628
17.4	546.920967746364	546.920539298589	546.91988110047	546.919617298972
17.5	546.920695448976	546.920471276142	546.919890087089	546.919574236492
17.6	546.920423151588	546.920342083156	546.919904523714	546.919534639407
17.71	546.9201508542	546.920151719631	546.919913716412	546.919498507715
17.81	546.919878556813	546.919949694182	546.919917665181	546.919465841418
17.91	546.919556182234	546.919731454338	546.919918039384	546.919436144701
18.01	546.919233807655	546.919501552571	546.919911597725	546.919415518598
18.11	546.918911433077	546.91929185264	546.919898340203	546.919405620584
18.22	546.918861355886	546.919144119234	546.919883605983	546.91940914667
18.32	546.918811278695	546.919033598046	546.9198620559	546.91941993545
18.42	546.918761201504	546.918960289075	546.919839277455	546.919437986923
18.52	546.918711124313	546.918933297266	546.919815270649	546.91946330109
18.62	546.918848161317	546.918969632999	546.919789826314	546.919497730565
18.73	546.918985198321	546.919052285893	546.919769969481	546.91953483389
18.83	546.919122235325	546.919156501641	546.919755700148	546.919571831235
18.93	546.91930934952	546.919286832714	546.919748000221	546.919609218412
19.03	546.919496463715	546.919458306941	546.919745887796	546.919640894387
19.13	546.91968357791	546.919670924324	546.919741528276	546.919665201688
19.24	546.919870692105	546.919890664099	546.919734921663	546.919682140315
19.34	546.9200578063	546.920117526267	546.919726067956	546.919691710267
19.44	546.920460303814	546.920371091129	546.919713602857	546.919694705294
19.54	546.920862801329	546.920627225911	546.919693303164	546.919690536871
19.65	546.921078184649	546.920868920232	546.919661499969	546.919677352384
19.75	546.921293567969	546.921063603503	546.919621862181	546.919661593291
19.85	546.921508951289	546.921211275724	546.9195818814	546.919646039423
19.95	546.92172433461	546.921311936895	546.919541557628	546.919630690781
20.06	546.921939717929	546.921326426412	546.919500890865	546.919615547364
20.16	546.921609710572	546.921205163304	546.919457021769	546.919597167499
20.27	546.921279703215	546.921014738924	546.919420644276	546.919579875843
20.37	546.920949695857	546.920755153271	546.919391758386	546.919563672397
20.48	546.92040430518	546.920422350623	546.919366140897	546.91954776341
20.58	546.919858914503	546.92003591128	546.919348996916	546.919532737408
20.68	546.919313523825	546.919595835242	546.91934360889	546.919518594389
20.79	546.918768133148	546.919201284452	546.919349976819	546.919505334355
20.89	546.918393512831	546.918867783487	546.919363957537	546.9194946481
21	546.918018892514	546.91857980777	546.919382202607	546.919485975445
21.1	546.917644272197	546.9183569376	546.919404712029	546.919480034661
21.21	546.917815042557	546.918244293681	546.919442179738	546.919480267423
21.31	546.917985812918	546.918192295041	546.919480242892	546.919482349072
21.41	546.918156583278	546.918200941679	546.919513396337	546.919486279609
21.52	546.918327353638	546.918239184439	546.919541640072	546.919492059034
21.62	546.918449061028	546.918302563052	546.919563030172	546.919499201575
21.72	546.918570768418	546.918395537788	546.91957524621	546.919504722693
21.83	546.918692475808	546.918468527675	546.919578288188	546.919509997876
21.93	546.918643412838	546.918515987623	546.919568807665	546.919513336329
22.03	546.918594349867	546.91855344221	546.919550153081	546.919515298231
22.14	546.918545286896	546.918580891435	546.919521158928	546.91951516531
22.24	546.918496223926	546.918607255841	546.919481825205	546.919512937567
22.34	546.918556935315	546.918642514912	546.919437973257	546.919509701875
22.44	546.918617646705	546.918676689163	546.919392955802	546.919507067375
22.54	546.918678358094	546.91872530317	546.919346772838	546.919504573141
22.64	546.918788132454	546.918792817205	546.919300386386	546.919502704944
22.75	546.918897906814	546.918889989611	546.919252834427	546.919504447324
22.85	546.919007681174	546.919016820387	546.919212681476	546.919508424792
22.95	546.919117455533	546.919153350559	546.919179927535	546.919514637349
23.05	546.919227229893	546.919299580127	546.919154572603	546.919523084995
23.15	546.919504408998	546.919470727704	546.919141064635	546.919535921016
23.25	546.919781588103	546.919647114408	546.919136121183	546.919551274137
23.36	546.919948992849	546.91981876075	546.91913758981	546.919568057484
23.46	546.920116397594	546.919970122314	546.919147622954	546.919584661918
23.56	546.920283802339	546.9201011991	546.919162872177	546.919601548364
23.66	546.920451207084	546.920211991109	546.919184759939	546.919618716822
23.77	546.92061861183	546.920272061113	546.91921328624	546.919636167292
23.87	546.920505253634	546.920255885209	546.919234381407	546.919649267326
23.97	546.920391895438	546.920198966789	546.919253550597	546.919660796758
24.07	546.920278537242	546.920101305851	546.919270793809	546.91967068031
24.17	546.919997774301	546.919961860368	546.919282828597	546.919676764695
24.27	546.91971701136	546.919795848951	546.919293899426	546.91968092119
24.38	546.919436248418	546.919603271602	546.919306730301	546.919683149793
24.48	546.919155485477	546.919435176127	546.919321321222	546.919683450505
24.58	546.91903066496	546.91930573911	546.919344078323	546.91968336731
24.68	546.918905844443	546.919200783968	546.919370521447	546.919679223715
24.78	546.918781023926	546.919135529314	546.919400650596	546.919669923705
24.88	546.91893696635	546.919125626296	546.919439970925	546.919660099727
24.99	546.919092908774	546.919145551012	546.919480824839	546.91964697195
25.09	546.919248851199	546.919195303459	546.919522299526	546.919630615649
25.19	546.919404793623	546.919246530471	546.919564394987	546.919611030824
25.3	546.919452135741	546.919289359293	546.919604019784	546.919587142225
25.4	546.919499477859	546.91933366268	546.91964057933	546.919565425009
25.5	546.919546819977	546.919353916727	546.919674073625	546.919545154457
25.61	546.919438219671	546.919335944851	546.919701444974	546.919524786584
25.71	546.919329619364	546.91930051868	546.919725751072	546.919507997882
25.81	546.919221019058	546.919247638215	546.919743286063	546.919495884366
25.92	546.919112418752	546.919197048965	546.919754049944	546.919488446038
26.02	546.919003818446	546.91914875093	546.919760195156	546.919485682897
26.12	546.918967763628	546.919109339156	546.919764056971	546.919486622418
26.22	546.91893170881	546.91908639518	546.919764212929	546.919490546332
26.33	546.919004254297	546.919089791759	546.919762792447	546.91950121423
26.43	546.919076799785	546.919122285616	546.919757666108	546.919512150955
26.53	546.919149345273	546.91918387675	546.919754339068	546.919524081228
26.64	546.91922189076	546.919274565162	546.91975266225	546.919537005049
26.74	546.919294436248	546.919381160762	546.919752635656	546.919550922417
26.84	546.919505905994	546.919516293029	546.919760689147	546.919567694594
26.94	546.91971737574	546.91965745973	546.919774098718	546.919585946089
27.04	546.919928845486	546.919804660865	546.919792864371	546.919604376457
27.15	546.920067769744	546.919947069258	546.919815563643	546.91962395822
27.25	546.920206694002	546.920091279954	546.919840561301	546.91964540965
27.35	546.92034561826	546.920237292952	546.919865686804	546.919666046404
27.45	546.920484542519	546.920359849298	546.919890940153	546.919685868481
27.55	546.920576913338	546.920454716859	546.919909903378	546.919703328083
27.65	546.920669284156	546.920526127767	546.919923638369	546.919718886134
27.75	546.920761654976	546.920580677067	546.919932145123	546.919732542634
27.86	546.920715101536	546.92060377219	546.919932699638	546.919742059867
27.96	546.920668548097	546.920608042616	546.919930155335	546.91974881332
28.06	546.920621994658	546.920593488344	546.919923076982	546.919754103443
28.16	546.920575441219	546.920568573636	546.919911464581	546.919757930234
28.26	546.9205072938	546.920531335402	546.919897952414	546.919760079892
28.36	546.920439146382	546.920483736732	546.919885134433	546.919759108746
28.47	546.920370998964	546.920438407104	546.919873010639	546.919755016796
28.57	546.920349404984	546.920399578649	546.919862493843	546.919749410058
28.67	546.920327811005	546.920362328068	546.919852671234	546.919741827605
28.77	546.920306217026	546.920326655363	546.919842120351	546.91973226944
28.88	546.920284623046	546.920296486711	546.919836157246	546.919721112016
28.98	546.920263029067	546.920271822112	546.919832652502	546.919708355336
29.08	546.920233832253	546.920251970399	546.919832892274	546.919696703954
29.19	546.92020463544	546.920233390608	546.919837025639	546.919686233146
29.29	546.920197032606	546.920218045829	546.919845476008	546.919677156713
29.39	546.920189429771	546.920193909556	546.919857819968	546.919671990493
29.49	546.920181826937	546.920160981789	546.919871333515	546.919670734486
29.59	546.920174224103	546.920119262528	546.919883441253	546.919673330476
29.7	546.920166621268	546.920070134106	546.91989414318	546.919679778464
29.8	546.920048320855	546.920003533108	546.919902691217	546.91968743845
29.91	546.919930020443	546.919927559861	546.919905939852	546.919697406448
30.01	546.91981172003	546.919842214363	546.919903889085	546.919709682459
30.11	546.919701022451	546.919741533529	546.91989668799	546.919721561927
30.22	546.919590324872	546.91962482619	546.919885100306	546.919733135769
30.32	546.919479627294	546.919492092346	546.919869126032	546.919744403984
30.43	546.919368929715	546.919363458831	546.919848019637	546.919754294406
30.53	546.919185035334	546.919232271389	546.919823069895	546.919763157564
30.64	546.919001140952	546.919105184276	546.919798287434	546.919771718181
30.74	546.91881724657	546.918981506323	546.919773672254	546.919779976254
30.84	546.918744049767	546.918871300949	546.919751394896	546.919790571785
30.94	546.918670852964	546.918789151889	546.919729708231	546.919801308453
31.04	546.918597656161	546.918735059144	546.919708612258	546.919812186256
31.15	546.918524459358	546.918722331223	546.919688222268	546.919823205196
31.25	546.918451262555	546.918750968126	546.919667625447	546.91983419908
31.35	546.918649184437	546.918845617007	546.919652137847	546.919847133981
31.45	546.91884710632	546.918971567296	546.919637188949	546.919859325555
31.55	546.919118225006	546.919135473248	546.919624213983	546.919870423271
31.66	546.919389343692	546.91931874013	546.919611777718	546.919875581062
31.76	546.919660462378	546.919521367943	546.919600029228	546.919874798926
31.86	546.919931581064	546.919743356686	546.919588968515	546.919868076864
31.97	546.92020269975	546.919935412053	546.919580295476	546.919856515182
32.07	546.920342473181	546.920085593566	546.919571434714	546.919837437943
32.17	546.920482246612	546.920199187449	546.919564846337	546.919812145597
32.28	546.920622020043	546.9202761937	546.919560530345	546.919780638142
32.38	546.920490674789	546.920291965167	546.919553170686	546.919744897519
32.49	546.920359329534	546.920267692449	546.919550253951	546.919707608071
32.59	546.920227984279	546.920203375545	546.919551780143	546.919668769798
32.69	546.920096639025	546.920122895412	546.91955774926	546.919632504049
32.79	546.91996529377	546.920026252048	546.919568341352	546.919599271748
32.9	546.919795926418	546.919909988901	546.919582810886	546.919568696439
33	546.919626559066	546.919802209677	546.919599780086	546.919541154579
33.1	546.919588536968	546.919714854854	546.919621824347	546.919519322104
33.21	546.91955051487	546.919636518478	546.919647803505	546.919499250576
33.32	546.919512492773	546.919567200549	546.919677717558	546.919480939995
33.42	546.919474470675	546.919506901067	546.919711566508	546.91946044235
33.52	546.919436448578	546.919462533141	546.919745000777	546.919437971444
33.62	546.919404306241	546.919434631295	546.919778135654	546.919413585492
33.73	546.919372163905	546.919410720526	546.919810855849	546.919387226277
33.83	546.919340021569	546.919390800836	546.919842832239	546.919358432875
33.94	546.91934590133	546.919378328778	546.919874810356	546.919329635109
34.04	546.919351781091	546.919379692234	546.919900728614	546.919300456523
34.14	546.919357660852	546.919394891204	546.919920587015	546.919270897117
34.24	546.919363540614	546.919422856641	546.91992478844	546.919243604878
34.34	546.919369420375	546.919463588544	546.91991333289	546.919218655084
34.45	546.919483588931	546.919526931349	546.919888343674	546.919197119901
34.55	546.919597757487	546.919599584067	546.91984987652	546.919177713359
34.65	546.919706046282	546.919681012173	546.919797816138	546.919160103315
34.75	546.919814335077	546.919771750191	546.919734853215	546.919144347984
34.85	546.919922623872	546.91987332406	546.91966098775	546.919130447366
34.96	546.920030912667	546.919985733779	546.919584038355	546.919116348095
35.06	546.920139201462	546.920089290477	546.919509321081	546.919103146186
35.16	546.920247490257	546.920183994155	546.919436835928	546.919090841639
35.26	546.920372564375	546.920271905273	546.919375073907	546.919079600645
35.36	546.920497638494	546.920351497894	546.919323705893	546.919069181738
35.47	546.920514423818	546.920412927582	546.919280608578	546.91905959576
35.57	546.920531209141	546.920455935965	546.919248650801	546.919051914879
35.67	546.920547994465	546.920480523045	546.919227832562	546.919046413023
35.78	546.920564779789	546.920486688821	546.91921033441	546.919043814912
35.88	546.920581565113	546.920471381416	546.919196156342	546.919044120548
35.98	546.920487219565	546.920424498024	546.919175300713	546.919046229624
36.09	546.920392874017	546.920365985886	546.919149946559	546.91905014643
36.19	546.920298528468	546.920295845004	546.91912009388	546.91905298021
36.29	546.920187397597	546.920174707967	546.919085298262	546.919054564773
36.39	546.920076266725	546.920004100714	546.91904588883	546.91905506631
36.5	546.919965135853	546.919784023246	546.919005932055	546.919053401812
36.6	546.919854004981	546.919534681175	546.918964682405	546.919046886934
36.7	546.919326617931	546.91921823303	546.918913977995	546.91903140033
36.81	546.918799230882	546.918872520283	546.918867224767	546.919010338625
36.91	546.918271843832	546.918499068871	546.91882442272	546.918985304426
37.02	546.917855587653	546.918144231522	546.918787750892	546.918957398037
37.12	546.917439331475	546.91779790543	546.918752906936	546.918925519153
37.23	546.917023075297	546.917460090594	546.918719348364	546.91889255853
37.33	546.916606819119	546.917206469956	546.918687190468	546.918859816617
37.43	546.916589312067	546.917073293436	546.918664251855	546.918831241424
37.54	546.916571805015	546.917024311114	546.918638647447	546.91880288494
37.64	546.916554297963	546.917049420183	546.918610377241	546.918775389725
37.74	546.916953047089	546.917186462115	546.918587603124	546.918752877128
37.85	546.917351796216	546.917373282086	546.918562163211	546.9187312258
37.95	546.917750545342	546.917609880096	546.918533728377	546.918708833136
38.05	546.918149294468	546.917823756304	546.918504443405	546.918685699136
38.16	546.918548043595	546.918014910711	546.918476431606	546.918662200257
38.26	546.91867934585	546.918159029964	546.918444991411	546.91863568851
38.37	546.918810648104	546.918242585944	546.918415366874	546.918607511435
38.47	546.918543201233	546.918229328731	546.918379739387	546.91857548939
38.57	546.918275754362	546.918174361885	546.91834592756	546.918543570386
38.68	546.918008307491	546.918077685406	546.918316110429	546.918513796207
38.78	546.917740860619	546.917939299293	546.918284563163	546.918486166851
38.88	546.917473413748	546.91780783025	546.918251285762	546.918460624105
38.99	546.917413356907	546.917702131918	546.918220673821	546.918439221334
39.09	546.917353300065	546.917639600576	546.918186516086	546.918419905173
39.19	546.917293243224	546.917620236225	546.918148812556	546.918401158262
39.3	546.917500633254	546.91766583705	546.918112807288	546.918385628591
39.4	546.917708023284	546.917752089698	546.918081418112	546.91837066817
39.5	546.917915413314	546.91787899417	546.918057818813	546.918354508633
39.61	546.918122803344	546.918008843188	546.918042009391	546.918337149978
39.71	546.918302526533	546.918139121584	546.918031268322	546.918317246111
39.81	546.918482249722	546.918272344525	546.918031862925	546.91829507096
39.92	546.918661972911	546.918384198659	546.9180437932	546.918270302602
40.02	546.91863430607	546.918455830349	546.918062992675	546.91824088767
40.12	546.918606639229	546.918516037228	546.918085709211	546.918208879531
40.23	546.918578972388	546.918564819297	546.918107899275	546.918175419086
40.33	546.918551305547	546.91860720689	546.918129562869	546.918140506336
40.43	546.918523638706	546.918643200008	546.918142538105	546.91810414128
40.54	546.918605355825	546.918682742648	546.918145795982	546.918067240737
40.64	546.918687072944	546.918734744451	546.918137191717	546.918027610297
40.74	546.918796456904	546.918801720585	546.918117267795	546.917986596055
40.85	546.918905840864	546.918854613484	546.918085481731	546.917943924082
40.95	546.919015224824	546.918893423148	546.91804707758	546.917899974517
41.06	546.919124608784	546.918918149576	546.918005557405	546.917854747361
41.16	546.919233992744	546.918908904777	546.917968739816	546.917808242613
41.26	546.919051410317	546.918839146351	546.917934943514	546.917758669822
41.37	546.918868827889	546.91873290153	546.917909893331	546.917708919746
41.47	546.918686245462	546.918590170314	546.917893589266	546.917659654905
41.57	546.918394279074	546.918415723531	546.917883886536	546.917609958481
41.68	546.918102312687	546.918219505177	546.917878863453	546.917562024884
41.78	546.917810346299	546.918001515252	546.917876260585	546.917515854114
41.88	546.917518379912	546.917814838555	546.917876077931	546.917471446171
41.99	546.917388276595	546.917674189909	546.917876245221	546.917434525009
42.09	546.917258173278	546.91756485449	546.917870086607	546.917403488021
42.2	546.917128069962	546.917496776295	546.91785760209	546.917379044493
42.3	546.917289933033	546.917477750436	546.917844516499	546.917362984875
42.4	546.917451796103	546.917481234513	546.917825647491	546.91735241841
42.51	546.917613659174	546.917507228526	546.917800242242	546.917346682577
42.61	546.917775522245	546.917526302826	546.91776830075	546.917345777377
42.71	546.917731165159	546.917519710127	546.917729845957	546.917343713014
42.82	546.917686808073	546.917506197715	546.917691180825	546.917342531272
42.92	546.917642450986	546.917459223191	546.917652305355	546.917343328424
43.02	546.917436230829	546.917364071731	546.917610045762	546.917340380516
43.13	546.917230010672	546.917251694993	546.917567575832	546.917335290154
43.23	546.917023790515	546.917122092977	546.917520549772	546.917327348053
43.33	546.916817570358	546.917012760257	546.917468967582	546.917316554213
43.44	546.916611350201	546.916923696833	546.917412286775	546.917302908634
43.54	546.916583735214	546.916871139539	546.917354762238	546.917290827674
43.65	546.916556120227	546.916853566365	546.917292891909	546.917278542964
43.75	546.916734725397	546.9168897246	546.917230719321	546.917268578974
43.86	546.916913330567	546.916950391402	546.91716420094	546.91725889392
43.96	546.917091935736	546.917035566773	546.917099061598	546.91724839153
44.07	546.917270540906	546.917145250712	546.917036613348	546.917237071804
44.17	546.917449146076	546.917246969553	546.916976856189	546.917224934741
44.27	546.917512520172	546.917330247742	546.91692187648	546.917208786074
44.37	546.917575894268	546.917386813546	546.916873933654	546.917189766703
44.47	546.917639268365	546.917416666964	546.916833027712	546.91717008398
44.58	546.917524037291	546.917400080794	546.916795656591	546.917145321548
44.68	546.917408806217	546.917353291868	546.916762148567	546.917117247774
44.79	546.917293575143	546.917276300187	546.916733908302	546.917089327984
44.89	546.917178344069	546.917190056855	546.916710935794	546.917061562178
44.99	546.917024718932	546.917091071503	546.916686753388	546.917033844145
45.09	546.916871093796	546.9169828345	546.916660801856	546.917006554025
45.2	546.916717468659	546.916881582681	546.9166330812	546.916979089137
45.3	546.916679074596	546.916787586919	546.91660585085	546.916954643752
45.4	546.916640680534	546.916690371665	546.916580894908	546.916932076966
45.51	546.916602286471	546.916589936918	546.916560384422	546.916909181429
45.61	546.916563892408	546.916493263416	546.916544319393	546.916885957142
45.71	546.916413246909	546.916390146483	546.916533672598	546.916861292704
45.82	546.916262601409	546.916290790796	546.916529240384	546.916835216505
45.92	546.91611195591	546.916184720802	546.916531022752	546.916810572758
46.02	546.915999704474	546.916075426871	546.916539772528	546.916787467672
46.12	546.915887453037	546.915965501784	546.916554736885	546.916765521108
46.23	546.915775201601	546.915854945541	546.916572413762	546.916745335746
46.33	546.915662950164	546.915764167494	546.916585940456	546.916726911585
46.43	546.915550698728	546.915693167644	546.916591273435	546.916710248626
46.53	546.91550536195	546.91564802914	546.916587553701	546.916698900146
46.63	546.915460025172	546.915619178463	546.916573469202	546.916692203624
46.74	546.91552693983	546.915616820289	546.916551220947	546.91668798197
46.84	546.915593854489	546.915637262458	546.916518607928	546.916686206794
46.94	546.915660769148	546.91568050497	546.916477889576	546.916684033883
47.04	546.915727683806	546.915746547824	546.916433437311	546.916681463238
47.14	546.915794598465	546.915823224719	546.916385251134	546.916678494859
47.25	546.915933150798	546.915917048171	546.916338237766	546.916674235425
47.35	546.916071703132	546.916011300989	546.91629785525	546.916667975653
47.45	546.916210255465	546.916105983172	546.916264103587	546.916661751836
47.55	546.91628189314	546.916205077344	546.916235670723	546.916652010698
47.66	546.916353530815	546.916314666655	546.916214621536	546.916639414759
47.76	546.91642516849	546.916434751107	546.916199762484	546.916627252509
47.86	546.916496806165	546.916552305667	546.916191093566	546.91661552395
47.97	546.916679167363	546.91667739611	546.9161885264	546.916607367137
48.07	546.916861528561	546.916799956661	546.916185518516	546.916601685797
48.17	546.917043889759	546.916926070471	546.916182069914	546.916599225065
48.28	546.917154613283	546.917049225024	546.916176775935	546.916600878261
48.38	546.917265336806	546.917144114851	546.916173242247	546.916607354669
48.48	546.917376060329	546.917210739952	546.916177101504	546.916616617995
48.59	546.917486783853	546.917228968778	546.916188353705	546.916628668239
48.69	546.917597507376	546.917198801327	546.916206246026	546.9166435054
48.79	546.917358233064	546.917088419615	546.916225109307	546.916655895786
48.9	546.917118958752	546.916936154144	546.916251806249	546.916668443952
49	546.916768960916	546.916731939138	546.916284165804	546.916678011841
49.11	546.916418963081	546.916506107861	546.916324359021	546.916685695727
49.21	546.916068965245	546.916258660313	546.916371073849	546.916690750474
49.31	546.91571896741	546.915989596494	546.916417797785	546.916693176083
49.41	546.915368969574	546.915762552375	546.916462329822	546.916692972554
49.52	546.915241914118	546.915597795443	546.916503408726	546.91669348814
49.62	546.915114858662	546.915485123986	546.916536663077	546.916692515488
49.73	546.914987803205	546.915424538003	546.916562092876	546.916686827587
49.83	546.915210745585	546.915442321783	546.916586560824	546.916681658128
49.94	546.915433687964	546.915506657342	546.91660179956	546.916674402558
50.04	546.915656630343	546.91561754468	546.916611841744	546.916665060875
50.14	546.915879572722	546.915734448817	546.916616687377	546.916653633079
50.24	546.91604164445	546.91585183606	546.916616454968	546.916639896632
50.35	546.916203716177	546.915975240103	546.916618850561	546.91662445421
50.45	546.916365787905	546.916072842961	546.916623874155	546.916607151629
50.55	546.916304917253	546.916150492175	546.916627154332	546.916584640635
50.65	546.916244046602	546.916228455235	546.91663089146	546.916559128578
50.76	546.91618317595	546.91630673214	546.916636561198	546.916533842474
50.86	546.916122305299	546.916396390281	546.916644163545	546.916508782321
50.96	546.916348699975	546.916523544689	546.916660735815	546.916487903732
51.07	546.916575094651	546.916662080332	546.916676612693	546.916468362494
51.17	546.916801489327	546.916832264702	546.916691794179	546.916454435853
51.27	546.917088754655	546.917039631492	546.916707473816	546.916446346349
51.37	546.917376019983	546.917248452687	546.91672245806	546.916443491302
51.47	546.91766328531	546.917458728286	546.916741904954	546.916446024899
51.58	546.917950550638	546.917618228231	546.916765814495	546.916453947141
51.68	546.918237815966	546.917726952521	546.916796357735	546.916467258028
51.78	546.918192943766	546.917754706835	546.916825546514	546.916482006548
51.88	546.918148071567	546.9177261518	546.916859893335	546.916497434248
51.99	546.91781593404	546.917615172383	546.916893765542	546.916509585516
52.09	546.917483796513	546.917466580502	546.916932795789	546.916521304563
52.19	546.917151658986	546.917280376157	546.916972612658	546.916528314144
52.29	546.916819521459	546.917056559347	546.917006825395	546.916530614261
52.4	546.916487383931	546.916855518713	546.917035434	546.916528204913
52.5	546.916360912148	546.916695951142	546.917057313095	546.91652241311
52.6	546.916234440364	546.916585274777	546.917068430017	546.916511202559
52.71	546.91610796858	546.916523489618	546.917068784767	546.916498658937
52.81	546.916313634324	546.916547631672	546.917064889845	546.916488733255
52.91	546.916519300067	546.916627506617	546.917051426293	546.916482183968
53.01	546.91672496581	546.916763114453	546.917028088759	546.916479011076
53.12	546.916930631553	546.916917061409	546.916994877243	546.916479214577
53.22	546.917211555831	546.917096189169	546.916957638822	546.916482443335
53.32	546.917492480108	546.91729365605	546.916921288591	546.916487952214
53.42	546.917773404385	546.917479267729	546.916885826551	546.91649387983
53.52	546.917848662919	546.917626423888	546.91684722004	546.916498899171
53.63	546.917923921453	546.917753821413	546.916803869065	546.916505046533
53.73	546.917999179988	546.917861460303	546.916764244249	546.916508236236
53.83	546.918074438521	546.917935657189	546.91672834559	546.916508468282
53.93	546.918062759285	546.917968508637	546.916693274886	546.9165048819
54.03	546.918051080049	546.917967918081	546.916661042149	546.916501803184
54.13	546.918039400812	546.917952582406	546.916631647379	546.91649482486
54.24	546.917952463042	546.917915659927	546.91660361492	546.916484298064
54.34	546.917865525271	546.917834362474	546.916578420428	546.916470967932
54.44	546.9177785875	546.917708690048	546.916554561869	546.916456695849
54.55	546.91769164973	546.917554449515	546.916532039243	546.916441481814
54.65	546.917604711959	546.917371640875	546.916516485203	546.916425325828
54.76	546.917191845779	546.917130634272	546.916493038374	546.916402793526
54.86	546.916778979599	546.916867901249	546.916468089511	546.916377111923
54.96	546.916453051189	546.916591345237	546.916443343275	546.916354135762
55.06	546.916127122779	546.916291647081	546.916417095004	546.916329538949
55.17	546.915801194369	546.915968806782	546.916385312036	546.916307728761
55.27	546.915475265959	546.91562282434	546.916356085617	546.916288705196
55.38	546.91514933755	546.915312959465	546.916329415746	546.916272468255
55.48	546.9148078362	546.915037796435	546.916306499107	546.91625946643
55.58	546.914466334851	546.914790847539	546.916287641052	546.916249853909
55.68	546.914124833502	546.914572112777	546.91627284158	546.916239733713
55.79	546.914109260562	546.914450494883	546.916268491445	546.916234540207
55.89	546.914093687622	546.914396364003	546.916266724235	546.916231046377
55.99	546.914078114683	546.914409720136	546.916263853679	546.916224258247
56.1	546.914062541743	546.914493394726	546.916259879775	546.916214175819
56.2	546.91447897048	546.914686660653	546.916267305806	546.916202232124
56.3	546.914895399217	546.914950245036	546.916269569907	546.91618414992
56.41	546.915311827954	546.915254518021	546.916266672077	546.916161788286
56.51	546.91574382963	546.915563737028	546.916258917668	546.916134698729
56.61	546.916175831306	546.915876486336	546.916247705991	546.916102727061
56.71	546.916607832983	546.916192765944	546.916224308909	546.916069770262
56.82	546.917039834659	546.916434030094	546.916188726423	546.916035828331
56.92	546.917063095025	546.916563120483	546.916134419655	546.915996854325
57.02	546.917086355392	546.916617195414	546.916073089413	546.915960183678
57.13	546.917109615758	546.916594839164	546.916004735698	546.915925346659
57.23	546.916700874447	546.916456778854	546.915920887889	546.915890910235
57.33	546.916292133137	546.916279801318	546.915830016606	546.915861151652
57.43	546.915883391827	546.916063906556	546.915738512602	546.915834211829
57.53	546.915474650516	546.91588341117	546.915656265906	546.915810090766
57.63	546.915065909206	546.91573831516	546.915581571855	546.915788788463
57.73	546.915069821397	546.91566613248	546.915531249829	546.915772354305
57.84	546.915073733587	546.915668622056	546.915497208585	546.915756702612
57.94	546.915486387088	546.915782942188	546.915487462656	546.915748607629
58.05	546.915899040588	546.915954843673	546.915493997508	546.915740733924
58.15	546.916311694089	546.91618432651	546.915517118493	546.915733551224
58.25	546.91672434759	546.9164713907	546.915549108065	546.915727059531
58.36	546.917137001091	546.916741008333	546.915589966223	546.915721258845
58.46	546.917361654658	546.916976088506	546.915629615941	546.915713542645
58.56	546.917586308225	546.917156563821	546.915661853466	546.915705772318
58.66	546.917810961793	546.91728243428	546.915686678796	546.915700892563
58.77	546.917622961859	546.917275719114	546.915696000688	546.915696853997
58.87	546.917434961926	546.917173932281	546.915689439764	546.915697742296
58.98	546.917246961992	546.916977073779	546.915670677732	546.915700830162
59.08	546.917058962059	546.916719325415	546.915639714591	546.915706117593
59.18	546.916425827207	546.916360220377	546.915587516854	546.915710058083
59.29	546.915792692355	546.915940225477	546.915530530202	546.915717058909
59.39	546.915159557503	546.91549685467	546.915468754636	546.915722813771
59.5	546.914714422584	546.915047198858	546.915405876428	546.91572992919
59.6	546.914269287666	546.914620020902	546.915346223841	546.915736543779
59.71	546.913824152747	546.914215320803	546.915288866625	546.915739712838
59.81	546.913379017829	546.913914032182	546.91523380478	546.915739436369
59.91	546.912933882911	546.913716155039	546.915189508928	546.915735714371
60.02	546.912993139399	546.913667543138	546.915162187389	546.915736767831
60.12	546.913052395887	546.913705251813	546.915141950135	546.915735481279
60.22	546.913556787293	546.913869747873	546.915137525303	546.915735401219
60.33	546.9140611787	546.914084783159	546.915140184757	546.915732120376
60.43	546.914565570107	546.914350357672	546.915141837252	546.915729945049
60.53	546.915069961513	546.914666471412	546.915147883912	546.915728875238
60.63	546.91557435292	546.91494141685	546.915150310203	546.915728910942
60.73	546.915685149493	546.915139412637	546.915142328829	546.915726309371
60.83	546.915795946066	546.915255773311	546.915131657335	546.915724967503
60.93	546.915906742639	546.915290498873	546.915118295721	546.915727878285
61.04	546.915513147806	546.915214805288	546.91509235396	546.915726820729
61.15	546.915119552973	546.91507454632	546.915067408353	546.915728910306
61.25	546.91472595814	546.914869721969	546.915049290559	546.915734147018
61.35	546.914332363306	546.914671894932	546.915038000579	546.915742530864
61.45	546.914126535502	546.914498134939	546.915045311363	546.915751643679
61.56	546.913920707698	546.914331372261	546.915062140081	546.915759626384
61.66	546.913714879893	546.914217460661	546.915088486732	546.915765713453
61.76	546.913902646922	546.914187868511	546.915132068861	546.915773647677
61.86	546.914090413951	546.914206814464	546.91519389706	546.915779532077
61.96	546.91427818098	546.91427429852	546.915265443167	546.915780373707
62.07	546.914465948009	546.914356181218	546.915346707181	546.915776172566
62.17	546.914606272302	546.914448149582	546.91543307258	546.915770505868
62.27	546.914746596594	546.91455451659	546.915519637954	546.915763843344
62.37	546.914886920887	546.914639500891	546.915606403303	546.915755646982
62.48	546.914839478151	546.914686032756	546.91568968692	546.915748334949
62.58	546.914792035415	546.914736223497	546.915773170512	546.915743766322
62.68	546.914744592679	546.914790073114	546.915842762653	546.915742706629
62.79	546.914697149943	546.914856207558	546.915898463342	546.915745155869
62.89	546.914649707207	546.91493462683	546.915931544444	546.915751114042
62.99	546.914877721868	546.915050372511	546.915955935246	546.91575922277
63.1	546.915105736529	546.91519547275	546.915966234621	546.91576683396
63.2	546.915381193925	546.915374240522	546.91596337282	546.915770370396
63.3	546.915656651322	546.915609400548	546.915946419593	546.915769362349
63.4	546.915932108719	546.915900952828	546.915923092486	546.915764347829
63.51	546.916207566116	546.916248897361	546.915899318706	546.915755326836
63.61	546.916483023513	546.916603150985	546.915875098254	546.915742299371
63.71	546.917055895567	546.916990751396	546.915870354216	546.915730071518
63.82	546.917628767622	546.917380347921	546.915879254931	546.915715698577
63.92	546.918201639676	546.917771940561	546.915901800401	546.915700245877
64.02	546.918499054334	546.918100948079	546.915932589498	546.915685071795
64.13	546.918796468992	546.918392412056	546.915973341643	546.915672824426
64.23	546.919093883649	546.918646332493	546.916022540794	546.91566350377
64.33	546.919391298307	546.918808633997	546.91608018695	546.915657109827
64.44	546.919253776758	546.918839776913	546.916130034404	546.915653743575
64.54	546.919116255209	546.918779300896	546.916174684111	546.915657711312
64.64	546.91897873366	546.918652247528	546.91621413607	546.91566891576
64.74	546.918543797454	546.918412099901	546.91624255862	546.915682550834
64.84	546.918108861247	546.918085895712	546.916266713672	546.915701561233
64.94	546.917673925041	546.91767363496	546.916285535754	546.91572488163
65.05	546.917238988834	546.917254396956	546.916299024865	546.915752512024
65.15	546.916589781303	546.916808702488	546.916306661314	546.915782330917
65.25	546.915940573772	546.916356030767	546.916314162541	546.915811465834
65.36	546.915291366241	546.915923419491	546.916321528546	546.915840442887
65.46	546.915077094917	546.915550408313	546.91633728749	546.915869161098
65.56	546.914862823592	546.915224938271	546.916352911212	546.915893314169
65.67	546.914648552268	546.914947009365	546.916363155445	546.915912999378
65.77	546.914434280943	546.914755580017	546.916368020187	546.915928216726
65.88	546.914220009619	546.914650650227	546.916366575191	546.915938966211
65.98	546.914308025904	546.914659700687	546.916365813135	546.915952137761
66.08	546.914396042189	546.91471571105	546.916359806812	546.915964320283
66.18	546.914698329798	546.914838160527	546.916352757619	546.915977635277
66.28	546.915000617407	546.915000540987	546.916340464159	546.915994955219
66.39	546.915302905017	546.915202852429	546.916317094772	546.916015753995
66.49	546.915605192626	546.915445094853	546.916284759223	546.916040031606
66.59	546.915907480235	546.915672306876	546.916243457514	546.916067788051
66.69	546.916132449715	546.915877459576	546.916196917869	546.916096398726
66.79	546.916357419194	546.916048102664	546.916146656332	546.916126629156
66.9	546.916582388673	546.916184236139	546.9160926729	546.916155537099
67	546.916505070543	546.916253439395	546.916029040368	546.916176232629
67.1	546.916427752413	546.916283193124	546.915970214103	546.916192126836
67.2	546.916350434283	546.916273497326	546.915916001455	546.916203219721
67.31	546.916273116153	546.916238409842	546.915866402425	546.916209511283
67.41	546.916141458964	546.916172990759	546.9158261832	546.916210933242
67.51	546.916009801775	546.916082179991	546.915794299485	546.916208023609
67.61	546.915878144586	546.915993458229	546.915770751282	546.91620405528
67.72	546.915823805527	546.915914581644	546.915757054631	546.91620165286
67.82	546.915769466468	546.915838521317	546.915755894889	546.916200050823
67.92	546.915715127409	546.915765277246	546.915768313965	546.916202191412
68.03	546.91566078835	546.91570472926	546.915794311861	546.916208074627
68.13	546.915614449044	546.915657604611	546.915825517272	546.916217779675
68.23	546.915568109738	546.915623176047	546.91586196599	546.916228500047
68.33	546.915521770432	546.915594414648	546.915903658017	546.916240180923
68.43	546.915529770185	546.915576260328	546.915951658824	546.916252890582
68.54	546.915537769937	546.915573554818	546.916004902938	546.916266091014
68.64	546.91554576969	546.915586298117	546.916056635064	546.916276509323
68.74	546.915553769443	546.915613035726	546.9161068552	546.916284145509
68.85	546.915561769196	546.915653767644	546.91615136195	546.916288999572
68.95	546.915677367044	546.915718275517	546.916191223169	546.91628919214
69.05	546.915792964893	546.915791837784	546.916224329092	546.91628152645
69.15	546.915900562988	546.915873727196	546.916250522861	546.916265923297
69.25	546.916008161084	546.915963777806	546.916269961332	546.916245189189
69.35	546.91611575918	546.916061989614	546.916284160549	546.916219378946
69.45	546.916223357275	546.91616836262	546.916287293716	546.916188492568
69.56	546.916330955371	546.916263333535	546.916279360833	546.916152530057
69.66	546.916428728304	546.916346009161	546.916266924546	546.916115700431
69.76	546.916526501238	546.916418009946	546.916250177507	546.91607810097
69.86	546.916624274172	546.916479335889	546.916229119714	546.916042399401
69.96	546.91661444901	546.916525036016	546.916201641402	546.916010475096
70.07	546.916604623848	546.916564891973	546.916170917808	546.915985524817
70.17	546.916594798686	546.916598903758	546.91614343055	546.915967548564
70.27	546.916584973523	546.916628857767	546.91611917963	546.915956546336
70.38	546.916628285741	546.916659584668	546.916097690913	546.915955165747
70.48	546.916671597959	546.916686253792	546.916083749285	546.915962880681
70.58	546.916714910177	546.916718646783	546.916077354748	546.915977093932
70.68	546.916768047557	546.916753817518	546.91607869995	546.915993596478
70.78	546.916821184936	546.916790872801	546.916087435384	546.916012291042
70.89	546.916874322316	546.916829812631	546.91610345248	546.916030509896
70.99	546.916927459696	546.916860975667	546.916126751239	546.91604825304
71.09	546.916938364555	546.916880522588	546.916155438099	546.91606510233
71.2	546.916949269414	546.916892292714	546.916183859532	546.916078482964
71.3	546.916960174273	546.91689539285	546.916212015538	546.916091731141
71.4	546.916917941752	546.916884992324	546.916238864208	546.916102199252
71.51	546.916875709232	546.916838906667	546.91626544745	546.916110413407
71.61	546.916833476711	546.916757135878	546.916285434422	546.916118970816
71.71	546.91679124419	546.916647358599	546.916298825123	546.916127871478
71.82	546.916749011669	546.916509574829	546.916305776412	546.916137115394
71.92	546.916409612608	546.916316769428	546.916300570063	546.916144525846
72.02	546.916070213546	546.916100788207	546.916289032871	546.916150241675
72.13	546.915773047005	546.915865470486	546.916271992924	546.916154681026
72.23	546.915475880465	546.915637028083	546.916248622135	546.9161604187
72.33	546.915178713924	546.915415460996	546.916219113152	546.916164118498
72.43	546.914881547383	546.915200769227	546.916188749122	546.91616578042
72.53	546.914584380842	546.915046983055	546.916157530045	546.916165404466
72.64	546.914617776812	546.914984153619	546.916138268382	546.916166801542
72.74	546.914651172781	546.914978390459	546.916124482514	546.916166698752
72.84	546.91468456875	546.915029693577	546.916116172443	546.916166142145
72.94	546.91501513126	546.915164574745	546.916119164962	546.91616730844
73.05	546.91534569377	546.915356018824	546.916126591368	546.916170058794
73.15	546.91567625628	546.915604025813	546.916133308169	546.916174393207
73.25	546.916006818791	546.915848493438	546.916139315367	546.916180311681
73.35	546.916331844265	546.916088918332	546.916144311741	546.916187680187
73.45	546.916656869738	546.916325803861	546.916143122715	546.916196553547
73.56	546.916981895212	546.916532134887	546.916135748289	546.916203948843
73.66	546.916976358176	546.916658289825	546.916115706845	546.916206055168
73.76	546.91697082114	546.916734319813	546.916090308089	546.916206145418
73.87	546.916965284103	546.916760224851	546.916066159007	546.916203173544
73.97	546.916959747067	546.916737011673	546.916043259597	546.916197139545
74.07	546.916738935127	546.916645109834	546.916018430694	546.916185911988
74.17	546.916518123187	546.916504089778	546.916001036864	546.916170556979
74.27	546.916297311247	546.916344002643	546.915991078107	546.916152128127
74.37	546.916082036343	546.916165351796	546.915988662992	546.916130759458
74.48	546.91586676144	546.915992128455	546.91599368295	546.916106396152
74.58	546.915651486536	546.915824332619	546.916006412941	546.916082021126
74.68	546.915436211632	546.915701105181	546.916026852964	546.91605763438
74.78	546.915220936729	546.91562244614	546.91605417493	546.916033235916
74.89	546.915275102255	546.915612850081	546.916087055001	546.916011590737
74.99	546.915329267781	546.915647319052	546.916120210031	546.915991861316
75.1	546.915598708211	546.9157454235	546.916157861096	546.915976179088
75.2	546.91586814864	546.915863745884	546.916195787121	546.915963477945
75.31	546.91613758907	546.916002286206	546.916227506486	546.915952704279
75.41	546.9164070295	546.916161044466	546.916255090781	546.915943858091
75.51	546.91667646993	546.916291031493	546.916278540005	546.91593693938
75.61	546.916683592337	546.916368400196	546.916292435708	546.915928824825
75.71	546.916690714745	546.916397427222	546.916301921381	546.915922111634
75.81	546.916697837152	546.91637811257	546.916306997025	546.915914360488
75.92	546.91643551913	546.916316594039	546.916302379492	546.915902806379
76.02	546.916173201107	546.916237366213	546.916293460499	546.915888286836
76.12	546.915910883085	546.916140429091	546.916274332697	546.91587080186
76.23	546.915648565063	546.916073476861	546.916244996085	546.91585035145
76.33	546.915723203248	546.916067141905	546.916218539266	546.91583068995
76.44	546.915797841434	546.916090791839	546.916186283667	546.91580848116
76.54	546.91587247962	546.916168921249	546.91614822929	546.915781839986
76.64	546.916209435828	546.916299636897	546.916109519623	546.915753889747
76.74	546.916546392036	546.916459091691	546.916069232254	546.915722033236
76.85	546.916883348244	546.91664728563	546.91602945374	546.915688709773
76.95	546.917220304452	546.91680295395	546.91599018408	546.915653919358
77.05	546.91727411703	546.916900356319	546.915945762869	546.91561485859
77.15	546.917327929608	546.91696523307	546.915907649292	546.915577273113
77.25	546.917381742185	546.916973737107	546.91587584335	546.91554371001
77.36	546.917098598555	546.91689523605	546.915843738057	546.915510414935
77.46	546.916815454925	546.916769966915	546.915817940398	546.91548072409
77.56	546.916532311295	546.916597929701	546.915796791738	546.91545652257
77.66	546.916249167665	546.91643060507	546.915780292077	546.915437810374
77.76	546.915966024035	546.916267993021	546.915764220337	546.915424587503
77.86	546.915788531385	546.916119698188	546.915748561551	546.91541462711
77.97	546.915611038735	546.91600674832	546.91573124413	546.9154068733
78.07	546.915716689716	546.915954883747	546.915717819909	546.915404129475
78.17	546.915822340696	546.915910975521	546.915702737053	546.915400649991
78.28	546.915927991677	546.915875023643	546.915691139052	546.915393887765
78.38	546.916033642657	546.915847028114	546.915678195095	546.915383842798
78.48	546.916139293638	546.915807779662	546.915663905181	546.915370515089
78.59	546.915943669834	546.915729889673	546.915644020597	546.915350976542
78.69	546.915748046029	546.915615006432	546.915624448692	546.915328738364
78.79	546.915552422225	546.91546312994	546.915605189465	546.915303800556
78.89	546.91525114744	546.915274329601	546.915584171329	546.915278389962
78.99	546.914949872656	546.91505821005	546.915556858887	546.91525356248
79.1	546.914648597871	546.914814771287	546.915519518911	546.915229318107
79.2	546.914347323087	546.914598790545	546.915472151401	546.915205656845
79.3	546.914152462733	546.914419941863	546.915411699424	546.915185763736
79.4	546.91395760238	546.914268551204	546.915340907235	546.915168585173
79.5	546.913762742026	546.9141542232	546.915259774834	546.915157882813
79.61	546.913869156458	546.914121151017	546.915174209569	546.915156584753
79.71	546.913975570889	546.914141946039	546.915083855927	546.915161179786
79.81	546.91408198532	546.914216608266	546.91499375813	546.915171667913
79.92	546.914188399751	546.914325789619	546.914903916176	546.915188049134
80.02	546.914479664218	546.914486294648	546.914824561562	546.915212153646
80.12	546.914770928684	546.914681318802	546.914755803004	546.915239483525
80.23	546.91506219315	546.914883473465	546.914697640502	546.915264928062
80.33	546.915247043186	546.915083084599	546.914647987499	546.915285302215
80.43	546.915431893221	546.915267428841	546.914608930553	546.915301659591
80.53	546.915616743256	546.915436506191	546.914578378578	546.915310238533
80.63	546.915801593291	546.915556707551	546.914556331574	546.915311039041
80.74	546.915986443326	546.915628032922	546.914537237704	546.915304061113
80.84	546.915924921945	546.915628084903	546.914511221938	546.915289462637
80.94	546.915863400565	546.915588934934	546.914483115086	546.915273257892
81.05	546.915617029149	546.915493778465	546.914449292638	546.915253616677
81.15	546.915370657733	546.915342111445	546.914413379104	546.915235036919
81.25	546.915124286318	546.915133933873	546.914382328052	546.915222629325
81.35	546.914877914902	546.914869245748	546.914356139481	546.915216393895
81.45	546.914631543486	546.914592841874	546.914334813391	546.91521633063
81.56	546.914194777448	546.914287413649	546.91431670764	546.915217218234
81.66	546.91375801141	546.913987074223	546.914305555455	546.91521643977
81.77	546.913321245371	546.913691823597	546.914301356837	546.91521399524
81.87	546.913130850748	546.913447446012	546.914308942597	546.915209726755
81.97	546.912940456126	546.913231544066	546.914321395367	546.915197620038
82.08	546.912750061503	546.913044117761	546.914346164705	546.915177675091
82.18	546.91255966688	546.9129197843	546.914383250611	546.915149891911
82.28	546.912626527504	546.912881930524	546.91443074374	546.915119620985
82.39	546.912693388128	546.912907169592	546.914483599871	546.915085202528
82.49	546.912760248752	546.912973104102	546.914541819004	546.915046636541
82.59	546.913017503999	546.913096952259	546.914609134366	546.915009144319
82.7	546.913274759246	546.913261405462	546.91467818822	546.914975342798
82.8	546.913532014493	546.913466463709	546.91473885936	546.914945231979
82.9	546.913789269739	546.91366535332	546.914791147786	546.914918811861
83.01	546.914045530611	546.913857983897	546.914837120557	546.914896072599
83.11	546.914301791482	546.914044445838	546.914869347612	546.914875977988
83.21	546.914558052354	546.91420743054	546.914887828952	546.914861984657
83.31	546.914557057978	546.91432840181	546.914887520354	546.914848742121
83.42	546.914556063603	546.914430746487	546.914873466041	546.914837910163
83.52	546.914555069228	546.914514464573	546.914857576638	546.914829488783
83.62	546.914554074853	546.914579736861	546.914839852147	546.914823477981
83.73	546.914606437587	546.914631414	546.914824963295	546.914820406045
83.83	546.91465880032	546.914664645342	546.91482198507	546.914822727605
83.94	546.914711163054	546.914702817728	546.914830917473	546.91482732817
84.04	546.914764520163	546.914746021556	546.91485178	546.914834217584
84.14	546.914817877273	546.914828705294	546.914884553155	546.914844432052
84.24	546.914871234382	546.914950868942	546.914924054377	546.914854514947
84.35	546.914924591491	546.915102811209	546.914970283666	546.914864466268
84.45	546.9149779486	546.915284532093	546.915023241023	546.914874286016
84.56	546.915411233239	546.915530570461	546.91507846538	546.914886682241
84.66	546.915844517877	546.915806297049	546.915128507177	546.914896286636
84.76	546.916224445407	546.916106861211	546.915172320197	546.914902570913
84.87	546.916604372936	546.916390188004	546.915210950657	546.914903080441
84.97	546.916984300466	546.916656277426	546.915241111536	546.914900929713
85.07	546.917364227995	546.916905129479	546.915262802836	546.914896118728
85.18	546.917744155525	546.91706766643	546.915276024555	546.914888647487
85.28	546.917607901568	546.917096962689	546.915275838048	546.914871575084
85.38	546.917471647612	546.917044794493	546.91527236452	546.914852040703
85.48	546.917335393655	546.916911161839	546.915265603972	546.914830044345
85.59	546.916819212169	546.916694350462	546.915248106844	546.91480287796
85.7	546.916303030683	546.916428899226	546.915227342193	546.914775909854
85.8	546.915786849197	546.916114808131	546.915210155496	546.914749140027
85.9	546.915270667711	546.915845928357	546.915196546753	546.91472256848
86.01	546.915115556797	546.915655084501	546.9151968828	546.914699770168
86.11	546.914960445883	546.915509451966	546.915204083823	546.914679581557
86.21	546.914805334969	546.915443569619	546.91521814982	546.914662002649
86.31	546.915166405541	546.915463026214	546.915249201998	546.914653974349
86.42	546.915527476113	546.915520896163	546.915286072933	546.914648357471
86.52	546.915888546685	546.915617179467	546.915322594709	546.914645152016
86.62	546.916249617256	546.915686226928	546.915358767326	546.914644357983
86.73	546.916155982662	546.915686701716	546.9153856555	546.914641473342
86.83	546.916062348068	546.915659940663	546.91540532954	546.914641027966
86.93	546.915968713473	546.915559018178	546.915417789446	546.914643021854
87.04	546.915514008307	546.915359256684	546.915415955404	546.91464388005
87.14	546.915059303141	546.915093480776	546.915406907228	546.914644766088
87.24	546.914604597975	546.914761690456	546.915380013566	546.914645679968
87.35	546.914149892808	546.914446559389	546.915335274417	546.914646621691
87.45	546.913784804839	546.914156234594	546.9152754932	546.914648478554
87.55	546.913419716869	546.913882569053	546.91520508063	546.914647816177
87.65	546.913054628899	546.913658387363	546.915124036706	546.914646654503
87.76	546.913144246096	546.913525026357	546.915041277218	546.914649495564
87.86	546.913233863292	546.913472887325	546.914947886377	546.914651809485
87.96	546.913323480489	546.913501970266	546.914858002569	546.914653596268
88.06	546.913413097685	546.913595981145	546.914771625796	546.914654855911
88.17	546.913502714882	546.913754919962	546.914688756057	546.914655588415
88.27	546.913941451424	546.914010524839	546.914626870181	546.914659260252
88.38	546.914380187966	546.91428972082	546.914579122693	546.914662524199
88.48	546.914729307311	546.914584360888	546.914543756392	546.914664492955
88.58	546.915078426657	546.91487399536	546.914522528477	546.914668600902
88.69	546.915427546003	546.915158624236	546.914508303884	546.914672828096
88.79	546.915776665348	546.915438247516	546.914501082614	546.914677174539
88.89	546.916125784694	546.915649388955	546.914500864665	546.914681640229
88.99	546.916160340335	546.915763451854	546.914487343736	546.914682582388
89.1	546.916194895975	546.915817179929	546.914466687742	546.9146852842
89.2	546.916229451616	546.915810573182	546.914438896684	546.914689745666
89.31	546.915914887911	546.915697141538	546.914397125083	546.914692500313
89.41	546.915600324206	546.91550862312	546.914353456115	546.914696895366
89.51	546.915285760501	546.915245017928	546.91430788978	546.914702930825
89.62	546.914971196796	546.914963519362	546.914260426077	546.91471060669
89.72	546.914494361626	546.914649375472	546.914215018279	546.914718316312
89.82	546.914017526455	546.914317338209	546.914174848179	546.914720360595
89.92	546.913540691285	546.913999145694	546.914139915776	546.914716739538
90.03	546.913378419819	546.913742019742	546.914116388987	546.914711095921
90.13	546.913216148353	546.913517363652	546.914096342696	546.914698146559
90.23	546.913053876888	546.913325177424	546.91408377718	546.914677891451
90.34	546.912891605422	546.91319496496	546.914078692441	546.914650330597
90.44	546.912934210198	546.913145351374	546.914079867962	546.914617492476
90.55	546.912976814975	546.913157711553	546.914083286561	546.914582548353
90.65	546.913019419751	546.913203448797	546.914088948238	546.91454549823
90.75	546.913224295993	546.913297058898	546.914100034787	546.914507948755
90.86	546.913429172235	546.913423789907	546.914113364415	546.914475599024
90.96	546.913634048477	546.913583641822	546.914122308304	546.914448449039
91.07	546.913838924719	546.913739364418	546.914126866454	546.914426498798
91.17	546.914040983229	546.913890701538	546.914128740816	546.914409720404
91.27	546.914243041738	546.914037909338	546.91412398636	546.914399195492
91.38	546.914445100247	546.914166235868	546.914112603088	546.914394924063
91.48	546.914442282514	546.914240003053	546.914090573817	546.914394877637
91.59	546.914439464782	546.914277836005	546.914061915729	546.914395884949
91.69	546.914436647049	546.914279734724	546.914037091604	546.914397945999
91.8	546.914433829316	546.914246211526	546.914016101442	546.914401060785
91.9	546.914243428999	546.914160213448	546.913995267154	546.914403372056
92	546.914053028681	546.914038793452	546.913984895646	546.914411239094
92.1	546.913862628364	546.913900576651	546.913984986919	546.914424379215
92.21	546.913675045779	546.913745819204	546.913995596222	546.914442820315
92.31	546.913487463195	546.913592811696	546.914016668305	546.91446548076
92.42	546.91329988061	546.91344155413	546.914044366281	546.914492360548
92.52	546.913112298026	546.913326152428	546.914078690148	546.914523459682
92.63	546.912924715441	546.913246606591	546.914119639908	546.914558778159
92.73	546.912941147054	546.913221463365	546.914160753057	546.914599448624
92.83	546.912957578667	546.913231919845	546.914198029317	546.914640021508
92.94	546.913161592864	546.913295028996	546.914235146779	546.914682354063
93.04	546.913365607062	546.91339474237	546.914268427353	546.914720087006
93.15	546.913569621259	546.913531059966	546.914294030185	546.914753503023
93.25	546.913773635456	546.913703981784	546.914311955276	546.914782602114
93.36	546.913977649653	546.913876414336	546.914322202626	546.914807384279
93.46	546.91419271352	546.914049362135	546.914328825783	546.914827958922
93.56	546.914407777386	546.914204767704	546.914331608087	546.914840141445
93.66	546.914622841252	546.914342631043	546.914330549539	546.91484393185
93.77	546.914633890921	546.914464317962	546.914321649859	546.914838197492
93.87	546.914644940589	546.914588375205	546.914318131205	546.914828387942
93.98	546.914655990258	546.914714802774	546.914319993576	546.914814503199
94.08	546.914667039927	546.914841591636	546.914327236971	546.914796543263
94.18	546.914897127696	546.914988654347	546.91434799711	546.914776676828
94.29	546.915127215466	546.915136078352	546.914377979125	546.914756562918
94.39	546.915357303236	546.915302410396	546.914417183019	546.914736201534
94.5	546.915576341337	546.915454104803	546.91446539213	546.914715483274
94.6	546.915795379437	546.915592166086	546.914526501209	546.914698592732
94.7	546.916014417538	546.915716594247	546.914599950424	546.914685529908
94.8	546.916233455639	546.915787564176	546.914685739775	546.914676294803
94.91	546.916094540958	546.915772534711	546.914767628703	546.91466734333
95.02	546.915955626277	546.915704047014	546.91485263589	546.914663848956
95.12	546.915816711596	546.915583105601	546.914940761335	546.91466581168
95.22	546.915458758814	546.915390615439	546.915027710174	546.91467106281
95.32	546.915100806033	546.915146489084	546.915117777272	546.914677943321
95.42	546.914742853251	546.914850726536	546.915200170345	546.914686453211
95.53	546.914384900469	546.914568410117	546.915274889391	546.914696592483
95.63	546.914035940441	546.914300357353	546.91533843265	546.914708450172
95.74	546.913686980414	546.914045750719	546.915391183625	546.914720669239
95.84	546.913338020386	546.91382450277	546.915433142315	546.914733249685
95.95	546.91334701314	546.913711654489	546.915471327403	546.914749735597
96.05	546.913356005895	546.913674664714	546.915498720207	546.914764953506
96.16	546.913364998649	546.913713533445	546.915513879063	546.914778903413
96.26	546.913373991403	546.913826625636	546.915516803972	546.914791585318
96.36	546.913850482188	546.914056441108	546.915516661561	546.914807627914
96.46	546.914326972973	546.914360480039	546.915515077488	546.914819891016
96.57	546.914803463757	546.914706201269	546.915512051752	546.914828374624
96.67	546.915270961788	546.915092787273	546.915507408025	546.9148329897
96.78	546.915738459818	546.915518459994	546.915501322634	546.914835093285
96.89	546.916205957849	546.915983219431	546.915490913184	546.914834685377
96.99	546.916673455879	546.916402065943	546.915476179675	546.914831765978
97.09	546.91714095391	546.91677499953	546.915457122106	546.914826335086
97.19	546.917579900546	546.91709942461	546.915434622309	546.914821292165
97.29	546.918018847183	546.917378754288	546.915409240115	546.9148169199
97.4	546.91799029579	546.917570488743	546.915371808897	546.9148085896
97.5	546.917961744397	546.917685637586	546.915331495282	546.914803441448
97.61	546.917933193003	546.917724200817	546.915295362971	546.914801475446
97.71	546.91790464161	546.917686178436	546.915263411965	546.914802691593
97.81	546.917876090217	546.917576761605	546.915235642263	546.914807089889
97.92	546.917501146515	546.917364460115	546.915208144256	546.914811240707
98.02	546.917126202813	546.917123263996	546.915187709949	546.914815731042
98.12	546.916751259111	546.916853173249	546.915174339344	546.914820560896
98.23	546.916404866803	546.916551103897	546.915168592271	546.914822830805
98.33	546.916058474494	546.916214460357	546.91517123861	546.914822258082
98.43	546.915712082186	546.915843242631	546.915182278361	546.914818842727
98.54	546.915365689878	546.915500431138	546.915201711525	546.914812584741
98.64	546.914956822432	546.915180346321	546.915221249397	546.914802865558
98.75	546.914547954986	546.914888667736	546.91524211698	546.91479011659
98.85	546.914139087539	546.914622799803	546.915264314274	546.914774337838
98.96	546.914076612402	546.914420781448	546.915294633286	546.914758958928
99.06	546.914014137264	546.914251122459	546.915312086393	546.914743392865
99.17	546.913951662126	546.914113822839	546.915316673593	546.91472763965
99.27	546.913889186988	546.914020241701	546.915308394888	546.914711699281
99.38	546.913898747721	546.913976927762	546.915287333035	546.914696284986
99.48	546.913908308454	546.913977332307	546.915252075564	546.914677999981
99.59	546.913917869186	546.913989965125	546.915202622477	546.914656844267
99.69	546.913989905057	546.914020714499	546.915140198776	546.914633436409
99.79	546.914061940927	546.91406390087	546.915066203271	546.914607344994
99.89	546.914133976798	546.91411952424	546.914981195794	546.914578570022
100	546.914206012668	546.914174487176	546.914885176344	546.914547111494
100.1	546.914280344506	546.914228998403	546.914792385559	546.914512992141
100.21	546.914354676343	546.914282849197	546.914702778417	546.914481258153
100.31	546.91442900818	546.914330359999	546.91461635492	546.914451909529
100.42	546.914431304147	546.914371964643	546.9145317026	546.914424233044
100.52	546.914433600114	546.914414211843	546.914450233924	546.914401625481
100.63	546.91443589608	546.914457101601	546.914377111652	546.914384086838
100.73	546.914438192047	546.914500216466	546.914312335783	546.914371617118
100.84	546.914517296042	546.914550538988	546.914254788545	546.914364976794
100.94	546.914596400037	546.914601086618	546.914202404066	546.914363404019
101.04	546.914675504032	546.914658408072	546.914155182345	546.914366898793
101.15	546.91475231206	546.914698978405	546.914113078365	546.914375438384
101.25	546.914829120088	546.914723006341	546.914076137145	546.914383976602
101.35	546.914905928116	546.91473049188	546.91404542971	546.914392513447
101.46	546.914982736144	546.914707469926	546.914020956061	546.914401048919
101.56	546.914803065745	546.914630624258	546.913997687209	546.914407043629
101.67	546.914623395347	546.914523271098	546.913975489383	546.914408408272
101.77	546.914443724948	546.914385619169	546.913954362585	546.914404754242
101.88	546.914187246521	546.914222850876	546.913932800773	546.914395321063
101.98	546.913930768095	546.914041948767	546.913912309989	546.914380870583
102.09	546.913674289668	546.913842912842	546.913890458133	546.914361402802
102.19	546.913417811242	546.913672375542	546.913867245205	546.914336917721
102.29	546.913295147293	546.91354250182	546.91384529502	546.914308740235
102.39	546.913172483343	546.913441126722	546.913820912736	546.914275545448
102.5	546.913049819394	546.913375232798	546.913794098355	546.914241784305
102.6	546.913183633871	546.913368136267	546.913769880864	546.914209996196
102.71	546.913317448349	546.913388967129	546.913743231276	546.914182270424
102.81	546.913451262826	546.913437725382	546.91371712434	546.914158995597
102.92	546.913585077303	546.913490081122	546.913691560058	546.914140171715
103.02	546.913718891781	546.913546034349	546.913666538429	546.914125798777
103.12	546.913769614665	546.913598031282	546.913642862305	546.914115054095
103.22	546.91382033755	546.913630309482	546.913622160932	546.914108808801
103.32	546.913737245957	546.913630703995	546.913601810498	546.914105738
103.42	546.913654154365	546.913610665886	546.913584434814	546.914107166588
103.53	546.913571062772	546.913570195155	546.913568701453	546.914108643619
103.63	546.913487971179	546.913509291801	546.913554610413	546.914110169094
103.73	546.913404879586	546.913443063388	546.913542161694	546.914111743013
103.84	546.91331393522	546.913370796027	546.913528226571	546.914113287625
103.94	546.913222990854	546.913305368558	546.913512959017	546.91411394663
104.04	546.913132046488	546.913246780982	546.913496359034	546.914113720027
104.14	546.913124193715	546.913197859705	546.913480055868	546.914113430505
104.24	546.913116340941	546.913151050944	546.913467449261	546.914112206931
104.34	546.913108488168	546.913106354701	546.913457769618	546.914110049305
104.44	546.913100635394	546.913065198752	546.913451016939	546.914106957628
104.55	546.913040781491	546.913022855722	546.913447504024	546.914102417036
104.65	546.912980927588	546.912984052986	546.913448250503	546.914096781597
104.76	546.912921073684	546.912941236762	546.913453256375	546.914090051312
104.86	546.912869072554	546.912909121694	546.913462675617	546.914082303931
104.97	546.912817071424	546.912886993893	546.91347373044	546.914074395754
105.07	546.912765070295	546.912874853358	546.913494675627	546.914066326783
105.17	546.912713069165	546.91288215484	546.91352551118	546.914058097017
105.27	546.912815076322	546.912922899093	546.913564227879	546.914051231291
105.38	546.91291708348	546.912983085364	546.913608575549	546.914043827676
105.49	546.913019090638	546.913061999763	546.913658554191	546.914035886172
105.59	546.913173098926	546.913165174586	546.913715183435	546.914027921642
105.69	546.913327107214	546.913287882458	546.913777443649	546.914019580018
105.79	546.913481115502	546.913430123378	546.913840268014	546.914010861301
105.89	546.91363512379	546.913563895839	546.913903656528	546.914001765489
106	546.913797986192	546.913690004761	546.913970406616	546.913992380248
106.1	546.913960848594	546.913807645225	546.914032089882	546.913981857438
106.21	546.914123710995	546.913912089855	546.914088706328	546.913971371275
106.31	546.914132565109	546.913989337897	546.914137236181	546.913959396924
106.41	546.914141419223	546.914049821983	546.914180699213	546.913947836315
106.51	546.914150273337	546.914093542112	546.914216174609	546.913936689447
106.61	546.914159127451	546.914118888447	546.914243662367	546.91392595632
106.71	546.914167981565	546.914125860985	546.914263162489	546.913915636935
106.81	546.914137586333	546.914110891607	546.9142789722	546.913907882073
106.91	546.9141071911	546.914091549186	546.914291861095	546.913903325179
107.02	546.914067941754	546.914067028804	546.914301655565	546.913901878587
107.12	546.914028692408	546.914076407564	546.91430852922	546.913904390438
107.22	546.913989443061	546.914119685464	546.91431459572	546.913909686515
107.33	546.913950193715	546.914196862506	546.914319855065	546.913917766818
107.43	546.913910944369	546.914315074934	546.914324307256	546.913928631347
107.54	546.914292689037	546.914512594932	546.914339127894	546.913945123464
107.64	546.914674433705	546.914751955235	546.914356062192	546.913961720187
107.75	546.915056178373	546.915033155843	546.914375110151	546.913978421514
107.85	546.915477172388	546.915328719472	546.914397041367	546.913993076665
107.95	546.915898166403	546.915635078	546.914417364699	546.914005052195
108.06	546.916319160417	546.915952231425	546.914436080146	546.914014348105
108.16	546.916740154432	546.916203635383	546.91445318771	546.914020964394
108.26	546.916819648967	546.916358244465	546.914459877661	546.914021519879
108.36	546.916899143501	546.916447104079	546.914462846066	546.914021908825
108.47	546.916978638036	546.916466646103	546.914462092926	546.91402213123
108.57	546.916637138556	546.916364342502	546.914449363456	546.914019343734
108.67	546.916295639076	546.916178465459	546.914432738831	546.914019069318
108.78	546.915954139596	546.915909014974	546.91441454446	546.914021307983
108.88	546.915612640116	546.915618081861	546.914394780344	546.914026059728
108.98	546.915114326269	546.91529141027	546.914374093236	546.914031771936
109.08	546.914616012423	546.914943256052	546.914355557926	546.914040074975
109.19	546.914117698577	546.914611891389	546.914339174417	546.914050543412
109.29	546.91396088421	546.914333434016	546.914331638775	546.914066558431
109.4	546.913804069844	546.914076838525	546.914326254932	546.914082225767
109.5	546.913647255478	546.913842104916	546.914324277355	546.914097545422
109.6	546.913490441112	546.913657744892	546.914325706042	546.914112517394
109.71	546.913389422336	546.913528830781	546.914331808636	546.914127694116
109.82	546.913288403561	546.913450290254	546.914339165696	546.914143038019
109.92	546.913187384786	546.913391077905	546.914347777221	546.91415897338
110.02	546.913243180377	546.913362195903	546.914360718003	546.914177052818
110.13	546.913298975968	546.913349388395	546.914374913251	546.914195645963
110.24	546.913354771559	546.913352655382	546.914379425294	546.914215178249
110.34	546.91341056715	546.913361852211	546.914374254132	546.914235649675
110.44	546.913430572226	546.913373725198	546.91435869799	546.91425670588
110.55	546.913450577301	546.913391528027	546.914332204178	546.914277176392
110.65	546.913470582377	546.913401004846	546.914294772694	546.914296256197
110.76	546.913434791861	546.913397083329	546.914245309509	546.914313392866
110.86	546.913399001345	546.913395617247	546.914184908653	546.914328623966
110.96	546.91336321083	546.913396606599	546.914123613833	546.91434152522
111.06	546.913327420314	546.913406558751	546.914061425047	546.914352096627
111.16	546.913291629798	546.913425473705	546.913998342298	546.914360338189
111.27	546.913374435167	546.913464132903	546.913947628664	546.914367336457
111.37	546.913457240536	546.913516827229	546.913906958736	546.914371620912
111.48	546.91357583642	546.913586810365	546.913877034289	546.914373545915
111.58	546.913694432305	546.913673076665	546.913857153548	546.91437428194
111.68	546.913813028189	546.913775626128	546.913850391305	546.914374633997
111.78	546.913931624074	546.913894458756	546.913855905037	546.914374602088
111.88	546.914050219958	546.91400801166	546.913873694743	546.914374186212
111.98	546.914193544245	546.914118532876	546.913894201589	546.914373631204
112.09	546.914336868532	546.914220520684	546.913916940704	546.914373080837
112.19	546.914480192819	546.914313975085	546.913941912088	546.914372412366
112.29	546.914504921222	546.914375675799	546.913966790331	546.914370539238
112.39	546.914529649624	546.91441640427	546.913992806811	546.914368931974
112.49	546.914554378027	546.914436160498	546.914020801766	546.914367590573
112.6	546.914579106429	546.914430448409	546.914050775195	546.914366515034
112.7	546.914467007639	546.914386829168	546.91407696942	546.914364350635
112.8	546.91435490885	546.914317741612	546.91410290985	546.91435828384
112.91	546.91424281006	546.914233967183	546.914128596485	546.914351435773
113.01	546.914105982868	546.914148778711	546.914153544456	546.914343561597
113.11	546.913969155676	546.914064424235	546.914178940406	546.914334517541
113.21	546.913832328484	546.913980903752	546.914203190097	546.91432442635
113.31	546.913695501292	546.913923094936	546.914226293531	546.914313288023
113.41	546.913729403633	546.913906518652	546.914252692374	546.914302792951
113.52	546.913763305974	546.913915654033	546.914278198754	546.914294631927
113.62	546.913797208316	546.913952749117	546.91430281267	546.914286874754
113.72	546.913967937849	546.914030242739	546.914329217009	546.914280876156
113.82	546.914138667382	546.914131789821	546.914354728883	546.914279449667
113.93	546.914309396915	546.914257390364	546.91437643609	546.914279474165
114.03	546.914480126449	546.914376002635	546.914394338628	546.91428094965
114.13	546.914650855982	546.914487626633	546.914407734722	546.914283876122
114.23	546.914778616857	546.914588356116	546.91441737609	546.914289380766
114.34	546.914906377733	546.914669658491	546.914424105252	546.914296759527
114.44	546.914863409075	546.914716012892	546.914424574572	546.914304322014
114.54	546.914820440417	546.914746835825	546.914422131688	546.914310377435
114.64	546.914777471759	546.914762127292	546.914416291728	546.914316855986
114.75	546.914734503101	546.914761887293	546.914406811611	546.914323757668
114.85	546.914691534443	546.91475392831	546.914393691337	546.914331082481
114.95	546.914691417844	546.914742145985	546.914380683347	546.91433870227
115.05	546.914691301244	546.914738165544	546.914366947404	546.914346192757
115.15	546.914691184645	546.914741986986	546.914352483508	546.914354271584
115.25	546.914734036703	546.914750125083	546.914338134182	546.914361811564
115.36	546.914776888761	546.914758673593	546.91432573979	546.914369516753
115.46	546.914819740819	546.914767632517	546.914321481377	546.914377387151
115.56	546.914862592878	546.914769210571	546.914325358942	546.914385422757
115.66	546.914824138767	546.914756016285	546.914336263118	546.914393172922
115.77	546.914785684657	546.914735441129	546.914356031225	546.914401442657
115.87	546.914747230547	546.914703578862	546.914384663263	546.914409238218
115.97	546.914665924378	546.914653813246	546.914421318996	546.914416687761
116.07	546.91458461821	546.914590039923	546.914463491023	546.914424215563
116.17	546.914503312041	546.914512258892	546.914507356798	546.914431103983
116.28	546.914422005873	546.914435253095	546.914552916321	546.914437353021
116.38	546.914310773153	546.914356301934	546.914596899911	546.914442666376
116.48	546.914199540434	546.914278126007	546.914633713318	546.914446166132
116.58	546.914088307714	546.914204620953	546.914663356542	546.914446888397
116.69	546.914058381163	546.914143178244	546.914687423821	546.91444528382
116.79	546.914028454612	546.914085279392	546.914704320917	546.914440547389
116.89	546.913998528061	546.914030924398	546.914712653524	546.914433672849
116.99	546.913968601509	546.913985554453	546.914712421645	546.914424660198
117.09	546.913938674958	546.913949169557	546.914706972915	546.914413509436
117.2	546.913896351225	546.913920642693	546.914699886798	546.914399852985
117.3	546.913854027492	546.913893709408	546.914691406377	546.914386227497
117.4	546.913841630309	546.913871090298	546.914682118446	546.914372929276
117.5	546.913829233127	546.91387872234	546.91467143621	546.914360836236
117.61	546.913816835945	546.913916605534	546.914658519434	546.91435091227
117.71	546.913804438762	546.91398473988	546.914644789325	546.914343157379
117.81	546.91379204158	546.914085379411	546.914630245884	546.914337571562
117.91	546.914094877703	546.914247181701	546.914622464461	546.914338630666
118.01	546.914397713825	546.914438768581	546.91461526401	546.914343213568
118.11	546.914700549948	546.91466014005	546.914608644532	546.914350723546
118.21	546.915015783253	546.914894700416	546.914602849108	546.914361528179
118.32	546.915331016558	546.915141322662	546.914599228896	546.914373090813
118.42	546.915646249863	546.915400006787	546.914595815894	546.914385411446
118.52	546.915961483168	546.915613437646	546.914592610102	546.914398490081
118.63	546.916081766664	546.915763892529	546.914586629211	546.914408706129
118.73	546.91620205016	546.915869094145	546.914580274558	546.914417989785
118.83	546.916322333656	546.915927915478	546.914573546143	546.914424786325
118.93	546.916127383847	546.91590132821	546.914560262921	546.914424619901
119.04	546.915932434038	546.915817989913	546.914547192731	546.914420611635
119.14	546.915737484229	546.915677900588	546.914532426687	546.914413358252
119.24	546.91554253442	546.915516505655	546.914515964788	546.914402859751
119.35	546.915233506415	546.915323434368	546.914493975969	546.914387986645
119.45	546.914924478409	546.915109057472	546.914470665057	546.914370293854
119.55	546.914615450403	546.914902032542	546.914446032053	546.914350228022
119.65	546.914501372206	546.914720082286	546.914423899503	546.914331409735
119.76	546.914387294009	546.914552073236	546.91440044486	546.914311908799
119.86	546.914273215812	546.914398005393	546.914380691695	546.914293279939
119.97	546.914159137615	546.914278620246	546.914364640008	546.914275523154
120.07	546.914045059419	546.914193917796	546.914351703005	546.914258638446
120.17	546.914003462879	546.914150487283	546.914345210782	546.914242919177
120.27	546.913961866339	546.914124016758	546.914343742128	546.914229574916
120.37	546.914034347996	546.914124876965	546.914349533873	546.914219735152
120.47	546.914106829653	546.914133572791	546.914360349189	546.914211844966
120.58	546.914179311311	546.914150104235	546.914370007029	546.914205457712
120.68	546.914251792968	546.914174471299	546.914377325648	546.914200573391
120.79	546.914324274625	546.914193495499	546.914382305044	546.914197192004
120.89	546.914296388238	546.914198052467	546.914377953646	546.914195124818
120.99	546.914268501851	546.914186895826	546.914366239455	546.914193075353
121.1	546.914240615463	546.914160025575	546.914347162471	546.91419104361
121.2	546.914140247419	546.914102002178	546.914319301486	546.914188736225
121.3	546.914039879375	546.914019414876	546.914287900252	546.914184943628
121.41	546.91393951133	546.913912263668	546.914249879803	546.914179665819
121.51	546.913839143286	546.91379879729	546.914205240139	546.914172902798
121.61	546.913641421986	546.913670165447	546.914158253418	546.914163986974
121.72	546.913443700685	546.913535218434	546.914112010274	546.91415388224
121.82	546.913245979385	546.913400545492	546.914066510709	546.914144796223
121.92	546.913148626129	546.913297435073	546.914023722721	546.914136917654
122.02	546.913051272873	546.913216762809	546.913983915139	546.914131543013
122.13	546.912953919617	546.9131585287	546.913947972492	546.914128672301
122.23	546.912856566361	546.913140433338	546.91391589478	546.914128305517
122.33	546.913003018022	546.913184640806	546.913888639946	546.914132856572
122.43	546.913149469682	546.913268987021	546.91386450647	546.9141400343
122.54	546.913295921342	546.913384347616	546.913843494351	546.914144817309
122.64	546.913539726259	546.913539572886	546.913827512477	546.914147873192
122.74	546.913783531175	546.913720333522	546.913814651961	546.914148238055
122.84	546.914027336092	546.913926629526	546.913807308226	546.91414370427
122.94	546.914271141008	546.91411413273	546.913805481273	546.91413427184
123.05	546.914514945925	546.914282843134	546.913806934275	546.914119940762
123.15	546.914698481705	546.914427281726	546.913809600953	546.914096993193
123.25	546.914882017485	546.914544077223	546.913814663056	546.914065916028
123.36	546.914821748348	546.91461106554	546.913817340095	546.91402429536
123.46	546.914761479212	546.914636135549	546.913822412558	546.913974422352
123.56	546.914701210076	546.914619287248	546.913827312906	546.913921318397
123.66	546.914640940939	546.914560520639	546.913832041138	546.913864983494
123.76	546.914580671803	546.914470793745	546.913836597255	546.913805417643
123.87	546.914363375321	546.914335831354	546.913835506864	546.913742996315
123.97	546.914146078839	546.914192072762	546.913831848933	546.91367782242
124.07	546.913928782357	546.914039517969	546.913825623463	546.91360989596
124.17	546.913771755011	546.913887746991	546.913818012199	546.913542934781
124.28	546.913614727665	546.913731280815	546.913809742284	546.913476451984
124.38	546.91345770032	546.91357011944	546.913805185681	546.913410447569
124.48	546.913300672974	546.913432813295	546.91380434239	546.913344921536
124.59	546.91318875666	546.91332346338	546.913810664482	546.913281450017
124.69	546.913076840346	546.913237968694	546.913823267427	546.913219586367
124.79	546.912964924031	546.913170850224	546.913842151225	546.9131604328
124.89	546.913010035063	546.913154078484	546.913870394843	546.913103613845
125	546.913055146094	546.913173378261	546.913900138825	546.91304902659
125.1	546.913100257126	546.913228749554	546.913921438848	546.912996671036
125.2	546.913145368157	546.913311990358	546.913934294911	546.912946547183
125.3	546.913385127494	546.913440795974	546.913940614762	546.91290058224
125.41	546.913624886831	546.9135974711	546.913932209801	546.912856131358
125.51	546.913864646168	546.913767740524	546.913909080028	546.912815515378
125.61	546.914059294474	546.913926474827	546.913870340913	546.912777158169
125.72	546.91425394278	546.914077775009	546.913816876987	546.912741506375
125.82	546.914448591085	546.914221641073	546.913749652498	546.912707457784
125.92	546.914643239391	546.914322682417	546.913668667447	546.912675012395
126.03	546.914606575112	546.914359870624	546.91357416678	546.912641879984
126.13	546.914569910833	546.91435423411	546.913480630363	546.912611344518
126.23	546.914533246553	546.914309873879	546.913388058195	546.912581868782
126.34	546.914301933968	546.91420909463	546.913292633643	546.912551525565
126.44	546.914070621383	546.914089861685	546.91319817334	546.912522959717
126.54	546.913839308798	546.913952175043	546.913104881093	546.912493850397
126.64	546.913607996213	546.913838091539	546.913012756903	546.912464197605
126.74	546.913376683628	546.913747611172	546.912921800768	546.91243400134
126.85	546.913368341273	546.913701003963	546.912835420405	546.912406433123
126.95	546.913359998918	546.913695695191	546.912749243849	546.912379132995
127.05	546.913582969148	546.913752713275	546.912667806641	546.912354391182
127.15	546.913805939378	546.913804924297	546.912586573239	546.912328923715
127.26	546.914028909609	546.913852328259	546.912504659115	546.912304267811
127.36	546.914251879839	546.91389492516	546.912424247081	546.912280423469
127.46	546.914474850069	546.913892174958	546.912345337139	546.91225739069
127.57	546.914190659815	546.913797972155	546.912257781158	546.912227734172
127.67	546.913906469562	546.913637393833	546.912171523461	546.912196475306
127.77	546.913622279308	546.913410439991	546.912086564049	546.912166141493
127.87	546.913115118824	546.913095832207	546.911998530956	546.912133561212
127.97	546.91260795834	546.9127138405	546.911907979513	546.91210109442
128.07	546.912100797856	546.912264464872	546.9118195059	546.912068741118
128.18	546.911593637372	546.911839916319	546.911733110115	546.912036501306
128.28	546.911075384463	546.91143918644	546.91164945919	546.912004265158
128.38	546.910557131553	546.911063283635	546.91156658781	546.911972739223
128.48	546.910038878644	546.910732477927	546.911484495974	546.911940475335
128.58	546.910027786219	546.910479544522	546.911413128005	546.911914908797
128.69	546.910016693793	546.910258377923	546.911347075121	546.911891018216
128.79	546.910005601368	546.91006897813	546.911283293034	546.911866276194
128.89	546.909994508942	546.909913361946	546.911221781742	546.911840682729
128.99	546.909836783317	546.909778199082	546.911163482718	546.911812786009
129.1	546.909679057693	546.909676819827	546.911106674947	546.911785592574
129.2	546.909521332068	546.909563118684	546.911051358426	546.911756299819
129.3	546.909374698869	546.909438104055	546.910997750656	546.911725017573
129.4	546.909228065669	546.909310887859	546.910945634138	546.911691039283
129.5	546.90908143247	546.909181470095	546.91089033523	546.911655813116
129.61	546.90893479927	546.909076511346	546.910831853933	546.911619339073
129.71	546.908788166071	546.908996011612	546.910765654705	546.911581617152
129.81	546.908752856407	546.908950091214	546.910696964652	546.911543302925
129.91	546.908717546744	546.908927621428	546.910623600958	546.911507519823
130.02	546.908828870279	546.908941932545	546.910548438784	546.911475719661
130.12	546.908940193815	546.909001003826	546.910468602969	546.911444895899
130.22	546.909051517351	546.90910483527	546.910394037836	546.91141785114
130.32	546.909162840886	546.909253426878	546.910329748629	546.911394585384
130.43	546.909274164422	546.909426538006	546.910275735346	546.911375098631
130.53	546.909619893022	546.909645478207	546.910241267807	546.911359784512
130.63	546.909965621622	546.909875607637	546.910221749833	546.911346322185
130.73	546.910311350221	546.910116926297	546.910217181425	546.911330712145
130.84	546.910545755285	546.910345199433	546.910225379768	546.911312298823
130.94	546.910780160349	546.910570547367	546.910248745176	546.911287958786
131.04	546.911014565413	546.910792970098	546.910284409711	546.911257692033
131.14	546.911248970477	546.910969848524	546.910332373374	546.911221498564
131.25	546.911328116785	546.911087068213	546.910379647552	546.911180131387
131.35	546.911407263093	546.911158743597	546.910424271292	546.911135127719
131.45	546.911486409401	546.911194994997	546.910466244594	546.911086407078
131.55	546.911331150645	546.911173114185	546.910500971281	546.911033575832
131.65	546.911175891889	546.911114410712	546.91053592269	546.910978954825
131.76	546.911020633133	546.911018884579	546.910565548569	546.91092654356
131.86	546.910865374377	546.910914764649	546.910589848918	546.910876342038
131.96	546.910694730173	546.910800652246	546.910608304562	546.910828197927
132.06	546.910524085969	546.910677946048	546.910624085114	546.910780055933
132.17	546.910353441765	546.910567955604	546.910637190574	546.910731192045
132.27	546.910338056316	546.910484795348	546.910650665231	546.910680853256
132.37	546.910322670868	546.910437556972	546.910661464796	546.910627502349
132.48	546.91030728542	546.910426240475	546.910675774892	546.910571219806
132.58	546.910291899971	546.910453643211	546.910693595518	546.910512005627
132.68	546.910276514523	546.910519765181	546.910712051515	546.910449859812
132.78	546.910516396439	546.910647812508	546.910741698378	546.910392331151
132.89	546.910756278356	546.910800464636	546.910777530864	546.910336161276
132.99	546.91101154572	546.910979120243	546.910819850649	546.910281502518
133.09	546.911266813085	546.911169083855	546.910868356057	546.910230410172
133.19	546.911522080449	546.911370355471	546.910918450911	546.910183608248
133.29	546.911777347814	546.911582935092	546.910962214623	546.910141096747
133.4	546.912032615179	546.91176041047	546.910999647193	546.910102875668
133.5	546.912141617783	546.911889484808	546.91102169506	546.910067606671
133.6	546.912250620387	546.911982056226	546.911031226162	546.910036737923
133.71	546.912359622991	546.912038124723	546.911028240499	546.910013456245
133.81	546.91221335823	546.912008751184	546.911007732828	546.909990212845
133.91	546.91206709347	546.911917141733	546.91097775268	546.909970266094
134.02	546.911920828709	546.91176329637	546.910938140673	546.909953615989
134.12	546.911774563949	546.911573808687	546.910888896805	546.909940262532
134.22	546.911345236281	546.911322945694	546.910829067003	546.909928854934
134.32	546.910915908613	546.911036440382	546.910772122105	546.909922195797
134.43	546.910486580945	546.910737498874	546.910718062114	546.909918959576
134.53	546.910203518037	546.910478217088	546.910669754964	546.909920484613
134.63	546.90992045513	546.910245298228	546.910624634395	546.909925322742
134.74	546.909637392223	546.910038742293	546.910581266584	546.909930287139
134.84	546.909354329315	546.909910015267	546.910539651528	546.909935377807
134.94	546.909498056734	546.90989791627	546.910505113379	546.909944820391
135.04	546.909641784153	546.909963646181	546.91046944308	546.909953287031
135.14	546.909785511572	546.910093908205	546.910432640633	546.909961452074
135.25	546.910212301899	546.910314435332	546.91040025629	546.90997066631
135.35	546.910639092225	546.910562771846	546.910366739799	546.909978127134
135.45	546.911065882551	546.910838917748	546.910325638311	546.909985160092
135.55	546.911492672878	546.911065274795	546.910276951828	546.909991765183
135.66	546.911919463204	546.911241842989	546.910220378674	546.909997942407
135.76	546.911942303555	546.911331899603	546.910149432085	546.909997371417
135.86	546.911965143905	546.911346434371	546.910072032649	546.909992720029
135.96	546.911561193929	546.911246648173	546.909979811929	546.909979762595
136.06	546.911157243953	546.911070601169	546.909881138361	546.909963826976
136.16	546.910753293977	546.910818293357	546.909778879883	546.909944238825
136.27	546.910349344001	546.910489724738	546.90967934765	546.909920998142
136.37	546.909945394025	546.910158340763	546.909582541663	546.909894104927
136.47	546.909533315475	546.909823402469	546.909494755386	546.909865015915
136.57	546.909121236925	546.90952444794	546.909416148201	546.909832547002
136.68	546.908709158375	546.909261477174	546.909346720108	546.909796698187
136.78	546.908701029801	546.909064565167	546.909294391697	546.909763789819
136.89	546.908692901227	546.908896989193	546.909256792631	546.909731154081
136.99	546.908684772653	546.908758749253	546.909231297814	546.909698790974
137.1	546.908676644078	546.908651323269	546.909217907245	546.909666700498
137.2	546.908595390472	546.908568063511	546.909212319164	546.909634310973
137.3	546.908514136865	546.908515617709	546.909209656239	546.909602346411
137.41	546.908432883258	546.908457263138	546.909209918469	546.909572018357
137.51	546.908359758226	546.908387027138	546.909213265239	546.909541870077
137.61	546.908286633193	546.908304170748	546.909211168727	546.909513085676
137.71	546.908213508161	546.908208693969	546.909204964404	546.909485665152
137.81	546.908140383128	546.908113892259	546.909194652269	546.909459608506
137.91	546.907993430263	546.908013053999	546.909173234465	546.909434184769
138.02	546.907846477397	546.907912890809	546.909144783693	546.909407597511
138.12	546.907699524532	546.907812663728	546.909109299954	546.90938263101
138.22	546.907625696699	546.907719020486	546.909068217072	546.909359856946
138.32	546.907551868866	546.907654574169	546.909020101223	546.909338551307
138.43	546.907478041034	546.907619324777	546.908970235727	546.909317502549
138.53	546.907404213201	546.907626695551	546.908918620583	546.90929671067
138.63	546.907330385368	546.907676686493	546.908873624229	546.909276175671
138.73	546.907578426506	546.907798558416	546.908840222352	546.909260532539
138.84	546.907826467644	546.907956402777	546.908812103795	546.909247327545
138.94	546.908148336615	546.908156931195	546.908790716162	546.909237291657
139.04	546.908470205585	546.908381261144	546.908774611849	546.909232221307
139.14	546.908792074556	546.908629392624	546.908761445866	546.909229332215
139.25	546.909113943527	546.908901325635	546.908751218214	546.909228624382
139.35	546.909435812498	546.909138538546	546.908743928892	546.909230097807
139.46	546.909623801504	546.909328860451	546.908731669483	546.909235229549
139.56	546.90981179051	546.909477750634	546.908717065085	546.909246408765
139.66	546.909999779517	546.909585209096	546.908700115697	546.909263635454
139.76	546.909865899552	546.909628166747	546.908674510163	546.909282274628
139.87	546.909732019588	546.909635884404	546.908647993464	546.909304780018
139.97	546.909598139623	546.909608362067	546.908622964937	546.909331151623
140.07	546.909464259659	546.909569941546	546.908599424582	546.909361389443
140.17	546.909398488689	546.90952681457	546.908581052859	546.909391942178
140.28	546.909332717719	546.90947278941	546.908566514298	546.909415676702
140.38	546.909266946749	546.909437126883	546.908555808899	546.909432593015
140.48	546.909335055743	546.909419770562	546.908551561758	546.909441214059
140.59	546.909403164737	546.909408549541	546.908552595385	546.909439150676
140.69	546.909471273732	546.90940346382	546.908564423742	546.909426402868
140.79	546.909539382726	546.909392129945	546.90858704683	546.909402970634
140.89	546.909472991061	546.909362320584	546.908616393558	546.909367522284
141	546.909406599397	546.90932626307	546.908652701855	546.909325223436
141.1	546.909340207733	546.909271786496	546.908695971722	546.909276074089
141.2	546.909205707074	546.909181087951	546.908744867687	546.909223625544
141.31	546.909071206415	546.90906035916	546.908800725222	546.909175010926
141.41	546.908936705756	546.908909600124	546.90885868498	546.909130230236
141.51	546.908802205097	546.908753265508	546.908918746962	546.909089283472
141.61	546.908539981395	546.908579744127	546.908976959189	546.909050906052
141.72	546.908277757692	546.908400647165	546.909030312071	546.90901644304
141.82	546.90801553399	546.90822216635	546.909078805606	546.908991437067
141.92	546.907887810946	546.908056529015	546.909125077064	546.908977219822
142.02	546.907760087902	546.907902632028	546.909166489175	546.908968625689
142.13	546.907632364858	546.90776047539	546.909207773407	546.908965654668
142.23	546.907504641814	546.907653281471	546.909248929759	546.908968306759
142.33	546.907376918771	546.907581050273	546.909289958232	546.908976581961
142.44	546.907371561944	546.907554905995	546.909338117508	546.908992415832
142.54	546.907366205117	546.907551497105	546.909391008251	546.90901249844
142.65	546.907488571334	546.907582434789	546.909451134833	546.909038094369
142.75	546.907610937551	546.907661672605	546.909515992882	546.909067858554
142.85	546.907733303767	546.907789210555	546.90957145601	546.909096248365
142.95	546.907855669984	546.907965048639	546.90961752422	546.9091232638
143.06	546.907978036201	546.908166938453	546.909654197509	546.90914890486
143.16	546.908381614625	546.908420444743	546.909682258377	546.909176686794
143.26	546.908785193049	546.908688391578	546.90969619286	546.90920262201
143.37	546.909188771473	546.908970778958	546.909696000956	546.909226710507
143.47	546.90946998368	546.909263213801	546.909679283329	546.90924701673
143.57	546.909751195887	546.90957682031	546.909650748676	546.909266850609
143.68	546.910032408094	546.909911598484	546.909610396997	546.909286212145
143.78	546.910313620301	546.910216418832	546.909558228291	546.909305101338
143.88	546.910668874838	546.910498012473	546.909509820755	546.90932425128
143.98	546.911024129374	546.910749648288	546.909463722579	546.909343565689
144.09	546.911379383911	546.910982450478	546.909419933762	546.909363044564
144.19	546.911453426241	546.911180620189	546.909372940341	546.909379172658
144.29	546.911527468571	546.911369722166	546.909330760652	546.909395937562
144.4	546.911601510901	546.911549756411	546.909304371279	546.909413339276
144.5	546.911675553231	546.911707260681	546.909293772222	546.9094313778
144.6	546.911857020374	546.911852000868	546.909298760489	546.909451116746
144.71	546.912038487518	546.91197421108	546.909317229713	546.90947113139
144.81	546.912219954661	546.912099456063	546.909349179892	546.909491421733
144.91	546.912327379475	546.912161701362	546.909393159216	546.909511254681
145.01	546.912434804289	546.912167678097	546.909450619497	546.909530726518
145.11	546.912542229102	546.912117386267	546.90951500577	546.909549837243
145.22	546.912649653916	546.91199129409	546.909586318037	546.909568586857
145.32	546.912104742042	546.911730098229	546.909649261007	546.90958051658
145.42	546.911559830168	546.911393102019	546.909705649015	546.909592385688
145.53	546.911014918294	546.910987036582	546.90975548206	546.90960419418
145.63	546.910362581606	546.910500615724	546.909796653772	546.909614878445
145.73	546.909710244919	546.909943605338	546.909831270523	546.909625863207
145.84	546.909057908231	546.909316005422	546.909851435315	546.909637148464
145.94	546.908405571543	546.908736422648	546.909857148151	546.909648734218
146.04	546.907736511539	546.908203336714	546.909848081121	546.909660454891
146.14	546.907067451535	546.907718267921	546.909831117097	546.909673807749
146.25	546.906398391531	546.907290982162	546.909806256079	546.909684619374
146.35	546.906381668214	546.906980782773	546.909786288983	546.909699348544
146.45	546.906364944898	546.906779257845	546.909758424891	546.909711235983
146.56	546.906348221581	546.906686407378	546.909728784285	546.909720281692
146.66	546.906331498265	546.906705271976	546.909697367164	546.909726485671
146.76	546.906314774948	546.906835851639	546.909664173528	546.90972984792
146.87	546.906857857339	546.907129037795	546.909648076954	546.909737175653
146.97	546.907400939729	546.90747463568	546.909638100859	546.909746425591
147.08	546.907960745436	546.907874165595	546.909634573152	546.909757763309
147.18	546.908520551143	546.90830684025	546.909637165924	546.909769691541
147.28	546.90908035685	546.908772659644	546.909640432566	546.909786383707
147.39	546.909640162557	546.909271623777	546.909644373078	546.909807839806
147.49	546.910199968264	546.909701949794	546.909648987461	546.90983405984
147.59	546.910547837078	546.910044370703	546.90964399961	546.909862945422
147.7	546.910895705892	546.910316633195	546.909633565151	546.909894277285
147.8	546.911243574706	546.910518737268	546.909617684082	546.909928055429
147.9	546.911031637814	546.910588742905	546.909585379822	546.90995747264
148	546.910819700921	546.910577541533	546.90956235044	546.909984572197
148.11	546.910607764028	546.910485133152	546.909548595936	546.910009354102
148.21	546.910395827136	546.910350051742	546.909544116309	546.910031818355
148.31	546.910062355746	546.910161248714	546.909551975139	546.910050761642
148.41	546.909728884355	546.909929772657	546.909574555455	546.910063465644
148.52	546.909395412965	546.909706515	546.909611857258	546.910069930359
148.62	546.909273878468	546.909545850621	546.909668036172	546.910072254172
148.72	546.909152343971	546.90942851253	546.909739264481	546.910070656352
148.83	546.909030809473	546.909354500727	546.909817277176	546.910065136898
148.93	546.908909274976	546.909345912393	546.909902074258	546.91005569581
149.04	546.909173927249	546.909437855416	546.909986506529	546.91004615672
149.14	546.909438579523	546.909595221908	546.9100630017	546.910031303695
149.24	546.909703231796	546.90979874488	546.910131559771	546.910011136735
149.35	546.910089418567	546.910043986354	546.910194563772	546.909986859152
149.45	546.910475605338	546.910319897741	546.910249630672	546.909961189268
149.56	546.910861792109	546.91062647904	546.910292713974	546.909934127084
149.66	546.91124797888	546.910893514474	546.910323813677	546.909905672599
149.77	546.911463813418	546.911105517478	546.910339261634	546.909874139157
149.87	546.911679647955	546.911277974618	546.910350663091	546.909840149802
149.97	546.911895482493	546.911399837303	546.91035801805	546.9098055082
150.08	546.91172513026	546.911444948473	546.91035375422	546.909766390721
150.18	546.911554778027	546.911448416017	546.910345443892	546.909728013296
150.28	546.911384425794	546.911410239935	546.910335052167	546.909690375924
150.39	546.911214073561	546.91136139336	546.910322579044	546.909653478607
150.49	546.911142180444	546.91131082712	546.910309955096	546.909618296187
150.6	546.911070287327	546.911249590388	546.91029929625	546.909590312601
150.7	546.910998394209	546.911212791052	546.910290602505	546.909567558062
150.8	546.911096853325	546.911215915677	546.910287214102	546.909551719228
150.91	546.911195312441	546.911205158114	546.910285790801	546.909542173054
151.01	546.911293771557	546.911180518364	546.910286463224	546.909537115874
151.11	546.911392230673	546.911124094768	546.910289231369	546.909536547689
151.21	546.911490689789	546.911035887326	546.910294095237	546.909540468497
151.32	546.911167633489	546.910877576456	546.910290824719	546.909544870457
151.42	546.910844577188	546.910671995174	546.910287684822	546.909555464055
151.52	546.910423061772	546.910410192652	546.910282744975	546.909571274446
151.63	546.910001546356	546.910133250105	546.91027793575	546.909586817696
151.73	546.90958003094	546.909841167535	546.910264379365	546.909604063589
151.83	546.909158515524	546.90953394494	546.91024207582	546.909623012124
151.94	546.908737000107	546.909288221489	546.910211025115	546.909643663302
152.04	546.908668918961	546.909136127568	546.910178026714	546.909669516473
152.14	546.908600837815	546.909054483619	546.910136150531	546.909691622819
152.25	546.908532756669	546.909043289642	546.910085396568	546.90970998234
152.35	546.908886190939	546.909130709156	546.910034029832	546.909728602879
152.45	546.909239625209	546.909278422577	546.909977125554	546.909741773951
152.56	546.909593059479	546.909486429907	546.909918255702	546.909749495554
152.66	546.909946493749	546.909690470368	546.909857420275	546.90975176769
152.76	546.91018821132	546.909880387897	546.909801306531	546.909747484253
152.86	546.910429928892	546.910066338558	546.909752104994	546.909737742662
152.96	546.910671646463	546.910210002768	546.909709815663	546.909722542918
153.07	546.910559929765	546.910268807154	546.909667508454	546.909698385672
153.17	546.910448213067	546.910274882106	546.90963018288	546.909674219741
153.28	546.910336496368	546.910228227624	546.909593937996	546.909650045124
153.38	546.91022477967	546.910149155834	546.9095587738	546.909625861822
153.48	546.90999819016	546.910027223754	546.909519097645	546.90960053248
153.59	546.909771600651	546.909872874366	546.909473589972	546.909576397765
153.69	546.909545011141	546.909718238059	546.909422250782	546.909553491139
153.79	546.90943013833	546.909567418164	546.909367270598	546.90953291871
153.9	546.909315265519	546.909410258616	546.909306458896	546.909513583056
154	546.909200392708	546.909246759417	546.909251124678	546.909495484178
154.1	546.909085519896	546.909097806531	546.909201267942	546.909478622075
154.2	546.908904067027	546.908957347227	546.90915751377	546.909462337539
154.31	546.908722614158	546.908831434237	546.909125068598	546.909443466147
154.41	546.908541161289	546.908709911497	546.909103932427	546.909423045057
154.51	546.908474581231	546.90860322199	546.909096357665	546.909402211625
154.62	546.908408001173	546.908517483668	546.909100091903	546.909378625184
154.72	546.908341421116	546.908452696533	546.909108389558	546.909352252271
154.83	546.908274841058	546.908420966047	546.909121250629	546.909323092884
154.93	546.908208261	546.908422292213	546.909138675117	546.909291147025
155.03	546.90832385123	546.908473235964	546.909152925987	546.909259905015
155.13	546.90843944146	546.908546793383	546.909160431273	546.909224264515
155.23	546.908621611748	546.908649017202	546.909162496465	546.909184884732
155.33	546.908803782035	546.908755768482	546.909157816074	546.90914493009
155.44	546.908985952323	546.908867047223	546.909144407795	546.90910336343
155.54	546.909168122611	546.908982853424	546.909122271631	546.909060184752
155.64	546.909350292899	546.909070065216	546.90909140758	546.909015394056
155.75	546.909333514908	546.90911059639	546.909054660279	546.908966046714
155.85	546.909316736917	546.909116480422	546.909015930677	546.908918556733
155.95	546.909299958926	546.909087717312	546.908975218772	546.908872924113
156.05	546.909101010648	546.90902185918	546.908928952599	546.908825658532
156.15	546.908902062369	546.908935466963	546.908882956532	546.90878186233
156.26	546.90870311409	546.90882854066	546.908837296841	546.908741535506
156.36	546.908504165812	546.908737252685	546.908791973527	546.908704678062
156.46	546.908460461155	546.908675716095	546.908752012885	546.908672827062
156.57	546.908416756499	546.908629817834	546.908714370922	546.908648618861
156.67	546.908373051842	546.908616118836	546.908679047638	546.908631991427
156.78	546.908528295464	546.908653560716	546.908649943979	546.908625889388
156.88	546.908683539086	546.908724057265	546.908624464492	546.908623898736
156.98	546.908838782708	546.908827608485	546.908604663155	546.908626019473
157.09	546.90899402633	546.908935988262	546.90859053997	546.908632251598
157.19	546.909158679422	546.909050052001	546.908580027027	546.908642688274
157.29	546.909323332514	546.909168944298	546.908572873558	546.908653736989
157.4	546.909487985606	546.909274578945	546.90856907956	546.908662878984
157.5	546.909497395076	546.909333496148	546.908565601042	546.908668577195
157.6	546.909506804546	546.909359808962	546.908565481996	546.908668195267
157.7	546.909516214016	546.90935351739	546.908558617789	546.908661795231
157.81	546.909525623486	546.909312910616	546.908545008419	546.908649377088
157.91	546.909322218844	546.909218641905	546.908519175571	546.908628833767
158.02	546.909118814201	546.909090057994	546.908483238089	546.908603378445
158.12	546.908915409559	546.908941271939	546.908437195972	546.908573011121
158.22	546.908702595447	546.908771428333	546.908380864722	546.908536881904
158.32	546.908489781335	546.908581689841	546.908314428838	546.908498583305
158.42	546.908276967223	546.908372056461	546.908250590568	546.908460634084
158.53	546.908064153111	546.908181221668	546.908189349912	546.908423034239
158.63	546.907851338999	546.908009185463	546.90813070687	546.908385783772
158.73	546.907641904708	546.907856255102	546.908084832348	546.908350053499
158.84	546.907432470417	546.907722978735	546.908051660073	546.908315809958
158.94	546.907435850237	546.907628703099	546.908035362873	546.908287876623
159.04	546.907439230058	546.90756360446	546.908031767921	546.90826499999
159.15	546.907442609879	546.907527682818	546.908037831225	546.908245977115
159.25	546.9074459897	546.907520938172	546.908053429938	546.908230807999
159.35	546.90744936952	546.907542756011	546.908078564058	546.90821949264
159.45	546.907557502373	546.907602659336	546.90810258532	546.908213727406
159.56	546.907665635225	546.907671778407	546.908123439741	546.908212475138
159.66	546.907773768078	546.907750113225	546.908141127323	546.908217091769
159.76	546.907878521109	546.90780706871	546.908155581793	546.908226406479
159.86	546.907983274141	546.907842952118	546.908166684924	546.908237736328
159.96	546.908088027172	546.907857763449	546.908169448587	546.908251081318
160.06	546.908192780204	546.907832456698	546.908163872781	546.908266441448
160.17	546.90796436718	546.907736744041	546.908146468832	546.908280518044
160.27	546.907735954156	546.907600913302	546.908123892254	546.908294806114
160.37	546.907507541133	546.907425271736	546.908096143049	546.908308659142
160.48	546.907174375077	546.907241102376	546.908061167234	546.908320380761
160.58	546.906841209022	546.907057928226	546.908025191617	546.90833100813
160.69	546.906508042967	546.906875749285	546.907988216197	546.908339185318
160.79	546.906174876912	546.906755141199	546.907948742354	546.908344912324
160.89	546.906290577242	546.906736910003	546.90791575589	546.90835263337
161	546.906406277573	546.906780249663	546.907885443632	546.90835987402
161.1	546.906521977904	546.906894683182	546.907857805579	546.908366634273
161.2	546.90697084429	546.907110498382	546.907839374399	546.908376401918
161.3	546.907419710676	546.907396837874	546.907823617425	546.908387681948
161.41	546.907868577062	546.90775370166	546.907810468385	546.908401120879
161.51	546.908317443448	546.908099477668	546.907805306824	546.90841671871
161.62	546.908766309834	546.908434165899	546.907807840839	546.90843447544
161.72	546.909208911001	546.908757196788	546.90781556528	546.908452791974
161.83	546.909651512167	546.909038852075	546.907828602993	546.908471730342
161.93	546.909645246948	546.909238325728	546.907838152677	546.908486846324
162.03	546.909638981729	546.909373297001	546.907853015635	546.908499230695
162.13	546.909632716509	546.909443765893	546.907871137883	546.908508883455
162.23	546.90962645129	546.909449732407	546.9078952047	546.90851561549
162.34	546.909620186071	546.909392335671	546.907925216085	546.9085194268
162.44	546.90935952628	546.909248448907	546.907950870636	546.908517705462
162.54	546.909098866489	546.90908200493	546.907977156481	546.908512970236
162.65	546.908838206699	546.908893003738	546.908004073622	546.90850522112
162.75	546.908583812128	546.908682014898	546.908031744905	546.908498436158
162.85	546.908329417556	546.908441520697	546.908066580151	546.908492553317
162.96	546.908075022985	546.908171521133	546.908107299006	546.908487572597
163.06	546.907820628414	546.907918269767	546.90815390147	546.908484877658
163.16	546.907566233842	546.907681766597	546.908208441523	546.90848657557
163.26	546.907235409644	546.907455063475	546.90826673527	546.908494288549
163.37	546.906904585445	546.907244538985	546.908330281331	546.90850356141
163.47	546.906828155817	546.907073319905	546.908404067835	546.908516552047
163.57	546.90675172619	546.906943220978	546.908474305351	546.908528816784
163.67	546.906675296562	546.906872235576	546.908540993879	546.908540355622
163.78	546.906598866934	546.906849318475	546.908604507941	546.90855116856
163.89	546.906522437307	546.906881417822	546.908658314871	546.908561255599
163.99	546.906720364412	546.906993475138	546.908709074565	546.908573299677
164.21	546.907116218623	546.907155415497	546.908755288403	546.908587329335
164.31	546.907390575355	546.9073382003	546.908790693158	546.908598074883
164.42	546.907664932088	546.907565324688	546.908817671135	546.908609572236
164.52	546.907939288821	546.907836788661	546.908836345179	546.908621821393
164.62	546.908213645554	546.908127650699	546.908846715292	546.908634822355
164.72	546.908488002287	546.908412969279	546.908854842585	546.908648575122
164.83	546.908899308097	546.908687200945	546.908863412334	546.908663398467
164.93	546.909310613908	546.908948941006	546.908869364741	546.908679805306
165.04	546.909447562985	546.909173247941	546.908867320262	546.908695079237
165.14	546.909584512063	546.909379127085	546.908862658441	546.908711970126
165.24	546.90972146114	546.909566578437	546.908860367406	546.908729692705
165.35	546.909858410218	546.909735601998	546.908860447159	546.908748246973
165.45	546.909995359295	546.909861297935	546.90886760894	546.908767632931
165.56	546.910067010323	546.909937730062	546.908880449549	546.908790502738
165.66	546.91013866135	546.909995776086	546.908900249339	546.908817502908
165.76	546.910210312378	546.910035436009	546.908929748501	546.908844443613
165.86	546.910145014328	546.910044259912	546.908966261758	546.90887100608
165.97	546.910079716278	546.910036434135	546.909017185628	546.908896677392
166.07	546.910014418228	546.910011958678	546.909073697098	546.908921457548
166.17	546.909949120178	546.909982705913	546.909134897018	546.90894534655
166.27	546.909883822129	546.909948675841	546.909191985167	546.908963900175
166.38	546.909837624722	546.909911604883	546.909245336067	546.908977307539
166.48	546.909791427316	546.909882206533	546.909294575194	546.908988805919
166.58	546.909810527959	546.909866416978	546.909340982905	546.908995743156
166.68	546.909829628603	546.909858300032	546.909383278843	546.908997472735
166.78	546.909848729246	546.909845151179	546.909417638606	546.908998184485
166.89	546.909867829889	546.909826970419	546.909440181269	546.908997878405
166.99	546.909886930533	546.909800284908	546.909458899529	546.908996554497
167.1	546.909906031176	546.909765094646	546.909473793383	546.908994274792
167.2	546.909785382151	546.90970275893	546.909482122644	546.908989814918
167.3	546.909664733125	546.909625982278	546.909486627501	546.908989002758
167.4	546.909524983456	546.909533028265	546.909486933431	546.908991649196
167.51	546.909385233787	546.909447476348	546.909484430733	546.908994516956
167.61	546.909245484117	546.909369326525	546.909479119408	546.908997606036
167.72	546.909105734448	546.909298578798	546.909476379	546.909000916438
167.82	546.908965984779	546.909260642197	546.909474654368	546.909006966919
167.92	546.909066508468	546.909277359754	546.909478656755	546.909017978777
168.02	546.909167032157	546.909350467892	546.90948367492	546.909031573069
168.12	546.909267555847	546.909432111761	546.909489708861	546.909047687763
168.23	546.909507829205	546.909530827094	546.909500779123	546.909067547229
168.33	546.909748102563	546.909616235126	546.909505848011	546.909089767808
168.54	546.91022864928	546.909710178891	546.909509626768	546.909116728443
168.65	546.910182792661	546.909721117473	546.909496066741	546.909140838277
168.86	546.910091079423	546.909692736938	546.909474590414	546.909167611926
168.96	546.909804949446	546.909611531822	546.909442284845	546.909195574714
169.06	546.909518819469	546.909489682048	546.909402962124	546.909224132801
169.17	546.909232689492	546.909327187618	546.909356622254	546.909253443833
169.27	546.908946559514	546.909128217315	546.909309676312	546.90928350781
169.37	546.908660429537	546.908940625987	546.909262124298	546.90931432473
169.47	546.908453611674	546.908775792612	546.909214240998	546.909346679865
169.58	546.90824679381	546.908644181244	546.909172768776	546.90937707154
169.68	546.908326105923	546.9085718037	546.909143318024	546.909407187834
169.78	546.908405418037	546.908549807592	546.909120278351	546.909435398722
169.88	546.908484730151	546.90857819292	546.909103649757	546.909461704204
169.99	546.908564042264	546.908656959683	546.909093747696	546.909486108064
170.09	546.908643354378	546.908771687497	546.909093312359	546.909508610303
170.2	546.90891142019	546.908939535789	546.909106044797	546.909531079769
170.3	546.909179486003	546.909117333316	546.90912183288	546.909550291681
170.4	546.909447551815	546.909305080079	546.909140676608	546.909566099633
170.51	546.909636305514	546.909495565884	546.909161020841	546.909580434759
170.61	546.909825059213	546.909657530677	546.909184420718	546.909594082329
170.71	546.910013812912	546.90979097446	546.90921056404	546.90960622756
170.82	546.91020256661	546.909861578375	546.909234739565	546.909616870452
170.92	546.910391320309	546.909869342425	546.909256947291	546.909626011006
171.03	546.910156901295	546.909775796363	546.90926857426	546.909630105908
171.13	546.909922482281	546.909626620627	546.909275177787	546.909633344986
171.23	546.909499309567	546.909404655789	546.909273056818	546.90963598035
171.34	546.909076136854	546.909158521791	546.909261201165	546.909641236781
171.44	546.908652964141	546.908888218633	546.90924993246	546.909649260684
171.54	546.908229791428	546.908593746314	546.90924014236	546.909660052061
171.64	546.907806618715	546.908352045328	546.909235642957	546.90967361091
171.75	546.907729511648	546.908194576188	546.909243532052	546.909693363626
171.85	546.907652404582	546.908107037809	546.909257024044	546.909715694699
171.96	546.907575297516	546.908089430189	546.909276118933	546.90973544973
172.06	546.907921363163	546.90818168614	546.909309114223	546.909756172033
172.16	546.908267428809	546.908345335416	546.909346157272	546.909773671778
172.26	546.908613494456	546.908580378016	546.909388861665	546.909785828009
172.36	546.908959560103	546.908823892914	546.909431617011	546.909792640725
172.47	546.909321713959	546.909077342674	546.909474738766	546.909794269215
172.57	546.909683867815	546.909339264732	546.909517918968	546.90979055419
172.67	546.910046021671	546.909571188842	546.909561157617	546.909784699679
172.78	546.91006210988	546.909740207015	546.909597669114	546.909773279289
172.88	546.910078198089	546.909877779766	546.909630538005	546.909759908527
172.98	546.910094286298	546.909983907094	546.909659474347	546.909749741793
173.09	546.910110374507	546.91005566387	546.90968447814	546.909742779089
173.19	546.910110540506	546.910091602622	546.909706792324	546.909738862766
173.29	546.910110706504	546.910093170822	546.909725115511	546.909738150473
173.4	546.910110872503	546.910091828983	546.909739447702	546.909739406913
173.5	546.910094950293	546.910086114543	546.909749473441	546.909742472798
173.6	546.910079028082	546.910077455317	546.909755508184	546.909747507418
173.7	546.910063105872	546.910065851305	546.909765849435	546.909751306744
173.81	546.910047183661	546.910054197455	546.909784697521	546.909753870775
173.91	546.910031261451	546.910042493768	546.909815753497	546.909752820569
174.01	546.910014957021	546.910030705495	546.909859299809	546.909753364254
174.11	546.909998652591	546.910020329949	546.909915343955	546.90975595964
174.22	546.909998270371	546.910012814602	546.909984198132	546.909763290449
174.32	546.909997888151	546.910014193159	546.910065550142	546.909775199035
174.42	546.909997505932	546.910024465618	546.910152614383	546.909790541748
174.52	546.909997123712	546.910043631981	546.910235183123	546.909809318588
174.63	546.909996741492	546.91007176174	546.910313256362	546.909831529554
174.73	546.910078652214	546.910116336074	546.910380150182	546.90985720416
174.83	546.910160562935	546.910168426331	546.910430050668	546.909885527625
174.93	546.910242473656	546.910228032512	546.910462957821	546.909911973921
175.04	546.910324766598	546.910293845081	546.910478879135	546.909936546834
175.14	546.910407059539	546.910365829289	546.910477491661	546.909959242579
175.24	546.91048935248	546.910443985138	546.910462400441	546.909979459999
175.35	546.910571645421	546.910513350274	546.910433605475	546.909997199094
175.45	546.910639151243	546.910572580413	546.910397602421	546.910010444608
175.55	546.910706657065	546.91062301984	546.910364888956	546.910019342949
175.66	546.910774162886	546.910664633807	546.910335465078	546.910021708488
175.76	546.910759375767	546.910689941137	546.910307717201	546.91001751171
175.87	546.910744588648	546.910725897255	546.910283571112	546.910007567397
175.97	546.910729801528	546.910772502162	546.910265291687	546.909993568606
176.07	546.910715014409	546.910832444424	546.910252878926	546.909975515336
176.17	546.91070022729	546.910905724041	546.910246648284	546.909953407588
176.28	546.910899656901	546.911011815262	546.910247195045	546.909933556149
176.38	546.911099086513	546.911138725015	546.910250318883	546.909915372345
176.49	546.911313303244	546.911287797583	546.910256309739	546.909900871434
176.59	546.911527519974	546.911410361922	546.910264877671	546.909889907008
176.69	546.911741736705	546.911506418034	546.910276030174	546.909884664696
176.79	546.911955953436	546.911575965916	546.910290957772	546.909885144499
176.9	546.912170170167	546.911580057074	546.910309348267	546.909891346416
177	546.911863792534	546.911471364746	546.91031872905	546.909894689656
177.1	546.911557414901	546.91129587141	546.910329307853	546.909900328618
177.21	546.911251037269	546.911053577065	546.910341084677	546.909910206073
177.31	546.910730442905	546.910741721754	546.910349859193	546.909918011235
177.42	546.910209848541	546.910379779725	546.910358218143	546.909924332774
177.52	546.909689254178	546.909967750978	546.91036280861	546.909929170693
177.62	546.909168659814	546.909600289034	546.910363630596	546.909932524989
177.72	546.908831922648	546.909294108184	546.910364281648	546.909936056743
177.82	546.908495185481	546.909032494136	546.910359966197	546.909937945586
177.92	546.908158448315	546.908834921139	546.910350684244	546.909935436889
178.03	546.908342305513	546.90875921674	546.910346643521	546.909937111444
178.13	546.90852616271	546.908758054178	546.910337926239	546.909937814852
178.24	546.908710019907	546.908831433454	546.910320203993	546.909935604341
178.34	546.908893877105	546.908945925986	546.910293476785	546.909930479912
178.44	546.909193242954	546.909112032561	546.910261623075	546.909923742859
178.54	546.909492608803	546.909319252392	546.910225730905	546.909914249534
178.65	546.909791974653	546.90952025872	546.910185800274	546.909901682146
178.75	546.909907483305	546.909698337252	546.91013822614	546.909884379615
178.85	546.910022991957	546.909875721992	546.910086613545	546.909864162311
178.96	546.910138500609	546.910052412939	546.910029796688	546.909843784862
179.06	546.910254009261	546.910207408521	546.909967775569	546.909823247268
179.17	546.910369517913	546.910340708737	546.909900260244	546.90980254953
179.27	546.910545743393	546.910457833299	546.909832769645	546.909782296588
179.38	546.910721968873	546.910569976786	546.909764113244	546.90976117679
179.48	546.9107826857	546.910666638412	546.909692026166	546.909737888842
179.59	546.910843402528	546.910742773627	546.909618773287	546.909713576393
179.69	546.910904119356	546.910798382431	546.90955456234	546.909688557233
179.79	546.910964836183	546.910833464825	546.909503240772	546.909662831363
179.89	546.911025553011	546.910836981385	546.909464808583	546.909636398782
180	546.910915271147	546.910793386776	546.909437078661	546.909606751652
180.1	546.910804989283	546.91072872712	546.909423403918	546.909577346891
180.2	546.910694707419	546.910643002416	546.909423784357	546.909548184498
180.31	546.910523708728	546.910510624898	546.909437029451	546.909518659533
180.41	546.910352710036	546.910337114277	546.909460724682	546.909490083646
180.51	546.910181711344	546.910122470553	546.909489414805	546.909462456838
180.61	546.910010712653	546.909897784398	546.909523099819	546.909435779109
180.72	546.909618965348	546.909642987754	546.909547243589	546.909408011237
180.82	546.909227218044	546.90937814868	546.909562327068	546.90938133885
180.92	546.908835470739	546.909108786885	546.909568350259	546.909352704735
181.03	546.908614722126	546.908864516875	546.909568666076	546.909324616728
181.13	546.908393973513	546.908629793315	546.909557656728	546.909293617914
181.23	546.908173224901	546.908404616204	546.909534692866	546.909259708291
181.33	546.907952476288	546.908229121654	546.909499774489	546.909222887861
181.43	546.907886488541	546.908117378835	546.909459541168	546.909184688908
181.54	546.907820500795	546.908055318578	546.909416413622	546.90914145819
181.64	546.907754513049	546.908027395545	546.909370391851	546.909094019015
181.75	546.907909273915	546.908053677794	546.90932580426	546.909044410607
181.85	546.908064034782	546.908131935437	546.909278322443	546.908990447334
181.96	546.908218795648	546.908262168474	546.909225348817	546.908935186412
182.06	546.908373556515	546.908416238567	546.909166883381	546.908878627842
182.16	546.908528317381	546.908594145715	546.909105191011	546.908820771622
182.27	546.908879298108	546.908813728087	546.909044748504	546.908768714925
182.37	546.909230278835	546.909037079459	546.908981708413	546.908721204333
182.48	546.909426498695	546.90925013066	546.908913036211	546.908676707562
182.58	546.909622718556	546.909441658356	546.908841766423	546.908638877854
182.69	546.909818938416	546.909611662546	546.908774745102	546.908606891902
182.79	546.910015158277	546.90976014323	546.908711972247	546.908580749704
182.89	546.910211378138	546.909851424071	546.908653447859	546.908560451261
183	546.910129380441	546.909860212562	546.908596314276	546.908541421575
183.1	546.910047382744	546.909825870378	546.908546026744	546.908527988865
183.2	546.909965385047	546.90974839752	546.908502585263	546.908520153129
183.31	546.909687167489	546.909607037926	546.908462142384	546.908510817198
183.41	546.909408949932	546.909419629765	546.908432873961	546.908501234488
183.51	546.909130732375	546.909186173037	546.908408725509	546.908491404998
183.62	546.908852514817	546.908957252751	546.908389697027	546.908481328727
183.72	546.908542200439	546.908729951017	546.908368313115	546.908469544237
183.82	546.908231886061	546.908507185725	546.908345203122	546.908456369317
183.93	546.907921571683	546.908306795047	546.908320367049	546.908442915913
184.03	546.907889474862	546.90814754785	546.908299260142	546.908433759022
184.13	546.907857378041	546.908004151629	546.908273392627	546.908424570427
184.24	546.90782528122	546.907876606386	546.90824439498	546.908415350128
184.34	546.9077931844	546.907770747905	546.9082122672	546.908406098124
184.44	546.907689327587	546.907680052551	546.908171273824	546.908396103921
184.55	546.907585470774	546.907611043959	546.908128876395	546.908385476857
184.65	546.907481613961	546.907538429624	546.908085074915	546.908369930068
184.76	546.907409853969	546.907481322886	546.908040498732	546.908350924995
184.86	546.907338093977	546.907436805852	546.907994518496	546.908328143847
184.96	546.907266333985	546.907404878522	546.907944651953	546.908300474679
185.06	546.907194573993	546.907398588167	546.907890899104	546.90826791749
185.17	546.907300963915	546.907434130234	546.90783978761	546.908232236142
185.27	546.907407353837	546.907495309276	546.907786193861	546.908193359829
185.38	546.907513743759	546.9075792074	546.907730117858	546.908152950989
185.48	546.907691893673	546.907692348243	546.907672966659	546.908111720115
185.58	546.907870043588	546.907800137375	546.907613333206	546.90806955787
185.69	546.908048193502	546.907902574797	546.907559789066	546.908030751117
185.79	546.908226343416	546.907967269615	546.907512334241	546.907995299857
185.9	546.90840449333	546.907994221829	546.90747096873	546.907963204088
186	546.908273864524	546.907955360646	546.907432120302	546.907933592227
186.1	546.908143235719	546.907872233225	546.907401843443	546.907909127541
186.21	546.907834456998	546.907728644116	546.907376645017	546.907888046168
186.31	546.907525678278	546.907548348241	546.90736001816	546.907870418915
186.42	546.907216899558	546.907331345599	546.907352592221	546.907854583344
186.52	546.906908120838	546.907077636191	546.907356569288	546.907840539455
186.62	546.906599342118	546.906843361601	546.907371949362	546.907828287249
186.72	546.906373717597	546.906636081302	546.907391791348	546.907817117749
186.83	546.906148093076	546.906464431269	546.907414464772	546.907806207645
186.93	546.905922468555	546.906328411501	546.907439969634	546.907799111627
187.03	546.906005622754	546.906262422325	546.907474360419	546.907796701279
187.13	546.906088776953	546.906238392949	546.9075129897	546.907796313335
187.24	546.906171931152	546.906256323373	546.907547367807	546.907797947793
187.34	546.906255085351	546.906301094652	546.907577494739	546.907801604655
187.44	546.906407864428	546.906379036319	546.907604106341	546.907807973274
187.54	546.906560643505	546.906483818841	546.90762363533	546.907814421526
187.65	546.906713422582	546.906587371424	546.907636081707	546.907821300119
187.75	546.906783047461	546.906696583	546.907639814997	546.907829318031
187.85	546.906852672339	546.906819013042	546.907632972538	546.90783929857
187.96	546.906922297217	546.906954661549	546.907618846607	546.907847687049
188.06	546.906991922095	546.907090869453	546.907597437203	546.907854483466
188.16	546.907220479414	546.907242085158	546.907570453589	546.907861261411
188.26	546.907449036733	546.907393860259	546.907543269115	546.907869201924
188.37	546.907677594053	546.90755375423	546.907515883781	546.907875085736
188.47	546.907836526494	546.907715437535	546.907486932392	546.907878223492
188.58	546.907995458935	546.907895449393	546.907457780142	546.907881247319
188.68	546.908154391376	546.908093789804	546.907433701347	546.907883806506
188.78	546.908313323818	546.908281561959	546.907414696006	546.907885901053
188.89	546.908472256259	546.908458765859	546.907404257254	546.907887530962
188.99	546.908743495213	546.908635611186	546.907401294905	546.907890125966
189.1	546.909014734166	546.908808217793	546.907403606872	546.907891754089
189.2	546.909127040679	546.908962137275	546.90740807683	546.907890841739
189.3	546.909239347191	546.909072456834	546.907417821103	546.907886207878
189.41	546.909351653704	546.90913917647	546.907431209216	546.907881071774
189.51	546.909463960216	546.909162296182	546.907455280847	546.907875433426
189.62	546.909576266728	546.909121396605	546.907490035996	546.907869292836
189.72	546.909255600013	546.908977116536	546.907521710676	546.907859073633
189.82	546.908934933297	546.908783265582	546.90755879456	546.907849062682
189.93	546.908614266581	546.908539843742	546.907601287648	546.907840015926
190.03	546.908181293353	546.908251905518	546.907646987849	546.907830503628
190.13	546.907748320125	546.907929660593	546.907696732061	546.907822457768
190.24	546.907315346897	546.907573108966	546.907751214824	546.907815878346
190.34	546.906882373669	546.907260973043	546.90781043614	546.907810765362
190.44	546.906617306467	546.907008517008	546.907879318758	546.907807017392
190.55	546.906352239265	546.906800476677	546.907947530725	546.907802971998
190.65	546.906087172063	546.906647061733	546.908015072041	546.907795337315
190.75	546.906255078089	546.906584016226	546.908090432378	546.907787689709
190.86	546.906422984116	546.906571978953	546.908162005741	546.907775742319
190.96	546.906590890142	546.906610949915	546.908223416716	546.907758739201
191.06	546.906758796168	546.906670400743	546.908274665304	546.907736680354
191.17	546.90688691352	546.906746714285	546.908316336527	546.907709171832
191.27	546.907015030872	546.906843507694	546.908348516014	546.907679664798
191.38	546.907143148224	546.906921419766	546.908371203763	546.907652130493
191.48	546.90710335955	546.906965186317	546.908381107501	546.907626670343
191.58	546.907063570876	546.907022710037	546.908381519501	546.907604946783
191.68	546.907023782202	546.907093990927	546.908368613689	546.907590251682
191.78	546.906983993528	546.90718626329	546.908342390063	546.907582585039
191.88	546.906944204854	546.907299527127	546.908305964945	546.907581946854
191.98	546.907263439741	546.907466420943	546.90827275343	546.907591068507
192.08	546.907582674628	546.907669570416	546.908235715837	546.907603481234
192.19	546.907941698189	546.9079125927	546.908195632338	546.907619578983
192.29	546.90830072175	546.908195090794	546.908151722763	546.90763591059
192.39	546.908659745312	546.9085170647	546.908112476782	546.907648504813
192.49	546.909018768873	546.908878514416	546.90807939146	546.907657361652
192.6	546.909377792434	546.909214162932	546.908052466796	546.907662481107
192.71	546.90977223768	546.909527230401	546.908036223408	546.907663524533
192.81	546.910166682925	546.909810879517	546.908029966756	546.907662520759
192.91	546.910561128171	546.910065110281	546.908033696838	546.907659469785
193.01	546.910596549856	546.910227725447	546.908040373977	546.907651640233
193.12	546.91063197154	546.910331363521	546.908053745575	546.907645500865
193.22	546.910667393225	546.910376024501	546.908067292445	546.907641051682
193.33	546.910702814909	546.910355268083	546.908081014585	546.907638292683
193.43	546.910413090452	546.910239535525	546.90808004691	546.907632431012
193.53	546.910123365994	546.910058385569	546.908069267772	546.907626685937
193.63	546.909833641536	546.909844456719	546.90804867717	546.907621361686
193.73	546.909508495393	546.909586999424	546.908017580561	546.907616796904
193.83	546.909183349251	546.909289233837	546.907977452659	546.90761096276
193.94	546.908858203108	546.908951159957	546.907936158082	546.907603859256
194.04	546.908533056966	546.908631895266	546.90789369683	546.90759548639
194.14	546.908125087436	546.908323910364	546.90785173719	546.907585024129
194.25	546.907717117907	546.90803473465	546.907818422339	546.907572180562
194.35	546.907309148377	546.907767588278	546.907793752276	546.907553452945
194.45	546.90722632499	546.907552029988	546.907784102418	546.907533634135
194.55	546.907143501603	546.907365441969	546.907783097348	546.907509504864
194.65	546.907060678216	546.907207824222	546.907777926377	546.907480760906
194.75	546.906977854829	546.907094235544	546.907768589506	546.907447402258
194.86	546.906895031442	546.907024675936	546.907754306564	546.907409428922
194.96	546.906888558289	546.907006086328	546.907728709996	546.907371883705
195.06	546.906882085135	546.907001967048	546.907690302739	546.907336669639
195.17	546.906958435369	546.907019847497	546.90764070878	546.907304606758
195.27	546.907034785603	546.907021972945	546.907578304132	546.907275986974
195.37	546.907111135837	546.907008343394	546.907507106674	546.90725431303
195.47	546.907187486071	546.906978958842	546.907427116406	546.907239584926
195.58	546.907263836305	546.906919937429	546.907338333328	546.907231802662
195.68	546.907007707916	546.906801053826	546.907247048941	546.907226011934
195.79	546.906751579527	546.906645003964	546.907159782433	546.907222675439
195.89	546.906495451138	546.906451787841	546.907076533805	546.907221793176
195.99	546.906162972515	546.906250927761	546.906995805992	546.907218322339
196.1	546.905830493892	546.906049364654	546.906925471474	546.907210359895
196.2	546.90549801527	546.90584709852	546.906866132739	546.907197905844
196.3	546.905165536647	546.905704580016	546.906817789788	546.907180960185
196.4	546.90523415358	546.905658272377	546.906784289359	546.907163888109
196.51	546.905302770514	546.905671712369	546.906757766834	546.907142718373
196.61	546.905371387447	546.905751840923	546.906738222213	546.907119197684
196.71	546.905772483003	546.905902126858	546.906732174684	546.907098280344
196.82	546.906173578559	546.906092344846	546.906734729048	546.907079503657
196.93	546.906574674116	546.906322494888	546.906738948499	546.907062867624
197.03	546.906975769672	546.906519650517	546.906744833038	546.907048372245
197.13	546.907082543629	546.906657055225	546.906740236238	546.907033103444
197.24	546.907189317586	546.906761465521	546.906730326622	546.907016420608
197.34	546.907296091543	546.906802656075	546.90671510419	546.90699995743
197.44	546.907001769944	546.90676601216	546.906686704323	546.90697934872
197.54	546.906707448345	546.906687997006	546.90665299164	546.906958565722
197.65	546.906413126746	546.906568610614	546.906617734893	546.906935861729
197.75	546.906118805147	546.906461366002	546.906580934081	546.90691123674
197.85	546.906064817084	546.906388111673	546.906545677641	546.906887070297
197.95	546.906010829021	546.906326999124	546.906514189952	546.906860632149
198.05	546.905956840959	546.906314491587	546.906486471016	546.906831139491
198.15	546.906197174495	546.906377345571	546.906468291844	546.906801506397
198.26	546.906437508031	546.906491597928	546.906453881424	546.90677237348
198.36	546.906677841567	546.906657248657	546.906444156076	546.906742107048
198.46	546.906918175103	546.906830600751	546.9064391158	546.906710707101
198.57	546.907158508639	546.907011654211	546.906438760596	546.906678173637
198.67	546.907429569133	546.907203202396	546.906439924201	546.906648030154
198.77	546.907700629627	546.907375695438	546.906442004126	546.906619010763
198.87	546.907731356585	546.907507284833	546.906440287949	546.906588735924
198.98	546.907762083543	546.907587657537	546.906439488091	546.906559935887
199.08	546.907792810501	546.907616813552	546.906431739934	546.906533393458
199.18	546.907823537459	546.907594752877	546.906420502642	546.906509108637
199.29	546.907854264417	546.907515888791	546.906405776214	546.906487081424
199.39	546.907531214361	546.907348059749	546.906379707526	546.906464629109
199.49	546.907208164306	546.907145275801	546.906349233383	546.906445254436
199.59	546.90688511425	546.906907536946	546.906314353784	546.906432044403
199.69	546.906531337236	546.906656464061	546.906274466241	546.906421475514
199.79	546.906177560223	546.906394850506	546.906235944254	546.906414813657
199.9	546.905823783209	546.906122696281	546.906202023178	546.906412058833
200	546.905470006195	546.905904324479	546.906172703013	546.90641321104
200.1	546.905384785781	546.905764149336	546.906161114193	546.906420929256
200.21	546.905299565367	546.905677756617	546.906158531738	546.906431798561
200.31	546.905214344953	546.90564793968	546.90616495565	546.906442227323
200.41	546.905482901552	546.905680883136	546.906187322732	546.90645489825
200.51	546.905751458151	546.905744425437	546.906213983758	546.906466308601
200.62	546.906020014751	546.905838566583	546.906243388465	546.906473371375
200.72	546.90628857135	546.905914478101	546.906275536852	546.906476086574
200.82	546.906271381634	546.905946183055	546.90629905504	546.906471625027
200.93	546.906254191918	546.905959658381	546.906316310543	546.906466107771
201.03	546.906237002202	546.905922742533	546.90632730336	546.906461388677
201.13	546.905951255887	546.905811021275	546.906326767677	546.906454808768
201.23	546.905665509571	546.905664946781	546.906319969308	546.906449782965
201.33	546.905379763256	546.905484519054	546.906304401299	546.906449902899
201.43	546.90509401694	546.905321691966	546.90628006365	546.906455168571
201.54	546.904808270625	546.90517646552	546.906251668784	546.90646557998
201.64	546.904698941641	546.905064877653	546.906224226125	546.90647891259
201.74	546.904589612658	546.904995304664	546.906194276512	546.906490974016
201.85	546.90476602999	546.904993723489	546.906167422813	546.906504593432
201.95	546.904942447322	546.90504915747	546.906138062159	546.906513649797
202.05	546.905118864653	546.905161606608	546.906113131354	546.906516289242
202.16	546.905295281985	546.905331070901	546.906098743866	546.906512511766
202.26	546.905471699317	546.905525474472	546.906094899696	546.90650231737
202.36	546.905813119719	546.9057598176	546.906107341151	546.906490253823
202.46	546.906154540121	546.905993123068	546.906132832879	546.90647468743
202.57	546.906495960522	546.906225390875	546.906171374879	546.906455311208
202.67	546.906660963592	546.906433395501	546.906219507987	546.906434349692
202.77	546.906825966662	546.906633174883	546.906275425552	546.906415995268
202.88	546.906990969732	546.906824729023	546.906332014732	546.906400247934
202.98	546.907155972801	546.906978057362	546.906389275527	546.90638710769
203.08	546.907241912463	546.907085972318	546.906438720871	546.906373412192
203.18	546.907327852125	546.907155661473	546.906475787557	546.906359944243
203.29	546.907413791787	546.907203162766	546.906500475586	546.906346718644
203.39	546.907334728379	546.907204646123	546.906509549604	546.906329187625
203.49	546.907255664971	546.907175111824	546.906511847835	546.906308984881
203.59	546.907176601563	546.907114559869	546.906511041666	546.906286417394
203.7	546.907097538155	546.907037365422	546.9065071311	546.906261485166
203.8	546.906921347003	546.906934698689	546.906503477485	546.906233226536
203.9	546.906745155851	546.906815389465	546.906509098129	546.906202298937
204	546.9065689647	546.906694438028	546.906523993031	546.90616824368
204.1	546.906471836956	546.906579031961	546.906549712455	546.90613422311
204.21	546.906374709212	546.906490327942	546.906584706137	546.906099454421
204.31	546.906277581468	546.90642832597	546.906620671514	546.906063922815
204.41	546.906180453724	546.906410685636	546.906657608586	546.906027628291
204.51	546.90608332598	546.90643740694	546.906689914484	546.905990570851
204.62	546.906297985097	546.906536834141	546.906720031287	546.905959340235
204.72	546.906512644214	546.906673435397	546.906741845526	546.905933928026
204.82	546.906824431075	546.906856040504	546.906757261667	546.905915295887
204.92	546.907136217936	546.907042841946	546.906764375245	546.905902786384
205.03	546.907448004797	546.907233839726	546.906759950906	546.905896858205
205.13	546.907759791657	546.907429033842	546.906743380698	546.905897511352
205.23	546.908071578518	546.907571735774	546.906714664623	546.905904745825
205.34	546.908020610477	546.907628967805	546.906674992403	546.905912311014
205.44	546.907969642436	546.907624877856	546.906631476878	546.905923798552
205.54	546.907918674394	546.90755946593	546.906584118049	546.905934694513
205.64	546.907555919492	546.907421409662	546.906526802448	546.905938409154
205.74	546.90719316459	546.907239053313	546.906467193806	546.905934950891
205.85	546.906830409688	546.907012396882	546.906405321429	546.905924319725
205.95	546.906467654786	546.906807395806	546.906341185317	546.905906515655
206.06	546.906292140751	546.906641071983	546.906281692215	546.905886221724
206.16	546.906116626716	546.906496403515	546.906223778682	546.90586158406
206.26	546.905941112681	546.906401734663	546.90616744472	546.905832679719
206.37	546.906128353548	546.90636758738	546.906119803168	546.905805759307
206.47	546.906315594415	546.906360983949	546.906075645652	546.905777231194
206.57	546.906502835283	546.90638192437	546.906034063785	546.905751609305
206.68	546.90669007615	546.906396364848	546.905995057567	546.905728893642
206.78	546.906630303615	546.90638184962	546.905952233336	546.905706638527
206.88	546.90657053108	546.906360834449	546.905910405185	546.90568554293
206.98	546.906510758545	546.906300341617	546.905869573113	546.905671865927
207.09	546.906263745143	546.906183349228	546.905826065732	546.905660924476
207.19	546.90601673174	546.906024060501	546.90578355443	546.905654572447
207.29	546.905769718338	546.905822475435	546.905742022541	546.905652732787
207.39	546.905522704936	546.90562350556	546.905701470064	546.905655405495
207.49	546.905275691534	546.905427150874	546.905659992536	546.905662590572
207.6	546.904997672684	546.905230592702	546.90561789039	546.905672347339
207.7	546.904719653835	546.905053671615	546.905575771578	546.905680286459
207.8	546.904688648388	546.90491884338	546.905538479498	546.905688853608
207.91	546.904657642941	546.904803788109	546.905501170752	546.905697349817
208.01	546.904626637493	546.904708505801	546.905470958181	546.905699516009
208.11	546.904595632046	546.904632996458	546.905438902437	546.905695352186
208.22	546.904564626599	546.904582897433	546.905405003522	546.905684858347
208.32	546.904535115801	546.904558344603	546.905369307409	546.905668832096
208.43	546.904505605002	546.904536746327	546.905331784792	546.905647386607
208.53	546.904476094204	546.904518102605	546.905292435669	546.90562052188
208.63	546.904477588853	546.904501020507	546.905251867992	546.905590178593
208.73	546.904479083501	546.904482681356	546.90520580242	546.905560746083
208.83	546.90448057815	546.904463085152	546.90515439155	546.90553222435
208.94	546.904482072799	546.904441960141	546.905097635383	546.905504613395
209.04	546.904437239768	546.904415094715	546.90502751269	546.905478416189
209.15	546.904392406737	546.904386700481	546.904953871204	546.90545409142
209.25	546.904347573706	546.904353958763	546.904876710925	546.905432534309
209.35	546.904301246026	546.90434500067	546.904796002545	546.90541294725
209.45	546.904254918347	546.90435996208	546.904716618773	546.90539521707
209.56	546.904208590667	546.904398842992	546.90465095503	546.90537934377
209.66	546.904162262988	546.90447006662	546.904599011317	546.90536532735
209.76	546.904426872161	546.904601899952	546.904570555824	546.905356246391
209.86	546.904691481334	546.904766076	546.904559339154	546.905345935314
209.97	546.904956090507	546.904962730643	546.904565361306	546.905333629228
210.07	546.90526702736	546.905196075486	546.904589530667	546.905318825163
210.17	546.905577964213	546.905420452864	546.90463093885	546.905301064428
210.27	546.905888901066	546.905635862778	546.904680893247	546.905279451806
210.37	546.906199837918	546.905785771252	546.904739393857	546.905253987297
210.48	546.906510774771	546.905870178289	546.904801597279	546.905224670899
210.58	546.906365804976	546.905847637829	546.904846168747	546.905190580319
210.68	546.90622083518	546.905755384322	546.904882047604	546.90515458353
210.79	546.905764928532	546.905565150784	546.904903137051	546.905113601949
210.89	546.905309021885	546.905305911693	546.904915533889	546.905073801158
210.99	546.904853115237	546.904977667049	546.904919462244	546.905035946045
211.1	546.904397208589	546.904580416851	546.904914922116	546.905000036611
211.2	546.903941301941	546.904197053218	546.904901913505	546.904966072856
211.3	546.903493177709	546.903828283642	546.904889281618	546.904932277963
211.4	546.903045053477	546.903501667617	546.904876873857	546.904898454172
211.51	546.902596929245	546.903217205144	546.904864690223	546.904864601485
[truncated: 83,921 more rows]
