# Supplementary material for: Editorial Note: The role of 9-O-acetylated glycan receptor moieties in the typhoid toxin binding and intoxication
Source: PLoS Pathog. 2026 Jul 13;22(7):e1014413. doi: 10.1371/journal.ppat.1014413 (PMC13362111; doi:10.1371/journal.ppat.1014413)
Supplement: S1 File — (ZIP) [file ppat.1014413.s001.zip › SPR Data/OpenSPR/2020-01-06--16-14-49--TyT WT/ResponseData/InjectionAbsorbanceSpectra/a23 9oac_8089.92s_Absorbance.csv]

Channel1
WAVELENGTH (nm)	ABSORBANCE
338.804573760023	NaN
340.624675445867	NaN
342.445209557646	NaN
344.266177564905	NaN
346.087580937189	NaN
347.909421144043	NaN
349.731699655011	NaN
351.554417939637	NaN
353.377577467467	NaN
355.201179708045	NaN
357.025226130915	NaN
358.849718205622	NaN
360.67465740171	NaN
362.500045188725	NaN
364.32588303621	NaN
366.152172413711	NaN
367.978914790771	NaN
369.806111636936	NaN
371.63376442175	NaN
373.461874614758	NaN
375.290443685503	NaN
377.119473103532	NaN
378.948964338388	NaN
380.778918859615	NaN
382.609338136759	NaN
384.440223639364	NaN
386.271576836975	0.238105004031784
388.103399199136	0.235914463378208
389.935692195392	0.233863681503837
391.768457295287	0.232211572223411
393.601695968366	0.230837312774025
395.435409684173	0.229651330973131
397.269599912254	0.228320087967852
399.104268122152	0.226933580875846
400.939415783412	0.225537833565628
402.77504436558	0.22369474962473
404.611155338198	0.221231358894949
406.447750170813	0.218411518019421
408.284830332968	0.215191744493592
410.122397294208	0.211892389626999
411.960452524078	0.208689594505422
413.798997492122	0.206327727209306
415.638033667885	0.204795707484539
417.477562520911	0.203982736144968
419.317585520746	0.203665070082008
421.158104136932	0.203671868895513
422.999119839016	0.203850592447141
424.840634096542	0.204082238426695
426.682648379054	0.204316542535507
428.525164156097	0.204525026157097
430.368182897215	0.204720691043283
432.211706071954	0.20488932825034
434.055735149857	0.205036285577806
435.900271600469	0.205157640690345
437.745316893335	0.205280765796446
439.590872497999	0.205408740885896
441.436939884006	0.205514194667033
443.2835205209	0.205607652842189
445.130615878227	0.205695450111547
446.97822742553	0.205813177104241
448.826356632355	0.205940859468712
450.675004968245	0.206070708358775
452.524173902745	0.206232795991948
454.373864905401	0.206442899978598
456.224079445756	0.206675472096731
458.074818993355	0.206994166777126
459.926085017742	0.207379707563618
461.777878988463	0.207889312844465
463.630202375062	0.208498862607395
465.483056647083	0.209254416508906
467.336443274071	0.210144390973146
469.190363725571	0.211197520613834
471.044819471127	0.212470562454949
472.899811980283	0.213962087680369
474.755342722585	0.215749466076493
476.611413167576	0.217827630830286
478.468024784802	0.220291962708529
480.325179043807	0.223293993768308
482.182877414136	0.226926459461612
484.041121365332	0.231301232531644
485.899912366942	0.236463549594214
487.759251888508	0.2424176752981
489.619141399577	0.248781422721689
491.479582369692	0.255307591748307
493.340576268398	0.261783403578505
495.202124565239	0.268061173309178
497.064228729761	0.274016644342334
498.926890231508	0.279640435167646
500.790110540024	0.284908564602858
502.653891124853	0.28985577876639
504.518233455542	0.294556839939396
506.383139001633	0.299036210478116
508.248609232672	0.303304126789485
510.114645618203	0.307327658372249
511.981249627771	0.311112716545443
513.84842273092	0.314610411480761
515.716166397195	0.317826294778486
517.584482096141	0.320828960551604
519.453371297302	0.323571681118996
521.322835470223	0.326140015742931
523.192876084447	0.328543060330767
525.063494609521	0.330767469217609
526.934692514988	0.332824659065107
528.806471270393	0.334719613088341
530.67883234528	0.336432857082351
532.551777209195	0.337999490191601
534.425307331681	0.339461360036515
536.299424182283	0.340782283546158
538.174129230547	0.341975428466093
540.049423946016	0.34306718859237
541.925309798234	0.344070835859314
543.801788256748	0.34496978752422
545.6788607911	0.34577782894399
547.556528870837	0.346463542302541
549.434793965501	0.347030633184101
551.313657544639	0.347436556003801
553.193121077794	0.347699232084935
555.07318603451	0.347796096327956
556.953853884334	0.347708200537309
558.835126096809	0.347396422923252
560.717004141479	0.346858997432451
562.59948948789	0.346099825356117
564.482583605586	0.345124964815893
566.366287964111	0.343978599155504
568.25060403301	0.342638177124324
570.135533281828	0.341125756633888
572.021077180109	0.339447356996241
573.907237197398	0.337591823302819
575.79401480324	0.335545418210259
577.681411467178	0.333314206437543
579.569428658758	0.330871205291579
581.458067847523	0.328230021983492
583.34733050302	0.325406021694718
585.237218094792	0.322403576036306
587.127732092383	0.31926649496643
589.018873965339	0.316035090580507
590.910645183204	0.312717768245817
592.803047215523	0.309300090108645
594.69608153184	0.305804906843669
596.589749601699	0.30225360952761
598.484052894646	0.298622966437052
600.378992880224	0.294938221705598
602.274571027979	0.291226609615004
604.170788807455	0.28749209889743
606.067647688197	0.283753830217243
607.965149139748	0.280038930998227
609.863294631655	0.276325403400442
611.76208563346	0.272621437532122
613.66152361471	0.268949669580471
615.561610044948	0.265327175428949
617.462346393719	0.261761949103878
619.363734130568	0.258240643273913
621.265774725039	0.254756655675022
623.168469646677	0.251349675805741
625.071820365026	0.247983675943193
626.975828349631	0.244675270595304
628.880495070036	0.241419852103711
630.785821995787	0.238209682834106
632.691810596427	0.235078424212114
634.598462341501	0.231985108705219
636.505778700554	0.228945195728915
638.413761143131	0.225924192415718
640.322411138775	0.222980161543742
642.231730157032	0.220087831472392
644.141719667447	0.217266385477909
646.052381139563	0.214514504304344
647.963716042925	0.211846605301863
649.875725847078	0.209255693271147
651.788412021566	0.20672614344139
653.701776035934	0.204264372888483
655.615819359727	0.201855653205823
657.530543462489	0.199515338612825
659.445949813765	0.19721169670853
661.362039883099	0.194935793102131
663.278815140036	0.192679394056283
665.19627705412	0.190524791586077
667.114427094896	0.188397725179614
669.033266731909	0.18632112014168
670.952797434704	0.184304512074082
672.873020672823	0.182343755912445
674.793937915814	0.180422213400172
676.715550633219	0.178579961905584
678.637860294583	0.176824940723578
680.560868369452	0.175067212685442
682.484576327369	0.173343635490691
684.408985637879	0.171670562109196
686.334097770527	0.170000687794475
688.259914194858	0.168446796237194
690.186436380415	0.166946761822656
692.113665796745	0.165425293555494
694.041603913389	0.163911494012349
695.970252199895	0.162386303198463
697.899612125806	0.16098309441253
699.829685160667	0.159669301033429
701.760472774022	0.158247116854371
703.691976435416	0.156939593121077
705.624197614394	0.155746688120651
707.557137780499	0.154565602513824
709.490798403278	0.1533530478709
711.425180952274	0.152137800751949
713.360286897031	0.150876527683542
715.296117707095	0.149754094365986
717.23267485201	0.148605421848616
719.16995980132	0.147415465244949
721.107974024571	0.146333351556449
723.046718991306	0.145323708524251
724.986196171071	0.144355228409542
726.92640703341	0.143447610822672
728.867353047867	0.142639869006872
730.809035683987	0.141653091255111
732.751456411314	0.140757942847823
734.694616699394	0.140029902991065
736.638518017771	0.139169484923599
738.583161835988	0.138350247289438
740.528549623592	0.137749027946018
742.474682850126	0.137180526181518
744.421562985136	0.136373760227884
746.369191498165	0.135661073801049
748.317569858758	0.134991629272463
750.26669953646	0.134678002217903
752.216582000815	0.134239189101004
754.167218721368	0.133927791200017
756.118611167664	0.133443592626758
758.070760809247	0.133239584955431
760.023669115661	0.13314657008299
761.977337556452	NaN
763.931767601164	NaN
765.886960719341	NaN
767.842918380527	NaN
769.799642054269	NaN
771.757133210109	NaN
773.715393317594	NaN
775.674423846266	NaN
777.634226265672	NaN
779.594802045354	NaN
781.556152654859	NaN
783.518279563731	NaN
785.481184241513	NaN
787.444868157751	NaN
789.40933278199	NaN
791.374579583773	NaN
793.340610032646	NaN
795.307425598153	NaN
797.275027749839	NaN
799.243417957247	NaN
801.212597689924	NaN
803.182568417413	NaN
805.153331609259	NaN
807.124888735006	NaN
809.097241264199	NaN
811.070390666383	NaN
813.044338411102	NaN
815.019085967901	NaN
816.994634806324	NaN
818.970986395917	NaN
820.948142206222	NaN
