# Supplementary material for: Editorial Note: The role of 9-O-acetylated glycan receptor moieties in the typhoid toxin binding and intoxication
Source: PLoS Pathog. 2026 Jul 13;22(7):e1014413. doi: 10.1371/journal.ppat.1014413 (PMC13362111; doi:10.1371/journal.ppat.1014413)
Supplement: S1 File — (ZIP) [file ppat.1014413.s001.zip › SPR Data/OpenSPR/2020-01-06--16-14-49--TyT WT/ResponseData/InjectionAbsorbanceSpectra/a23 9oac_8368.47s_Absorbance.csv]

Channel1
WAVELENGTH (nm)	ABSORBANCE
338.804573760023	NaN
340.624675445867	NaN
342.445209557646	NaN
344.266177564905	NaN
346.087580937189	NaN
347.909421144043	NaN
349.731699655011	NaN
351.554417939637	NaN
353.377577467467	NaN
355.201179708045	NaN
357.025226130915	NaN
358.849718205622	NaN
360.67465740171	NaN
362.500045188725	NaN
364.32588303621	NaN
366.152172413711	NaN
367.978914790771	NaN
369.806111636936	NaN
371.63376442175	NaN
373.461874614758	NaN
375.290443685503	NaN
377.119473103532	NaN
378.948964338388	NaN
380.778918859615	NaN
382.609338136759	NaN
384.440223639364	NaN
386.271576836975	0.238049228008554
388.103399199136	0.235812019667645
389.935692195392	0.23378963087494
391.768457295287	0.232161818252037
393.601695968366	0.230797566595653
395.435409684173	0.229646922787159
397.269599912254	0.228347505501426
399.104268122152	0.227007054663108
400.939415783412	0.225625539119276
402.77504436558	0.223809437138859
404.611155338198	0.221385511304191
406.447750170813	0.218587716102342
408.284830332968	0.21539009321573
410.122397294208	0.212096840395308
411.960452524078	0.208895226560953
413.798997492122	0.206528832139831
415.638033667885	0.204992170326886
417.477562520911	0.204170305230007
419.317585520746	0.20384440686637
421.158104136932	0.203841332592264
422.999119839016	0.204013190132942
424.840634096542	0.204238000698641
426.682648379054	0.204465044283058
428.525164156097	0.204667867352166
430.368182897215	0.204858996959557
432.211706071954	0.205023299122359
434.055735149857	0.205164343133421
435.900271600469	0.205280678374939
437.745316893335	0.205398352646737
439.590872497999	0.205521562027441
441.436939884006	0.205623643897215
443.2835205209	0.205715112349305
445.130615878227	0.205802195894209
446.97822742553	0.205918333631786
448.826356632355	0.206043062590064
450.675004968245	0.206172451633181
452.524173902745	0.206334782871856
454.373864905401	0.206543797994397
456.224079445756	0.206777629607961
458.074818993355	0.207097028568167
459.926085017742	0.207483204886914
461.777878988463	0.207991775041262
463.630202375062	0.20860268137345
465.483056647083	0.209358980415146
467.336443274071	0.210252500322878
469.190363725571	0.211307726496105
471.044819471127	0.212583635368415
472.899811980283	0.214074785937489
474.755342722585	0.215860140878776
476.611413167576	0.217938842060131
478.468024784802	0.220402206246027
480.325179043807	0.223397840468473
482.182877414136	0.227026749190536
484.041121365332	0.231393215394312
485.899912366942	0.236552911742308
487.759251888508	0.242503832041538
489.619141399577	0.248866100962048
491.479582369692	0.2553925813437
493.340576268398	0.261869897446104
495.202124565239	0.268152009681752
497.064228729761	0.274116982650845
498.926890231508	0.279747539089409
500.790110540024	0.285023703440866
502.653891124853	0.289979432638489
504.518233455542	0.29468962023884
506.383139001633	0.299171969659661
508.248609232672	0.303446090639935
510.114645618203	0.307475757161877
511.981249627771	0.311266119401454
513.84842273092	0.314768100404194
515.716166397195	0.31799048099145
517.584482096141	0.320995104294875
519.453371297302	0.32374116153423
521.322835470223	0.326312192921149
523.192876084447	0.328719265568282
525.063494609521	0.330946633286295
526.934692514988	0.333005245181053
528.806471270393	0.334901807974437
530.67883234528	0.336616689725215
532.551777209195	0.33818389715569
534.425307331681	0.339647898973477
536.299424182283	0.340969091815863
538.174129230547	0.342163716553113
540.049423946016	0.343254900393064
541.925309798234	0.344259396618712
543.801788256748	0.345157297215753
545.6788607911	0.345965959421315
547.556528870837	0.346651744098596
549.434793965501	0.347219590811823
551.313657544639	0.347625599629229
553.193121077794	0.347886282493549
555.07318603451	0.347983243688184
556.953853884334	0.347895791177324
558.835126096809	0.347583153473944
560.717004141479	0.347044798585906
562.59948948789	0.346284293011158
564.482583605586	0.34530889761268
566.366287964111	0.344161903667057
568.25060403301	0.342821478312829
570.135533281828	0.341310794326508
572.021077180109	0.339633088645612
573.907237197398	0.337776540332577
575.79401480324	0.335729285115269
577.681411467178	0.333497661720067
579.569428658758	0.331052326758567
581.458067847523	0.328409756347376
583.34733050302	0.325586716543556
585.237218094792	0.322581876885298
587.127732092383	0.319445232698714
589.018873965339	0.316213161297971
590.910645183204	0.312896089745216
592.803047215523	0.309476997187801
594.69608153184	0.305981379026242
596.589749601699	0.302428765381047
598.484052894646	0.298796580389943
600.378992880224	0.29510778740845
602.274571027979	0.291395775358069
604.170788807455	0.287659829392431
606.067647688197	0.283919378771732
607.965149139748	0.280202431913022
609.863294631655	0.276489883845347
611.76208563346	0.272784585531689
613.66152361471	0.26911338853433
615.561610044948	0.265488604012811
617.462346393719	0.261922534139347
619.363734130568	0.258399603314794
621.265774725039	0.25491517275597
623.168469646677	0.251504622030762
625.071820365026	0.248136201811211
626.975828349631	0.244826375144271
628.880495070036	0.24157033100184
630.785821995787	0.23835889890543
632.691810596427	0.235225808943931
634.598462341501	0.232132170517621
636.505778700554	0.229092275717435
638.413761143131	0.2260695370897
640.322411138775	0.223124445799934
642.231730157032	0.220230219882817
644.141719667447	0.217408616527988
646.052381139563	0.214654836821723
647.963716042925	0.211982703391499
649.875725847078	0.209389356415397
651.788412021566	0.206855163807293
653.701776035934	0.204390900858681
655.615819359727	0.201977687245882
657.530543462489	0.199637965579208
659.445949813765	0.197329716374863
661.362039883099	0.1950517325524
663.278815140036	0.192795947904681
665.19627705412	0.190636240314001
667.114427094896	0.188508388596849
669.033266731909	0.186430746193541
670.952797434704	0.184411893652042
672.873020672823	0.182448120880188
674.793937915814	0.180525924881278
676.715550633219	0.178682504928456
678.637860294583	0.176931931580151
680.560868369452	0.175172090762125
682.484576327369	0.17344645592911
684.408985637879	0.17177656927404
686.334097770527	0.170104856972298
688.259914194858	0.168542289546735
690.186436380415	0.167032816916931
692.113665796745	0.165502378312439
694.041603913389	0.163993189158856
695.970252199895	0.162476109821347
697.899612125806	0.16107328413988
699.829685160667	0.159749503778048
701.760472774022	0.15833708654945
703.691976435416	0.157027054630409
705.624197614394	0.155835719248257
707.557137780499	0.154653361128473
709.490798403278	0.153451385020881
711.425180952274	0.15223258557738
713.360286897031	0.150967194041823
715.296117707095	0.149823933341746
717.23267485201	0.148673549039172
719.16995980132	0.147471991700649
721.107974024571	0.146396831517282
723.046718991306	0.14535574660015
724.986196171071	0.144375765189722
726.92640703341	0.143465932828454
728.867353047867	0.142660169851868
730.809035683987	0.14166650158323
732.751456411314	0.140769725878513
734.694616699394	0.140055973628701
736.638518017771	0.139190588299142
738.583161835988	0.138366052227754
740.528549623592	0.137759203824836
742.474682850126	0.137159777529479
744.421562985136	0.136352377237127
746.369191498165	0.135625513715172
748.317569858758	0.134925584103718
750.26669953646	0.134569791473223
752.216582000815	0.134186975381472
754.167218721368	0.133872913031712
756.118611167664	0.133378657675155
758.070760809247	0.133156288191295
760.023669115661	0.133053683547889
761.977337556452	NaN
763.931767601164	NaN
765.886960719341	NaN
767.842918380527	NaN
769.799642054269	NaN
771.757133210109	NaN
773.715393317594	NaN
775.674423846266	NaN
777.634226265672	NaN
779.594802045354	NaN
781.556152654859	NaN
783.518279563731	NaN
785.481184241513	NaN
787.444868157751	NaN
789.40933278199	NaN
791.374579583773	NaN
793.340610032646	NaN
795.307425598153	NaN
797.275027749839	NaN
799.243417957247	NaN
801.212597689924	NaN
803.182568417413	NaN
805.153331609259	NaN
807.124888735006	NaN
809.097241264199	NaN
811.070390666383	NaN
813.044338411102	NaN
815.019085967901	NaN
816.994634806324	NaN
818.970986395917	NaN
820.948142206222	NaN
