# Supplementary material for: Editorial Note: The role of 9-O-acetylated glycan receptor moieties in the typhoid toxin binding and intoxication
Source: PLoS Pathog. 2026 Jul 13;22(7):e1014413. doi: 10.1371/journal.ppat.1014413 (PMC13362111; doi:10.1371/journal.ppat.1014413)
Supplement: S1 File — (ZIP) [file ppat.1014413.s001.zip › SPR Data/OpenSPR/2020-01-06--16-14-49--TyT WT/ResponseData/InjectionAbsorbanceSpectra/a23 9oac_8902.76s_Absorbance.csv]

Channel1
WAVELENGTH (nm)	ABSORBANCE
338.804573760023	NaN
340.624675445867	NaN
342.445209557646	NaN
344.266177564905	NaN
346.087580937189	NaN
347.909421144043	NaN
349.731699655011	NaN
351.554417939637	NaN
353.377577467467	NaN
355.201179708045	NaN
357.025226130915	NaN
358.849718205622	NaN
360.67465740171	NaN
362.500045188725	NaN
364.32588303621	NaN
366.152172413711	NaN
367.978914790771	NaN
369.806111636936	NaN
371.63376442175	NaN
373.461874614758	NaN
375.290443685503	NaN
377.119473103532	NaN
378.948964338388	NaN
380.778918859615	NaN
382.609338136759	NaN
384.440223639364	NaN
386.271576836975	0.238398360218551
388.103399199136	0.236150262533054
389.935692195392	0.234044595583304
391.768457295287	0.232358715965594
393.601695968366	0.230946580371868
395.435409684173	0.229798691857444
397.269599912254	0.228473293685927
399.104268122152	0.227113303807403
400.939415783412	0.225731623212071
402.77504436558	0.223927273912891
404.611155338198	0.221491018756156
406.447750170813	0.218698918233287
408.284830332968	0.215497022752357
410.122397294208	0.212206331561642
411.960452524078	0.208999946506168
413.798997492122	0.206626914713652
415.638033667885	0.20508790227492
417.477562520911	0.204261235729599
419.317585520746	0.203936494473383
421.158104136932	0.203930544198604
422.999119839016	0.204097502645553
424.840634096542	0.204318747948438
426.682648379054	0.204544630533117
428.525164156097	0.204746782646385
430.368182897215	0.204935779225277
432.211706071954	0.205095965383758
434.055735149857	0.205235062155911
435.900271600469	0.205351051433147
437.745316893335	0.20546898601556
439.590872497999	0.205592614895251
441.436939884006	0.205694025239864
443.2835205209	0.205784599551225
445.130615878227	0.205870766872087
446.97822742553	0.205984674182951
448.826356632355	0.206110181689274
450.675004968245	0.206238922099294
452.524173902745	0.206399436663748
454.373864905401	0.20660864500361
456.224079445756	0.206840393217721
458.074818993355	0.207160126596752
459.926085017742	0.207545856013929
461.777878988463	0.208053982946931
463.630202375062	0.208663692671909
465.483056647083	0.20942194267645
467.336443274071	0.21031527444722
469.190363725571	0.211370802627807
471.044819471127	0.212642260262196
472.899811980283	0.214131947415918
474.755342722585	0.215917246253198
476.611413167576	0.217995428178179
478.468024784802	0.220456029054154
480.325179043807	0.223450019872652
482.182877414136	0.227077004892771
484.041121365332	0.231442697906423
485.899912366942	0.236599280792538
487.759251888508	0.242550175284121
489.619141399577	0.248911489251534
491.479582369692	0.25543606139255
493.340576268398	0.261913391858083
495.202124565239	0.268192290649373
497.064228729761	0.274156157218757
498.926890231508	0.279786913580011
500.790110540024	0.285063695032788
502.653891124853	0.290018107827902
504.518233455542	0.294724564836729
506.383139001633	0.299208939674837
508.248609232672	0.30348407483271
510.114645618203	0.307514178250773
511.981249627771	0.31130335013632
513.84842273092	0.314806916662471
515.716166397195	0.318028730404488
517.584482096141	0.321035096305482
519.453371297302	0.323780595669169
521.322835470223	0.326351680547141
523.192876084447	0.328759295179235
525.063494609521	0.330985921485252
526.934692514988	0.333045929452154
528.806471270393	0.334940836248243
530.67883234528	0.336655174241043
532.551777209195	0.338222567298093
534.425307331681	0.339686760032835
536.299424182283	0.341008588423961
538.174129230547	0.342203075450073
540.049423946016	0.343295774563854
541.925309798234	0.344300037560005
543.801788256748	0.345197832412741
545.6788607911	0.346005761665938
547.556528870837	0.346692793018075
549.434793965501	0.347261660251424
551.313657544639	0.347666715751524
553.193121077794	0.347928586984024
555.07318603451	0.348024678368324
556.953853884334	0.347939770027871
558.835126096809	0.347627172078289
560.717004141479	0.347088384748605
562.59948948789	0.346328069850094
564.482583605586	0.345352392988408
566.366287964111	0.344205418299957
568.25060403301	0.342865373903899
570.135533281828	0.341353788221188
572.021077180109	0.33967601794258
573.907237197398	0.337820057194348
575.79401480324	0.33577417621799
577.681411467178	0.333543171376568
579.569428658758	0.33109989346492
581.458067847523	0.328458106081397
583.34733050302	0.325633613161204
585.237218094792	0.3226293989602
587.127732092383	0.31949342280861
589.018873965339	0.316262552238035
590.910645183204	0.312944152327116
592.803047215523	0.309525892116631
594.69608153184	0.306032309906226
596.589749601699	0.302482098243686
598.484052894646	0.298850599167245
600.378992880224	0.295162514436957
602.274571027979	0.291452008549075
604.170788807455	0.287715238149819
606.067647688197	0.283977334080121
607.965149139748	0.280261167504121
609.863294631655	0.276549850564433
611.76208563346	0.272844384449793
613.66152361471	0.269172887737324
615.561610044948	0.265549150899368
617.462346393719	0.261982517332314
619.363734130568	0.258459686204641
621.265774725039	0.254975603287788
623.168469646677	0.251566249870717
625.071820365026	0.248197599137265
626.975828349631	0.244888800970253
628.880495070036	0.241634188719883
630.785821995787	0.238421888602864
632.691810596427	0.235289667252392
634.598462341501	0.232193447699481
636.505778700554	0.229152186079112
638.413761143131	0.226127885239667
640.322411138775	0.223182749983283
642.231730157032	0.220287126124293
644.141719667447	0.217467749556371
646.052381139563	0.214713115537536
647.963716042925	0.212042056811325
649.875725847078	0.209451410974637
651.788412021566	0.206920122615515
653.701776035934	0.204457737695992
655.615819359727	0.202045828163937
657.530543462489	0.199706718973323
659.445949813765	0.197402110181102
661.362039883099	0.195126604240189
663.278815140036	0.192873335962399
665.19627705412	0.190716204226642
667.114427094896	0.188589045024749
669.033266731909	0.186512693861745
670.952797434704	0.184495241673567
672.873020672823	0.182528156046235
674.793937915814	0.180602925878632
676.715550633219	0.178759336889399
678.637860294583	0.177008598474483
680.560868369452	0.175246339857961
682.484576327369	0.173527128523293
684.408985637879	0.171855219463743
686.334097770527	0.170194409367012
688.259914194858	0.168629526928827
690.186436380415	0.167123719175748
692.113665796745	0.165597601683766
694.041603913389	0.164086006625762
695.970252199895	0.16256366073408
697.899612125806	0.161165178918636
699.829685160667	0.159849554830075
701.760472774022	0.158439565364425
703.691976435416	0.157137764427016
705.624197614394	0.155945123177795
707.557137780499	0.154768691380405
709.490798403278	0.153567483758185
711.425180952274	0.152350893098377
713.360286897031	0.151094005828336
715.296117707095	0.14996547291597
717.23267485201	0.14883565049865
719.16995980132	0.147642649718061
721.107974024571	0.146571908156704
723.046718991306	0.145537079762989
724.986196171071	0.144578826301809
726.92640703341	0.143663386708881
728.867353047867	0.142862758166984
730.809035683987	0.141878775171126
732.751456411314	0.140985983405485
734.694616699394	0.140267641400645
736.638518017771	0.139408581231386
738.583161835988	0.138589114744931
740.528549623592	0.137973877922816
742.474682850126	0.137377934957539
744.421562985136	0.136588704557945
746.369191498165	0.135882684382633
748.317569858758	0.135171419513255
750.26669953646	0.134836824540527
752.216582000815	0.134456699293004
754.167218721368	0.134148471433711
756.118611167664	0.133652461264264
758.070760809247	0.133474716461834
760.023669115661	0.133374727907064
761.977337556452	NaN
763.931767601164	NaN
765.886960719341	NaN
767.842918380527	NaN
769.799642054269	NaN
771.757133210109	NaN
773.715393317594	NaN
775.674423846266	NaN
777.634226265672	NaN
779.594802045354	NaN
781.556152654859	NaN
783.518279563731	NaN
785.481184241513	NaN
787.444868157751	NaN
789.40933278199	NaN
791.374579583773	NaN
793.340610032646	NaN
795.307425598153	NaN
797.275027749839	NaN
799.243417957247	NaN
801.212597689924	NaN
803.182568417413	NaN
805.153331609259	NaN
807.124888735006	NaN
809.097241264199	NaN
811.070390666383	NaN
813.044338411102	NaN
815.019085967901	NaN
816.994634806324	NaN
818.970986395917	NaN
820.948142206222	NaN
