# Supplementary material for: Editorial Note: The role of 9-O-acetylated glycan receptor moieties in the typhoid toxin binding and intoxication
Source: PLoS Pathog. 2026 Jul 13;22(7):e1014413. doi: 10.1371/journal.ppat.1014413 (PMC13362111; doi:10.1371/journal.ppat.1014413)
Supplement: S1 File — (ZIP) [file ppat.1014413.s001.zip › SPR Data/OpenSPR/2020-01-06--16-14-49--TyT WT/ResponseData/InjectionAbsorbanceSpectra/a23 9oac_9191.55s_Absorbance.csv]

Channel1
WAVELENGTH (nm)	ABSORBANCE
338.804573760023	NaN
340.624675445867	NaN
342.445209557646	NaN
344.266177564905	NaN
346.087580937189	NaN
347.909421144043	NaN
349.731699655011	NaN
351.554417939637	NaN
353.377577467467	NaN
355.201179708045	NaN
357.025226130915	NaN
358.849718205622	NaN
360.67465740171	NaN
362.500045188725	NaN
364.32588303621	NaN
366.152172413711	NaN
367.978914790771	NaN
369.806111636936	NaN
371.63376442175	NaN
373.461874614758	NaN
375.290443685503	NaN
377.119473103532	NaN
378.948964338388	NaN
380.778918859615	NaN
382.609338136759	NaN
384.440223639364	NaN
386.271576836975	0.237353458423315
388.103399199136	0.235342216856997
389.935692195392	0.233469004294605
391.768457295287	0.231941086945676
393.601695968366	0.230632456982775
395.435409684173	0.229547750430175
397.269599912254	0.228287080099402
399.104268122152	0.226975627606275
400.939415783412	0.225608900828209
402.77504436558	0.223805205410903
404.611155338198	0.221383128976711
406.447750170813	0.218585480154078
408.284830332968	0.215388125958906
410.122397294208	0.212100709902622
411.960452524078	0.208904339895738
413.798997492122	0.206540807940204
415.638033667885	0.205011798822246
417.477562520911	0.204192868799993
419.317585520746	0.203872884599659
421.158104136932	0.203876198896386
422.999119839016	0.204052632658209
424.840634096542	0.204282889217702
426.682648379054	0.204514091560941
428.525164156097	0.204720991189586
430.368182897215	0.204915490046327
432.211706071954	0.205082812667778
434.055735149857	0.205226777981794
435.900271600469	0.205344572167054
437.745316893335	0.205466394194598
439.590872497999	0.205592227612447
441.436939884006	0.205695860629555
443.2835205209	0.205788455237206
445.130615878227	0.205877048724375
446.97822742553	0.205992693731825
448.826356632355	0.20611747245809
450.675004968245	0.206248455968974
452.524173902745	0.206410851373371
454.373864905401	0.206621047919794
456.224079445756	0.206855306174037
458.074818993355	0.207173263915046
459.926085017742	0.207559721748573
461.777878988463	0.208066748470754
463.630202375062	0.208675432266501
465.483056647083	0.209430151213198
467.336443274071	0.210322930449011
469.190363725571	0.211374997670817
471.044819471127	0.212645325079515
472.899811980283	0.214134173482385
474.755342722585	0.215919269162632
476.611413167576	0.21799952160644
478.468024784802	0.220460448486312
480.325179043807	0.223455903734186
482.182877414136	0.227086671099894
484.041121365332	0.231456089327863
485.899912366942	0.236615287636337
487.759251888508	0.242565175289481
489.619141399577	0.248925969443613
491.479582369692	0.255449865715034
493.340576268398	0.261926931587874
495.202124565239	0.268203922670443
497.064228729761	0.274163526095157
498.926890231508	0.279788851757871
500.790110540024	0.285062692373718
502.653891124853	0.290014191372718
504.518233455542	0.294718566683469
506.383139001633	0.29919955852234
508.248609232672	0.303471505873404
510.114645618203	0.307496254923097
511.981249627771	0.311284441114238
513.84842273092	0.314785803883247
515.716166397195	0.318006630604196
517.584482096141	0.321011095876371
519.453371297302	0.323756523235174
521.322835470223	0.32632855507757
523.192876084447	0.328735653610384
525.063494609521	0.33096396361455
526.934692514988	0.333022503729379
528.806471270393	0.334918263340115
530.67883234528	0.336632527930183
532.551777209195	0.338200004189623
534.425307331681	0.339665655845343
536.299424182283	0.340988790201217
538.174129230547	0.342185361066421
540.049423946016	0.343278856330914
541.925309798234	0.344285014534266
543.801788256748	0.345182865710181
545.6788607911	0.345994743022705
547.556528870837	0.346682593071255
549.434793965501	0.347251774766707
551.313657544639	0.347657644873128
553.193121077794	0.347919031928317
555.07318603451	0.348017181067955
556.953853884334	0.347932783887177
558.835126096809	0.347621987818459
560.717004141479	0.34708428780977
562.59948948789	0.346325715261166
564.482583605586	0.345352000295994
566.366287964111	0.344205582963145
568.25060403301	0.342865584818849
570.135533281828	0.341354257469712
572.021077180109	0.339678300355043
573.907237197398	0.337822267514103
575.79401480324	0.335775940958873
577.681411467178	0.333543274684969
579.569428658758	0.331100233583267
581.458067847523	0.328459008889022
583.34733050302	0.325634291889747
585.237218094792	0.322630985683329
587.127732092383	0.319495619994703
589.018873965339	0.316264638341767
590.910645183204	0.312946421971392
592.803047215523	0.309527041486143
594.69608153184	0.306033129808267
596.589749601699	0.302482168914327
598.484052894646	0.298849324581135
600.378992880224	0.295161340097427
602.274571027979	0.291448271241462
604.170788807455	0.287711606470324
606.067647688197	0.283971306026889
607.965149139748	0.280254166279297
609.863294631655	0.276540859950514
611.76208563346	0.272832694873296
613.66152361471	0.269159922016306
615.561610044948	0.265533502497321
617.462346393719	0.261965543868412
619.363734130568	0.258442266560476
621.265774725039	0.254957716923662
623.168469646677	0.251545565153091
625.071820365026	0.248177204581368
626.975828349631	0.244866709000337
628.880495070036	0.24160911495923
630.785821995787	0.238396996089147
632.691810596427	0.235262243930342
634.598462341501	0.232166065924217
636.505778700554	0.22912326588787
638.413761143131	0.226099585868804
640.322411138775	0.223152122666359
642.231730157032	0.220256683549058
644.141719667447	0.21743617939279
646.052381139563	0.214680981861153
647.963716042925	0.212009935342172
649.875725847078	0.209417082221523
651.788412021566	0.20688669637059
653.701776035934	0.204424887794488
655.615819359727	0.202013197135652
657.530543462489	0.199669607148168
659.445949813765	0.197361917261054
661.362039883099	0.195087489511169
663.278815140036	0.192829383098702
665.19627705412	0.190671496581781
667.114427094896	0.188541854834256
669.033266731909	0.18646502036771
670.952797434704	0.184447269843184
672.873020672823	0.182479722282886
674.793937915814	0.180554268771554
676.715550633219	0.178707970382332
678.637860294583	0.176954933707387
680.560868369452	0.175192023386196
682.484576327369	0.173466314776563
684.408985637879	0.171796037824293
686.334097770527	0.170128784317743
688.259914194858	0.168567025375905
690.186436380415	0.167059306194686
692.113665796745	0.165528700601356
694.041603913389	0.164024841441743
695.970252199895	0.162504078713841
697.899612125806	0.161097851743877
699.829685160667	0.15977411585714
701.760472774022	0.158359024972903
703.691976435416	0.157051209686992
705.624197614394	0.155862575890172
707.557137780499	0.15468379252598
709.490798403278	0.153471750975679
711.425180952274	0.152257342856273
713.360286897031	0.150988979717473
715.296117707095	0.149855608206891
717.23267485201	0.148703135331259
719.16995980132	0.147497844665793
721.107974024571	0.146411999586499
723.046718991306	0.145372157261684
724.986196171071	0.144376320251313
726.92640703341	0.143450418176639
728.867353047867	0.142629168168194
730.809035683987	0.141620908157007
732.751456411314	0.140696533438603
734.694616699394	0.139950178416396
736.638518017771	0.139084270184463
738.583161835988	0.13824633872982
740.528549623592	0.13760196686805
742.474682850126	0.136981478790214
744.421562985136	0.136161560869881
746.369191498165	0.135419830354976
748.317569858758	0.134700382274818
750.26669953646	0.13433253074655
752.216582000815	0.13390883702777
754.167218721368	0.13358583033513
756.118611167664	0.133089873097415
758.070760809247	0.132822436795862
760.023669115661	0.13272677632477
761.977337556452	NaN
763.931767601164	NaN
765.886960719341	NaN
767.842918380527	NaN
769.799642054269	NaN
771.757133210109	NaN
773.715393317594	NaN
775.674423846266	NaN
777.634226265672	NaN
779.594802045354	NaN
781.556152654859	NaN
783.518279563731	NaN
785.481184241513	NaN
787.444868157751	NaN
789.40933278199	NaN
791.374579583773	NaN
793.340610032646	NaN
795.307425598153	NaN
797.275027749839	NaN
799.243417957247	NaN
801.212597689924	NaN
803.182568417413	NaN
805.153331609259	NaN
807.124888735006	NaN
809.097241264199	NaN
811.070390666383	NaN
813.044338411102	NaN
815.019085967901	NaN
816.994634806324	NaN
818.970986395917	NaN
820.948142206222	NaN
