# Supplementary material for: Editorial Note: The role of 9-O-acetylated glycan receptor moieties in the typhoid toxin binding and intoxication
Source: PLoS Pathog. 2026 Jul 13;22(7):e1014413. doi: 10.1371/journal.ppat.1014413 (PMC13362111; doi:10.1371/journal.ppat.1014413)
Supplement: S1 File — (ZIP) [file ppat.1014413.s001.zip › SPR Data/OpenSPR/2020-01-06--16-14-49--TyT WT/ResponseData/InjectionAbsorbanceSpectra/a23 9oac_9517.49s_Absorbance.csv]

Channel1
WAVELENGTH (nm)	ABSORBANCE
338.804573760023	NaN
340.624675445867	NaN
342.445209557646	NaN
344.266177564905	NaN
346.087580937189	NaN
347.909421144043	NaN
349.731699655011	NaN
351.554417939637	NaN
353.377577467467	NaN
355.201179708045	NaN
357.025226130915	NaN
358.849718205622	NaN
360.67465740171	NaN
362.500045188725	NaN
364.32588303621	NaN
366.152172413711	NaN
367.978914790771	NaN
369.806111636936	NaN
371.63376442175	NaN
373.461874614758	NaN
375.290443685503	NaN
377.119473103532	NaN
378.948964338388	NaN
380.778918859615	NaN
382.609338136759	NaN
384.440223639364	NaN
386.271576836975	0.237882494895642
388.103399199136	0.235788148545749
389.935692195392	0.233811128143929
391.768457295287	0.232206731046144
393.601695968366	0.230846877905421
395.435409684173	0.229716441699989
397.269599912254	0.228403982890972
399.104268122152	0.227048887161249
400.939415783412	0.225656556765799
402.77504436558	0.223832007051037
404.611155338198	0.221392108586957
406.447750170813	0.218586598126771
408.284830332968	0.215375381771853
410.122397294208	0.212077493375874
411.960452524078	0.208875260166061
413.798997492122	0.206509134345375
415.638033667885	0.204979295120475
417.477562520911	0.20416313035269
419.317585520746	0.203848009368012
421.158104136932	0.203855876712562
422.999119839016	0.204036035976285
424.840634096542	0.204267205417657
426.682648379054	0.204501101086888
428.525164156097	0.20471064030161
430.368182897215	0.204905108721172
432.211706071954	0.205071830289449
434.055735149857	0.205215310346638
435.900271600469	0.205334821532543
437.745316893335	0.205455979942672
439.590872497999	0.205582080926057
441.436939884006	0.205688106160954
443.2835205209	0.205780078614008
445.130615878227	0.205868014851136
446.97822742553	0.205984304281133
448.826356632355	0.206111674969305
450.675004968245	0.206241675018896
452.524173902745	0.206403824695015
454.373864905401	0.206614151059981
456.224079445756	0.206848874723295
458.074818993355	0.207166181379068
459.926085017742	0.207550853118758
461.777878988463	0.208057591441659
463.630202375062	0.208667083184332
465.483056647083	0.209422180986621
467.336443274071	0.210311636257779
469.190363725571	0.21136431592811
471.044819471127	0.212636464097775
472.899811980283	0.214126070655268
474.755342722585	0.215909685712603
476.611413167576	0.217986573909957
478.468024784802	0.220448600480347
480.325179043807	0.223445236921368
482.182877414136	0.227076238756098
484.041121365332	0.231447541564384
485.899912366942	0.236609472890911
487.759251888508	0.242560045067774
489.619141399577	0.248921792943982
491.479582369692	0.255445460032527
493.340576268398	0.26191753170972
495.202124565239	0.26818986139683
497.064228729761	0.274145798077736
498.926890231508	0.279765337684118
500.790110540024	0.285033037307129
502.653891124853	0.289981202562946
504.518233455542	0.294680177719286
506.383139001633	0.299156259368395
508.248609232672	0.30342811393938
510.114645618203	0.307452269165587
511.981249627771	0.311238517166947
513.84842273092	0.314737826380623
515.716166397195	0.317956729995556
517.584482096141	0.320959991811908
519.453371297302	0.323703800030293
521.322835470223	0.326274985612684
523.192876084447	0.328680102670108
525.063494609521	0.330906997018467
526.934692514988	0.332965200660577
528.806471270393	0.334861206629954
530.67883234528	0.336574072856801
532.551777209195	0.338140308001418
534.425307331681	0.339604409260647
536.299424182283	0.340925058124181
538.174129230547	0.342120723351289
540.049423946016	0.343212210490122
541.925309798234	0.344217331680825
543.801788256748	0.34511635117772
545.6788607911	0.345927076552715
547.556528870837	0.346614234551497
549.434793965501	0.347182259673598
551.313657544639	0.347588392618062
553.193121077794	0.347850677728346
555.07318603451	0.347948056570812
556.953853884334	0.347863056489823
558.835126096809	0.347551933361589
560.717004141479	0.347014390316036
562.59948948789	0.346254809784703
564.482583605586	0.345280928816756
566.366287964111	0.344135131116239
568.25060403301	0.342795905926651
570.135533281828	0.341286157329852
572.021077180109	0.339610516892704
573.907237197398	0.337753789974573
575.79401480324	0.335710220871836
577.681411467178	0.333479115508064
579.569428658758	0.331035511969736
581.458067847523	0.328395132753411
583.34733050302	0.325573994343417
585.237218094792	0.322569790452906
587.127732092383	0.319434577202311
589.018873965339	0.316203336416665
590.910645183204	0.312886187077683
592.803047215523	0.309468377983854
594.69608153184	0.305973231039589
596.589749601699	0.302423536427743
598.484052894646	0.298790310242298
600.378992880224	0.295103090661271
602.274571027979	0.291391247455997
604.170788807455	0.287655345634239
606.067647688197	0.28391542803909
607.965149139748	0.280200619811739
609.863294631655	0.276487598208638
611.76208563346	0.272781832781783
613.66152361471	0.269110725760382
615.561610044948	0.265485274982491
617.462346393719	0.26191938782378
619.363734130568	0.258396024373986
621.265774725039	0.254910811361478
623.168469646677	0.251499840603952
625.071820365026	0.248132036788336
626.975828349631	0.244823480326805
628.880495070036	0.241567631489352
630.785821995787	0.238356896770065
632.691810596427	0.235223696456329
634.598462341501	0.232129810534423
636.505778700554	0.229087088545651
638.413761143131	0.226063561378919
640.322411138775	0.223118422431552
642.231730157032	0.220224524759199
644.141719667447	0.217403276530839
646.052381139563	0.214648396796601
647.963716042925	0.211976626030273
649.875725847078	0.209384285040471
651.788412021566	0.206853079728323
653.701776035934	0.204388062070284
655.615819359727	0.201978143279768
657.530543462489	0.199637857958757
659.445949813765	0.197332244919574
661.362039883099	0.195054271548787
663.278815140036	0.192794903855099
665.19627705412	0.190635024631677
667.114427094896	0.188506485381228
669.033266731909	0.186429310106687
670.952797434704	0.184412615586323
672.873020672823	0.182446368670842
674.793937915814	0.180522413657574
676.715550633219	0.178682405456955
678.637860294583	0.176926885890665
680.560868369452	0.175164483689913
682.484576327369	0.173439721061082
684.408985637879	0.17177076943717
686.334097770527	0.170101646784746
688.259914194858	0.168541475594581
690.186436380415	0.167033534114363
692.113665796745	0.165510578546744
694.041603913389	0.164001772600823
695.970252199895	0.162482817643565
697.899612125806	0.161077198003332
699.829685160667	0.159759259176216
701.760472774022	0.158338706579746
703.691976435416	0.15702119473042
705.624197614394	0.155823085853063
707.557137780499	0.154650718502474
709.490798403278	0.153440438714792
711.425180952274	0.152224663546192
713.360286897031	0.150948275789013
715.296117707095	0.149821801462646
717.23267485201	0.148674520819672
719.16995980132	0.147478655873328
721.107974024571	0.146388880724883
723.046718991306	0.145355225636924
724.986196171071	0.144364247821783
726.92640703341	0.143447167557916
728.867353047867	0.142632472810822
730.809035683987	0.141649403487472
732.751456411314	0.140730985904187
734.694616699394	0.139990134011058
736.638518017771	0.139118556962003
738.583161835988	0.138294176874349
740.528549623592	0.137680809461336
742.474682850126	0.137094080003603
744.421562985136	0.136287970639052
746.369191498165	0.135555530939263
748.317569858758	0.134843267886331
750.26669953646	0.134488329149639
752.216582000815	0.134086000865592
754.167218721368	0.133725873726883
756.118611167664	0.133181967914788
758.070760809247	0.132996337227608
760.023669115661	0.13288889155029
761.977337556452	NaN
763.931767601164	NaN
765.886960719341	NaN
767.842918380527	NaN
769.799642054269	NaN
771.757133210109	NaN
773.715393317594	NaN
775.674423846266	NaN
777.634226265672	NaN
779.594802045354	NaN
781.556152654859	NaN
783.518279563731	NaN
785.481184241513	NaN
787.444868157751	NaN
789.40933278199	NaN
791.374579583773	NaN
793.340610032646	NaN
795.307425598153	NaN
797.275027749839	NaN
799.243417957247	NaN
801.212597689924	NaN
803.182568417413	NaN
805.153331609259	NaN
807.124888735006	NaN
809.097241264199	NaN
811.070390666383	NaN
813.044338411102	NaN
815.019085967901	NaN
816.994634806324	NaN
818.970986395917	NaN
820.948142206222	NaN
