# Supplementary material for: Editorial Note: The role of 9-O-acetylated glycan receptor moieties in the typhoid toxin binding and intoxication
Source: PLoS Pathog. 2026 Jul 13;22(7):e1014413. doi: 10.1371/journal.ppat.1014413 (PMC13362111; doi:10.1371/journal.ppat.1014413)
Supplement: S1 File — (ZIP) [file ppat.1014413.s001.zip › SPR Data/OpenSPR/2020-01-06--16-14-49--TyT WT/ResponseData/InjectionAbsorbanceSpectra/a23_2532.19s_Absorbance.csv]

Channel1
WAVELENGTH (nm)	ABSORBANCE
338.804573760023	NaN
340.624675445867	NaN
342.445209557646	NaN
344.266177564905	NaN
346.087580937189	NaN
347.909421144043	NaN
349.731699655011	NaN
351.554417939637	NaN
353.377577467467	NaN
355.201179708045	NaN
357.025226130915	NaN
358.849718205622	NaN
360.67465740171	NaN
362.500045188725	NaN
364.32588303621	NaN
366.152172413711	NaN
367.978914790771	NaN
369.806111636936	NaN
371.63376442175	NaN
373.461874614758	NaN
375.290443685503	NaN
377.119473103532	NaN
378.948964338388	NaN
380.778918859615	NaN
382.609338136759	NaN
384.440223639364	NaN
386.271576836975	0.234716255853203
388.103399199136	0.23273480732031
389.935692195392	0.230863330549933
391.768457295287	0.229320528058249
393.601695968366	0.228027924814461
395.435409684173	0.226940453380683
397.269599912254	0.225654410278213
399.104268122152	0.224329322752793
400.939415783412	0.222956928074168
402.77504436558	0.221140221849374
404.611155338198	0.218727585205495
406.447750170813	0.21593701837886
408.284830332968	0.212752452115597
410.122397294208	0.209491305969288
411.960452524078	0.20631622657185
413.798997492122	0.203986735435207
415.638033667885	0.202483085797021
417.477562520911	0.201691611156829
419.317585520746	0.201398762966601
421.158104136932	0.201423992249347
422.999119839016	0.201619223112802
424.840634096542	0.201866075300301
426.682648379054	0.202109019886119
428.525164156097	0.202325307965843
430.368182897215	0.202527542651368
432.211706071954	0.202701327530905
434.055735149857	0.202850815856214
435.900271600469	0.202977296120231
437.745316893335	0.203104945395292
439.590872497999	0.203238100902703
441.436939884006	0.203347716012507
443.2835205209	0.203443904979493
445.130615878227	0.203535929646848
446.97822742553	0.203657578352608
448.826356632355	0.20378900570785
450.675004968245	0.203921672849874
452.524173902745	0.204087313854861
454.373864905401	0.204301940545855
456.224079445756	0.204540054644485
458.074818993355	0.204863989487737
459.926085017742	0.205255393186921
461.777878988463	0.205768176613457
463.630202375062	0.206385580549166
465.483056647083	0.207149995352416
467.336443274071	0.208052588275691
469.190363725571	0.209115396605652
471.044819471127	0.210400220675676
472.899811980283	0.211906788542462
474.755342722585	0.21370797146387
476.611413167576	0.215808250584326
478.468024784802	0.218297026909548
480.325179043807	0.221320447275367
482.182877414136	0.224983353980075
484.041121365332	0.229384983622858
485.899912366942	0.234575772043807
487.759251888508	0.240557712970576
489.619141399577	0.246944109843591
491.479582369692	0.253491511263011
493.340576268398	0.259987994135455
495.202124565239	0.266280988727294
497.064228729761	0.272256445614095
498.926890231508	0.277893120711702
500.790110540024	0.283172128809404
502.653891124853	0.288130253966291
504.518233455542	0.292840857990956
506.383139001633	0.297327617869644
508.248609232672	0.301603721553283
510.114645618203	0.305632318947288
511.981249627771	0.309419672687321
513.84842273092	0.31291798847295
515.716166397195	0.316136637159187
517.584482096141	0.319140007174988
519.453371297302	0.321880411556066
521.322835470223	0.324448395711523
523.192876084447	0.326850427749423
525.063494609521	0.329072123201465
526.934692514988	0.33112749769398
528.806471270393	0.333019203306723
530.67883234528	0.334728315651692
532.551777209195	0.336290987906769
534.425307331681	0.337750865739679
536.299424182283	0.339070137724941
538.174129230547	0.340262492655889
540.049423946016	0.341351781793309
541.925309798234	0.342353521224679
543.801788256748	0.343249510974321
545.6788607911	0.344059365961266
547.556528870837	0.344743189938701
549.434793965501	0.345309352857402
551.313657544639	0.345711041859483
553.193121077794	0.345969823822544
555.07318603451	0.346062986357043
556.953853884334	0.345971890277294
558.835126096809	0.345654763646798
560.717004141479	0.345112740523839
562.59948948789	0.344349139976156
564.482583605586	0.34337027298686
566.366287964111	0.342219817973127
568.25060403301	0.340875738073577
570.135533281828	0.33936050360897
572.021077180109	0.337680141970318
573.907237197398	0.335820479088157
575.79401480324	0.333769474702712
577.681411467178	0.331535475113421
579.569428658758	0.329089165987415
581.458067847523	0.326446264135667
583.34733050302	0.323621094159819
585.237218094792	0.320616809565227
587.127732092383	0.317482015014932
589.018873965339	0.314252187308734
590.910645183204	0.310937884153326
592.803047215523	0.307520187035417
594.69608153184	0.304028232881945
596.589749601699	0.300481404151722
598.484052894646	0.296854416975311
600.378992880224	0.293173385366247
602.274571027979	0.289466797487838
604.170788807455	0.285737306973113
606.067647688197	0.28200405481606
607.965149139748	0.278295726450282
609.863294631655	0.27459055114418
611.76208563346	0.270892915314685
613.66152361471	0.267229466509501
615.561610044948	0.263614019154091
617.462346393719	0.260055971954883
619.363734130568	0.256541940542063
621.265774725039	0.253065175560643
623.168469646677	0.249662247050477
625.071820365026	0.246304762488036
626.975828349631	0.243004154230824
628.880495070036	0.239759086325616
630.785821995787	0.236558857149005
632.691810596427	0.233434172473199
634.598462341501	0.230351514547722
636.505778700554	0.227320321947465
638.413761143131	0.224306586500088
640.322411138775	0.221368293683879
642.231730157032	0.218482479344598
644.141719667447	0.215671196024
646.052381139563	0.212927884963278
647.963716042925	0.210265045163148
649.875725847078	0.207681158485734
651.788412021566	0.205154585337964
653.701776035934	0.202702423916903
655.615819359727	0.200299971248717
657.530543462489	0.197970556581821
659.445949813765	0.195671547369744
661.362039883099	0.193402359412725
663.278815140036	0.191151673696313
665.19627705412	0.18899674708158
667.114427094896	0.186874116820277
669.033266731909	0.184804743969877
670.952797434704	0.182797823055429
672.873020672823	0.180836902352896
674.793937915814	0.178920054641075
676.715550633219	0.177081415423755
678.637860294583	0.175332950031205
680.560868369452	0.173578761443506
682.484576327369	0.171856925316649
684.408985637879	0.170191233263999
686.334097770527	0.168524934740885
688.259914194858	0.166967481379455
690.186436380415	0.165461844937775
692.113665796745	0.163935990048452
694.041603913389	0.162422007919667
695.970252199895	0.160899692339789
697.899612125806	0.159495861813115
699.829685160667	0.158180591936068
701.760472774022	0.156760425375203
703.691976435416	0.155442761814967
705.624197614394	0.154240693238824
707.557137780499	0.153058460632737
709.490798403278	0.151837030850041
711.425180952274	0.150620731656113
713.360286897031	0.149346655844932
715.296117707095	0.148210964012554
717.23267485201	0.147054132355688
719.16995980132	0.145857682323185
721.107974024571	0.144771173759056
723.046718991306	0.143722215633253
724.986196171071	0.142728280636749
726.92640703341	0.141801051594098
728.867353047867	0.140965566070787
730.809035683987	0.139977882036122
732.751456411314	0.139051711470773
734.694616699394	0.138292790735385
736.638518017771	0.137400048112203
738.583161835988	0.136570571195508
740.528549623592	0.13594611553412
742.474682850126	0.1353451461832
744.421562985136	0.134535768620646
746.369191498165	0.133780671076428
748.317569858758	0.133032043881414
750.26669953646	0.132637173702788
752.216582000815	0.132242711419431
754.167218721368	0.131870949439889
756.118611167664	0.131305075105416
758.070760809247	0.13099041721007
760.023669115661	0.13087156018277
761.977337556452	NaN
763.931767601164	NaN
765.886960719341	NaN
767.842918380527	NaN
769.799642054269	NaN
771.757133210109	NaN
773.715393317594	NaN
775.674423846266	NaN
777.634226265672	NaN
779.594802045354	NaN
781.556152654859	NaN
783.518279563731	NaN
785.481184241513	NaN
787.444868157751	NaN
789.40933278199	NaN
791.374579583773	NaN
793.340610032646	NaN
795.307425598153	NaN
797.275027749839	NaN
799.243417957247	NaN
801.212597689924	NaN
803.182568417413	NaN
805.153331609259	NaN
807.124888735006	NaN
809.097241264199	NaN
811.070390666383	NaN
813.044338411102	NaN
815.019085967901	NaN
816.994634806324	NaN
818.970986395917	NaN
820.948142206222	NaN
