# Supplementary material for: Editorial Note: The role of 9-O-acetylated glycan receptor moieties in the typhoid toxin binding and intoxication
Source: PLoS Pathog. 2026 Jul 13;22(7):e1014413. doi: 10.1371/journal.ppat.1014413 (PMC13362111; doi:10.1371/journal.ppat.1014413)
Supplement: S1 File — (ZIP) [file ppat.1014413.s001.zip › SPR Data/OpenSPR/2020-01-06--16-14-49--TyT WT/ResponseData/InjectionAbsorbanceSpectra/a23_2779.97s_Absorbance.csv]

Channel1
WAVELENGTH (nm)	ABSORBANCE
338.804573760023	NaN
340.624675445867	NaN
342.445209557646	NaN
344.266177564905	NaN
346.087580937189	NaN
347.909421144043	NaN
349.731699655011	NaN
351.554417939637	NaN
353.377577467467	NaN
355.201179708045	NaN
357.025226130915	NaN
358.849718205622	NaN
360.67465740171	NaN
362.500045188725	NaN
364.32588303621	NaN
366.152172413711	NaN
367.978914790771	NaN
369.806111636936	NaN
371.63376442175	NaN
373.461874614758	NaN
375.290443685503	NaN
377.119473103532	NaN
378.948964338388	NaN
380.778918859615	NaN
382.609338136759	NaN
384.440223639364	NaN
386.271576836975	0.235513202668418
388.103399199136	0.23339684730815
389.935692195392	0.231410363576825
391.768457295287	0.229767200978345
393.601695968366	0.228393429626228
395.435409684173	0.227241652036795
397.269599912254	0.225917217993122
399.104268122152	0.224560457355212
400.939415783412	0.223179421430693
402.77504436558	0.221345322424617
404.611155338198	0.218897917951408
406.447750170813	0.216106606577425
408.284830332968	0.21291945406813
410.122397294208	0.209648962142127
411.960452524078	0.20647658658803
413.798997492122	0.204134525300617
415.638033667885	0.202631966269641
417.477562520911	0.201841131905529
419.317585520746	0.201541500981505
421.158104136932	0.201564327548715
422.999119839016	0.201756767674309
424.840634096542	0.201998532596907
426.682648379054	0.202243738800934
428.525164156097	0.20245754471147
430.368182897215	0.202659372975441
432.211706071954	0.202832087230908
434.055735149857	0.202982367357944
435.900271600469	0.203106877873754
437.745316893335	0.20323385245712
439.590872497999	0.203365694245661
441.436939884006	0.203475306549975
443.2835205209	0.203572958740789
445.130615878227	0.203665032130936
446.97822742553	0.2037866951443
448.826356632355	0.20391829126887
450.675004968245	0.204052999543323
452.524173902745	0.204219473418077
454.373864905401	0.204433673224981
456.224079445756	0.204670478636016
458.074818993355	0.204994231622678
459.926085017742	0.20538551357173
461.777878988463	0.205899349475619
463.630202375062	0.206514804503704
465.483056647083	0.207277714046797
467.336443274071	0.208178813389958
469.190363725571	0.209242816668349
471.044819471127	0.210527839217557
472.899811980283	0.212032335001718
474.755342722585	0.213833049907203
476.611413167576	0.215929726096887
478.468024784802	0.2184160762475
480.325179043807	0.2214394657137
482.182877414136	0.225096631120505
484.041121365332	0.229494856159868
485.899912366942	0.234683176366392
487.759251888508	0.240660915937132
489.619141399577	0.247045460828842
491.479582369692	0.253589083754382
493.340576268398	0.260082432355767
495.202124565239	0.26637466946869
497.064228729761	0.27234691665916
498.926890231508	0.277981202422923
500.790110540024	0.283261366548536
502.653891124853	0.288218549504377
504.518233455542	0.292928003958144
506.383139001633	0.29741174610413
508.248609232672	0.301687663571733
510.114645618203	0.305714318190082
511.981249627771	0.309501846472034
513.84842273092	0.313001125849926
515.716166397195	0.316219164117958
517.584482096141	0.319223355717387
519.453371297302	0.321964220349325
521.322835470223	0.324532471717445
523.192876084447	0.32693567258529
525.063494609521	0.329160181431096
526.934692514988	0.331215915519182
528.806471270393	0.333109034178513
530.67883234528	0.334820684975676
532.551777209195	0.336386750797634
534.425307331681	0.337849767993046
536.299424182283	0.339170721191373
538.174129230547	0.340365007786817
540.049423946016	0.341458000589679
541.925309798234	0.342462274608013
543.801788256748	0.34336104047074
545.6788607911	0.344170815224813
547.556528870837	0.344858488406233
549.434793965501	0.345426425388029
551.313657544639	0.345832303408109
553.193121077794	0.346094731089263
555.07318603451	0.346190723311641
556.953853884334	0.346103356896641
558.835126096809	0.345792246194077
560.717004141479	0.345253189719282
562.59948948789	0.344491422906984
564.482583605586	0.343514677087106
566.366287964111	0.342368866902833
568.25060403301	0.341027193807149
570.135533281828	0.339515104420128
572.021077180109	0.337836750192907
573.907237197398	0.335979465180673
575.79401480324	0.333933455928213
577.681411467178	0.331701075401162
579.569428658758	0.329256261743187
581.458067847523	0.326616394712952
583.34733050302	0.32379410822097
585.237218094792	0.320792395994408
587.127732092383	0.317660106431184
589.018873965339	0.314431421226742
590.910645183204	0.311117834125964
592.803047215523	0.307703701433657
594.69608153184	0.30421255733721
596.589749601699	0.300666543559969
598.484052894646	0.297039124319616
600.378992880224	0.293358071373005
602.274571027979	0.289651005900478
604.170788807455	0.28592204590807
606.067647688197	0.282190054826291
607.965149139748	0.278480800359243
609.863294631655	0.274776444448998
611.76208563346	0.271077925185376
613.66152361471	0.267413059870268
615.561610044948	0.2637958859204
617.462346393719	0.260235768581464
619.363734130568	0.256722181333543
621.265774725039	0.253244604992173
623.168469646677	0.249842305304657
625.071820365026	0.246481124783925
626.975828349631	0.243181139117382
628.880495070036	0.239933513912138
630.785821995787	0.236730554132006
632.691810596427	0.233604164389893
634.598462341501	0.230518795316906
636.505778700554	0.227481836565956
638.413761143131	0.22446753748746
640.322411138775	0.221532147450378
642.231730157032	0.218645278436148
644.141719667447	0.215831342268737
646.052381139563	0.213086555854444
647.963716042925	0.210422049182017
649.875725847078	0.207837615911302
651.788412021566	0.205312462298282
653.701776035934	0.202858059480213
655.615819359727	0.200454927432665
657.530543462489	0.198123204804174
659.445949813765	0.195821793514813
661.362039883099	0.193553033576019
663.278815140036	0.191301329532273
665.19627705412	0.189148539998096
667.114427094896	0.187028358008942
669.033266731909	0.184956206857766
670.952797434704	0.182947885689853
672.873020672823	0.180988475726139
674.793937915814	0.179072713567055
676.715550633219	0.177237104988009
678.637860294583	0.175489132588706
680.560868369452	0.173735367420233
682.484576327369	0.172016468398841
684.408985637879	0.170348176702998
686.334097770527	0.168686512500716
688.259914194858	0.167125611426966
690.186436380415	0.165621898802115
692.113665796745	0.16410352036025
694.041603913389	0.162600200832319
695.970252199895	0.161086416419099
697.899612125806	0.159681585136172
699.829685160667	0.158375673258993
701.760472774022	0.156963924032457
703.691976435416	0.155654498330488
705.624197614394	0.154458726224493
707.557137780499	0.153280083653873
709.490798403278	0.152072288495372
711.425180952274	0.15086700162793
713.360286897031	0.149601847894113
715.296117707095	0.148471685092545
717.23267485201	0.147335851436059
719.16995980132	0.146127462960442
721.107974024571	0.145054356100394
723.046718991306	0.144024902576624
724.986196171071	0.143057416296234
726.92640703341	0.142154465429429
728.867353047867	0.141342114094069
730.809035683987	0.14035157964785
732.751456411314	0.139448627797748
734.694616699394	0.138730449423359
736.638518017771	0.137880472699969
738.583161835988	0.137070442621545
740.528549623592	0.136468309953406
742.474682850126	0.135884897953518
744.421562985136	0.135093167068976
746.369191498165	0.134380771680968
748.317569858758	0.133695182373077
750.26669953646	0.133324091023054
752.216582000815	0.132934698158934
754.167218721368	0.13262283901666
756.118611167664	0.132113393656482
758.070760809247	0.131896416111706
760.023669115661	0.131773178391478
761.977337556452	NaN
763.931767601164	NaN
765.886960719341	NaN
767.842918380527	NaN
769.799642054269	NaN
771.757133210109	NaN
773.715393317594	NaN
775.674423846266	NaN
777.634226265672	NaN
779.594802045354	NaN
781.556152654859	NaN
783.518279563731	NaN
785.481184241513	NaN
787.444868157751	NaN
789.40933278199	NaN
791.374579583773	NaN
793.340610032646	NaN
795.307425598153	NaN
797.275027749839	NaN
799.243417957247	NaN
801.212597689924	NaN
803.182568417413	NaN
805.153331609259	NaN
807.124888735006	NaN
809.097241264199	NaN
811.070390666383	NaN
813.044338411102	NaN
815.019085967901	NaN
816.994634806324	NaN
818.970986395917	NaN
820.948142206222	NaN
