# Supplementary material for: Editorial Note: The role of 9-O-acetylated glycan receptor moieties in the typhoid toxin binding and intoxication
Source: PLoS Pathog. 2026 Jul 13;22(7):e1014413. doi: 10.1371/journal.ppat.1014413 (PMC13362111; doi:10.1371/journal.ppat.1014413)
Supplement: S1 File — (ZIP) [file ppat.1014413.s001.zip › SPR Data/OpenSPR/2020-01-06--16-14-49--TyT WT/ResponseData/InjectionAbsorbanceSpectra/a23_3024.68s_Absorbance.csv]

Channel1
WAVELENGTH (nm)	ABSORBANCE
338.804573760023	NaN
340.624675445867	NaN
342.445209557646	NaN
344.266177564905	NaN
346.087580937189	NaN
347.909421144043	NaN
349.731699655011	NaN
351.554417939637	NaN
353.377577467467	NaN
355.201179708045	NaN
357.025226130915	NaN
358.849718205622	NaN
360.67465740171	NaN
362.500045188725	NaN
364.32588303621	NaN
366.152172413711	NaN
367.978914790771	NaN
369.806111636936	NaN
371.63376442175	NaN
373.461874614758	NaN
375.290443685503	NaN
377.119473103532	NaN
378.948964338388	NaN
380.778918859615	NaN
382.609338136759	NaN
384.440223639364	NaN
386.271576836975	0.235695504692661
388.103399199136	0.233553123784607
389.935692195392	0.231590937336871
391.768457295287	0.229996730513468
393.601695968366	0.228639526322551
395.435409684173	0.227504423329562
397.269599912254	0.226193893875861
399.104268122152	0.224868020761147
400.939415783412	0.223484444992865
402.77504436558	0.221663164992101
404.611155338198	0.219221035341992
406.447750170813	0.21642307545824
408.284830332968	0.213233394242967
410.122397294208	0.209961649207791
411.960452524078	0.206780511200666
413.798997492122	0.204443037302905
415.638033667885	0.202933692152663
417.477562520911	0.20213500055254
419.317585520746	0.201830063310045
421.158104136932	0.201849497545318
422.999119839016	0.202038266328519
424.840634096542	0.202276734383678
426.682648379054	0.202516663771944
428.525164156097	0.202729503687263
430.368182897215	0.202931734525321
432.211706071954	0.203102530115471
434.055735149857	0.203249389789941
435.900271600469	0.203374132340382
437.745316893335	0.203498974366222
439.590872497999	0.20362626751086
441.436939884006	0.2037336148705
443.2835205209	0.203831045896483
445.130615878227	0.203921922875675
446.97822742553	0.204041980085693
448.826356632355	0.204171337439848
450.675004968245	0.204304823699906
452.524173902745	0.204470835914936
454.373864905401	0.204685574439368
456.224079445756	0.204923754972676
458.074818993355	0.205245569653344
459.926085017742	0.205635551911103
461.777878988463	0.206148780310573
463.630202375062	0.206763747640227
465.483056647083	0.207526225040146
467.336443274071	0.20842686522948
469.190363725571	0.209488009958038
471.044819471127	0.210770650194329
472.899811980283	0.212273695230775
474.755342722585	0.214069415912287
476.611413167576	0.216164237841953
478.468024784802	0.218647313901155
480.325179043807	0.221668010588041
482.182877414136	0.225321837003419
484.041121365332	0.229715923008953
485.899912366942	0.234898787068784
487.759251888508	0.240874115283429
489.619141399577	0.247256787355475
491.479582369692	0.253799495507625
493.340576268398	0.260291130357313
495.202124565239	0.266583133242562
497.064228729761	0.272554772243694
498.926890231508	0.278190530232439
500.790110540024	0.283471286735972
502.653891124853	0.288427576970957
504.518233455542	0.293139681828417
506.383139001633	0.297625775979733
508.248609232672	0.301903283279756
510.114645618203	0.305931585467668
511.981249627771	0.3097197355852
513.84842273092	0.313221410535488
515.716166397195	0.316442944115088
517.584482096141	0.31944798724898
519.453371297302	0.322190756148495
521.322835470223	0.324761561431663
523.192876084447	0.327167325679967
525.063494609521	0.329391929810324
526.934692514988	0.331449052604593
528.806471270393	0.333342344029722
530.67883234528	0.335054189823414
532.551777209195	0.336619574411566
534.425307331681	0.338083094028372
536.299424182283	0.339405000538636
538.174129230547	0.340600529722911
540.049423946016	0.341693406283895
541.925309798234	0.342698757657912
543.801788256748	0.343596965516789
545.6788607911	0.344408614036624
547.556528870837	0.345097841754052
549.434793965501	0.345667516456123
551.313657544639	0.346074744990323
553.193121077794	0.346338108809789
555.07318603451	0.346433674658298
556.953853884334	0.346346355281871
558.835126096809	0.346036148739983
560.717004141479	0.345498603319485
562.59948948789	0.344738491148202
564.482583605586	0.343763282434376
566.366287964111	0.342616338227839
568.25060403301	0.34127499244842
570.135533281828	0.339764265200365
572.021077180109	0.338087111270926
573.907237197398	0.336230679183818
575.79401480324	0.334184725726881
577.681411467178	0.331954127912272
579.569428658758	0.329511944376875
581.458067847523	0.326870986527354
583.34733050302	0.324048724768867
585.237218094792	0.321046585914688
587.127732092383	0.317915291512859
589.018873965339	0.314687745144747
590.910645183204	0.311373958046158
592.803047215523	0.307960127982984
594.69608153184	0.304470240943891
596.589749601699	0.300924457006279
598.484052894646	0.297296052340848
600.378992880224	0.293614055995352
602.274571027979	0.289908761377242
604.170788807455	0.286179560061388
606.067647688197	0.282447627734069
607.965149139748	0.278738832395905
609.863294631655	0.275033574227258
611.76208563346	0.271335535956365
613.66152361471	0.267669966884375
615.561610044948	0.264051895130036
617.462346393719	0.260493029886959
619.363734130568	0.256977022338708
621.265774725039	0.253500154151533
623.168469646677	0.250096602416044
625.071820365026	0.246734350564873
626.975828349631	0.243431472400589
628.880495070036	0.240184456294813
630.785821995787	0.236979177452757
632.691810596427	0.233852805139996
634.598462341501	0.230767578567416
636.505778700554	0.227732779972351
638.413761143131	0.224717054419987
640.322411138775	0.221778936885547
642.231730157032	0.218890456249668
644.141719667447	0.21607548825325
646.052381139563	0.213330569375994
647.963716042925	0.21066622871632
649.875725847078	0.208079815331736
651.788412021566	0.205554252931374
653.701776035934	0.203098673371072
655.615819359727	0.200692415272862
657.530543462489	0.198361055205116
659.445949813765	0.19606130489678
661.362039883099	0.193787527303602
663.278815140036	0.191537119100012
665.19627705412	0.189382377122921
667.114427094896	0.187259269039954
669.033266731909	0.185187162836249
670.952797434704	0.183172342633514
672.873020672823	0.181210105877558
674.793937915814	0.179293112405068
676.715550633219	0.177456559472385
678.637860294583	0.175704808152812
680.560868369452	0.173944032299471
682.484576327369	0.172220891910813
684.408985637879	0.170551847156508
686.334097770527	0.168886050986217
688.259914194858	0.167326545319602
690.186436380415	0.16582120279775
692.113665796745	0.164295243017838
694.041603913389	0.162787240344532
695.970252199895	0.161261033005044
697.899612125806	0.159857300297003
699.829685160667	0.158539049789825
701.760472774022	0.157123627928109
703.691976435416	0.155816308108365
705.624197614394	0.154621870193307
707.557137780499	0.153436173485308
709.490798403278	0.152233203010795
711.425180952274	0.151028386428541
713.360286897031	0.149760370983901
715.296117707095	0.14862341444008
717.23267485201	0.147469349792706
719.16995980132	0.14626757223911
721.107974024571	0.145186440964774
723.046718991306	0.144154244853527
724.986196171071	0.143173779785353
726.92640703341	0.142255535757218
728.867353047867	0.141439872345413
730.809035683987	0.140447519945627
732.751456411314	0.139522322294015
734.694616699394	0.138788887852416
736.638518017771	0.137914866894452
738.583161835988	0.137089655031752
740.528549623592	0.136464159420381
742.474682850126	0.135860024603309
744.421562985136	0.135070531018124
746.369191498165	0.134352632227109
748.317569858758	0.133641059734772
750.26669953646	0.133304183691968
752.216582000815	0.132870655073815
754.167218721368	0.132523630230928
756.118611167664	0.132028501808604
758.070760809247	0.131802689433773
760.023669115661	0.131716229007259
761.977337556452	NaN
763.931767601164	NaN
765.886960719341	NaN
767.842918380527	NaN
769.799642054269	NaN
771.757133210109	NaN
773.715393317594	NaN
775.674423846266	NaN
777.634226265672	NaN
779.594802045354	NaN
781.556152654859	NaN
783.518279563731	NaN
785.481184241513	NaN
787.444868157751	NaN
789.40933278199	NaN
791.374579583773	NaN
793.340610032646	NaN
795.307425598153	NaN
797.275027749839	NaN
799.243417957247	NaN
801.212597689924	NaN
803.182568417413	NaN
805.153331609259	NaN
807.124888735006	NaN
809.097241264199	NaN
811.070390666383	NaN
813.044338411102	NaN
815.019085967901	NaN
816.994634806324	NaN
818.970986395917	NaN
820.948142206222	NaN
