# Supplementary material for: Editorial Note: The role of 9-O-acetylated glycan receptor moieties in the typhoid toxin binding and intoxication
Source: PLoS Pathog. 2026 Jul 13;22(7):e1014413. doi: 10.1371/journal.ppat.1014413 (PMC13362111; doi:10.1371/journal.ppat.1014413)
Supplement: S1 File — (ZIP) [file ppat.1014413.s001.zip › SPR Data/OpenSPR/2020-01-06--16-14-49--TyT WT/ResponseData/InjectionAbsorbanceSpectra/a23_3272.46s_Absorbance.csv]

Channel1
WAVELENGTH (nm)	ABSORBANCE
338.804573760023	NaN
340.624675445867	NaN
342.445209557646	NaN
344.266177564905	NaN
346.087580937189	NaN
347.909421144043	NaN
349.731699655011	NaN
351.554417939637	NaN
353.377577467467	NaN
355.201179708045	NaN
357.025226130915	NaN
358.849718205622	NaN
360.67465740171	NaN
362.500045188725	NaN
364.32588303621	NaN
366.152172413711	NaN
367.978914790771	NaN
369.806111636936	NaN
371.63376442175	NaN
373.461874614758	NaN
375.290443685503	NaN
377.119473103532	NaN
378.948964338388	NaN
380.778918859615	NaN
382.609338136759	NaN
384.440223639364	NaN
386.271576836975	0.235261290594764
388.103399199136	0.233257023218472
389.935692195392	0.231371000319184
391.768457295287	0.229845302308604
393.601695968366	0.228529568983539
395.435409684173	0.22744554739075
397.269599912254	0.226201359374936
399.104268122152	0.224877601215223
400.939415783412	0.223513510317262
402.77504436558	0.221718205511211
404.611155338198	0.219310272194108
406.447750170813	0.216535140804917
408.284830332968	0.213359544687874
410.122397294208	0.210092477362083
411.960452524078	0.2069152126176
413.798997492122	0.204576720577027
415.638033667885	0.203068679307853
417.477562520911	0.20226588452582
419.317585520746	0.201960901280748
421.158104136932	0.201975750133708
422.999119839016	0.20216208016292
424.840634096542	0.20239971540797
426.682648379054	0.202637898245904
428.525164156097	0.202850190773274
430.368182897215	0.203049623751607
432.211706071954	0.203220215292069
434.055735149857	0.203367977174082
435.900271600469	0.203490976806757
437.745316893335	0.203616345613304
439.590872497999	0.203745891880443
441.436939884006	0.203852378651326
443.2835205209	0.203946468048536
445.130615878227	0.204036842025231
446.97822742553	0.204154163833931
448.826356632355	0.204284146178902
450.675004968245	0.204418951881995
452.524173902745	0.204584933294523
454.373864905401	0.204797059288031
456.224079445756	0.205034884266897
458.074818993355	0.205358293290113
459.926085017742	0.205749257036441
461.777878988463	0.206260681182643
463.630202375062	0.206876908336217
465.483056647083	0.207639590007043
467.336443274071	0.208538809806054
469.190363725571	0.20960136761859
471.044819471127	0.21088397099474
472.899811980283	0.212384917266396
474.755342722585	0.214181615214925
476.611413167576	0.216276842955333
478.468024784802	0.218757203398149
480.325179043807	0.221772288468277
482.182877414136	0.225421794986183
484.041121365332	0.229811570387815
485.899912366942	0.234992648779414
487.759251888508	0.240962770182966
489.619141399577	0.247339799967778
491.479582369692	0.253879689142673
493.340576268398	0.26036919016991
495.202124565239	0.266660831021449
497.064228729761	0.2726345688053
498.926890231508	0.278269213947829
500.790110540024	0.283548638004945
502.653891124853	0.288507710477632
504.518233455542	0.293218598635997
506.383139001633	0.29770506560616
508.248609232672	0.301978932706889
510.114645618203	0.306008443439129
511.981249627771	0.309797290095439
513.84842273092	0.313298471879671
515.716166397195	0.316518054115514
517.584482096141	0.319522806874597
519.453371297302	0.322267599256607
521.322835470223	0.324837841302203
523.192876084447	0.327243126048904
525.063494609521	0.329469287073327
526.934692514988	0.331526373809226
528.806471270393	0.333421431968986
530.67883234528	0.335134976779277
532.551777209195	0.336700823455114
534.425307331681	0.338165417189222
536.299424182283	0.339487450175964
538.174129230547	0.340683731361296
540.049423946016	0.341777503825069
541.925309798234	0.342784808442748
543.801788256748	0.343683703543698
545.6788607911	0.344495350613673
547.556528870837	0.345184394945661
549.434793965501	0.345752490590788
551.313657544639	0.346160855120804
553.193121077794	0.346422859007598
555.07318603451	0.34652025271245
556.953853884334	0.34643450467862
558.835126096809	0.346122740357676
560.717004141479	0.345583906158524
562.59948948789	0.344824328417669
564.482583605586	0.343851424592055
566.366287964111	0.342708012851693
568.25060403301	0.341367456488949
570.135533281828	0.339857369440579
572.021077180109	0.338181398794335
573.907237197398	0.336325580181743
575.79401480324	0.334281777456654
577.681411467178	0.332052120000806
579.569428658758	0.32960945773276
581.458067847523	0.326971506948611
583.34733050302	0.324150308337242
585.237218094792	0.321151084766812
587.127732092383	0.318018939390479
589.018873965339	0.314791510106809
590.910645183204	0.311479906556857
592.803047215523	0.308067378345153
594.69608153184	0.304577773838905
596.589749601699	0.301031887343856
598.484052894646	0.297405543053312
600.378992880224	0.293724773544728
602.274571027979	0.2900186715628
604.170788807455	0.286290259313717
606.067647688197	0.282557081720963
607.965149139748	0.278848217180824
609.863294631655	0.275141928567019
611.76208563346	0.27144202903592
613.66152361471	0.267776801381441
615.561610044948	0.264159104205474
617.462346393719	0.260597730868738
619.363734130568	0.257080425485715
621.265774725039	0.253605544744078
623.168469646677	0.250201690014171
625.071820365026	0.246840083746248
626.975828349631	0.243540499864541
628.880495070036	0.24029112041688
630.785821995787	0.23708604735367
632.691810596427	0.233958558493729
634.598462341501	0.230870844830779
636.505778700554	0.227836880917775
638.413761143131	0.224820926826701
640.322411138775	0.22188172555799
642.231730157032	0.218991376230248
644.141719667447	0.216173549068228
646.052381139563	0.21342760058164
647.963716042925	0.210763507384779
649.875725847078	0.208175055857657
651.788412021566	0.205647689298055
653.701776035934	0.203189374066146
655.615819359727	0.200783362001793
657.530543462489	0.198448109342584
659.445949813765	0.196143752528288
661.362039883099	0.193870195684503
663.278815140036	0.19161735837285
665.19627705412	0.189461276955949
667.114427094896	0.187337822056883
669.033266731909	0.18525970433738
670.952797434704	0.183246409801843
672.873020672823	0.181282501253553
674.793937915814	0.179360525255711
676.715550633219	0.177519451193658
678.637860294583	0.175771124678022
680.560868369452	0.174015846705346
682.484576327369	0.172290321105157
684.408985637879	0.170619192229618
686.334097770527	0.168950634721838
688.259914194858	0.167395633593673
690.186436380415	0.165889438119658
692.113665796745	0.164361979734271
694.041603913389	0.162852030316155
695.970252199895	0.16133274758978
697.899612125806	0.159930861232068
699.829685160667	0.158602064711239
701.760472774022	0.15718071293011
703.691976435416	0.15585956734539
705.624197614394	0.154650462525725
707.557137780499	0.153456776743486
709.490798403278	0.152246826798163
711.425180952274	0.151027398908703
713.360286897031	0.149745983388244
715.296117707095	0.148602458666768
717.23267485201	0.147441247131919
719.16995980132	0.146228845776097
721.107974024571	0.145139359018698
723.046718991306	0.144095023126568
724.986196171071	0.143096707971351
726.92640703341	0.142166692804389
728.867353047867	0.141338034773756
730.809035683987	0.140329519719292
732.751456411314	0.139401284791518
734.694616699394	0.138657602133801
736.638518017771	0.137780138144116
738.583161835988	0.136943964148672
740.528549623592	0.136317763215416
742.474682850126	0.135706875562127
744.421562985136	0.134877646033724
746.369191498165	0.1341247698219
748.317569858758	0.133400596246735
750.26669953646	0.133002795463496
752.216582000815	0.132583775789849
754.167218721368	0.132229784262084
756.118611167664	0.131706528808401
758.070760809247	0.131425520774642
760.023669115661	0.131243533158309
761.977337556452	NaN
763.931767601164	NaN
765.886960719341	NaN
767.842918380527	NaN
769.799642054269	NaN
771.757133210109	NaN
773.715393317594	NaN
775.674423846266	NaN
777.634226265672	NaN
779.594802045354	NaN
781.556152654859	NaN
783.518279563731	NaN
785.481184241513	NaN
787.444868157751	NaN
789.40933278199	NaN
791.374579583773	NaN
793.340610032646	NaN
795.307425598153	NaN
797.275027749839	NaN
799.243417957247	NaN
801.212597689924	NaN
803.182568417413	NaN
805.153331609259	NaN
807.124888735006	NaN
809.097241264199	NaN
811.070390666383	NaN
813.044338411102	NaN
815.019085967901	NaN
816.994634806324	NaN
818.970986395917	NaN
820.948142206222	NaN
