# Supplementary material for: Editorial Note: The role of 9-O-acetylated glycan receptor moieties in the typhoid toxin binding and intoxication
Source: PLoS Pathog. 2026 Jul 13;22(7):e1014413. doi: 10.1371/journal.ppat.1014413 (PMC13362111; doi:10.1371/journal.ppat.1014413)
Supplement: S1 File — (ZIP) [file ppat.1014413.s001.zip › SPR Data/OpenSPR/2020-01-06--16-14-49--TyT WT/ResponseData/InjectionAbsorbanceSpectra/a23_3520.5s_Absorbance.csv]

Channel1
WAVELENGTH (nm)	ABSORBANCE
338.804573760023	NaN
340.624675445867	NaN
342.445209557646	NaN
344.266177564905	NaN
346.087580937189	NaN
347.909421144043	NaN
349.731699655011	NaN
351.554417939637	NaN
353.377577467467	NaN
355.201179708045	NaN
357.025226130915	NaN
358.849718205622	NaN
360.67465740171	NaN
362.500045188725	NaN
364.32588303621	NaN
366.152172413711	NaN
367.978914790771	NaN
369.806111636936	NaN
371.63376442175	NaN
373.461874614758	NaN
375.290443685503	NaN
377.119473103532	NaN
378.948964338388	NaN
380.778918859615	NaN
382.609338136759	NaN
384.440223639364	NaN
386.271576836975	0.235018846623544
388.103399199136	0.233122420332667
389.935692195392	0.23130653372462
391.768457295287	0.229823635805849
393.601695968366	0.228529780413246
395.435409684173	0.227464272110301
397.269599912254	0.22620950370211
399.104268122152	0.224896652631207
400.939415783412	0.223530068523476
402.77504436558	0.221720422054065
404.611155338198	0.219302612180863
406.447750170813	0.2165173884547
408.284830332968	0.213340219672225
410.122397294208	0.21007539952651
411.960452524078	0.206909322297077
413.798997492122	0.204573572976936
415.638033667885	0.20306968271396
417.477562520911	0.202278678776317
419.317585520746	0.201980843176701
421.158104136932	0.202005116461759
422.999119839016	0.202198463289162
424.840634096542	0.202445370884422
426.682648379054	0.202688358838613
428.525164156097	0.202903646157582
430.368182897215	0.203104431556478
432.211706071954	0.203277766641441
434.055735149857	0.203429523415097
435.900271600469	0.203554766749194
437.745316893335	0.203681151886225
439.590872497999	0.203812442957906
441.436939884006	0.20392145292164
443.2835205209	0.2040189556527
445.130615878227	0.204110854915929
446.97822742553	0.204229961352818
448.826356632355	0.204361813054285
450.675004968245	0.204497247510928
452.524173902745	0.204662638330784
454.373864905401	0.204876020306306
456.224079445756	0.205115172879648
458.074818993355	0.205438940723113
459.926085017742	0.205830418982475
461.777878988463	0.206343274521764
463.630202375062	0.206957900389041
465.483056647083	0.207721675800087
467.336443274071	0.2086215813351
469.190363725571	0.209685115539202
471.044819471127	0.210967288432783
472.899811980283	0.212470291266179
474.755342722585	0.214269911804509
476.611413167576	0.216365924159565
478.468024784802	0.218849721238363
480.325179043807	0.22187084235575
482.182877414136	0.225527997724571
484.041121365332	0.229924996723707
485.899912366942	0.23511061545435
487.759251888508	0.241085191713343
489.619141399577	0.247468641231236
491.479582369692	0.254013006378509
493.340576268398	0.260501582077367
495.202124565239	0.266791739859518
497.064228729761	0.272760003219692
498.926890231508	0.278391719678874
500.790110540024	0.283667442721731
502.653891124853	0.288623673312251
504.518233455542	0.29332995453692
506.383139001633	0.297812354938564
508.248609232672	0.30208443585141
510.114645618203	0.306108586580988
511.981249627771	0.309894252712964
513.84842273092	0.313392048754827
515.716166397195	0.316608994771987
517.584482096141	0.319609266868819
519.453371297302	0.322350468978235
521.322835470223	0.324917031472459
523.192876084447	0.327317889386037
525.063494609521	0.32953969153043
526.934692514988	0.331593092941552
528.806471270393	0.333485704163147
530.67883234528	0.33519470934606
532.551777209195	0.33675753275242
534.425307331681	0.338217026076769
536.299424182283	0.33953548975328
538.174129230547	0.340727331107605
540.049423946016	0.34181709719315
541.925309798234	0.342817189809369
543.801788256748	0.343711899950666
545.6788607911	0.344519063240693
547.556528870837	0.345204003364821
549.434793965501	0.345768486607576
551.313657544639	0.346171048803903
553.193121077794	0.346428902792172
555.07318603451	0.346522120576124
556.953853884334	0.34643086441956
558.835126096809	0.346113162681114
560.717004141479	0.345570694123469
562.59948948789	0.344806275628429
564.482583605586	0.343826953021027
566.366287964111	0.342676580413842
568.25060403301	0.341330775542578
570.135533281828	0.339816843034522
572.021077180109	0.338136407096413
573.907237197398	0.336277493183851
575.79401480324	0.334228238617612
577.681411467178	0.331993402575134
579.569428658758	0.329546897168334
581.458067847523	0.326905548155032
583.34733050302	0.324081433913151
585.237218094792	0.321077611926891
587.127732092383	0.3179427009131
589.018873965339	0.314713339234765
590.910645183204	0.311397973126382
592.803047215523	0.30798078213419
594.69608153184	0.304488025078978
596.589749601699	0.300939184598481
598.484052894646	0.297310459843006
600.378992880224	0.293628200809563
602.274571027979	0.289921178568702
604.170788807455	0.286189776949139
606.067647688197	0.282453825710229
607.965149139748	0.278744207454271
609.863294631655	0.275037443559635
611.76208563346	0.271337958729385
613.66152361471	0.26767181115639
615.561610044948	0.264052901987245
617.462346393719	0.260491386119576
619.363734130568	0.256977248264692
621.265774725039	0.253500554873958
623.168469646677	0.250096813409841
625.071820365026	0.246735302772397
626.975828349631	0.243433643063127
628.880495070036	0.240185055757644
630.785821995787	0.236980394065823
632.691810596427	0.233852229548285
634.598462341501	0.230766221863527
636.505778700554	0.227733300043532
638.413761143131	0.224717054419987
640.322411138775	0.221780027228113
642.231730157032	0.218891712506245
644.141719667447	0.216076836018161
646.052381139563	0.213331561156344
647.963716042925	0.210668134521628
649.875725847078	0.208080335816596
651.788412021566	0.205553329443234
653.701776035934	0.203095404512865
655.615819359727	0.200689521825917
657.530543462489	0.198356333832636
659.445949813765	0.196050617973587
661.362039883099	0.193776773905489
663.278815140036	0.191522859658171
665.19627705412	0.189367603939531
667.114427094896	0.187243560141418
669.033266731909	0.185166757558866
670.952797434704	0.183155238714281
672.873020672823	0.181195736695264
674.793937915814	0.179273051452585
676.715550633219	0.177434142858651
678.637860294583	0.175683364159132
680.560868369452	0.173924485081082
682.484576327369	0.172204351821709
684.408985637879	0.170538258065674
686.334097770527	0.16886658810853
688.259914194858	0.16730472076025
690.186436380415	0.165798603104962
692.113665796745	0.164271771497101
694.041603913389	0.162764130158382
695.970252199895	0.161240682959797
697.899612125806	0.159826738641646
699.829685160667	0.158505415900373
701.760472774022	0.157082569063893
703.691976435416	0.155764644978916
705.624197614394	0.154560240881262
707.557137780499	0.153366225529199
709.490798403278	0.152157222271554
711.425180952274	0.150950738312977
713.360286897031	0.149677005775464
715.296117707095	0.148540913255982
717.23267485201	0.147372774698616
719.16995980132	0.146161483707575
721.107974024571	0.145070574885052
723.046718991306	0.144019449230569
724.986196171071	0.143020479829302
726.92640703341	0.142073154776949
728.867353047867	0.141235907357631
730.809035683987	0.140236278763201
732.751456411314	0.139321916743779
734.694616699394	0.138581732531771
736.638518017771	0.137697015576546
738.583161835988	0.136879444099847
740.528549623592	0.136252073873326
742.474682850126	0.135648043264488
744.421562985136	0.134832660629818
746.369191498165	0.134078086851879
748.317569858758	0.133365439618819
750.26669953646	0.132942799557452
752.216582000815	0.132478725419676
754.167218721368	0.132135402006351
756.118611167664	0.131557053307005
758.070760809247	0.131280574660703
760.023669115661	0.131099827884732
761.977337556452	NaN
763.931767601164	NaN
765.886960719341	NaN
767.842918380527	NaN
769.799642054269	NaN
771.757133210109	NaN
773.715393317594	NaN
775.674423846266	NaN
777.634226265672	NaN
779.594802045354	NaN
781.556152654859	NaN
783.518279563731	NaN
785.481184241513	NaN
787.444868157751	NaN
789.40933278199	NaN
791.374579583773	NaN
793.340610032646	NaN
795.307425598153	NaN
797.275027749839	NaN
799.243417957247	NaN
801.212597689924	NaN
803.182568417413	NaN
805.153331609259	NaN
807.124888735006	NaN
809.097241264199	NaN
811.070390666383	NaN
813.044338411102	NaN
815.019085967901	NaN
816.994634806324	NaN
818.970986395917	NaN
820.948142206222	NaN
