# Supplementary material for: Editorial Note: The role of 9-O-acetylated glycan receptor moieties in the typhoid toxin binding and intoxication
Source: PLoS Pathog. 2026 Jul 13;22(7):e1014413. doi: 10.1371/journal.ppat.1014413 (PMC13362111; doi:10.1371/journal.ppat.1014413)
Supplement: S1 File — (ZIP) [file ppat.1014413.s001.zip › SPR Data/OpenSPR/2020-01-06--16-14-49--TyT WT/ResponseData/InjectionAbsorbanceSpectra/a23_3870.7s_Absorbance.csv]

Channel1
WAVELENGTH (nm)	ABSORBANCE
338.804573760023	NaN
340.624675445867	NaN
342.445209557646	NaN
344.266177564905	NaN
346.087580937189	NaN
347.909421144043	NaN
349.731699655011	NaN
351.554417939637	NaN
353.377577467467	NaN
355.201179708045	NaN
357.025226130915	NaN
358.849718205622	NaN
360.67465740171	NaN
362.500045188725	NaN
364.32588303621	NaN
366.152172413711	NaN
367.978914790771	NaN
369.806111636936	NaN
371.63376442175	NaN
373.461874614758	NaN
375.290443685503	NaN
377.119473103532	NaN
378.948964338388	NaN
380.778918859615	NaN
382.609338136759	NaN
384.440223639364	NaN
386.271576836975	0.236576794311031
388.103399199136	0.234334053123907
389.935692195392	0.232277939185939
391.768457295287	0.230604043727248
393.601695968366	0.229207941993426
395.435409684173	0.228023855738638
397.269599912254	0.226692056118761
399.104268122152	0.225310042844576
400.939415783412	0.223906127737808
402.77504436558	0.222069964611293
404.611155338198	0.219614715103307
406.447750170813	0.216804903959846
408.284830332968	0.213608037131854
410.122397294208	0.210322839404082
411.960452524078	0.207135668841184
413.798997492122	0.20479317976561
415.638033667885	0.203288656288702
417.477562520911	0.202491573447121
419.317585520746	0.20219515891815
421.158104136932	0.202217518261126
422.999119839016	0.202408760025742
424.840634096542	0.202652738782697
426.682648379054	0.202893393055408
428.525164156097	0.203105646197558
430.368182897215	0.203307938639628
432.211706071954	0.203481905317557
434.055735149857	0.203632453250439
435.900271600469	0.203759644453765
437.745316893335	0.203887914586533
439.590872497999	0.20401826972312
441.436939884006	0.204126958614977
443.2835205209	0.204225417373977
445.130615878227	0.20431673934546
446.97822742553	0.204437425980516
448.826356632355	0.204566930870066
450.675004968245	0.204701003507869
452.524173902745	0.204867428631179
454.373864905401	0.205080209640015
456.224079445756	0.205317379654346
458.074818993355	0.205641116117692
459.926085017742	0.206032076904749
461.777878988463	0.206545331634613
463.630202375062	0.207159445012473
465.483056647083	0.207920895606889
467.336443274071	0.208820088718296
469.190363725571	0.209881910615686
471.044819471127	0.211163785706846
472.899811980283	0.212663401293429
474.755342722585	0.214459789491301
476.611413167576	0.21655361908602
478.468024784802	0.219034878815954
480.325179043807	0.22205467271223
482.182877414136	0.225710236383633
484.041121365332	0.230102602633545
485.899912366942	0.235288079079121
487.759251888508	0.241263115984049
489.619141399577	0.247645036804314
491.479582369692	0.25418428116265
493.340576268398	0.260672677497604
495.202124565239	0.266958722976428
497.064228729761	0.272927804859186
498.926890231508	0.27855804188429
500.790110540024	0.283835015286323
502.653891124853	0.288789225427585
504.518233455542	0.293496165968474
506.383139001633	0.297976575758464
508.248609232672	0.302251292546081
510.114645618203	0.306275569089654
511.981249627771	0.310060130580088
513.84842273092	0.313558259631065
515.716166397195	0.316774183135191
517.584482096141	0.31977760231684
519.453371297302	0.322518412547142
521.322835470223	0.325086282720481
523.192876084447	0.327489585423344
525.063494609521	0.329715062262905
526.934692514988	0.331770684537652
528.806471270393	0.333664448583135
530.67883234528	0.335377407127956
532.551777209195	0.336943134166062
534.425307331681	0.338404925016785
536.299424182283	0.339725846556078
538.174129230547	0.340920982421407
540.049423946016	0.342014849371294
541.925309798234	0.343020821744978
543.801788256748	0.343920020124174
545.6788607911	0.344731062843809
547.556528870837	0.345419569345868
549.434793965501	0.345990375970099
551.313657544639	0.346397248926142
553.193121077794	0.346661268823929
555.07318603451	0.346760070090325
556.953853884334	0.346673681945587
558.835126096809	0.346362296447782
560.717004141479	0.345825512666834
562.59948948789	0.345065762230513
564.482583605586	0.344092582890518
566.366287964111	0.342946391803521
568.25060403301	0.341605363849145
570.135533281828	0.340095029305026
572.021077180109	0.338418736687325
573.907237197398	0.336562224299165
575.79401480324	0.33451794257813
577.681411467178	0.332285467788083
579.569428658758	0.329842531605672
581.458067847523	0.327202342150431
583.34733050302	0.324380769357602
585.237218094792	0.32137709141878
587.127732092383	0.318244250982915
589.018873965339	0.315015803666972
590.910645183204	0.311700306638118
592.803047215523	0.308286908470472
594.69608153184	0.304796000372776
596.589749601699	0.301249364700407
598.484052894646	0.297623244820261
600.378992880224	0.293941598882153
602.274571027979	0.290234090706822
604.170788807455	0.286503984905726
606.067647688197	0.282769105213805
607.965149139748	0.27905837691597
609.863294631655	0.275351704824438
611.76208563346	0.271651927271111
613.66152361471	0.267985417528999
615.561610044948	0.264365701340265
617.462346393719	0.260803743685528
619.363734130568	0.257286484614771
621.265774725039	0.253808346021821
623.168469646677	0.250403023762153
625.071820365026	0.247040866054799
626.975828349631	0.243737499872615
628.880495070036	0.240488503467477
630.785821995787	0.237281576457095
632.691810596427	0.234152876494769
634.598462341501	0.231065362139456
636.505778700554	0.228029544626206
638.413761143131	0.225013375438386
640.322411138775	0.222073887403197
642.231730157032	0.21918360513931
644.141719667447	0.216370276618483
646.052381139563	0.213624391991787
647.963716042925	0.21095651089719
649.875725847078	0.208367627101452
651.788412021566	0.205840628957463
653.701776035934	0.203380425777492
655.615819359727	0.200975156663405
657.530543462489	0.198641145876389
659.445949813765	0.196342740031738
661.362039883099	0.194072461590053
663.278815140036	0.19182240630056
665.19627705412	0.189669910291029
667.114427094896	0.187548298181931
669.033266731909	0.185479716325853
670.952797434704	0.183467361654007
672.873020672823	0.181505035167101
674.793937915814	0.179588803495697
676.715550633219	0.177746889701271
678.637860294583	0.175995065486361
680.560868369452	0.174241141609103
682.484576327369	0.172521025477299
684.408985637879	0.170853100286941
686.334097770527	0.169188904990511
688.259914194858	0.167635272872134
690.186436380415	0.166136910893947
692.113665796745	0.164615541486618
694.041603913389	0.163114392068636
695.970252199895	0.161599868127813
697.899612125806	0.160196685186065
699.829685160667	0.158878968159404
701.760472774022	0.157467328401883
703.691976435416	0.156159935183351
705.624197614394	0.15496291302836
707.557137780499	0.153788400042108
709.490798403278	0.152587645141638
711.425180952274	0.151379457327687
713.360286897031	0.150130419794747
715.296117707095	0.148997650275461
717.23267485201	0.147847566674274
719.16995980132	0.146661449197388
721.107974024571	0.145581227475817
723.046718991306	0.144528203510765
724.986196171071	0.143556435562721
726.92640703341	0.142653563054146
728.867353047867	0.141850917380098
730.809035683987	0.140872151379304
732.751456411314	0.139976691808239
734.694616699394	0.139236544095283
736.638518017771	0.138363454685149
738.583161835988	0.137520538442935
740.528549623592	0.136923033465143
742.474682850126	0.136327191832078
744.421562985136	0.135541656694313
746.369191498165	0.134825898896774
748.317569858758	0.134121483517752
750.26669953646	0.133760997665045
752.216582000815	0.133352065647024
754.167218721368	0.133019900944276
756.118611167664	0.132571863748868
758.070760809247	0.132372349908033
760.023669115661	0.132256897045782
761.977337556452	NaN
763.931767601164	NaN
765.886960719341	NaN
767.842918380527	NaN
769.799642054269	NaN
771.757133210109	NaN
773.715393317594	NaN
775.674423846266	NaN
777.634226265672	NaN
779.594802045354	NaN
781.556152654859	NaN
783.518279563731	NaN
785.481184241513	NaN
787.444868157751	NaN
789.40933278199	NaN
791.374579583773	NaN
793.340610032646	NaN
795.307425598153	NaN
797.275027749839	NaN
799.243417957247	NaN
801.212597689924	NaN
803.182568417413	NaN
805.153331609259	NaN
807.124888735006	NaN
809.097241264199	NaN
811.070390666383	NaN
813.044338411102	NaN
815.019085967901	NaN
816.994634806324	NaN
818.970986395917	NaN
820.948142206222	NaN
