# Supplementary material for: Editorial Note: The role of 9-O-acetylated glycan receptor moieties in the typhoid toxin binding and intoxication
Source: PLoS Pathog. 2026 Jul 13;22(7):e1014413. doi: 10.1371/journal.ppat.1014413 (PMC13362111; doi:10.1371/journal.ppat.1014413)
Supplement: S1 File — (ZIP) [file ppat.1014413.s001.zip › SPR Data/OpenSPR/2020-01-06--16-14-49--TyT WT/ResponseData/InjectionAbsorbanceSpectra/a23_4215.86s_Absorbance.csv]

Channel1
WAVELENGTH (nm)	ABSORBANCE
338.804573760023	NaN
340.624675445867	NaN
342.445209557646	NaN
344.266177564905	NaN
346.087580937189	NaN
347.909421144043	NaN
349.731699655011	NaN
351.554417939637	NaN
353.377577467467	NaN
355.201179708045	NaN
357.025226130915	NaN
358.849718205622	NaN
360.67465740171	NaN
362.500045188725	NaN
364.32588303621	NaN
366.152172413711	NaN
367.978914790771	NaN
369.806111636936	NaN
371.63376442175	NaN
373.461874614758	NaN
375.290443685503	NaN
377.119473103532	NaN
378.948964338388	NaN
380.778918859615	NaN
382.609338136759	NaN
384.440223639364	NaN
386.271576836975	0.235143891318453
388.103399199136	0.233223368585748
389.935692195392	0.231461948418914
391.768457295287	0.230020011262655
393.601695968366	0.228733435012291
395.435409684173	0.227660002182358
397.269599912254	0.226421038222366
399.104268122152	0.225126326493454
400.939415783412	0.223768972901423
402.77504436558	0.221968746468063
404.611155338198	0.219553152499629
406.447750170813	0.216777221743078
408.284830332968	0.213599604111857
410.122397294208	0.210327165767477
411.960452524078	0.207150166097013
413.798997492122	0.204814806536198
415.638033667885	0.203311671611319
417.477562520911	0.202518439687138
419.317585520746	0.202220836916293
421.158104136932	0.202243660699773
422.999119839016	0.202436982283805
424.840634096542	0.202679021039021
426.682648379054	0.202923497806831
428.525164156097	0.203137484867833
430.368182897215	0.203340858932336
432.211706071954	0.203513511499604
434.055735149857	0.203662394317519
435.900271600469	0.203788822907465
437.745316893335	0.203915664644134
439.590872497999	0.204046393684158
441.436939884006	0.204155396999114
443.2835205209	0.204250894868225
445.130615878227	0.204343864124657
446.97822742553	0.204463036124338
448.826356632355	0.204593365211726
450.675004968245	0.20472703561811
452.524173902745	0.204892207162846
454.373864905401	0.205105183227019
456.224079445756	0.205342287789596
458.074818993355	0.205664490026385
459.926085017742	0.206053022198819
461.777878988463	0.206563095530948
463.630202375062	0.207179223989401
465.483056647083	0.207937322161073
467.336443274071	0.208833574447296
469.190363725571	0.209895394761822
471.044819471127	0.211177345368377
472.899811980283	0.212675343574644
474.755342722585	0.214468055692305
476.611413167576	0.216559644740391
478.468024784802	0.219037137781617
480.325179043807	0.222050977180168
482.182877414136	0.225697647749464
484.041121365332	0.230084643825903
485.899912366942	0.235264326318541
487.759251888508	0.241233676135207
489.619141399577	0.247609094503154
491.479582369692	0.254141553743766
493.340576268398	0.260623822561721
495.202124565239	0.266905818808467
497.064228729761	0.272869766659675
498.926890231508	0.278494338608441
500.790110540024	0.283765905944279
502.653891124853	0.288714223084061
504.518233455542	0.293418991396702
506.383139001633	0.297900358702309
508.248609232672	0.302171286390814
510.114645618203	0.306196148108024
511.981249627771	0.309980812995722
513.84842273092	0.313478339025618
515.716166397195	0.316696544208294
517.584482096141	0.319698627743706
519.453371297302	0.322440627567409
521.322835470223	0.325007632061708
523.192876084447	0.327411685747243
525.063494609521	0.329635612420719
526.934692514988	0.331691127419553
528.806471270393	0.333584715031028
530.67883234528	0.335296295325793
532.551777209195	0.336861860146904
534.425307331681	0.338324560119826
536.299424182283	0.339645472273897
538.174129230547	0.340841138804732
540.049423946016	0.341931790551953
541.925309798234	0.342938007940577
543.801788256748	0.343838364848573
545.6788607911	0.344648425097947
547.556528870837	0.345335310092393
549.434793965501	0.345905511707535
551.313657544639	0.34631438101726
553.193121077794	0.34657660908479
555.07318603451	0.34667376323484
556.953853884334	0.346588360820401
558.835126096809	0.346279151054447
560.717004141479	0.345742436456042
562.59948948789	0.344983134348222
564.482583605586	0.344009490096895
566.366287964111	0.342863622337774
568.25060403301	0.341524861506199
570.135533281828	0.340014458752429
572.021077180109	0.338337727304731
573.907237197398	0.336482982948239
575.79401480324	0.334439212806461
577.681411467178	0.332209546952685
579.569428658758	0.329769359987723
581.458067847523	0.327131459555077
583.34733050302	0.324309971343243
585.237218094792	0.321309447726852
587.127732092383	0.318177342919537
589.018873965339	0.314949565687562
590.910645183204	0.311636972524559
592.803047215523	0.308222405971231
594.69608153184	0.304732384083735
596.589749601699	0.301186177552607
598.484052894646	0.297559028936447
600.378992880224	0.293878079506417
602.274571027979	0.290171361531631
604.170788807455	0.286442243980861
606.067647688197	0.282709261376867
607.965149139748	0.278999470306968
609.863294631655	0.275292655816316
611.76208563346	0.271593842027514
613.66152361471	0.267928387479628
615.561610044948	0.26430966955457
617.462346393719	0.260750303697366
619.363734130568	0.257235046925778
621.265774725039	0.253755015404185
623.168469646677	0.250350700793358
625.071820365026	0.246990328305726
626.975828349631	0.243685942752664
628.880495070036	0.240434770673303
630.785821995787	0.237230117933503
632.691810596427	0.234104917444921
634.598462341501	0.23101529134477
636.505778700554	0.227977252359057
638.413761143131	0.224961842145366
640.322411138775	0.222021234031331
642.231730157032	0.219130565161309
644.141719667447	0.216313972963631
646.052381139563	0.213565284273479
647.963716042925	0.210900075927394
649.875725847078	0.208313612991256
651.788412021566	0.205785263598287
653.701776035934	0.203325939257234
655.615819359727	0.200917770661298
657.530543462489	0.198580612786363
659.445949813765	0.196275455759595
661.362039883099	0.193999002962406
663.278815140036	0.191744430177867
665.19627705412	0.189587334279573
667.114427094896	0.187462956303098
669.033266731909	0.185384050035543
670.952797434704	0.183368826862758
672.873020672823	0.181403940487715
674.793937915814	0.17948316966007
676.715550633219	0.177642946506454
678.637860294583	0.175889589594729
680.560868369452	0.174131744968077
682.484576327369	0.17240775040305
684.408985637879	0.170735139204491
686.334097770527	0.169070137822717
688.259914194858	0.167504654875182
690.186436380415	0.165992455140831
692.113665796745	0.164466749804117
694.041603913389	0.162953113413397
695.970252199895	0.161427100069294
697.899612125806	0.160007197627969
699.829685160667	0.158680925727138
701.760472774022	0.157254773052577
703.691976435416	0.155931271715741
705.624197614394	0.154728176792153
707.557137780499	0.153538480680751
709.490798403278	0.152321638315442
711.425180952274	0.151086564287168
713.360286897031	0.149818879097439
715.296117707095	0.148674947671145
717.23267485201	0.147505315237419
719.16995980132	0.14629495782838
721.107974024571	0.145186318984225
723.046718991306	0.144135802134105
724.986196171071	0.143134204398623
726.92640703341	0.142194242489101
728.867353047867	0.141345408957679
730.809035683987	0.140332026472926
732.751456411314	0.139415522746969
734.694616699394	0.138675623112189
736.638518017771	0.137752226602753
738.583161835988	0.136879012559886
740.528549623592	0.136230179633749
742.474682850126	0.135612600036915
744.421562985136	0.134776632695552
746.369191498165	0.133984735963212
748.317569858758	0.133242864408616
750.26669953646	0.132841114197398
752.216582000815	0.132358308048784
754.167218721368	0.131979479357607
756.118611167664	0.131422337094997
758.070760809247	0.131107770143678
760.023669115661	0.130907137748911
761.977337556452	NaN
763.931767601164	NaN
765.886960719341	NaN
767.842918380527	NaN
769.799642054269	NaN
771.757133210109	NaN
773.715393317594	NaN
775.674423846266	NaN
777.634226265672	NaN
779.594802045354	NaN
781.556152654859	NaN
783.518279563731	NaN
785.481184241513	NaN
787.444868157751	NaN
789.40933278199	NaN
791.374579583773	NaN
793.340610032646	NaN
795.307425598153	NaN
797.275027749839	NaN
799.243417957247	NaN
801.212597689924	NaN
803.182568417413	NaN
805.153331609259	NaN
807.124888735006	NaN
809.097241264199	NaN
811.070390666383	NaN
813.044338411102	NaN
815.019085967901	NaN
816.994634806324	NaN
818.970986395917	NaN
820.948142206222	NaN
