# Supplementary material for: Editorial Note: The role of 9-O-acetylated glycan receptor moieties in the typhoid toxin binding and intoxication
Source: PLoS Pathog. 2026 Jul 13;22(7):e1014413. doi: 10.1371/journal.ppat.1014413 (PMC13362111; doi:10.1371/journal.ppat.1014413)
Supplement: S1 File — (ZIP) [file ppat.1014413.s001.zip › SPR Data/OpenSPR/2020-01-06--16-14-49--TyT WT/ResponseData/InjectionAbsorbanceSpectra/a23_8630.76s_Absorbance.csv]

Channel1
WAVELENGTH (nm)	ABSORBANCE
338.804573760023	NaN
340.624675445867	NaN
342.445209557646	NaN
344.266177564905	NaN
346.087580937189	NaN
347.909421144043	NaN
349.731699655011	NaN
351.554417939637	NaN
353.377577467467	NaN
355.201179708045	NaN
357.025226130915	NaN
358.849718205622	NaN
360.67465740171	NaN
362.500045188725	NaN
364.32588303621	NaN
366.152172413711	NaN
367.978914790771	NaN
369.806111636936	NaN
371.63376442175	NaN
373.461874614758	NaN
375.290443685503	NaN
377.119473103532	NaN
378.948964338388	NaN
380.778918859615	NaN
382.609338136759	NaN
384.440223639364	NaN
386.271576836975	0.237089457150137
388.103399199136	0.235087789881455
389.935692195392	0.233230052716692
391.768457295287	0.231715363414901
393.601695968366	0.230444898932561
395.435409684173	0.22939064674816
397.269599912254	0.228145256652734
399.104268122152	0.226831911001649
400.939415783412	0.225503389115072
402.77504436558	0.223717536253756
404.611155338198	0.221299755746837
406.447750170813	0.218527552779781
408.284830332968	0.215345318946451
410.122397294208	0.212062344896244
411.960452524078	0.20886981782143
413.798997492122	0.20651117683084
415.638033667885	0.204987660181792
417.477562520911	0.204172404653824
419.317585520746	0.203850110841103
421.158104136932	0.203853472859081
422.999119839016	0.204029535942305
424.840634096542	0.204258283084528
426.682648379054	0.204488825714013
428.525164156097	0.204693811951607
430.368182897215	0.204888072369703
432.211706071954	0.205052632500279
434.055735149857	0.205193188087317
435.900271600469	0.205310868775574
437.745316893335	0.20543089565818
439.590872497999	0.205555235951021
441.436939884006	0.205659521357253
443.2835205209	0.205751048967936
445.130615878227	0.205839299151131
446.97822742553	0.205955290164083
448.826356632355	0.206082908271982
450.675004968245	0.206213842356482
452.524173902745	0.206376048918206
454.373864905401	0.206586266724877
456.224079445756	0.206821043647854
458.074818993355	0.207143420834686
459.926085017742	0.207529766825237
461.777878988463	0.208040227531487
463.630202375062	0.208653092465867
465.483056647083	0.209411708701965
467.336443274071	0.21030598272891
469.190363725571	0.211359641939085
471.044819471127	0.212632835122705
472.899811980283	0.214124175353316
474.755342722585	0.215910267287976
476.611413167576	0.217988966937621
478.468024784802	0.220450791266869
480.325179043807	0.223448109216482
482.182877414136	0.227077656110006
484.041121365332	0.23144654433627
485.899912366942	0.236606690806689
487.759251888508	0.242560098928054
489.619141399577	0.248922411173303
491.479582369692	0.255445781715769
493.340576268398	0.261921614889717
495.202124565239	0.268204422825755
497.064228729761	0.274167103264704
498.926890231508	0.279793754246361
500.790110540024	0.28506793164596
502.653891124853	0.29001943190437
504.518233455542	0.294726953140493
506.383139001633	0.299209196140844
508.248609232672	0.303484154384244
510.114645618203	0.307513085661007
511.981249627771	0.311302942110969
513.84842273092	0.314804544388903
515.716166397195	0.318026897874143
517.584482096141	0.321030853105213
519.453371297302	0.323775755354287
521.322835470223	0.326347721324462
523.192876084447	0.328753185688909
525.063494609521	0.330981008892248
526.934692514988	0.333039202378044
528.806471270393	0.334933989114637
530.67883234528	0.336647504087035
532.551777209195	0.338214273253249
534.425307331681	0.3396768107881
536.299424182283	0.340999465892362
538.174129230547	0.342193818228834
540.049423946016	0.343285702502875
541.925309798234	0.344288451314969
543.801788256748	0.345186060699731
545.6788607911	0.34599641589456
547.556528870837	0.346683316990429
549.434793965501	0.347250519483161
551.313657544639	0.347657314024002
553.193121077794	0.347917419590653
555.07318603451	0.348013706753133
556.953853884334	0.347927094603336
558.835126096809	0.347615197261878
560.717004141479	0.347076823998274
562.59948948789	0.346316169267857
564.482583605586	0.345339315608744
566.366287964111	0.344192904080396
568.25060403301	0.342851398724191
570.135533281828	0.341339076156966
572.021077180109	0.339659819627118
573.907237197398	0.33780260720774
575.79401480324	0.335756650582681
577.681411467178	0.333524031571405
579.569428658758	0.331079845848455
581.458067847523	0.328437693626764
583.34733050302	0.325612018675801
585.237218094792	0.322607935493291
587.127732092383	0.319471567703693
589.018873965339	0.316237802454233
590.910645183204	0.312920700030781
592.803047215523	0.309500170815352
594.69608153184	0.306005413978008
596.589749601699	0.302454497190072
598.484052894646	0.298820224248753
600.378992880224	0.295132837584624
602.274571027979	0.291418654996679
604.170788807455	0.287682806748286
606.067647688197	0.283943605748384
607.965149139748	0.280228438556607
609.863294631655	0.276514906339168
611.76208563346	0.272808806043075
613.66152361471	0.269134544627832
615.561610044948	0.265508877210392
617.462346393719	0.261940827667272
619.363734130568	0.258418548332744
621.265774725039	0.254933057367969
623.168469646677	0.251522154379458
625.071820365026	0.248153690248429
626.975828349631	0.244845165847497
628.880495070036	0.241587757961501
630.785821995787	0.238375711721386
632.691810596427	0.235241878269318
634.598462341501	0.23214728629695
636.505778700554	0.229101457759617
638.413761143131	0.226075574330875
640.322411138775	0.223129042637273
642.231730157032	0.220233918480109
644.141719667447	0.217410086728603
646.052381139563	0.214655011349478
647.963716042925	0.211983569016635
649.875725847078	0.20938950557438
651.788412021566	0.206858560105563
653.701776035934	0.204391980402801
655.615819359727	0.201979117535586
657.530543462489	0.199639472268313
659.445949813765	0.197328709436378
661.362039883099	0.195051336563475
663.278815140036	0.192790387762564
665.19627705412	0.190628135829447
667.114427094896	0.188502335342753
669.033266731909	0.186420086123566
670.952797434704	0.184402219848458
672.873020672823	0.182432713764359
674.793937915814	0.180507072157264
676.715550633219	0.178661649568687
678.637860294583	0.176903050150154
680.560868369452	0.175141224430289
682.484576327369	0.173410935488079
684.408985637879	0.171736337035575
686.334097770527	0.170060515681375
688.259914194858	0.16849567063466
690.186436380415	0.166984528347755
692.113665796745	0.165462290506763
694.041603913389	0.163951347308452
695.970252199895	0.162426372846483
697.899612125806	0.161011690595963
699.829685160667	0.159693334800938
701.760472774022	0.158269050733354
703.691976435416	0.156948952947513
705.624197614394	0.155744872892448
707.557137780499	0.154559037345039
709.490798403278	0.153348042520073
711.425180952274	0.152119710273044
713.360286897031	0.150841756567908
715.296117707095	0.149711465627565
717.23267485201	0.148552741269702
719.16995980132	0.147343783736144
721.107974024571	0.146251049352515
723.046718991306	0.145211854262606
724.986196171071	0.144230640926475
726.92640703341	0.143294711321869
728.867353047867	0.142474507551006
730.809035683987	0.141455672099896
732.751456411314	0.140535375040818
734.694616699394	0.139800472762103
736.638518017771	0.138913282472968
738.583161835988	0.138079703993274
740.528549623592	0.137448484519205
742.474682850126	0.136839781035049
744.421562985136	0.136009337398804
746.369191498165	0.135244695405071
748.317569858758	0.134523799621989
750.26669953646	0.134129497302338
752.216582000815	0.133685425243533
754.167218721368	0.133302590781186
756.118611167664	0.13280089213344
758.070760809247	0.132548540630533
760.023669115661	0.13240446885868
761.977337556452	NaN
763.931767601164	NaN
765.886960719341	NaN
767.842918380527	NaN
769.799642054269	NaN
771.757133210109	NaN
773.715393317594	NaN
775.674423846266	NaN
777.634226265672	NaN
779.594802045354	NaN
781.556152654859	NaN
783.518279563731	NaN
785.481184241513	NaN
787.444868157751	NaN
789.40933278199	NaN
791.374579583773	NaN
793.340610032646	NaN
795.307425598153	NaN
797.275027749839	NaN
799.243417957247	NaN
801.212597689924	NaN
803.182568417413	NaN
805.153331609259	NaN
807.124888735006	NaN
809.097241264199	NaN
811.070390666383	NaN
813.044338411102	NaN
815.019085967901	NaN
816.994634806324	NaN
818.970986395917	NaN
820.948142206222	NaN
