# Supplementary material for: Editorial Note: The role of 9-O-acetylated glycan receptor moieties in the typhoid toxin binding and intoxication
Source: PLoS Pathog. 2026 Jul 13;22(7):e1014413. doi: 10.1371/journal.ppat.1014413 (PMC13362111; doi:10.1371/journal.ppat.1014413)
Supplement: S1 File — (ZIP) [file ppat.1014413.s001.zip › SPR Data/OpenSPR/2020-01-06--16-14-49--TyT WT/ResponseData/InjectionAbsorbanceSpectra/a26_5568.4s_Absorbance.csv]

Channel1
WAVELENGTH (nm)	ABSORBANCE
338.804573760023	NaN
340.624675445867	NaN
342.445209557646	NaN
344.266177564905	NaN
346.087580937189	NaN
347.909421144043	NaN
349.731699655011	NaN
351.554417939637	NaN
353.377577467467	NaN
355.201179708045	NaN
357.025226130915	NaN
358.849718205622	NaN
360.67465740171	NaN
362.500045188725	NaN
364.32588303621	NaN
366.152172413711	NaN
367.978914790771	NaN
369.806111636936	NaN
371.63376442175	NaN
373.461874614758	NaN
375.290443685503	NaN
377.119473103532	NaN
378.948964338388	NaN
380.778918859615	NaN
382.609338136759	NaN
384.440223639364	NaN
386.271576836975	0.236930252132291
388.103399199136	0.234793672592509
389.935692195392	0.232819948879053
391.768457295287	0.231212475729054
393.601695968366	0.229836901392459
395.435409684173	0.228668734733029
397.269599912254	0.227355030353948
399.104268122152	0.226011568589058
400.939415783412	0.22462466919869
402.77504436558	0.222796706739478
404.611155338198	0.220352014919012
406.447750170813	0.217555323599273
408.284830332968	0.214348395677349
410.122397294208	0.211054862248957
411.960452524078	0.207860556884716
413.798997492122	0.205504529321502
415.638033667885	0.203984825503463
417.477562520911	0.203179633675644
419.317585520746	0.202868822128009
421.158104136932	0.202880379666939
422.999119839016	0.20306420791279
424.840634096542	0.203300208917981
426.682648379054	0.203537120804852
428.525164156097	0.203745428121746
430.368182897215	0.203942823845845
432.211706071954	0.204111904573789
434.055735149857	0.204259072600738
435.900271600469	0.204380654147389
437.745316893335	0.204502775439495
439.590872497999	0.20463101869609
441.436939884006	0.204737009066271
443.2835205209	0.204831496634903
445.130615878227	0.204921711231009
446.97822742553	0.20503812115896
448.826356632355	0.205166402475226
450.675004968245	0.205299298631693
452.524173902745	0.205464421339819
454.373864905401	0.205675837606662
456.224079445756	0.205910525167299
458.074818993355	0.206231897193236
459.926085017742	0.206621598621515
461.777878988463	0.207133832909011
463.630202375062	0.207746466516533
465.483056647083	0.208506579178657
467.336443274071	0.209404284473136
469.190363725571	0.210462210647743
471.044819471127	0.211740131479416
472.899811980283	0.21323606217189
474.755342722585	0.215026564956499
476.611413167576	0.21711220094225
478.468024784802	0.219584718700957
480.325179043807	0.222592045063976
482.182877414136	0.22623248336435
484.041121365332	0.230616957935035
485.899912366942	0.235789450963164
487.759251888508	0.241754517688897
489.619141399577	0.24812680548786
491.479582369692	0.254659348994648
493.340576268398	0.261139522033443
495.202124565239	0.267422440905456
497.064228729761	0.27338516262967
498.926890231508	0.279010855830516
500.790110540024	0.28428137891918
502.653891124853	0.289230092932961
504.518233455542	0.293932564932874
506.383139001633	0.298410351034902
508.248609232672	0.302680512985674
510.114645618203	0.306702452717549
511.981249627771	0.310485773950273
513.84842273092	0.313982620419369
515.716166397195	0.31719605594961
517.584482096141	0.320194938942645
519.453371297302	0.322934465856203
521.322835470223	0.325498890054338
523.192876084447	0.327898122440444
525.063494609521	0.330118046639622
526.934692514988	0.332170356514802
528.806471270393	0.33406011478831
530.67883234528	0.335767085479065
532.551777209195	0.337326603151177
534.425307331681	0.338783153267841
536.299424182283	0.34009860554679
538.174129230547	0.341288569053271
540.049423946016	0.342374502979801
541.925309798234	0.343372403309287
543.801788256748	0.344264071105538
545.6788607911	0.345068494955513
547.556528870837	0.345750138930257
549.434793965501	0.346311302097409
551.313657544639	0.346711601660764
553.193121077794	0.346968050846806
555.07318603451	0.347058566225407
556.953853884334	0.346966729345901
558.835126096809	0.346648144260579
560.717004141479	0.346102721173535
562.59948948789	0.345338934641403
564.482583605586	0.344359049580149
566.366287964111	0.343208959744072
568.25060403301	0.341862751452141
570.135533281828	0.340347249460623
572.021077180109	0.338664556702479
573.907237197398	0.336805001340143
575.79401480324	0.334756266940825
577.681411467178	0.332520655652058
579.569428658758	0.330074316811188
581.458067847523	0.327432058123552
583.34733050302	0.324606479320832
585.237218094792	0.32160112430445
587.127732092383	0.318466145292179
589.018873965339	0.315233677836241
590.910645183204	0.311916084214328
592.803047215523	0.308499392856538
594.69608153184	0.305005558365966
596.589749601699	0.301455196877576
598.484052894646	0.297824840266061
600.378992880224	0.294142263624681
602.274571027979	0.29043479565631
604.170788807455	0.286702618872568
606.067647688197	0.282966483706431
607.965149139748	0.27925598109254
609.863294631655	0.275549982372206
611.76208563346	0.271850518585889
613.66152361471	0.268183269021806
615.561610044948	0.264562488108858
617.462346393719	0.261002769531334
619.363734130568	0.257485962925356
621.265774725039	0.254007983875214
623.168469646677	0.250603705334872
625.071820365026	0.247242173403401
626.975828349631	0.243942592359156
628.880495070036	0.240692871437404
630.785821995787	0.237488867498865
632.691810596427	0.234362137683138
634.598462341501	0.23127487866296
636.505778700554	0.228242614832752
638.413761143131	0.225226929105245
640.322411138775	0.222287918699571
642.231730157032	0.219398835317426
644.141719667447	0.21658416216821
646.052381139563	0.2138384832297
647.963716042925	0.211173287915719
649.875725847078	0.20858799391854
651.788412021566	0.206061409790549
653.701776035934	0.203603828150011
655.615819359727	0.201200865769741
657.530543462489	0.198866968581648
659.445949813765	0.196563395744506
661.362039883099	0.194292912053273
663.278815140036	0.192041415059988
665.19627705412	0.189883523471719
667.114427094896	0.187763916504018
669.033266731909	0.185691927120532
670.952797434704	0.183681535831195
672.873020672823	0.181721771749804
674.793937915814	0.17980305364398
676.715550633219	0.177965178595061
678.637860294583	0.176214848706583
680.560868369452	0.174456621911955
682.484576327369	0.172735484257333
684.408985637879	0.171068750399564
686.334097770527	0.169406024081424
688.259914194858	0.167845652678314
690.186436380415	0.166343564230089
692.113665796745	0.16482492609064
694.041603913389	0.163320989026106
695.970252199895	0.161797336667847
697.899612125806	0.160395934534992
699.829685160667	0.159074236187879
701.760472774022	0.15765518567819
703.691976435416	0.156347547658601
705.624197614394	0.155145883925504
707.557137780499	0.153966579354563
709.490798403278	0.152756714412564
711.425180952274	0.151546874988439
713.360286897031	0.150283793619708
715.296117707095	0.149147232230948
717.23267485201	0.14799469809114
719.16995980132	0.146793471014658
721.107974024571	0.145709808857704
723.046718991306	0.144666668071754
724.986196171071	0.143684431901078
726.92640703341	0.142759912825482
728.867353047867	0.141955232086151
730.809035683987	0.14096502688516
732.751456411314	0.14005208011547
734.694616699394	0.139319747366908
736.638518017771	0.138448122942561
738.583161835988	0.137635296776404
740.528549623592	0.137030843441794
742.474682850126	0.136447021353307
744.421562985136	0.135632569815537
746.369191498165	0.134907879071515
748.317569858758	0.134213898928673
750.26669953646	0.133839751855428
752.216582000815	0.133413093844631
754.167218721368	0.133103885170411
756.118611167664	0.132592044448713
758.070760809247	0.132364118444567
760.023669115661	0.132272130752551
761.977337556452	NaN
763.931767601164	NaN
765.886960719341	NaN
767.842918380527	NaN
769.799642054269	NaN
771.757133210109	NaN
773.715393317594	NaN
775.674423846266	NaN
777.634226265672	NaN
779.594802045354	NaN
781.556152654859	NaN
783.518279563731	NaN
785.481184241513	NaN
787.444868157751	NaN
789.40933278199	NaN
791.374579583773	NaN
793.340610032646	NaN
795.307425598153	NaN
797.275027749839	NaN
799.243417957247	NaN
801.212597689924	NaN
803.182568417413	NaN
805.153331609259	NaN
807.124888735006	NaN
809.097241264199	NaN
811.070390666383	NaN
813.044338411102	NaN
815.019085967901	NaN
816.994634806324	NaN
818.970986395917	NaN
820.948142206222	NaN
