# Supplementary material for: Editorial Note: The role of 9-O-acetylated glycan receptor moieties in the typhoid toxin binding and intoxication
Source: PLoS Pathog. 2026 Jul 13;22(7):e1014413. doi: 10.1371/journal.ppat.1014413 (PMC13362111; doi:10.1371/journal.ppat.1014413)
Supplement: S1 File — (ZIP) [file ppat.1014413.s001.zip › SPR Data/OpenSPR/2020-01-06--16-14-49--TyT WT/ResponseData/InjectionAbsorbanceSpectra/a26_5823.5s_Absorbance.csv]

Channel1
WAVELENGTH (nm)	ABSORBANCE
338.804573760023	NaN
340.624675445867	NaN
342.445209557646	NaN
344.266177564905	NaN
346.087580937189	NaN
347.909421144043	NaN
349.731699655011	NaN
351.554417939637	NaN
353.377577467467	NaN
355.201179708045	NaN
357.025226130915	NaN
358.849718205622	NaN
360.67465740171	NaN
362.500045188725	NaN
364.32588303621	NaN
366.152172413711	NaN
367.978914790771	NaN
369.806111636936	NaN
371.63376442175	NaN
373.461874614758	NaN
375.290443685503	NaN
377.119473103532	NaN
378.948964338388	NaN
380.778918859615	NaN
382.609338136759	NaN
384.440223639364	NaN
386.271576836975	0.236484348144078
388.103399199136	0.234441773364856
389.935692195392	0.232564000625337
391.768457295287	0.231018242625184
393.601695968366	0.229698443670107
395.435409684173	0.228574013611061
397.269599912254	0.227285897783356
399.104268122152	0.225948750249133
400.939415783412	0.22458244872647
402.77504436558	0.222770487359195
404.611155338198	0.22034214270352
406.447750170813	0.217549747022359
408.284830332968	0.21435505132682
410.122397294208	0.21107784207532
411.960452524078	0.207890673699883
413.798997492122	0.205539368065775
415.638033667885	0.204021855498567
417.477562520911	0.203218466725942
419.317585520746	0.202911058420235
421.158104136932	0.20292637622927
422.999119839016	0.20311438750544
424.840634096542	0.203352687546227
426.682648379054	0.203590788561597
428.525164156097	0.203802269320059
430.368182897215	0.204001225853691
432.211706071954	0.204171326408984
434.055735149857	0.204318394895294
435.900271600469	0.204441899413647
437.745316893335	0.204565833077673
439.590872497999	0.204694984707468
441.436939884006	0.204800881947417
443.2835205209	0.204895063338007
445.130615878227	0.204985441532494
446.97822742553	0.205103101793448
448.826356632355	0.205232334264067
450.675004968245	0.205366257358493
452.524173902745	0.205531049429695
454.373864905401	0.205744237385512
456.224079445756	0.205980436947964
458.074818993355	0.206302450790409
459.926085017742	0.206690674704017
461.777878988463	0.207199681877251
463.630202375062	0.207812707587518
465.483056647083	0.208573183834538
467.336443274071	0.209470227622421
469.190363725571	0.210527102455367
471.044819471127	0.211807000160891
472.899811980283	0.213304158845452
474.755342722585	0.21509458988726
476.611413167576	0.217183299943251
478.468024784802	0.219657568030556
480.325179043807	0.222666180140897
482.182877414136	0.226307272473793
484.041121365332	0.230689958797503
485.899912366942	0.235861628610417
487.759251888508	0.241826347616676
489.619141399577	0.248197640427947
491.479582369692	0.254731155990278
493.340576268398	0.261211379032757
495.202124565239	0.267493954493842
497.064228729761	0.273455140672535
498.926890231508	0.279079173651691
500.790110540024	0.284350274268938
502.653891124853	0.289300063824144
504.518233455542	0.294001992626488
506.383139001633	0.298479731159351
508.248609232672	0.302748594421388
510.114645618203	0.306770279894984
511.981249627771	0.310553905945179
513.84842273092	0.314050020193525
515.716166397195	0.317266430303206
517.584482096141	0.320266367538535
519.453371297302	0.323005558555634
521.322835470223	0.325570959040401
523.192876084447	0.327972819591352
525.063494609521	0.330193898799827
526.934692514988	0.332247483431984
528.806471270393	0.334137495519241
530.67883234528	0.335846718799618
532.551777209195	0.337408575915472
534.425307331681	0.338866361564943
536.299424182283	0.340183468240636
538.174129230547	0.341374969525098
540.049423946016	0.342462355771971
541.925309798234	0.343462987149551
543.801788256748	0.344356492458402
545.6788607911	0.345162499100887
547.556528870837	0.34584608528211
549.434793965501	0.346409897912166
551.313657544639	0.346812889814411
553.193121077794	0.347070103689499
555.07318603451	0.34716211335474
556.953853884334	0.347070352501843
558.835126096809	0.346756108739358
560.717004141479	0.346214331645627
562.59948948789	0.34545038298171
564.482583605586	0.34447047044655
566.366287964111	0.343322021330978
568.25060403301	0.341977138999212
570.135533281828	0.340461743925275
572.021077180109	0.338779818917016
573.907237197398	0.336921297094328
575.79401480324	0.334872994961965
577.681411467178	0.332638531665829
579.569428658758	0.330192650528372
581.458067847523	0.327550897283089
583.34733050302	0.324727501222054
585.237218094792	0.321723634509764
587.127732092383	0.318589039621808
589.018873965339	0.315357563570568
590.910645183204	0.312041176299293
592.803047215523	0.308623496402005
594.69608153184	0.305130575399782
596.589749601699	0.30158091314892
598.484052894646	0.297950500827895
600.378992880224	0.294266253575134
602.274571027979	0.290557669238587
604.170788807455	0.286824397703202
606.067647688197	0.283087834203072
607.965149139748	0.279374550165967
609.863294631655	0.275666029927069
611.76208563346	0.271965812747199
613.66152361471	0.268298315790097
615.561610044948	0.26467761471697
617.462346393719	0.261116349419461
619.363734130568	0.257598287153499
621.265774725039	0.254118957781193
623.168469646677	0.250714583343838
625.071820365026	0.247350585835951
626.975828349631	0.244048246797999
628.880495070036	0.24079813972812
630.785821995787	0.237592741782065
632.691810596427	0.234463333617596
634.598462341501	0.231374507781381
636.505778700554	0.228335588793021
638.413761143131	0.225318915839968
640.322411138775	0.222380099162034
642.231730157032	0.219491606614324
644.141719667447	0.216675471641821
646.052381139563	0.213928623645186
647.963716042925	0.211264630839046
649.875725847078	0.208677687168458
651.788412021566	0.206150851709363
653.701776035934	0.203693317091566
655.615819359727	0.201287262451404
657.530543462489	0.19895371588437
659.445949813765	0.196649379322096
661.362039883099	0.194374537096336
663.278815140036	0.192121408172047
665.19627705412	0.189962489123143
667.114427094896	0.187840317451551
669.033266731909	0.185765380233882
670.952797434704	0.183751768526752
672.873020672823	0.181789456249066
674.793937915814	0.179873893733036
676.715550633219	0.178038274956405
678.637860294583	0.176286941541722
680.560868369452	0.174530274033706
682.484576327369	0.172807801059599
684.408985637879	0.17114464001513
686.334097770527	0.169481926012829
688.259914194858	0.167927421826976
690.186436380415	0.166424200015796
692.113665796745	0.164902207640006
694.041603913389	0.163396090863913
695.970252199895	0.161879584965587
697.899612125806	0.160470669098457
699.829685160667	0.159152482599389
701.760472774022	0.157732090448635
703.691976435416	0.156422543984577
705.624197614394	0.155226784203204
707.557137780499	0.154041102208141
709.490798403278	0.152829325979281
711.425180952274	0.151629843884354
713.360286897031	0.150374813398786
715.296117707095	0.14924860430383
717.23267485201	0.148103380988092
719.16995980132	0.146896386397786
721.107974024571	0.145817416649943
723.046718991306	0.144780072873975
724.986196171071	0.143799161975384
726.92640703341	0.142871895861568
728.867353047867	0.142059571853937
730.809035683987	0.141055913498276
732.751456411314	0.140142099845531
734.694616699394	0.139401636469039
736.638518017771	0.138513154510075
738.583161835988	0.137690849837136
740.528549623592	0.13707448292524
742.474682850126	0.136479080123074
744.421562985136	0.135701623800889
746.369191498165	0.134942253371215
748.317569858758	0.134262372201602
750.26669953646	0.133867399570143
752.216582000815	0.13342955235489
754.167218721368	0.13310205925366
756.118611167664	0.132566818720429
758.070760809247	0.132332017227701
760.023669115661	0.132217727110422
761.977337556452	NaN
763.931767601164	NaN
765.886960719341	NaN
767.842918380527	NaN
769.799642054269	NaN
771.757133210109	NaN
773.715393317594	NaN
775.674423846266	NaN
777.634226265672	NaN
779.594802045354	NaN
781.556152654859	NaN
783.518279563731	NaN
785.481184241513	NaN
787.444868157751	NaN
789.40933278199	NaN
791.374579583773	NaN
793.340610032646	NaN
795.307425598153	NaN
797.275027749839	NaN
799.243417957247	NaN
801.212597689924	NaN
803.182568417413	NaN
805.153331609259	NaN
807.124888735006	NaN
809.097241264199	NaN
811.070390666383	NaN
813.044338411102	NaN
815.019085967901	NaN
816.994634806324	NaN
818.970986395917	NaN
820.948142206222	NaN
