# Supplementary material for: Editorial Note: The role of 9-O-acetylated glycan receptor moieties in the typhoid toxin binding and intoxication
Source: PLoS Pathog. 2026 Jul 13;22(7):e1014413. doi: 10.1371/journal.ppat.1014413 (PMC13362111; doi:10.1371/journal.ppat.1014413)
Supplement: S1 File — (ZIP) [file ppat.1014413.s001.zip › SPR Data/OpenSPR/2020-01-06--16-14-49--TyT WT/ResponseData/InjectionAbsorbanceSpectra/a26_6080.74s_Absorbance.csv]

Channel1
WAVELENGTH (nm)	ABSORBANCE
338.804573760023	NaN
340.624675445867	NaN
342.445209557646	NaN
344.266177564905	NaN
346.087580937189	NaN
347.909421144043	NaN
349.731699655011	NaN
351.554417939637	NaN
353.377577467467	NaN
355.201179708045	NaN
357.025226130915	NaN
358.849718205622	NaN
360.67465740171	NaN
362.500045188725	NaN
364.32588303621	NaN
366.152172413711	NaN
367.978914790771	NaN
369.806111636936	NaN
371.63376442175	NaN
373.461874614758	NaN
375.290443685503	NaN
377.119473103532	NaN
378.948964338388	NaN
380.778918859615	NaN
382.609338136759	NaN
384.440223639364	NaN
386.271576836975	0.237211241555073
388.103399199136	0.235031030093767
389.935692195392	0.233066509747694
391.768457295287	0.231426393606241
393.601695968366	0.230043079515876
395.435409684173	0.228869239529797
397.269599912254	0.227543567790949
399.104268122152	0.226157664643945
400.939415783412	0.22474585031408
402.77504436558	0.222909231035633
404.611155338198	0.220439777810033
406.447750170813	0.217613425650898
408.284830332968	0.214397632831369
410.122397294208	0.21110850801647
411.960452524078	0.207910879023189
413.798997492122	0.205563684262042
415.638033667885	0.204049284366781
417.477562520911	0.203252169353982
419.317585520746	0.202953898004617
421.158104136932	0.20297709500118
422.999119839016	0.203169351846248
424.840634096542	0.203413192380482
426.682648379054	0.20365562663091
428.525164156097	0.203870609914043
430.368182897215	0.204071585692553
432.211706071954	0.204244511562993
434.055735149857	0.20439580160291
435.900271600469	0.204520737938159
437.745316893335	0.20464603593364
439.590872497999	0.204776679509321
441.436939884006	0.204885755075436
443.2835205209	0.204982077142187
445.130615878227	0.20507348532728
446.97822742553	0.205192947886666
448.826356632355	0.205322066079495
450.675004968245	0.205455860264645
452.524173902745	0.205619215706304
454.373864905401	0.2058314308581
456.224079445756	0.206070292004107
458.074818993355	0.206391979307152
459.926085017742	0.206780289960454
461.777878988463	0.207287207143969
463.630202375062	0.207901125000957
465.483056647083	0.208657270118457
467.336443274071	0.209552837209403
469.190363725571	0.210607397197984
471.044819471127	0.211884516726689
472.899811980283	0.213379364502901
474.755342722585	0.21517125846476
476.611413167576	0.217259578379536
478.468024784802	0.219733433796657
480.325179043807	0.222746101066246
482.182877414136	0.22639371403783
484.041121365332	0.230782135550697
485.899912366942	0.235959753643154
487.759251888508	0.241928400413793
489.619141399577	0.248299791999312
491.479582369692	0.254831493444153
493.340576268398	0.261308801970622
495.202124565239	0.267582860034306
497.064228729761	0.273538289073229
498.926890231508	0.279155912415691
500.790110540024	0.28441927925705
502.653891124853	0.289365035955732
504.518233455542	0.29406575749711
506.383139001633	0.298541049293127
508.248609232672	0.302807644915376
510.114645618203	0.306826949158261
511.981249627771	0.310607306601351
513.84842273092	0.314101698776341
515.716166397195	0.317313507367775
517.584482096141	0.320312867460626
519.453371297302	0.323050586839405
521.322835470223	0.325617176287626
523.192876084447	0.328015958684387
525.063494609521	0.330237101511708
526.934692514988	0.332290453628034
528.806471270393	0.334180290047624
530.67883234528	0.335888745603019
532.551777209195	0.337449512020958
534.425307331681	0.338906697649288
536.299424182283	0.340223061362721
538.174129230547	0.341413400136597
540.049423946016	0.342501223473564
541.925309798234	0.343501634023377
543.801788256748	0.344394713956568
545.6788607911	0.345201705373571
547.556528870837	0.345883371053696
549.434793965501	0.346448314336664
551.313657544639	0.346850012096542
553.193121077794	0.347108588856672
555.07318603451	0.347200129713338
556.953853884334	0.347109663048332
558.835126096809	0.346795096942109
560.717004141479	0.346252734538151
562.59948948789	0.345487189618492
564.482583605586	0.344509497746573
566.366287964111	0.343359425946868
568.25060403301	0.342016629417333
570.135533281828	0.340502881533959
572.021077180109	0.338822968286731
573.907237197398	0.336964403933141
575.79401480324	0.334917918781337
577.681411467178	0.332684738720398
579.569428658758	0.330239246265361
581.458067847523	0.327593906620188
583.34733050302	0.324769162763666
585.237218094792	0.321764133421243
587.127732092383	0.318626759944617
589.018873965339	0.315396632304113
590.910645183204	0.312079573855614
592.803047215523	0.308663731635001
594.69608153184	0.305170160154957
596.589749601699	0.301621768698051
598.484052894646	0.297990462218161
600.378992880224	0.294307077377598
602.274571027979	0.290600079029518
604.170788807455	0.286866966376504
606.067647688197	0.283131243384823
607.965149139748	0.279419219757361
609.863294631655	0.275709289667324
611.76208563346	0.27201017503439
613.66152361471	0.268343297825838
615.561610044948	0.26472401080914
617.462346393719	0.261161100814922
619.363734130568	0.257644789837914
621.265774725039	0.25416767512633
623.168469646677	0.250763320462558
625.071820365026	0.247403174595762
626.975828349631	0.244098896638782
628.880495070036	0.240850396530258
630.785821995787	0.23764405162227
632.691810596427	0.234518573295658
634.598462341501	0.231430561012876
636.505778700554	0.228393951316779
638.413761143131	0.22537950984539
640.322411138775	0.222442671508904
642.231730157032	0.219554494573357
644.141719667447	0.216741777083177
646.052381139563	0.213994803567359
647.963716042925	0.211330674701537
649.875725847078	0.208745374189223
651.788412021566	0.206219944379527
653.701776035934	0.203760405975817
655.615819359727	0.201357530629576
657.530543462489	0.199023177789014
659.445949813765	0.196724140116771
661.362039883099	0.194454572439204
663.278815140036	0.192205028844225
665.19627705412	0.190057327564464
667.114427094896	0.187934788190115
669.033266731909	0.185864578196109
670.952797434704	0.183857225392025
672.873020672823	0.181896222539881
674.793937915814	0.17997658974101
676.715550633219	0.178140491449104
678.637860294583	0.176391506103056
680.560868369452	0.174629835623347
682.484576327369	0.172910763765585
684.408985637879	0.171245779286988
686.334097770527	0.169582080447075
688.259914194858	0.168032737525808
690.186436380415	0.166531116837938
692.113665796745	0.165010394581199
694.041603913389	0.163509196666946
695.970252199895	0.161994667905144
697.899612125806	0.160593350646663
699.829685160667	0.15927557891973
701.760472774022	0.157863014903669
703.691976435416	0.156554657498692
705.624197614394	0.155375556165822
707.557137780499	0.154193386079746
709.490798403278	0.152987300186506
711.425180952274	0.151770468760911
713.360286897031	0.15050803815739
715.296117707095	0.149377786609523
717.23267485201	0.148220504315547
719.16995980132	0.14702583970066
721.107974024571	0.145940691482121
723.046718991306	0.144903785502937
724.986196171071	0.143921685033903
726.92640703341	0.142995863327316
728.867353047867	0.142183743698658
730.809035683987	0.141193702407489
732.751456411314	0.140300972252993
734.694616699394	0.139557857575743
736.638518017771	0.138691078775344
738.583161835988	0.13786447193465
740.528549623592	0.137242385739905
742.474682850126	0.136640889718282
744.421562985136	0.135818144347363
746.369191498165	0.135096689529612
748.317569858758	0.134383428470707
750.26669953646	0.133971254964986
752.216582000815	0.133572218910552
754.167218721368	0.133230987840876
756.118611167664	0.132682481024091
758.070760809247	0.13245220320116
760.023669115661	0.132335247516552
761.977337556452	NaN
763.931767601164	NaN
765.886960719341	NaN
767.842918380527	NaN
769.799642054269	NaN
771.757133210109	NaN
773.715393317594	NaN
775.674423846266	NaN
777.634226265672	NaN
779.594802045354	NaN
781.556152654859	NaN
783.518279563731	NaN
785.481184241513	NaN
787.444868157751	NaN
789.40933278199	NaN
791.374579583773	NaN
793.340610032646	NaN
795.307425598153	NaN
797.275027749839	NaN
799.243417957247	NaN
801.212597689924	NaN
803.182568417413	NaN
805.153331609259	NaN
807.124888735006	NaN
809.097241264199	NaN
811.070390666383	NaN
813.044338411102	NaN
815.019085967901	NaN
816.994634806324	NaN
818.970986395917	NaN
820.948142206222	NaN
