# Supplementary material for: Editorial Note: The role of 9-O-acetylated glycan receptor moieties in the typhoid toxin binding and intoxication
Source: PLoS Pathog. 2026 Jul 13;22(7):e1014413. doi: 10.1371/journal.ppat.1014413 (PMC13362111; doi:10.1371/journal.ppat.1014413)
Supplement: S1 File — (ZIP) [file ppat.1014413.s001.zip › SPR Data/OpenSPR/2020-01-06--16-14-49--TyT WT/ResponseData/InjectionAbsorbanceSpectra/a26_6387.89s_Absorbance.csv]

Channel1
WAVELENGTH (nm)	ABSORBANCE
338.804573760023	NaN
340.624675445867	NaN
342.445209557646	NaN
344.266177564905	NaN
346.087580937189	NaN
347.909421144043	NaN
349.731699655011	NaN
351.554417939637	NaN
353.377577467467	NaN
355.201179708045	NaN
357.025226130915	NaN
358.849718205622	NaN
360.67465740171	NaN
362.500045188725	NaN
364.32588303621	NaN
366.152172413711	NaN
367.978914790771	NaN
369.806111636936	NaN
371.63376442175	NaN
373.461874614758	NaN
375.290443685503	NaN
377.119473103532	NaN
378.948964338388	NaN
380.778918859615	NaN
382.609338136759	NaN
384.440223639364	NaN
386.271576836975	0.237632515186815
388.103399199136	0.235371266553624
389.935692195392	0.233299917965118
391.768457295287	0.231598516964341
393.601695968366	0.230170398838438
395.435409684173	0.228954376310794
397.269599912254	0.227614920268962
399.104268122152	0.226228245649709
400.939415783412	0.224813358257272
402.77504436558	0.222954278556739
404.611155338198	0.220480800854398
406.447750170813	0.217647043214772
408.284830332968	0.214425496536476
410.122397294208	0.211127994032902
411.960452524078	0.20792622306856
413.798997492122	0.205571585225064
415.638033667885	0.204057153830257
417.477562520911	0.203254402475687
419.317585520746	0.202954753983429
421.158104136932	0.202976711967589
422.999119839016	0.203166837613197
424.840634096542	0.203408841355478
426.682648379054	0.203648421922943
428.525164156097	0.20386211658448
430.368182897215	0.204064148610662
432.211706071954	0.204236261704812
434.055735149857	0.204386512069501
435.900271600469	0.204512136676336
437.745316893335	0.20463794599819
439.590872497999	0.204768299055079
441.436939884006	0.204875709872262
443.2835205209	0.204971331518029
445.130615878227	0.205061661521782
446.97822742553	0.205179537723587
448.826356632355	0.205308168927995
450.675004968245	0.205439633190067
452.524173902745	0.205602210816961
454.373864905401	0.205815820863597
456.224079445756	0.20605232230887
458.074818993355	0.206370894989929
459.926085017742	0.206757459609176
461.777878988463	0.207263374259387
463.630202375062	0.207874370480312
465.483056647083	0.208631076479705
467.336443274071	0.209524175493473
469.190363725571	0.210577942437035
471.044819471127	0.211854447974997
472.899811980283	0.213346477090582
474.755342722585	0.215136942081676
476.611413167576	0.217220186507086
478.468024784802	0.219691690902753
480.325179043807	0.222699147161542
482.182877414136	0.226343550085344
484.041121365332	0.230728926915912
485.899912366942	0.235903961564061
487.759251888508	0.241865950557751
489.619141399577	0.248235675260608
491.479582369692	0.254762183413122
493.340576268398	0.261240510192788
495.202124565239	0.267512730010653
497.064228729761	0.273466183349234
498.926890231508	0.279082901422181
500.790110540024	0.284347440420241
502.653891124853	0.289292466518482
504.518233455542	0.293991249585334
506.383139001633	0.298465083470925
508.248609232672	0.302733664297156
510.114645618203	0.306755139909078
511.981249627771	0.310535385916212
513.84842273092	0.314031499168968
515.716166397195	0.317245405822326
517.584482096141	0.320245475815011
519.453371297302	0.322984703335325
521.322835470223	0.325552786477486
523.192876084447	0.327954737137159
525.063494609521	0.330177663239063
526.934692514988	0.332233892692266
528.806471270393	0.334126066047707
530.67883234528	0.335836469482705
532.551777209195	0.337398900672495
534.425307331681	0.338861697225844
536.299424182283	0.340181700510183
538.174129230547	0.341375943149477
540.049423946016	0.342467411067521
541.925309798234	0.343469467649155
543.801788256748	0.344367159897237
545.6788607911	0.345176164459103
547.556528870837	0.345860749093097
549.434793965501	0.346429713729805
551.313657544639	0.346832152277858
553.193121077794	0.347094388539329
555.07318603451	0.347190593372154
556.953853884334	0.347103866045724
558.835126096809	0.34679415863351
560.717004141479	0.346255020423277
562.59948948789	0.345492964563244
564.482583605586	0.344520462843317
566.366287964111	0.343373879215653
568.25060403301	0.342035016795483
570.135533281828	0.340522671213742
572.021077180109	0.338845333132694
573.907237197398	0.336991061689857
575.79401480324	0.33494665904463
577.681411467178	0.332714293193286
579.569428658758	0.330271419287004
581.458067847523	0.327630033961201
583.34733050302	0.324809149009254
585.237218094792	0.321806853309024
587.127732092383	0.318670598843133
589.018873965339	0.315440734776204
590.910645183204	0.312124908129309
592.803047215523	0.308709815395075
594.69608153184	0.305218700559506
596.589749601699	0.301671143047731
598.484052894646	0.298041174822216
600.378992880224	0.294358094533875
602.274571027979	0.290650972089422
604.170788807455	0.286918691038432
606.067647688197	0.283184245883774
607.965149139748	0.279472056173977
609.863294631655	0.275764366654311
611.76208563346	0.272062974721156
613.66152361471	0.268394806514375
615.561610044948	0.264773941703955
617.462346393719	0.261210772907957
619.363734130568	0.257694096457783
621.265774725039	0.254214159924766
623.168469646677	0.250810173412588
625.071820365026	0.247449220418911
626.975828349631	0.244143901980221
628.880495070036	0.240895854522373
630.785821995787	0.237690753227141
632.691810596427	0.234562078257474
634.598462341501	0.231473306825171
636.505778700554	0.228434580549192
638.413761143131	0.225418453356238
640.322411138775	0.222479073329298
642.231730157032	0.219588858872295
644.141719667447	0.216775254210133
646.052381139563	0.214026572815385
647.963716042925	0.211362403814316
649.875725847078	0.208777248078944
651.788412021566	0.20624848251307
653.701776035934	0.203790929758215
655.615819359727	0.201387048725127
657.530543462489	0.199053828808044
659.445949813765	0.196753212269129
661.362039883099	0.194479230297337
663.278815140036	0.192226148701833
665.19627705412	0.190075968914805
667.114427094896	0.187955617278661
669.033266731909	0.185880713451599
670.952797434704	0.183869713503513
672.873020672823	0.181905515676884
674.793937915814	0.179987710544466
676.715550633219	0.178153307458818
678.637860294583	0.176403739959945
680.560868369452	0.17464663843601
682.484576327369	0.172926254482164
684.408985637879	0.171261537585798
686.334097770527	0.169598924733418
688.259914194858	0.168048546117238
690.186436380415	0.166549647306395
692.113665796745	0.165031782386625
694.041603913389	0.163529345557028
695.970252199895	0.162014371890102
697.899612125806	0.160612116762807
699.829685160667	0.159303603650904
701.760472774022	0.157887963792715
703.691976435416	0.156582998263197
705.624197614394	0.155390368150073
707.557137780499	0.154216185267197
709.490798403278	0.153007644389466
711.425180952274	0.151812916928022
713.360286897031	0.150561683160597
715.296117707095	0.149432046524409
717.23267485201	0.148294612458478
719.16995980132	0.147116755508663
721.107974024571	0.146046400941979
723.046718991306	0.145015690577109
724.986196171071	0.144041330830256
726.92640703341	0.143130496653522
728.867353047867	0.142331696000642
730.809035683987	0.141355656069159
732.751456411314	0.140460259611877
734.694616699394	0.139739045603197
736.638518017771	0.138883675780921
738.583161835988	0.138084896838009
740.528549623592	0.137493783907703
742.474682850126	0.136900009274836
744.421562985136	0.136109846393065
746.369191498165	0.135398110913244
748.317569858758	0.134744087017713
750.26669953646	0.13440173181555
752.216582000815	0.134030028510472
754.167218721368	0.133732456511816
756.118611167664	0.133227439646157
758.070760809247	0.132991803393965
760.023669115661	0.132850100410908
761.977337556452	NaN
763.931767601164	NaN
765.886960719341	NaN
767.842918380527	NaN
769.799642054269	NaN
771.757133210109	NaN
773.715393317594	NaN
775.674423846266	NaN
777.634226265672	NaN
779.594802045354	NaN
781.556152654859	NaN
783.518279563731	NaN
785.481184241513	NaN
787.444868157751	NaN
789.40933278199	NaN
791.374579583773	NaN
793.340610032646	NaN
795.307425598153	NaN
797.275027749839	NaN
799.243417957247	NaN
801.212597689924	NaN
803.182568417413	NaN
805.153331609259	NaN
807.124888735006	NaN
809.097241264199	NaN
811.070390666383	NaN
813.044338411102	NaN
815.019085967901	NaN
816.994634806324	NaN
818.970986395917	NaN
820.948142206222	NaN
