# Supplementary material for: Editorial Note: The role of 9-O-acetylated glycan receptor moieties in the typhoid toxin binding and intoxication
Source: PLoS Pathog. 2026 Jul 13;22(7):e1014413. doi: 10.1371/journal.ppat.1014413 (PMC13362111; doi:10.1371/journal.ppat.1014413)
Supplement: S1 File — (ZIP) [file ppat.1014413.s001.zip › SPR Data/OpenSPR/2020-01-06--16-14-49--TyT WT/ResponseData/InjectionAbsorbanceSpectra/a26_6681.5s_Absorbance.csv]

Channel1
WAVELENGTH (nm)	ABSORBANCE
338.804573760023	NaN
340.624675445867	NaN
342.445209557646	NaN
344.266177564905	NaN
346.087580937189	NaN
347.909421144043	NaN
349.731699655011	NaN
351.554417939637	NaN
353.377577467467	NaN
355.201179708045	NaN
357.025226130915	NaN
358.849718205622	NaN
360.67465740171	NaN
362.500045188725	NaN
364.32588303621	NaN
366.152172413711	NaN
367.978914790771	NaN
369.806111636936	NaN
371.63376442175	NaN
373.461874614758	NaN
375.290443685503	NaN
377.119473103532	NaN
378.948964338388	NaN
380.778918859615	NaN
382.609338136759	NaN
384.440223639364	NaN
386.271576836975	0.237747830110067
388.103399199136	0.235484448829043
389.935692195392	0.233417862371624
391.768457295287	0.231748408458243
393.601695968366	0.230298392374473
395.435409684173	0.229076271131252
397.269599912254	0.227730007648481
399.104268122152	0.226348337037576
400.939415783412	0.224920146925564
402.77504436558	0.22306232273905
404.611155338198	0.220600966421347
406.447750170813	0.217764040453236
408.284830332968	0.214546188781469
410.122397294208	0.211251668668654
411.960452524078	0.208046878990096
413.798997492122	0.205692518605616
415.638033667885	0.204174533871377
417.477562520911	0.203374501479749
419.317585520746	0.203073644430105
421.158104136932	0.203092423634042
422.999119839016	0.203284523161742
424.840634096542	0.20352517252448
426.682648379054	0.203767564625464
428.525164156097	0.203981246371091
430.368182897215	0.204181703211432
432.211706071954	0.204351476316478
434.055735149857	0.204501404978987
435.900271600469	0.204625830441672
437.745316893335	0.204751312902944
439.590872497999	0.204883474881468
441.436939884006	0.204990984146462
443.2835205209	0.20508914041522
445.130615878227	0.205180287387971
446.97822742553	0.205300317964674
448.826356632355	0.205428464896992
450.675004968245	0.205560569845022
452.524173902745	0.205722604876495
454.373864905401	0.205933787962041
456.224079445756	0.206168087091662
458.074818993355	0.20648754388151
459.926085017742	0.206873638293191
461.777878988463	0.207380357518266
463.630202375062	0.207990911841016
465.483056647083	0.208745087161994
467.336443274071	0.209635945977391
469.190363725571	0.210689270988984
471.044819471127	0.211965017527219
472.899811980283	0.213455256314009
474.755342722585	0.215241313195485
476.611413167576	0.217322137450481
478.468024784802	0.219790706396956
480.325179043807	0.222794411915173
482.182877414136	0.226437763658176
484.041121365332	0.23081786593037
485.899912366942	0.235989364007426
487.759251888508	0.241951500396672
489.619141399577	0.248320041357224
491.479582369692	0.25484509699337
493.340576268398	0.261319816865848
495.202124565239	0.26759172162241
497.064228729761	0.273547319204918
498.926890231508	0.27916218814896
500.790110540024	0.284428712952635
502.653891124853	0.289373900973136
504.518233455542	0.29407580340775
506.383139001633	0.298554270886898
508.248609232672	0.302827184573674
510.114645618203	0.306852611183685
511.981249627771	0.31063759322872
513.84842273092	0.314138460874534
515.716166397195	0.31735863784213
517.584482096141	0.320366783533787
519.453371297302	0.323112126040827
521.322835470223	0.325689207779741
523.192876084447	0.328099305924642
525.063494609521	0.330329643060823
526.934692514988	0.332392940663248
528.806471270393	0.3342911993694
530.67883234528	0.336011135133114
532.551777209195	0.337583307726131
534.425307331681	0.33905284576124
536.299424182283	0.34038173671974
538.174129230547	0.34158423210526
540.049423946016	0.342685882958713
541.925309798234	0.343698390139076
543.801788256748	0.344605279417326
545.6788607911	0.345424389133331
547.556528870837	0.346118201384298
549.434793965501	0.346696822622358
551.313657544639	0.347110700429777
553.193121077794	0.347384659188341
555.07318603451	0.347491440334592
556.953853884334	0.347413849889781
558.835126096809	0.347112160886493
560.717004141479	0.34658414038866
562.59948948789	0.345832208774203
564.482583605586	0.3448687372751
566.366287964111	0.343730122136539
568.25060403301	0.34240086683974
570.135533281828	0.340898028540388
572.021077180109	0.339228296503115
573.907237197398	0.337380074723001
575.79401480324	0.335343159338176
577.681411467178	0.33311848108246
579.569428658758	0.330682967008898
581.458067847523	0.328046602241994
583.34733050302	0.325229298644809
585.237218094792	0.322232419568859
587.127732092383	0.31910050854828
589.018873965339	0.31587566557015
590.910645183204	0.312563049822541
592.803047215523	0.309148369964619
594.69608153184	0.305657556787707
596.589749601699	0.302110953363597
598.484052894646	0.298477590628189
600.378992880224	0.294793629298036
602.274571027979	0.291085364297176
604.170788807455	0.287350768981906
606.067647688197	0.283616192635642
607.965149139748	0.279900681051126
609.863294631655	0.276190283674235
611.76208563346	0.272486013875853
613.66152361471	0.268815473518849
615.561610044948	0.265189907918423
617.462346393719	0.26162060342581
619.363734130568	0.258099516153076
621.265774725039	0.254615581021374
623.168469646677	0.251205535572344
625.071820365026	0.247840457118298
626.975828349631	0.244531085831332
628.880495070036	0.241276823898599
630.785821995787	0.238065273281844
632.691810596427	0.234932116864259
634.598462341501	0.231839008201124
636.505778700554	0.228797152630281
638.413761143131	0.225775350173484
640.322411138775	0.222830777057744
642.231730157032	0.219934221502575
644.141719667447	0.217115250569491
646.052381139563	0.214360455993305
647.963716042925	0.211691896919028
649.875725847078	0.209104015864292
651.788412021566	0.206572746493311
653.701776035934	0.204112128456684
655.615819359727	0.201701190874054
657.530543462489	0.199362738137983
659.445949813765	0.19706269095662
661.362039883099	0.194788386483421
663.278815140036	0.192531883339132
665.19627705412	0.190378085507292
667.114427094896	0.18825403961332
669.033266731909	0.186178730434861
670.952797434704	0.184165899457707
672.873020672823	0.182200887564771
674.793937915814	0.180280745206325
676.715550633219	0.178450466730425
678.637860294583	0.176699299265011
680.560868369452	0.174940354301825
682.484576327369	0.173221452433069
684.408985637879	0.171556878513876
686.334097770527	0.169895345698436
688.259914194858	0.168338984570032
690.186436380415	0.166835298017285
692.113665796745	0.165315181746857
694.041603913389	0.163821073312352
695.970252199895	0.162314982688323
697.899612125806	0.160919166176841
699.829685160667	0.159606131079844
701.760472774022	0.158200823134032
703.691976435416	0.156889153559741
705.624197614394	0.155697755248218
707.557137780499	0.154529095028866
709.490798403278	0.153321659336106
711.425180952274	0.152111880299422
713.360286897031	0.150859619403216
715.296117707095	0.149736940870521
717.23267485201	0.148603694515193
719.16995980132	0.147420520156881
721.107974024571	0.146346315881162
723.046718991306	0.145312508778823
724.986196171071	0.144333305080807
726.92640703341	0.143416435637818
728.867353047867	0.142601315750867
730.809035683987	0.141619064405909
732.751456411314	0.140730093318778
734.694616699394	0.140025906900267
736.638518017771	0.139174354842323
738.583161835988	0.13835457735232
740.528549623592	0.137744865155221
742.474682850126	0.137144710677253
744.421562985136	0.136373760227883
746.369191498165	0.13563906007123
748.317569858758	0.13499072447627
750.26669953646	0.13464579382091
752.216582000815	0.134236440853994
754.167218721368	0.133897424423274
756.118611167664	0.133364660993485
758.070760809247	0.133145155675723
760.023669115661	0.13303493421595
761.977337556452	NaN
763.931767601164	NaN
765.886960719341	NaN
767.842918380527	NaN
769.799642054269	NaN
771.757133210109	NaN
773.715393317594	NaN
775.674423846266	NaN
777.634226265672	NaN
779.594802045354	NaN
781.556152654859	NaN
783.518279563731	NaN
785.481184241513	NaN
787.444868157751	NaN
789.40933278199	NaN
791.374579583773	NaN
793.340610032646	NaN
795.307425598153	NaN
797.275027749839	NaN
799.243417957247	NaN
801.212597689924	NaN
803.182568417413	NaN
805.153331609259	NaN
807.124888735006	NaN
809.097241264199	NaN
811.070390666383	NaN
813.044338411102	NaN
815.019085967901	NaN
816.994634806324	NaN
818.970986395917	NaN
820.948142206222	NaN
