# Supplementary material for: Editorial Note: The role of 9-O-acetylated glycan receptor moieties in the typhoid toxin binding and intoxication
Source: PLoS Pathog. 2026 Jul 13;22(7):e1014413. doi: 10.1371/journal.ppat.1014413 (PMC13362111; doi:10.1371/journal.ppat.1014413)
Supplement: S1 File — (ZIP) [file ppat.1014413.s001.zip › SPR Data/OpenSPR/2020-01-06--16-14-49--TyT WT/ResponseData/InjectionAbsorbanceSpectra/buffer_1924.05s_Absorbance.csv]

Channel1
WAVELENGTH (nm)	ABSORBANCE
338.804573760023	NaN
340.624675445867	NaN
342.445209557646	NaN
344.266177564905	NaN
346.087580937189	NaN
347.909421144043	NaN
349.731699655011	NaN
351.554417939637	NaN
353.377577467467	NaN
355.201179708045	NaN
357.025226130915	NaN
358.849718205622	NaN
360.67465740171	NaN
362.500045188725	NaN
364.32588303621	NaN
366.152172413711	NaN
367.978914790771	NaN
369.806111636936	NaN
371.63376442175	NaN
373.461874614758	NaN
375.290443685503	NaN
377.119473103532	NaN
378.948964338388	NaN
380.778918859615	NaN
382.609338136759	NaN
384.440223639364	NaN
386.271576836975	0.229060815001488
388.103399199136	0.227222520125821
389.935692195392	0.225473411882719
391.768457295287	0.224045073452583
393.601695968366	0.222796811688329
395.435409684173	0.221757868370325
397.269599912254	0.220566016256859
399.104268122152	0.21930458983933
400.939415783412	0.217997298556318
402.77504436558	0.216255034589761
404.611155338198	0.213909950485662
406.447750170813	0.211190856756058
408.284830332968	0.208085038975202
410.122397294208	0.204895163916432
411.960452524078	0.201792424651775
413.798997492122	0.199518525676041
415.638033667885	0.198058292132347
417.477562520911	0.197298742109401
419.317585520746	0.197027791648027
421.158104136932	0.197068672365381
422.999119839016	0.197278564330081
424.840634096542	0.197537684186446
426.682648379054	0.197792836260863
428.525164156097	0.198021125564977
430.368182897215	0.198237979566404
432.211706071954	0.198423905480594
434.055735149857	0.198589678175588
435.900271600469	0.198728712000226
437.745316893335	0.198870216612175
439.590872497999	0.199017422166979
441.436939884006	0.199141472077966
443.2835205209	0.199254907938436
445.130615878227	0.199364811564449
446.97822742553	0.199503471246553
448.826356632355	0.199652658258288
450.675004968245	0.199811610686364
452.524173902745	0.200005228838601
454.373864905401	0.200249444344169
456.224079445756	0.200521461593068
458.074818993355	0.200887043343934
459.926085017742	0.201329375020754
461.777878988463	0.201898725684562
463.630202375062	0.202582357332152
465.483056647083	0.203421694852613
467.336443274071	0.204409283566674
469.190363725571	0.20556978105194
471.044819471127	0.206961746820316
472.899811980283	0.208579267746838
474.755342722585	0.210501949579562
476.611413167576	0.212728719400603
478.468024784802	0.215349343583594
480.325179043807	0.218511788487039
482.182877414136	0.222315571184392
484.041121365332	0.226856073824214
485.899912366942	0.232180885896773
487.759251888508	0.238285257057456
489.619141399577	0.244780276940605
491.479582369692	0.251412255370965
493.340576268398	0.257964574882189
495.202124565239	0.264271342753802
497.064228729761	0.270219532373239
498.926890231508	0.275782114894347
500.790110540024	0.280947725425197
502.653891124853	0.285745802917771
504.518233455542	0.290260715004814
506.383139001633	0.29451217531687
508.248609232672	0.298522994242871
510.114645618203	0.302253180157053
511.981249627771	0.30571223635488
513.84842273092	0.30885557608213
515.716166397195	0.311694279833138
517.584482096141	0.314301168969907
519.453371297302	0.316630061550703
521.322835470223	0.318775610916855
523.192876084447	0.320745903833718
525.063494609521	0.322529208710549
526.934692514988	0.324137186649406
528.806471270393	0.325572547153699
530.67883234528	0.326815682964597
532.551777209195	0.327904754910088
534.425307331681	0.32888154131304
536.299424182283	0.329703457937624
538.174129230547	0.330394458791083
540.049423946016	0.330973683314826
541.925309798234	0.331459817617588
543.801788256748	0.331835028136733
545.6788607911	0.332119580276372
547.556528870837	0.332278131154492
549.434793965501	0.332317436713948
551.313657544639	0.332188753901555
553.193121077794	0.3319133296726
555.07318603451	0.331469691660781
556.953853884334	0.330845944802826
558.835126096809	0.330001715493591
560.717004141479	0.32894546302919
562.59948948789	0.327680743087624
564.482583605586	0.326224987215418
566.366287964111	0.324615569520592
568.25060403301	0.3228373514354
570.135533281828	0.320905967073265
572.021077180109	0.318829731413755
573.907237197398	0.316592438858603
575.79401480324	0.314191544689942
577.681411467178	0.311627819526318
579.569428658758	0.308884443238382
581.458067847523	0.305976788870004
583.34733050302	0.302923467428038
585.237218094792	0.299727493312996
587.127732092383	0.296430642183893
589.018873965339	0.293072924599416
590.910645183204	0.289658587763535
592.803047215523	0.286175168974276
594.69608153184	0.282645615054413
596.589749601699	0.279091856606482
598.484052894646	0.275485912681985
600.378992880224	0.271859933434354
602.274571027979	0.268237178762615
604.170788807455	0.264613713566136
606.067647688197	0.261013476292111
607.965149139748	0.257459558583712
609.863294631655	0.253928600676983
611.76208563346	0.25042462655148
613.66152361471	0.246971954659518
615.561610044948	0.243580615075971
617.462346393719	0.240260082371405
619.363734130568	0.236997807750112
621.265774725039	0.233780954128838
623.168469646677	0.230644116556725
625.071820365026	0.227556917457757
626.975828349631	0.224530410688346
628.880495070036	0.221564697638584
630.785821995787	0.21864544131279
632.691810596427	0.215808257962849
634.598462341501	0.213014068880843
636.505778700554	0.210271979117504
638.413761143131	0.20755060093621
640.322411138775	0.204907086839161
642.231730157032	0.20231357551175
644.141719667447	0.199786283998498
646.052381139563	0.197318970507588
647.963716042925	0.194924983026751
649.875725847078	0.192606091704248
651.788412021566	0.190339901348066
653.701776035934	0.188137582325502
655.615819359727	0.185985549504091
657.530543462489	0.183900701009149
659.445949813765	0.181850023153426
661.362039883099	0.179821366227085
663.278815140036	0.177805815774542
665.19627705412	0.17588596997709
667.114427094896	0.173991033183052
669.033266731909	0.172139355626506
670.952797434704	0.170347641157334
672.873020672823	0.16859710679476
674.793937915814	0.166885164130552
676.715550633219	0.16525270826685
678.637860294583	0.16369365560365
680.560868369452	0.162121766487626
682.484576327369	0.160587034017166
684.408985637879	0.159103620125456
686.334097770527	0.157608404862312
688.259914194858	0.156220064462412
690.186436380415	0.154872789330812
692.113665796745	0.153503423882392
694.041603913389	0.15215675069529
695.970252199895	0.150790358538959
697.899612125806	0.149519441651949
699.829685160667	0.148330849047232
701.760472774022	0.147048298001534
703.691976435416	0.145855646981263
705.624197614394	0.144782855966443
707.557137780499	0.143720147240492
709.490798403278	0.14261520943855
711.425180952274	0.141501019916631
713.360286897031	0.140331482540975
715.296117707095	0.139304816719775
717.23267485201	0.138248214681735
719.16995980132	0.13714166428112
721.107974024571	0.136125398587341
723.046718991306	0.135160497938069
724.986196171071	0.134251864772672
726.92640703341	0.133414519343388
728.867353047867	0.132653691744093
730.809035683987	0.131713305076745
732.751456411314	0.130867061721347
734.694616699394	0.130182752093723
736.638518017771	0.129357542922018
738.583161835988	0.128560562607956
740.528549623592	0.127987001332284
742.474682850126	0.127454174257549
744.421562985136	0.126692518142267
746.369191498165	0.125999515397601
748.317569858758	0.125331378000555
750.26669953646	0.124978658754261
752.216582000815	0.124568343341368
754.167218721368	0.124217732374461
756.118611167664	0.123681724623189
758.070760809247	0.123453089130733
760.023669115661	0.123360904757476
761.977337556452	NaN
763.931767601164	NaN
765.886960719341	NaN
767.842918380527	NaN
769.799642054269	NaN
771.757133210109	NaN
773.715393317594	NaN
775.674423846266	NaN
777.634226265672	NaN
779.594802045354	NaN
781.556152654859	NaN
783.518279563731	NaN
785.481184241513	NaN
787.444868157751	NaN
789.40933278199	NaN
791.374579583773	NaN
793.340610032646	NaN
795.307425598153	NaN
797.275027749839	NaN
799.243417957247	NaN
801.212597689924	NaN
803.182568417413	NaN
805.153331609259	NaN
807.124888735006	NaN
809.097241264199	NaN
811.070390666383	NaN
813.044338411102	NaN
815.019085967901	NaN
816.994634806324	NaN
818.970986395917	NaN
820.948142206222	NaN
