# Supplementary material for: Editorial Note: The role of 9-O-acetylated glycan receptor moieties in the typhoid toxin binding and intoxication
Source: PLoS Pathog. 2026 Jul 13;22(7):e1014413. doi: 10.1371/journal.ppat.1014413 (PMC13362111; doi:10.1371/journal.ppat.1014413)
Supplement: S1 File — (ZIP) [file ppat.1014413.s001.zip › SPR Data/OpenSPR/2020-01-06--16-14-49--TyT WT/ResponseData/InjectionAbsorbanceSpectra/buffer_2166.22s_Absorbance.csv]

Channel1
WAVELENGTH (nm)	ABSORBANCE
338.804573760023	NaN
340.624675445867	NaN
342.445209557646	NaN
344.266177564905	NaN
346.087580937189	NaN
347.909421144043	NaN
349.731699655011	NaN
351.554417939637	NaN
353.377577467467	NaN
355.201179708045	NaN
357.025226130915	NaN
358.849718205622	NaN
360.67465740171	NaN
362.500045188725	NaN
364.32588303621	NaN
366.152172413711	NaN
367.978914790771	NaN
369.806111636936	NaN
371.63376442175	NaN
373.461874614758	NaN
375.290443685503	NaN
377.119473103532	NaN
378.948964338388	NaN
380.778918859615	NaN
382.609338136759	NaN
384.440223639364	NaN
386.271576836975	0.233741397064085
388.103399199136	0.231863403223202
389.935692195392	0.230055403580618
391.768457295287	0.228568291090267
393.601695968366	0.227287506142577
395.435409684173	0.226219403372388
397.269599912254	0.224972773979024
399.104268122152	0.223677506286276
400.939415783412	0.22233320622979
402.77504436558	0.220543774156751
404.611155338198	0.218147437269342
406.447750170813	0.21537078980057
408.284830332968	0.212201053672565
410.122397294208	0.208950650629766
411.960452524078	0.205794718893024
413.798997492122	0.20347675710569
415.638033667885	0.201985751203659
417.477562520911	0.20120550265112
419.317585520746	0.200916896976259
421.158104136932	0.200946147729804
422.999119839016	0.201143250915946
424.840634096542	0.201391277235633
426.682648379054	0.201636057420689
428.525164156097	0.201854523184367
430.368182897215	0.202059233642127
432.211706071954	0.202235881622324
434.055735149857	0.202388924018616
435.900271600469	0.20251703242342
437.745316893335	0.202646268540483
439.590872497999	0.202780875788969
441.436939884006	0.202890517694503
443.2835205209	0.202987726146572
445.130615878227	0.203081943170173
446.97822742553	0.203203619370046
448.826356632355	0.203335739902938
450.675004968245	0.203472671634495
452.524173902745	0.203639990362449
454.373864905401	0.203855143387198
456.224079445756	0.204094636960902
458.074818993355	0.20441841947279
459.926085017742	0.204809875661301
461.777878988463	0.205324919613737
463.630202375062	0.205943494060532
465.483056647083	0.20670869612275
467.336443274071	0.2076141584461
469.190363725571	0.20868146215048
471.044819471127	0.209969832542907
472.899811980283	0.21147722571785
474.755342722585	0.213280420461939
476.611413167576	0.215383829409072
478.468024784802	0.217873946064321
480.325179043807	0.220901327921021
482.182877414136	0.224569793212502
484.041121365332	0.228974139393478
485.899912366942	0.234169443189689
487.759251888508	0.240152751990912
489.619141399577	0.246544653534046
491.479582369692	0.25309415109456
493.340576268398	0.259593650694433
495.202124565239	0.265889651987549
497.064228729761	0.27186672381286
498.926890231508	0.277505657022039
500.790110540024	0.282790059492811
502.653891124853	0.287751558470864
504.518233455542	0.292466039987556
506.383139001633	0.296954042948163
508.248609232672	0.30123181521688
510.114645618203	0.305262795669063
511.981249627771	0.309051782713178
513.84842273092	0.312554295747625
515.716166397195	0.315774635698349
517.584482096141	0.318781040291483
519.453371297302	0.321523796783588
521.322835470223	0.324094973730194
523.192876084447	0.326501006190099
525.063494609521	0.328727350170374
526.934692514988	0.330784130245744
528.806471270393	0.33267560445025
530.67883234528	0.334388758749145
532.551777209195	0.3359543581791
534.425307331681	0.337418321548092
536.299424182283	0.338739371593449
538.174129230547	0.339933616950989
540.049423946016	0.341026345903028
541.925309798234	0.342029612132919
543.801788256748	0.342926776420738
545.6788607911	0.343737433890298
547.556528870837	0.344424224884533
549.434793965501	0.344994445730812
551.313657544639	0.34540004532208
553.193121077794	0.345660273622237
555.07318603451	0.345757451312722
556.953853884334	0.345667993693907
558.835126096809	0.345352743884786
560.717004141479	0.344812253701773
562.59948948789	0.344050206042557
564.482583605586	0.343075004180409
566.366287964111	0.341924476087568
568.25060403301	0.340582690818909
570.135533281828	0.33906840822908
572.021077180109	0.337387858973271
573.907237197398	0.335529794635516
575.79401480324	0.333481718362714
577.681411467178	0.331246137090977
579.569428658758	0.328800641000057
581.458067847523	0.326157208255482
583.34733050302	0.323332380152211
585.237218094792	0.320330059377986
587.127732092383	0.31719295145536
589.018873965339	0.313963480083352
590.910645183204	0.310647036642046
592.803047215523	0.307229522347125
594.69608153184	0.303736396536614
596.589749601699	0.300189838226309
598.484052894646	0.296558535287769
600.378992880224	0.292875419547309
602.274571027979	0.289168541845839
604.170788807455	0.285437883677246
606.067647688197	0.281705931731964
607.965149139748	0.277996348723825
609.863294631655	0.274288351705095
611.76208563346	0.270589599843214
613.66152361471	0.266925509756943
615.561610044948	0.263308510871942
617.462346393719	0.259747456718373
619.363734130568	0.256234717510897
621.265774725039	0.252758140797505
623.168469646677	0.249355740616026
625.071820365026	0.245997181578758
626.975828349631	0.242694750104033
628.880495070036	0.239449431688215
630.785821995787	0.236246411718053
632.691810596427	0.2331191661788
634.598462341501	0.230035646610384
636.505778700554	0.227002234551285
638.413761143131	0.2239901531347
640.322411138775	0.221052965903141
642.231730157032	0.218165305664725
644.141719667447	0.215355352623924
646.052381139563	0.212608754089773
647.963716042925	0.209945050604514
649.875725847078	0.207361490433389
651.788412021566	0.20483700589391
653.701776035934	0.202381768262357
655.615819359727	0.199979309315046
657.530543462489	0.197648151545426
659.445949813765	0.195348980290679
661.362039883099	0.193079208304929
663.278815140036	0.190826895250253
665.19627705412	0.188677688106459
667.114427094896	0.186556956720161
669.033266731909	0.184485754990687
670.952797434704	0.182479395913854
672.873020672823	0.180519928309543
674.793937915814	0.178604378847862
676.715550633219	0.176772415409681
678.637860294583	0.175023732818928
680.560868369452	0.173265828041783
682.484576327369	0.171546674492693
684.408985637879	0.169882846834905
686.334097770527	0.168215937570204
688.259914194858	0.166667197322289
690.186436380415	0.165161289887505
692.113665796745	0.163638973077658
694.041603913389	0.162130523715907
695.970252199895	0.160610134250887
697.899612125806	0.15920444532736
699.829685160667	0.157882483818437
701.760472774022	0.156468495682771
703.691976435416	0.155151570200605
705.624197614394	0.153956931831997
707.557137780499	0.152767736993117
709.490798403278	0.151560753188663
711.425180952274	0.150354970628279
713.360286897031	0.149091233110841
715.296117707095	0.147960507605403
717.23267485201	0.146812911737795
719.16995980132	0.145595734123044
721.107974024571	0.144500841730035
723.046718991306	0.14345060005839
724.986196171071	0.142457967526295
726.92640703341	0.141525882518284
728.867353047867	0.140689753087587
730.809035683987	0.139676251829543
732.751456411314	0.138752174055208
734.694616699394	0.137998927134232
736.638518017771	0.137096417359592
738.583161835988	0.136248774732657
740.528549623592	0.13560562176761
742.474682850126	0.13498273477429
744.421562985136	0.134163691187336
746.369191498165	0.133397535551859
748.317569858758	0.132671003755742
750.26669953646	0.132258726720348
752.216582000815	0.131835632250237
754.167218721368	0.131479665742579
756.118611167664	0.130902832376098
758.070760809247	0.130629120098386
760.023669115661	0.130449190878012
761.977337556452	NaN
763.931767601164	NaN
765.886960719341	NaN
767.842918380527	NaN
769.799642054269	NaN
771.757133210109	NaN
773.715393317594	NaN
775.674423846266	NaN
777.634226265672	NaN
779.594802045354	NaN
781.556152654859	NaN
783.518279563731	NaN
785.481184241513	NaN
787.444868157751	NaN
789.40933278199	NaN
791.374579583773	NaN
793.340610032646	NaN
795.307425598153	NaN
797.275027749839	NaN
799.243417957247	NaN
801.212597689924	NaN
803.182568417413	NaN
805.153331609259	NaN
807.124888735006	NaN
809.097241264199	NaN
811.070390666383	NaN
813.044338411102	NaN
815.019085967901	NaN
816.994634806324	NaN
818.970986395917	NaN
820.948142206222	NaN
