# Supplementary material for: Editorial Note: The role of 9-O-acetylated glycan receptor moieties in the typhoid toxin binding and intoxication
Source: PLoS Pathog. 2026 Jul 13;22(7):e1014413. doi: 10.1371/journal.ppat.1014413 (PMC13362111; doi:10.1371/journal.ppat.1014413)
Supplement: S1 File — (ZIP) [file ppat.1014413.s001.zip › SPR Data/OpenSPR/2020-01-06--16-14-49--TyT WT/ResponseData/InjectionAbsorbanceSpectra/buffer_2287.38s_Absorbance.csv]

Channel1
WAVELENGTH (nm)	ABSORBANCE
338.804573760023	NaN
340.624675445867	NaN
342.445209557646	NaN
344.266177564905	NaN
346.087580937189	NaN
347.909421144043	NaN
349.731699655011	NaN
351.554417939637	NaN
353.377577467467	NaN
355.201179708045	NaN
357.025226130915	NaN
358.849718205622	NaN
360.67465740171	NaN
362.500045188725	NaN
364.32588303621	NaN
366.152172413711	NaN
367.978914790771	NaN
369.806111636936	NaN
371.63376442175	NaN
373.461874614758	NaN
375.290443685503	NaN
377.119473103532	NaN
378.948964338388	NaN
380.778918859615	NaN
382.609338136759	NaN
384.440223639364	NaN
386.271576836975	0.233829979936574
388.103399199136	0.231942549566733
389.935692195392	0.230151152101607
391.768457295287	0.228681123639961
393.601695968366	0.227415496284867
395.435409684173	0.226354498575248
397.269599912254	0.225094609725843
399.104268122152	0.223788106586449
400.939415783412	0.222445580632306
402.77504436558	0.220645029207805
404.611155338198	0.218235786688024
406.447750170813	0.215459879708316
408.284830332968	0.212293272819952
410.122397294208	0.209042567851517
411.960452524078	0.205883106972608
413.798997492122	0.203560618848132
415.638033667885	0.202067783200468
417.477562520911	0.201285592984222
419.317585520746	0.201000803074797
421.158104136932	0.201032739496391
422.999119839016	0.201232721090328
424.840634096542	0.201481555208196
426.682648379054	0.201726560661701
428.525164156097	0.201944680594742
430.368182897215	0.202150667407242
432.211706071954	0.202325233966197
434.055735149857	0.202476801756389
435.900271600469	0.202605275022726
437.745316893335	0.202734749602983
439.590872497999	0.202867953373984
441.436939884006	0.202977586978468
443.2835205209	0.203075996462312
445.130615878227	0.203170241027653
446.97822742553	0.203292690998294
448.826356632355	0.203425080667441
450.675004968245	0.203560718273859
452.524173902745	0.203728728412388
454.373864905401	0.203943848299386
456.224079445756	0.204182860529096
458.074818993355	0.204508498971719
459.926085017742	0.204898885303258
461.777878988463	0.205411461073526
463.630202375062	0.2060299332808
465.483056647083	0.206795527811982
467.336443274071	0.207698627131303
469.190363725571	0.208765920891353
471.044819471127	0.210054466203932
472.899811980283	0.2115626617126
474.755342722585	0.213367830127481
476.611413167576	0.215469647171256
478.468024784802	0.217962169723935
480.325179043807	0.220991355008816
482.182877414136	0.224660372013198
484.041121365332	0.229064497192453
485.899912366942	0.234258990194628
487.759251888508	0.24024278658852
489.619141399577	0.246633966875034
491.479582369692	0.253184148767569
493.340576268398	0.259680485269806
495.202124565239	0.265974988193734
497.064228729761	0.271949141552048
498.926890231508	0.277583848082976
500.790110540024	0.282864690136035
502.653891124853	0.287822234513067
504.518233455542	0.292532761736038
506.383139001633	0.29701656963539
508.248609232672	0.301293390531899
510.114645618203	0.305322646291073
511.981249627771	0.309109731036444
513.84842273092	0.31260998306748
515.716166397195	0.315828102897304
517.584482096141	0.318831460461859
519.453371297302	0.321572417291028
521.322835470223	0.324138939365644
523.192876084447	0.326539705397406
525.063494609521	0.328761222533514
526.934692514988	0.33081444989375
528.806471270393	0.332704557204453
530.67883234528	0.334413738871537
532.551777209195	0.335974711600004
534.425307331681	0.337434307846385
536.299424182283	0.338752974591764
538.174129230547	0.339944747551198
540.049423946016	0.341033022549573
541.925309798234	0.342033135291568
543.801788256748	0.342928979758213
545.6788607911	0.343735360622872
547.556528870837	0.344417374148613
549.434793965501	0.34498317933108
551.313657544639	0.345386551043628
553.193121077794	0.345644143020071
555.07318603451	0.345734985956964
556.953853884334	0.345643393191934
558.835126096809	0.345325660290491
560.717004141479	0.344782854515838
562.59948948789	0.344017179365017
564.482583605586	0.34303862179305
566.366287964111	0.341885475095529
568.25060403301	0.340539454027077
570.135533281828	0.339023599138609
572.021077180109	0.337340284021503
573.907237197398	0.335479246214436
575.79401480324	0.333428965289953
577.681411467178	0.33119198414445
579.569428658758	0.328745488567788
581.458067847523	0.326101231119025
583.34733050302	0.323275405785073
585.237218094792	0.320270354338958
587.127732092383	0.317133020830692
589.018873965339	0.313902279099921
590.910645183204	0.310584598606102
592.803047215523	0.307167187040362
594.69608153184	0.303675421422762
596.589749601699	0.300128431711563
598.484052894646	0.296499892243513
600.378992880224	0.292818889800562
602.274571027979	0.289114601939724
604.170788807455	0.285386146603022
606.067647688197	0.281654751328363
607.965149139748	0.27794613806168
609.863294631655	0.274242099919252
611.76208563346	0.270543891651692
613.66152361471	0.266879776313039
615.561610044948	0.263263442084843
617.462346393719	0.259707307646034
619.363734130568	0.256195226048188
621.265774725039	0.252720441866773
623.168469646677	0.249319327220667
625.071820365026	0.245962822220925
626.975828349631	0.242661987151456
628.880495070036	0.239415201770964
630.785821995787	0.236215557522316
632.691810596427	0.233093224936444
634.598462341501	0.230008933630571
636.505778700554	0.226976171655395
638.413761143131	0.223962757089149
640.322411138775	0.221026163894806
642.231730157032	0.218138366515233
644.141719667447	0.215328728768183
646.052381139563	0.212586259563386
647.963716042925	0.209924391307964
649.875725847078	0.207343823563945
651.788412021566	0.204820314802685
653.701776035934	0.202368256873832
655.615819359727	0.199967218170895
657.530543462489	0.197636838922621
659.445949813765	0.195339669601688
661.362039883099	0.193073875116101
663.278815140036	0.190824695747905
665.19627705412	0.18867657874508
667.114427094896	0.186555298872055
669.033266731909	0.184484352814573
670.952797434704	0.182476003529056
672.873020672823	0.180511927971849
674.793937915814	0.178594710566694
676.715550633219	0.176761092557504
678.637860294583	0.175012369243368
680.560868369452	0.173251117598679
682.484576327369	0.17153119458907
684.408985637879	0.169864069563538
686.334097770527	0.16819731438535
688.259914194858	0.166640138267069
690.186436380415	0.165138105642915
692.113665796745	0.163612865868543
694.041603913389	0.162111187413135
695.970252199895	0.160580702314613
697.899612125806	0.159178605722521
699.829685160667	0.157850995635219
701.760472774022	0.156436235442244
703.691976435416	0.155116776929636
705.624197614394	0.153919572927135
707.557137780499	0.152736403100988
709.490798403278	0.151518173550599
711.425180952274	0.150302268130787
713.360286897031	0.149036818170948
715.296117707095	0.147896728505367
717.23267485201	0.14674314083249
719.16995980132	0.145543798117664
721.107974024571	0.144459679285194
723.046718991306	0.143422851393616
724.986196171071	0.14242122014694
726.92640703341	0.141489108417423
728.867353047867	0.140652939037933
730.809035683987	0.139647885665455
732.751456411314	0.138722853600784
734.694616699394	0.137968434306197
736.638518017771	0.137065116878209
738.583161835988	0.136217103711296
740.528549623592	0.13556443068646
742.474682850126	0.134940464944775
744.421562985136	0.134073872801082
746.369191498165	0.133311629260515
748.317569858758	0.132573817298081
750.26669953646	0.132187304213287
752.216582000815	0.131744425023376
754.167218721368	0.13133707135575
756.118611167664	0.130743585343759
758.070760809247	0.130456574547484
760.023669115661	0.130323080114094
761.977337556452	NaN
763.931767601164	NaN
765.886960719341	NaN
767.842918380527	NaN
769.799642054269	NaN
771.757133210109	NaN
773.715393317594	NaN
775.674423846266	NaN
777.634226265672	NaN
779.594802045354	NaN
781.556152654859	NaN
783.518279563731	NaN
785.481184241513	NaN
787.444868157751	NaN
789.40933278199	NaN
791.374579583773	NaN
793.340610032646	NaN
795.307425598153	NaN
797.275027749839	NaN
799.243417957247	NaN
801.212597689924	NaN
803.182568417413	NaN
805.153331609259	NaN
807.124888735006	NaN
809.097241264199	NaN
811.070390666383	NaN
813.044338411102	NaN
815.019085967901	NaN
816.994634806324	NaN
818.970986395917	NaN
820.948142206222	NaN
