# Supplementary material for: Editorial Note: The role of 9-O-acetylated glycan receptor moieties in the typhoid toxin binding and intoxication
Source: PLoS Pathog. 2026 Jul 13;22(7):e1014413. doi: 10.1371/journal.ppat.1014413 (PMC13362111; doi:10.1371/journal.ppat.1014413)
Supplement: S1 File — (ZIP) [file ppat.1014413.s001.zip › SPR Data/OpenSPR/2020-01-06--16-14-49--TyT WT/ResponseData/InjectionAbsorbanceSpectra/buffer_2409.87s_Absorbance.csv]

Channel1
WAVELENGTH (nm)	ABSORBANCE
338.804573760023	NaN
340.624675445867	NaN
342.445209557646	NaN
344.266177564905	NaN
346.087580937189	NaN
347.909421144043	NaN
349.731699655011	NaN
351.554417939637	NaN
353.377577467467	NaN
355.201179708045	NaN
357.025226130915	NaN
358.849718205622	NaN
360.67465740171	NaN
362.500045188725	NaN
364.32588303621	NaN
366.152172413711	NaN
367.978914790771	NaN
369.806111636936	NaN
371.63376442175	NaN
373.461874614758	NaN
375.290443685503	NaN
377.119473103532	NaN
378.948964338388	NaN
380.778918859615	NaN
382.609338136759	NaN
384.440223639364	NaN
386.271576836975	0.23492399023681
388.103399199136	0.232887396739089
389.935692195392	0.230921968815254
391.768457295287	0.229329879155562
393.601695968366	0.227957183407716
395.435409684173	0.226800122671228
397.269599912254	0.225484171906159
399.104268122152	0.224126232678231
400.939415783412	0.22272511688341
402.77504436558	0.220877548255767
404.611155338198	0.218435715545246
406.447750170813	0.21562837315674
408.284830332968	0.212440388455126
410.122397294208	0.209168441914693
411.960452524078	0.205996469881978
413.798997492122	0.203669318647518
415.638033667885	0.202175864865952
417.477562520911	0.201397010711243
419.317585520746	0.201112575242013
421.158104136932	0.201148877830886
422.999119839016	0.201352482923795
424.840634096542	0.201604972193221
426.682648379054	0.20185386165214
428.525164156097	0.202070759802698
430.368182897215	0.202277569119672
432.211706071954	0.202453772948521
434.055735149857	0.202609628528459
435.900271600469	0.202740282046217
437.745316893335	0.202870479529021
439.590872497999	0.203002829560812
441.436939884006	0.203114236900952
443.2835205209	0.203214199951443
445.130615878227	0.203308096480326
446.97822742553	0.203429995302707
448.826356632355	0.203563150547435
450.675004968245	0.203698230562911
452.524173902745	0.203864200413687
454.373864905401	0.204078759621837
456.224079445756	0.20431557851129
458.074818993355	0.204640843590581
459.926085017742	0.205032884398227
461.777878988463	0.205545061878261
463.630202375062	0.206161676299639
465.483056647083	0.206924471805491
467.336443274071	0.207826818345704
469.190363725571	0.208891796565886
471.044819471127	0.210178999442372
472.899811980283	0.211685174165342
474.755342722585	0.213487768981129
476.611413167576	0.215590238887544
478.468024784802	0.218083130857272
480.325179043807	0.22111183128741
482.182877414136	0.224777985043767
484.041121365332	0.229184930501082
485.899912366942	0.23438300178118
487.759251888508	0.240370685748785
489.619141399577	0.246761477917546
491.479582369692	0.253309138596319
493.340576268398	0.259801831715283
495.202124565239	0.266090217965799
497.064228729761	0.272057575306216
498.926890231508	0.277686715934511
500.790110540024	0.282960624522708
502.653891124853	0.287913338574729
504.518233455542	0.292619490749522
506.383139001633	0.297100207781107
508.248609232672	0.301372100400319
510.114645618203	0.305394322602193
511.981249627771	0.309175833025407
513.84842273092	0.312672374265534
515.716166397195	0.315888676217357
517.584482096141	0.318887179180048
519.453371297302	0.321624219241426
521.322835470223	0.32418839748673
523.192876084447	0.326588558312208
525.063494609521	0.328807486959367
526.934692514988	0.330859745620861
528.806471270393	0.332747926777083
530.67883234528	0.334455120530479
532.551777209195	0.336015207887869
534.425307331681	0.337471921458327
536.299424182283	0.338787633649956
538.174129230547	0.339977490831141
540.049423946016	0.341063475873385
541.925309798234	0.342062960163996
543.801788256748	0.34295570197491
545.6788607911	0.343760398545728
547.556528870837	0.344441850792097
549.434793965501	0.345006786768131
551.313657544639	0.345407194899693
553.193121077794	0.345663846130421
555.07318603451	0.345755677689753
556.953853884334	0.345662806396793
558.835126096809	0.345346733232953
560.717004141479	0.344801933353315
562.59948948789	0.344034781781339
564.482583605586	0.343052583911898
566.366287964111	0.341899861194703
568.25060403301	0.340554112094255
570.135533281828	0.339037079818694
572.021077180109	0.337354925448224
573.907237197398	0.33549390575935
575.79401480324	0.333443657491412
577.681411467178	0.331206836531763
579.569428658758	0.328759517990695
581.458067847523	0.3261151916444
583.34733050302	0.323288393609572
585.237218094792	0.320284270752364
587.127732092383	0.317148703081999
589.018873965339	0.313918809884225
590.910645183204	0.310603586090103
592.803047215523	0.307186808145932
594.69608153184	0.303694764256268
596.589749601699	0.300148193318617
598.484052894646	0.296520460019479
600.378992880224	0.292838726118583
602.274571027979	0.289132080676446
604.170788807455	0.285402260768534
606.067647688197	0.281670271140627
607.965149139748	0.277962652533009
609.863294631655	0.27425895279891
611.76208563346	0.2705629407482
613.66152361471	0.266899757441332
615.561610044948	0.263286078686249
617.462346393719	0.259731000968542
619.363734130568	0.256220259444197
621.265774725039	0.252745448862816
623.168469646677	0.249346832123224
625.071820365026	0.245991769577739
626.975828349631	0.24269184350853
628.880495070036	0.239448460872503
630.785821995787	0.236248308619832
632.691810596427	0.233126313957089
634.598462341501	0.230044724210574
636.505778700554	0.227013137820361
638.413761143131	0.2240042493181
640.322411138775	0.221072338837785
642.231730157032	0.21819004750446
644.141719667447	0.215382869580995
646.052381139563	0.212642263540942
647.963716042925	0.20998226135619
649.875725847078	0.207401150718953
651.788412021566	0.204879149432142
653.701776035934	0.2024248124985
655.615819359727	0.2000260676581
657.530543462489	0.197696383476619
659.445949813765	0.195402264436813
661.362039883099	0.193137993660215
663.278815140036	0.190889114359468
665.19627705412	0.188742035915473
667.114427094896	0.186624197004488
669.033266731909	0.184553119764509
670.952797434704	0.182545178918884
672.873020672823	0.18059031357162
674.793937915814	0.178674267711121
676.715550633219	0.176841448279423
678.637860294583	0.175093757020771
680.560868369452	0.17334583390291
682.484576327369	0.171629064450712
684.408985637879	0.169969192351339
686.334097770527	0.168308255581252
688.259914194858	0.166758066852418
690.186436380415	0.165256610607366
692.113665796745	0.163736964711138
694.041603913389	0.162229248425224
695.970252199895	0.160707160565729
697.899612125806	0.159305060570411
699.829685160667	0.157995822083357
701.760472774022	0.156585122999924
703.691976435416	0.155274685338605
705.624197614394	0.154087035196474
707.557137780499	0.15291064182601
709.490798403278	0.151701532262517
711.425180952274	0.150486216883241
713.360286897031	0.149219211195029
715.296117707095	0.148088498365132
717.23267485201	0.146939043837058
719.16995980132	0.145734069776338
721.107974024571	0.14465882969701
723.046718991306	0.143599487655574
724.986196171071	0.142608166771934
726.92640703341	0.14169008009078
728.867353047867	0.140871989420791
730.809035683987	0.139882713196692
732.751456411314	0.1389850309662
734.694616699394	0.138249958774068
736.638518017771	0.137381254418203
738.583161835988	0.136558928050543
740.528549623592	0.135933679016454
742.474682850126	0.135351295525651
744.421562985136	0.134528933816725
746.369191498165	0.133797813334915
748.317569858758	0.13308338817218
750.26669953646	0.132689752969349
752.216582000815	0.132209884850424
754.167218721368	0.131881145727453
756.118611167664	0.131390212675207
758.070760809247	0.131137318536626
760.023669115661	0.130984377131333
761.977337556452	NaN
763.931767601164	NaN
765.886960719341	NaN
767.842918380527	NaN
769.799642054269	NaN
771.757133210109	NaN
773.715393317594	NaN
775.674423846266	NaN
777.634226265672	NaN
779.594802045354	NaN
781.556152654859	NaN
783.518279563731	NaN
785.481184241513	NaN
787.444868157751	NaN
789.40933278199	NaN
791.374579583773	NaN
793.340610032646	NaN
795.307425598153	NaN
797.275027749839	NaN
799.243417957247	NaN
801.212597689924	NaN
803.182568417413	NaN
805.153331609259	NaN
807.124888735006	NaN
809.097241264199	NaN
811.070390666383	NaN
813.044338411102	NaN
815.019085967901	NaN
816.994634806324	NaN
818.970986395917	NaN
820.948142206222	NaN
