# Supplementary material for: Editorial Note: The role of 9-O-acetylated glycan receptor moieties in the typhoid toxin binding and intoxication
Source: PLoS Pathog. 2026 Jul 13;22(7):e1014413. doi: 10.1371/journal.ppat.1014413 (PMC13362111; doi:10.1371/journal.ppat.1014413)
Supplement: S1 File — (ZIP) [file ppat.1014413.s001.zip › SPR Data/OpenSPR/2020-01-06--16-14-49--TyT WT/ResponseData/InjectionAbsorbanceSpectra/buffer_2658.27s_Absorbance.csv]

Channel1
WAVELENGTH (nm)	ABSORBANCE
338.804573760023	NaN
340.624675445867	NaN
342.445209557646	NaN
344.266177564905	NaN
346.087580937189	NaN
347.909421144043	NaN
349.731699655011	NaN
351.554417939637	NaN
353.377577467467	NaN
355.201179708045	NaN
357.025226130915	NaN
358.849718205622	NaN
360.67465740171	NaN
362.500045188725	NaN
364.32588303621	NaN
366.152172413711	NaN
367.978914790771	NaN
369.806111636936	NaN
371.63376442175	NaN
373.461874614758	NaN
375.290443685503	NaN
377.119473103532	NaN
378.948964338388	NaN
380.778918859615	NaN
382.609338136759	NaN
384.440223639364	NaN
386.271576836975	0.235304088878052
388.103399199136	0.233196619327701
389.935692195392	0.231224776703565
391.768457295287	0.229641786792367
393.601695968366	0.228280998858434
395.435409684173	0.227154490265612
397.269599912254	0.22584953454879
399.104268122152	0.22448728626153
400.939415783412	0.223091309419375
402.77504436558	0.221255786583429
404.611155338198	0.218806518992074
406.447750170813	0.216002431062759
408.284830332968	0.212817961265582
410.122397294208	0.209546718639777
411.960452524078	0.206371844057239
413.798997492122	0.204035752026531
415.638033667885	0.202537801331351
417.477562520911	0.201749880729735
419.317585520746	0.201459153783547
421.158104136932	0.201490367102746
422.999119839016	0.201690409561131
424.840634096542	0.201937636543492
426.682648379054	0.202182985705177
428.525164156097	0.202401846626749
430.368182897215	0.202607383992679
432.211706071954	0.202782092041681
434.055735149857	0.202934618377803
435.900271600469	0.203061711155579
437.745316893335	0.203190894810895
439.590872497999	0.203325485969659
441.436939884006	0.203436155121168
443.2835205209	0.203536058686481
445.130615878227	0.203630137793711
446.97822742553	0.203751188615792
448.826356632355	0.203883668617783
450.675004968245	0.204018935255202
452.524173902745	0.2041836476979
454.373864905401	0.204398770268334
456.224079445756	0.204636960848235
458.074818993355	0.204960351369439
459.926085017742	0.205351064137566
461.777878988463	0.205863350261768
463.630202375062	0.206479521428239
465.483056647083	0.207242487545273
467.336443274071	0.208144499549022
469.190363725571	0.209208829176102
471.044819471127	0.210494661424204
472.899811980283	0.211999941832282
474.755342722585	0.213802361969367
476.611413167576	0.21590380379004
478.468024784802	0.218393143461637
480.325179043807	0.221423281521385
482.182877414136	0.225089754598497
484.041121365332	0.229493205868052
485.899912366942	0.234687534526441
487.759251888508	0.240671855629077
489.619141399577	0.247063025266473
491.479582369692	0.253610809741875
493.340576268398	0.260105995704713
495.202124565239	0.266400013980476
497.064228729761	0.27236990073137
498.926890231508	0.277999865494596
500.790110540024	0.283277103879045
502.653891124853	0.28823284613229
504.518233455542	0.292938748068926
506.383139001633	0.297421962497078
508.248609232672	0.301698332420311
510.114645618203	0.305722375182258
511.981249627771	0.309506976500784
513.84842273092	0.31300152373417
515.716166397195	0.316214662685487
517.584482096141	0.319213512067795
519.453371297302	0.321949515678156
521.322835470223	0.324514604631552
523.192876084447	0.326915478862909
525.063494609521	0.329135492247507
526.934692514988	0.331186834512476
528.806471270393	0.333077093355021
530.67883234528	0.334785425847304
532.551777209195	0.336345792694913
534.425307331681	0.337804156486542
536.299424182283	0.339120387140379
538.174129230547	0.340311226817631
540.049423946016	0.341399370430953
541.925309798234	0.34239945348139
543.801788256748	0.343292796220186
545.6788607911	0.344098370415556
547.556528870837	0.344781185058252
549.434793965501	0.34534533788243
551.313657544639	0.34574651458766
553.193121077794	0.346002739156744
555.07318603451	0.346094061430873
556.953853884334	0.346000382395928
558.835126096809	0.345681349844052
560.717004141479	0.345137402149886
562.59948948789	0.344370889645542
564.482583605586	0.343390718678729
566.366287964111	0.342238121869111
568.25060403301	0.340891804174355
570.135533281828	0.339374223728443
572.021077180109	0.337688539956123
573.907237197398	0.335827772959777
575.79401480324	0.333778824801829
577.681411467178	0.331542841679812
579.569428658758	0.329094855497628
581.458067847523	0.326451220840811
583.34733050302	0.323624500669571
585.237218094792	0.320617632760159
587.127732092383	0.317481571828875
589.018873965339	0.314250799766974
590.910645183204	0.31093596727951
592.803047215523	0.307519536098333
594.69608153184	0.304027108221271
596.589749601699	0.300481826226848
598.484052894646	0.296852529089929
600.378992880224	0.293169365752303
602.274571027979	0.2894624243686
604.170788807455	0.28573449865893
606.067647688197	0.282001595144399
607.965149139748	0.278292633604053
609.863294631655	0.274589266318846
611.76208563346	0.270891710692999
613.66152361471	0.267228455438371
615.561610044948	0.263612327515041
617.462346393719	0.260054085271253
619.363734130568	0.256541667326718
621.265774725039	0.253065842762968
623.168469646677	0.249664540869653
625.071820365026	0.24630615767903
626.975828349631	0.24300645261092
628.880495070036	0.239760510320949
630.785821995787	0.236560714446092
632.691810596427	0.233437482457907
634.598462341501	0.23035465794951
636.505778700554	0.227323558183119
638.413761143131	0.224309309836983
640.322411138775	0.221375587390833
642.231730157032	0.218490482560115
644.141719667447	0.21568077317306
646.052381139563	0.212937133088888
647.963716042925	0.210276200115201
649.875725847078	0.207696350384313
651.788412021566	0.205173730532796
653.701776035934	0.20271974940725
655.615819359727	0.200319092532089
657.530543462489	0.197991376886742
659.445949813765	0.195694418706952
661.362039883099	0.193426377438202
663.278815140036	0.191179467170762
665.19627705412	0.18903184526656
667.114427094896	0.186911750199993
669.033266731909	0.184842164479444
670.952797434704	0.182836635820223
672.873020672823	0.180879132874213
674.793937915814	0.17896008183458
676.715550633219	0.177126213407438
678.637860294583	0.175381699036031
680.560868369452	0.17362923218517
682.484576327369	0.171907351470417
684.408985637879	0.170244942520465
686.334097770527	0.168581744566396
688.259914194858	0.16702583273028
690.186436380415	0.165527689073367
692.113665796745	0.164004336225391
694.041603913389	0.162505241053763
695.970252199895	0.160990721629837
697.899612125806	0.159585203120117
699.829685160667	0.158273101665039
701.760472774022	0.156864281866642
703.691976435416	0.155554136739711
705.624197614394	0.154356782932637
707.557137780499	0.153181668114909
709.490798403278	0.151969019896891
711.425180952274	0.150756723598917
713.360286897031	0.149489373514401
715.296117707095	0.148352181148367
717.23267485201	0.147210249729378
719.16995980132	0.146013507146105
721.107974024571	0.144935477486604
723.046718991306	0.143890666295243
724.986196171071	0.142902912740839
726.92640703341	0.141990534002056
728.867353047867	0.141167208414882
730.809035683987	0.140171122236113
732.751456411314	0.139248256243168
734.694616699394	0.138496584689536
736.638518017771	0.137603193155471
738.583161835988	0.136768768148088
740.528549623592	0.136151139091159
742.474682850126	0.135547382211432
744.421562985136	0.134730342766409
746.369191498165	0.134004416710222
748.317569858758	0.133312559794908
750.26669953646	0.132962369503669
752.216582000815	0.132535182557862
754.167218721368	0.132204637950172
756.118611167664	0.131719697509963
758.070760809247	0.131476037444737
760.023669115661	0.131350800409698
761.977337556452	NaN
763.931767601164	NaN
765.886960719341	NaN
767.842918380527	NaN
769.799642054269	NaN
771.757133210109	NaN
773.715393317594	NaN
775.674423846266	NaN
777.634226265672	NaN
779.594802045354	NaN
781.556152654859	NaN
783.518279563731	NaN
785.481184241513	NaN
787.444868157751	NaN
789.40933278199	NaN
791.374579583773	NaN
793.340610032646	NaN
795.307425598153	NaN
797.275027749839	NaN
799.243417957247	NaN
801.212597689924	NaN
803.182568417413	NaN
805.153331609259	NaN
807.124888735006	NaN
809.097241264199	NaN
811.070390666383	NaN
813.044338411102	NaN
815.019085967901	NaN
816.994634806324	NaN
818.970986395917	NaN
820.948142206222	NaN
