# Supplementary material for: Editorial Note: The role of 9-O-acetylated glycan receptor moieties in the typhoid toxin binding and intoxication
Source: PLoS Pathog. 2026 Jul 13;22(7):e1014413. doi: 10.1371/journal.ppat.1014413 (PMC13362111; doi:10.1371/journal.ppat.1014413)
Supplement: S1 File — (ZIP) [file ppat.1014413.s001.zip › SPR Data/OpenSPR/2020-01-06--16-14-49--TyT WT/ResponseData/InjectionAbsorbanceSpectra/buffer_2902.4s_Absorbance.csv]

Channel1
WAVELENGTH (nm)	ABSORBANCE
338.804573760023	NaN
340.624675445867	NaN
342.445209557646	NaN
344.266177564905	NaN
346.087580937189	NaN
347.909421144043	NaN
349.731699655011	NaN
351.554417939637	NaN
353.377577467467	NaN
355.201179708045	NaN
357.025226130915	NaN
358.849718205622	NaN
360.67465740171	NaN
362.500045188725	NaN
364.32588303621	NaN
366.152172413711	NaN
367.978914790771	NaN
369.806111636936	NaN
371.63376442175	NaN
373.461874614758	NaN
375.290443685503	NaN
377.119473103532	NaN
378.948964338388	NaN
380.778918859615	NaN
382.609338136759	NaN
384.440223639364	NaN
386.271576836975	0.235837775389602
388.103399199136	0.233645966548599
389.935692195392	0.23161911633063
391.768457295287	0.229976394328508
393.601695968366	0.228565090618145
395.435409684173	0.227400341485383
397.269599912254	0.226074870434216
399.104268122152	0.224713000953667
400.939415783412	0.223305416696586
402.77504436558	0.221472091862417
404.611155338198	0.219032166576794
406.447750170813	0.216235976623044
408.284830332968	0.213039941123329
410.122397294208	0.209768476360595
411.960452524078	0.206589789781491
413.798997492122	0.204252414869413
415.638033667885	0.202748485427777
417.477562520911	0.201955354824796
419.317585520746	0.201658703637523
421.158104136932	0.201681371930398
422.999119839016	0.201870321143575
424.840634096542	0.202114155691084
426.682648379054	0.202355544573744
428.525164156097	0.202570707762564
430.368182897215	0.202772604480653
432.211706071954	0.202944473827691
434.055735149857	0.203093721246417
435.900271600469	0.203218552704317
437.745316893335	0.203344805666218
439.590872497999	0.203475719665075
441.436939884006	0.203584227866597
443.2835205209	0.2036816613851
445.130615878227	0.203774316417971
446.97822742553	0.203894631027473
448.826356632355	0.20402485662997
450.675004968245	0.204159462260544
452.524173902745	0.204326211918173
454.373864905401	0.204540559797363
456.224079445756	0.204777490203269
458.074818993355	0.205100172827255
459.926085017742	0.205490873128554
461.777878988463	0.206003692513934
463.630202375062	0.206621044404462
465.483056647083	0.207383647892558
467.336443274071	0.208285131886329
469.190363725571	0.209351058399621
471.044819471127	0.210636514237242
472.899811980283	0.212142013755222
474.755342722585	0.213942796844264
476.611413167576	0.216043097961499
478.468024784802	0.218531736092782
480.325179043807	0.221554371927478
482.182877414136	0.225210878665006
484.041121365332	0.229610740375135
485.899912366942	0.234801032737428
487.759251888508	0.240781012916796
489.619141399577	0.247168276298932
491.479582369692	0.253713605110522
493.340576268398	0.260207068595997
495.202124565239	0.266498545749292
497.064228729761	0.272470315350959
498.926890231508	0.278107048211916
500.790110540024	0.283384974087927
502.653891124853	0.288341835217828
504.518233455542	0.293049581018716
506.383139001633	0.29753286615197
508.248609232672	0.301806514557898
510.114645618203	0.305831690435007
511.981249627771	0.30961699464657
513.84842273092	0.313114612237157
515.716166397195	0.316328916177414
517.584482096141	0.319328614585799
519.453371297302	0.322066887495998
521.322835470223	0.324631152748765
523.192876084447	0.327031519057651
525.063494609521	0.329251650890962
526.934692514988	0.331304523149122
528.806471270393	0.333192801742203
530.67883234528	0.334899627368317
532.551777209195	0.33646172013158
534.425307331681	0.337919325256047
536.299424182283	0.339235240852771
538.174129230547	0.340425498694665
540.049423946016	0.341513378122224
541.925309798234	0.342512911618433
543.801788256748	0.343405528883029
545.6788607911	0.344209643544177
547.556528870837	0.344892075523211
549.434793965501	0.345455029738893
551.313657544639	0.345854332136076
553.193121077794	0.346109400518474
555.07318603451	0.346198535128366
556.953853884334	0.3461054393702
558.835126096809	0.345788010838381
560.717004141479	0.345243703880301
562.59948948789	0.344476164718031
564.482583605586	0.343494234652231
566.366287964111	0.342340856555538
568.25060403301	0.340994476941441
570.135533281828	0.339477541539018
572.021077180109	0.337794305929583
573.907237197398	0.335932396643767
575.79401480324	0.333881001229806
577.681411467178	0.33164436905745
579.569428658758	0.329196987829962
581.458067847523	0.326554236626976
583.34733050302	0.323728621444208
585.237218094792	0.320722488005976
587.127732092383	0.317586157007745
589.018873965339	0.314355547375788
590.910645183204	0.311038903638339
592.803047215523	0.307622475180571
594.69608153184	0.3041313656958
596.589749601699	0.300584392593286
598.484052894646	0.296956892743715
600.378992880224	0.293274431404744
602.274571027979	0.289568573031091
604.170788807455	0.285837506511451
606.067647688197	0.282105719294975
607.965149139748	0.278398286107081
609.863294631655	0.274692772268659
611.76208563346	0.270996414739326
613.66152361471	0.26733237215862
615.561610044948	0.263716844318267
617.462346393719	0.260158424194327
619.363734130568	0.256645762935673
621.265774725039	0.253170897456654
623.168469646677	0.249771260250729
625.071820365026	0.246412662031851
626.975828349631	0.243113490087663
628.880495070036	0.239867722630152
630.785821995787	0.236666825731111
632.691810596427	0.233545168898441
634.598462341501	0.23046375385549
636.505778700554	0.227431020839529
638.413761143131	0.224417293197056
640.322411138775	0.22148156519511
642.231730157032	0.218598369214751
644.141719667447	0.215788408595004
646.052381139563	0.21304584809551
647.963716042925	0.210385932692281
649.875725847078	0.207804714864135
651.788412021566	0.205283889466838
653.701776035934	0.20283309906268
655.615819359727	0.200431297327419
657.530543462489	0.198101026948975
659.445949813765	0.195801435116593
661.362039883099	0.193534347326066
663.278815140036	0.191288239241562
665.19627705412	0.189140261310835
667.114427094896	0.187018953417531
669.033266731909	0.184953977460595
670.952797434704	0.18295015932888
672.873020672823	0.180989198347563
674.793937915814	0.179072177606636
676.715550633219	0.177237865069723
678.637860294583	0.175492115306634
680.560868369452	0.173737299380186
682.484576327369	0.172022375686176
684.408985637879	0.170359859798657
686.334097770527	0.168697519719867
688.259914194858	0.167144452073534
690.186436380415	0.165641248397949
692.113665796745	0.164124964466043
694.041603913389	0.162616724671283
695.970252199895	0.161100355963064
697.899612125806	0.159698751300811
699.829685160667	0.158387241092594
701.760472774022	0.156972806145467
703.691976435416	0.15566689377687
705.624197614394	0.154475543134719
707.557137780499	0.153304591234298
709.490798403278	0.152094958436031
711.425180952274	0.150876963024091
713.360286897031	0.149607943866196
715.296117707095	0.148484942848473
717.23267485201	0.147345970035401
719.16995980132	0.146146821240614
721.107974024571	0.145075818681843
723.046718991306	0.144034511019617
724.986196171071	0.14304524213235
726.92640703341	0.14210806346392
728.867353047867	0.141282653946981
730.809035683987	0.1402797218793
732.751456411314	0.139381352438044
734.694616699394	0.13865646399185
736.638518017771	0.137805017334342
738.583161835988	0.136970076993388
740.528549623592	0.136368938640552
742.474682850126	0.135789352659839
744.421562985136	0.134992366751357
746.369191498165	0.134308456962543
748.317569858758	0.133596563951102
750.26669953646	0.133213327945017
752.216582000815	0.132834356769851
754.167218721368	0.132532018332034
756.118611167664	0.132023075496744
758.070760809247	0.131814198638105
760.023669115661	0.131740138144585
761.977337556452	NaN
763.931767601164	NaN
765.886960719341	NaN
767.842918380527	NaN
769.799642054269	NaN
771.757133210109	NaN
773.715393317594	NaN
775.674423846266	NaN
777.634226265672	NaN
779.594802045354	NaN
781.556152654859	NaN
783.518279563731	NaN
785.481184241513	NaN
787.444868157751	NaN
789.40933278199	NaN
791.374579583773	NaN
793.340610032646	NaN
795.307425598153	NaN
797.275027749839	NaN
799.243417957247	NaN
801.212597689924	NaN
803.182568417413	NaN
805.153331609259	NaN
807.124888735006	NaN
809.097241264199	NaN
811.070390666383	NaN
813.044338411102	NaN
815.019085967901	NaN
816.994634806324	NaN
818.970986395917	NaN
820.948142206222	NaN
