# Supplementary material for: Editorial Note: The role of 9-O-acetylated glycan receptor moieties in the typhoid toxin binding and intoxication
Source: PLoS Pathog. 2026 Jul 13;22(7):e1014413. doi: 10.1371/journal.ppat.1014413 (PMC13362111; doi:10.1371/journal.ppat.1014413)
Supplement: S1 File — (ZIP) [file ppat.1014413.s001.zip › SPR Data/OpenSPR/2020-01-06--16-14-49--TyT WT/ResponseData/InjectionAbsorbanceSpectra/buffer_3150.84s_Absorbance.csv]

Channel1
WAVELENGTH (nm)	ABSORBANCE
338.804573760023	NaN
340.624675445867	NaN
342.445209557646	NaN
344.266177564905	NaN
346.087580937189	NaN
347.909421144043	NaN
349.731699655011	NaN
351.554417939637	NaN
353.377577467467	NaN
355.201179708045	NaN
357.025226130915	NaN
358.849718205622	NaN
360.67465740171	NaN
362.500045188725	NaN
364.32588303621	NaN
366.152172413711	NaN
367.978914790771	NaN
369.806111636936	NaN
371.63376442175	NaN
373.461874614758	NaN
375.290443685503	NaN
377.119473103532	NaN
378.948964338388	NaN
380.778918859615	NaN
382.609338136759	NaN
384.440223639364	NaN
386.271576836975	0.235278299663875
388.103399199136	0.233247962099259
389.935692195392	0.231380501468516
391.768457295287	0.229847442268764
393.601695968366	0.22854098633496
395.435409684173	0.227434751522977
397.269599912254	0.226148696412818
399.104268122152	0.224831683028818
400.939415783412	0.223466178926787
402.77504436558	0.221663238867317
404.611155338198	0.219236474194016
406.447750170813	0.216449066379039
408.284830332968	0.21326965235923
410.122397294208	0.210004769824128
411.960452524078	0.20683269241285
413.798997492122	0.20450140727145
415.638033667885	0.202992176419168
417.477562520911	0.202193168889419
419.317585520746	0.201893097144152
421.158104136932	0.201913664989581
422.999119839016	0.202102514161335
424.840634096542	0.202342514876616
426.682648379054	0.202581679666923
428.525164156097	0.202795306843008
430.368182897215	0.202993811218874
432.211706071954	0.203165656595389
434.055735149857	0.203313846336639
435.900271600469	0.203438969669453
437.745316893335	0.203564982992434
439.590872497999	0.203695792466469
441.436939884006	0.203804314924771
443.2835205209	0.203901150620551
445.130615878227	0.20399229737999
446.97822742553	0.204110981077697
448.826356632355	0.204240820892129
450.675004968245	0.204374081833984
452.524173902745	0.204542252139476
454.373864905401	0.204756983619342
456.224079445756	0.204992473368895
458.074818993355	0.20531648865582
459.926085017742	0.205705797331154
461.777878988463	0.206219289088678
463.630202375062	0.206835777417709
465.483056647083	0.20759877046365
467.336443274071	0.208499919152547
469.190363725571	0.209564115687504
471.044819471127	0.210850293470178
472.899811980283	0.212355804236693
474.755342722585	0.214155158699744
476.611413167576	0.216251338983658
478.468024784802	0.218734127181665
480.325179043807	0.22175444073171
482.182877414136	0.225410715674257
484.041121365332	0.229806267560479
485.899912366942	0.234992464871538
487.759251888508	0.240969115825914
489.619141399577	0.2473508877668
491.479582369692	0.253895018890799
493.340576268398	0.260390437976981
495.202124565239	0.266683714435465
497.064228729761	0.272656070904579
498.926890231508	0.278292334702843
500.790110540024	0.283572351313039
502.653891124853	0.288530433864542
504.518233455542	0.293239485951891
506.383139001633	0.297724759116304
508.248609232672	0.301998699380992
510.114645618203	0.306025657341517
511.981249627771	0.30981135659272
513.84842273092	0.313309296896382
515.716166397195	0.316526831998953
517.584482096141	0.319527011543634
519.453371297302	0.322264465152556
521.322835470223	0.324830463575526
523.192876084447	0.327231821057802
525.063494609521	0.329452388635394
526.934692514988	0.331504458649505
528.806471270393	0.333392399749669
530.67883234528	0.335099774975031
532.551777209195	0.336661973055731
534.425307331681	0.338119542207397
536.299424182283	0.339435945661893
538.174129230547	0.340626703473144
540.049423946016	0.341711932250053
541.925309798234	0.342710386940634
543.801788256748	0.343603961391399
545.6788607911	0.344407431469482
547.556528870837	0.34508743877594
549.434793965501	0.34564887569138
551.313657544639	0.346048364988267
553.193121077794	0.34630457479132
555.07318603451	0.346394960183153
556.953853884334	0.346302801324553
558.835126096809	0.345982607179682
560.717004141479	0.345437559612222
562.59948948789	0.344669680807565
564.482583605586	0.343688212818375
566.366287964111	0.342535454200156
568.25060403301	0.341189371800636
570.135533281828	0.339671153419498
572.021077180109	0.337987422638671
573.907237197398	0.336125558085878
575.79401480324	0.334074320982581
577.681411467178	0.331837765876336
579.569428658758	0.329389956420565
581.458067847523	0.326744486022768
583.34733050302	0.323917874733822
585.237218094792	0.320912456017848
587.127732092383	0.317776727887104
589.018873965339	0.314545252008417
590.910645183204	0.311228358956743
592.803047215523	0.307809477174567
594.69608153184	0.304318393092881
596.589749601699	0.300772502247175
598.484052894646	0.297144385992279
600.378992880224	0.293462084766433
602.274571027979	0.289756464414018
604.170788807455	0.286026713069466
606.067647688197	0.282294001384117
607.965149139748	0.278584618058859
609.863294631655	0.274879657259883
611.76208563346	0.271182010603712
613.66152361471	0.26751793134554
615.561610044948	0.263899280284017
617.462346393719	0.260341759401604
619.363734130568	0.256829291912253
621.265774725039	0.253353393181018
623.168469646677	0.249953659063489
625.071820365026	0.246595325281099
626.975828349631	0.24329667861694
628.880495070036	0.24004997107465
630.785821995787	0.236847584647723
632.691810596427	0.233724158304927
634.598462341501	0.230637700605928
636.505778700554	0.227605099055683
638.413761143131	0.224591328836016
640.322411138775	0.221656804242054
642.231730157032	0.218770149812547
644.141719667447	0.215958164501647
646.052381139563	0.213213189899845
647.963716042925	0.210550331919135
649.875725847078	0.207966271600521
651.788412021566	0.205441486463731
653.701776035934	0.202986011613435
655.615819359727	0.200582271215562
657.530543462489	0.198251682767761
659.445949813765	0.195954023689159
661.362039883099	0.19368283815399
663.278815140036	0.191433972641534
665.19627705412	0.189280187283179
667.114427094896	0.187160728820883
669.033266731909	0.185088532443412
670.952797434704	0.183080179478003
672.873020672823	0.181116488804066
674.793937915814	0.179197736524178
676.715550633219	0.177358635817556
678.637860294583	0.175608942977913
680.560868369452	0.173849805303866
682.484576327369	0.172129986768278
684.408985637879	0.170461584735684
686.334097770527	0.168799456409997
688.259914194858	0.167243491591291
690.186436380415	0.165737532603203
692.113665796745	0.164213628160931
694.041603913389	0.162708553055966
695.970252199895	0.161197151802837
697.899612125806	0.159794077874601
699.829685160667	0.158469432430254
701.760472774022	0.157042254382474
703.691976435416	0.155730158806892
705.624197614394	0.154522830044686
707.557137780499	0.153348500781531
709.490798403278	0.152141655475781
711.425180952274	0.150924350091186
713.360286897031	0.1496592867762
715.296117707095	0.148534131647161
717.23267485201	0.147390322422353
719.16995980132	0.146188518928858
721.107974024571	0.145097648190744
723.046718991306	0.144046067401565
724.986196171071	0.143062535080686
726.92640703341	0.14213605135771
728.867353047867	0.141305558475028
730.809035683987	0.140305789835038
732.751456411314	0.139396301617384
734.694616699394	0.138664051661197
736.638518017771	0.137784992508343
738.583161835988	0.136940295527683
740.528549623592	0.136339892388972
742.474682850126	0.135726816350041
744.421562985136	0.134898956535749
746.369191498165	0.134134894501654
748.317569858758	0.133446875121337
750.26669953646	0.13303456135773
752.216582000815	0.132587882509321
754.167218721368	0.132262585987658
756.118611167664	0.131754170413633
758.070760809247	0.131473162354601
760.023669115661	0.131340376518645
761.977337556452	NaN
763.931767601164	NaN
765.886960719341	NaN
767.842918380527	NaN
769.799642054269	NaN
771.757133210109	NaN
773.715393317594	NaN
775.674423846266	NaN
777.634226265672	NaN
779.594802045354	NaN
781.556152654859	NaN
783.518279563731	NaN
785.481184241513	NaN
787.444868157751	NaN
789.40933278199	NaN
791.374579583773	NaN
793.340610032646	NaN
795.307425598153	NaN
797.275027749839	NaN
799.243417957247	NaN
801.212597689924	NaN
803.182568417413	NaN
805.153331609259	NaN
807.124888735006	NaN
809.097241264199	NaN
811.070390666383	NaN
813.044338411102	NaN
815.019085967901	NaN
816.994634806324	NaN
818.970986395917	NaN
820.948142206222	NaN
