# Supplementary material for: Editorial Note: The role of 9-O-acetylated glycan receptor moieties in the typhoid toxin binding and intoxication
Source: PLoS Pathog. 2026 Jul 13;22(7):e1014413. doi: 10.1371/journal.ppat.1014413 (PMC13362111; doi:10.1371/journal.ppat.1014413)
Supplement: S1 File — (ZIP) [file ppat.1014413.s001.zip › SPR Data/OpenSPR/2020-01-06--16-14-49--TyT WT/ResponseData/InjectionAbsorbanceSpectra/buffer_3398.69s_Absorbance.csv]

Channel1
WAVELENGTH (nm)	ABSORBANCE
338.804573760023	NaN
340.624675445867	NaN
342.445209557646	NaN
344.266177564905	NaN
346.087580937189	NaN
347.909421144043	NaN
349.731699655011	NaN
351.554417939637	NaN
353.377577467467	NaN
355.201179708045	NaN
357.025226130915	NaN
358.849718205622	NaN
360.67465740171	NaN
362.500045188725	NaN
364.32588303621	NaN
366.152172413711	NaN
367.978914790771	NaN
369.806111636936	NaN
371.63376442175	NaN
373.461874614758	NaN
375.290443685503	NaN
377.119473103532	NaN
378.948964338388	NaN
380.778918859615	NaN
382.609338136759	NaN
384.440223639364	NaN
386.271576836975	0.23489548253964
388.103399199136	0.2329244745806
389.935692195392	0.23115965349269
391.768457295287	0.229683230970857
393.601695968366	0.228404420661459
395.435409684173	0.227325458473684
397.269599912254	0.226084505098054
399.104268122152	0.224801293805526
400.939415783412	0.223463119660781
402.77504436558	0.221679122330623
404.611155338198	0.219275985566854
406.447750170813	0.216510307947644
408.284830332968	0.213341709455616
410.122397294208	0.21008193989483
411.960452524078	0.2069152126176
413.798997492122	0.204576748431997
415.638033667885	0.203071037315881
417.477562520911	0.202275692651817
419.317585520746	0.201971854264425
421.158104136932	0.201989085418749
422.999119839016	0.202174699017774
424.840634096542	0.202412683135461
426.682648379054	0.202651882858153
428.525164156097	0.202863817726168
430.368182897215	0.203062760130598
432.211706071954	0.203233163268394
434.055735149857	0.203381741423747
435.900271600469	0.203504992627698
437.745316893335	0.203631533471485
439.590872497999	0.203760901235115
441.436939884006	0.203866999851447
443.2835205209	0.203963828435606
445.130615878227	0.204054908407613
446.97822742553	0.204173229849402
448.826356632355	0.20430401719591
450.675004968245	0.204438329673639
452.524173902745	0.204603669204566
454.373864905401	0.204818426952921
456.224079445756	0.205056769518712
458.074818993355	0.205380227466617
459.926085017742	0.205771227784353
461.777878988463	0.206285337290961
463.630202375062	0.206903681559161
465.483056647083	0.207667174377238
467.336443274071	0.208568110427043
469.190363725571	0.209633258016384
471.044819471127	0.210919784166565
472.899811980283	0.212423889720378
474.755342722585	0.214222795387035
476.611413167576	0.216316450468594
478.468024784802	0.218797476841382
480.325179043807	0.221816936230661
482.182877414136	0.225468290473417
484.041121365332	0.229859801994413
485.899912366942	0.23504204399976
487.759251888508	0.241013980690883
489.619141399577	0.24739505013094
491.479582369692	0.253936704605775
493.340576268398	0.26042755349552
495.202124565239	0.266720683593155
497.064228729761	0.272694842963654
498.926890231508	0.278332202433745
500.790110540024	0.283612772470126
502.653891124853	0.288571508430921
504.518233455542	0.293279717725783
506.383139001633	0.297764377523319
508.248609232672	0.302038605435157
510.114645618203	0.30606433926197
511.981249627771	0.309851423828638
513.84842273092	0.313348318966081
515.716166397195	0.316566681681297
517.584482096141	0.319569036648183
519.453371297302	0.322307948497059
521.322835470223	0.324875210785763
523.192876084447	0.327277299743082
525.063494609521	0.329497916258123
526.934692514988	0.331550030531608
528.806471270393	0.333440826530591
530.67883234528	0.335148606723048
532.551777209195	0.336709668844426
534.425307331681	0.338167209826727
536.299424182283	0.339484531686498
538.174129230547	0.34067357329772
540.049423946016	0.341759972965571
541.925309798234	0.342760037805389
543.801788256748	0.343653001410349
545.6788607911	0.344456943747892
547.556528870837	0.345138855033242
549.434793965501	0.345700836402288
551.313657544639	0.346100485578873
553.193121077794	0.346356355543403
555.07318603451	0.34644759449426
556.953853884334	0.346351960202739
558.835126096809	0.346033975304229
560.717004141479	0.345489503035744
562.59948948789	0.344723524335031
564.482583605586	0.343742828294461
566.366287964111	0.34259103699629
568.25060403301	0.34124487895179
570.135533281828	0.339728807405943
572.021077180109	0.338046557357973
573.907237197398	0.336184009011167
575.79401480324	0.334133812713616
577.681411467178	0.331897753409682
579.569428658758	0.329449680213585
581.458067847523	0.326806728148933
583.34733050302	0.323982523437335
585.237218094792	0.32097793987724
587.127732092383	0.317842127880946
589.018873965339	0.314611370079675
590.910645183204	0.311295480190077
592.803047215523	0.307877619907546
594.69608153184	0.30438564426329
596.589749601699	0.300838958311372
598.484052894646	0.297209099293299
600.378992880224	0.29352602566094
602.274571027979	0.289818718834082
604.170788807455	0.286090198763063
606.067647688197	0.282355496334137
607.965149139748	0.278646703488122
609.863294631655	0.274941298140083
611.76208563346	0.271242916509475
613.66152361471	0.267576740142416
615.561610044948	0.263960132185203
617.462346393719	0.260402480396805
619.363734130568	0.256886744588047
621.265774725039	0.253409794615687
623.168469646677	0.250008056127427
625.071820365026	0.246647518015026
626.975828349631	0.243347175899233
628.880495070036	0.240100246650617
630.785821995787	0.236898560510801
632.691810596427	0.233773689492274
634.598462341501	0.230690368652984
636.505778700554	0.227656321426027
638.413761143131	0.224640873630722
640.322411138775	0.221705037002592
642.231730157032	0.218818529384897
644.141719667447	0.216006151391471
646.052381139563	0.213259758633011
647.963716042925	0.210594407528012
649.875725847078	0.208008440459131
651.788412021566	0.205484073428685
653.701776035934	0.203025727875157
655.615819359727	0.200621076759999
657.530543462489	0.198286763921609
659.445949813765	0.19598552043471
661.362039883099	0.193712839651681
663.278815140036	0.191459581468562
665.19627705412	0.189305738801271
667.114427094896	0.187181125522756
669.033266731909	0.185111687371701
670.952797434704	0.183099756394215
672.873020672823	0.181134138355968
674.793937915814	0.179214829470201
676.715550633219	0.177376717963354
678.637860294583	0.175623999661023
680.560868369452	0.173865338223226
682.484576327369	0.172138082655372
684.408985637879	0.170471855588563
686.334097770527	0.168803169080918
688.259914194858	0.167241282452731
690.186436380415	0.16573576878969
692.113665796745	0.164206108454166
694.041603913389	0.162700262567534
695.970252199895	0.161177428183752
697.899612125806	0.159766462230706
699.829685160667	0.158446229123433
701.760472774022	0.157022333984828
703.691976435416	0.155706718323514
705.624197614394	0.154508349295664
707.557137780499	0.153313612288015
709.490798403278	0.152092420697287
711.425180952274	0.150866732404178
713.360286897031	0.149597847458933
715.296117707095	0.148468446618252
717.23267485201	0.147320028141599
719.16995980132	0.146098942569506
721.107974024571	0.145008385844411
723.046718991306	0.143949470700447
724.986196171071	0.142950074067627
726.92640703341	0.14201733616739
728.867353047867	0.141178500645434
730.809035683987	0.140176468044577
732.751456411314	0.139268004571912
734.694616699394	0.138531096947711
736.638518017771	0.137645653378343
738.583161835988	0.136812776259842
740.528549623592	0.136171877200102
742.474682850126	0.135561409369826
744.421562985136	0.134736917739799
746.369191498165	0.133964493839551
748.317569858758	0.133213727842726
750.26669953646	0.132829247110641
752.216582000815	0.132374726633446
754.167218721368	0.131998055987993
756.118611167664	0.131472657227325
758.070760809247	0.131248553432046
760.023669115661	0.131101564220538
761.977337556452	NaN
763.931767601164	NaN
765.886960719341	NaN
767.842918380527	NaN
769.799642054269	NaN
771.757133210109	NaN
773.715393317594	NaN
775.674423846266	NaN
777.634226265672	NaN
779.594802045354	NaN
781.556152654859	NaN
783.518279563731	NaN
785.481184241513	NaN
787.444868157751	NaN
789.40933278199	NaN
791.374579583773	NaN
793.340610032646	NaN
795.307425598153	NaN
797.275027749839	NaN
799.243417957247	NaN
801.212597689924	NaN
803.182568417413	NaN
805.153331609259	NaN
807.124888735006	NaN
809.097241264199	NaN
811.070390666383	NaN
813.044338411102	NaN
815.019085967901	NaN
816.994634806324	NaN
818.970986395917	NaN
820.948142206222	NaN
