# Supplementary material for: Editorial Note: The role of 9-O-acetylated glycan receptor moieties in the typhoid toxin binding and intoxication
Source: PLoS Pathog. 2026 Jul 13;22(7):e1014413. doi: 10.1371/journal.ppat.1014413 (PMC13362111; doi:10.1371/journal.ppat.1014413)
Supplement: S1 File — (ZIP) [file ppat.1014413.s001.zip › SPR Data/OpenSPR/2020-01-06--16-14-49--TyT WT/ResponseData/InjectionAbsorbanceSpectra/buffer_3675.52s_Absorbance.csv]

Channel1
WAVELENGTH (nm)	ABSORBANCE
338.804573760023	NaN
340.624675445867	NaN
342.445209557646	NaN
344.266177564905	NaN
346.087580937189	NaN
347.909421144043	NaN
349.731699655011	NaN
351.554417939637	NaN
353.377577467467	NaN
355.201179708045	NaN
357.025226130915	NaN
358.849718205622	NaN
360.67465740171	NaN
362.500045188725	NaN
364.32588303621	NaN
366.152172413711	NaN
367.978914790771	NaN
369.806111636936	NaN
371.63376442175	NaN
373.461874614758	NaN
375.290443685503	NaN
377.119473103532	NaN
378.948964338388	NaN
380.778918859615	NaN
382.609338136759	NaN
384.440223639364	NaN
386.271576836975	0.235710883061821
388.103399199136	0.233672311598831
389.935692195392	0.231780416838736
391.768457295287	0.230215136941645
393.601695968366	0.228863967974923
395.435409684173	0.227744227002613
397.269599912254	0.226449286828754
399.104268122152	0.225104951233819
400.939415783412	0.223735298691694
402.77504436558	0.221919144143608
404.611155338198	0.2194794956737
406.447750170813	0.216677641083037
408.284830332968	0.213482921553279
410.122397294208	0.210203317936365
411.960452524078	0.207023552063667
413.798997492122	0.20468386400325
415.638033667885	0.203177361661426
417.477562520911	0.202386307814698
419.317585520746	0.20209100982858
421.158104136932	0.202116726621501
422.999119839016	0.20231127035448
424.840634096542	0.202557727339162
426.682648379054	0.202801204671508
428.525164156097	0.203017288811866
430.368182897215	0.203221760372438
432.211706071954	0.203395185807441
434.055735149857	0.203546040341475
435.900271600469	0.203671484960513
437.745316893335	0.203799589490123
439.590872497999	0.20393156306778
441.436939884006	0.204042401237859
443.2835205209	0.204142381061221
445.130615878227	0.204234466243626
446.97822742553	0.204355445341715
448.826356632355	0.204486733204925
450.675004968245	0.20462014499031
452.524173902745	0.204785786656711
454.373864905401	0.205000207670094
456.224079445756	0.205237221538283
458.074818993355	0.205560182088737
459.926085017742	0.205951068757913
461.777878988463	0.20646155099649
463.630202375062	0.207075664791888
465.483056647083	0.207837228777865
467.336443274071	0.208735714601561
469.190363725571	0.209796886265814
471.044819471127	0.21107947226098
472.899811980283	0.212583832501675
474.755342722585	0.214381482602751
476.611413167576	0.216475293186156
478.468024784802	0.218956851314855
480.325179043807	0.221975736426958
482.182877414136	0.225630115765873
484.041121365332	0.230025866523429
485.899912366942	0.235212316647425
487.759251888508	0.241187996636061
489.619141399577	0.247570237975818
491.479582369692	0.254112940994849
493.340576268398	0.260599453693266
495.202124565239	0.266885502357015
497.064228729761	0.272850336724098
498.926890231508	0.278478922200079
500.790110540024	0.283751671461598
502.653891124853	0.288704635057872
504.518233455542	0.293408194345729
506.383139001633	0.297887116629296
508.248609232672	0.302158001931031
510.114645618203	0.306182350776874
511.981249627771	0.309963690231771
513.84842273092	0.313456743068392
515.716166397195	0.316671369958601
517.584482096141	0.319669732382676
519.453371297302	0.322408680662569
521.322835470223	0.324973764414712
523.192876084447	0.327374886642296
525.063494609521	0.329595197302179
526.934692514988	0.331647098894845
528.806471270393	0.333536493728819
530.67883234528	0.335244950308618
532.551777209195	0.336806949475435
534.425307331681	0.338264824601657
536.299424182283	0.339581443911108
538.174129230547	0.340773190903856
540.049423946016	0.341860821063486
541.925309798234	0.342861168956611
543.801788256748	0.343755391003076
545.6788607911	0.344561779039807
547.556528870837	0.345243380114407
549.434793965501	0.345805797605854
551.313657544639	0.346208620041605
553.193121077794	0.346465824655984
555.07318603451	0.346557775533729
556.953853884334	0.346468824720771
558.835126096809	0.346152866392624
560.717004141479	0.345610404183519
562.59948948789	0.344845692612314
564.482583605586	0.343866514109646
566.366287964111	0.342715524884784
568.25060403301	0.34137091090809
570.135533281828	0.339857149377484
572.021077180109	0.338175514433009
573.907237197398	0.336315677304577
575.79401480324	0.334267196448003
577.681411467178	0.3320325684813
579.569428658758	0.329586249489223
581.458067847523	0.326944904415005
583.34733050302	0.32412089009612
585.237218094792	0.321115913615981
587.127732092383	0.31797933306574
589.018873965339	0.314749746634019
590.910645183204	0.311434639558831
592.803047215523	0.308017887039456
594.69608153184	0.304525857395401
596.589749601699	0.300976538989769
598.484052894646	0.29734838088494
600.378992880224	0.29366551535665
602.274571027979	0.289957581554422
604.170788807455	0.28622786686973
606.067647688197	0.28249509120362
607.965149139748	0.278784081714424
609.863294631655	0.275077468648423
611.76208563346	0.271379446666082
613.66152361471	0.267714299054572
615.561610044948	0.264095581149528
617.462346393719	0.26053688929731
619.363734130568	0.257021306077818
621.265774725039	0.253545183093855
623.168469646677	0.250142564250252
625.071820365026	0.246783969705006
626.975828349631	0.243483805287304
628.880495070036	0.24023542691256
630.785821995787	0.237031385520872
632.691810596427	0.233906212138792
634.598462341501	0.230818241502026
636.505778700554	0.227784136292361
638.413761143131	0.224767900090633
640.322411138775	0.221830833906387
642.231730157032	0.218944233808843
644.141719667447	0.21613128921863
646.052381139563	0.213385329480787
647.963716042925	0.210719594426468
649.875725847078	0.20813657044454
651.788412021566	0.205611301370781
653.701776035934	0.203152652953239
655.615819359727	0.200749482119356
657.530543462489	0.1984152902874
659.445949813765	0.196113426938244
661.362039883099	0.19384016008632
663.278815140036	0.191588447282454
665.19627705412	0.189436297193093
667.114427094896	0.18731256755749
669.033266731909	0.185241636680077
670.952797434704	0.183232096460009
672.873020672823	0.181268250190204
674.793937915814	0.179351376431133
676.715550633219	0.177509960639625
678.637860294583	0.175759394487414
680.560868369452	0.174004028790273
682.484576327369	0.172285177821217
684.408985637879	0.170615430337547
686.334097770527	0.168953110694
688.259914194858	0.167394776687454
690.186436380415	0.165894159198837
692.113665796745	0.16437222841374
694.041603913389	0.162863801621042
695.970252199895	0.161347942397602
697.899612125806	0.159945274630158
699.829685160667	0.158617581392426
701.760472774022	0.157203064290984
703.691976435416	0.155894705284204
705.624197614394	0.154691656899988
707.557137780499	0.153506212577695
709.490798403278	0.152301749380737
711.425180952274	0.151084319626474
713.360286897031	0.149819736766841
715.296117707095	0.148687705368092
717.23267485201	0.147537622068342
719.16995980132	0.146322574334481
721.107974024571	0.145227916337411
723.046718991306	0.144178143626767
724.986196171071	0.143186234324409
726.92640703341	0.142260693037298
728.867353047867	0.141425748605697
730.809035683987	0.140419604815657
732.751456411314	0.139509326945721
734.694616699394	0.138763652111572
736.638518017771	0.137884923559933
738.583161835988	0.137042812780106
740.528549623592	0.136418967294794
742.474682850126	0.135824317828632
744.421562985136	0.13498868258764
746.369191498165	0.134258378339149
748.317569858758	0.133559587815549
750.26669953646	0.133178660090766
752.216582000815	0.132746705450464
754.167218721368	0.132381057294101
756.118611167664	0.13190100140096
758.070760809247	0.131635018478168
760.023669115661	0.131533693531559
761.977337556452	NaN
763.931767601164	NaN
765.886960719341	NaN
767.842918380527	NaN
769.799642054269	NaN
771.757133210109	NaN
773.715393317594	NaN
775.674423846266	NaN
777.634226265672	NaN
779.594802045354	NaN
781.556152654859	NaN
783.518279563731	NaN
785.481184241513	NaN
787.444868157751	NaN
789.40933278199	NaN
791.374579583773	NaN
793.340610032646	NaN
795.307425598153	NaN
797.275027749839	NaN
799.243417957247	NaN
801.212597689924	NaN
803.182568417413	NaN
805.153331609259	NaN
807.124888735006	NaN
809.097241264199	NaN
811.070390666383	NaN
813.044338411102	NaN
815.019085967901	NaN
816.994634806324	NaN
818.970986395917	NaN
820.948142206222	NaN
