# Supplementary material for: Editorial Note: The role of 9-O-acetylated glycan receptor moieties in the typhoid toxin binding and intoxication
Source: PLoS Pathog. 2026 Jul 13;22(7):e1014413. doi: 10.1371/journal.ppat.1014413 (PMC13362111; doi:10.1371/journal.ppat.1014413)
Supplement: S1 File — (ZIP) [file ppat.1014413.s001.zip › SPR Data/OpenSPR/2020-01-06--16-14-49--TyT WT/ResponseData/InjectionAbsorbanceSpectra/buffer_4006.03s_Absorbance.csv]

Channel1
WAVELENGTH (nm)	ABSORBANCE
338.804573760023	NaN
340.624675445867	NaN
342.445209557646	NaN
344.266177564905	NaN
346.087580937189	NaN
347.909421144043	NaN
349.731699655011	NaN
351.554417939637	NaN
353.377577467467	NaN
355.201179708045	NaN
357.025226130915	NaN
358.849718205622	NaN
360.67465740171	NaN
362.500045188725	NaN
364.32588303621	NaN
366.152172413711	NaN
367.978914790771	NaN
369.806111636936	NaN
371.63376442175	NaN
373.461874614758	NaN
375.290443685503	NaN
377.119473103532	NaN
378.948964338388	NaN
380.778918859615	NaN
382.609338136759	NaN
384.440223639364	NaN
386.271576836975	0.236043298749899
388.103399199136	0.233953136833353
389.935692195392	0.232041680942317
391.768457295287	0.230409011117723
393.601695968366	0.229085985261859
395.435409684173	0.227965078234074
397.269599912254	0.226672080606152
399.104268122152	0.225320735391214
400.939415783412	0.223924412317534
402.77504436558	0.222093405631586
404.611155338198	0.219634670072863
406.447750170813	0.216832132431807
408.284830332968	0.213631420452902
410.122397294208	0.210358578639577
411.960452524078	0.207176546040916
413.798997492122	0.204838719863605
415.638033667885	0.203329241380815
417.477562520911	0.202537469988432
419.317585520746	0.202241196674452
421.158104136932	0.202267268734414
422.999119839016	0.202462849507877
424.840634096542	0.20270550735875
426.682648379054	0.202949260300777
428.525164156097	0.203164964901207
430.368182897215	0.2033670822119
432.211706071954	0.203540679800411
434.055735149857	0.203691576705983
435.900271600469	0.20381766936579
437.745316893335	0.203944480878322
439.590872497999	0.204075522889813
441.436939884006	0.20418508707404
443.2835205209	0.204282868149593
445.130615878227	0.204375864600087
446.97822742553	0.204494442680037
448.826356632355	0.204624353210428
450.675004968245	0.204757242329603
452.524173902745	0.204921760339813
454.373864905401	0.205135391024787
456.224079445756	0.205371941527901
458.074818993355	0.205694024046248
459.926085017742	0.206083723723765
461.777878988463	0.206595556399593
463.630202375062	0.207211411826245
465.483056647083	0.207971615419994
467.336443274071	0.208870825406544
469.190363725571	0.209928739175378
471.044819471127	0.211211776797733
472.899811980283	0.212711172388756
474.755342722585	0.214507725565638
476.611413167576	0.216601010603867
478.468024784802	0.219082093641951
480.325179043807	0.222102906703703
482.182877414136	0.225757284701674
484.041121365332	0.230152067430682
485.899912366942	0.235334326420733
487.759251888508	0.241309246454568
489.619141399577	0.247688626314537
491.479582369692	0.254230555347793
493.340576268398	0.260716250106309
495.202124565239	0.266998266389429
497.064228729761	0.272960765106838
498.926890231508	0.278587530726691
500.790110540024	0.283859814534506
502.653891124853	0.288809030876208
504.518233455542	0.29351316565125
506.383139001633	0.297991260821359
508.248609232672	0.302260507684662
510.114645618203	0.306282936108806
511.981249627771	0.310065216349755
513.84842273092	0.313559429917408
515.716166397195	0.316773379146725
517.584482096141	0.319773109187628
519.453371297302	0.322510438741864
521.322835470223	0.325074953135661
523.192876084447	0.32747561386491
525.063494609521	0.329696817426453
526.934692514988	0.33175015435358
528.806471270393	0.333640390868148
530.67883234528	0.335350330183037
532.551777209195	0.336911594252474
534.425307331681	0.338369745384275
536.299424182283	0.33968592389171
538.174129230547	0.340876118421746
540.049423946016	0.341964841297599
541.925309798234	0.342964573078517
543.801788256748	0.343858988638767
545.6788607911	0.344667058913903
547.556528870837	0.345348689066541
549.434793965501	0.345914013950565
551.313657544639	0.346316149262859
553.193121077794	0.346575485757618
555.07318603451	0.346667556146875
556.953853884334	0.346577272399049
558.835126096809	0.346262054396338
560.717004141479	0.345719141217061
562.59948948789	0.344955631604059
564.482583605586	0.343976452245193
566.366287964111	0.342825421455446
568.25060403301	0.341480342484628
570.135533281828	0.339964663479321
572.021077180109	0.338285101874894
573.907237197398	0.336427981766569
575.79401480324	0.334379185941741
577.681411467178	0.332144901104508
579.569428658758	0.329700777499302
581.458067847523	0.327057244677655
583.34733050302	0.324233143584632
585.237218094792	0.321228653451029
587.127732092383	0.318093194102081
589.018873965339	0.314864788039409
590.910645183204	0.311551013568021
592.803047215523	0.308135018342362
594.69608153184	0.304642782773941
596.589749601699	0.301095806817336
598.484052894646	0.297467713546821
600.378992880224	0.293786514557481
602.274571027979	0.290079956961203
604.170788807455	0.2863495546055
606.067647688197	0.282616193249721
607.965149139748	0.278905189030148
609.863294631655	0.275199746776727
611.76208563346	0.271502916084789
613.66152361471	0.267838761458868
615.561610044948	0.264222235942731
617.462346393719	0.260660715187734
619.363734130568	0.257147094621231
621.265774725039	0.253670591687703
623.168469646677	0.250267367157843
625.071820365026	0.246907674029692
626.975828349631	0.243606290971568
628.880495070036	0.240358521773169
630.785821995787	0.237154856119321
632.691810596427	0.234030222010219
634.598462341501	0.230943654076712
636.505778700554	0.227910650911287
638.413761143131	0.224897675423804
640.322411138775	0.221961425647757
642.231730157032	0.219076487051818
644.141719667447	0.216264856514965
646.052381139563	0.213519814237257
647.963716042925	0.210857696053794
649.875725847078	0.208274278429887
651.788412021566	0.205746323416904
653.701776035934	0.203290961397254
655.615819359727	0.200889380318803
657.530543462489	0.198553666572368
659.445949813765	0.196255321617028
661.362039883099	0.193988244326814
663.278815140036	0.191741475160583
665.19627705412	0.189591275739686
667.114427094896	0.18746564605692
669.033266731909	0.185390717336885
670.952797434704	0.183382885430555
672.873020672823	0.181421692143383
674.793937915814	0.17950510226886
676.715550633219	0.177666763246405
678.637860294583	0.175912883744643
680.560868369452	0.174158124625345
682.484576327369	0.172440347557629
684.408985637879	0.170778070901968
686.334097770527	0.169110022202893
688.259914194858	0.167552114971332
690.186436380415	0.166048123117409
692.113665796745	0.164529522970151
694.041603913389	0.163019480383859
695.970252199895	0.161505591547483
697.899612125806	0.160107638566556
699.829685160667	0.15879192778865
701.760472774022	0.157375720184947
703.691976435416	0.156069154139058
705.624197614394	0.154869833610767
707.557137780499	0.153687232489333
709.490798403278	0.152471469351953
711.425180952274	0.151258360141889
713.360286897031	0.149997024799862
715.296117707095	0.148861085194028
717.23267485201	0.147721170475069
719.16995980132	0.146520754222285
721.107974024571	0.145430836790314
723.046718991306	0.144397710197131
724.986196171071	0.143423076914683
726.92640703341	0.142509788890949
728.867353047867	0.141677219875905
730.809035683987	0.140689470511129
732.751456411314	0.139782489081348
734.694616699394	0.139049110202814
736.638518017771	0.138187284191749
738.583161835988	0.137361094152919
740.528549623592	0.136741409946564
742.474682850126	0.136152191655391
744.421562985136	0.135337237569293
746.369191498165	0.134606234522764
748.317569858758	0.133902414149133
750.26669953646	0.133523857020245
752.216582000815	0.133101185865474
754.167218721368	0.132756004074088
756.118611167664	0.132238629734311
758.070760809247	0.13206542189387
760.023669115661	0.131929284073471
761.977337556452	NaN
763.931767601164	NaN
765.886960719341	NaN
767.842918380527	NaN
769.799642054269	NaN
771.757133210109	NaN
773.715393317594	NaN
775.674423846266	NaN
777.634226265672	NaN
779.594802045354	NaN
781.556152654859	NaN
783.518279563731	NaN
785.481184241513	NaN
787.444868157751	NaN
789.40933278199	NaN
791.374579583773	NaN
793.340610032646	NaN
795.307425598153	NaN
797.275027749839	NaN
799.243417957247	NaN
801.212597689924	NaN
803.182568417413	NaN
805.153331609259	NaN
807.124888735006	NaN
809.097241264199	NaN
811.070390666383	NaN
813.044338411102	NaN
815.019085967901	NaN
816.994634806324	NaN
818.970986395917	NaN
820.948142206222	NaN
