# Supplementary material for: Editorial Note: The role of 9-O-acetylated glycan receptor moieties in the typhoid toxin binding and intoxication
Source: PLoS Pathog. 2026 Jul 13;22(7):e1014413. doi: 10.1371/journal.ppat.1014413 (PMC13362111; doi:10.1371/journal.ppat.1014413)
Supplement: S1 File — (ZIP) [file ppat.1014413.s001.zip › SPR Data/OpenSPR/2020-01-06--16-14-49--TyT WT/ResponseData/InjectionAbsorbanceSpectra/buffer_4367.71s_Absorbance.csv]

Channel1
WAVELENGTH (nm)	ABSORBANCE
338.804573760023	NaN
340.624675445867	NaN
342.445209557646	NaN
344.266177564905	NaN
346.087580937189	NaN
347.909421144043	NaN
349.731699655011	NaN
351.554417939637	NaN
353.377577467467	NaN
355.201179708045	NaN
357.025226130915	NaN
358.849718205622	NaN
360.67465740171	NaN
362.500045188725	NaN
364.32588303621	NaN
366.152172413711	NaN
367.978914790771	NaN
369.806111636936	NaN
371.63376442175	NaN
373.461874614758	NaN
375.290443685503	NaN
377.119473103532	NaN
378.948964338388	NaN
380.778918859615	NaN
382.609338136759	NaN
384.440223639364	NaN
386.271576836975	0.235610933394699
388.103399199136	0.23365503597567
389.935692195392	0.231818798203436
391.768457295287	0.230293051104895
393.601695968366	0.228998773326189
395.435409684173	0.227919649349157
397.269599912254	0.226664335246417
399.104268122152	0.225331869147381
400.939415783412	0.223958461517436
402.77504436558	0.222138664430098
404.611155338198	0.219708170673389
406.447750170813	0.216906488014519
408.284830332968	0.213709586957339
410.122397294208	0.210430538677544
411.960452524078	0.207259194661731
413.798997492122	0.20491927677365
415.638033667885	0.203415644789438
417.477562520911	0.202624725862554
419.317585520746	0.202333286830458
421.158104136932	0.202360968857254
422.999119839016	0.202557517523192
424.840634096542	0.202802889300228
426.682648379054	0.203047356927332
428.525164156097	0.203265174463545
430.368182897215	0.20347158606437
432.211706071954	0.203647471322433
434.055735149857	0.203800603140847
435.900271600469	0.203926838910363
437.745316893335	0.20405502084389
439.590872497999	0.204188415089124
441.436939884006	0.204298302920203
443.2835205209	0.204396270229694
445.130615878227	0.204488294837705
446.97822742553	0.204607952817872
448.826356632355	0.204739906583991
450.675004968245	0.20487511480286
452.524173902745	0.205040665031714
454.373864905401	0.205255069060783
456.224079445756	0.205490688721049
458.074818993355	0.205813647679013
459.926085017742	0.20620083083825
461.777878988463	0.206710317786824
463.630202375062	0.207323687248479
465.483056647083	0.208084383990668
467.336443274071	0.208982206050082
469.190363725571	0.210042276486853
471.044819471127	0.211322873194461
472.899811980283	0.212820883232703
474.755342722585	0.214615538055575
476.611413167576	0.216708040305129
478.468024784802	0.219188126073114
480.325179043807	0.222205118914004
482.182877414136	0.225857559433199
484.041121365332	0.230252602526561
485.899912366942	0.235436776955716
487.759251888508	0.241406705799334
489.619141399577	0.247784560563854
491.479582369692	0.254321207349365
493.340576268398	0.260803931669846
495.202124565239	0.267084120051445
497.064228729761	0.273045574333031
498.926890231508	0.278667452003119
500.790110540024	0.283936305405509
502.653891124853	0.288883827175774
504.518233455542	0.293584415521792
506.383139001633	0.298057989217364
508.248609232672	0.302324966237227
510.114645618203	0.306345301376081
511.981249627771	0.310126440975938
513.84842273092	0.313619317928256
515.716166397195	0.316830478210017
517.584482096141	0.319828627026762
519.453371297302	0.322566153522499
521.322835470223	0.325130417294985
523.192876084447	0.327531994650213
525.063494609521	0.329750721351369
526.934692514988	0.331801911625952
528.806471270393	0.33369204273484
530.67883234528	0.335399345561643
532.551777209195	0.336961089618539
534.425307331681	0.338419354399939
536.299424182283	0.339736067032492
538.174129230547	0.340926302609082
540.049423946016	0.342014676555595
541.925309798234	0.343014357428834
543.801788256748	0.343907728567187
545.6788607911	0.344712789686879
547.556528870837	0.345394713664566
549.434793965501	0.345958690267879
551.313657544639	0.346361503100056
553.193121077794	0.346620137967196
555.07318603451	0.346712529919153
556.953853884334	0.346620571649996
558.835126096809	0.34630338233005
560.717004141479	0.345761894077618
562.59948948789	0.344996945513113
564.482583605586	0.344018120955524
566.366287964111	0.342868738538248
568.25060403301	0.34152433127334
570.135533281828	0.340009578948557
572.021077180109	0.338329141730162
573.907237197398	0.336468928794075
575.79401480324	0.334420931145961
577.681411467178	0.332186758310056
579.569428658758	0.329740247366855
581.458067847523	0.327098575702928
583.34733050302	0.324274557604248
585.237218094792	0.321270812613399
587.127732092383	0.318135522170962
589.018873965339	0.314906484835152
590.910645183204	0.31159096434427
592.803047215523	0.308175079935151
594.69608153184	0.304682851382867
596.589749601699	0.301135892105367
598.484052894646	0.297508291276185
600.378992880224	0.293824448612876
602.274571027979	0.290118334781921
604.170788807455	0.286387931400282
606.067647688197	0.282654426811565
607.965149139748	0.278944056335387
609.863294631655	0.275237562282967
611.76208563346	0.271538863591775
613.66152361471	0.267874380130629
615.561610044948	0.264257891803723
617.462346393719	0.260697710051231
619.363734130568	0.257181818961147
621.265774725039	0.253705700435565
623.168469646677	0.250302134127498
625.071820365026	0.246942959269792
626.975828349631	0.243641439989339
628.880495070036	0.240393159318727
630.785821995787	0.237189114150374
632.691810596427	0.234061697027181
634.598462341501	0.230976200566442
636.505778700554	0.227943266504848
638.413761143131	0.224926049796192
640.322411138775	0.221990356509839
642.231730157032	0.219102211265076
644.141719667447	0.216288992661755
646.052381139563	0.213542844598602
647.963716042925	0.21088001872302
649.875725847078	0.208295144831542
651.788412021566	0.205769113489825
653.701776035934	0.203313933995757
655.615819359727	0.200907865880906
657.530543462489	0.198577241734231
659.445949813765	0.196277487083021
661.362039883099	0.194006926879572
663.278815140036	0.191756032448373
665.19627705412	0.189602190738994
667.114427094896	0.187475666855051
669.033266731909	0.185403418553651
670.952797434704	0.183393919420347
672.873020672823	0.181431758769676
674.793937915814	0.179510120100518
676.715550633219	0.17766749100069
678.637860294583	0.175916285975427
680.560868369452	0.174158416525398
682.484576327369	0.172437621435639
684.408985637879	0.170765850514526
686.334097770527	0.16910156674997
688.259914194858	0.16754349778145
690.186436380415	0.166036674107499
692.113665796745	0.164510230492391
694.041603913389	0.162992878856068
695.970252199895	0.161473263136721
697.899612125806	0.16007231338732
699.829685160667	0.158750068091782
701.760472774022	0.157330125356132
703.691976435416	0.156007835970812
705.624197614394	0.154811414385603
707.557137780499	0.153621797785641
709.490798403278	0.152402642236789
711.425180952274	0.151196387256749
713.360286897031	0.149921239607038
715.296117707095	0.148790590653061
717.23267485201	0.147631217754191
719.16995980132	0.14640818520346
721.107974024571	0.145324178862823
723.046718991306	0.144270244133482
724.986196171071	0.143279516338261
726.92640703341	0.142342775709751
728.867353047867	0.141496057991217
730.809035683987	0.140490649841681
732.751456411314	0.139550094478765
734.694616699394	0.138819817865596
736.638518017771	0.137912034328451
738.583161835988	0.137037416531884
740.528549623592	0.136400753430954
742.474682850126	0.135764977200462
744.421562985136	0.134950000755416
746.369191498165	0.134200429387143
748.317569858758	0.133447776706828
750.26669953646	0.133028464692805
752.216582000815	0.132578984666216
754.167218721368	0.132235979953799
756.118611167664	0.131672446964326
758.070760809247	0.131363512408443
760.023669115661	0.131181443172762
761.977337556452	NaN
763.931767601164	NaN
765.886960719341	NaN
767.842918380527	NaN
769.799642054269	NaN
771.757133210109	NaN
773.715393317594	NaN
775.674423846266	NaN
777.634226265672	NaN
779.594802045354	NaN
781.556152654859	NaN
783.518279563731	NaN
785.481184241513	NaN
787.444868157751	NaN
789.40933278199	NaN
791.374579583773	NaN
793.340610032646	NaN
795.307425598153	NaN
797.275027749839	NaN
799.243417957247	NaN
801.212597689924	NaN
803.182568417413	NaN
805.153331609259	NaN
807.124888735006	NaN
809.097241264199	NaN
811.070390666383	NaN
813.044338411102	NaN
815.019085967901	NaN
816.994634806324	NaN
818.970986395917	NaN
820.948142206222	NaN
