# Supplementary material for: Editorial Note: The role of 9-O-acetylated glycan receptor moieties in the typhoid toxin binding and intoxication
Source: PLoS Pathog. 2026 Jul 13;22(7):e1014413. doi: 10.1371/journal.ppat.1014413 (PMC13362111; doi:10.1371/journal.ppat.1014413)
Supplement: S1 File — (ZIP) [file ppat.1014413.s001.zip › SPR Data/OpenSPR/2020-01-06--16-14-49--TyT WT/ResponseData/InjectionAbsorbanceSpectra/buffer_4584.73s_Absorbance.csv]

Channel1
WAVELENGTH (nm)	ABSORBANCE
338.804573760023	NaN
340.624675445867	NaN
342.445209557646	NaN
344.266177564905	NaN
346.087580937189	NaN
347.909421144043	NaN
349.731699655011	NaN
351.554417939637	NaN
353.377577467467	NaN
355.201179708045	NaN
357.025226130915	NaN
358.849718205622	NaN
360.67465740171	NaN
362.500045188725	NaN
364.32588303621	NaN
366.152172413711	NaN
367.978914790771	NaN
369.806111636936	NaN
371.63376442175	NaN
373.461874614758	NaN
375.290443685503	NaN
377.119473103532	NaN
378.948964338388	NaN
380.778918859615	NaN
382.609338136759	NaN
384.440223639364	NaN
386.271576836975	0.237188645487907
388.103399199136	0.234872921711561
389.935692195392	0.232755947672871
391.768457295287	0.231068402247446
393.601695968366	0.229633788644765
395.435409684173	0.228430618085707
397.269599912254	0.227081830374994
399.104268122152	0.225696795407629
400.939415783412	0.224282512867184
402.77504436558	0.222423932970271
404.611155338198	0.219966738502711
406.447750170813	0.217140216488276
408.284830332968	0.213935987111013
410.122397294208	0.210647254401184
411.960452524078	0.207454720311975
413.798997492122	0.205105841503964
415.638033667885	0.203593928103933
417.477562520911	0.202793241836779
419.317585520746	0.202489307757002
421.158104136932	0.202512280366911
422.999119839016	0.202702683284479
424.840634096542	0.202943864870221
426.682648379054	0.203185680722409
428.525164156097	0.203398044032048
430.368182897215	0.203599769260449
432.211706071954	0.203771943242685
434.055735149857	0.203918741958124
435.900271600469	0.204043991303428
437.745316893335	0.20416964516503
439.590872497999	0.204299792111704
441.436939884006	0.204407827357229
443.2835205209	0.204503867575897
445.130615878227	0.204595564492742
446.97822742553	0.20471631432193
448.826356632355	0.204845681140155
450.675004968245	0.204979106558858
452.524173902745	0.205144202516256
454.373864905401	0.205357884696662
456.224079445756	0.205596124359543
458.074818993355	0.205919913610712
459.926085017742	0.206309085162754
461.777878988463	0.206819955605483
463.630202375062	0.207434441557962
465.483056647083	0.208194779062766
467.336443274071	0.209092349388233
469.190363725571	0.210150833882055
471.044819471127	0.211431964757495
472.899811980283	0.212932067914925
474.755342722585	0.214728925068185
476.611413167576	0.216820723718375
478.468024784802	0.219301505349545
480.325179043807	0.22231721162049
482.182877414136	0.225970912014595
484.041121365332	0.230361816338501
485.899912366942	0.235543920941988
487.759251888508	0.241516477814696
489.619141399577	0.247897031474316
491.479582369692	0.254435515262214
493.340576268398	0.260921631803475
495.202124565239	0.267205646816739
497.064228729761	0.273169086071288
498.926890231508	0.2787963832418
500.790110540024	0.284068911171746
502.653891124853	0.289018982462435
504.518233455542	0.293724266255174
506.383139001633	0.298201913531497
508.248609232672	0.30247208656947
510.114645618203	0.306495232573174
511.981249627771	0.310275883105925
513.84842273092	0.313771938958298
515.716166397195	0.31698650035859
517.584482096141	0.319985469294411
519.453371297302	0.322721280883546
521.322835470223	0.325285209006186
523.192876084447	0.327685357458067
525.063494609521	0.329906355929402
526.934692514988	0.331959209894112
528.806471270393	0.33384910425502
530.67883234528	0.335557735174351
532.551777209195	0.337117576891136
534.425307331681	0.338574691013343
536.299424182283	0.339890577452197
538.174129230547	0.341081638021844
540.049423946016	0.342169422145273
541.925309798234	0.343170315723532
543.801788256748	0.344064020760663
545.6788607911	0.344870890522577
547.556528870837	0.345554412609274
549.434793965501	0.34612008781772
551.313657544639	0.346519554708589
553.193121077794	0.346778389334908
555.07318603451	0.34687098700211
556.953853884334	0.34677973986697
558.835126096809	0.346463626674374
560.717004141479	0.345921790690788
562.59948948789	0.345156333387003
564.482583605586	0.344178788205913
566.366287964111	0.343027023974481
568.25060403301	0.341681820604392
570.135533281828	0.340166255368786
572.021077180109	0.338486610837589
573.907237197398	0.336627087410745
575.79401480324	0.33457845420361
577.681411467178	0.332343260043193
579.569428658758	0.329897145184204
581.458067847523	0.327253940888577
583.34733050302	0.324429185145338
585.237218094792	0.321425536721213
587.127732092383	0.318289006871858
589.018873965339	0.31505843847184
590.910645183204	0.311741927028823
592.803047215523	0.308324691684677
594.69608153184	0.30483275272182
596.589749601699	0.301286202106826
598.484052894646	0.297657278207884
600.378992880224	0.293974214719889
602.274571027979	0.290265526175255
604.170788807455	0.286533882339674
606.067647688197	0.282799354180389
607.965149139748	0.279089178055611
609.863294631655	0.275382628592364
611.76208563346	0.271683137321841
613.66152361471	0.268017874436745
615.561610044948	0.264398700964204
617.462346393719	0.260838347281304
619.363734130568	0.257324004773113
621.265774725039	0.253846892983325
623.168469646677	0.250442770082794
625.071820365026	0.247083086988822
626.975828349631	0.243778656315781
628.880495070036	0.240533256988692
630.785821995787	0.237327527697498
632.691810596427	0.23419909863408
634.598462341501	0.231113387578117
636.505778700554	0.228078839235539
638.413761143131	0.225061956874343
640.322411138775	0.222126167606853
642.231730157032	0.219237010812139
644.141719667447	0.216425525353399
646.052381139563	0.213679154332273
647.963716042925	0.211016983790052
649.875725847078	0.208431582243955
651.788412021566	0.205905320654767
653.701776035934	0.203449181885072
655.615819359727	0.201047111846339
657.530543462489	0.198712855973148
659.445949813765	0.196412089011895
661.362039883099	0.194143096770959
663.278815140036	0.191891334412519
665.19627705412	0.189741305207841
667.114427094896	0.187624133606871
669.033266731909	0.185554346254335
670.952797434704	0.183545283352531
672.873020672823	0.18158540926672
674.793937915814	0.179670689762002
676.715550633219	0.177834708335841
678.637860294583	0.176084938102175
680.560868369452	0.174334212479059
682.484576327369	0.172616890789531
684.408985637879	0.170954697943631
686.334097770527	0.169288009252611
688.259914194858	0.167736049279613
690.186436380415	0.166239700285305
692.113665796745	0.16471678533582
694.041603913389	0.163213554910964
695.970252199895	0.161695300044699
697.899612125806	0.160299153448951
699.829685160667	0.158983146856945
701.760472774022	0.157573442952927
703.691976435416	0.156260365546018
705.624197614394	0.155076779377075
707.557137780499	0.15390094266917
709.490798403278	0.152703259046055
711.425180952274	0.151501756630655
713.360286897031	0.150240866382006
715.296117707095	0.149119865827642
717.23267485201	0.147993080991487
719.16995980132	0.146798633412736
721.107974024571	0.145727273463193
723.046718991306	0.144689944853193
724.986196171071	0.143709509196014
726.92640703341	0.142792073640466
728.867353047867	0.141982414580846
730.809035683987	0.141008877719825
732.751456411314	0.140114468042717
734.694616699394	0.139376745108564
736.638518017771	0.138545572635465
738.583161835988	0.137725006608319
740.528549623592	0.137111891687226
742.474682850126	0.136521253339692
744.421562985136	0.135738000162539
746.369191498165	0.135025664621632
748.317569858758	0.134321089312
750.26669953646	0.133974149124237
752.216582000815	0.133557812948436
754.167218721368	0.13323865901984
756.118611167664	0.132774101220529
758.070760809247	0.132556363838553
760.023669115661	0.132461508569826
761.977337556452	NaN
763.931767601164	NaN
765.886960719341	NaN
767.842918380527	NaN
769.799642054269	NaN
771.757133210109	NaN
773.715393317594	NaN
775.674423846266	NaN
777.634226265672	NaN
779.594802045354	NaN
781.556152654859	NaN
783.518279563731	NaN
785.481184241513	NaN
787.444868157751	NaN
789.40933278199	NaN
791.374579583773	NaN
793.340610032646	NaN
795.307425598153	NaN
797.275027749839	NaN
799.243417957247	NaN
801.212597689924	NaN
803.182568417413	NaN
805.153331609259	NaN
807.124888735006	NaN
809.097241264199	NaN
811.070390666383	NaN
813.044338411102	NaN
815.019085967901	NaN
816.994634806324	NaN
818.970986395917	NaN
820.948142206222	NaN
