# Supplementary material for: Editorial Note: The role of 9-O-acetylated glycan receptor moieties in the typhoid toxin binding and intoxication
Source: PLoS Pathog. 2026 Jul 13;22(7):e1014413. doi: 10.1371/journal.ppat.1014413 (PMC13362111; doi:10.1371/journal.ppat.1014413)
Supplement: S1 File — (ZIP) [file ppat.1014413.s001.zip › SPR Data/OpenSPR/2020-01-06--16-14-49--TyT WT/ResponseData/InjectionAbsorbanceSpectra/buffer_4743.37s_Absorbance.csv]

Channel1
WAVELENGTH (nm)	ABSORBANCE
338.804573760023	NaN
340.624675445867	NaN
342.445209557646	NaN
344.266177564905	NaN
346.087580937189	NaN
347.909421144043	NaN
349.731699655011	NaN
351.554417939637	NaN
353.377577467467	NaN
355.201179708045	NaN
357.025226130915	NaN
358.849718205622	NaN
360.67465740171	NaN
362.500045188725	NaN
364.32588303621	NaN
366.152172413711	NaN
367.978914790771	NaN
369.806111636936	NaN
371.63376442175	NaN
373.461874614758	NaN
375.290443685503	NaN
377.119473103532	NaN
378.948964338388	NaN
380.778918859615	NaN
382.609338136759	NaN
384.440223639364	NaN
386.271576836975	0.237145110039128
388.103399199136	0.234899341298507
389.935692195392	0.232809054390629
391.768457295287	0.231096032749145
393.601695968366	0.229621070756321
395.435409684173	0.228401200800511
397.269599912254	0.227031372490218
399.104268122152	0.225643288997961
400.939415783412	0.224213735375006
402.77504436558	0.22234623495129
404.611155338198	0.219873166407853
406.447750170813	0.217034324335357
408.284830332968	0.213819128928779
410.122397294208	0.210523460760149
411.960452524078	0.207332809936999
413.798997492122	0.204983175440596
415.638033667885	0.203473968021539
417.477562520911	0.202681304437055
419.317585520746	0.202388464812189
421.158104136932	0.202415930215053
422.999119839016	0.202615478330407
424.840634096542	0.202863170274629
426.682648379054	0.203109299736656
428.525164156097	0.203326107642603
430.368182897215	0.203530853217792
432.211706071954	0.20370674707931
434.055735149857	0.203859700916947
435.900271600469	0.203987320216634
437.745316893335	0.204115335772789
439.590872497999	0.204246416529993
441.436939884006	0.204355569944746
443.2835205209	0.204454135536913
445.130615878227	0.204547160141964
446.97822742553	0.204667661884013
448.826356632355	0.204799555770631
450.675004968245	0.20493442417721
452.524173902745	0.205100694322202
454.373864905401	0.205313951272635
456.224079445756	0.205550690515005
458.074818993355	0.2058728349411
459.926085017742	0.206260463875417
461.777878988463	0.20676975898688
463.630202375062	0.207381579541684
465.483056647083	0.208139465815482
467.336443274071	0.209035871503844
469.190363725571	0.210095306011408
471.044819471127	0.211375791710645
472.899811980283	0.212874455323591
474.755342722585	0.214669983828094
476.611413167576	0.216759555553917
478.468024784802	0.219239249807911
480.325179043807	0.222256991160955
482.182877414136	0.225912531931351
484.041121365332	0.230305404072204
485.899912366942	0.23548874775954
487.759251888508	0.24145990274461
489.619141399577	0.24783971659467
491.479582369692	0.254373676707966
493.340576268398	0.2608572053443
495.202124565239	0.267132127969811
497.064228729761	0.273089904910866
498.926890231508	0.2787061031889
500.790110540024	0.283971534327632
502.653891124853	0.288914897628514
504.518233455542	0.29361446580164
506.383139001633	0.298088671297324
508.248609232672	0.302354825358713
510.114645618203	0.306373062507738
511.981249627771	0.310152141360806
513.84842273092	0.313644533126764
515.716166397195	0.316857477095417
517.584482096141	0.319854648242024
519.453371297302	0.322589087378373
521.322835470223	0.325152600377675
523.192876084447	0.327552462999143
525.063494609521	0.329771269943158
526.934692514988	0.331822293752432
528.806471270393	0.333709011634452
530.67883234528	0.335417025615986
532.551777209195	0.336977548586702
534.425307331681	0.338433633948984
536.299424182283	0.33974864565168
538.174129230547	0.340937945002157
540.049423946016	0.342026428179758
541.925309798234	0.343026612183279
543.801788256748	0.343919371707659
545.6788607911	0.344725490427884
547.556528870837	0.345407964915534
549.434793965501	0.345972650834068
551.313657544639	0.346372892696551
553.193121077794	0.346631765282799
555.07318603451	0.346723924500384
556.953853884334	0.346633054216349
558.835126096809	0.346317859865762
560.717004141479	0.345776394620577
562.59948948789	0.345012949909014
564.482583605586	0.344035629015245
566.366287964111	0.34288470767283
568.25060403301	0.341542807527629
570.135533281828	0.340028942553348
572.021077180109	0.338349168859969
573.907237197398	0.3364899639027
575.79401480324	0.334443345834329
577.681411467178	0.33220982783906
579.569428658758	0.329765526541736
581.458067847523	0.327121568558116
583.34733050302	0.324297505682738
585.237218094792	0.321294050790804
587.127732092383	0.318159037403177
589.018873965339	0.314930672949155
590.910645183204	0.311614746546392
592.803047215523	0.308197354435977
594.69608153184	0.304705658251972
596.589749601699	0.301160007457965
598.484052894646	0.297531549960656
600.378992880224	0.293849147579328
602.274571027979	0.290143067337888
604.170788807455	0.286412205922906
606.067647688197	0.282681333535212
607.965149139748	0.278971160111997
609.863294631655	0.27526427937464
611.76208563346	0.27156654564267
613.66152361471	0.267904510902497
615.561610044948	0.264288776838363
617.462346393719	0.260728257681131
619.363734130568	0.25721341707327
621.265774725039	0.253737410083093
623.168469646677	0.250335550291715
625.071820365026	0.246976989760149
626.975828349631	0.243675369357006
628.880495070036	0.24042973231509
630.785821995787	0.237227861120283
632.691810596427	0.234104566270473
634.598462341501	0.231020620208788
636.505778700554	0.227987644890066
638.413761143131	0.224974468232617
640.322411138775	0.222038657953991
642.231730157032	0.219152260325072
644.141719667447	0.216344349058709
646.052381139563	0.213598954665092
647.963716042925	0.210934831949201
649.875725847078	0.208354718159812
651.788412021566	0.205830695014603
653.701776035934	0.203374641744956
655.615819359727	0.20097131001319
657.530543462489	0.198639019881743
659.445949813765	0.196344637715441
661.362039883099	0.194074134946178
663.278815140036	0.191826161328943
665.19627705412	0.189676505931102
667.114427094896	0.187557292230624
669.033266731909	0.1854911800602
670.952797434704	0.183488281565544
672.873020672823	0.181532829778573
674.793937915814	0.179617717622803
676.715550633219	0.177785535654041
678.637860294583	0.176040242556236
680.560868369452	0.174287528557407
682.484576327369	0.172572834670862
684.408985637879	0.17090401757583
686.334097770527	0.169245118253038
688.259914194858	0.167702153663876
690.186436380415	0.166208679567895
692.113665796745	0.164686167191273
694.041603913389	0.16318779823795
695.970252199895	0.161683100384543
697.899612125806	0.160289296213165
699.829685160667	0.15898397427711
701.760472774022	0.157572836510401
703.691976435416	0.156267427929864
705.624197614394	0.155079800111112
707.557137780499	0.15390126243409
709.490798403278	0.152701141298569
711.425180952274	0.151496184569026
713.360286897031	0.150237336997901
715.296117707095	0.149115507633704
717.23267485201	0.147974215273751
719.16995980132	0.146779360772999
721.107974024571	0.145713350574073
723.046718991306	0.144663807324367
724.986196171071	0.143704659882404
726.92640703341	0.142797532363831
728.867353047867	0.141979900521497
730.809035683987	0.141000676272918
732.751456411314	0.140117676807012
734.694616699394	0.139400116345055
736.638518017771	0.138555095919636
738.583161835988	0.137748139618344
740.528549623592	0.137171475257554
742.474682850126	0.136607832248556
744.421562985136	0.135821044578698
746.369191498165	0.135100071957835
748.317569858758	0.134410535244042
750.26669953646	0.134073526958774
752.216582000815	0.133637737766777
754.167218721368	0.133323050932641
756.118611167664	0.132842440731014
758.070760809247	0.132635427322709
760.023669115661	0.132549477618477
761.977337556452	NaN
763.931767601164	NaN
765.886960719341	NaN
767.842918380527	NaN
769.799642054269	NaN
771.757133210109	NaN
773.715393317594	NaN
775.674423846266	NaN
777.634226265672	NaN
779.594802045354	NaN
781.556152654859	NaN
783.518279563731	NaN
785.481184241513	NaN
787.444868157751	NaN
789.40933278199	NaN
791.374579583773	NaN
793.340610032646	NaN
795.307425598153	NaN
797.275027749839	NaN
799.243417957247	NaN
801.212597689924	NaN
803.182568417413	NaN
805.153331609259	NaN
807.124888735006	NaN
809.097241264199	NaN
811.070390666383	NaN
813.044338411102	NaN
815.019085967901	NaN
816.994634806324	NaN
818.970986395917	NaN
820.948142206222	NaN
