# Supplementary material for: Editorial Note: The role of 9-O-acetylated glycan receptor moieties in the typhoid toxin binding and intoxication
Source: PLoS Pathog. 2026 Jul 13;22(7):e1014413. doi: 10.1371/journal.ppat.1014413 (PMC13362111; doi:10.1371/journal.ppat.1014413)
Supplement: S1 File — (ZIP) [file ppat.1014413.s001.zip › SPR Data/OpenSPR/2020-01-06--16-14-49--TyT WT/ResponseData/InjectionAbsorbanceSpectra/buffer_4896.18s_Absorbance.csv]

Channel1
WAVELENGTH (nm)	ABSORBANCE
338.804573760023	NaN
340.624675445867	NaN
342.445209557646	NaN
344.266177564905	NaN
346.087580937189	NaN
347.909421144043	NaN
349.731699655011	NaN
351.554417939637	NaN
353.377577467467	NaN
355.201179708045	NaN
357.025226130915	NaN
358.849718205622	NaN
360.67465740171	NaN
362.500045188725	NaN
364.32588303621	NaN
366.152172413711	NaN
367.978914790771	NaN
369.806111636936	NaN
371.63376442175	NaN
373.461874614758	NaN
375.290443685503	NaN
377.119473103532	NaN
378.948964338388	NaN
380.778918859615	NaN
382.609338136759	NaN
384.440223639364	NaN
386.271576836975	0.236995800071747
388.103399199136	0.234751239118537
389.935692195392	0.232714760395362
391.768457295287	0.231069206994486
393.601695968366	0.229653926063174
395.435409684173	0.228478974964642
397.269599912254	0.227160997145281
399.104268122152	0.225784736755266
400.939415783412	0.224388990729342
402.77504436558	0.222557013868253
404.611155338198	0.220102109746231
406.447750170813	0.21729674715493
408.284830332968	0.214095513909869
410.122397294208	0.210808533717869
411.960452524078	0.207615785288814
413.798997492122	0.205267181020808
415.638033667885	0.20375072723696
417.477562520911	0.20295025114522
419.317585520746	0.202643952011855
421.158104136932	0.202659514881703
422.999119839016	0.202846344131012
424.840634096542	0.203084278267999
426.682648379054	0.20332105484283
428.525164156097	0.203530954263572
430.368182897215	0.203727247175557
432.211706071954	0.203897062076824
434.055735149857	0.204044672254492
435.900271600469	0.204166984408107
437.745316893335	0.204290753883125
439.590872497999	0.204418984189087
441.436939884006	0.204525707912442
443.2835205209	0.204620765566978
445.130615878227	0.204712720578309
446.97822742553	0.204831594262865
448.826356632355	0.204961687660828
450.675004968245	0.205093701113466
452.524173902745	0.205258820217246
454.373864905401	0.205470391502612
456.224079445756	0.205706193375307
458.074818993355	0.206027327467462
459.926085017742	0.206415928756804
461.777878988463	0.206926914990091
463.630202375062	0.207540465595243
465.483056647083	0.208300131340487
467.336443274071	0.209198265221732
469.190363725571	0.210257984911114
471.044819471127	0.211539804633811
472.899811980283	0.213037469774744
474.755342722585	0.21483319816025
476.611413167576	0.216922518099572
478.468024784802	0.219399577811961
480.325179043807	0.222413617072824
482.182877414136	0.226063910984556
484.041121365332	0.230450706039263
485.899912366942	0.235627923898596
487.759251888508	0.241597216164094
489.619141399577	0.24797572498256
491.479582369692	0.254511611649814
493.340576268398	0.260994032805593
495.202124565239	0.267276925076974
497.064228729761	0.273242513196434
498.926890231508	0.278870128246021
500.790110540024	0.284143000947681
502.653891124853	0.289094273896796
504.518233455542	0.293800810263866
506.383139001633	0.298281133321174
508.248609232672	0.302551420504145
510.114645618203	0.306574928915172
511.981249627771	0.310358906118049
513.84842273092	0.313855102942412
515.716166397195	0.317070176372047
517.584482096141	0.320071639814312
519.453371297302	0.322810699902982
521.322835470223	0.325375840774748
523.192876084447	0.327776000805672
525.063494609521	0.329996425637404
526.934692514988	0.332050486210701
528.806471270393	0.333939782718859
530.67883234528	0.33564833168191
532.551777209195	0.337209089293885
534.425307331681	0.338668286620288
536.299424182283	0.339983454214322
538.174129230547	0.341172863155856
540.049423946016	0.342262372823087
541.925309798234	0.3432636402553
543.801788256748	0.344156277314469
545.6788607911	0.344961588688777
547.556528870837	0.345644630752853
549.434793965501	0.346208925780977
551.313657544639	0.346608971076576
553.193121077794	0.346867292280177
555.07318603451	0.346958774135088
556.953853884334	0.346866528829662
558.835126096809	0.346549711771979
560.717004141479	0.346006575972086
562.59948948789	0.345240587343566
564.482583605586	0.344261858743558
566.366287964111	0.34310877522798
568.25060403301	0.341764949791917
570.135533281828	0.340250727023076
572.021077180109	0.338570477614627
573.907237197398	0.336711644409148
575.79401480324	0.334662825150053
577.681411467178	0.332428328199889
579.569428658758	0.329983154061019
581.458067847523	0.327338549552097
583.34733050302	0.324514095008824
585.237218094792	0.321511364915161
587.127732092383	0.318375819612878
589.018873965339	0.315146588947499
590.910645183204	0.311831500818795
592.803047215523	0.308415606192587
594.69608153184	0.304922572756799
596.589749601699	0.301376662824259
598.484052894646	0.297746121272445
600.378992880224	0.294062952468096
602.274571027979	0.290355972936416
604.170788807455	0.286624374510137
606.067647688197	0.282890783017996
607.965149139748	0.279180432395507
609.863294631655	0.275475631321356
611.76208563346	0.271776437636396
613.66152361471	0.268113694986092
615.561610044948	0.264497565990599
617.462346393719	0.260936444677616
619.363734130568	0.257420551080118
621.265774725039	0.253944709708803
623.168469646677	0.250543083612835
625.071820365026	0.24718222003455
626.975828349631	0.243880965965365
628.880495070036	0.240633805920538
630.785821995787	0.237429899205259
632.691810596427	0.234304669340743
634.598462341501	0.231220044709675
636.505778700554	0.228183023174825
638.413761143131	0.225169483697227
640.322411138775	0.222234907182282
642.231730157032	0.219347957556969
644.141719667447	0.216537612352597
646.052381139563	0.213790964079226
647.963716042925	0.211127101705092
649.875725847078	0.208543777626887
651.788412021566	0.206018939516607
653.701776035934	0.203563639964736
655.615819359727	0.201157518700603
657.530543462489	0.198826254680788
659.445949813765	0.19653011490775
661.362039883099	0.194261289379194
663.278815140036	0.19201179710601
665.19627705412	0.189862791994798
667.114427094896	0.1877411439686
669.033266731909	0.185672821420998
670.952797434704	0.183660866055772
672.873020672823	0.18169960465486
674.793937915814	0.17978047441242
676.715550633219	0.177952368135736
678.637860294583	0.176207796411598
680.560868369452	0.174452788107826
682.484576327369	0.172737597489356
684.408985637879	0.171076079607809
686.334097770527	0.169416579468069
688.259914194858	0.167861996246685
690.186436380415	0.166363089224834
692.113665796745	0.16484003762068
694.041603913389	0.163334058597992
695.970252199895	0.161820494033387
697.899612125806	0.160421004954251
699.829685160667	0.159107277501273
701.760472774022	0.157691513228489
703.691976435416	0.156385151238426
705.624197614394	0.155193168345611
707.557137780499	0.154020231321573
709.490798403278	0.152814836587434
711.425180952274	0.15160808885952
713.360286897031	0.150346379595131
715.296117707095	0.149225793524308
717.23267485201	0.148085912259526
719.16995980132	0.146903730233565
721.107974024571	0.145828777484795
723.046718991306	0.144787746975015
724.986196171071	0.143814544760542
726.92640703341	0.142910705679737
728.867353047867	0.142098862901816
730.809035683987	0.141117854500555
732.751456411314	0.140228215385015
734.694616699394	0.139517941729401
736.638518017771	0.138645070867636
738.583161835988	0.137834412830176
740.528549623592	0.137250932736233
742.474682850126	0.136657666113173
744.421562985136	0.135852421046742
746.369191498165	0.135161242080706
748.317569858758	0.134447583903972
750.26669953646	0.13415137273041
752.216582000815	0.133786993005111
754.167218721368	0.133448024923585
756.118611167664	0.132933706277842
758.070760809247	0.132712857600311
760.023669115661	0.132651840276294
761.977337556452	NaN
763.931767601164	NaN
765.886960719341	NaN
767.842918380527	NaN
769.799642054269	NaN
771.757133210109	NaN
773.715393317594	NaN
775.674423846266	NaN
777.634226265672	NaN
779.594802045354	NaN
781.556152654859	NaN
783.518279563731	NaN
785.481184241513	NaN
787.444868157751	NaN
789.40933278199	NaN
791.374579583773	NaN
793.340610032646	NaN
795.307425598153	NaN
797.275027749839	NaN
799.243417957247	NaN
801.212597689924	NaN
803.182568417413	NaN
805.153331609259	NaN
807.124888735006	NaN
809.097241264199	NaN
811.070390666383	NaN
813.044338411102	NaN
815.019085967901	NaN
816.994634806324	NaN
818.970986395917	NaN
820.948142206222	NaN
