# Supplementary material for: Editorial Note: The role of 9-O-acetylated glycan receptor moieties in the typhoid toxin binding and intoxication
Source: PLoS Pathog. 2026 Jul 13;22(7):e1014413. doi: 10.1371/journal.ppat.1014413 (PMC13362111; doi:10.1371/journal.ppat.1014413)
Supplement: S1 File — (ZIP) [file ppat.1014413.s001.zip › SPR Data/OpenSPR/2020-01-06--16-14-49--TyT WT/ResponseData/InjectionAbsorbanceSpectra/buffer_5049.07s_Absorbance.csv]

Channel1
WAVELENGTH (nm)	ABSORBANCE
338.804573760023	NaN
340.624675445867	NaN
342.445209557646	NaN
344.266177564905	NaN
346.087580937189	NaN
347.909421144043	NaN
349.731699655011	NaN
351.554417939637	NaN
353.377577467467	NaN
355.201179708045	NaN
357.025226130915	NaN
358.849718205622	NaN
360.67465740171	NaN
362.500045188725	NaN
364.32588303621	NaN
366.152172413711	NaN
367.978914790771	NaN
369.806111636936	NaN
371.63376442175	NaN
373.461874614758	NaN
375.290443685503	NaN
377.119473103532	NaN
378.948964338388	NaN
380.778918859615	NaN
382.609338136759	NaN
384.440223639364	NaN
386.271576836975	0.236989189746967
388.103399199136	0.234778950305313
389.935692195392	0.232709995177344
391.768457295287	0.231030044368062
393.601695968366	0.229599027298559
395.435409684173	0.228413204164739
397.269599912254	0.227065101100503
399.104268122152	0.225685100660299
400.939415783412	0.22426646681624
402.77504436558	0.222418308646976
404.611155338198	0.219964363945205
406.447750170813	0.217141887877
408.284830332968	0.213938331415226
410.122397294208	0.210650128666235
411.960452524078	0.207458284166758
413.798997492122	0.205111112543094
415.638033667885	0.203600608873195
417.477562520911	0.202802302946032
419.317585520746	0.202499889287672
421.158104136932	0.20251810031874
422.999119839016	0.20270824321804
424.840634096542	0.202951102703806
426.682648379054	0.203191612923617
428.525164156097	0.203405506707907
430.368182897215	0.203607620507942
432.211706071954	0.203777806092623
434.055735149857	0.203928750258779
435.900271600469	0.204053967580239
437.745316893335	0.204180717722906
439.590872497999	0.204311623351607
441.436939884006	0.204419157996297
443.2835205209	0.204516712301565
445.130615878227	0.204606272037156
446.97822742553	0.204724177704816
448.826356632355	0.204854147721115
450.675004968245	0.204987095842885
452.524173902745	0.205152467135108
454.373864905401	0.205364789935255
456.224079445756	0.205602117221432
458.074818993355	0.205922821578242
459.926085017742	0.206311768252626
461.777878988463	0.206822972186393
463.630202375062	0.207435724437112
465.483056647083	0.208195940848508
467.336443274071	0.20909334120968
469.190363725571	0.210151092107757
471.044819471127	0.211430443015363
472.899811980283	0.212926651346258
474.755342722585	0.214722116473519
476.611413167576	0.216813978469399
478.468024784802	0.219292715199942
480.325179043807	0.222305487410384
482.182877414136	0.225957182310185
484.041121365332	0.230344324781067
485.899912366942	0.235524454990382
487.759251888508	0.241493830783794
489.619141399577	0.247870442569491
491.479582369692	0.254404971608659
493.340576268398	0.260886567348706
495.202124565239	0.267167980574466
497.064228729761	0.273129857688766
498.926890231508	0.278753686257288
500.790110540024	0.284021445685605
502.653891124853	0.288969133754079
504.518233455542	0.293670861893744
506.383139001633	0.298146487126834
508.248609232672	0.30241604429902
510.114645618203	0.30643717934215
511.981249627771	0.310217550041889
513.84842273092	0.313708953711113
515.716166397195	0.316922471367929
517.584482096141	0.319921931574999
519.453371297302	0.32265731314062
521.322835470223	0.325224109734821
523.192876084447	0.32762408186595
525.063494609521	0.329843301804473
526.934692514988	0.331895004245969
528.806471270393	0.333784313848997
530.67883234528	0.335492635140907
532.551777209195	0.337051723532867
534.425307331681	0.338509669179861
536.299424182283	0.339825427522675
538.174129230547	0.341014197261951
540.049423946016	0.342101467493395
541.925309798234	0.343101467667403
543.801788256748	0.343994359507384
545.6788607911	0.344800416517213
547.556528870837	0.345482649567833
549.434793965501	0.346048590553446
551.313657544639	0.34644744099504
553.193121077794	0.346703435877712
555.07318603451	0.346794294942362
556.953853884334	0.346703376645693
558.835126096809	0.346386960121324
560.717004141479	0.345845656402042
562.59948948789	0.345079202917796
564.482583605586	0.34410106059674
566.366287964111	0.342950952563199
568.25060403301	0.341605802744383
570.135533281828	0.340091506381561
572.021077180109	0.338409698044136
573.907237197398	0.336550769613333
575.79401480324	0.334501305453854
577.681411467178	0.332267319740979
579.569428658758	0.329821656468113
581.458067847523	0.32717881440278
583.34733050302	0.324355243379553
585.237218094792	0.321351375027655
587.127732092383	0.318214911691031
589.018873965339	0.3149851861773
590.910645183204	0.311672797043971
592.803047215523	0.308256567688383
594.69608153184	0.304764873984476
596.589749601699	0.301217533415676
598.484052894646	0.297587719533759
600.378992880224	0.293905862954433
602.274571027979	0.290199854796421
604.170788807455	0.286468935724594
606.067647688197	0.282736086538514
607.965149139748	0.279026642085279
609.863294631655	0.275322332010973
611.76208563346	0.271624173356313
613.66152361471	0.267959365975497
615.561610044948	0.264342745065547
617.462346393719	0.260784459735681
619.363734130568	0.25727065881525
621.265774725039	0.253794201651893
623.168469646677	0.250391808505331
625.071820365026	0.247033243091586
626.975828349631	0.24373076224238
628.880495070036	0.2404859973
630.785821995787	0.237285762346786
632.691810596427	0.234161811454849
634.598462341501	0.231077335503728
636.505778700554	0.228043447667468
638.413761143131	0.225028792176099
640.322411138775	0.222095235183465
642.231730157032	0.219208127503499
644.141719667447	0.216394688375595
646.052381139563	0.213648960187794
647.963716042925	0.210985441834606
649.875725847078	0.208402821727144
651.788412021566	0.205878172072636
653.701776035934	0.203425124985409
655.615819359727	0.201021091608501
657.530543462489	0.198691485598275
659.445949813765	0.196392573723337
661.362039883099	0.194122967246881
663.278815140036	0.191875682288931
665.19627705412	0.189725989061622
667.114427094896	0.187604507447718
669.033266731909	0.185530037757077
670.952797434704	0.183521334774369
672.873020672823	0.181560927658039
674.793937915814	0.179648433100022
676.715550633219	0.177811842015362
678.637860294583	0.176061982006356
680.560868369452	0.174306508123466
682.484576327369	0.172591232454188
684.408985637879	0.170924742378901
686.334097770527	0.169262291232439
688.259914194858	0.167712353664117
690.186436380415	0.166207009284438
692.113665796745	0.164690714303979
694.041603913389	0.163188547890842
695.970252199895	0.16166953930406
697.899612125806	0.160264473799506
699.829685160667	0.158955970163152
701.760472774022	0.157552150589142
703.691976435416	0.156239321749858
705.624197614394	0.155054653140851
707.557137780499	0.153880797953837
709.490798403278	0.152672510366146
711.425180952274	0.151461944921017
713.360286897031	0.150204238494109
715.296117707095	0.149075880481666
717.23267485201	0.147929587638186
719.16995980132	0.146735312236354
721.107974024571	0.145655221227728
723.046718991306	0.144614917463827
724.986196171071	0.143645779680318
726.92640703341	0.142733064794791
728.867353047867	0.141928993950705
730.809035683987	0.140946784903088
732.751456411314	0.140043346520799
734.694616699394	0.139336845903967
736.638518017771	0.138468583538485
738.583161835988	0.137667071392647
740.528549623592	0.137062475857601
742.474682850126	0.136480066584288
744.421562985136	0.135687917556381
746.369191498165	0.134993256320684
748.317569858758	0.134319583645893
750.26669953646	0.133981866976523
752.216582000815	0.133585596303266
754.167218721368	0.13326569187338
756.118611167664	0.132790020259381
758.070760809247	0.13257654013067
760.023669115661	0.132475007612968
761.977337556452	NaN
763.931767601164	NaN
765.886960719341	NaN
767.842918380527	NaN
769.799642054269	NaN
771.757133210109	NaN
773.715393317594	NaN
775.674423846266	NaN
777.634226265672	NaN
779.594802045354	NaN
781.556152654859	NaN
783.518279563731	NaN
785.481184241513	NaN
787.444868157751	NaN
789.40933278199	NaN
791.374579583773	NaN
793.340610032646	NaN
795.307425598153	NaN
797.275027749839	NaN
799.243417957247	NaN
801.212597689924	NaN
803.182568417413	NaN
805.153331609259	NaN
807.124888735006	NaN
809.097241264199	NaN
811.070390666383	NaN
813.044338411102	NaN
815.019085967901	NaN
816.994634806324	NaN
818.970986395917	NaN
820.948142206222	NaN
