# Supplementary material for: Editorial Note: The role of 9-O-acetylated glycan receptor moieties in the typhoid toxin binding and intoxication
Source: PLoS Pathog. 2026 Jul 13;22(7):e1014413. doi: 10.1371/journal.ppat.1014413 (PMC13362111; doi:10.1371/journal.ppat.1014413)
Supplement: S1 File — (ZIP) [file ppat.1014413.s001.zip › SPR Data/OpenSPR/2020-01-06--16-14-49--TyT WT/ResponseData/InjectionAbsorbanceSpectra/buffer_5164.53s_Absorbance.csv]

Channel1
WAVELENGTH (nm)	ABSORBANCE
338.804573760023	NaN
340.624675445867	NaN
342.445209557646	NaN
344.266177564905	NaN
346.087580937189	NaN
347.909421144043	NaN
349.731699655011	NaN
351.554417939637	NaN
353.377577467467	NaN
355.201179708045	NaN
357.025226130915	NaN
358.849718205622	NaN
360.67465740171	NaN
362.500045188725	NaN
364.32588303621	NaN
366.152172413711	NaN
367.978914790771	NaN
369.806111636936	NaN
371.63376442175	NaN
373.461874614758	NaN
375.290443685503	NaN
377.119473103532	NaN
378.948964338388	NaN
380.778918859615	NaN
382.609338136759	NaN
384.440223639364	NaN
386.271576836975	0.236186783122512
388.103399199136	0.234141607564356
389.935692195392	0.232212997853196
391.768457295287	0.230662731392247
393.601695968366	0.229327602971989
395.435409684173	0.228210374970698
397.269599912254	0.226950325733891
399.104268122152	0.225614166630029
400.939415783412	0.224239604529897
402.77504436558	0.222417790620863
404.611155338198	0.219984578542232
406.447750170813	0.217180635509558
408.284830332968	0.213983770792913
410.122397294208	0.210710019579569
411.960452524078	0.207524646592768
413.798997492122	0.205179558193116
415.638033667885	0.203671566994251
417.477562520911	0.202871118351327
419.317585520746	0.20256742476599
421.158104136932	0.202587180444089
422.999119839016	0.202777614166372
424.840634096542	0.203021056227986
426.682648379054	0.203264623043937
428.525164156097	0.203477577475971
430.368182897215	0.203680128843218
432.211706071954	0.203852097733913
434.055735149857	0.204002378278047
435.900271600469	0.204126783839037
437.745316893335	0.20425110632551
439.590872497999	0.204380624744773
441.436939884006	0.204487361573466
443.2835205209	0.204583700988942
445.130615878227	0.20467355068585
446.97822742553	0.204793995445368
448.826356632355	0.20492444131421
450.675004968245	0.205056405076551
452.524173902745	0.205222565434026
454.373864905401	0.205435829706818
456.224079445756	0.20567260956568
458.074818993355	0.205993477325495
459.926085017742	0.206380480165877
461.777878988463	0.20688977520853
463.630202375062	0.207503775917241
465.483056647083	0.208264610546808
467.336443274071	0.209161195004769
469.190363725571	0.210218610485685
471.044819471127	0.211498594157422
472.899811980283	0.212994268157636
474.755342722585	0.21478576839053
476.611413167576	0.216875104049443
478.468024784802	0.219350419502862
480.325179043807	0.222361839711596
482.182877414136	0.226010193083854
484.041121365332	0.230397421714607
485.899912366942	0.235573766044525
487.759251888508	0.241542538137204
489.619141399577	0.247915850275785
491.479582369692	0.254446594669752
493.340576268398	0.260928463973139
495.202124565239	0.267210408792311
497.064228729761	0.273169200278448
498.926890231508	0.278791861684076
500.790110540024	0.284058696285036
502.653891124853	0.289005522052039
504.518233455542	0.293707532182115
506.383139001633	0.298183571941026
508.248609232672	0.302450486225672
510.114645618203	0.306468605496678
511.981249627771	0.310251129392174
513.84842273092	0.313746018868752
515.716166397195	0.316958518504032
517.584482096141	0.319957520614208
519.453371297302	0.322694071574494
521.322835470223	0.325259069838764
523.192876084447	0.327657323919963
525.063494609521	0.329875934898321
526.934692514988	0.331928412364515
528.806471270393	0.333816918956271
530.67883234528	0.335524033285899
532.551777209195	0.337084373895723
534.425307331681	0.338541331902769
536.299424182283	0.33985878085514
538.174129230547	0.34104804280857
540.049423946016	0.342135520318545
541.925309798234	0.34313349285687
543.801788256748	0.344026185540245
545.6788607911	0.344831434482605
547.556528870837	0.345512915778961
549.434793965501	0.34607654553053
551.313657544639	0.346477080591613
553.193121077794	0.346732396126182
555.07318603451	0.346824164118994
556.953853884334	0.346732317500567
558.835126096809	0.346414483158235
560.717004141479	0.345871788240254
562.59948948789	0.345107168524443
564.482583605586	0.344127469120383
566.366287964111	0.342976721755184
568.25060403301	0.341632173847212
570.135533281828	0.340116561960978
572.021077180109	0.338434805850824
573.907237197398	0.336576337035682
575.79401480324	0.334528658824967
577.681411467178	0.332295871886701
579.569428658758	0.329849851329681
581.458067847523	0.327206047199872
583.34733050302	0.324382513719307
585.237218094792	0.321378721517264
587.127732092383	0.31824553462219
589.018873965339	0.315015055213709
590.910645183204	0.311699317124642
592.803047215523	0.308284369287605
594.69608153184	0.304792131885375
596.589749601699	0.301246163346138
598.484052894646	0.297618313403305
600.378992880224	0.293937192079632
602.274571027979	0.290232450477337
604.170788807455	0.286503764461785
606.067647688197	0.282769795563496
607.965149139748	0.27906100186682
609.863294631655	0.275354693480491
611.76208563346	0.271657606691269
613.66152361471	0.267992226075934
615.561610044948	0.264376865054527
617.462346393719	0.260816845127232
619.363734130568	0.257304060257464
621.265774725039	0.253827327420818
623.168469646677	0.250425405461515
625.071820365026	0.247065260436272
626.975828349631	0.243764685581438
628.880495070036	0.240519045212949
630.785821995787	0.23731873105817
632.691810596427	0.234192748066894
634.598462341501	0.231109372014675
636.505778700554	0.228078229524447
638.413761143131	0.225063244279682
640.322411138775	0.222125250356058
642.231730157032	0.219238594633063
644.141719667447	0.216426250360632
646.052381139563	0.213681627071472
647.963716042925	0.211019718853619
649.875725847078	0.208436679714067
651.788412021566	0.20591188663055
653.701776035934	0.203454667683103
655.615819359727	0.201049035502914
657.530543462489	0.198717001303312
659.445949813765	0.196418832484801
661.362039883099	0.194147490059024
663.278815140036	0.191899645289463
665.19627705412	0.189747446982556
667.114427094896	0.187625610880549
669.033266731909	0.185556165312248
670.952797434704	0.183545485091048
672.873020672823	0.181588424338604
674.793937915814	0.179669679505825
676.715550633219	0.177832954436502
678.637860294583	0.176082124960142
680.560868369452	0.174323991957697
682.484576327369	0.172599029662226
684.408985637879	0.170934214590857
686.334097770527	0.169268400192339
688.259914194858	0.167714113865387
690.186436380415	0.16620958629589
692.113665796745	0.164687986030642
694.041603913389	0.163174358252103
695.970252199895	0.161654389978503
697.899612125806	0.160248847826097
699.829685160667	0.158931786245109
701.760472774022	0.157514958837714
703.691976435416	0.156208934880821
705.624197614394	0.155015689540429
707.557137780499	0.153829241331467
709.490798403278	0.152613560307635
711.425180952274	0.151401470457735
713.360286897031	0.150128226407779
715.296117707095	0.148992786686481
717.23267485201	0.147842824805755
719.16995980132	0.146636219360693
721.107974024571	0.14555131608845
723.046718991306	0.144508575019102
724.986196171071	0.143522226480209
726.92640703341	0.142601209002426
728.867353047867	0.141779451134754
730.809035683987	0.140779295730979
732.751456411314	0.139861406870937
734.694616699394	0.139120314159498
736.638518017771	0.138251871741965
738.583161835988	0.137407106617795
740.528549623592	0.13677232904357
742.474682850126	0.136171906460383
744.421562985136	0.135359624147527
746.369191498165	0.134623409399123
748.317569858758	0.133885868067463
750.26669953646	0.133499764607942
752.216582000815	0.133072063039692
754.167218721368	0.132713678697896
756.118611167664	0.132228547475025
758.070760809247	0.131997564955264
760.023669115661	0.131874923359771
761.977337556452	NaN
763.931767601164	NaN
765.886960719341	NaN
767.842918380527	NaN
769.799642054269	NaN
771.757133210109	NaN
773.715393317594	NaN
775.674423846266	NaN
777.634226265672	NaN
779.594802045354	NaN
781.556152654859	NaN
783.518279563731	NaN
785.481184241513	NaN
787.444868157751	NaN
789.40933278199	NaN
791.374579583773	NaN
793.340610032646	NaN
795.307425598153	NaN
797.275027749839	NaN
799.243417957247	NaN
801.212597689924	NaN
803.182568417413	NaN
805.153331609259	NaN
807.124888735006	NaN
809.097241264199	NaN
811.070390666383	NaN
813.044338411102	NaN
815.019085967901	NaN
816.994634806324	NaN
818.970986395917	NaN
820.948142206222	NaN
