# Supplementary material for: Editorial Note: The role of 9-O-acetylated glycan receptor moieties in the typhoid toxin binding and intoxication
Source: PLoS Pathog. 2026 Jul 13;22(7):e1014413. doi: 10.1371/journal.ppat.1014413 (PMC13362111; doi:10.1371/journal.ppat.1014413)
Supplement: S1 File — (ZIP) [file ppat.1014413.s001.zip › SPR Data/OpenSPR/2020-01-06--16-14-49--TyT WT/ResponseData/InjectionAbsorbanceSpectra/buffer_5305.15s_Absorbance.csv]

Channel1
WAVELENGTH (nm)	ABSORBANCE
338.804573760023	NaN
340.624675445867	NaN
342.445209557646	NaN
344.266177564905	NaN
346.087580937189	NaN
347.909421144043	NaN
349.731699655011	NaN
351.554417939637	NaN
353.377577467467	NaN
355.201179708045	NaN
357.025226130915	NaN
358.849718205622	NaN
360.67465740171	NaN
362.500045188725	NaN
364.32588303621	NaN
366.152172413711	NaN
367.978914790771	NaN
369.806111636936	NaN
371.63376442175	NaN
373.461874614758	NaN
375.290443685503	NaN
377.119473103532	NaN
378.948964338388	NaN
380.778918859615	NaN
382.609338136759	NaN
384.440223639364	NaN
386.271576836975	0.235475873139678
388.103399199136	0.233595008527821
389.935692195392	0.231808268464864
391.768457295287	0.23034044903157
393.601695968366	0.229101227980533
395.435409684173	0.228056963812418
397.269599912254	0.226849854194304
399.104268122152	0.225558685098563
400.939415783412	0.224215988724444
402.77504436558	0.22242526505751
404.611155338198	0.220024706087196
406.447750170813	0.217242993533307
408.284830332968	0.214069121011483
410.122397294208	0.210796959786623
411.960452524078	0.207621054188675
413.798997492122	0.20527775498017
415.638033667885	0.203765777103266
417.477562520911	0.202963295638247
419.317585520746	0.202659712440231
421.158104136932	0.202674120205212
422.999119839016	0.202860344592306
424.840634096542	0.203098040228921
426.682648379054	0.20333452685849
428.525164156097	0.203544360107247
430.368182897215	0.203745521682369
432.211706071954	0.203916952271999
434.055735149857	0.204063787697148
435.900271600469	0.204185589969086
437.745316893335	0.204309772210264
439.590872497999	0.204439161720551
441.436939884006	0.204545843384046
443.2835205209	0.204642073853607
445.130615878227	0.204732978138651
446.97822742553	0.204851339372439
448.826356632355	0.204980757391395
450.675004968245	0.205113557032365
452.524173902745	0.20527925866572
454.373864905401	0.205492514193981
456.224079445756	0.205729779220989
458.074818993355	0.206052010371749
459.926085017742	0.206440083104227
461.777878988463	0.20694961985254
463.630202375062	0.207565007306613
465.483056647083	0.208326080522417
467.336443274071	0.20922327635287
469.190363725571	0.210280676222708
471.044819471127	0.211560923000995
472.899811980283	0.21305768275587
474.755342722585	0.214850539504775
476.611413167576	0.216938952158009
478.468024784802	0.219415303616952
480.325179043807	0.222424258577535
482.182877414136	0.226069503531095
484.041121365332	0.230452179074173
485.899912366942	0.235626897770097
487.759251888508	0.241591412174713
489.619141399577	0.247963839854585
491.479582369692	0.254496511324544
493.340576268398	0.260979899657213
495.202124565239	0.267261724530618
497.064228729761	0.273227692566686
498.926890231508	0.278856703618415
500.790110540024	0.284130219629647
502.653891124853	0.289083926461306
504.518233455542	0.293790318732345
506.383139001633	0.298267286997904
508.248609232672	0.302537595222393
510.114645618203	0.30656223569984
511.981249627771	0.310345012715469
513.84842273092	0.313840850823415
515.716166397195	0.317055365823268
517.584482096141	0.320055181903693
519.453371297302	0.322794473404436
521.322835470223	0.325359308970072
523.192876084447	0.327760845665511
525.063494609521	0.329980964992519
526.934692514988	0.332032674691252
528.806471270393	0.333922519728937
530.67883234528	0.335630289670958
532.551777209195	0.337190175897084
534.425307331681	0.338647271968823
536.299424182283	0.3399639000806
538.174129230547	0.341152436791596
540.049423946016	0.34223829998325
541.925309798234	0.343238281956852
543.801788256748	0.34413054354012
545.6788607911	0.344935185541384
547.556528870837	0.345616373655139
549.434793965501	0.346177693699142
551.313657544639	0.346578662420631
553.193121077794	0.346834466707398
555.07318603451	0.34692485551921
556.953853884334	0.346831894966247
558.835126096809	0.346514778610739
560.717004141479	0.345970451923675
562.59948948789	0.345204347764559
564.482583605586	0.344223254471375
566.366287964111	0.343072122121197
568.25060403301	0.341725820659992
570.135533281828	0.340209842709632
572.021077180109	0.338528542201664
573.907237197398	0.33666765493152
575.79401480324	0.334617285152987
577.681411467178	0.332382438781424
579.569428658758	0.329933401012574
581.458067847523	0.327288750993302
583.34733050302	0.324464659165173
585.237218094792	0.321459524537292
587.127732092383	0.318322830210889
589.018873965339	0.315093280416908
590.910645183204	0.311777613223429
592.803047215523	0.308360323951103
594.69608153184	0.304866297189709
596.589749601699	0.301316568385634
598.484052894646	0.29768765325041
600.378992880224	0.294003442646005
602.274571027979	0.290296029475277
604.170788807455	0.286565146675311
606.067647688197	0.282830263833097
607.965149139748	0.279120207329219
609.863294631655	0.275414514557165
611.76208563346	0.271715689391797
613.66152361471	0.268050142428732
615.561610044948	0.264432264222417
617.462346393719	0.260872755275936
619.363734130568	0.257355744145681
621.265774725039	0.253879463700723
623.168469646677	0.250476209492461
625.071820365026	0.247115298616855
626.975828349631	0.243814703926797
628.880495070036	0.240565321849581
630.785821995787	0.237361197351972
632.691810596427	0.234233199395958
634.598462341501	0.231145961236442
636.505778700554	0.228108849976007
638.413761143131	0.225093683332004
640.322411138775	0.222153954898345
642.231730157032	0.219265014270945
644.141719667447	0.216450075108893
646.052381139563	0.213707260803054
647.963716042925	0.211043183527772
649.875725847078	0.20845593529615
651.788412021566	0.205928908566679
653.701776035934	0.203471205289932
655.615819359727	0.201063990672065
657.530543462489	0.198733668936929
659.445949813765	0.19643151585659
661.362039883099	0.194159693870171
663.278815140036	0.191906308643869
665.19627705412	0.189750707466156
667.114427094896	0.187625320701395
669.033266731909	0.185550019132038
670.952797434704	0.183537847912537
672.873020672823	0.181575670727526
674.793937915814	0.179654431237074
676.715550633219	0.177812900921128
678.637860294583	0.176061183253308
680.560868369452	0.174299792182192
682.484576327369	0.172578365446549
684.408985637879	0.170906203348251
686.334097770527	0.169233883561818
688.259914194858	0.167670968423386
690.186436380415	0.166159957652709
692.113665796745	0.164627614738122
694.041603913389	0.163112197035085
695.970252199895	0.16158160115094
697.899612125806	0.160170486039348
699.829685160667	0.158843271862206
701.760472774022	0.157420242059197
703.691976435416	0.156102740200719
705.624197614394	0.154895573773647
707.557137780499	0.153703053348217
709.490798403278	0.15248806399075
711.425180952274	0.151266354389853
713.360286897031	0.149984726681016
715.296117707095	0.148843764354225
717.23267485201	0.147678400211412
719.16995980132	0.146476387999022
721.107974024571	0.145383606307249
723.046718991306	0.144333127913335
724.986196171071	0.143316474843589
726.92640703341	0.142364588436367
728.867353047867	0.141526664962658
730.809035683987	0.140500513481701
732.751456411314	0.139562734971471
734.694616699394	0.138812986507509
736.638518017771	0.137898883371168
738.583161835988	0.137050151785293
740.528549623592	0.136396372995368
742.474682850126	0.135771624917339
744.421562985136	0.134930529572103
746.369191498165	0.134157675894143
748.317569858758	0.133418025373851
750.26669953646	0.133024614211687
752.216582000815	0.132591304805211
754.167218721368	0.132202086956397
756.118611167664	0.131624814322727
758.070760809247	0.131326968577581
760.023669115661	0.131177535708341
761.977337556452	NaN
763.931767601164	NaN
765.886960719341	NaN
767.842918380527	NaN
769.799642054269	NaN
771.757133210109	NaN
773.715393317594	NaN
775.674423846266	NaN
777.634226265672	NaN
779.594802045354	NaN
781.556152654859	NaN
783.518279563731	NaN
785.481184241513	NaN
787.444868157751	NaN
789.40933278199	NaN
791.374579583773	NaN
793.340610032646	NaN
795.307425598153	NaN
797.275027749839	NaN
799.243417957247	NaN
801.212597689924	NaN
803.182568417413	NaN
805.153331609259	NaN
807.124888735006	NaN
809.097241264199	NaN
811.070390666383	NaN
813.044338411102	NaN
815.019085967901	NaN
816.994634806324	NaN
818.970986395917	NaN
820.948142206222	NaN
