# Supplementary material for: Editorial Note: The role of 9-O-acetylated glycan receptor moieties in the typhoid toxin binding and intoxication
Source: PLoS Pathog. 2026 Jul 13;22(7):e1014413. doi: 10.1371/journal.ppat.1014413 (PMC13362111; doi:10.1371/journal.ppat.1014413)
Supplement: S1 File — (ZIP) [file ppat.1014413.s001.zip › SPR Data/OpenSPR/2020-01-06--16-14-49--TyT WT/ResponseData/InjectionAbsorbanceSpectra/buffer_5429.25s_Absorbance.csv]

Channel1
WAVELENGTH (nm)	ABSORBANCE
338.804573760023	NaN
340.624675445867	NaN
342.445209557646	NaN
344.266177564905	NaN
346.087580937189	NaN
347.909421144043	NaN
349.731699655011	NaN
351.554417939637	NaN
353.377577467467	NaN
355.201179708045	NaN
357.025226130915	NaN
358.849718205622	NaN
360.67465740171	NaN
362.500045188725	NaN
364.32588303621	NaN
366.152172413711	NaN
367.978914790771	NaN
369.806111636936	NaN
371.63376442175	NaN
373.461874614758	NaN
375.290443685503	NaN
377.119473103532	NaN
378.948964338388	NaN
380.778918859615	NaN
382.609338136759	NaN
384.440223639364	NaN
386.271576836975	0.236508558333452
388.103399199136	0.234424899755112
389.935692195392	0.23251772821375
391.768457295287	0.230909896156272
393.601695968366	0.229560242007456
395.435409684173	0.228397988688888
397.269599912254	0.227117195189991
399.104268122152	0.225762777335365
400.939415783412	0.224375555588731
402.77504436558	0.222540432044117
404.611155338198	0.220098455447339
406.447750170813	0.217295784496225
408.284830332968	0.21408711405738
410.122397294208	0.210799653063841
411.960452524078	0.20761427088631
413.798997492122	0.20526461429378
415.638033667885	0.203752284961863
417.477562520911	0.202953172893558
419.317585520746	0.202652334692245
421.158104136932	0.202672710014623
422.999119839016	0.202863374888549
424.840634096542	0.203105372750299
426.682648379054	0.203349139834735
428.525164156097	0.203563586264266
430.368182897215	0.203765063757184
432.211706071954	0.203939387655134
434.055735149857	0.204089206059269
435.900271600469	0.204214048947388
437.745316893335	0.204340870692678
439.590872497999	0.204471840186123
441.436939884006	0.204580319919712
443.2835205209	0.204677574906314
445.130615878227	0.204769497836299
446.97822742553	0.204886980239652
448.826356632355	0.205016752694594
450.675004968245	0.205150250962799
452.524173902745	0.205314788670945
454.373864905401	0.205527207900626
456.224079445756	0.205763395466606
458.074818993355	0.206085823518303
459.926085017742	0.206472783987085
461.777878988463	0.206981690125196
463.630202375062	0.207594443149123
465.483056647083	0.208352704806015
467.336443274071	0.209249437761961
469.190363725571	0.210306507274777
471.044819471127	0.211586852285676
472.899811980283	0.213083771961515
474.755342722585	0.214874414939651
476.611413167576	0.216961619112184
478.468024784802	0.21943639366946
480.325179043807	0.222448382811785
482.182877414136	0.226094537110673
484.041121365332	0.230482532458298
485.899912366942	0.235660774447258
487.759251888508	0.241626761284632
489.619141399577	0.247999838946323
491.479582369692	0.254532839519832
493.340576268398	0.261010500837931
495.202124565239	0.267288475566425
497.064228729761	0.273247325012539
498.926890231508	0.278867781750463
500.790110540024	0.284133263437525
502.653891124853	0.289078613760913
504.518233455542	0.29377814284707
506.383139001633	0.298252121200969
508.248609232672	0.302517433590842
510.114645618203	0.306535630470643
511.981249627771	0.310316260381916
513.84842273092	0.313805671021346
515.716166397195	0.317016629179293
517.584482096141	0.320012680445706
519.453371297302	0.322748515225205
521.322835470223	0.32531058490818
523.192876084447	0.327710966060793
525.063494609521	0.329929137469846
526.934692514988	0.331979943539329
528.806471270393	0.333867377783636
530.67883234528	0.33557455081338
532.551777209195	0.337133756502829
534.425307331681	0.33859022873338
536.299424182283	0.339905716687351
538.174129230547	0.341095142998582
540.049423946016	0.342180476825806
541.925309798234	0.343178577084254
543.801788256748	0.344069830286417
545.6788607911	0.344873556474546
547.556528870837	0.34555394050615
549.434793965501	0.34611461947684
551.313657544639	0.346514999128591
553.193121077794	0.346770842240744
555.07318603451	0.34686129374944
556.953853884334	0.346768910681411
558.835126096809	0.34645259415816
560.717004141479	0.345909469261266
562.59948948789	0.345143463705273
564.482583605586	0.344161738850349
566.366287964111	0.343009735920654
568.25060403301	0.341664198053563
570.135533281828	0.340149427237609
572.021077180109	0.338468208394124
573.907237197398	0.336608055325105
575.79401480324	0.334558881741372
577.681411467178	0.332324763062516
579.569428658758	0.329877407381683
581.458067847523	0.327233565998753
583.34733050302	0.324409004095028
585.237218094792	0.321403605250749
587.127732092383	0.318268061661282
589.018873965339	0.315036469262642
590.910645183204	0.31172291910508
592.803047215523	0.308306935931152
594.69608153184	0.304814814873711
596.589749601699	0.301267566559355
598.484052894646	0.297639920541903
600.378992880224	0.293956000912278
602.274571027979	0.290248115959994
604.170788807455	0.286516308949732
606.067647688197	0.282783326638976
607.965149139748	0.279073061783426
609.863294631655	0.275368546278966
611.76208563346	0.271669286823861
613.66152361471	0.268003378818972
615.561610044948	0.264384926007135
617.462346393719	0.260826038538682
619.363734130568	0.257311081193712
621.265774725039	0.253833841075427
623.168469646677	0.250431168749539
625.071820365026	0.247071537128974
626.975828349631	0.243769849757695
628.880495070036	0.240522271485212
630.785821995787	0.237319442443842
632.691810596427	0.234194068752422
634.598462341501	0.231106309811391
636.505778700554	0.228068087626459
638.413761143131	0.225052929817911
640.322411138775	0.222116030511707
642.231730157032	0.219230283719594
644.141719667447	0.216419303829458
646.052381139563	0.21367316409286
647.963716042925	0.211010721998851
649.875725847078	0.208423415254152
651.788412021566	0.205898215649105
653.701776035934	0.203441701363064
655.615819359727	0.20103697659219
657.530543462489	0.198705209768459
659.445949813765	0.196405948523344
661.362039883099	0.194134868192253
663.278815140036	0.191886197740115
665.19627705412	0.189734784406292
667.114427094896	0.187614927139515
669.033266731909	0.18554155794104
670.952797434704	0.18352871229428
672.873020672823	0.181569007642319
674.793937915814	0.179649474875776
676.715550633219	0.17780912858112
678.637860294583	0.176059724664578
680.560868369452	0.174308442625816
682.484576327369	0.172588851068802
684.408985637879	0.17092215172443
686.334097770527	0.169255456134411
688.259914194858	0.167693714021782
690.186436380415	0.166189161513703
692.113665796745	0.164666918274841
694.041603913389	0.163160650965875
695.970252199895	0.161639695070238
697.899612125806	0.160233402704892
699.829685160667	0.158916258334
701.760472774022	0.157498789504384
703.691976435416	0.156187394303728
705.624197614394	0.154988507703204
707.557137780499	0.153808620396128
709.490798403278	0.152590524528162
711.425180952274	0.151374964989255
713.360286897031	0.150114780234131
715.296117707095	0.148987923151967
717.23267485201	0.147830754828604
719.16995980132	0.146629109398716
721.107974024571	0.145532393621555
723.046718991306	0.144486607759253
724.986196171071	0.143495359697348
726.92640703341	0.142558003228868
728.867353047867	0.141739717848047
730.809035683987	0.140726268168459
732.751456411314	0.139804043081191
734.694616699394	0.139067906913245
736.638518017771	0.138189308734018
738.583161835988	0.137338629743973
740.528549623592	0.136714645938555
742.474682850126	0.136103894165118
744.421562985136	0.135271138054806
746.369191498165	0.134500103223637
748.317569858758	0.133786905576825
750.26669953646	0.133412721829387
752.216582000815	0.132972032442797
754.167218721368	0.132628675533413
756.118611167664	0.132096724084847
758.070760809247	0.131823652855552
760.023669115661	0.131683193092508
761.977337556452	NaN
763.931767601164	NaN
765.886960719341	NaN
767.842918380527	NaN
769.799642054269	NaN
771.757133210109	NaN
773.715393317594	NaN
775.674423846266	NaN
777.634226265672	NaN
779.594802045354	NaN
781.556152654859	NaN
783.518279563731	NaN
785.481184241513	NaN
787.444868157751	NaN
789.40933278199	NaN
791.374579583773	NaN
793.340610032646	NaN
795.307425598153	NaN
797.275027749839	NaN
799.243417957247	NaN
801.212597689924	NaN
803.182568417413	NaN
805.153331609259	NaN
807.124888735006	NaN
809.097241264199	NaN
811.070390666383	NaN
813.044338411102	NaN
815.019085967901	NaN
816.994634806324	NaN
818.970986395917	NaN
820.948142206222	NaN
