# Supplementary material for: Editorial Note: The role of 9-O-acetylated glycan receptor moieties in the typhoid toxin binding and intoxication
Source: PLoS Pathog. 2026 Jul 13;22(7):e1014413. doi: 10.1371/journal.ppat.1014413 (PMC13362111; doi:10.1371/journal.ppat.1014413)
Supplement: S1 File — (ZIP) [file ppat.1014413.s001.zip › SPR Data/OpenSPR/2020-01-06--16-14-49--TyT WT/ResponseData/InjectionAbsorbanceSpectra/buffer_5694.2s_Absorbance.csv]

Channel1
WAVELENGTH (nm)	ABSORBANCE
338.804573760023	NaN
340.624675445867	NaN
342.445209557646	NaN
344.266177564905	NaN
346.087580937189	NaN
347.909421144043	NaN
349.731699655011	NaN
351.554417939637	NaN
353.377577467467	NaN
355.201179708045	NaN
357.025226130915	NaN
358.849718205622	NaN
360.67465740171	NaN
362.500045188725	NaN
364.32588303621	NaN
366.152172413711	NaN
367.978914790771	NaN
369.806111636936	NaN
371.63376442175	NaN
373.461874614758	NaN
375.290443685503	NaN
377.119473103532	NaN
378.948964338388	NaN
380.778918859615	NaN
382.609338136759	NaN
384.440223639364	NaN
386.271576836975	0.237256988412321
388.103399199136	0.235067424829508
389.935692195392	0.233022908688422
391.768457295287	0.231367334227672
393.601695968366	0.229962675374606
395.435409684173	0.228796810240014
397.269599912254	0.227467462324468
399.104268122152	0.226120224917
400.939415783412	0.224721124094337
402.77504436558	0.222878856233062
404.611155338198	0.220422101912674
406.447750170813	0.217605668121078
408.284830332968	0.214395584727559
410.122397294208	0.211100895959683
411.960452524078	0.207903901766226
413.798997492122	0.205548385279387
415.638033667885	0.20402567683189
417.477562520911	0.203225602993118
419.317585520746	0.202914567597917
421.158104136932	0.202927867873315
422.999119839016	0.203114809691044
424.840634096542	0.203353461777883
426.682648379054	0.203593962477171
428.525164156097	0.203805146237034
430.368182897215	0.204005163540182
432.211706071954	0.204175525088178
434.055735149857	0.204322123069669
435.900271600469	0.204446517841644
437.745316893335	0.204572557885087
439.590872497999	0.204701740488781
441.436939884006	0.20480797951412
443.2835205209	0.204903015488733
445.130615878227	0.204993053973602
446.97822742553	0.205111415173237
448.826356632355	0.205238616787088
450.675004968245	0.205371246059495
452.524173902745	0.205535528875463
454.373864905401	0.205748387035459
456.224079445756	0.205983057632422
458.074818993355	0.206304502019099
459.926085017742	0.206692990217206
461.777878988463	0.207201821053115
463.630202375062	0.207813737459821
465.483056647083	0.208573051698547
467.336443274071	0.209468973708017
469.190363725571	0.21052655971187
471.044819471127	0.211804299618463
472.899811980283	0.213300058016555
474.755342722585	0.21509003436982
476.611413167576	0.217176360489979
478.468024784802	0.219648858644049
480.325179043807	0.222658740803009
482.182877414136	0.226302505367118
484.041121365332	0.230687709251764
485.899912366942	0.23586486661971
487.759251888508	0.241829237729524
489.619141399577	0.248201371068376
491.479582369692	0.254734870227431
493.340576268398	0.261212299083245
495.202124565239	0.267495509578005
497.064228729761	0.273455140672535
498.926890231508	0.279078362652425
500.790110540024	0.284346030552156
502.653891124853	0.289292730891356
504.518233455542	0.293995031544002
506.383139001633	0.298471282064425
508.248609232672	0.302739183618389
510.114645618203	0.306762502083298
511.981249627771	0.310542131952157
513.84842273092	0.314035288062621
515.716166397195	0.317247710660638
517.584482096141	0.320245690573475
519.453371297302	0.322983454621398
521.322835470223	0.325547132692512
523.192876084447	0.327947128408717
525.063494609521	0.330165936714916
526.934692514988	0.332217590822054
528.806471270393	0.334105552907718
530.67883234528	0.335812206122661
532.551777209195	0.337372863207178
534.425307331681	0.338829680147022
536.299424182283	0.340143839228954
538.174129230547	0.341331888831394
540.049423946016	0.34241672622316
541.925309798234	0.343416495726096
543.801788256748	0.344307090770295
545.6788607911	0.345110882439639
547.556528870837	0.345791436146876
549.434793965501	0.346353467859481
551.313657544639	0.34675297067048
553.193121077794	0.347007614846545
555.07318603451	0.347097951187859
556.953853884334	0.347005492866343
558.835126096809	0.346687651009229
560.717004141479	0.346142689321845
562.59948948789	0.345376487661224
564.482583605586	0.344395661217158
566.366287964111	0.343243944897535
568.25060403301	0.341897555896897
570.135533281828	0.340381784664508
572.021077180109	0.338698179755788
573.907237197398	0.336837125508308
575.79401480324	0.33478644048921
577.681411467178	0.332551304648277
579.569428658758	0.330103414131225
581.458067847523	0.327458235409016
583.34733050302	0.324632897523642
585.237218094792	0.321626692385678
587.127732092383	0.318489321129715
589.018873965339	0.315258477442716
590.910645183204	0.31194063902669
592.803047215523	0.308522652773868
594.69608153184	0.305027833525038
596.589749601699	0.301477103945988
598.484052894646	0.297846823916276
600.378992880224	0.294161965207959
602.274571027979	0.29045421794345
604.170788807455	0.286723203545888
606.067647688197	0.28298757600297
607.965149139748	0.279275742150807
609.863294631655	0.275568359322197
611.76208563346	0.271867299028356
613.66152361471	0.268201103384829
615.561610044948	0.264583176341505
617.462346393719	0.261022751835208
619.363734130568	0.257502975190588
621.265774725039	0.254026463372972
623.168469646677	0.250621524437242
625.071820365026	0.247258723363522
626.975828349631	0.243957180460819
628.880495070036	0.240708395972521
630.785821995787	0.237504620189749
632.691810596427	0.234376375941165
634.598462341501	0.231288736349416
636.505778700554	0.228253965843449
638.413761143131	0.225238872939772
640.322411138775	0.222298645183094
642.231730157032	0.219411314753843
644.141719667447	0.216598752177235
646.052381139563	0.213852419450446
647.963716042925	0.211186158292172
649.875725847078	0.208601319239339
651.788412021566	0.206076684695923
653.701776035934	0.203620531086633
655.615819359727	0.201214812238383
657.530543462489	0.198883921299622
659.445949813765	0.196584124963984
661.362039883099	0.194311630970972
663.278815140036	0.192062769355216
665.19627705412	0.189910248311216
667.114427094896	0.187784605450868
669.033266731909	0.185714397380946
670.952797434704	0.183704801315889
672.873020672823	0.181746021133159
674.793937915814	0.179832487355868
676.715550633219	0.177992952438928
678.637860294583	0.176242537888459
680.560868369452	0.174489009779338
682.484576327369	0.172762726527358
684.408985637879	0.171095840741383
686.334097770527	0.169432989971348
688.259914194858	0.167873057850525
690.186436380415	0.166372780440618
692.113665796745	0.16485206657229
694.041603913389	0.163344075298413
695.970252199895	0.161829462168397
697.899612125806	0.160433510644424
699.829685160667	0.159113835132175
701.760472774022	0.157701556074446
703.691976435416	0.156406130741546
705.624197614394	0.155209182766727
707.557137780499	0.154021750624293
709.490798403278	0.152820937325081
711.425180952274	0.151625798446014
713.360286897031	0.150368038733009
715.296117707095	0.149236235643572
717.23267485201	0.148082353900961
719.16995980132	0.146894206220445
721.107974024571	0.145819493339493
723.046718991306	0.144766155782452
724.986196171071	0.143788907087971
726.92640703341	0.142876617783408
728.867353047867	0.142056428723665
730.809035683987	0.141062944194602
732.751456411314	0.140162780280464
734.694616699394	0.139437931009228
736.638518017771	0.13856076946479
738.583161835988	0.137748788225168
740.528549623592	0.137152536957524
742.474682850126	0.136544684674187
744.421562985136	0.135743272351803
746.369191498165	0.135042010595243
748.317569858758	0.134333737113371
750.26669953646	0.133957749143502
752.216582000815	0.133538948720628
754.167218721368	0.133213088950225
756.118611167664	0.132741876659757
758.070760809247	0.132516014066123
760.023669115661	0.132374428053237
761.977337556452	NaN
763.931767601164	NaN
765.886960719341	NaN
767.842918380527	NaN
769.799642054269	NaN
771.757133210109	NaN
773.715393317594	NaN
775.674423846266	NaN
777.634226265672	NaN
779.594802045354	NaN
781.556152654859	NaN
783.518279563731	NaN
785.481184241513	NaN
787.444868157751	NaN
789.40933278199	NaN
791.374579583773	NaN
793.340610032646	NaN
795.307425598153	NaN
797.275027749839	NaN
799.243417957247	NaN
801.212597689924	NaN
803.182568417413	NaN
805.153331609259	NaN
807.124888735006	NaN
809.097241264199	NaN
811.070390666383	NaN
813.044338411102	NaN
815.019085967901	NaN
816.994634806324	NaN
818.970986395917	NaN
820.948142206222	NaN
