# Supplementary material for: Editorial Note: The role of 9-O-acetylated glycan receptor moieties in the typhoid toxin binding and intoxication
Source: PLoS Pathog. 2026 Jul 13;22(7):e1014413. doi: 10.1371/journal.ppat.1014413 (PMC13362111; doi:10.1371/journal.ppat.1014413)
Supplement: S1 File — (ZIP) [file ppat.1014413.s001.zip › SPR Data/OpenSPR/2020-01-06--16-14-49--TyT WT/ResponseData/InjectionAbsorbanceSpectra/buffer_580.53s_Absorbance.csv]

Channel1
WAVELENGTH (nm)	ABSORBANCE
338.804573760023	NaN
340.624675445867	NaN
342.445209557646	NaN
344.266177564905	NaN
346.087580937189	NaN
347.909421144043	NaN
349.731699655011	NaN
351.554417939637	NaN
353.377577467467	NaN
355.201179708045	NaN
357.025226130915	NaN
358.849718205622	NaN
360.67465740171	NaN
362.500045188725	NaN
364.32588303621	NaN
366.152172413711	NaN
367.978914790771	NaN
369.806111636936	NaN
371.63376442175	NaN
373.461874614758	NaN
375.290443685503	NaN
377.119473103532	NaN
378.948964338388	NaN
380.778918859615	NaN
382.609338136759	NaN
384.440223639364	NaN
386.271576836975	0.226435169064578
388.103399199136	0.224728416405678
389.935692195392	0.223111183147715
391.768457295287	0.221771863007457
393.601695968366	0.220594603931222
395.435409684173	0.21958094661866
397.269599912254	0.218394424381475
399.104268122152	0.217124959727881
400.939415783412	0.215789154895466
402.77504436558	0.214018784244524
404.611155338198	0.211648265373365
406.447750170813	0.208909140758522
408.284830332968	0.205804017911188
410.122397294208	0.202620384397185
411.960452524078	0.199542436169519
413.798997492122	0.197303774936677
415.638033667885	0.19588264734147
417.477562520911	0.195163395028625
419.317585520746	0.194931877988651
421.158104136932	0.195010650474707
422.999119839016	0.195252407423078
424.840634096542	0.195540341969042
426.682648379054	0.19581466431478
428.525164156097	0.19606078832408
430.368182897215	0.196294833810161
432.211706071954	0.196497170174978
434.055735149857	0.196675386386482
435.900271600469	0.196829024304315
437.745316893335	0.196982924530315
439.590872497999	0.19714042562682
441.436939884006	0.197271838096262
443.2835205209	0.197391867243464
445.130615878227	0.197505967975177
446.97822742553	0.197650492028245
448.826356632355	0.19780610357965
450.675004968245	0.197967824532806
452.524173902745	0.198163043876217
454.373864905401	0.198411148139925
456.224079445756	0.198686686479727
458.074818993355	0.199051755772983
459.926085017742	0.199491397901799
461.777878988463	0.200058245787071
463.630202375062	0.200742433866895
465.483056647083	0.201580017159345
467.336443274071	0.202565519455359
469.190363725571	0.203722653802784
471.044819471127	0.205114658165213
472.899811980283	0.206733818386506
474.755342722585	0.208662172717479
476.611413167576	0.210898899736415
478.468024784802	0.213534106089245
480.325179043807	0.21671475147483
482.182877414136	0.220542395492975
484.041121365332	0.225104530082625
485.899912366942	0.230454943275086
487.759251888508	0.236578222374479
489.619141399577	0.24308457470354
491.479582369692	0.249721567721473
493.340576268398	0.256273260152135
495.202124565239	0.262577499921681
497.064228729761	0.268520836530764
498.926890231508	0.274076159528062
500.790110540024	0.279238448616177
502.653891124853	0.284038670801999
504.518233455542	0.288554892692726
506.383139001633	0.29281150465515
508.248609232672	0.296826937785619
510.114645618203	0.300561073273401
511.981249627771	0.304025266334322
513.84842273092	0.307173365708171
515.716166397195	0.31001648844805
517.584482096141	0.312631501991687
519.453371297302	0.314964504444072
521.322835470223	0.317118428872076
523.192876084447	0.319096509296806
525.063494609521	0.320886585216225
526.934692514988	0.322500919016019
528.806471270393	0.323942889021339
530.67883234528	0.325193879358704
532.551777209195	0.326288336111677
534.425307331681	0.327273425083687
536.299424182283	0.328104587389153
538.174129230547	0.32880517880605
540.049423946016	0.329394609213737
541.925309798234	0.329891841958727
543.801788256748	0.330278847839838
545.6788607911	0.330575489114929
547.556528870837	0.330745176686097
549.434793965501	0.330797292131049
551.313657544639	0.330680870694636
553.193121077794	0.330415352176025
555.07318603451	0.329983346119098
556.953853884334	0.329372139362478
558.835126096809	0.328539216142234
560.717004141479	0.327493672311615
562.59948948789	0.326239451844818
564.482583605586	0.324795630238533
566.366287964111	0.323194156589629
568.25060403301	0.321425205737001
570.135533281828	0.319500857233829
572.021077180109	0.317429055259447
573.907237197398	0.315196913503059
575.79401480324	0.31280195148975
577.681411467178	0.310242323783386
579.569428658758	0.307504304751368
581.458067847523	0.304599001821496
583.34733050302	0.301546712647949
585.237218094792	0.298352073737046
587.127732092383	0.295055606944712
589.018873965339	0.291697398858521
590.910645183204	0.288282320004669
592.803047215523	0.284800015110486
594.69608153184	0.281271123150047
596.589749601699	0.277720206511856
598.484052894646	0.274114827002883
600.378992880224	0.270488873941958
602.274571027979	0.266866614675046
604.170788807455	0.263244966080325
606.067647688197	0.259647868887305
607.965149139748	0.256095011313732
609.863294631655	0.252568324433971
611.76208563346	0.249067338348424
613.66152361471	0.245617052622124
615.561610044948	0.242229346144417
617.462346393719	0.2389124360694
619.363734130568	0.235653691173423
621.265774725039	0.232439404751339
623.168469646677	0.22930967094712
625.071820365026	0.226228721608085
626.975828349631	0.223207919875268
628.880495070036	0.220247392483995
630.785821995787	0.217338417744563
632.691810596427	0.214508720178528
634.598462341501	0.211722260084847
636.505778700554	0.208986205300501
638.413761143131	0.206274894650817
640.322411138775	0.203636879548588
642.231730157032	0.201046715106318
644.141719667447	0.198531733729697
646.052381139563	0.196071127813976
647.963716042925	0.193689862501249
649.875725847078	0.191386044034818
651.788412021566	0.189128197653522
653.701776035934	0.186939206551308
655.615819359727	0.184799137468307
657.530543462489	0.182721541019464
659.445949813765	0.180682058138259
661.362039883099	0.178667617726766
663.278815140036	0.176666668782122
665.19627705412	0.174765354710451
667.114427094896	0.172888069561603
669.033266731909	0.171056897334836
670.952797434704	0.16928361015604
672.873020672823	0.16754534969612
674.793937915814	0.165848221643922
676.715550633219	0.164233606447312
678.637860294583	0.162691831466135
680.560868369452	0.161140154754904
682.484576327369	0.159622474225284
684.408985637879	0.158155659164199
686.334097770527	0.156679809939848
688.259914194858	0.155312866192596
690.186436380415	0.153990088512777
692.113665796745	0.152648395848961
694.041603913389	0.151323961991925
695.970252199895	0.14996950080088
697.899612125806	0.148721428217646
699.829685160667	0.147565452610451
701.760472774022	0.146293464015802
703.691976435416	0.145120578895244
705.624197614394	0.144064396286615
707.557137780499	0.143019473528919
709.490798403278	0.141931694153696
711.425180952274	0.140841152961055
713.360286897031	0.13969420735653
715.296117707095	0.138680608778229
717.23267485201	0.137640504519628
719.16995980132	0.136551792091754
721.107974024571	0.135567272757291
723.046718991306	0.13460719332091
724.986196171071	0.133721981933351
726.92640703341	0.13288251376532
728.867353047867	0.132126358559344
730.809035683987	0.131215700003316
732.751456411314	0.13037522667889
734.694616699394	0.129703073051121
736.638518017771	0.128893583550371
738.583161835988	0.128111617497847
740.528549623592	0.127535434727641
742.474682850126	0.12698004252795
744.421562985136	0.126201490286622
746.369191498165	0.125493028882814
748.317569858758	0.124792517383285
750.26669953646	0.124420868831171
752.216582000815	0.124009318636595
754.167218721368	0.123679952373864
756.118611167664	0.123134175828151
758.070760809247	0.122856747093614
760.023669115661	0.122742614833485
761.977337556452	NaN
763.931767601164	NaN
765.886960719341	NaN
767.842918380527	NaN
769.799642054269	NaN
771.757133210109	NaN
773.715393317594	NaN
775.674423846266	NaN
777.634226265672	NaN
779.594802045354	NaN
781.556152654859	NaN
783.518279563731	NaN
785.481184241513	NaN
787.444868157751	NaN
789.40933278199	NaN
791.374579583773	NaN
793.340610032646	NaN
795.307425598153	NaN
797.275027749839	NaN
799.243417957247	NaN
801.212597689924	NaN
803.182568417413	NaN
805.153331609259	NaN
807.124888735006	NaN
809.097241264199	NaN
811.070390666383	NaN
813.044338411102	NaN
815.019085967901	NaN
816.994634806324	NaN
818.970986395917	NaN
820.948142206222	NaN
