# Supplementary material for: Editorial Note: The role of 9-O-acetylated glycan receptor moieties in the typhoid toxin binding and intoxication
Source: PLoS Pathog. 2026 Jul 13;22(7):e1014413. doi: 10.1371/journal.ppat.1014413 (PMC13362111; doi:10.1371/journal.ppat.1014413)
Supplement: S1 File — (ZIP) [file ppat.1014413.s001.zip › SPR Data/OpenSPR/2020-01-06--16-14-49--TyT WT/ResponseData/InjectionAbsorbanceSpectra/buffer_5949.94s_Absorbance.csv]

Channel1
WAVELENGTH (nm)	ABSORBANCE
338.804573760023	NaN
340.624675445867	NaN
342.445209557646	NaN
344.266177564905	NaN
346.087580937189	NaN
347.909421144043	NaN
349.731699655011	NaN
351.554417939637	NaN
353.377577467467	NaN
355.201179708045	NaN
357.025226130915	NaN
358.849718205622	NaN
360.67465740171	NaN
362.500045188725	NaN
364.32588303621	NaN
366.152172413711	NaN
367.978914790771	NaN
369.806111636936	NaN
371.63376442175	NaN
373.461874614758	NaN
375.290443685503	NaN
377.119473103532	NaN
378.948964338388	NaN
380.778918859615	NaN
382.609338136759	NaN
384.440223639364	NaN
386.271576836975	0.236195580641669
388.103399199136	0.2342527398772
389.935692195392	0.232401048361968
391.768457295287	0.230908555403946
393.601695968366	0.229585462649881
395.435409684173	0.228475255013557
397.269599912254	0.227218680993471
399.104268122152	0.225884616468024
400.939415783412	0.224491436071743
402.77504436558	0.222659924165307
404.611155338198	0.220220099218091
406.447750170813	0.21742089734281
408.284830332968	0.214223791739227
410.122397294208	0.21094784544658
411.960452524078	0.207763969870125
413.798997492122	0.20542657100639
415.638033667885	0.203921532388238
417.477562520911	0.203128306637283
419.317585520746	0.202832515893477
421.158104136932	0.202856012734791
422.999119839016	0.203050200878066
424.840634096542	0.203296504133291
426.682648379054	0.203539652490173
428.525164156097	0.203756310555848
430.368182897215	0.203958674077258
432.211706071954	0.204134283915582
434.055735149857	0.204284243065557
435.900271600469	0.204411641962395
437.745316893335	0.204537931725655
439.590872497999	0.204668070841692
441.436939884006	0.204777682108524
443.2835205209	0.204874391445259
445.130615878227	0.20496575428888
446.97822742553	0.205085574816107
448.826356632355	0.205214363827905
450.675004968245	0.205347604462454
452.524173902745	0.205513876263805
454.373864905401	0.20572606720096
456.224079445756	0.205962106613261
458.074818993355	0.206283976309118
459.926085017742	0.206671781125792
461.777878988463	0.207180686999328
463.630202375062	0.20779228452043
465.483056647083	0.208551025190682
467.336443274071	0.209445868370778
469.190363725571	0.210503752175656
471.044819471127	0.21178369413672
472.899811980283	0.213279973401459
474.755342722585	0.215073907464943
476.611413167576	0.217165360678008
478.468024784802	0.219642725732086
480.325179043807	0.222656088438313
482.182877414136	0.226304901660189
484.041121365332	0.230694432066755
485.899912366942	0.235870882009999
487.759251888508	0.241839924592917
489.619141399577	0.248213029526271
491.479582369692	0.254744854142642
493.340576268398	0.261224344847129
495.202124565239	0.267502157982266
497.064228729761	0.273458754868281
498.926890231508	0.279079586265934
500.790110540024	0.284345621691268
502.653891124853	0.289292146488377
504.518233455542	0.293990153371587
506.383139001633	0.298466350132839
508.248609232672	0.302732539264264
510.114645618203	0.306753412997394
511.981249627771	0.310534940426961
513.84842273092	0.314029779221573
515.716166397195	0.317244881442831
517.584482096141	0.320244211128428
519.453371297302	0.322981739104382
521.322835470223	0.325545670715647
523.192876084447	0.327945595489855
525.063494609521	0.330166726517636
526.934692514988	0.332219064959409
528.806471270393	0.334107813319515
530.67883234528	0.335815203959078
532.551777209195	0.337376900237369
534.425307331681	0.338835016162914
536.299424182283	0.340151097200069
538.174129230547	0.34134099140155
540.049423946016	0.34242945934499
541.925309798234	0.343428799838859
543.801788256748	0.344322318909362
545.6788607911	0.345128873889789
547.556528870837	0.345809867883261
549.434793965501	0.346372691574047
551.313657544639	0.346772689053648
553.193121077794	0.347029043803978
555.07318603451	0.347121226213913
556.953853884334	0.347028758107351
558.835126096809	0.346710675502292
560.717004141479	0.346168529458337
562.59948948789	0.3454033522647
564.482583605586	0.344424493459007
566.366287964111	0.343273337160499
568.25060403301	0.341927980047727
570.135533281828	0.340412035059155
572.021077180109	0.338729592511528
573.907237197398	0.336869029651506
575.79401480324	0.334820268284004
577.681411467178	0.33258412986377
579.569428658758	0.330136623464594
581.458067847523	0.327492843804073
583.34733050302	0.324666738060272
585.237218094792	0.321659909154192
587.127732092383	0.318521672804396
589.018873965339	0.315288802964517
590.910645183204	0.311970214470124
592.803047215523	0.308549898018106
594.69608153184	0.305053711252771
596.589749601699	0.301503877394909
598.484052894646	0.297872786605907
600.378992880224	0.294187772859323
602.274571027979	0.290478149057436
604.170788807455	0.286744839509305
606.067647688197	0.283008169873268
607.965149139748	0.279294007937329
609.863294631655	0.27558352853066
611.76208563346	0.271882329981765
613.66152361471	0.268213736501762
615.561610044948	0.264592810566898
617.462346393719	0.261029089872475
619.363734130568	0.257510642237548
621.265774725039	0.254030548420703
623.168469646677	0.250622158184472
625.071820365026	0.24725838015518
626.975828349631	0.24395405718641
628.880495070036	0.240703474474764
630.785821995787	0.237495847334841
632.691810596427	0.23436537041547
634.598462341501	0.231278447805828
636.505778700554	0.228242109027908
638.413761143131	0.225223648058021
640.322411138775	0.222283789548659
642.231730157032	0.219391468698016
644.141719667447	0.216574075951409
646.052381139563	0.213825906174391
647.963716042925	0.211159355938112
649.875725847078	0.208572138063924
651.788412021566	0.206045326454452
653.701776035934	0.203584332225278
655.615819359727	0.201176719159749
657.530543462489	0.198840305379371
659.445949813765	0.196538178017323
661.362039883099	0.194264800312463
663.278815140036	0.192013493660947
665.19627705412	0.189858165470995
667.114427094896	0.187735602744322
669.033266731909	0.185661435595726
670.952797434704	0.183650113549042
672.873020672823	0.181689652449647
674.793937915814	0.179767116902213
676.715550633219	0.177926318057086
678.637860294583	0.17617097348015
680.560868369452	0.174407332724096
682.484576327369	0.172688918917793
684.408985637879	0.171021336245143
686.334097770527	0.169361155867688
688.259914194858	0.167805202734154
690.186436380415	0.166297404713783
692.113665796745	0.164771559810759
694.041603913389	0.163262234375149
695.970252199895	0.16174466961075
697.899612125806	0.160336420630457
699.829685160667	0.159010006993451
701.760472774022	0.157594466817343
703.691976435416	0.156287260288474
705.624197614394	0.155095130660246
707.557137780499	0.153907897609309
709.490798403278	0.152698938852139
711.425180952274	0.151486298829167
713.360286897031	0.150208244518891
715.296117707095	0.14907314421332
717.23267485201	0.147922904667269
719.16995980132	0.146712830851138
721.107974024571	0.145627380515012
723.046718991306	0.144585014144876
724.986196171071	0.143601451619175
726.92640703341	0.142681438631029
728.867353047867	0.141852174034678
730.809035683987	0.140852072800066
732.751456411314	0.139935527831082
734.694616699394	0.139207293764108
736.638518017771	0.138339961156639
738.583161835988	0.13750476424425
740.528549623592	0.136859098862713
742.474682850126	0.136247077365645
744.421562985136	0.135434166602389
746.369191498165	0.134653819042844
748.317569858758	0.13390151161933
750.26669953646	0.133510365104694
752.216582000815	0.133060071855504
754.167218721368	0.132705287087438
756.118611167664	0.132167283393444
758.070760809247	0.131905460984106
760.023669115661	0.131804047209101
761.977337556452	NaN
763.931767601164	NaN
765.886960719341	NaN
767.842918380527	NaN
769.799642054269	NaN
771.757133210109	NaN
773.715393317594	NaN
775.674423846266	NaN
777.634226265672	NaN
779.594802045354	NaN
781.556152654859	NaN
783.518279563731	NaN
785.481184241513	NaN
787.444868157751	NaN
789.40933278199	NaN
791.374579583773	NaN
793.340610032646	NaN
795.307425598153	NaN
797.275027749839	NaN
799.243417957247	NaN
801.212597689924	NaN
803.182568417413	NaN
805.153331609259	NaN
807.124888735006	NaN
809.097241264199	NaN
811.070390666383	NaN
813.044338411102	NaN
815.019085967901	NaN
816.994634806324	NaN
818.970986395917	NaN
820.948142206222	NaN
