# Supplementary material for: Editorial Note: The role of 9-O-acetylated glycan receptor moieties in the typhoid toxin binding and intoxication
Source: PLoS Pathog. 2026 Jul 13;22(7):e1014413. doi: 10.1371/journal.ppat.1014413 (PMC13362111; doi:10.1371/journal.ppat.1014413)
Supplement: S1 File — (ZIP) [file ppat.1014413.s001.zip › SPR Data/OpenSPR/2020-01-06--16-14-49--TyT WT/ResponseData/InjectionAbsorbanceSpectra/buffer_6222.97s_Absorbance.csv]

Channel1
WAVELENGTH (nm)	ABSORBANCE
338.804573760023	NaN
340.624675445867	NaN
342.445209557646	NaN
344.266177564905	NaN
346.087580937189	NaN
347.909421144043	NaN
349.731699655011	NaN
351.554417939637	NaN
353.377577467467	NaN
355.201179708045	NaN
357.025226130915	NaN
358.849718205622	NaN
360.67465740171	NaN
362.500045188725	NaN
364.32588303621	NaN
366.152172413711	NaN
367.978914790771	NaN
369.806111636936	NaN
371.63376442175	NaN
373.461874614758	NaN
375.290443685503	NaN
377.119473103532	NaN
378.948964338388	NaN
380.778918859615	NaN
382.609338136759	NaN
384.440223639364	NaN
386.271576836975	0.237612655420094
388.103399199136	0.23532877661008
389.935692195392	0.233290715558003
391.768457295287	0.231607380075925
393.601695968366	0.230149600798558
395.435409684173	0.22892204606461
397.269599912254	0.227579514902384
399.104268122152	0.226187928021007
400.939415783412	0.224763267802986
402.77504436558	0.22290456354978
404.611155338198	0.220441057816742
406.447750170813	0.217616467857281
408.284830332968	0.214396096752606
410.122397294208	0.211098783546521
411.960452524078	0.20789651420456
413.798997492122	0.205549809067073
415.638033667885	0.204038096397409
417.477562520911	0.203240635578292
419.317585520746	0.202939646205282
421.158104136932	0.202962156941475
422.999119839016	0.203155571724748
424.840634096542	0.203399955075431
426.682648379054	0.203640789342903
428.525164156097	0.20385611935386
430.368182897215	0.204059990661292
432.211706071954	0.204234079403808
434.055735149857	0.204386755248471
435.900271600469	0.204511324343745
437.745316893335	0.204638024388315
439.590872497999	0.204769134000831
441.436939884006	0.20487825931672
443.2835205209	0.204974591398387
445.130615878227	0.205066513423224
446.97822742553	0.205185312313533
448.826356632355	0.205313707276819
450.675004968245	0.205447341698023
452.524173902745	0.205613074975012
454.373864905401	0.20582536810757
456.224079445756	0.206061307063547
458.074818993355	0.206380390430167
459.926085017742	0.206768120932375
461.777878988463	0.207274207226608
463.630202375062	0.207886342924547
465.483056647083	0.208644107022802
467.336443274071	0.209538741261313
469.190363725571	0.210595971770533
471.044819471127	0.21187517202151
472.899811980283	0.213369751978479
474.755342722585	0.215160126483227
476.611413167576	0.217245697146058
478.468024784802	0.219721907278932
480.325179043807	0.222732066154963
482.182877414136	0.226378912838326
484.041121365332	0.230766799416433
485.899912366942	0.235943507640257
487.759251888508	0.241912198888816
489.619141399577	0.24828326121132
491.479582369692	0.254811130816674
493.340576268398	0.261287735699752
495.202124565239	0.267564052947228
497.064228729761	0.273519200678623
498.926890231508	0.279137654959081
500.790110540024	0.284402175037124
502.653891124853	0.289346401917263
504.518233455542	0.294044844109343
506.383139001633	0.298516305373507
508.248609232672	0.302780627093561
510.114645618203	0.306798938243027
511.981249627771	0.310578511438971
513.84842273092	0.314071658137822
515.716166397195	0.317284809264956
517.584482096141	0.320283967000442
519.453371297302	0.32302174625805
521.322835470223	0.325587190489022
523.192876084447	0.327987243573883
525.063494609521	0.330208357735831
526.934692514988	0.332261924731534
528.806471270393	0.334151840882396
530.67883234528	0.335861035052017
532.551777209195	0.33742140180691
534.425307331681	0.338882170536318
536.299424182283	0.340197886869442
538.174129230547	0.341390226470015
540.049423946016	0.342478396446841
541.925309798234	0.343478494899219
543.801788256748	0.344372691264976
545.6788607911	0.345178692364303
547.556528870837	0.34586135121847
549.434793965501	0.346426093199104
551.313657544639	0.34682976735509
553.193121077794	0.347090484219226
555.07318603451	0.347183320341687
556.953853884334	0.347093557416195
558.835126096809	0.346779127752681
560.717004141479	0.346238454858786
562.59948948789	0.345475029694111
564.482583605586	0.344497211333654
566.366287964111	0.343349866784468
568.25060403301	0.342008914089325
570.135533281828	0.340496067848268
572.021077180109	0.338815821001488
573.907237197398	0.336958110494284
575.79401480324	0.334910706056616
577.681411467178	0.332677437116372
579.569428658758	0.330233221160804
581.458067847523	0.327588823045481
583.34733050302	0.324765174836085
585.237218094792	0.321761647715759
587.127732092383	0.318625359259466
589.018873965339	0.315395474589417
590.910645183204	0.312079818999029
592.803047215523	0.308662831764758
594.69608153184	0.305169880743991
596.589749601699	0.301620468918554
598.484052894646	0.297989129094926
600.378992880224	0.294306357710481
602.274571027979	0.29059890496438
604.170788807455	0.286866472589593
606.067647688197	0.283131360310614
607.965149139748	0.279419715035272
609.863294631655	0.2757120078721
611.76208563346	0.272009964513335
613.66152361471	0.268344908435795
615.561610044948	0.264725294248897
617.462346393719	0.261163646167246
619.363734130568	0.257647874314965
621.265774725039	0.254168660231365
623.168469646677	0.250764016569159
625.071820365026	0.247402030188432
626.975828349631	0.244100198434474
628.880495070036	0.240850383188428
630.785821995787	0.237645160573146
632.691810596427	0.23451540972407
634.598462341501	0.231427525454045
636.505778700554	0.228391599997703
638.413761143131	0.225374540542661
640.322411138775	0.22243583463777
642.231730157032	0.219547615503973
644.141719667447	0.216732311488551
646.052381139563	0.213983215253926
647.963716042925	0.211317782035421
649.875725847078	0.20873479972391
651.788412021566	0.206205570040669
653.701776035934	0.2037492470644
655.615819359727	0.201343890055636
657.530543462489	0.199010668667916
659.445949813765	0.196714598796856
661.362039883099	0.194445174907019
663.278815140036	0.192194117724302
665.19627705412	0.190041823224508
667.114427094896	0.18792016354619
669.033266731909	0.18584731275759
670.952797434704	0.183839027424441
672.873020672823	0.181874348245823
674.793937915814	0.179960762043072
676.715550633219	0.178128006966088
678.637860294583	0.176377256874664
680.560868369452	0.174621945831263
682.484576327369	0.172900731611178
684.408985637879	0.171232289989276
686.334097770527	0.169570067535369
688.259914194858	0.168019187762573
690.186436380415	0.166519129765336
692.113665796745	0.164997248935035
694.041603913389	0.163493764106745
695.970252199895	0.161978030942463
697.899612125806	0.160581141077034
699.829685160667	0.159271120606502
701.760472774022	0.157870499419894
703.691976435416	0.15657021970466
705.624197614394	0.155377747703077
707.557137780499	0.154199385749876
709.490798403278	0.152983909578664
711.425180952274	0.151789623881959
713.360286897031	0.150537055272321
715.296117707095	0.149408921843912
717.23267485201	0.148266564221262
719.16995980132	0.147085529752001
721.107974024571	0.146012424459934
723.046718991306	0.144971055212769
724.986196171071	0.144019146038143
726.92640703341	0.143108054867222
728.867353047867	0.142299774289858
730.809035683987	0.141341920322841
732.751456411314	0.140445095365141
734.694616699394	0.139716416734608
736.638518017771	0.138867859334232
738.583161835988	0.138058716878385
740.528549623592	0.137454724460484
742.474682850126	0.136904699529296
744.421562985136	0.136130162060274
746.369191498165	0.135415881284778
748.317569858758	0.134715150971793
750.26669953646	0.134371475107858
752.216582000815	0.133993289843119
754.167218721368	0.133675409023616
756.118611167664	0.13318119066162
758.070760809247	0.132960480018303
760.023669115661	0.132863611538129
761.977337556452	NaN
763.931767601164	NaN
765.886960719341	NaN
767.842918380527	NaN
769.799642054269	NaN
771.757133210109	NaN
773.715393317594	NaN
775.674423846266	NaN
777.634226265672	NaN
779.594802045354	NaN
781.556152654859	NaN
783.518279563731	NaN
785.481184241513	NaN
787.444868157751	NaN
789.40933278199	NaN
791.374579583773	NaN
793.340610032646	NaN
795.307425598153	NaN
797.275027749839	NaN
799.243417957247	NaN
801.212597689924	NaN
803.182568417413	NaN
805.153331609259	NaN
807.124888735006	NaN
809.097241264199	NaN
811.070390666383	NaN
813.044338411102	NaN
815.019085967901	NaN
816.994634806324	NaN
818.970986395917	NaN
820.948142206222	NaN
