# Supplementary material for: Editorial Note: The role of 9-O-acetylated glycan receptor moieties in the typhoid toxin binding and intoxication
Source: PLoS Pathog. 2026 Jul 13;22(7):e1014413. doi: 10.1371/journal.ppat.1014413 (PMC13362111; doi:10.1371/journal.ppat.1014413)
Supplement: S1 File — (ZIP) [file ppat.1014413.s001.zip › SPR Data/OpenSPR/2020-01-06--16-14-49--TyT WT/ResponseData/InjectionAbsorbanceSpectra/buffer_6519.2s_Absorbance.csv]

Channel1
WAVELENGTH (nm)	ABSORBANCE
338.804573760023	NaN
340.624675445867	NaN
342.445209557646	NaN
344.266177564905	NaN
346.087580937189	NaN
347.909421144043	NaN
349.731699655011	NaN
351.554417939637	NaN
353.377577467467	NaN
355.201179708045	NaN
357.025226130915	NaN
358.849718205622	NaN
360.67465740171	NaN
362.500045188725	NaN
364.32588303621	NaN
366.152172413711	NaN
367.978914790771	NaN
369.806111636936	NaN
371.63376442175	NaN
373.461874614758	NaN
375.290443685503	NaN
377.119473103532	NaN
378.948964338388	NaN
380.778918859615	NaN
382.609338136759	NaN
384.440223639364	NaN
386.271576836975	0.237335265296008
388.103399199136	0.235121155966692
389.935692195392	0.233093081289799
391.768457295287	0.231453509920224
393.601695968366	0.23003607803592
395.435409684173	0.228832346466264
397.269599912254	0.227480667504576
399.104268122152	0.226105426622907
400.939415783412	0.224681691393937
402.77504436558	0.222830557263449
404.611155338198	0.220368956651307
406.447750170813	0.217531496907643
408.284830332968	0.214308122641139
410.122397294208	0.211014295444283
411.960452524078	0.20781810014255
413.798997492122	0.205470391179845
415.638033667885	0.203961548249714
417.477562520911	0.203167296219346
419.317585520746	0.202873293759867
421.158104136932	0.202901402031163
422.999119839016	0.203096195533829
424.840634096542	0.203341645678299
426.682648379054	0.203587329376656
428.525164156097	0.203804349017168
430.368182897215	0.204008543557062
432.211706071954	0.204183625017059
434.055735149857	0.204334734261963
435.900271600469	0.204461759002508
437.745316893335	0.204589895514565
439.590872497999	0.204721374591638
441.436939884006	0.20483052459753
443.2835205209	0.20492845731339
445.130615878227	0.205020131463178
446.97822742553	0.205139974247933
448.826356632355	0.205267824407259
450.675004968245	0.205400196116464
452.524173902745	0.205564624930649
454.373864905401	0.205776670859289
456.224079445756	0.20601173203666
458.074818993355	0.20633164013226
459.926085017742	0.206718201337273
461.777878988463	0.207225542241075
463.630202375062	0.207835833490249
465.483056647083	0.208591907911019
467.336443274071	0.209485914920056
469.190363725571	0.210540270654276
471.044819471127	0.211816573783077
472.899811980283	0.213310176850227
474.755342722585	0.215099864756626
476.611413167576	0.217188630323237
478.468024784802	0.219662431789934
480.325179043807	0.222671649209111
482.182877414136	0.226320694581947
484.041121365332	0.230710088871989
485.899912366942	0.235886690905541
487.759251888508	0.241852520642503
489.619141399577	0.248224880326575
491.479582369692	0.25475372116887
493.340576268398	0.261228110101559
495.202124565239	0.267496879198027
497.064228729761	0.273449183743607
498.926890231508	0.279063693786786
500.790110540024	0.284327998742963
502.653891124853	0.289269925844248
504.518233455542	0.293967763811201
506.383139001633	0.29843946804777
508.248609232672	0.302704334980255
510.114645618203	0.306722732245074
511.981249627771	0.310501415489925
513.84842273092	0.313995132456592
515.716166397195	0.317210042112074
517.584482096141	0.320211390220326
519.453371297302	0.322948702135943
521.322835470223	0.325515450015007
523.192876084447	0.327916851465877
525.063494609521	0.33013904040184
526.934692514988	0.332194801510354
528.806471270393	0.334085706152267
530.67883234528	0.335796065878069
532.551777209195	0.337358662538039
534.425307331681	0.338820492724408
536.299424182283	0.340140304097836
538.174129230547	0.341332618977043
540.049423946016	0.342423904774995
541.925309798234	0.34342798272095
543.801788256748	0.344323494668061
545.6788607911	0.345133845220245
547.556528870837	0.34581883395543
549.434793965501	0.346388452522994
551.313657544639	0.346792298268563
553.193121077794	0.347052201796965
555.07318603451	0.347147075636945
556.953853884334	0.347058978354069
558.835126096809	0.346747282223279
560.717004141479	0.346208758636297
562.59948948789	0.345447532214242
564.482583605586	0.34447438942383
566.366287964111	0.343326120434852
568.25060403301	0.341986327179195
570.135533281828	0.340475278503012
572.021077180109	0.338797524487237
573.907237197398	0.336941473639316
575.79401480324	0.334897305989418
577.681411467178	0.332663705934244
579.569428658758	0.330220775200103
581.458067847523	0.327578988014834
583.34733050302	0.324755939775965
585.237218094792	0.321753490095022
587.127732092383	0.318618211005601
589.018873965339	0.315389763890654
590.910645183204	0.312074425875847
592.803047215523	0.308655405434268
594.69608153184	0.305161109326848
596.589749601699	0.301612771079416
598.484052894646	0.297982158249999
600.378992880224	0.294299161104906
602.274571027979	0.29059149699825
604.170788807455	0.286857384909451
606.067647688197	0.283123441316847
607.965149139748	0.279411446121543
609.863294631655	0.275703667731505
611.76208563346	0.272001255679132
613.66152361471	0.268332789587207
615.561610044948	0.264712723578201
617.462346393719	0.261150277396172
619.363734130568	0.257631213635632
621.265774725039	0.254151390812553
623.168469646677	0.250743941799885
625.071820365026	0.247382830026284
626.975828349631	0.244076285070162
628.880495070036	0.240827395825268
630.785821995787	0.237621298218284
632.691810596427	0.234492899820035
634.598462341501	0.231404672713706
636.505778700554	0.228367938697904
638.413761143131	0.225348974072199
640.322411138775	0.222409675103812
642.231730157032	0.219519038303902
644.141719667447	0.216707442085768
646.052381139563	0.213956641717737
647.963716042925	0.211288864961212
649.875725847078	0.208706652049987
651.788412021566	0.206178614620813
653.701776035934	0.203720143417357
655.615819359727	0.201314436984748
657.530543462489	0.198979096560819
659.445949813765	0.196677954926491
661.362039883099	0.194406819266856
663.278815140036	0.192152924656
665.19627705412	0.189999309269167
667.114427094896	0.187878087443857
669.033266731909	0.185805117370011
670.952797434704	0.183798538961287
672.873020672823	0.181837481239394
674.793937915814	0.179922064013399
676.715550633219	0.178087012699801
678.637860294583	0.17633791752979
680.560868369452	0.174581658988694
682.484576327369	0.172864986738008
684.408985637879	0.171194092839673
686.334097770527	0.169530226377602
688.259914194858	0.167977999078141
690.186436380415	0.166481642450495
692.113665796745	0.164963426005268
694.041603913389	0.163466544121968
695.970252199895	0.161947427409408
697.899612125806	0.160547100444298
699.829685160667	0.159238831046827
701.760472774022	0.157832875860075
703.691976435416	0.156527746192427
705.624197614394	0.155338226160824
707.557137780499	0.154160909304126
709.490798403278	0.152959158943329
711.425180952274	0.151757609224055
713.360286897031	0.150501547752274
715.296117707095	0.149364095926369
717.23267485201	0.148240459412665
719.16995980132	0.147053273147773
721.107974024571	0.145979672669714
723.046718991306	0.144938004575504
724.986196171071	0.143963966282829
726.92640703341	0.143081332936878
728.867353047867	0.14227493044407
730.809035683987	0.141292173755687
732.751456411314	0.140416017173158
734.694616699394	0.13972098044512
736.638518017771	0.138866845479091
738.583161835988	0.138066505792362
740.528549623592	0.13747552491228
742.474682850126	0.13689828129912
744.421562985136	0.13615100639488
746.369191498165	0.135421804903541
748.317569858758	0.134740771331317
750.26669953646	0.134405594525709
752.216582000815	0.134036209152433
754.167218721368	0.133723679487409
756.118611167664	0.133237933798783
758.070760809247	0.133002107629787
760.023669115661	0.132893250321808
761.977337556452	NaN
763.931767601164	NaN
765.886960719341	NaN
767.842918380527	NaN
769.799642054269	NaN
771.757133210109	NaN
773.715393317594	NaN
775.674423846266	NaN
777.634226265672	NaN
779.594802045354	NaN
781.556152654859	NaN
783.518279563731	NaN
785.481184241513	NaN
787.444868157751	NaN
789.40933278199	NaN
791.374579583773	NaN
793.340610032646	NaN
795.307425598153	NaN
797.275027749839	NaN
799.243417957247	NaN
801.212597689924	NaN
803.182568417413	NaN
805.153331609259	NaN
807.124888735006	NaN
809.097241264199	NaN
811.070390666383	NaN
813.044338411102	NaN
815.019085967901	NaN
816.994634806324	NaN
818.970986395917	NaN
820.948142206222	NaN
