# Supplementary material for: Editorial Note: The role of 9-O-acetylated glycan receptor moieties in the typhoid toxin binding and intoxication
Source: PLoS Pathog. 2026 Jul 13;22(7):e1014413. doi: 10.1371/journal.ppat.1014413 (PMC13362111; doi:10.1371/journal.ppat.1014413)
Supplement: S1 File — (ZIP) [file ppat.1014413.s001.zip › SPR Data/OpenSPR/2020-01-06--16-14-49--TyT WT/ResponseData/InjectionAbsorbanceSpectra/buffer_6832.65s_Absorbance.csv]

Channel1
WAVELENGTH (nm)	ABSORBANCE
338.804573760023	NaN
340.624675445867	NaN
342.445209557646	NaN
344.266177564905	NaN
346.087580937189	NaN
347.909421144043	NaN
349.731699655011	NaN
351.554417939637	NaN
353.377577467467	NaN
355.201179708045	NaN
357.025226130915	NaN
358.849718205622	NaN
360.67465740171	NaN
362.500045188725	NaN
364.32588303621	NaN
366.152172413711	NaN
367.978914790771	NaN
369.806111636936	NaN
371.63376442175	NaN
373.461874614758	NaN
375.290443685503	NaN
377.119473103532	NaN
378.948964338388	NaN
380.778918859615	NaN
382.609338136759	NaN
384.440223639364	NaN
386.271576836975	0.236974867721766
388.103399199136	0.234923163615475
389.935692195392	0.232991573130624
391.768457295287	0.231443307544017
393.601695968366	0.2300615385041
395.435409684173	0.228905458704955
397.269599912254	0.227598715146813
399.104268122152	0.226233658438261
400.939415783412	0.224826626426487
402.77504436558	0.222978211952981
404.611155338198	0.220514877919225
406.447750170813	0.21767183973713
408.284830332968	0.214451142965968
410.122397294208	0.211156222990566
411.960452524078	0.207959628235537
413.798997492122	0.205616536901797
415.638033667885	0.204108849442021
417.477562520911	0.203315967486516
419.317585520746	0.203025420853043
421.158104136932	0.203055341734864
422.999119839016	0.20325371184242
424.840634096542	0.20350398388039
426.682648379054	0.203749048988674
428.525164156097	0.203968364493971
430.368182897215	0.204173875391977
432.211706071954	0.204348152389898
434.055735149857	0.204500188764471
435.900271600469	0.204626961634689
437.745316893335	0.204755045262717
439.590872497999	0.204888145652054
441.436939884006	0.204997886305614
443.2835205209	0.205096099762263
445.130615878227	0.205186947522446
446.97822742553	0.205307276000685
448.826356632355	0.205438784630523
450.675004968245	0.205573112387112
452.524173902745	0.205737309267988
454.373864905401	0.205947971105208
456.224079445756	0.206184308962393
458.074818993355	0.206504044174123
459.926085017742	0.206889483872341
461.777878988463	0.207396056095504
463.630202375062	0.208004305866386
465.483056647083	0.208758253318673
467.336443274071	0.209650110416058
469.190363725571	0.210703400756144
471.044819471127	0.211977769977289
472.899811980283	0.213467576015045
474.755342722585	0.215256297539112
476.611413167576	0.217337844650611
478.468024784802	0.219809664838918
480.325179043807	0.222816863634
482.182877414136	0.226467383324553
484.041121365332	0.230851814454088
485.899912366942	0.236027996126007
487.759251888508	0.241995054870713
489.619141399577	0.248364480757713
491.479582369692	0.254891329898834
493.340576268398	0.261366895241454
495.202124565239	0.267633863017397
497.064228729761	0.273583884584744
498.926890231508	0.279197040753346
500.790110540024	0.284455590942897
502.653891124853	0.289398353772283
504.518233455542	0.294095279157019
506.383139001633	0.298569838111119
508.248609232672	0.302837828497253
510.114645618203	0.306859858123326
511.981249627771	0.310641285311754
513.84842273092	0.31413811181319
515.716166397195	0.317353282927119
517.584482096141	0.320356221757228
519.453371297302	0.32309676376945
521.322835470223	0.325667648489611
523.192876084447	0.328072655899992
525.063494609521	0.330296460138123
526.934692514988	0.332353189354736
528.806471270393	0.334246777298156
530.67883234528	0.335961137515012
532.551777209195	0.337527265560057
534.425307331681	0.338991705598924
536.299424182283	0.3403138853647
538.174129230547	0.341510246338573
540.049423946016	0.342605618346131
541.925309798234	0.343612766510837
543.801788256748	0.344512626317622
545.6788607911	0.345325532003782
547.556528870837	0.346013586033563
549.434793965501	0.346586383563278
551.313657544639	0.346993018031059
553.193121077794	0.347260468936901
555.07318603451	0.34736028027131
556.953853884334	0.347275876701547
558.835126096809	0.346967342793206
560.717004141479	0.346434140078906
562.59948948789	0.345676855634682
564.482583605586	0.344706346491478
566.366287964111	0.343562765473554
568.25060403301	0.342225929085274
570.135533281828	0.340715647192727
572.021077180109	0.339041907417244
573.907237197398	0.337188710100208
575.79401480324	0.33514684989766
577.681411467178	0.332916757443643
579.569428658758	0.330475167940501
581.458067847523	0.327834704797681
583.34733050302	0.325011941958149
585.237218094792	0.322010259906422
587.127732092383	0.318874800734682
589.018873965339	0.31564710200035
590.910645183204	0.312331634737272
592.803047215523	0.308914333992545
594.69608153184	0.30542068449481
596.589749601699	0.301872507443368
598.484052894646	0.298239298740141
600.378992880224	0.294554703372092
602.274571027979	0.290846193656623
604.170788807455	0.28711165957307
606.067647688197	0.283375484957559
607.965149139748	0.279661973627821
609.863294631655	0.275950490118046
611.76208563346	0.272246510488556
613.66152361471	0.268578205861902
615.561610044948	0.26495485031743
617.462346393719	0.261389471276649
619.363734130568	0.257871336855225
621.265774725039	0.254389197567942
623.168469646677	0.250982226390824
625.071820365026	0.247619534466667
626.975828349631	0.244312625645819
628.880495070036	0.241061528927628
630.785821995787	0.237853310135743
632.691810596427	0.234722566855166
634.598462341501	0.231635278910937
636.505778700554	0.228593770649944
638.413761143131	0.225573863377793
640.322411138775	0.222632057634601
642.231730157032	0.219737540713801
644.141719667447	0.216921865149058
646.052381139563	0.214171053745704
647.963716042925	0.211504042605379
649.875725847078	0.208918064830617
651.788412021566	0.206388618277579
653.701776035934	0.203926406178862
655.615819359727	0.201521043873
657.530543462489	0.199184324043365
659.445949813765	0.196883535736751
661.362039883099	0.194612569818077
663.278815140036	0.192358055871414
665.19627705412	0.190202533728783
667.114427094896	0.188074618312609
669.033266731909	0.186000436464549
670.952797434704	0.183992421807413
672.873020672823	0.182028909970474
674.793937915814	0.18010743518133
676.715550633219	0.178276883792628
678.637860294583	0.176525541238186
680.560868369452	0.174766176334832
682.484576327369	0.173047393257406
684.408985637879	0.171381870441556
686.334097770527	0.169711849623979
688.259914194858	0.168159267552318
690.186436380415	0.166660321230266
692.113665796745	0.165137776275181
694.041603913389	0.163639001914016
695.970252199895	0.162123299383521
697.899612125806	0.160721601938178
699.829685160667	0.159404380240629
701.760472774022	0.157989122623149
703.691976435416	0.156676814389643
705.624197614394	0.155485373345509
707.557137780499	0.154313395233128
709.490798403278	0.153109803648852
711.425180952274	0.151906911214349
713.360286897031	0.150640921888348
715.296117707095	0.149524861906599
717.23267485201	0.148375315182973
719.16995980132	0.147188858847349
721.107974024571	0.146114606364441
723.046718991306	0.145070222218545
724.986196171071	0.144105950494829
726.92640703341	0.14320284978155
728.867353047867	0.142380605241834
730.809035683987	0.141400719067842
732.751456411314	0.14051289257624
734.694616699394	0.139784497061283
736.638518017771	0.138915715989477
738.583161835988	0.138089224256052
740.528549623592	0.137488699047044
742.474682850126	0.136902971534917
744.421562985136	0.136134647465521
746.369191498165	0.135428292769179
748.317569858758	0.134727810254656
750.26669953646	0.134385959438951
752.216582000815	0.133963077193254
754.167218721368	0.13365749180772
756.118611167664	0.13312328921247
758.070760809247	0.132877648819602
760.023669115661	0.132800853731334
761.977337556452	NaN
763.931767601164	NaN
765.886960719341	NaN
767.842918380527	NaN
769.799642054269	NaN
771.757133210109	NaN
773.715393317594	NaN
775.674423846266	NaN
777.634226265672	NaN
779.594802045354	NaN
781.556152654859	NaN
783.518279563731	NaN
785.481184241513	NaN
787.444868157751	NaN
789.40933278199	NaN
791.374579583773	NaN
793.340610032646	NaN
795.307425598153	NaN
797.275027749839	NaN
799.243417957247	NaN
801.212597689924	NaN
803.182568417413	NaN
805.153331609259	NaN
807.124888735006	NaN
809.097241264199	NaN
811.070390666383	NaN
813.044338411102	NaN
815.019085967901	NaN
816.994634806324	NaN
818.970986395917	NaN
820.948142206222	NaN
