# Supplementary material for: Editorial Note: The role of 9-O-acetylated glycan receptor moieties in the typhoid toxin binding and intoxication
Source: PLoS Pathog. 2026 Jul 13;22(7):e1014413. doi: 10.1371/journal.ppat.1014413 (PMC13362111; doi:10.1371/journal.ppat.1014413)
Supplement: S1 File — (ZIP) [file ppat.1014413.s001.zip › SPR Data/OpenSPR/2020-01-06--16-14-49--TyT WT/ResponseData/InjectionAbsorbanceSpectra/buffer_703.09s_Absorbance.csv]

Channel1
WAVELENGTH (nm)	ABSORBANCE
338.804573760023	NaN
340.624675445867	NaN
342.445209557646	NaN
344.266177564905	NaN
346.087580937189	NaN
347.909421144043	NaN
349.731699655011	NaN
351.554417939637	NaN
353.377577467467	NaN
355.201179708045	NaN
357.025226130915	NaN
358.849718205622	NaN
360.67465740171	NaN
362.500045188725	NaN
364.32588303621	NaN
366.152172413711	NaN
367.978914790771	NaN
369.806111636936	NaN
371.63376442175	NaN
373.461874614758	NaN
375.290443685503	NaN
377.119473103532	NaN
378.948964338388	NaN
380.778918859615	NaN
382.609338136759	NaN
384.440223639364	NaN
386.271576836975	0.227646526423246
388.103399199136	0.225767087800863
389.935692195392	0.224020368487343
391.768457295287	0.22253161019565
393.601695968366	0.22127835914374
395.435409684173	0.220202119693266
397.269599912254	0.21895472663044
399.104268122152	0.217643417878395
400.939415783412	0.216292189139386
402.77504436558	0.21449462993195
404.611155338198	0.212099649160229
406.447750170813	0.209342517408983
408.284830332968	0.206226317283592
410.122397294208	0.203040508868871
411.960452524078	0.199946987052788
413.798997492122	0.197693304833134
415.638033667885	0.196264908865041
417.477562520911	0.195536043792186
419.317585520746	0.19530097377157
421.158104136932	0.19537155207824
422.999119839016	0.19560683744292
424.840634096542	0.195887090755398
426.682648379054	0.19615659428332
428.525164156097	0.196400391126619
430.368182897215	0.196630070619788
432.211706071954	0.196827727685597
434.055735149857	0.197004730311576
435.900271600469	0.197154500402721
437.745316893335	0.197306839446349
439.590872497999	0.197459529676173
441.436939884006	0.197590368837858
443.2835205209	0.197709230449993
445.130615878227	0.19782349898555
446.97822742553	0.197967917071242
448.826356632355	0.198122413706566
450.675004968245	0.198283541439296
452.524173902745	0.198479379596663
454.373864905401	0.198727161510893
456.224079445756	0.199003418479049
458.074818993355	0.199368786084935
459.926085017742	0.199809803591119
461.777878988463	0.200378187867612
463.630202375062	0.201063157385228
465.483056647083	0.201900413754209
467.336443274071	0.202887363093881
469.190363725571	0.204045049303461
471.044819471127	0.205439649974088
472.899811980283	0.207058482278968
474.755342722585	0.208988232088836
476.611413167576	0.211224185316457
478.468024784802	0.21386106348017
480.325179043807	0.217042151351013
482.182877414136	0.220870006762751
484.041121365332	0.225429616830388
485.899912366942	0.230777300445814
487.759251888508	0.236901599296383
489.619141399577	0.243413150199625
491.479582369692	0.250049901849758
493.340576268398	0.256607159096758
495.202124565239	0.2629150373562
497.064228729761	0.268863207986964
498.926890231508	0.274423523669677
500.790110540024	0.279589248768465
502.653891124853	0.284395319329023
504.518233455542	0.28891742361547
506.383139001633	0.293175314907917
508.248609232672	0.297194867341171
510.114645618203	0.30093108709408
511.981249627771	0.304396588880429
513.84842273092	0.307548110530268
515.716166397195	0.310395542791299
517.584482096141	0.313012160580294
519.453371297302	0.315347441622668
521.322835470223	0.317503439182457
523.192876084447	0.31948232130966
525.063494609521	0.321272375200502
526.934692514988	0.322888966311611
528.806471270393	0.324331971957781
530.67883234528	0.325584340167852
532.551777209195	0.326680013245761
534.425307331681	0.327667953106422
536.299424182283	0.328499559629726
538.174129230547	0.329199719659966
540.049423946016	0.329790291301544
541.925309798234	0.330287001944621
543.801788256748	0.330675172898818
545.6788607911	0.330973320462576
547.556528870837	0.331141826049788
549.434793965501	0.331196923200496
551.313657544639	0.331080502727529
553.193121077794	0.330816294238164
555.07318603451	0.330384958146797
556.953853884334	0.329772946421363
558.835126096809	0.328941587701317
560.717004141479	0.327897265086678
562.59948948789	0.32664237343953
564.482583605586	0.325198279747094
566.366287964111	0.323595439321555
568.25060403301	0.321828037872624
570.135533281828	0.319903596265325
572.021077180109	0.317832193364543
573.907237197398	0.31560090178222
575.79401480324	0.313206175822086
577.681411467178	0.310647217265592
579.569428658758	0.307907542064148
581.458067847523	0.305000221236774
583.34733050302	0.301948623765216
585.237218094792	0.298752825557148
587.127732092383	0.295454456373349
589.018873965339	0.292097800562738
590.910645183204	0.288682048445833
592.803047215523	0.285197912525386
594.69608153184	0.281667810152549
596.589749601699	0.278116333518896
598.484052894646	0.274508373354799
600.378992880224	0.270880746823939
602.274571027979	0.267257335648645
604.170788807455	0.263631921990801
606.067647688197	0.260033614574345
607.965149139748	0.25647997137058
609.863294631655	0.252950190049777
611.76208563346	0.249445818121056
613.66152361471	0.245993695372276
615.561610044948	0.242603590397815
617.462346393719	0.239281606263038
619.363734130568	0.236022961699417
621.265774725039	0.232805151040353
623.168469646677	0.229672760697075
625.071820365026	0.226590154202144
626.975828349631	0.22356336421025
628.880495070036	0.220599892082059
630.785821995787	0.217687402811107
632.691810596427	0.21485462284967
634.598462341501	0.212065447090258
636.505778700554	0.209326212878571
638.413761143131	0.206613809968119
640.322411138775	0.203975874426425
642.231730157032	0.201386679157212
644.141719667447	0.198871437160356
646.052381139563	0.196409405959023
647.963716042925	0.194025937476164
649.875725847078	0.191716896882285
651.788412021566	0.189458480532804
653.701776035934	0.187265818572591
655.615819359727	0.185123735370202
657.530543462489	0.183048587197489
659.445949813765	0.181007572746173
661.362039883099	0.178991980098885
663.278815140036	0.176992356337625
665.19627705412	0.175093582242873
667.114427094896	0.173210506220375
669.033266731909	0.171373399440204
670.952797434704	0.169599704670531
672.873020672823	0.167865201723413
674.793937915814	0.16616393802735
676.715550633219	0.164547674616623
678.637860294583	0.163006441530626
680.560868369452	0.161458642923493
682.484576327369	0.159947748064846
684.408985637879	0.158480017604575
686.334097770527	0.157001261602417
688.259914194858	0.155641655338624
690.186436380415	0.154320618311883
692.113665796745	0.152980329707584
694.041603913389	0.151663393434759
695.970252199895	0.150323626052114
697.899612125806	0.149079219428098
699.829685160667	0.147928529732439
701.760472774022	0.146656622018212
703.691976435416	0.145492237160741
705.624197614394	0.144449490254663
707.557137780499	0.143413053707628
709.490798403278	0.142329019320088
711.425180952274	0.141248679475195
713.360286897031	0.140110845960929
715.296117707095	0.139097572092559
717.23267485201	0.138075053384712
719.16995980132	0.13700626256892
721.107974024571	0.136011685699122
723.046718991306	0.135061151237352
724.986196171071	0.134182730624558
726.92640703341	0.133355904743581
728.867353047867	0.132626164207766
730.809035683987	0.131705277305436
732.751456411314	0.130890970028242
734.694616699394	0.130235028215104
736.638518017771	0.129433131968012
738.583161835988	0.128689492646942
740.528549623592	0.128126091616474
742.474682850126	0.127569888813556
744.421562985136	0.126812585751776
746.369191498165	0.126149422862188
748.317569858758	0.125502491100162
750.26669953646	0.125168634504361
752.216582000815	0.124774003683372
754.167218721368	0.124492242482399
756.118611167664	0.124049170591321
758.070760809247	0.123815726797882
760.023669115661	0.123698331208424
761.977337556452	NaN
763.931767601164	NaN
765.886960719341	NaN
767.842918380527	NaN
769.799642054269	NaN
771.757133210109	NaN
773.715393317594	NaN
775.674423846266	NaN
777.634226265672	NaN
779.594802045354	NaN
781.556152654859	NaN
783.518279563731	NaN
785.481184241513	NaN
787.444868157751	NaN
789.40933278199	NaN
791.374579583773	NaN
793.340610032646	NaN
795.307425598153	NaN
797.275027749839	NaN
799.243417957247	NaN
801.212597689924	NaN
803.182568417413	NaN
805.153331609259	NaN
807.124888735006	NaN
809.097241264199	NaN
811.070390666383	NaN
813.044338411102	NaN
815.019085967901	NaN
816.994634806324	NaN
818.970986395917	NaN
820.948142206222	NaN
