# Supplementary material for: Editorial Note: The role of 9-O-acetylated glycan receptor moieties in the typhoid toxin binding and intoxication
Source: PLoS Pathog. 2026 Jul 13;22(7):e1014413. doi: 10.1371/journal.ppat.1014413 (PMC13362111; doi:10.1371/journal.ppat.1014413)
Supplement: S1 File — (ZIP) [file ppat.1014413.s001.zip › SPR Data/OpenSPR/2020-01-06--16-14-49--TyT WT/ResponseData/InjectionAbsorbanceSpectra/buffer_7083.76s_Absorbance.csv]

Channel1
WAVELENGTH (nm)	ABSORBANCE
338.804573760023	NaN
340.624675445867	NaN
342.445209557646	NaN
344.266177564905	NaN
346.087580937189	NaN
347.909421144043	NaN
349.731699655011	NaN
351.554417939637	NaN
353.377577467467	NaN
355.201179708045	NaN
357.025226130915	NaN
358.849718205622	NaN
360.67465740171	NaN
362.500045188725	NaN
364.32588303621	NaN
366.152172413711	NaN
367.978914790771	NaN
369.806111636936	NaN
371.63376442175	NaN
373.461874614758	NaN
375.290443685503	NaN
377.119473103532	NaN
378.948964338388	NaN
380.778918859615	NaN
382.609338136759	NaN
384.440223639364	NaN
386.271576836975	0.23748083165864
388.103399199136	0.235333979236965
389.935692195392	0.233337411268962
391.768457295287	0.23170515488549
393.601695968366	0.230298604667059
395.435409684173	0.229111491560895
397.269599912254	0.227757796628044
399.104268122152	0.226365685088698
400.939415783412	0.224930439021336
402.77504436558	0.223060766356321
404.611155338198	0.220582857153412
406.447750170813	0.217731833908194
408.284830332968	0.21450444629727
410.122397294208	0.211194471602387
411.960452524078	0.207990225581535
413.798997492122	0.205640159337203
415.638033667885	0.204131480780596
417.477562520911	0.20334375978762
419.317585520746	0.203056670318934
421.158104136932	0.203089822353512
422.999119839016	0.203292336722255
424.840634096542	0.203544425765921
426.682648379054	0.20379171819368
428.525164156097	0.204012265002282
430.368182897215	0.204220996600951
432.211706071954	0.204397435102968
434.055735149857	0.204550705074487
435.900271600469	0.204679780476535
437.745316893335	0.204809575873828
439.590872497999	0.204943440876147
441.436939884006	0.205054054413479
443.2835205209	0.205152684449868
445.130615878227	0.205245190718396
446.97822742553	0.205367494999177
448.826356632355	0.205496965620199
450.675004968245	0.205629623418677
452.524173902745	0.205794184298493
454.373864905401	0.206007868467406
456.224079445756	0.206242667841687
458.074818993355	0.2065605658943
459.926085017742	0.206944262490735
461.777878988463	0.207451364577802
463.630202375062	0.208059572297608
465.483056647083	0.208813711542678
467.336443274071	0.209704224393399
469.190363725571	0.210754959560439
471.044819471127	0.212028399361943
472.899811980283	0.213518496919727
474.755342722585	0.215306265919265
476.611413167576	0.217391950180041
478.468024784802	0.219866130194651
480.325179043807	0.222874773452618
482.182877414136	0.226524065416297
484.041121365332	0.230912398146361
485.899912366942	0.236093483704916
487.759251888508	0.24206295692669
489.619141399577	0.248435354477237
491.479582369692	0.254960604662881
493.340576268398	0.261433110940639
495.202124565239	0.267697461025317
497.064228729761	0.273644948058997
498.926890231508	0.27925252037008
500.790110540024	0.28450985965717
502.653891124853	0.289449852502238
504.518233455542	0.29414381471526
506.383139001633	0.298612526168079
508.248609232672	0.302876951129508
510.114645618203	0.306894432105735
511.981249627771	0.310673802460609
513.84842273092	0.314167359140251
515.716166397195	0.317378460140826
517.584482096141	0.320379732503001
519.453371297302	0.323117857848146
521.322835470223	0.325685848710258
523.192876084447	0.328087721189686
525.063494609521	0.330311174871331
526.934692514988	0.332368043195341
528.806471270393	0.334260122461971
530.67883234528	0.335972385958405
532.551777209195	0.337535607684612
534.425307331681	0.338998980154788
536.299424182283	0.340320306486097
538.174129230547	0.341514843296483
540.049423946016	0.342608685204768
541.925309798234	0.343612186681483
543.801788256748	0.344511751171812
545.6788607911	0.345324328274835
547.556528870837	0.346012131160734
549.434793965501	0.346583932138479
551.313657544639	0.346990430349419
553.193121077794	0.347254148305542
555.07318603451	0.34735229233731
556.953853884334	0.347267761460181
558.835126096809	0.346958621341827
560.717004141479	0.346421685666851
562.59948948789	0.345662476089043
564.482583605586	0.344690899500635
566.366287964111	0.343544962841534
568.25060403301	0.342208202035406
570.135533281828	0.340697998485293
572.021077180109	0.339022503406975
573.907237197398	0.337169505017043
575.79401480324	0.335126832253275
577.681411467178	0.332895544619923
579.569428658758	0.330454111433655
581.458067847523	0.32781340117537
583.34733050302	0.324992354263872
585.237218094792	0.321990824301338
587.127732092383	0.318855489631162
589.018873965339	0.315626056909717
590.910645183204	0.312310413139863
592.803047215523	0.308895000761387
594.69608153184	0.305400755442275
596.589749601699	0.30185325193009
598.484052894646	0.298221184697065
600.378992880224	0.294537308689231
602.274571027979	0.290829186361559
604.170788807455	0.287094209951238
606.067647688197	0.283359191530863
607.965149139748	0.279645114327534
609.863294631655	0.275935690361856
611.76208563346	0.272233817101679
613.66152361471	0.268563702798673
615.561610044948	0.264941436054392
617.462346393719	0.261377345493425
619.363734130568	0.257861506803172
621.265774725039	0.254378708894332
623.168469646677	0.250971742352119
625.071820365026	0.24760855552798
626.975828349631	0.24430261003963
628.880495070036	0.241051891549528
630.785821995787	0.23784499593459
632.691810596427	0.234714956688227
634.598462341501	0.231625734156531
636.505778700554	0.228587889670919
638.413761143131	0.225568584968218
640.322411138775	0.222626452746953
642.231730157032	0.219734500210329
644.141719667447	0.216920565398728
646.052381139563	0.214171890546892
647.963716042925	0.211504601038927
649.875725847078	0.208917990332035
651.788412021566	0.206386208739908
653.701776035934	0.203927244926503
655.615819359727	0.201521996396877
657.530543462489	0.199183829506351
659.445949813765	0.196883245141873
661.362039883099	0.194609195690743
663.278815140036	0.192355072420357
665.19627705412	0.190202002398223
667.114427094896	0.188079318823152
669.033266731909	0.186003885197039
670.952797434704	0.183996056855713
672.873020672823	0.182031807396427
674.793937915814	0.180110816641337
676.715550633219	0.178277745075133
678.637860294583	0.17652317718969
680.560868369452	0.174762924410184
682.484576327369	0.173045970613005
684.408985637879	0.171376359521703
686.334097770527	0.169710566707587
688.259914194858	0.16816297230705
690.186436380415	0.166656308389823
692.113665796745	0.165136865912188
694.041603913389	0.163632033677521
695.970252199895	0.162110860503827
697.899612125806	0.160703673354858
699.829685160667	0.159392148206602
701.760472774022	0.157980489483344
703.691976435416	0.156674815052322
705.624197614394	0.155484315098407
707.557137780499	0.154308914295432
709.490798403278	0.153097594141047
711.425180952274	0.151881364342536
713.360286897031	0.150618485359638
715.296117707095	0.149480024021266
717.23267485201	0.148347909100253
719.16995980132	0.147166009519192
721.107974024571	0.146087102889162
723.046718991306	0.145046534602349
724.986196171071	0.144071975438174
726.92640703341	0.143155006771324
728.867353047867	0.142339716109586
730.809035683987	0.141360011396509
732.751456411314	0.140451696207466
734.694616699394	0.139707859906656
736.638518017771	0.138851840699706
738.583161835988	0.138028644326968
740.528549623592	0.137405731777552
742.474682850126	0.136813372105146
744.421562985136	0.136036243038531
746.369191498165	0.135303911881296
748.317569858758	0.134599426063675
750.26669953646	0.134223440758179
752.216582000815	0.13382474383606
754.167218721368	0.133516373866458
756.118611167664	0.132979928913326
758.070760809247	0.132766819839082
760.023669115661	0.132668394802195
761.977337556452	NaN
763.931767601164	NaN
765.886960719341	NaN
767.842918380527	NaN
769.799642054269	NaN
771.757133210109	NaN
773.715393317594	NaN
775.674423846266	NaN
777.634226265672	NaN
779.594802045354	NaN
781.556152654859	NaN
783.518279563731	NaN
785.481184241513	NaN
787.444868157751	NaN
789.40933278199	NaN
791.374579583773	NaN
793.340610032646	NaN
795.307425598153	NaN
797.275027749839	NaN
799.243417957247	NaN
801.212597689924	NaN
803.182568417413	NaN
805.153331609259	NaN
807.124888735006	NaN
809.097241264199	NaN
811.070390666383	NaN
813.044338411102	NaN
815.019085967901	NaN
816.994634806324	NaN
818.970986395917	NaN
820.948142206222	NaN
