# Supplementary material for: Editorial Note: The role of 9-O-acetylated glycan receptor moieties in the typhoid toxin binding and intoxication
Source: PLoS Pathog. 2026 Jul 13;22(7):e1014413. doi: 10.1371/journal.ppat.1014413 (PMC13362111; doi:10.1371/journal.ppat.1014413)
Supplement: S1 File — (ZIP) [file ppat.1014413.s001.zip › SPR Data/OpenSPR/2020-01-06--16-14-49--TyT WT/ResponseData/InjectionAbsorbanceSpectra/buffer_7206.73s_Absorbance.csv]

Channel1
WAVELENGTH (nm)	ABSORBANCE
338.804573760023	NaN
340.624675445867	NaN
342.445209557646	NaN
344.266177564905	NaN
346.087580937189	NaN
347.909421144043	NaN
349.731699655011	NaN
351.554417939637	NaN
353.377577467467	NaN
355.201179708045	NaN
357.025226130915	NaN
358.849718205622	NaN
360.67465740171	NaN
362.500045188725	NaN
364.32588303621	NaN
366.152172413711	NaN
367.978914790771	NaN
369.806111636936	NaN
371.63376442175	NaN
373.461874614758	NaN
375.290443685503	NaN
377.119473103532	NaN
378.948964338388	NaN
380.778918859615	NaN
382.609338136759	NaN
384.440223639364	NaN
386.271576836975	0.236677516997611
388.103399199136	0.234652532383054
389.935692195392	0.232765479169673
391.768457295287	0.231246555962834
393.601695968366	0.229928524030048
395.435409684173	0.228820162289693
397.269599912254	0.227543567790949
399.104268122152	0.226206595170094
400.939415783412	0.224819134825338
402.77504436558	0.222994143582597
404.611155338198	0.22054987217813
406.447750170813	0.21773746354145
408.284830332968	0.214537609477096
410.122397294208	0.211255712822803
411.960452524078	0.208060869793509
413.798997492122	0.205712933449444
415.638033667885	0.204201796329699
417.477562520911	0.203406212606232
419.317585520746	0.203107551828799
421.158104136932	0.203130920374334
422.999119839016	0.203323265978914
424.840634096542	0.203568106210353
426.682648379054	0.203809522053001
428.525164156097	0.204025807089384
430.368182897215	0.204226880770831
432.211706071954	0.204399833230014
434.055735149857	0.204549050835806
435.900271600469	0.204676020008738
437.745316893335	0.20480138878789
439.590872497999	0.204931375863142
441.436939884006	0.205040110972609
443.2835205209	0.205136831539447
445.130615878227	0.205227537724839
446.97822742553	0.205347549116578
448.826356632355	0.205475402660957
450.675004968245	0.205608282623292
452.524173902745	0.20577137325194
454.373864905401	0.205983948208261
456.224079445756	0.206218984016069
458.074818993355	0.206537115975724
459.926085017742	0.206920861469805
461.777878988463	0.207428321907383
463.630202375062	0.208038869980068
465.483056647083	0.20879239994036
467.336443274071	0.20968365479913
469.190363725571	0.210737880351755
471.044819471127	0.212011010050961
472.899811980283	0.213500942568592
474.755342722585	0.21528648239909
476.611413167576	0.217366883716682
478.468024784802	0.219834168719772
480.325179043807	0.222840125192683
482.182877414136	0.226480121804862
484.041121365332	0.230858759679063
485.899912366942	0.236027508923838
487.759251888508	0.241987618431776
489.619141399577	0.248354190278933
491.479582369692	0.2548776131578
493.340576268398	0.261348926982529
495.202124565239	0.267619263622172
497.064228729761	0.273572210191845
498.926890231508	0.279186409629825
500.790110540024	0.28444958344081
502.653891124853	0.289393524339724
504.518233455542	0.294090468387553
506.383139001633	0.298565632883853
508.248609232672	0.302832797754593
510.114645618203	0.306854494337375
511.981249627771	0.310636829353391
513.84842273092	0.314134110094259
515.716166397195	0.317351075111224
517.584482096141	0.320353464996804
519.453371297302	0.323093133403241
521.322835470223	0.32566101068307
523.192876084447	0.328064160918772
525.063494609521	0.330289196225446
526.934692514988	0.332346300789499
528.806471270393	0.334239286012192
530.67883234528	0.335951321307086
532.551777209195	0.337516078390276
534.425307331681	0.338980859211568
536.299424182283	0.34030374018639
538.174129230547	0.34149667001389
540.049423946016	0.342589995969785
541.925309798234	0.343595609592636
543.801788256748	0.344495029638481
545.6788607911	0.345306123447706
547.556528870837	0.345992680813158
549.434793965501	0.346564164575754
551.313657544639	0.346972087615554
553.193121077794	0.347237876075856
555.07318603451	0.347337038073825
556.953853884334	0.347250692593473
558.835126096809	0.346942737267502
560.717004141479	0.346406999576931
562.59948948789	0.345648042347136
564.482583605586	0.344674969796862
566.366287964111	0.343529161219228
568.25060403301	0.34219165683127
570.135533281828	0.340682592053202
572.021077180109	0.339005822002742
573.907237197398	0.337150792237713
575.79401480324	0.335107757145155
577.681411467178	0.332876714652465
579.569428658758	0.330434074738008
581.458067847523	0.327794954695844
583.34733050302	0.32497466691499
585.237218094792	0.32197403970597
587.127732092383	0.318838827487184
589.018873965339	0.315609597283594
590.910645183204	0.31229355825954
592.803047215523	0.308876232321907
594.69608153184	0.305382953860528
596.589749601699	0.30183438033919
598.484052894646	0.298204221921861
600.378992880224	0.294520603866064
602.274571027979	0.290810828378542
604.170788807455	0.287077465280584
606.067647688197	0.283341558733001
607.965149139748	0.279627243106553
609.863294631655	0.275918171597523
611.76208563346	0.272215016050528
613.66152361471	0.268545966221958
615.561610044948	0.264926634985128
617.462346393719	0.261362182899829
619.363734130568	0.257844802182609
621.265774725039	0.254362331495242
623.168469646677	0.25095531413619
625.071820365026	0.247593073533376
626.975828349631	0.2442861740057
628.880495070036	0.241033298154282
630.785821995787	0.237825067154801
632.691810596427	0.234695094921387
634.598462341501	0.231606008995473
636.505778700554	0.228566048858559
638.413761143131	0.225546152443212
640.322411138775	0.222605601300066
642.231730157032	0.219715064376562
644.141719667447	0.216898436480268
646.052381139563	0.214147240454386
647.963716042925	0.211479580317853
649.875725847078	0.208893183014494
651.788412021566	0.20636377176695
653.701776035934	0.203903820512216
655.615819359727	0.201497666278777
657.530543462489	0.19916256494748
659.445949813765	0.196858634696559
661.362039883099	0.194583227422472
663.278815140036	0.192326281958087
665.19627705412	0.190172653719798
667.114427094896	0.188048740008326
669.033266731909	0.185973399350799
670.952797434704	0.183963544449078
672.873020672823	0.181999665159495
674.793937915814	0.180080763653285
676.715550633219	0.178242831376211
678.637860294583	0.176488969457697
680.560868369452	0.174734023543003
682.484576327369	0.173011559418133
684.408985637879	0.171345645528792
686.334097770527	0.169684096711821
688.259914194858	0.168124706424098
690.186436380415	0.166618379324807
692.113665796745	0.165094788994129
694.041603913389	0.163585027803149
695.970252199895	0.162060711009096
697.899612125806	0.160653020082177
699.829685160667	0.159338764507696
701.760472774022	0.157920332054914
703.691976435416	0.156608556508303
705.624197614394	0.155413116109542
707.557137780499	0.154234905494876
709.490798403278	0.153026463625717
711.425180952274	0.151815165357658
713.360286897031	0.150552423674428
715.296117707095	0.149417847013285
717.23267485201	0.148270879216777
719.16995980132	0.147079445582823
721.107974024571	0.145989326858612
723.046718991306	0.144953878977126
724.986196171071	0.143968541222126
726.92640703341	0.143052545956643
728.867353047867	0.142238610670203
730.809035683987	0.141243437695806
732.751456411314	0.140324870550245
734.694616699394	0.139570593403475
736.638518017771	0.138700199864581
738.583161835988	0.137864255674672
740.528549623592	0.137225061263378
742.474682850126	0.136624854064238
744.421562985136	0.135814453171859
746.369191498165	0.135074422534713
748.317569858758	0.134365960557673
750.26669953646	0.133972541255605
752.216582000815	0.13354375044633
754.167218721368	0.133203226611412
756.118611167664	0.132661131636535
758.070760809247	0.13240157286343
760.023669115661	0.132292588285106
761.977337556452	NaN
763.931767601164	NaN
765.886960719341	NaN
767.842918380527	NaN
769.799642054269	NaN
771.757133210109	NaN
773.715393317594	NaN
775.674423846266	NaN
777.634226265672	NaN
779.594802045354	NaN
781.556152654859	NaN
783.518279563731	NaN
785.481184241513	NaN
787.444868157751	NaN
789.40933278199	NaN
791.374579583773	NaN
793.340610032646	NaN
795.307425598153	NaN
797.275027749839	NaN
799.243417957247	NaN
801.212597689924	NaN
803.182568417413	NaN
805.153331609259	NaN
807.124888735006	NaN
809.097241264199	NaN
811.070390666383	NaN
813.044338411102	NaN
815.019085967901	NaN
816.994634806324	NaN
818.970986395917	NaN
820.948142206222	NaN
