# Supplementary material for: Editorial Note: The role of 9-O-acetylated glycan receptor moieties in the typhoid toxin binding and intoxication
Source: PLoS Pathog. 2026 Jul 13;22(7):e1014413. doi: 10.1371/journal.ppat.1014413 (PMC13362111; doi:10.1371/journal.ppat.1014413)
Supplement: S1 File — (ZIP) [file ppat.1014413.s001.zip › SPR Data/OpenSPR/2020-01-06--16-14-49--TyT WT/ResponseData/InjectionAbsorbanceSpectra/buffer_7364.08s_Absorbance.csv]

Channel1
WAVELENGTH (nm)	ABSORBANCE
338.804573760023	NaN
340.624675445867	NaN
342.445209557646	NaN
344.266177564905	NaN
346.087580937189	NaN
347.909421144043	NaN
349.731699655011	NaN
351.554417939637	NaN
353.377577467467	NaN
355.201179708045	NaN
357.025226130915	NaN
358.849718205622	NaN
360.67465740171	NaN
362.500045188725	NaN
364.32588303621	NaN
366.152172413711	NaN
367.978914790771	NaN
369.806111636936	NaN
371.63376442175	NaN
373.461874614758	NaN
375.290443685503	NaN
377.119473103532	NaN
378.948964338388	NaN
380.778918859615	NaN
382.609338136759	NaN
384.440223639364	NaN
386.271576836975	0.236911525966553
388.103399199136	0.234934425529291
389.935692195392	0.232996682034699
391.768457295287	0.231430957619796
393.601695968366	0.230075542397854
395.435409684173	0.228966225694808
397.269599912254	0.227678521003391
399.104268122152	0.226331652623029
400.939415783412	0.224937119985985
402.77504436558	0.223097898722265
404.611155338198	0.220650847029916
406.447750170813	0.217838555772982
408.284830332968	0.214624562810123
410.122397294208	0.211333725003328
411.960452524078	0.20813989629234
413.798997492122	0.205792814701908
415.638033667885	0.204281153907856
417.477562520911	0.203481642345045
419.317585520746	0.203185715898587
421.158104136932	0.203212159896135
422.999119839016	0.203404564174946
424.840634096542	0.203651274636732
426.682648379054	0.203892824553754
428.525164156097	0.204108716062765
430.368182897215	0.204310535912305
432.211706071954	0.204482882750516
434.055735149857	0.204633992783923
435.900271600469	0.204760176231716
437.745316893335	0.204886419668068
439.590872497999	0.205016859064991
441.436939884006	0.205125458566217
443.2835205209	0.205221190773987
445.130615878227	0.205313718612415
446.97822742553	0.20543231805623
448.826356632355	0.205560140289391
450.675004968245	0.205692552316265
452.524173902745	0.205856523419872
454.373864905401	0.206067929996003
456.224079445756	0.20630299802125
458.074818993355	0.206622393216033
459.926085017742	0.20700786425422
461.777878988463	0.207514402891521
463.630202375062	0.20812313069698
465.483056647083	0.20887875012457
467.336443274071	0.209772029929175
469.190363725571	0.210826244387686
471.044819471127	0.212101139815459
472.899811980283	0.213592507362148
474.755342722585	0.215378956316079
476.611413167576	0.21746002556771
478.468024784802	0.219930450047779
480.325179043807	0.222935484070975
482.182877414136	0.226576864840362
484.041121365332	0.230958966933664
485.899912366942	0.236130702643747
487.759251888508	0.242091592209988
489.619141399577	0.248458313730438
491.479582369692	0.254983922248505
493.340576268398	0.261458305578499
495.202124565239	0.26772700815162
497.064228729761	0.273678362974222
498.926890231508	0.279292220115474
500.790110540024	0.284553245658745
502.653891124853	0.289494689207032
504.518233455542	0.294192341989272
506.383139001633	0.298668659194159
508.248609232672	0.302935793968092
510.114645618203	0.306954689887987
511.981249627771	0.310734157889984
513.84842273092	0.314230286218199
515.716166397195	0.317446387346872
517.584482096141	0.320447920864118
519.453371297302	0.32318896890136
521.322835470223	0.325756554607043
523.192876084447	0.328161040423696
525.063494609521	0.330385107216918
526.934692514988	0.332441275750354
528.806471270393	0.334334030183292
530.67883234528	0.336046826036401
532.551777209195	0.337612336229629
534.425307331681	0.339075375366875
536.299424182283	0.34039623109583
538.174129230547	0.341589979289255
540.049423946016	0.342682892480105
541.925309798234	0.343687542468271
543.801788256748	0.34458653074496
545.6788607911	0.345396221938034
547.556528870837	0.346082118845629
549.434793965501	0.346651388232099
551.313657544639	0.347058082186485
553.193121077794	0.347322317189523
555.07318603451	0.347419039464441
556.953853884334	0.347333800221169
558.835126096809	0.347022455115495
560.717004141479	0.346485191412428
562.59948948789	0.345726267309353
564.482583605586	0.344752107095014
566.366287964111	0.343606421091039
568.25060403301	0.342267191229744
570.135533281828	0.340756707788651
572.021077180109	0.339079527647261
573.907237197398	0.337223264696514
575.79401480324	0.335180015766746
577.681411467178	0.332948644273848
579.569428658758	0.330506622527453
581.458067847523	0.32786563249488
583.34733050302	0.325042757136664
585.237218094792	0.322040874668991
587.127732092383	0.318907616115596
589.018873965339	0.315679372471137
590.910645183204	0.312362708637214
592.803047215523	0.308945096777828
594.69608153184	0.305450999175921
596.589749601699	0.301901936759473
598.484052894646	0.298270671728607
600.378992880224	0.294584484768925
602.274571027979	0.290874783214506
604.170788807455	0.287141714511242
606.067647688197	0.283404691284907
607.965149139748	0.279690705969059
609.863294631655	0.275979555904134
611.76208563346	0.272276687872366
613.66152361471	0.268606672489798
615.561610044948	0.264984775935823
617.462346393719	0.261419927410221
619.363734130568	0.257901543316553
621.265774725039	0.254417574228424
623.168469646677	0.251010819379399
625.071820365026	0.247647256567875
626.975828349631	0.24434075914329
628.880495070036	0.241087839257815
630.785821995787	0.237879198865499
632.691810596427	0.234749871712484
634.598462341501	0.231658664445815
636.505778700554	0.228621092191804
638.413761143131	0.22560258887071
640.322411138775	0.222658705589934
642.231730157032	0.219767554567652
644.141719667447	0.216950680093701
646.052381139563	0.214198111134225
647.963716042925	0.211528163986208
649.875725847078	0.208941662899963
651.788412021566	0.206412907163873
653.701776035934	0.20395101011616
655.615819359727	0.201542869618496
657.530543462489	0.1992084495328
659.445949813765	0.196904436724483
661.362039883099	0.194628160953761
663.278815140036	0.192372609585044
665.19627705412	0.190214374978499
667.114427094896	0.188087954163305
669.033266731909	0.186014259149458
670.952797434704	0.18399741279422
672.873020672823	0.182033467388756
674.793937915814	0.180113250044735
676.715550633219	0.178276486278201
678.637860294583	0.176526201783448
680.560868369452	0.174766359027951
682.484576327369	0.173040164734175
684.408985637879	0.171372307419366
686.334097770527	0.169704750867477
688.259914194858	0.168147024014533
690.186436380415	0.166640973948271
692.113665796745	0.165118153317872
694.041603913389	0.163613166398368
695.970252199895	0.162092572021769
697.899612125806	0.16068021089075
699.829685160667	0.159359085213836
701.760472774022	0.157938337944994
703.691976435416	0.156620122465501
705.624197614394	0.15541961574539
707.557137780499	0.15423498549758
709.490798403278	0.153023157484625
711.425180952274	0.151806351580107
713.360286897031	0.150534382562251
715.296117707095	0.149399489761988
717.23267485201	0.148254050976708
719.16995980132	0.147058668213662
721.107974024571	0.145988471415487
723.046718991306	0.144940737013129
724.986196171071	0.143966600332901
726.92640703341	0.143059188936568
728.867353047867	0.142236724011692
730.809035683987	0.141241428078788
732.751456411314	0.140336106771362
734.694616699394	0.13961298549071
736.638518017771	0.138728983224441
738.583161835988	0.137902535368636
740.528549623592	0.137275188641836
742.474682850126	0.136691467582841
744.421562985136	0.135871669917929
746.369191498165	0.135118393901855
748.317569858758	0.134415956801744
750.26669953646	0.134044257984877
752.216582000815	0.133610637145896
754.167218721368	0.133262038686733
756.118611167664	0.13272246542774
758.070760809247	0.132468669623602
760.023669115661	0.132341777360539
761.977337556452	NaN
763.931767601164	NaN
765.886960719341	NaN
767.842918380527	NaN
769.799642054269	NaN
771.757133210109	NaN
773.715393317594	NaN
775.674423846266	NaN
777.634226265672	NaN
779.594802045354	NaN
781.556152654859	NaN
783.518279563731	NaN
785.481184241513	NaN
787.444868157751	NaN
789.40933278199	NaN
791.374579583773	NaN
793.340610032646	NaN
795.307425598153	NaN
797.275027749839	NaN
799.243417957247	NaN
801.212597689924	NaN
803.182568417413	NaN
805.153331609259	NaN
807.124888735006	NaN
809.097241264199	NaN
811.070390666383	NaN
813.044338411102	NaN
815.019085967901	NaN
816.994634806324	NaN
818.970986395917	NaN
820.948142206222	NaN
