# Supplementary material for: Editorial Note: The role of 9-O-acetylated glycan receptor moieties in the typhoid toxin binding and intoxication
Source: PLoS Pathog. 2026 Jul 13;22(7):e1014413. doi: 10.1371/journal.ppat.1014413 (PMC13362111; doi:10.1371/journal.ppat.1014413)
Supplement: S1 File — (ZIP) [file ppat.1014413.s001.zip › SPR Data/OpenSPR/2020-01-06--16-14-49--TyT WT/ResponseData/InjectionAbsorbanceSpectra/buffer_7519.48s_Absorbance.csv]

Channel1
WAVELENGTH (nm)	ABSORBANCE
338.804573760023	NaN
340.624675445867	NaN
342.445209557646	NaN
344.266177564905	NaN
346.087580937189	NaN
347.909421144043	NaN
349.731699655011	NaN
351.554417939637	NaN
353.377577467467	NaN
355.201179708045	NaN
357.025226130915	NaN
358.849718205622	NaN
360.67465740171	NaN
362.500045188725	NaN
364.32588303621	NaN
366.152172413711	NaN
367.978914790771	NaN
369.806111636936	NaN
371.63376442175	NaN
373.461874614758	NaN
375.290443685503	NaN
377.119473103532	NaN
378.948964338388	NaN
380.778918859615	NaN
382.609338136759	NaN
384.440223639364	NaN
386.271576836975	0.237348496585739
388.103399199136	0.235239908026235
389.935692195392	0.23328560319386
391.768457295287	0.23173067665896
393.601695968366	0.230376523054978
395.435409684173	0.229219371898339
397.269599912254	0.227916118754093
399.104268122152	0.226566287727578
400.939415783412	0.225169482869381
402.77504436558	0.223327508018381
404.611155338198	0.220873306228583
406.447750170813	0.218057762752271
408.284830332968	0.21484212912164
410.122397294208	0.211545277391383
411.960452524078	0.208351462437834
413.798997492122	0.205996075392944
415.638033667885	0.204480781573094
417.477562520911	0.20367777491138
419.317585520746	0.203375243490467
421.158104136932	0.203395569416932
422.999119839016	0.203587396694781
424.840634096542	0.203828842442918
426.682648379054	0.204068384834124
428.525164156097	0.204284054506892
430.368182897215	0.20448383296007
432.211706071954	0.204654655924962
434.055735149857	0.204802466062801
435.900271600469	0.20492700705389
437.745316893335	0.205053879256686
439.590872497999	0.205183774606696
441.436939884006	0.205290978058702
443.2835205209	0.205386846482506
445.130615878227	0.205476433523618
446.97822742553	0.205595149790627
448.826356632355	0.205724048372623
450.675004968245	0.205857651972735
452.524173902745	0.206020770341281
454.373864905401	0.206231376820702
456.224079445756	0.206466136218402
458.074818993355	0.206783798731708
459.926085017742	0.207169083457555
461.777878988463	0.207675908342771
463.630202375062	0.208286827364166
465.483056647083	0.209042943480108
467.336443274071	0.209934032345108
469.190363725571	0.210985420003182
471.044819471127	0.212261134838353
472.899811980283	0.213751267111607
474.755342722585	0.215536601299166
476.611413167576	0.217617198202252
478.468024784802	0.220084743350693
480.325179043807	0.22308704490084
482.182877414136	0.226724737386487
484.041121365332	0.231104630113481
485.899912366942	0.236273786875907
487.759251888508	0.242231931051223
489.619141399577	0.248596465403756
491.479582369692	0.255119102289461
493.340576268398	0.261592007486508
495.202124565239	0.267861508661006
497.064228729761	0.273813020550793
498.926890231508	0.279426947307772
500.790110540024	0.284690936055317
502.653891124853	0.289635201032788
504.518233455542	0.294331415000373
506.383139001633	0.298805625105296
508.248609232672	0.30307288209335
510.114645618203	0.307094643857312
511.981249627771	0.310877249048749
513.84842273092	0.314373056142243
515.716166397195	0.317588131764139
517.584482096141	0.320590108874281
519.453371297302	0.323330688689105
521.322835470223	0.32590028713908
523.192876084447	0.328304289307985
525.063494609521	0.330527783824055
526.934692514988	0.332582565614903
528.806471270393	0.334476195777366
530.67883234528	0.336188123965482
532.551777209195	0.337753946849392
534.425307331681	0.339217293588684
536.299424182283	0.34053744566111
538.174129230547	0.341732095298031
540.049423946016	0.342823649995926
541.925309798234	0.343827318481714
543.801788256748	0.344723842098511
545.6788607911	0.345534275458177
547.556528870837	0.346219773189234
549.434793965501	0.34678910713483
551.313657544639	0.347196079819389
553.193121077794	0.347458769428099
555.07318603451	0.347556108195688
556.953853884334	0.347470733612862
558.835126096809	0.347160216380795
560.717004141479	0.346622648916021
562.59948948789	0.345864215963664
564.482583605586	0.344890102042575
566.366287964111	0.343745382776117
568.25060403301	0.34240717840813
570.135533281828	0.340895951312498
572.021077180109	0.339219739459022
573.907237197398	0.337364739070956
575.79401480324	0.33532076345437
577.681411467178	0.333089133638429
579.569428658758	0.33064609171958
581.458067847523	0.328004478395201
583.34733050302	0.325182073228604
585.237218094792	0.322178907976523
587.127732092383	0.319043069835754
589.018873965339	0.315812373531075
590.910645183204	0.312495329992039
592.803047215523	0.309076573118771
594.69608153184	0.305581797933743
596.589749601699	0.302032431759754
598.484052894646	0.298400545998069
600.378992880224	0.294715907354787
602.274571027979	0.29100655862
604.170788807455	0.287273312139658
606.067647688197	0.283536942035027
607.965149139748	0.279823328149299
609.863294631655	0.276111954907118
611.76208563346	0.272406179523788
613.66152361471	0.268737117684621
615.561610044948	0.265112825833575
617.462346393719	0.261547791707241
619.363734130568	0.258027718222457
621.265774725039	0.254546691973541
623.168469646677	0.251137676050428
625.071820365026	0.247771817939906
626.975828349631	0.244463187126306
628.880495070036	0.241209533588958
630.785821995787	0.238001595373445
632.691810596427	0.234870112285142
634.598462341501	0.231778084805149
636.505778700554	0.228740031648314
638.413761143131	0.225718753147838
640.322411138775	0.222774563242312
642.231730157032	0.219882447018063
644.141719667447	0.217064439302022
646.052381139563	0.214310926531422
647.963716042925	0.211642502063454
649.875725847078	0.20905376658563
651.788412021566	0.206522783152306
653.701776035934	0.204061265653482
655.615819359727	0.20165265691366
657.530543462489	0.199312858253892
659.445949813765	0.197011483431989
661.362039883099	0.194735382623457
663.278815140036	0.192482336028183
665.19627705412	0.190326326164844
667.114427094896	0.18820033487239
669.033266731909	0.186127588646192
670.952797434704	0.184118223710777
672.873020672823	0.182153697885602
674.793937915814	0.180232187402806
676.715550633219	0.178392476546861
678.637860294583	0.176633814543358
680.560868369452	0.174874307559747
682.484576327369	0.173149566690503
684.408985637879	0.171472243294123
686.334097770527	0.169804700068797
688.259914194858	0.168245705002029
690.186436380415	0.166745172822988
692.113665796745	0.165215062935643
694.041603913389	0.163712925706823
695.970252199895	0.162192827354136
697.899612125806	0.160792421061459
699.829685160667	0.159475931799399
701.760472774022	0.158068245249345
703.691976435416	0.156755866995017
705.624197614394	0.155566185687341
707.557137780499	0.154381255083954
709.490798403278	0.15316500508269
711.425180952274	0.151955670330896
713.360286897031	0.150692960001679
715.296117707095	0.149553166937118
717.23267485201	0.148404773255475
719.16995980132	0.147205508612435
721.107974024571	0.146125241508516
723.046718991306	0.145082326828907
724.986196171071	0.144113993958566
726.92640703341	0.143192365214171
728.867353047867	0.142358115742694
730.809035683987	0.141365204343896
732.751456411314	0.140462935710384
734.694616699394	0.139709190957708
736.638518017771	0.138859343024597
738.583161835988	0.138028427985223
740.528549623592	0.137422832369178
742.474682850126	0.136812878495577
744.421562985136	0.136007227223045
746.369191498165	0.1352638693801
748.317569858758	0.134513255148366
750.26669953646	0.134123706932284
752.216582000815	0.133700864757363
754.167218721368	0.133348262087706
756.118611167664	0.132814870657151
758.070760809247	0.132605776829382
760.023669115661	0.132449316246327
761.977337556452	NaN
763.931767601164	NaN
765.886960719341	NaN
767.842918380527	NaN
769.799642054269	NaN
771.757133210109	NaN
773.715393317594	NaN
775.674423846266	NaN
777.634226265672	NaN
779.594802045354	NaN
781.556152654859	NaN
783.518279563731	NaN
785.481184241513	NaN
787.444868157751	NaN
789.40933278199	NaN
791.374579583773	NaN
793.340610032646	NaN
795.307425598153	NaN
797.275027749839	NaN
799.243417957247	NaN
801.212597689924	NaN
803.182568417413	NaN
805.153331609259	NaN
807.124888735006	NaN
809.097241264199	NaN
811.070390666383	NaN
813.044338411102	NaN
815.019085967901	NaN
816.994634806324	NaN
818.970986395917	NaN
820.948142206222	NaN
