# Supplementary material for: Editorial Note: The role of 9-O-acetylated glycan receptor moieties in the typhoid toxin binding and intoxication
Source: PLoS Pathog. 2026 Jul 13;22(7):e1014413. doi: 10.1371/journal.ppat.1014413 (PMC13362111; doi:10.1371/journal.ppat.1014413)
Supplement: S1 File — (ZIP) [file ppat.1014413.s001.zip › SPR Data/OpenSPR/2020-01-06--16-14-49--TyT WT/ResponseData/InjectionAbsorbanceSpectra/buffer_7770.4s_Absorbance.csv]

Channel1
WAVELENGTH (nm)	ABSORBANCE
338.804573760023	NaN
340.624675445867	NaN
342.445209557646	NaN
344.266177564905	NaN
346.087580937189	NaN
347.909421144043	NaN
349.731699655011	NaN
351.554417939637	NaN
353.377577467467	NaN
355.201179708045	NaN
357.025226130915	NaN
358.849718205622	NaN
360.67465740171	NaN
362.500045188725	NaN
364.32588303621	NaN
366.152172413711	NaN
367.978914790771	NaN
369.806111636936	NaN
371.63376442175	NaN
373.461874614758	NaN
375.290443685503	NaN
377.119473103532	NaN
378.948964338388	NaN
380.778918859615	NaN
382.609338136759	NaN
384.440223639364	NaN
386.271576836975	0.238379018022089
388.103399199136	0.236104656025615
389.935692195392	0.233985534211579
391.768457295287	0.232287424380293
393.601695968366	0.23086111971362
395.435409684173	0.229660486579274
397.269599912254	0.228293626915185
399.104268122152	0.226893308351016
400.939415783412	0.225459546456568
402.77504436558	0.223584767140669
404.611155338198	0.221099603182714
406.447750170813	0.218252452439862
408.284830332968	0.215016645247914
410.122397294208	0.211702331645777
411.960452524078	0.208493259320072
413.798997492122	0.206134878168057
415.638033667885	0.204614664524929
417.477562520911	0.203814126903399
419.317585520746	0.20351604000123
421.158104136932	0.203539530839371
422.999119839016	0.203732542031967
424.840634096542	0.203973954331756
426.682648379054	0.204215551773743
428.525164156097	0.204429037990761
430.368182897215	0.204631219457817
432.211706071954	0.204803039110336
434.055735149857	0.20495171944294
435.900271600469	0.205078223955267
437.745316893335	0.205204778411822
439.590872497999	0.205334435871762
441.436939884006	0.205442313854506
443.2835205209	0.205539478439612
445.130615878227	0.205631645439598
446.97822742553	0.205750175262871
448.826356632355	0.205879546212238
450.675004968245	0.206011735983614
452.524173902745	0.206175519515469
454.373864905401	0.20638668702626
456.224079445756	0.206621209375506
458.074818993355	0.206941308431343
459.926085017742	0.207327000795964
461.777878988463	0.207833474004581
463.630202375062	0.208443205389629
465.483056647083	0.209199960596613
467.336443274071	0.210090588373968
469.190363725571	0.211142622270011
471.044819471127	0.212415280259909
472.899811980283	0.213907249738733
474.755342722585	0.215693873880314
476.611413167576	0.217775220827319
478.468024784802	0.220245497109721
480.325179043807	0.223253038772133
482.182877414136	0.22689645108763
484.041121365332	0.231278809483254
485.899912366942	0.236453189572835
487.759251888508	0.242417836826001
489.619141399577	0.248785954958682
491.479582369692	0.255314317038225
493.340576268398	0.261786252413853
495.202124565239	0.268055744873148
497.064228729761	0.274004314658317
498.926890231508	0.279618781072875
500.790110540024	0.284880077569313
502.653891124853	0.289821185952242
504.518233455542	0.294518794531706
506.383139001633	0.298992374455161
508.248609232672	0.303258154235376
510.114645618203	0.30727882766248
511.981249627771	0.311057800940142
513.84842273092	0.3145515845738
515.716166397195	0.317766976812895
517.584482096141	0.320766899992482
519.453371297302	0.323506361156429
521.322835470223	0.326072334977065
523.192876084447	0.328475401186798
525.063494609521	0.330697623277409
526.934692514988	0.332753182537803
528.806471270393	0.334646337728018
530.67883234528	0.336357270654501
532.551777209195	0.337921284604839
534.425307331681	0.339380859686284
536.299424182283	0.340698836306686
538.174129230547	0.341893207249659
540.049423946016	0.342984572984436
541.925309798234	0.343986660949174
543.801788256748	0.344883611667997
545.6788607911	0.345693329425754
547.556528870837	0.346379757320409
549.434793965501	0.346947133427677
551.313657544639	0.347352148729739
553.193121077794	0.347614342323127
555.07318603451	0.34771067060339
556.953853884334	0.347624774846497
558.835126096809	0.347313480640031
560.717004141479	0.346776252157774
562.59948948789	0.346016234456848
564.482583605586	0.345040825578842
566.366287964111	0.343894682044976
568.25060403301	0.342552919619838
570.135533281828	0.341041270932137
572.021077180109	0.339363967100775
573.907237197398	0.337507586635338
575.79401480324	0.335460474432335
577.681411467178	0.333228861364254
579.569428658758	0.330783660895468
581.458067847523	0.328141602383042
583.34733050302	0.325317450576255
585.237218094792	0.322313727537246
587.127732092383	0.319177704991785
589.018873965339	0.315945639377834
590.910645183204	0.312628502400832
592.803047215523	0.309209683353827
594.69608153184	0.305714444550967
596.589749601699	0.302162290060881
598.484052894646	0.298530336847338
600.378992880224	0.294842850783146
602.274571027979	0.291132850139492
604.170788807455	0.287397439060162
606.067647688197	0.28365770707981
607.965149139748	0.279942418755499
609.863294631655	0.276231584620435
611.76208563346	0.272528144113194
613.66152361471	0.268858761314277
615.561610044948	0.265234844368497
617.462346393719	0.261668072019459
619.363734130568	0.258147634442479
621.265774725039	0.254663647920983
623.168469646677	0.251253319815147
625.071820365026	0.247887325849253
626.975828349631	0.244580280259984
628.880495070036	0.241326453676759
630.785821995787	0.238116940507284
632.691810596427	0.234983953631671
634.598462341501	0.231891359090234
636.505778700554	0.228851122848762
638.413761143131	0.225829759041045
640.322411138775	0.222886079291158
642.231730157032	0.219992495621997
644.141719667447	0.217175019253434
646.052381139563	0.214426178450077
647.963716042925	0.211757374936054
649.875725847078	0.209165191075885
651.788412021566	0.206636255091259
653.701776035934	0.204176304797127
655.615819359727	0.20176810744688
657.530543462489	0.199433879044028
659.445949813765	0.19713121562257
661.362039883099	0.194855948430662
663.278815140036	0.192602307510414
665.19627705412	0.190448002050843
667.114427094896	0.188325242314621
669.033266731909	0.186251051283945
670.952797434704	0.184236614652561
672.873020672823	0.182276921135007
674.793937915814	0.180361623704012
676.715550633219	0.178523048213046
678.637860294583	0.176776133813087
680.560868369452	0.175017305758681
682.484576327369	0.173296273934893
684.408985637879	0.171632002034147
686.334097770527	0.169968509106682
688.259914194858	0.168410539599624
690.186436380415	0.166911866560518
692.113665796745	0.165389008225667
694.041603913389	0.163882960655282
695.970252199895	0.162370787859602
697.899612125806	0.160970873881048
699.829685160667	0.159664966171852
701.760472774022	0.158263314073415
703.691976435416	0.156958598781234
705.624197614394	0.155762269141442
707.557137780499	0.154589301997635
709.490798403278	0.153388596005069
711.425180952274	0.152192796835087
713.360286897031	0.150930122684843
715.296117707095	0.149809314952352
717.23267485201	0.148673872965763
719.16995980132	0.147489801356161
721.107974024571	0.146423253657611
723.046718991306	0.145392736586653
724.986196171071	0.144424335763842
726.92640703341	0.143521937944821
728.867353047867	0.142719661513715
730.809035683987	0.141747139911784
732.751456411314	0.14086096592213
734.694616699394	0.140152086943447
736.638518017771	0.139295308677015
738.583161835988	0.13848644844331
740.528549623592	0.137889429867747
742.474682850126	0.137304297662063
744.421562985136	0.136507889910297
746.369191498165	0.13580249628839
748.317569858758	0.135107458750724
750.26669953646	0.134808792851033
752.216582000815	0.134427485430558
754.167218721368	0.134121017536444
756.118611167664	0.133644291329359
758.070760809247	0.133401688312767
760.023669115661	0.13328484646322
761.977337556452	NaN
763.931767601164	NaN
765.886960719341	NaN
767.842918380527	NaN
769.799642054269	NaN
771.757133210109	NaN
773.715393317594	NaN
775.674423846266	NaN
777.634226265672	NaN
779.594802045354	NaN
781.556152654859	NaN
783.518279563731	NaN
785.481184241513	NaN
787.444868157751	NaN
789.40933278199	NaN
791.374579583773	NaN
793.340610032646	NaN
795.307425598153	NaN
797.275027749839	NaN
799.243417957247	NaN
801.212597689924	NaN
803.182568417413	NaN
805.153331609259	NaN
807.124888735006	NaN
809.097241264199	NaN
811.070390666383	NaN
813.044338411102	NaN
815.019085967901	NaN
816.994634806324	NaN
818.970986395917	NaN
820.948142206222	NaN
