# Supplementary material for: Editorial Note: The role of 9-O-acetylated glycan receptor moieties in the typhoid toxin binding and intoxication
Source: PLoS Pathog. 2026 Jul 13;22(7):e1014413. doi: 10.1371/journal.ppat.1014413 (PMC13362111; doi:10.1371/journal.ppat.1014413)
Supplement: S1 File — (ZIP) [file ppat.1014413.s001.zip › SPR Data/OpenSPR/2020-01-06--16-14-49--TyT WT/ResponseData/InjectionAbsorbanceSpectra/buffer_7944s_Absorbance.csv]

Channel1
WAVELENGTH (nm)	ABSORBANCE
338.804573760023	NaN
340.624675445867	NaN
342.445209557646	NaN
344.266177564905	NaN
346.087580937189	NaN
347.909421144043	NaN
349.731699655011	NaN
351.554417939637	NaN
353.377577467467	NaN
355.201179708045	NaN
357.025226130915	NaN
358.849718205622	NaN
360.67465740171	NaN
362.500045188725	NaN
364.32588303621	NaN
366.152172413711	NaN
367.978914790771	NaN
369.806111636936	NaN
371.63376442175	NaN
373.461874614758	NaN
375.290443685503	NaN
377.119473103532	NaN
378.948964338388	NaN
380.778918859615	NaN
382.609338136759	NaN
384.440223639364	NaN
386.271576836975	0.237774870097587
388.103399199136	0.235590285762864
389.935692195392	0.233560733896784
391.768457295287	0.231923347277944
393.601695968366	0.230539411268324
395.435409684173	0.229384207895945
397.269599912254	0.228057594742971
399.104268122152	0.226684261026071
400.939415783412	0.225269582613365
402.77504436558	0.22341368916927
404.611155338198	0.220946528584182
406.447750170813	0.218115932066081
408.284830332968	0.214894839697771
410.122397294208	0.211594863498019
411.960452524078	0.208395646514054
413.798997492122	0.206043279010772
415.638033667885	0.204522535335128
417.477562520911	0.20371688299578
419.317585520746	0.203413480267606
421.158104136932	0.203434113220149
422.999119839016	0.203625513304332
424.840634096542	0.203867505906841
426.682648379054	0.204108050547081
428.525164156097	0.204322972310287
430.368182897215	0.20452667310922
432.211706071954	0.204699438636907
434.055735149857	0.204847564519891
435.900271600469	0.204974026473041
437.745316893335	0.205099768146985
439.590872497999	0.205230021575672
441.436939884006	0.205336532196382
443.2835205209	0.205432576048598
445.130615878227	0.205523671259107
446.97822742553	0.205643566205756
448.826356632355	0.205772246894961
450.675004968245	0.205904282606753
452.524173902745	0.206067193602718
454.373864905401	0.206279019042307
456.224079445756	0.20651316730804
458.074818993355	0.206832669197228
459.926085017742	0.207218533628739
461.777878988463	0.207725138929826
463.630202375062	0.208333800475718
465.483056647083	0.20908941558454
467.336443274071	0.209980936997197
469.190363725571	0.211032160708241
471.044819471127	0.212304147555873
472.899811980283	0.213793260345477
474.755342722585	0.215578390223859
476.611413167576	0.217658753020985
478.468024784802	0.220126951808869
480.325179043807	0.223130462476875
482.182877414136	0.226769637230608
484.041121365332	0.231149071120032
485.899912366942	0.236320811310546
487.759251888508	0.242279119949648
489.619141399577	0.248642498270051
491.479582369692	0.255167083574627
493.340576268398	0.261642374158982
495.202124565239	0.267912672905708
497.064228729761	0.27386107568138
498.926890231508	0.279474993932709
500.790110540024	0.284735991172755
502.653891124853	0.289676728390175
504.518233455542	0.294371473765451
506.383139001633	0.298842820196367
508.248609232672	0.303107349658128
510.114645618203	0.307126728409825
511.981249627771	0.310905898417113
513.84842273092	0.314401234054629
515.716166397195	0.317615690414851
517.584482096141	0.320617059406454
519.453371297302	0.323355917231104
521.322835470223	0.325922703918473
523.192876084447	0.328324592507567
525.063494609521	0.330548028863163
526.934692514988	0.332602392081556
528.806471270393	0.334495637500523
530.67883234528	0.33620694709033
532.551777209195	0.33777237462165
534.425307331681	0.339234360222966
536.299424182283	0.340553833081455
538.174129230547	0.341746526760803
540.049423946016	0.342838953729799
541.925309798234	0.343842344703854
543.801788256748	0.344739357895479
545.6788607911	0.345549829064896
547.556528870837	0.346236137027815
549.434793965501	0.346805095276027
551.313657544639	0.347210337361933
553.193121077794	0.347472999968203
555.07318603451	0.347570739938688
556.953853884334	0.347485484826223
558.835126096809	0.347176299885227
560.717004141479	0.346638490811545
562.59948948789	0.345877745203023
564.482583605586	0.344903603803959
566.366287964111	0.34375807601598
568.25060403301	0.342418381896949
570.135533281828	0.340906925805893
572.021077180109	0.339230151936212
573.907237197398	0.337376243078609
575.79401480324	0.335331406252227
577.681411467178	0.333099997966125
579.569428658758	0.330658200664355
581.458067847523	0.32801752239516
583.34733050302	0.325194908101489
585.237218094792	0.32219320270802
587.127732092383	0.319057892937824
589.018873965339	0.315827126890211
590.910645183204	0.312510818536299
592.803047215523	0.309092568741201
594.69608153184	0.305598868494634
596.589749601699	0.302049536862413
598.484052894646	0.298416783012921
600.378992880224	0.294732115431032
602.274571027979	0.291022543253223
604.170788807455	0.28728909686005
606.067647688197	0.28355215685838
607.965149139748	0.27983882564852
609.863294631655	0.276128126542156
611.76208563346	0.272423669067696
613.66152361471	0.268754444944453
615.561610044948	0.265132485053731
617.462346393719	0.26156825489115
619.363734130568	0.258046837747039
621.265774725039	0.254565669152269
623.168469646677	0.251157669494223
625.071820365026	0.247792817093045
626.975828349631	0.244486287912219
628.880495070036	0.241234677765409
630.785821995787	0.23802621858336
632.691810596427	0.234894034927728
634.598462341501	0.231802244806375
636.505778700554	0.228760466244737
638.413761143131	0.225740519180986
640.322411138775	0.222798036258461
642.231730157032	0.219906567338134
644.141719667447	0.217088923883208
646.052381139563	0.214338114716288
647.963716042925	0.211668685502806
649.875725847078	0.209078247710361
651.788412021566	0.206547812312858
653.701776035934	0.204087615278043
655.615819359727	0.201680745049032
657.530543462489	0.199342260666172
659.445949813765	0.197039859257614
661.362039883099	0.19476629493607
663.278815140036	0.192509438337795
665.19627705412	0.190354217229896
667.114427094896	0.188231822532897
669.033266731909	0.186157422924335
670.952797434704	0.184145581792434
672.873020672823	0.18217993386894
674.793937915814	0.180260796649517
676.715550633219	0.178426010497397
678.637860294583	0.176674119690621
680.560868369452	0.174915498787404
682.484576327369	0.173195181410752
684.408985637879	0.171523233228231
686.334097770527	0.169854063016008
688.259914194858	0.168295460650495
690.186436380415	0.166797066594544
692.113665796745	0.165270810936729
694.041603913389	0.163765039088855
695.970252199895	0.162242196698634
697.899612125806	0.160843933132816
699.829685160667	0.159523023362204
701.760472774022	0.158108520357191
703.691976435416	0.156800219879587
705.624197614394	0.155606710913384
707.557137780499	0.154425113552843
709.490798403278	0.153214361614341
711.425180952274	0.151998946383062
713.360286897031	0.150734881475291
715.296117707095	0.149599534360219
717.23267485201	0.14845592498542
719.16995980132	0.147257873413483
721.107974024571	0.146182333457475
723.046718991306	0.145139600527699
724.986196171071	0.144155600459555
726.92640703341	0.143231499045137
728.867353047867	0.142426216893011
730.809035683987	0.14144394373502
732.751456411314	0.140536980975682
734.694616699394	0.139791724091242
736.638518017771	0.138923219417888
738.583161835988	0.138099393858186
740.528549623592	0.137491934860574
742.474682850126	0.136905440100418
744.421562985136	0.136091378429329
746.369191498165	0.135378084858043
748.317569858758	0.134653366910498
750.26669953646	0.134318691855843
752.216582000815	0.133927030758617
754.167218721368	0.133613616033175
756.118611167664	0.133131060770531
758.070760809247	0.132898664195265
760.023669115661	0.132757277256079
761.977337556452	NaN
763.931767601164	NaN
765.886960719341	NaN
767.842918380527	NaN
769.799642054269	NaN
771.757133210109	NaN
773.715393317594	NaN
775.674423846266	NaN
777.634226265672	NaN
779.594802045354	NaN
781.556152654859	NaN
783.518279563731	NaN
785.481184241513	NaN
787.444868157751	NaN
789.40933278199	NaN
791.374579583773	NaN
793.340610032646	NaN
795.307425598153	NaN
797.275027749839	NaN
799.243417957247	NaN
801.212597689924	NaN
803.182568417413	NaN
805.153331609259	NaN
807.124888735006	NaN
809.097241264199	NaN
811.070390666383	NaN
813.044338411102	NaN
815.019085967901	NaN
816.994634806324	NaN
818.970986395917	NaN
820.948142206222	NaN
