# Supplementary material for: Editorial Note: The role of 9-O-acetylated glycan receptor moieties in the typhoid toxin binding and intoxication
Source: PLoS Pathog. 2026 Jul 13;22(7):e1014413. doi: 10.1371/journal.ppat.1014413 (PMC13362111; doi:10.1371/journal.ppat.1014413)
Supplement: S1 File — (ZIP) [file ppat.1014413.s001.zip › SPR Data/OpenSPR/2020-01-06--16-14-49--TyT WT/ResponseData/InjectionAbsorbanceSpectra/buffer_8217.63s_Absorbance.csv]

Channel1
WAVELENGTH (nm)	ABSORBANCE
338.804573760023	NaN
340.624675445867	NaN
342.445209557646	NaN
344.266177564905	NaN
346.087580937189	NaN
347.909421144043	NaN
349.731699655011	NaN
351.554417939637	NaN
353.377577467467	NaN
355.201179708045	NaN
357.025226130915	NaN
358.849718205622	NaN
360.67465740171	NaN
362.500045188725	NaN
364.32588303621	NaN
366.152172413711	NaN
367.978914790771	NaN
369.806111636936	NaN
371.63376442175	NaN
373.461874614758	NaN
375.290443685503	NaN
377.119473103532	NaN
378.948964338388	NaN
380.778918859615	NaN
382.609338136759	NaN
384.440223639364	NaN
386.271576836975	0.23672485922597
388.103399199136	0.234758599730068
389.935692195392	0.232949682384016
391.768457295287	0.231471230406453
393.601695968366	0.230237680953109
395.435409684173	0.229168392135514
397.269599912254	0.227920343284639
399.104268122152	0.226621898138925
400.939415783412	0.225283768288255
402.77504436558	0.223493804026858
404.611155338198	0.221094719587251
406.447750170813	0.218312526876933
408.284830332968	0.215124807815936
410.122397294208	0.211844557224343
411.960452524078	0.208656449403548
413.798997492122	0.206298222496381
415.638033667885	0.204770195751345
417.477562520911	0.203959307233989
419.317585520746	0.203639713784772
421.158104136932	0.203643580897223
422.999119839016	0.203820702015867
424.840634096542	0.204050387360734
426.682648379054	0.204282108387049
428.525164156097	0.204487114371722
430.368182897215	0.204681386271959
432.211706071954	0.204846479542833
434.055735149857	0.204988358958283
435.900271600469	0.205110824689879
437.745316893335	0.205230367719797
439.590872497999	0.205356482959582
441.436939884006	0.205458914789105
443.2835205209	0.20555137154058
445.130615878227	0.205641152757954
446.97822742553	0.205757081356737
448.826356632355	0.205882633617946
450.675004968245	0.206013111721375
452.524173902745	0.206176895438363
454.373864905401	0.206388630173703
456.224079445756	0.206623342701589
458.074818993355	0.206943529240769
459.926085017742	0.20733037625248
461.777878988463	0.207838328091839
463.630202375062	0.20844975529115
465.483056647083	0.209206907811747
467.336443274071	0.210099025248279
469.190363725571	0.211153880912061
471.044819471127	0.212427571704643
472.899811980283	0.213918882991884
474.755342722585	0.215703490480015
476.611413167576	0.217781955844659
478.468024784802	0.220245106980831
480.325179043807	0.223242629887412
482.182877414136	0.226872213595764
484.041121365332	0.231243571904705
485.899912366942	0.236403251409953
487.759251888508	0.242352853616923
489.619141399577	0.248713733210445
491.479582369692	0.255238121822799
493.340576268398	0.261711494392044
495.202124565239	0.267991922982335
497.064228729761	0.27395259673491
498.926890231508	0.279579550022287
500.790110540024	0.28485239696451
502.653891124853	0.2898030616994
504.518233455542	0.29450912250179
506.383139001633	0.298990984835192
508.248609232672	0.303264435583002
510.114645618203	0.307292334862756
511.981249627771	0.311077796094652
513.84842273092	0.314578513679308
515.716166397195	0.317799846121485
517.584482096141	0.320805855545909
519.453371297302	0.323550366334
521.322835470223	0.326119406187377
523.192876084447	0.328526152959663
525.063494609521	0.330752563267582
526.934692514988	0.332809724950534
528.806471270393	0.334704180658987
530.67883234528	0.336416870344013
532.551777209195	0.337984064374731
534.425307331681	0.339446524352614
536.299424182283	0.340765650170866
538.174129230547	0.341959146766309
540.049423946016	0.343050895184722
541.925309798234	0.344055230823569
543.801788256748	0.344952859951761
545.6788607911	0.34576150123853
547.556528870837	0.34644822735618
549.434793965501	0.347015291713494
551.313657544639	0.347422272662311
553.193121077794	0.347683913712674
555.07318603451	0.347781118884465
556.953853884334	0.347692976275274
558.835126096809	0.347382529693305
560.717004141479	0.346842536486987
562.59948948789	0.346083160616236
564.482583605586	0.345107339768794
566.366287964111	0.343962306320321
568.25060403301	0.342622202096449
570.135533281828	0.341110767222385
572.021077180109	0.339432497092751
573.907237197398	0.337575737626373
575.79401480324	0.335529236273313
577.681411467178	0.333297216803751
579.569428658758	0.330853113350696
581.458067847523	0.32821129186076
583.34733050302	0.325386081825146
585.237218094792	0.322382834942222
587.127732092383	0.319247321218167
589.018873965339	0.316015410124767
590.910645183204	0.312698344415675
592.803047215523	0.30927981874269
594.69608153184	0.305784540442296
596.589749601699	0.30223303549608
598.484052894646	0.298602319231081
600.378992880224	0.294915169754438
602.274571027979	0.291205685722731
604.170788807455	0.287471014836112
606.067647688197	0.283731902348941
607.965149139748	0.280016795542237
609.863294631655	0.276303999172652
611.76208563346	0.272599945762388
613.66152361471	0.268931093921895
615.561610044948	0.265309744960975
617.462346393719	0.261744084005634
619.363734130568	0.258220251171444
621.265774725039	0.254737109973088
623.168469646677	0.251327159297601
625.071820365026	0.247959650075444
626.975828349631	0.244651846926539
628.880495070036	0.241395258264255
630.785821995787	0.23818297934767
632.691810596427	0.235048212788329
634.598462341501	0.231955742840835
636.505778700554	0.228912564404611
638.413761143131	0.225889073086156
640.322411138775	0.222941594544793
642.231730157032	0.220048830887414
644.141719667447	0.217226147511901
646.052381139563	0.214473662485426
647.963716042925	0.211804277178059
649.875725847078	0.209211222578746
651.788412021566	0.206681756332117
653.701776035934	0.204218268304185
655.615819359727	0.201806397479678
657.530543462489	0.199467635791116
659.445949813765	0.19716163473561
661.362039883099	0.194886403633963
663.278815140036	0.192628106679188
665.19627705412	0.190467470318499
667.114427094896	0.188341281045972
669.033266731909	0.186265572112256
670.952797434704	0.184245534243863
672.873020672823	0.182278219679337
674.793937915814	0.180356374681457
676.715550633219	0.178510287575859
678.637860294583	0.176752236777427
680.560868369452	0.174985865511373
682.484576327369	0.173258996212928
684.408985637879	0.171585296622966
686.334097770527	0.169916865585202
688.259914194858	0.168355165914047
690.186436380415	0.166847150441743
692.113665796745	0.165314119222941
694.041603913389	0.163794529884216
695.970252199895	0.162267366429999
697.899612125806	0.160866622046342
699.829685160667	0.159540930966312
701.760472774022	0.158119922196713
703.691976435416	0.156799934178235
705.624197614394	0.155598620687424
707.557137780499	0.154409666543021
709.490798403278	0.153202742819445
711.425180952274	0.151986349997805
713.360286897031	0.150710625732996
715.296117707095	0.149565849000834
717.23267485201	0.14841826205084
719.16995980132	0.147215154285595
721.107974024571	0.14612927559681
723.046718991306	0.145092088857212
724.986196171071	0.144085565141891
726.92640703341	0.143146738143236
728.867353047867	0.142322260767969
730.809035683987	0.141319475038227
732.751456411314	0.140398178755134
734.694616699394	0.139667930271905
736.638518017771	0.138790204882623
738.583161835988	0.137956824787973
740.528549623592	0.137331097888824
742.474682850126	0.136715895099915
744.421562985136	0.135895929984479
746.369191498165	0.135139253671386
748.317569858758	0.134414149608322
750.26669953646	0.134030749892965
752.216582000815	0.133596915957418
754.167218721368	0.133218933404838
756.118611167664	0.132680540127308
758.070760809247	0.132452614854112
760.023669115661	0.132303470343984
761.977337556452	NaN
763.931767601164	NaN
765.886960719341	NaN
767.842918380527	NaN
769.799642054269	NaN
771.757133210109	NaN
773.715393317594	NaN
775.674423846266	NaN
777.634226265672	NaN
779.594802045354	NaN
781.556152654859	NaN
783.518279563731	NaN
785.481184241513	NaN
787.444868157751	NaN
789.40933278199	NaN
791.374579583773	NaN
793.340610032646	NaN
795.307425598153	NaN
797.275027749839	NaN
799.243417957247	NaN
801.212597689924	NaN
803.182568417413	NaN
805.153331609259	NaN
807.124888735006	NaN
809.097241264199	NaN
811.070390666383	NaN
813.044338411102	NaN
815.019085967901	NaN
816.994634806324	NaN
818.970986395917	NaN
820.948142206222	NaN
