# Supplementary material for: Editorial Note: The role of 9-O-acetylated glycan receptor moieties in the typhoid toxin binding and intoxication
Source: PLoS Pathog. 2026 Jul 13;22(7):e1014413. doi: 10.1371/journal.ppat.1014413 (PMC13362111; doi:10.1371/journal.ppat.1014413)
Supplement: S1 File — (ZIP) [file ppat.1014413.s001.zip › SPR Data/OpenSPR/2020-01-06--16-14-49--TyT WT/ResponseData/InjectionAbsorbanceSpectra/buffer_830.83s_Absorbance.csv]

Channel1
WAVELENGTH (nm)	ABSORBANCE
338.804573760023	NaN
340.624675445867	NaN
342.445209557646	NaN
344.266177564905	NaN
346.087580937189	NaN
347.909421144043	NaN
349.731699655011	NaN
351.554417939637	NaN
353.377577467467	NaN
355.201179708045	NaN
357.025226130915	NaN
358.849718205622	NaN
360.67465740171	NaN
362.500045188725	NaN
364.32588303621	NaN
366.152172413711	NaN
367.978914790771	NaN
369.806111636936	NaN
371.63376442175	NaN
373.461874614758	NaN
375.290443685503	NaN
377.119473103532	NaN
378.948964338388	NaN
380.778918859615	NaN
382.609338136759	NaN
384.440223639364	NaN
386.271576836975	0.22771230558019
388.103399199136	0.225866340568914
389.935692195392	0.224066077953788
391.768457295287	0.222641306460644
393.601695968366	0.221370689354031
395.435409684173	0.220309634509054
397.269599912254	0.219065939196875
399.104268122152	0.217781958541085
400.939415783412	0.216436121473776
402.77504436558	0.214653070322728
404.611155338198	0.212267162364151
406.447750170813	0.209512286607255
408.284830332968	0.206399918102288
410.122397294208	0.203211004412515
411.960452524078	0.200115121116397
413.798997492122	0.197862637555023
415.638033667885	0.19643205341582
417.477562520911	0.195698821885693
419.317585520746	0.195460672004561
421.158104136932	0.195530890915914
422.999119839016	0.195765358368637
424.840634096542	0.196046285076736
426.682648379054	0.19631604336135
428.525164156097	0.196558787237393
430.368182897215	0.196787995945084
432.211706071954	0.196984743700263
434.055735149857	0.197160750374416
435.900271600469	0.197310836293419
437.745316893335	0.197463860216049
439.590872497999	0.197618424403893
441.436939884006	0.197750142354955
443.2835205209	0.197869476357203
445.130615878227	0.19798158050203
446.97822742553	0.198125590503814
448.826356632355	0.198280777420406
450.675004968245	0.198440511167266
452.524173902745	0.198635408339866
454.373864905401	0.198881190789904
456.224079445756	0.19915637347135
458.074818993355	0.199521527544025
459.926085017742	0.199960817489931
461.777878988463	0.200528647706344
463.630202375062	0.201210882538543
465.483056647083	0.202048100524265
467.336443274071	0.203033754429325
469.190363725571	0.204192015720996
471.044819471127	0.205583444117606
472.899811980283	0.207200461379474
474.755342722585	0.209126035710509
476.611413167576	0.211358910155487
478.468024784802	0.21399290778199
480.325179043807	0.217168184260225
482.182877414136	0.220993145079503
484.041121365332	0.225548317976617
485.899912366942	0.230891954350727
487.759251888508	0.23701267117401
489.619141399577	0.243519772667805
491.479582369692	0.250153640084695
493.340576268398	0.256710054504823
495.202124565239	0.263014899594087
497.064228729761	0.268960524587206
498.926890231508	0.274518408699627
500.790110540024	0.279681965552897
502.653891124853	0.284483615566539
504.518233455542	0.28900262079598
506.383139001633	0.293260173719398
508.248609232672	0.29727845810806
510.114645618203	0.301015432479043
511.981249627771	0.304479964015522
513.84842273092	0.307629747218348
515.716166397195	0.310474548602704
517.584482096141	0.313092017475328
519.453371297302	0.315427338222688
521.322835470223	0.317581975941089
523.192876084447	0.319560962609645
525.063494609521	0.321351384479567
526.934692514988	0.322968380678026
528.806471270393	0.324411202144242
530.67883234528	0.325663972205284
532.551777209195	0.326759672426645
534.425307331681	0.327747611571895
536.299424182283	0.328580272175166
538.174129230547	0.329280130950568
540.049423946016	0.329871722870462
541.925309798234	0.33036929115876
543.801788256748	0.330757854538527
545.6788607911	0.331056087230967
547.556528870837	0.331225695551706
549.434793965501	0.331280402431919
551.313657544639	0.331163610687848
553.193121077794	0.330901248683409
555.07318603451	0.330468614448765
556.953853884334	0.329857602227097
558.835126096809	0.329026437075549
560.717004141479	0.327981554592286
562.59948948789	0.326726338520572
564.482583605586	0.325283744603996
566.366287964111	0.323681221824054
568.25060403301	0.321914224173633
570.135533281828	0.319989998027915
572.021077180109	0.317919661516044
573.907237197398	0.315688575534724
575.79401480324	0.313294226153579
577.681411467178	0.310734724994519
579.569428658758	0.307997608327519
581.458067847523	0.305091715839293
583.34733050302	0.302040033089033
585.237218094792	0.298846177246365
587.127732092383	0.295547236883054
589.018873965339	0.292191288453597
590.910645183204	0.288776227303427
592.803047215523	0.285291823817193
594.69608153184	0.281760944546046
596.589749601699	0.278210170844554
598.484052894646	0.27460401197205
600.378992880224	0.270977476898641
602.274571027979	0.267354775387266
604.170788807455	0.263730336022538
606.067647688197	0.26013279374934
607.965149139748	0.256577771473858
609.863294631655	0.253048167186214
611.76208563346	0.249544151076632
613.66152361471	0.246092203333492
615.561610044948	0.24270512083738
617.462346393719	0.239385213629897
619.363734130568	0.23612529036778
621.265774725039	0.232908254017268
623.168469646677	0.229774168988256
625.071820365026	0.22669216139495
626.975828349631	0.223667230017891
628.880495070036	0.220705864633169
630.785821995787	0.217791329062203
632.691810596427	0.21495884659908
634.598462341501	0.212171481669444
636.505778700554	0.209431136215129
638.413761143131	0.206718906579247
640.322411138775	0.204083272681256
642.231730157032	0.201492091820591
644.141719667447	0.198975455367299
646.052381139563	0.19651319048523
647.963716042925	0.194128904905659
649.875725847078	0.191821829637897
651.788412021566	0.189564149208538
653.701776035934	0.187372071810677
655.615819359727	0.18523285952781
657.530543462489	0.183155543641025
659.445949813765	0.181115255227853
661.362039883099	0.179100798412399
663.278815140036	0.177095969440347
665.19627705412	0.175196911535663
667.114427094896	0.173314839202066
669.033266731909	0.171477181485517
670.952797434704	0.169706497837878
672.873020672823	0.167970059789136
674.793937915814	0.166263319921159
676.715550633219	0.164647502747617
678.637860294583	0.163106575692888
680.560868369452	0.161555890164626
682.484576327369	0.160042407410263
684.408985637879	0.158575259602856
686.334097770527	0.157102441684128
688.259914194858	0.155740388937123
690.186436380415	0.154419998169823
692.113665796745	0.153076880017518
694.041603913389	0.151750952653953
695.970252199895	0.15040162876604
697.899612125806	0.149161639236059
699.829685160667	0.148001131948952
701.760472774022	0.1467363354079
703.691976435416	0.145564477193954
705.624197614394	0.144517071598643
707.557137780499	0.14347501696796
709.490798403278	0.142391139396586
711.425180952274	0.14130573737944
713.360286897031	0.140162103442425
715.296117707095	0.139153138027474
717.23267485201	0.138122157382056
719.16995980132	0.137032621647739
721.107974024571	0.136050382961802
723.046718991306	0.135106306011336
724.986196171071	0.134228005470069
726.92640703341	0.133401380900387
728.867353047867	0.132654614485031
730.809035683987	0.13174230458889
732.751456411314	0.130936172540658
734.694616699394	0.130263308312708
736.638518017771	0.129446227470482
738.583161835988	0.128700714970054
740.528549623592	0.128145318981221
742.474682850126	0.127603956801506
744.421562985136	0.126860622091605
746.369191498165	0.126177311911065
748.317569858758	0.125550887033507
750.26669953646	0.125228826578676
752.216582000815	0.124830812674217
754.167218721368	0.124546305989831
756.118611167664	0.124052976006081
758.070760809247	0.123819762290614
760.023669115661	0.123712840878468
761.977337556452	NaN
763.931767601164	NaN
765.886960719341	NaN
767.842918380527	NaN
769.799642054269	NaN
771.757133210109	NaN
773.715393317594	NaN
775.674423846266	NaN
777.634226265672	NaN
779.594802045354	NaN
781.556152654859	NaN
783.518279563731	NaN
785.481184241513	NaN
787.444868157751	NaN
789.40933278199	NaN
791.374579583773	NaN
793.340610032646	NaN
795.307425598153	NaN
797.275027749839	NaN
799.243417957247	NaN
801.212597689924	NaN
803.182568417413	NaN
805.153331609259	NaN
807.124888735006	NaN
809.097241264199	NaN
811.070390666383	NaN
813.044338411102	NaN
815.019085967901	NaN
816.994634806324	NaN
818.970986395917	NaN
820.948142206222	NaN
