# Supplementary material for: Editorial Note: The role of 9-O-acetylated glycan receptor moieties in the typhoid toxin binding and intoxication
Source: PLoS Pathog. 2026 Jul 13;22(7):e1014413. doi: 10.1371/journal.ppat.1014413 (PMC13362111; doi:10.1371/journal.ppat.1014413)
Supplement: S1 File — (ZIP) [file ppat.1014413.s001.zip › SPR Data/OpenSPR/2020-01-06--16-14-49--TyT WT/ResponseData/InjectionAbsorbanceSpectra/buffer_8504.02s_Absorbance.csv]

Channel1
WAVELENGTH (nm)	ABSORBANCE
338.804573760023	NaN
340.624675445867	NaN
342.445209557646	NaN
344.266177564905	NaN
346.087580937189	NaN
347.909421144043	NaN
349.731699655011	NaN
351.554417939637	NaN
353.377577467467	NaN
355.201179708045	NaN
357.025226130915	NaN
358.849718205622	NaN
360.67465740171	NaN
362.500045188725	NaN
364.32588303621	NaN
366.152172413711	NaN
367.978914790771	NaN
369.806111636936	NaN
371.63376442175	NaN
373.461874614758	NaN
375.290443685503	NaN
377.119473103532	NaN
378.948964338388	NaN
380.778918859615	NaN
382.609338136759	NaN
384.440223639364	NaN
386.271576836975	0.236304464692243
388.103399199136	0.234460378361173
389.935692195392	0.232727694822119
391.768457295287	0.231265341486988
393.601695968366	0.230043928187783
395.435409684173	0.229024800256126
397.269599912254	0.227839675478606
399.104268122152	0.226579664531965
400.939415783412	0.22527617844278
402.77504436558	0.22352459283367
404.611155338198	0.221142703293592
406.447750170813	0.21839033638549
408.284830332968	0.215229320751399
410.122397294208	0.211958071989742
411.960452524078	0.208776137917193
413.798997492122	0.206421820080049
415.638033667885	0.204889355695175
417.477562520911	0.204068829799808
419.317585520746	0.203740333203795
421.158104136932	0.20373481175938
422.999119839016	0.203904650335652
424.840634096542	0.204127424786902
426.682648379054	0.20435283708298
428.525164156097	0.204554278125133
430.368182897215	0.20474362893378
432.211706071954	0.204904727002416
434.055735149857	0.205043997841556
435.900271600469	0.205156970715392
437.745316893335	0.20527404571497
439.590872497999	0.205396368737585
441.436939884006	0.205498004394524
443.2835205209	0.205589440720554
445.130615878227	0.205675760556485
446.97822742553	0.205791509946946
448.826356632355	0.205916947732375
450.675004968245	0.20604665210807
452.524173902745	0.20620785485598
454.373864905401	0.206416998279608
456.224079445756	0.206651989233382
458.074818993355	0.206973372469069
459.926085017742	0.20736052326134
461.777878988463	0.207868809745699
463.630202375062	0.208480081685065
465.483056647083	0.20923925021523
467.336443274071	0.210135756992568
469.190363725571	0.211191476538252
471.044819471127	0.212466486226235
472.899811980283	0.213957319441653
474.755342722585	0.215741693609343
476.611413167576	0.217820869924502
478.468024784802	0.220281075820832
480.325179043807	0.223276665210248
482.182877414136	0.226901684214981
484.041121365332	0.231265319962234
485.899912366942	0.236420068160039
487.759251888508	0.242365074240318
489.619141399577	0.248723400532985
491.479582369692	0.255249766941665
493.340576268398	0.261727139366352
495.202124565239	0.268012876897554
497.064228729761	0.273980571705331
498.926890231508	0.279612156845074
500.790110540024	0.284892062223419
502.653891124853	0.289852476796068
504.518233455542	0.294563823753485
506.383139001633	0.29904966304739
508.248609232672	0.303327956508502
510.114645618203	0.307360189224382
511.981249627771	0.311153209941412
513.84842273092	0.314657326471288
515.716166397195	0.31788132193826
517.584482096141	0.320888735822487
519.453371297302	0.323636742088567
521.322835470223	0.326208336208785
523.192876084447	0.328616075463971
525.063494609521	0.33084356673737
526.934692514988	0.332902171705632
528.806471270393	0.334800200644038
530.67883234528	0.336515875008323
532.551777209195	0.338083029844056
534.425307331681	0.339545331322477
536.299424182283	0.34086721071323
538.174129230547	0.342063896536819
540.049423946016	0.343156298263835
541.925309798234	0.344161565508975
543.801788256748	0.345059174539697
545.6788607911	0.345869370738298
547.556528870837	0.34655653816348
549.434793965501	0.347124548080737
551.313657544639	0.347531333970306
553.193121077794	0.347790851441926
555.07318603451	0.347886255184098
556.953853884334	0.347799128240125
558.835126096809	0.347486534455788
560.717004141479	0.346947952050876
562.59948948789	0.346187583468757
564.482583605586	0.345212936451984
566.366287964111	0.344066602003248
568.25060403301	0.342723781389151
570.135533281828	0.341211574076882
572.021077180109	0.339532795144248
573.907237197398	0.337676020608459
575.79401480324	0.335630630627551
577.681411467178	0.333398760869661
579.569428658758	0.33095215612762
581.458067847523	0.328309605518271
583.34733050302	0.325485608759721
585.237218094792	0.322480099827326
587.127732092383	0.319343546756823
589.018873965339	0.316110391171567
590.910645183204	0.312791936381248
592.803047215523	0.309373379931356
594.69608153184	0.305879265308719
596.589749601699	0.302326035047412
598.484052894646	0.298695239389096
600.378992880224	0.295008754478943
602.274571027979	0.291297275520735
604.170788807455	0.287562828459306
606.067647688197	0.283822974119282
607.965149139748	0.280105160809555
609.863294631655	0.276392443282968
611.76208563346	0.272687694796899
613.66152361471	0.269016557555094
615.561610044948	0.265389926316025
617.462346393719	0.26182305610146
619.363734130568	0.258298342608385
621.265774725039	0.2548144576453
623.168469646677	0.251402604776941
625.071820365026	0.248032584850068
626.975828349631	0.244724194552664
628.880495070036	0.241467280332821
630.785821995787	0.238254649293496
632.691810596427	0.235121436178869
634.598462341501	0.23202612871698
636.505778700554	0.228983358118427
638.413761143131	0.225957763437104
640.322411138775	0.223011426460259
642.231730157032	0.22011371382746
644.141719667447	0.217289766428382
646.052381139563	0.214536069496691
647.963716042925	0.211864237228135
649.875725847078	0.209270287956853
651.788412021566	0.206736290805761
653.701776035934	0.204269589189966
655.615819359727	0.201855736097744
657.530543462489	0.199516565141473
659.445949813765	0.197208945163367
661.362039883099	0.194929226144702
663.278815140036	0.192671505163518
665.19627705412	0.190507953944885
667.114427094896	0.188380891587454
669.033266731909	0.186304361116004
670.952797434704	0.184284130185481
672.873020672823	0.182314459691916
674.793937915814	0.180391538019451
676.715550633219	0.178542504763347
678.637860294583	0.176783299701589
680.560868369452	0.175019828388787
682.484576327369	0.173290349294634
684.408985637879	0.171613270614938
686.334097770527	0.169946130919612
688.259914194858	0.168381789604897
690.186436380415	0.166868131937829
692.113665796745	0.165336432771078
694.041603913389	0.163819142826511
695.970252199895	0.162292537620173
697.899612125806	0.160876672951868
699.829685160667	0.159541823179422
701.760472774022	0.158119922196713
703.691976435416	0.156804219718246
705.624197614394	0.155588111179687
707.557137780499	0.154396220888471
709.490798403278	0.153182643886319
711.425180952274	0.151957379698139
713.360286897031	0.150676058866497
715.296117707095	0.149538050400969
717.23267485201	0.148381357701616
719.16995980132	0.147164861343469
721.107974024571	0.146075613064198
723.046718991306	0.145017772805221
724.986196171071	0.144029545018343
726.92640703341	0.143095062784118
728.867353047867	0.142268955553918
730.809035683987	0.141263534377451
732.751456411314	0.140338782104953
734.694616699394	0.139606711961327
736.638518017771	0.138722293963617
738.583161835988	0.137859930497678
740.528549623592	0.137209123355322
742.474682850126	0.136616219726529
744.421562985136	0.135802061597825
746.369191498165	0.135025382799896
748.317569858758	0.134296397047038
750.26669953646	0.133890547847786
752.216582000815	0.133452869645514
754.167218721368	0.133052762402963
756.118611167664	0.132521416101547
758.070760809247	0.132248071415339
760.023669115661	0.132087186168147
761.977337556452	NaN
763.931767601164	NaN
765.886960719341	NaN
767.842918380527	NaN
769.799642054269	NaN
771.757133210109	NaN
773.715393317594	NaN
775.674423846266	NaN
777.634226265672	NaN
779.594802045354	NaN
781.556152654859	NaN
783.518279563731	NaN
785.481184241513	NaN
787.444868157751	NaN
789.40933278199	NaN
791.374579583773	NaN
793.340610032646	NaN
795.307425598153	NaN
797.275027749839	NaN
799.243417957247	NaN
801.212597689924	NaN
803.182568417413	NaN
805.153331609259	NaN
807.124888735006	NaN
809.097241264199	NaN
811.070390666383	NaN
813.044338411102	NaN
815.019085967901	NaN
816.994634806324	NaN
818.970986395917	NaN
820.948142206222	NaN
