# Supplementary material for: Editorial Note: The role of 9-O-acetylated glycan receptor moieties in the typhoid toxin binding and intoxication
Source: PLoS Pathog. 2026 Jul 13;22(7):e1014413. doi: 10.1371/journal.ppat.1014413 (PMC13362111; doi:10.1371/journal.ppat.1014413)
Supplement: S1 File — (ZIP) [file ppat.1014413.s001.zip › SPR Data/OpenSPR/2020-01-06--16-14-49--TyT WT/ResponseData/InjectionAbsorbanceSpectra/buffer_8761.6s_Absorbance.csv]

Channel1
WAVELENGTH (nm)	ABSORBANCE
338.804573760023	NaN
340.624675445867	NaN
342.445209557646	NaN
344.266177564905	NaN
346.087580937189	NaN
347.909421144043	NaN
349.731699655011	NaN
351.554417939637	NaN
353.377577467467	NaN
355.201179708045	NaN
357.025226130915	NaN
358.849718205622	NaN
360.67465740171	NaN
362.500045188725	NaN
364.32588303621	NaN
366.152172413711	NaN
367.978914790771	NaN
369.806111636936	NaN
371.63376442175	NaN
373.461874614758	NaN
375.290443685503	NaN
377.119473103532	NaN
378.948964338388	NaN
380.778918859615	NaN
382.609338136759	NaN
384.440223639364	NaN
386.271576836975	0.238144769531085
388.103399199136	0.235940512242615
389.935692195392	0.233900540901022
391.768457295287	0.232234703037465
393.601695968366	0.230846027662988
395.435409684173	0.229689480605486
397.269599912254	0.228391568148998
399.104268122152	0.22704069741319
400.939415783412	0.225673016008489
402.77504436558	0.223869131168392
404.611155338198	0.221441957962816
406.447750170813	0.218641636431647
408.284830332968	0.215439106447174
410.122397294208	0.212147256206348
411.960452524078	0.20894275723553
413.798997492122	0.206574666545638
415.638033667885	0.205036896367926
417.477562520911	0.204212134125425
419.317585520746	0.203884636497747
421.158104136932	0.203882764417459
422.999119839016	0.204054748155708
424.840634096542	0.204280376815874
426.682648379054	0.204508194873941
428.525164156097	0.20471128288311
430.368182897215	0.204903482956999
432.211706071954	0.205067970786544
434.055735149857	0.205210746117173
435.900271600469	0.205327879724851
437.745316893335	0.205445832963049
439.590872497999	0.205570602288768
441.436939884006	0.205673729405999
443.2835205209	0.205765654266071
445.130615878227	0.205852819223354
446.97822742553	0.205968324823377
448.826356632355	0.206093565635357
450.675004968245	0.206223766864905
452.524173902745	0.206385398129511
454.373864905401	0.206595320068445
456.224079445756	0.206829693276452
458.074818993355	0.207148558864316
459.926085017742	0.207534612738284
461.777878988463	0.208042113110006
463.630202375062	0.208652368820275
465.483056647083	0.209409696357605
467.336443274071	0.210303810327668
469.190363725571	0.211358217741901
471.044819471127	0.212634207205121
472.899811980283	0.214125714490512
474.755342722585	0.215910520147077
476.611413167576	0.217988752824082
478.468024784802	0.220450766085352
480.325179043807	0.223447704310294
482.182877414136	0.227076162142505
484.041121365332	0.231443876438547
485.899912366942	0.236603223115288
487.759251888508	0.242554645608546
489.619141399577	0.248916393778653
491.479582369692	0.255441963490919
493.340576268398	0.261920338891844
495.202124565239	0.268203765478893
497.064228729761	0.274168076259917
498.926890231508	0.279797530910406
500.790110540024	0.285072916780385
502.653891124853	0.290026191726089
504.518233455542	0.29473300631403
506.383139001633	0.299215823814933
508.248609232672	0.303489616957752
510.114645618203	0.307517260929577
511.981249627771	0.311305517777424
513.84842273092	0.314807840604104
515.716166397195	0.31802971997409
517.584482096141	0.32103463014906
519.453371297302	0.323777813066099
521.322835470223	0.326347103414352
523.192876084447	0.328753533198897
525.063494609521	0.3309806462198
526.934692514988	0.333039665939103
528.806471270393	0.334935184974086
530.67883234528	0.336648460250605
532.551777209195	0.338214773751464
534.425307331681	0.339677775553368
536.299424182283	0.340999129490305
538.174129230547	0.342193993811806
540.049423946016	0.343286501711419
541.925309798234	0.344291088419988
543.801788256748	0.345187794863193
545.6788607911	0.345995387871986
547.556528870837	0.346680022239837
549.434793965501	0.347247021322424
551.313657544639	0.347653270332824
553.193121077794	0.347913672760905
555.07318603451	0.348009281613447
556.953853884334	0.34792170674674
558.835126096809	0.347610323460105
560.717004141479	0.347072599428323
562.59948948789	0.346312135555546
564.482583605586	0.345336977794653
566.366287964111	0.34418992194385
568.25060403301	0.342848987042483
570.135533281828	0.341337622459101
572.021077180109	0.33965908965451
573.907237197398	0.337802505054481
575.79401480324	0.33575582893999
577.681411467178	0.333522040629313
579.569428658758	0.331078192575491
581.458067847523	0.328436249206359
583.34733050302	0.325612142943783
585.237218094792	0.322607954725314
587.127732092383	0.319472854975671
589.018873965339	0.316242325349965
590.910645183204	0.312923647463881
592.803047215523	0.309504034858139
594.69608153184	0.30601008315164
596.589749601699	0.30246016061363
598.484052894646	0.298828054840205
600.378992880224	0.2951410471878
602.274571027979	0.291428929366692
604.170788807455	0.287693648524754
606.067647688197	0.283953435364315
607.965149139748	0.280238049867126
609.863294631655	0.276526455668743
611.76208563346	0.27282119432446
613.66152361471	0.269149687381966
615.561610044948	0.265524938020054
617.462346393719	0.261957765073206
619.363734130568	0.258433938785675
621.265774725039	0.254950321346676
623.168469646677	0.251541804401184
625.071820365026	0.248173879888218
626.975828349631	0.24486707414773
628.880495070036	0.241609221880509
630.785821995787	0.238397956104546
632.691810596427	0.235263877731527
634.598462341501	0.232169164568368
636.505778700554	0.229126500679583
638.413761143131	0.226102090027579
640.322411138775	0.223155610140061
642.231730157032	0.220261037033893
644.141719667447	0.217441688795649
646.052381139563	0.214687858721748
647.963716042925	0.212015490148407
649.875725847078	0.209422843892271
651.788412021566	0.206890092915462
653.701776035934	0.204428106695111
655.615819359727	0.202019146829075
657.530543462489	0.19968011179777
659.445949813765	0.197374493933048
661.362039883099	0.195099370324955
663.278815140036	0.192842981299542
665.19627705412	0.190681349599343
667.114427094896	0.18855190049563
669.033266731909	0.186477366361414
670.952797434704	0.184461450007177
672.873020672823	0.182496007268682
674.793937915814	0.180574958448694
676.715550633219	0.178735725448646
678.637860294583	0.176982252491058
680.560868369452	0.175219491675395
682.484576327369	0.173493448972182
684.408985637879	0.171828000586826
686.334097770527	0.170157379010548
688.259914194858	0.168595335384598
690.186436380415	0.167094978424778
692.113665796745	0.165568136400384
694.041603913389	0.164064114938492
695.970252199895	0.162547172524953
697.899612125806	0.161143979970368
699.829685160667	0.159831379407592
701.760472774022	0.158419783314531
703.691976435416	0.157115248528269
705.624197614394	0.155910619378258
707.557137780499	0.15473448956261
709.490798403278	0.153531242004561
711.425180952274	0.152322978982251
713.360286897031	0.15106686288913
715.296117707095	0.149943335276642
717.23267485201	0.148805191111248
719.16995980132	0.147619316752205
721.107974024571	0.146544498069167
723.046718991306	0.145506591738513
724.986196171071	0.144537456870781
726.92640703341	0.14362909186873
728.867353047867	0.142838826730612
730.809035683987	0.141863848913287
732.751456411314	0.140960262582886
734.694616699394	0.140259835271304
736.638518017771	0.139434569066124
738.583161835988	0.138640890292252
740.528549623592	0.138034968395257
742.474682850126	0.137460482875659
744.421562985136	0.136671911818129
746.369191498165	0.135962887285533
748.317569858758	0.135283373519152
750.26669953646	0.134936077708913
752.216582000815	0.134574261991846
754.167218721368	0.134253178225566
756.118611167664	0.133780476980617
758.070760809247	0.133563852198871
760.023669115661	0.133503910519265
761.977337556452	NaN
763.931767601164	NaN
765.886960719341	NaN
767.842918380527	NaN
769.799642054269	NaN
771.757133210109	NaN
773.715393317594	NaN
775.674423846266	NaN
777.634226265672	NaN
779.594802045354	NaN
781.556152654859	NaN
783.518279563731	NaN
785.481184241513	NaN
787.444868157751	NaN
789.40933278199	NaN
791.374579583773	NaN
793.340610032646	NaN
795.307425598153	NaN
797.275027749839	NaN
799.243417957247	NaN
801.212597689924	NaN
803.182568417413	NaN
805.153331609259	NaN
807.124888735006	NaN
809.097241264199	NaN
811.070390666383	NaN
813.044338411102	NaN
815.019085967901	NaN
816.994634806324	NaN
818.970986395917	NaN
820.948142206222	NaN
