# Supplementary material for: Editorial Note: The role of 9-O-acetylated glycan receptor moieties in the typhoid toxin binding and intoxication
Source: PLoS Pathog. 2026 Jul 13;22(7):e1014413. doi: 10.1371/journal.ppat.1014413 (PMC13362111; doi:10.1371/journal.ppat.1014413)
Supplement: S1 File — (ZIP) [file ppat.1014413.s001.zip › SPR Data/OpenSPR/2020-01-06--16-14-49--TyT WT/ResponseData/InjectionAbsorbanceSpectra/buffer_9057.88s_Absorbance.csv]

Channel1
WAVELENGTH (nm)	ABSORBANCE
338.804573760023	NaN
340.624675445867	NaN
342.445209557646	NaN
344.266177564905	NaN
346.087580937189	NaN
347.909421144043	NaN
349.731699655011	NaN
351.554417939637	NaN
353.377577467467	NaN
355.201179708045	NaN
357.025226130915	NaN
358.849718205622	NaN
360.67465740171	NaN
362.500045188725	NaN
364.32588303621	NaN
366.152172413711	NaN
367.978914790771	NaN
369.806111636936	NaN
371.63376442175	NaN
373.461874614758	NaN
375.290443685503	NaN
377.119473103532	NaN
378.948964338388	NaN
380.778918859615	NaN
382.609338136759	NaN
384.440223639364	NaN
386.271576836975	0.237810742066903
388.103399199136	0.235692243263974
389.935692195392	0.233703652438409
391.768457295287	0.232135195494926
393.601695968366	0.23076696239169
395.435409684173	0.229646922787159
397.269599912254	0.228344368084012
399.104268122152	0.226992447438337
400.939415783412	0.225629970076008
402.77504436558	0.223819831031659
404.611155338198	0.221392963797616
406.447750170813	0.218596507555996
408.284830332968	0.215399673028489
410.122397294208	0.212112063090033
411.960452524078	0.208905827159496
413.798997492122	0.206545145052167
415.638033667885	0.205016611592605
417.477562520911	0.204195729704468
419.317585520746	0.203873506498706
421.158104136932	0.203877107962615
422.999119839016	0.204052921134533
424.840634096542	0.204281355911917
426.682648379054	0.204513805659118
428.525164156097	0.20472095645465
430.368182897215	0.204916556982877
432.211706071954	0.205082332286447
434.055735149857	0.205225673437184
435.900271600469	0.205343486979228
437.745316893335	0.205463174074949
439.590872497999	0.205588137927124
441.436939884006	0.205690752147498
443.2835205209	0.205782089593648
445.130615878227	0.205870048951896
446.97822742553	0.20598470377511
448.826356632355	0.206112538731667
450.675004968245	0.206241834398986
452.524173902745	0.206403781674885
454.373864905401	0.20661375371337
456.224079445756	0.206847442404438
458.074818993355	0.207167958945868
459.926085017742	0.207552802554365
461.777878988463	0.208058893762909
463.630202375062	0.2086687717498
465.483056647083	0.209425252551633
467.336443274071	0.210316975769288
469.190363725571	0.211369909244252
471.044819471127	0.212643927314959
472.899811980283	0.214133893633402
474.755342722585	0.215918523213682
476.611413167576	0.21799557931946
478.468024784802	0.220458522061638
480.325179043807	0.223454220815114
482.182877414136	0.227084462026989
484.041121365332	0.231453253005876
485.899912366942	0.236612004471187
487.759251888508	0.242564623215469
489.619141399577	0.24892430708204
491.479582369692	0.255446718794397
493.340576268398	0.261924223608146
495.202124565239	0.268204351374961
497.064228729761	0.27416282497338
498.926890231508	0.279788224699381
500.790110540024	0.285058992440564
502.653891124853	0.290008072853279
504.518233455542	0.294710756855208
506.383139001633	0.299189691658296
508.248609232672	0.303460952471214
510.114645618203	0.307486877337406
511.981249627771	0.31127450878848
513.84842273092	0.314775428907775
515.716166397195	0.31799513524336
517.584482096141	0.320999251531879
519.453371297302	0.323744399838469
521.322835470223	0.326314149482229
523.192876084447	0.328719646678517
525.063494609521	0.330944358526005
526.934692514988	0.333003563560297
528.806471270393	0.334897257726125
530.67883234528	0.336610236134097
532.551777209195	0.338176339209987
534.425307331681	0.33963873442044
536.299424182283	0.340958713668835
538.174129230547	0.342152187559133
540.049423946016	0.34324382795836
541.925309798234	0.344248430213759
543.801788256748	0.3451458281664
545.6788607911	0.345954932443082
547.556528870837	0.346640171658713
549.434793965501	0.347208275769463
551.313657544639	0.347613653340949
553.193121077794	0.347875226109139
555.07318603451	0.347970764688202
556.953853884334	0.347884477571165
558.835126096809	0.347572421021986
560.717004141479	0.347034169590671
562.59948948789	0.346273141892883
564.482583605586	0.345298460466417
566.366287964111	0.344151631666465
568.25060403301	0.342810502815993
570.135533281828	0.341297877668533
572.021077180109	0.33961779737906
573.907237197398	0.337762992118705
575.79401480324	0.335716737350625
577.681411467178	0.333485576073289
579.569428658758	0.33104155766155
581.458067847523	0.328400596351758
583.34733050302	0.325576374351017
585.237218094792	0.322572194251167
587.127732092383	0.31943636761713
589.018873965339	0.316203648314243
590.910645183204	0.312885676231911
592.803047215523	0.309466525372698
594.69608153184	0.30597272117066
596.589749601699	0.302419821688356
598.484052894646	0.298787312837843
600.378992880224	0.295101246995889
602.274571027979	0.291389925525674
604.170788807455	0.287653661605561
606.067647688197	0.283914895598086
607.965149139748	0.280199562756149
609.863294631655	0.276486821751057
611.76208563346	0.272781355492244
613.66152361471	0.269110895004003
615.561610044948	0.265487100206299
617.462346393719	0.261919633446108
619.363734130568	0.258397324719068
621.265774725039	0.254913771744584
623.168469646677	0.251504796354609
625.071820365026	0.248137653846925
626.975828349631	0.244828513670468
628.880495070036	0.241574487214761
630.785821995787	0.238362958057511
632.691810596427	0.235230400119084
634.598462341501	0.232136050763272
636.505778700554	0.229094705362306
638.413761143131	0.226070858209094
640.322411138775	0.223126015059625
642.231730157032	0.220228697902814
644.141719667447	0.217407991271763
646.052381139563	0.214656721725189
647.963716042925	0.21198768075959
649.875725847078	0.209398995919967
651.788412021566	0.206866259766475
653.701776035934	0.204403475714939
655.615819359727	0.20199159649486
657.530543462489	0.199652946606137
659.445949813765	0.197345581558283
661.362039883099	0.195070111494441
663.278815140036	0.19281474122635
665.19627705412	0.190654172023575
667.114427094896	0.188528584343097
669.033266731909	0.186451680460282
670.952797434704	0.184437393098234
672.873020672823	0.182467848828448
674.793937915814	0.180548985785672
676.715550633219	0.178707141405242
678.637860294583	0.176950896937311
680.560868369452	0.175191840513928
682.484576327369	0.173467199978889
684.408985637879	0.171793563647624
686.334097770527	0.170124889078651
688.259914194858	0.168567703709167
690.186436380415	0.167065044157273
692.113665796745	0.165540293038449
694.041603913389	0.16403465948298
695.970252199895	0.162517324773155
697.899612125806	0.161110738248696
699.829685160667	0.159786805012786
701.760472774022	0.158373741213344
703.691976435416	0.157061858348671
705.624197614394	0.155864240300098
707.557137780499	0.154675383637152
709.490798403278	0.153466744256591
711.425180952274	0.152252121203647
713.360286897031	0.150987928629083
715.296117707095	0.149858958568111
717.23267485201	0.148707238698805
719.16995980132	0.147504739049758
721.107974024571	0.146442581982004
723.046718991306	0.145406543515815
724.986196171071	0.144415592659608
726.92640703341	0.143483812305077
728.867353047867	0.142659697728416
730.809035683987	0.14165744956633
732.751456411314	0.140743303770165
734.694616699394	0.140015441122432
736.638518017771	0.139132962273704
738.583161835988	0.138288332112585
740.528549623592	0.137657918201637
742.474682850126	0.137054567481127
744.421562985136	0.136263688663496
746.369191498165	0.135530701051843
748.317569858758	0.134835127569754
750.26669953646	0.134478670598864
752.216582000815	0.134089434987277
754.167218721368	0.133754399848917
756.118611167664	0.133254258540237
758.070760809247	0.133018594915639
760.023669115661	0.132876251360267
761.977337556452	NaN
763.931767601164	NaN
765.886960719341	NaN
767.842918380527	NaN
769.799642054269	NaN
771.757133210109	NaN
773.715393317594	NaN
775.674423846266	NaN
777.634226265672	NaN
779.594802045354	NaN
781.556152654859	NaN
783.518279563731	NaN
785.481184241513	NaN
787.444868157751	NaN
789.40933278199	NaN
791.374579583773	NaN
793.340610032646	NaN
795.307425598153	NaN
797.275027749839	NaN
799.243417957247	NaN
801.212597689924	NaN
803.182568417413	NaN
805.153331609259	NaN
807.124888735006	NaN
809.097241264199	NaN
811.070390666383	NaN
813.044338411102	NaN
815.019085967901	NaN
816.994634806324	NaN
818.970986395917	NaN
820.948142206222	NaN
