# Supplementary material for: Editorial Note: The role of 9-O-acetylated glycan receptor moieties in the typhoid toxin binding and intoxication
Source: PLoS Pathog. 2026 Jul 13;22(7):e1014413. doi: 10.1371/journal.ppat.1014413 (PMC13362111; doi:10.1371/journal.ppat.1014413)
Supplement: S1 File — (ZIP) [file ppat.1014413.s001.zip › SPR Data/OpenSPR/2020-01-06--16-14-49--TyT WT/ResponseData/InjectionAbsorbanceSpectra/buffer_9373.02s_Absorbance.csv]

Channel1
WAVELENGTH (nm)	ABSORBANCE
338.804573760023	NaN
340.624675445867	NaN
342.445209557646	NaN
344.266177564905	NaN
346.087580937189	NaN
347.909421144043	NaN
349.731699655011	NaN
351.554417939637	NaN
353.377577467467	NaN
355.201179708045	NaN
357.025226130915	NaN
358.849718205622	NaN
360.67465740171	NaN
362.500045188725	NaN
364.32588303621	NaN
366.152172413711	NaN
367.978914790771	NaN
369.806111636936	NaN
371.63376442175	NaN
373.461874614758	NaN
375.290443685503	NaN
377.119473103532	NaN
378.948964338388	NaN
380.778918859615	NaN
382.609338136759	NaN
384.440223639364	NaN
386.271576836975	0.237298330078828
388.103399199136	0.235314036172353
389.935692195392	0.233411043903562
391.768457295287	0.231870938856032
393.601695968366	0.230571911272977
395.435409684173	0.229476055292504
397.269599912254	0.22820798054205
399.104268122152	0.226888108599427
400.939415783412	0.225537019885686
402.77504436558	0.223739433326658
404.611155338198	0.221315757279453
406.447750170813	0.218523894468165
408.284830332968	0.2153257343276
410.122397294208	0.212033363494445
411.960452524078	0.208837038629949
413.798997492122	0.206484037739639
415.638033667885	0.204953067162568
417.477562520911	0.204139299536931
419.317585520746	0.203822470849567
421.158104136932	0.203831232795283
422.999119839016	0.204011651735502
424.840634096542	0.204244004038395
426.682648379054	0.204477676331042
428.525164156097	0.204683930592774
430.368182897215	0.204879740719479
432.211706071954	0.205047878735342
434.055735149857	0.205191677577669
435.900271600469	0.205312001754299
437.745316893335	0.205433283079353
439.590872497999	0.205558721211808
441.436939884006	0.205661616594641
443.2835205209	0.205755720795588
445.130615878227	0.205843262403032
446.97822742553	0.20595885579251
448.826356632355	0.206086407020408
450.675004968245	0.206216363305017
452.524173902745	0.206378601290277
454.373864905401	0.206588324286388
456.224079445756	0.20682247587965
458.074818993355	0.207139671500075
459.926085017742	0.207526993834162
461.777878988463	0.208034014676021
463.630202375062	0.20864377897118
465.483056647083	0.209400495296588
467.336443274071	0.210293105521217
469.190363725571	0.211345788582904
471.044819471127	0.212618781144947
472.899811980283	0.214110056250103
474.755342722585	0.215893945544486
476.611413167576	0.217971661866244
478.468024784802	0.220434536901316
480.325179043807	0.223432786311092
482.182877414136	0.227064031827427
484.041121365332	0.231434538925581
485.899912366942	0.236597289867223
487.759251888508	0.24254965015867
489.619141399577	0.248908095955665
491.479582369692	0.255434103368156
493.340576268398	0.261907621651259
495.202124565239	0.26818463140512
497.064228729761	0.274140117824914
498.926890231508	0.279761034033906
500.790110540024	0.285030170758022
502.653891124853	0.289978847310729
504.518233455542	0.294681961900564
506.383139001633	0.299160416331753
508.248609232672	0.303430248302213
510.114645618203	0.307455130315351
511.981249627771	0.311241309183896
513.84842273092	0.314739536650659
515.716166397195	0.317959417275162
517.584482096141	0.320963481421084
519.453371297302	0.323707704367483
521.322835470223	0.326277697107735
523.192876084447	0.328682658126452
525.063494609521	0.33090718381801
526.934692514988	0.33296558869205
528.806471270393	0.334859809935051
530.67883234528	0.3365732415525
532.551777209195	0.338140185451388
534.425307331681	0.339605333673197
536.299424182283	0.340925819846344
538.174129230547	0.342120937916592
540.049423946016	0.343213134719627
541.925309798234	0.344216941416476
543.801788256748	0.345114607876282
545.6788607911	0.345924684449527
547.556528870837	0.346611116635036
549.434793965501	0.347179158887792
551.313657544639	0.347584239304095
553.193121077794	0.347845511753297
555.07318603451	0.347942717958756
556.953853884334	0.34785504896559
558.835126096809	0.347543875450851
560.717004141479	0.34700539505832
562.59948948789	0.346245256225186
564.482583605586	0.345270008417709
566.366287964111	0.3441235975673
568.25060403301	0.342781584581133
570.135533281828	0.34127040804786
572.021077180109	0.339591290712804
573.907237197398	0.337735878388371
575.79401480324	0.335689841168821
577.681411467178	0.333459687439679
579.569428658758	0.331015174502374
581.458067847523	0.328372908493981
583.34733050302	0.325548971599142
585.237218094792	0.3225440514151
587.127732092383	0.319408757338017
589.018873965339	0.316176270408127
590.910645183204	0.312859604247564
592.803047215523	0.30944083730631
594.69608153184	0.305945948894092
596.589749601699	0.302392769653244
598.484052894646	0.298760204599067
600.378992880224	0.295074581671814
602.274571027979	0.29136314429204
604.170788807455	0.287627454750803
606.067647688197	0.283887284102301
607.965149139748	0.280170656518833
609.863294631655	0.276456803434246
611.76208563346	0.27274884553947
613.66152361471	0.269076844515706
615.561610044948	0.265451641728128
617.462346393719	0.261883142508706
619.363734130568	0.258360415519535
621.265774725039	0.254876372502629
623.168469646677	0.251465251537236
625.071820365026	0.248095967068433
626.975828349631	0.244784363063938
628.880495070036	0.241529345655985
630.785821995787	0.238316705169397
632.691810596427	0.235180955997676
634.598462341501	0.232086638135701
636.505778700554	0.229042463540779
638.413761143131	0.226019214650017
640.322411138775	0.223071252835345
642.231730157032	0.220176299220603
644.141719667447	0.217355371581746
646.052381139563	0.214602429309595
647.963716042925	0.211931796847619
649.875725847078	0.209340845174134
651.788412021566	0.206807097456469
653.701776035934	0.204343043765765
655.615819359727	0.201927422809533
657.530543462489	0.199588785811977
659.445949813765	0.197280781864717
661.362039883099	0.195001794209491
663.278815140036	0.192745884910646
665.19627705412	0.190583867751867
667.114427094896	0.188456925410919
669.033266731909	0.186379132899734
670.952797434704	0.18435951330308
672.873020672823	0.18239338278266
674.793937915814	0.18047019151005
676.715550633219	0.17862736805333
678.637860294583	0.17687055213876
680.560868369452	0.175107069221878
682.484576327369	0.173377187987938
684.408985637879	0.17170709799932
686.334097770527	0.170036848872438
688.259914194858	0.168474781921273
690.186436380415	0.166969612568226
692.113665796745	0.165439616214722
694.041603913389	0.163926351408503
695.970252199895	0.162398465793043
697.899612125806	0.160987007463274
699.829685160667	0.159663244988815
701.760472774022	0.158244619836845
703.691976435416	0.156929733369416
705.624197614394	0.155729821917534
707.557137780499	0.15454678796618
709.490798403278	0.153338625829959
711.425180952274	0.152123580312136
713.360286897031	0.150851977458614
715.296117707095	0.149709740266735
717.23267485201	0.148549718807371
719.16995980132	0.14734757428888
721.107974024571	0.146264867206618
723.046718991306	0.145216932004147
724.986196171071	0.144228421428994
726.92640703341	0.143296188354223
728.867353047867	0.142457361393141
730.809035683987	0.141468238556606
732.751456411314	0.140546081385415
734.694616699394	0.139799331621127
736.638518017771	0.138924841797833
738.583161835988	0.138092902595292
740.528549623592	0.137467897964281
742.474682850126	0.136859033416576
744.421562985136	0.13605998469321
746.369191498165	0.135340291720429
748.317569858758	0.134584359985021
750.26669953646	0.13423309363434
752.216582000815	0.133806211199909
754.167218721368	0.133473608829732
756.118611167664	0.13296167232663
758.070760809247	0.132698441343213
760.023669115661	0.13257822384342
761.977337556452	NaN
763.931767601164	NaN
765.886960719341	NaN
767.842918380527	NaN
769.799642054269	NaN
771.757133210109	NaN
773.715393317594	NaN
775.674423846266	NaN
777.634226265672	NaN
779.594802045354	NaN
781.556152654859	NaN
783.518279563731	NaN
785.481184241513	NaN
787.444868157751	NaN
789.40933278199	NaN
791.374579583773	NaN
793.340610032646	NaN
795.307425598153	NaN
797.275027749839	NaN
799.243417957247	NaN
801.212597689924	NaN
803.182568417413	NaN
805.153331609259	NaN
807.124888735006	NaN
809.097241264199	NaN
811.070390666383	NaN
813.044338411102	NaN
815.019085967901	NaN
816.994634806324	NaN
818.970986395917	NaN
820.948142206222	NaN
