# Supplementary material for: Editorial Note: The role of 9-O-acetylated glycan receptor moieties in the typhoid toxin binding and intoxication
Source: PLoS Pathog. 2026 Jul 13;22(7):e1014413. doi: 10.1371/journal.ppat.1014413 (PMC13362111; doi:10.1371/journal.ppat.1014413)
Supplement: S1 File — (ZIP) [file ppat.1014413.s001.zip › SPR Data/OpenSPR/2020-01-06--16-14-49--TyT WT/ResponseData/InjectionAbsorbanceSpectra/buffer_9690.86s_Absorbance.csv]

Channel1
WAVELENGTH (nm)	ABSORBANCE
338.804573760023	NaN
340.624675445867	NaN
342.445209557646	NaN
344.266177564905	NaN
346.087580937189	NaN
347.909421144043	NaN
349.731699655011	NaN
351.554417939637	NaN
353.377577467467	NaN
355.201179708045	NaN
357.025226130915	NaN
358.849718205622	NaN
360.67465740171	NaN
362.500045188725	NaN
364.32588303621	NaN
366.152172413711	NaN
367.978914790771	NaN
369.806111636936	NaN
371.63376442175	NaN
373.461874614758	NaN
375.290443685503	NaN
377.119473103532	NaN
378.948964338388	NaN
380.778918859615	NaN
382.609338136759	NaN
384.440223639364	NaN
386.271576836975	0.237489103939737
388.103399199136	0.235432407338027
389.935692195392	0.233550161839603
391.768457295287	0.232016085366242
393.601695968366	0.230673250430634
395.435409684173	0.229574363694209
397.269599912254	0.228299355459953
399.104268122152	0.226976402189495
400.939415783412	0.225610076338716
402.77504436558	0.223812406797132
404.611155338198	0.221384350681478
406.447750170813	0.218584870352004
408.284830332968	0.215382951260677
410.122397294208	0.212093591495982
411.960452524078	0.208895163274575
413.798997492122	0.20653619106216
415.638033667885	0.205009354660861
417.477562520911	0.204194391537126
419.317585520746	0.203876594562334
421.158104136932	0.20388482500146
422.999119839016	0.204063325642074
424.840634096542	0.204293031340486
426.682648379054	0.204527386203551
428.525164156097	0.20473457276245
430.368182897215	0.204929089449681
432.211706071954	0.205094441371075
434.055735149857	0.205237579926414
435.900271600469	0.20535794573376
437.745316893335	0.205478756534248
439.590872497999	0.205606077060143
441.436939884006	0.20570976395839
443.2835205209	0.205802426715511
445.130615878227	0.205892170412859
446.97822742553	0.206005537155482
448.826356632355	0.206132493584515
450.675004968245	0.206264264107725
452.524173902745	0.206426812393765
454.373864905401	0.206635154184046
456.224079445756	0.206868562565121
458.074818993355	0.207188429262871
459.926085017742	0.207574384214897
461.777878988463	0.208081413685484
463.630202375062	0.208691112357
465.483056647083	0.209447111600733
467.336443274071	0.210336528364408
469.190363725571	0.211388334033512
471.044819471127	0.21265988005116
472.899811980283	0.214149120224171
474.755342722585	0.21593128038147
476.611413167576	0.218008779194191
478.468024784802	0.220469501537619
480.325179043807	0.223466292424122
482.182877414136	0.227096886612056
484.041121365332	0.231465505013572
485.899912366942	0.236623911007588
487.759251888508	0.242574425999894
489.619141399577	0.248931877061019
491.479582369692	0.25545302664494
493.340576268398	0.261924450453967
495.202124565239	0.26820025011908
497.064228729761	0.274154955316796
498.926890231508	0.279776453269407
500.790110540024	0.285046734871952
502.653891124853	0.28999431695235
504.518233455542	0.294695947390796
506.383139001633	0.299174952519706
508.248609232672	0.303445905035981
510.114645618203	0.307471491251977
511.981249627771	0.311255588272675
513.84842273092	0.314752232807422
515.716166397195	0.317970777322672
517.584482096141	0.320975922344983
519.453371297302	0.323720867152095
521.322835470223	0.326289790352966
523.192876084447	0.328696903950316
525.063494609521	0.33092108412707
526.934692514988	0.332979999995342
528.806471270393	0.334874655338762
530.67883234528	0.336589296398196
532.551777209195	0.338155575963204
534.425307331681	0.339619813043932
536.299424182283	0.340940500570863
538.174129230547	0.342134699576354
540.049423946016	0.343226584406982
541.925309798234	0.344229925033299
543.801788256748	0.345128978543004
545.6788607911	0.345939747444025
547.556528870837	0.346626595083451
549.434793965501	0.347193546351743
551.313657544639	0.347599354984859
553.193121077794	0.347860991543192
555.07318603451	0.34795828604678
556.953853884334	0.347871703320895
558.835126096809	0.347559334360362
560.717004141479	0.347022893104154
562.59948948789	0.346263733929855
564.482583605586	0.345288744923137
566.366287964111	0.344144597818671
568.25060403301	0.342803846133494
570.135533281828	0.341292091056765
572.021077180109	0.339614988649051
573.907237197398	0.33775968638152
575.79401480324	0.335712788240774
577.681411467178	0.333480927837157
579.569428658758	0.331037127294778
581.458067847523	0.328395503325735
583.34733050302	0.325571337161587
585.237218094792	0.322568771246459
587.127732092383	0.319432970674216
589.018873965339	0.31620127010087
590.910645183204	0.312886000422428
592.803047215523	0.309466782954524
594.69608153184	0.305970881648519
596.589749601699	0.302418246971467
598.484052894646	0.298786018047079
600.378992880224	0.295099506335755
602.274571027979	0.291389134451185
604.170788807455	0.287652082834607
606.067647688197	0.283912063022919
607.965149139748	0.280196165094892
609.863294631655	0.276483158202328
611.76208563346	0.272776427230925
613.66152361471	0.269103786828707
615.561610044948	0.265479868232454
617.462346393719	0.261912077699034
619.363734130568	0.258388806933066
621.265774725039	0.25490301456426
623.168469646677	0.251492357278597
625.071820365026	0.248125006014658
626.975828349631	0.244816686709338
628.880495070036	0.241560936236244
630.785821995787	0.238349272284271
632.691810596427	0.235215570516475
634.598462341501	0.232121036721625
636.505778700554	0.22907991902228
638.413761143131	0.226054836067155
640.322411138775	0.22310708921488
642.231730157032	0.220213282018883
644.141719667447	0.21739171802771
646.052381139563	0.214637855606553
647.963716042925	0.211968817557447
649.875725847078	0.209373228902628
651.788412021566	0.20684071053952
653.701776035934	0.204379845681683
655.615819359727	0.201965913445856
657.530543462489	0.199625761590097
659.445949813765	0.197320564508672
661.362039883099	0.195043859428622
663.278815140036	0.19278579887793
665.19627705412	0.19062560320904
667.114427094896	0.188500167822499
669.033266731909	0.18642171549556
670.952797434704	0.18440582945146
672.873020672823	0.182437698359668
674.793937915814	0.180515644351455
676.715550633219	0.178671496887212
678.637860294583	0.176914915661836
680.560868369452	0.175150476785306
682.484576327369	0.173423519320695
684.408985637879	0.171753451504091
686.334097770527	0.17007784933432
688.259914194858	0.168518775987905
690.186436380415	0.16701201870661
692.113665796745	0.165486737554097
694.041603913389	0.163973716103909
695.970252199895	0.162456271190781
697.899612125806	0.161055702296104
699.829685160667	0.159742872782822
701.760472774022	0.158324666517936
703.691976435416	0.157011476046216
705.624197614394	0.155811209283739
707.557137780499	0.154629738224245
709.490798403278	0.153420328778461
711.425180952274	0.15220359884807
713.360286897031	0.150934899743954
715.296117707095	0.149800787785769
717.23267485201	0.148651522597737
719.16995980132	0.147454757245509
721.107974024571	0.146367597781554
723.046718991306	0.145311336729135
724.986196171071	0.144336218877185
726.92640703341	0.143403434326251
728.867353047867	0.142595336368751
730.809035683987	0.14159107387339
732.751456411314	0.140683859903142
734.694616699394	0.139961213403688
736.638518017771	0.139097457086256
738.583161835988	0.138253048740058
740.528549623592	0.137629248022778
742.474682850126	0.137031849408406
744.421562985136	0.136211698129278
746.369191498165	0.135458194620051
748.317569858758	0.134722987627195
750.26669953646	0.134315795399642
752.216582000815	0.133886868255415
754.167218721368	0.133562433231314
756.118611167664	0.13306422991556
758.070760809247	0.132803073047154
760.023669115661	0.132692792095868
761.977337556452	NaN
763.931767601164	NaN
765.886960719341	NaN
767.842918380527	NaN
769.799642054269	NaN
771.757133210109	NaN
773.715393317594	NaN
775.674423846266	NaN
777.634226265672	NaN
779.594802045354	NaN
781.556152654859	NaN
783.518279563731	NaN
785.481184241513	NaN
787.444868157751	NaN
789.40933278199	NaN
791.374579583773	NaN
793.340610032646	NaN
795.307425598153	NaN
797.275027749839	NaN
799.243417957247	NaN
801.212597689924	NaN
803.182568417413	NaN
805.153331609259	NaN
807.124888735006	NaN
809.097241264199	NaN
811.070390666383	NaN
813.044338411102	NaN
815.019085967901	NaN
816.994634806324	NaN
818.970986395917	NaN
820.948142206222	NaN
