# Supplementary material for: Editorial Note: The role of 9-O-acetylated glycan receptor moieties in the typhoid toxin binding and intoxication
Source: PLoS Pathog. 2026 Jul 13;22(7):e1014413. doi: 10.1371/journal.ppat.1014413 (PMC13362111; doi:10.1371/journal.ppat.1014413)
Supplement: S1 File — (ZIP) [file ppat.1014413.s001.zip › SPR Data/OpenSPR/2020-01-06--16-14-49--TyT WT/ResponseData/InjectionAbsorbanceSpectra/cobalt_1194.24s_Absorbance.csv]

Channel1
WAVELENGTH (nm)	ABSORBANCE
338.804573760023	NaN
340.624675445867	NaN
342.445209557646	NaN
344.266177564905	NaN
346.087580937189	NaN
347.909421144043	NaN
349.731699655011	NaN
351.554417939637	NaN
353.377577467467	NaN
355.201179708045	NaN
357.025226130915	NaN
358.849718205622	NaN
360.67465740171	NaN
362.500045188725	NaN
364.32588303621	NaN
366.152172413711	NaN
367.978914790771	NaN
369.806111636936	NaN
371.63376442175	NaN
373.461874614758	NaN
375.290443685503	NaN
377.119473103532	NaN
378.948964338388	NaN
380.778918859615	NaN
382.609338136759	NaN
384.440223639364	NaN
386.271576836975	0.227620648830029
388.103399199136	0.225890520961261
389.935692195392	0.22421959019959
391.768457295287	0.222860255695239
393.601695968366	0.221661949241914
395.435409684173	0.220652930901084
397.269599912254	0.219444916568798
399.104268122152	0.218176375188633
400.939415783412	0.216830276318947
402.77504436558	0.215048696784298
404.611155338198	0.212659914414685
406.447750170813	0.209899889640117
408.284830332968	0.20678065882109
410.122397294208	0.203593718786048
411.960452524078	0.200505214570668
413.798997492122	0.198254755636989
415.638033667885	0.196830995189283
417.477562520911	0.196106849502851
419.317585520746	0.19588055423579
421.158104136932	0.195960180047213
422.999119839016	0.196202925770248
424.840634096542	0.196491029791614
426.682648379054	0.196765673581308
428.525164156097	0.19701205612647
430.368182897215	0.197242598909482
432.211706071954	0.197444576461034
434.055735149857	0.197623624456609
435.900271600469	0.197776794374789
437.745316893335	0.197931388542192
439.590872497999	0.198087585823872
441.436939884006	0.198220164001269
443.2835205209	0.198340759250342
445.130615878227	0.198456376440385
446.97822742553	0.19860203844502
448.826356632355	0.198757841880407
450.675004968245	0.198921705290023
452.524173902745	0.199118313177486
454.373864905401	0.199365363627516
456.224079445756	0.199641305320251
458.074818993355	0.20000723007124
459.926085017742	0.200447694308816
461.777878988463	0.201015683333725
463.630202375062	0.201700027427536
465.483056647083	0.202538971846958
467.336443274071	0.203527283091612
469.190363725571	0.204687448197706
471.044819471127	0.206080979030761
472.899811980283	0.207699815803133
474.755342722585	0.209629260101225
476.611413167576	0.211866310861922
478.468024784802	0.214503186174963
480.325179043807	0.217686204696823
482.182877414136	0.221519063175893
484.041121365332	0.226081928377575
485.899912366942	0.231432896027298
487.759251888508	0.237559445481038
489.619141399577	0.244071523411737
491.479582369692	0.250707384897092
493.340576268398	0.257260144485624
495.202124565239	0.263558777276694
497.064228729761	0.269495193448335
498.926890231508	0.275044833891255
500.790110540024	0.280199453740643
502.653891124853	0.284988819162496
504.518233455542	0.289495453350786
506.383139001633	0.293742708916662
508.248609232672	0.297747732780042
510.114645618203	0.301469292661528
511.981249627771	0.304921781660463
513.84842273092	0.308061001246365
515.716166397195	0.310894789806977
517.584482096141	0.313499944974915
519.453371297302	0.315822427123108
521.322835470223	0.317964782389225
523.192876084447	0.319931490372519
525.063494609521	0.321712219623685
526.934692514988	0.323315878685676
528.806471270393	0.324747732557988
530.67883234528	0.325990698444461
532.551777209195	0.32707639452484
534.425307331681	0.328053945892992
536.299424182283	0.328875531930849
538.174129230547	0.329567055373765
540.049423946016	0.330148001944626
541.925309798234	0.330635302777871
543.801788256748	0.331010427272909
545.6788607911	0.331296188351898
547.556528870837	0.33145392228739
549.434793965501	0.331497021531496
551.313657544639	0.331368759194401
553.193121077794	0.331094120401012
555.07318603451	0.330651304248072
556.953853884334	0.330028067534216
558.835126096809	0.32918394725708
560.717004141479	0.328129567918161
562.59948948789	0.326864254074037
564.482583605586	0.325411467524541
566.366287964111	0.323798964780466
568.25060403301	0.322022217101089
570.135533281828	0.320090531230894
572.021077180109	0.31801104161822
573.907237197398	0.315773230371948
575.79401480324	0.313371085315052
577.681411467178	0.310804611968643
579.569428658758	0.308062238238362
581.458067847523	0.305153389447799
583.34733050302	0.302098127887292
585.237218094792	0.298900431488991
587.127732092383	0.295603372761618
589.018873965339	0.292245418823424
590.910645183204	0.288829138111498
592.803047215523	0.285343796231507
594.69608153184	0.281812630413525
596.589749601699	0.278261374671639
598.484052894646	0.274654852966901
600.378992880224	0.271028573570015
602.274571027979	0.267406029880917
604.170788807455	0.263783053124354
606.067647688197	0.260185693866674
607.965149139748	0.256632630885664
609.863294631655	0.253103967154231
611.76208563346	0.249599855259301
613.66152361471	0.24615004317049
615.561610044948	0.24276176688334
617.462346393719	0.239443329406277
619.363734130568	0.236183888069019
621.265774725039	0.232968478220297
623.168469646677	0.229836307032581
625.071820365026	0.226755438501985
626.975828349631	0.223731220939008
628.880495070036	0.220769172677395
630.785821995787	0.217856140264279
632.691810596427	0.215022266659239
634.598462341501	0.212234445469277
636.505778700554	0.209495817856809
638.413761143131	0.206781588820658
640.322411138775	0.204143005491543
642.231730157032	0.201548961966699
644.141719667447	0.199029441940061
646.052381139563	0.196565502198783
647.963716042925	0.194177576328439
649.875725847078	0.191867831872571
651.788412021566	0.189604688006781
653.701776035934	0.187409078182181
655.615819359727	0.185265669939976
657.530543462489	0.183185882460563
659.445949813765	0.181139981135871
661.362039883099	0.179118245105577
663.278815140036	0.177108521768296
665.19627705412	0.175196202712685
667.114427094896	0.173304144428965
669.033266731909	0.171456903352416
670.952797434704	0.16967581932862
672.873020672823	0.167925998203244
674.793937915814	0.166212202894515
676.715550633219	0.164586254987283
678.637860294583	0.163034177493926
680.560868369452	0.161469663655939
682.484576327369	0.159941965446793
684.408985637879	0.158459996231382
686.334097770527	0.156965712949924
688.259914194858	0.155588895406035
690.186436380415	0.154258540660547
692.113665796745	0.152896929094088
694.041603913389	0.151554790297178
695.970252199895	0.15018407429683
697.899612125806	0.148915422083574
699.829685160667	0.147741681386617
701.760472774022	0.146457566731127
703.691976435416	0.145259800452663
705.624197614394	0.144187297562157
707.557137780499	0.143120291541063
709.490798403278	0.142006237256946
711.425180952274	0.140902805725557
713.360286897031	0.139733497571312
715.296117707095	0.138692284637825
717.23267485201	0.137628714778537
719.16995980132	0.13651739546185
721.107974024571	0.135501658025853
723.046718991306	0.13453757163561
724.986196171071	0.133630459394672
726.92640703341	0.132773365113271
728.867353047867	0.131997811564855
730.809035683987	0.131065826156199
732.751456411314	0.13020339016259
734.694616699394	0.129499091182398
736.638518017771	0.128655451675422
738.583161835988	0.127846319188288
740.528549623592	0.12724706658909
742.474682850126	0.126665527923419
744.421562985136	0.125875133710564
746.369191498165	0.125163688325684
748.317569858758	0.124451211619617
750.26669953646	0.124058311995517
752.216582000815	0.123662514390746
754.167218721368	0.123354532849607
756.118611167664	0.12279709851977
758.070760809247	0.122520255984774
760.023669115661	0.122352322677235
761.977337556452	NaN
763.931767601164	NaN
765.886960719341	NaN
767.842918380527	NaN
769.799642054269	NaN
771.757133210109	NaN
773.715393317594	NaN
775.674423846266	NaN
777.634226265672	NaN
779.594802045354	NaN
781.556152654859	NaN
783.518279563731	NaN
785.481184241513	NaN
787.444868157751	NaN
789.40933278199	NaN
791.374579583773	NaN
793.340610032646	NaN
795.307425598153	NaN
797.275027749839	NaN
799.243417957247	NaN
801.212597689924	NaN
803.182568417413	NaN
805.153331609259	NaN
807.124888735006	NaN
809.097241264199	NaN
811.070390666383	NaN
813.044338411102	NaN
815.019085967901	NaN
816.994634806324	NaN
818.970986395917	NaN
820.948142206222	NaN
