# Supplementary material for: Editorial Note: The role of 9-O-acetylated glycan receptor moieties in the typhoid toxin binding and intoxication
Source: PLoS Pathog. 2026 Jul 13;22(7):e1014413. doi: 10.1371/journal.ppat.1014413 (PMC13362111; doi:10.1371/journal.ppat.1014413)
Supplement: S1 File — (ZIP) [file ppat.1014413.s001.zip › SPR Data/OpenSPR/2020-01-06--16-14-49--TyT WT/ResponseData/InjectionAbsorbanceSpectra/cobalt_1679.22s_Absorbance.csv]

Channel1
WAVELENGTH (nm)	ABSORBANCE
338.804573760023	NaN
340.624675445867	NaN
342.445209557646	NaN
344.266177564905	NaN
346.087580937189	NaN
347.909421144043	NaN
349.731699655011	NaN
351.554417939637	NaN
353.377577467467	NaN
355.201179708045	NaN
357.025226130915	NaN
358.849718205622	NaN
360.67465740171	NaN
362.500045188725	NaN
364.32588303621	NaN
366.152172413711	NaN
367.978914790771	NaN
369.806111636936	NaN
371.63376442175	NaN
373.461874614758	NaN
375.290443685503	NaN
377.119473103532	NaN
378.948964338388	NaN
380.778918859615	NaN
382.609338136759	NaN
384.440223639364	NaN
386.271576836975	0.229204174813781
388.103399199136	0.227244222817693
389.935692195392	0.225378689013022
391.768457295287	0.223847423192199
393.601695968366	0.222548789245673
395.435409684173	0.221475422055209
397.269599912254	0.220235728508718
399.104268122152	0.218950641896716
400.939415783412	0.217608652782896
402.77504436558	0.215844604251473
404.611155338198	0.213486673445245
406.447750170813	0.210749793364334
408.284830332968	0.207637235015522
410.122397294208	0.204442467473187
411.960452524078	0.201338570289201
413.798997492122	0.19906758599944
415.638033667885	0.197616974224202
417.477562520911	0.196865364643053
419.317585520746	0.196603910142677
421.158104136932	0.196652273652335
422.999119839016	0.196868493874547
424.840634096542	0.197135623008179
426.682648379054	0.19739485614183
428.525164156097	0.197628684473689
430.368182897215	0.197849360736947
432.211706071954	0.198039630944901
434.055735149857	0.198208190004213
435.900271600469	0.198349600958954
437.745316893335	0.19849390387856
439.590872497999	0.19864187336347
441.436939884006	0.198768646961721
443.2835205209	0.198886303042302
445.130615878227	0.198995152883372
446.97822742553	0.199134686305445
448.826356632355	0.199287627312978
450.675004968245	0.199447507275413
452.524173902745	0.19964048076121
454.373864905401	0.199885622172038
456.224079445756	0.200161084615307
458.074818993355	0.200528869969678
459.926085017742	0.200969772874755
461.777878988463	0.201540428817852
463.630202375062	0.202227261311976
465.483056647083	0.203068729546935
467.336443274071	0.204060548577176
469.190363725571	0.205222252145184
471.044819471127	0.206617959123822
472.899811980283	0.208239799397124
474.755342722585	0.210167315910228
476.611413167576	0.212401559362287
478.468024784802	0.215033499799783
480.325179043807	0.218205618851327
482.182877414136	0.222023518569108
484.041121365332	0.226574315890648
485.899912366942	0.231914534149769
487.759251888508	0.238031120981594
489.619141399577	0.244537060695877
491.479582369692	0.25117328896811
493.340576268398	0.257731729973316
495.202124565239	0.264040418721696
497.064228729761	0.269990059059177
498.926890231508	0.275550742141334
500.790110540024	0.280713183140131
502.653891124853	0.285510252913488
504.518233455542	0.290022830329978
506.383139001633	0.294271193571369
508.248609232672	0.298278782368545
510.114645618203	0.302005700153032
511.981249627771	0.305462870168672
513.84842273092	0.308603582661775
515.716166397195	0.311438962478996
517.584482096141	0.314045295798156
519.453371297302	0.31636995858884
521.322835470223	0.31851742359659
523.192876084447	0.3204891182754
525.063494609521	0.322273601855061
526.934692514988	0.323884548944188
528.806471270393	0.325323736475233
530.67883234528	0.326572723624323
532.551777209195	0.327664004221451
534.425307331681	0.328646286372481
536.299424182283	0.329473909470104
538.174129230547	0.330169168789401
540.049423946016	0.330755606411826
541.925309798234	0.3312490244026
543.801788256748	0.331628662578391
545.6788607911	0.331920722155284
547.556528870837	0.332084128040274
549.434793965501	0.332131446316285
551.313657544639	0.33200823405941
553.193121077794	0.331738248557665
555.07318603451	0.331298296529378
556.953853884334	0.33067866001522
558.835126096809	0.329839449129987
560.717004141479	0.328789726676832
562.59948948789	0.327529956419167
564.482583605586	0.326081352167595
566.366287964111	0.324475898884509
568.25060403301	0.322705439708787
570.135533281828	0.320780050521581
572.021077180109	0.318709227109086
573.907237197398	0.316478392584865
575.79401480324	0.314084650008548
577.681411467178	0.311530070269514
579.569428658758	0.308798267439084
581.458067847523	0.305899425631489
583.34733050302	0.302855410818272
585.237218094792	0.299669970553262
587.127732092383	0.29638225522664
589.018873965339	0.293033798843016
590.910645183204	0.289627373900619
592.803047215523	0.286153789219156
594.69608153184	0.282632398184686
596.589749601699	0.27908777175245
598.484052894646	0.275489082034505
600.378992880224	0.271869550174337
602.274571027979	0.268252435741808
604.170788807455	0.264633097754786
606.067647688197	0.261040044902278
607.965149139748	0.257488015657712
609.863294631655	0.253960517569251
611.76208563346	0.250458944762864
613.66152361471	0.247010684820344
615.561610044948	0.24362355578924
617.462346393719	0.24030294677949
619.363734130568	0.237040282036805
621.265774725039	0.233824761699061
623.168469646677	0.230690106500097
625.071820365026	0.227605522943806
626.975828349631	0.224578610494272
628.880495070036	0.22161378430178
630.785821995787	0.218696447922673
632.691810596427	0.215859854952611
634.598462341501	0.21306680395198
636.505778700554	0.210322838951205
638.413761143131	0.207602435083933
640.322411138775	0.20495591174674
642.231730157032	0.202356559469806
644.141719667447	0.199829465798855
646.052381139563	0.197357207393418
647.963716042925	0.194959766967986
649.875725847078	0.192637430670044
651.788412021566	0.190366225792099
653.701776035934	0.188162771452525
655.615819359727	0.186005449425305
657.530543462489	0.183908402332358
659.445949813765	0.181846330780986
661.362039883099	0.179810638271563
663.278815140036	0.17778515109695
665.19627705412	0.17585676512281
667.114427094896	0.173950975293862
669.033266731909	0.172091310166622
670.952797434704	0.170289801646252
672.873020672823	0.168522494442033
674.793937915814	0.166795661744098
676.715550633219	0.165150426857089
678.637860294583	0.163576311091961
680.560868369452	0.161992637075904
682.484576327369	0.160444034222422
684.408985637879	0.158937102040098
686.334097770527	0.157430026408164
688.259914194858	0.15603180367014
690.186436380415	0.154672822713882
692.113665796745	0.153280625856522
694.041603913389	0.151911358534221
695.970252199895	0.150520788233684
697.899612125806	0.149237336306655
699.829685160667	0.148035141263791
701.760472774022	0.146721942542894
703.691976435416	0.145504345923395
705.624197614394	0.144403876949714
707.557137780499	0.143312089702385
709.490798403278	0.142174626142964
711.425180952274	0.141044210409258
713.360286897031	0.139853624775555
715.296117707095	0.138793224645936
717.23267485201	0.137703985144358
719.16995980132	0.136564677524233
721.107974024571	0.135531243077544
723.046718991306	0.134533379445135
724.986196171071	0.133595128190179
726.92640703341	0.13272449501786
728.867353047867	0.131956045821247
730.809035683987	0.131006610791355
732.751456411314	0.130128995238294
734.694616699394	0.129418862276285
736.638518017771	0.128584948488415
738.583161835988	0.127789686837154
740.528549623592	0.127197180491603
742.474682850126	0.126619720414527
744.421562985136	0.125831586491589
746.369191498165	0.125112173943013
748.317569858758	0.124414417267485
750.26669953646	0.12404825402232
752.216582000815	0.123676931100014
754.167218721368	0.12337488674611
756.118611167664	0.122856675359787
758.070760809247	0.122619646680082
760.023669115661	0.122523378134471
761.977337556452	NaN
763.931767601164	NaN
765.886960719341	NaN
767.842918380527	NaN
769.799642054269	NaN
771.757133210109	NaN
773.715393317594	NaN
775.674423846266	NaN
777.634226265672	NaN
779.594802045354	NaN
781.556152654859	NaN
783.518279563731	NaN
785.481184241513	NaN
787.444868157751	NaN
789.40933278199	NaN
791.374579583773	NaN
793.340610032646	NaN
795.307425598153	NaN
797.275027749839	NaN
799.243417957247	NaN
801.212597689924	NaN
803.182568417413	NaN
805.153331609259	NaN
807.124888735006	NaN
809.097241264199	NaN
811.070390666383	NaN
813.044338411102	NaN
815.019085967901	NaN
816.994634806324	NaN
818.970986395917	NaN
820.948142206222	NaN
