# Supplementary material for: Editorial Note: The role of 9-O-acetylated glycan receptor moieties in the typhoid toxin binding and intoxication
Source: PLoS Pathog. 2026 Jul 13;22(7):e1014413. doi: 10.1371/journal.ppat.1014413 (PMC13362111; doi:10.1371/journal.ppat.1014413)
Supplement: S1 File — (ZIP) [file ppat.1014413.s001.zip › SPR Data/OpenSPR/2020-01-06--16-14-49--TyT WT/ResponseData/InjectionAbsorbanceSpectra/h2o_1073.2s_Absorbance.csv]

Channel1
WAVELENGTH (nm)	ABSORBANCE
338.804573760023	NaN
340.624675445867	NaN
342.445209557646	NaN
344.266177564905	NaN
346.087580937189	NaN
347.909421144043	NaN
349.731699655011	NaN
351.554417939637	NaN
353.377577467467	NaN
355.201179708045	NaN
357.025226130915	NaN
358.849718205622	NaN
360.67465740171	NaN
362.500045188725	NaN
364.32588303621	NaN
366.152172413711	NaN
367.978914790771	NaN
369.806111636936	NaN
371.63376442175	NaN
373.461874614758	NaN
375.290443685503	NaN
377.119473103532	NaN
378.948964338388	NaN
380.778918859615	NaN
382.609338136759	NaN
384.440223639364	NaN
386.271576836975	0.22731454766554
388.103399199136	0.225634786051647
389.935692195392	0.223988674966438
391.768457295287	0.222600528834093
393.601695968366	0.221412701938251
395.435409684173	0.220416678009624
397.269599912254	0.219236885577112
399.104268122152	0.21796703721997
400.939415783412	0.21664812346438
402.77504436558	0.214896657952219
404.611155338198	0.212540609017103
406.447750170813	0.209804413085333
408.284830332968	0.206699621306511
410.122397294208	0.203520269871556
411.960452524078	0.200430916546463
413.798997492122	0.198183220509093
415.638033667885	0.196752690553646
417.477562520911	0.196022772517327
419.317585520746	0.195784433497538
421.158104136932	0.195854444175386
422.999119839016	0.196087124503323
424.840634096542	0.196368730831233
426.682648379054	0.196639030383665
428.525164156097	0.196880699304041
430.368182897215	0.197109474834772
432.211706071954	0.197307943890523
434.055735149857	0.197483122773191
435.900271600469	0.197631343352661
437.745316893335	0.197780927162463
439.590872497999	0.197934348812058
441.436939884006	0.19806463587287
443.2835205209	0.198183905280032
445.130615878227	0.198297196054614
446.97822742553	0.198441051040858
448.826356632355	0.198596296860521
450.675004968245	0.198758181306832
452.524173902745	0.198954273338399
454.373864905401	0.199199360087071
456.224079445756	0.199475160260336
458.074818993355	0.199841017606356
459.926085017742	0.200281984237113
461.777878988463	0.200851031424093
463.630202375062	0.201537014585715
465.483056647083	0.202377374984279
467.336443274071	0.203367716968628
469.190363725571	0.204528205946822
471.044819471127	0.205923850333814
472.899811980283	0.207544329952545
474.755342722585	0.209475251825082
476.611413167576	0.211712508893763
478.468024784802	0.214349410247321
480.325179043807	0.217528540579891
482.182877414136	0.221355636952749
484.041121365332	0.2259158687161
485.899912366942	0.231263225845113
487.759251888508	0.237386544462303
489.619141399577	0.243892987828938
491.479582369692	0.250531114253778
493.340576268398	0.257086321892138
495.202124565239	0.263391541466041
497.064228729761	0.269336056633628
498.926890231508	0.274893477824544
500.790110540024	0.280053030756967
502.653891124853	0.284850725151703
504.518233455542	0.289362488939814
506.383139001633	0.293611687577278
508.248609232672	0.297618345220493
510.114645618203	0.301345899236333
511.981249627771	0.304801854577811
513.84842273092	0.307944894801733
515.716166397195	0.310779770149361
517.584482096141	0.313386999164053
519.453371297302	0.315713352501134
521.322835470223	0.317860164561111
523.192876084447	0.319830015630018
525.063494609521	0.321612439769318
526.934692514988	0.323219221100405
528.806471270393	0.324653299573621
530.67883234528	0.325899447848957
532.551777209195	0.326987002255213
534.425307331681	0.327966943365352
536.299424182283	0.328790320080074
538.174129230547	0.32948264058556
540.049423946016	0.330064631817377
541.925309798234	0.330552566525636
543.801788256748	0.330930388059328
545.6788607911	0.331218813660159
547.556528870837	0.331378385893079
549.434793965501	0.33142388648848
551.313657544639	0.331297082048416
553.193121077794	0.331023376139545
555.07318603451	0.330580962958476
556.953853884334	0.329960130982666
558.835126096809	0.32911767914121
560.717004141479	0.328062742580838
562.59948948789	0.326797528782492
564.482583605586	0.325345320764271
566.366287964111	0.323736842927838
568.25060403301	0.321962165279272
570.135533281828	0.320032692887172
572.021077180109	0.317955794615999
573.907237197398	0.315719157408471
575.79401480324	0.31331863553234
577.681411467178	0.310754116121171
579.569428658758	0.308012318088364
581.458067847523	0.305105305255684
583.34733050302	0.302053351830158
585.237218094792	0.298859751552005
587.127732092383	0.295563239632519
589.018873965339	0.292207501954397
590.910645183204	0.288793318285949
592.803047215523	0.285310884020088
594.69608153184	0.281782701787777
596.589749601699	0.278232148700975
598.484052894646	0.274627435507425
600.378992880224	0.271002430109324
602.274571027979	0.267381170105114
604.170788807455	0.263758835535619
606.067647688197	0.26016316994916
607.965149139748	0.25660900064696
609.863294631655	0.253082464924749
611.76208563346	0.249580830435841
613.66152361471	0.246130844413054
615.561610044948	0.242743770069487
617.462346393719	0.239423249542896
619.363734130568	0.236165401170688
621.265774725039	0.23294955302282
623.168469646677	0.229816679167767
625.071820365026	0.226736123396881
626.975828349631	0.223708986999634
628.880495070036	0.22074826853805
630.785821995787	0.217835041226899
632.691810596427	0.21500207554618
634.598462341501	0.212210796672595
636.505778700554	0.209471326031493
638.413761143131	0.206758313345934
640.322411138775	0.204118395246136
642.231730157032	0.201525353995382
644.141719667447	0.199004091873461
646.052381139563	0.196537177762378
647.963716042925	0.194148462823277
649.875725847078	0.191835599355976
651.788412021566	0.189571195937428
653.701776035934	0.187375493566229
655.615819359727	0.185230944832584
657.530543462489	0.183146985327248
659.445949813765	0.181096932664462
661.362039883099	0.179071205753022
663.278815140036	0.177057377988006
665.19627705412	0.175144217367486
667.114427094896	0.173252256822284
669.033266731909	0.171404558127744
670.952797434704	0.169623400103248
672.873020672823	0.167872300537114
674.793937915814	0.166157174641232
676.715550633219	0.164524149333974
678.637860294583	0.162967924169761
680.560868369452	0.161400319201879
682.484576327369	0.159871684811927
684.408985637879	0.158389791046846
686.334097770527	0.156897115598456
688.259914194858	0.155511830019166
690.186436380415	0.154170012944463
692.113665796745	0.152808186007132
694.041603913389	0.151462996727233
695.970252199895	0.150095834410007
697.899612125806	0.14882327297318
699.829685160667	0.147645186963612
701.760472774022	0.14636096254751
703.691976435416	0.145160351929186
705.624197614394	0.144090829275261
707.557137780499	0.143016121127803
709.490798403278	0.141901202935171
711.425180952274	0.140789592362593
713.360286897031	0.139623642862816
715.296117707095	0.138585135772685
717.23267485201	0.137511676852503
719.16995980132	0.136406717303447
721.107974024571	0.135385961652958
723.046718991306	0.13441537953312
724.986196171071	0.133504173716393
726.92640703341	0.132621583067555
728.867353047867	0.131861473541866
730.809035683987	0.130915513413328
732.751456411314	0.130052871236884
734.694616699394	0.129357771961551
736.638518017771	0.128510298881541
738.583161835988	0.127719751848627
740.528549623592	0.12713669282039
742.474682850126	0.126555598018048
744.421562985136	0.125767433159667
746.369191498165	0.125034776117974
748.317569858758	0.124329066373956
750.26669953646	0.123933232518854
752.216582000815	0.123523065815651
754.167218721368	0.12317817236036
756.118611167664	0.122641933526467
758.070760809247	0.122407613871357
760.023669115661	0.122256612081795
761.977337556452	NaN
763.931767601164	NaN
765.886960719341	NaN
767.842918380527	NaN
769.799642054269	NaN
771.757133210109	NaN
773.715393317594	NaN
775.674423846266	NaN
777.634226265672	NaN
779.594802045354	NaN
781.556152654859	NaN
783.518279563731	NaN
785.481184241513	NaN
787.444868157751	NaN
789.40933278199	NaN
791.374579583773	NaN
793.340610032646	NaN
795.307425598153	NaN
797.275027749839	NaN
799.243417957247	NaN
801.212597689924	NaN
803.182568417413	NaN
805.153331609259	NaN
807.124888735006	NaN
809.097241264199	NaN
811.070390666383	NaN
813.044338411102	NaN
815.019085967901	NaN
816.994634806324	NaN
818.970986395917	NaN
820.948142206222	NaN
