# Supplementary material for: Editorial Note: The role of 9-O-acetylated glycan receptor moieties in the typhoid toxin binding and intoxication
Source: PLoS Pathog. 2026 Jul 13;22(7):e1014413. doi: 10.1371/journal.ppat.1014413 (PMC13362111; doi:10.1371/journal.ppat.1014413)
Supplement: S1 File — (ZIP) [file ppat.1014413.s001.zip › SPR Data/OpenSPR/2020-01-06--16-14-49--TyT WT/ResponseData/InjectionAbsorbanceSpectra/h2o_1314.88s_Absorbance.csv]

Channel1
WAVELENGTH (nm)	ABSORBANCE
338.804573760023	NaN
340.624675445867	NaN
342.445209557646	NaN
344.266177564905	NaN
346.087580937189	NaN
347.909421144043	NaN
349.731699655011	NaN
351.554417939637	NaN
353.377577467467	NaN
355.201179708045	NaN
357.025226130915	NaN
358.849718205622	NaN
360.67465740171	NaN
362.500045188725	NaN
364.32588303621	NaN
366.152172413711	NaN
367.978914790771	NaN
369.806111636936	NaN
371.63376442175	NaN
373.461874614758	NaN
375.290443685503	NaN
377.119473103532	NaN
378.948964338388	NaN
380.778918859615	NaN
382.609338136759	NaN
384.440223639364	NaN
386.271576836975	0.227331787067755
388.103399199136	0.225646233648613
389.935692195392	0.224040386639668
391.768457295287	0.222732083312582
393.601695968366	0.221577047618993
395.435409684173	0.220626692683331
397.269599912254	0.219437432673007
399.104268122152	0.218185917593707
400.939415783412	0.216857481769894
402.77504436558	0.215098975878722
404.611155338198	0.212741226083196
406.447750170813	0.210002312450043
408.284830332968	0.206895805888904
410.122397294208	0.203713905423124
411.960452524078	0.200623391372355
413.798997492122	0.198380917853367
415.638033667885	0.196954625087826
417.477562520911	0.196226346985481
419.317585520746	0.195994322492207
421.158104136932	0.196065644047493
422.999119839016	0.196305193461313
424.840634096542	0.196588806646517
426.682648379054	0.196861048912273
428.525164156097	0.197107818109654
430.368182897215	0.197337950274725
432.211706071954	0.197536513557294
434.055735149857	0.197712203453979
435.900271600469	0.197861569189669
437.745316893335	0.198014420841739
439.590872497999	0.198168823672029
441.436939884006	0.198299685689292
443.2835205209	0.198420285271101
445.130615878227	0.198532870814032
446.97822742553	0.198676232871002
448.826356632355	0.198832151177592
450.675004968245	0.198993017036212
452.524173902745	0.199189263563318
454.373864905401	0.199436405793873
456.224079445756	0.19971190030725
458.074818993355	0.200078036506793
459.926085017742	0.200519712559081
461.777878988463	0.201088460739394
463.630202375062	0.201773635981239
465.483056647083	0.20261010238246
467.336443274071	0.20359570309188
469.190363725571	0.204753115022575
471.044819471127	0.206143583664387
472.899811980283	0.207761722383283
474.755342722585	0.209689677257376
476.611413167576	0.211924495903115
478.468024784802	0.214557947226819
480.325179043807	0.217732919422108
482.182877414136	0.221557842761437
484.041121365332	0.226115649416013
485.899912366942	0.231460388185436
487.759251888508	0.237580983079687
489.619141399577	0.244084104082095
491.479582369692	0.250715367456685
493.340576268398	0.257265684953924
495.202124565239	0.263560756617013
497.064228729761	0.269497316798966
498.926890231508	0.275044523768098
500.790110540024	0.280197205431898
502.653891124853	0.284985705536868
504.518233455542	0.28949219858589
506.383139001633	0.29373719058965
508.248609232672	0.297742276530155
510.114645618203	0.301465264924224
511.981249627771	0.304917647858805
513.84842273092	0.308056809270991
515.716166397195	0.310890042780941
517.584482096141	0.31349388349294
519.453371297302	0.315817272922835
521.322835470223	0.317961246833415
523.192876084447	0.319928755218993
525.063494609521	0.321708561915073
526.934692514988	0.323313801955263
528.806471270393	0.324746295650119
530.67883234528	0.325990171105133
532.551777209195	0.327074463138798
534.425307331681	0.328051098688599
536.299424182283	0.328871125172513
538.174129230547	0.329560754489043
540.049423946016	0.330139108368499
541.925309798234	0.330625127093822
543.801788256748	0.33100265529752
545.6788607911	0.331289304020288
547.556528870837	0.33144650247249
549.434793965501	0.331490443590832
551.313657544639	0.33136093414436
553.193121077794	0.331085369271749
555.07318603451	0.330641210872935
556.953853884334	0.33001907648141
558.835126096809	0.329174797176874
560.717004141479	0.328118553388669
562.59948948789	0.326852831428816
564.482583605586	0.325399203796347
566.366287964111	0.323787504995387
568.25060403301	0.322010609872525
570.135533281828	0.320079238043931
572.021077180109	0.318001600343821
573.907237197398	0.315763785212993
575.79401480324	0.313362900426353
577.681411467178	0.310797776059382
579.569428658758	0.308057211918966
581.458067847523	0.305148363729624
583.34733050302	0.302094822722238
585.237218094792	0.29889919318938
587.127732092383	0.295601989430676
589.018873965339	0.29224430276029
590.910645183204	0.288828348073106
592.803047215523	0.285344827121238
594.69608153184	0.281815467357104
596.589749601699	0.278263819010514
598.484052894646	0.274657437607404
600.378992880224	0.271031224057173
602.274571027979	0.267409024181314
604.170788807455	0.263786490119061
606.067647688197	0.260189646259157
607.965149139748	0.256635062431519
609.863294631655	0.253107739221355
611.76208563346	0.249605116696086
613.66152361471	0.246155661696491
615.561610044948	0.242769229461329
617.462346393719	0.239451081725832
619.363734130568	0.236194803756174
621.265774725039	0.232978844574616
623.168469646677	0.229846541829355
625.071820365026	0.22676599972937
626.975828349631	0.223741108576025
628.880495070036	0.220781402256501
630.785821995787	0.217868397274355
632.691810596427	0.21503566966744
634.598462341501	0.212247459771628
636.505778700554	0.209510208695055
638.413761143131	0.206797944114458
640.322411138775	0.204159074215649
642.231730157032	0.201567993496681
644.141719667447	0.199049933650444
646.052381139563	0.196587031345323
647.963716042925	0.19419904056661
649.875725847078	0.191887853051194
651.788412021566	0.189626776382839
653.701776035934	0.187432879270671
655.615819359727	0.185290802996077
657.530543462489	0.183209321893249
659.445949813765	0.181162272306629
661.362039883099	0.17913948745682
663.278815140036	0.177128334576401
665.19627705412	0.175217981215901
667.114427094896	0.173328418625211
669.033266731909	0.17148486607808
670.952797434704	0.169703594592208
672.873020672823	0.167955274700304
674.793937915814	0.166245596629938
676.715550633219	0.164622142302187
678.637860294583	0.163070375084782
680.560868369452	0.161509354784578
682.484576327369	0.159984422848111
684.408985637879	0.158503226245276
686.334097770527	0.157012184261095
688.259914194858	0.155636739000897
690.186436380415	0.154303763143065
692.113665796745	0.152947233089827
694.041603913389	0.151604526433474
695.970252199895	0.150239281689727
697.899612125806	0.14897667049127
699.829685160667	0.147799365026789
701.760472774022	0.146519244406342
703.691976435416	0.145331862701883
705.624197614394	0.144251302471117
707.557137780499	0.143185722711822
709.490798403278	0.142077486637541
711.425180952274	0.140970519841648
713.360286897031	0.139810971157527
715.296117707095	0.138775904839931
717.23267485201	0.137709459861701
719.16995980132	0.136600982885669
721.107974024571	0.135587674994158
723.046718991306	0.134615706227024
724.986196171071	0.133698151722941
726.92640703341	0.132835505830867
728.867353047867	0.13205954623289
730.809035683987	0.131120141269263
732.751456411314	0.130263507783107
734.694616699394	0.129553142620518
736.638518017771	0.128686349937368
738.583161835988	0.127888164251394
740.528549623592	0.127313665559574
742.474682850126	0.126718333099452
744.421562985136	0.1259338907249
746.369191498165	0.125205841002393
748.317569858758	0.124474761641044
750.26669953646	0.124090687678368
752.216582000815	0.12366284965762
754.167218721368	0.12329062067366
756.118611167664	0.122727665764951
758.070760809247	0.122462724397994
760.023669115661	0.122316588254162
761.977337556452	NaN
763.931767601164	NaN
765.886960719341	NaN
767.842918380527	NaN
769.799642054269	NaN
771.757133210109	NaN
773.715393317594	NaN
775.674423846266	NaN
777.634226265672	NaN
779.594802045354	NaN
781.556152654859	NaN
783.518279563731	NaN
785.481184241513	NaN
787.444868157751	NaN
789.40933278199	NaN
791.374579583773	NaN
793.340610032646	NaN
795.307425598153	NaN
797.275027749839	NaN
799.243417957247	NaN
801.212597689924	NaN
803.182568417413	NaN
805.153331609259	NaN
807.124888735006	NaN
809.097241264199	NaN
811.070390666383	NaN
813.044338411102	NaN
815.019085967901	NaN
816.994634806324	NaN
818.970986395917	NaN
820.948142206222	NaN
