# Supplementary material for: Editorial Note: The role of 9-O-acetylated glycan receptor moieties in the typhoid toxin binding and intoxication
Source: PLoS Pathog. 2026 Jul 13;22(7):e1014413. doi: 10.1371/journal.ppat.1014413 (PMC13362111; doi:10.1371/journal.ppat.1014413)
Supplement: S1 File — (ZIP) [file ppat.1014413.s001.zip › SPR Data/OpenSPR/2020-01-06--16-14-49--TyT WT/ResponseData/InjectionAbsorbanceSpectra/h2o_1557.63s_Absorbance.csv]

Channel1
WAVELENGTH (nm)	ABSORBANCE
338.804573760023	NaN
340.624675445867	NaN
342.445209557646	NaN
344.266177564905	NaN
346.087580937189	NaN
347.909421144043	NaN
349.731699655011	NaN
351.554417939637	NaN
353.377577467467	NaN
355.201179708045	NaN
357.025226130915	NaN
358.849718205622	NaN
360.67465740171	NaN
362.500045188725	NaN
364.32588303621	NaN
366.152172413711	NaN
367.978914790771	NaN
369.806111636936	NaN
371.63376442175	NaN
373.461874614758	NaN
375.290443685503	NaN
377.119473103532	NaN
378.948964338388	NaN
380.778918859615	NaN
382.609338136759	NaN
384.440223639364	NaN
386.271576836975	0.228668305455933
388.103399199136	0.226790819427577
389.935692195392	0.225034112258896
391.768457295287	0.22356680355273
393.601695968366	0.222297156840793
395.435409684173	0.221203801131038
397.269599912254	0.219959074860986
399.104268122152	0.218660482901968
400.939415783412	0.217307815541097
402.77504436558	0.21550753646313
404.611155338198	0.21311420935479
406.447750170813	0.21035609602263
408.284830332968	0.207232742348707
410.122397294208	0.204033168331109
411.960452524078	0.20093216242634
413.798997492122	0.198674513838034
415.638033667885	0.197232877790026
417.477562520911	0.196495835261231
419.317585520746	0.196255261869011
421.158104136932	0.196321891761486
422.999119839016	0.196553785076748
424.840634096542	0.19683220109417
426.682648379054	0.197100905180524
428.525164156097	0.19734210761942
430.368182897215	0.19756941001107
432.211706071954	0.197764649788417
434.055735149857	0.197939136857575
435.900271600469	0.198088056339618
437.745316893335	0.198238060160853
439.590872497999	0.19839254611772
441.436939884006	0.198522992588961
443.2835205209	0.198641726752129
445.130615878227	0.198755475202723
446.97822742553	0.198899227033713
448.826356632355	0.199055126578951
450.675004968245	0.199216674177092
452.524173902745	0.199410439137335
454.373864905401	0.199657660040941
456.224079445756	0.199931617925651
458.074818993355	0.200298699293804
459.926085017742	0.200740528599792
461.777878988463	0.201310125179187
463.630202375062	0.201996054180717
465.483056647083	0.202835964961233
467.336443274071	0.203824969324236
469.190363725571	0.204985323678641
471.044819471127	0.206381199581013
472.899811980283	0.208002588956161
474.755342722585	0.209933350365082
476.611413167576	0.212170437083831
478.468024784802	0.214807968403793
480.325179043807	0.217987997255244
482.182877414136	0.221815419005219
484.041121365332	0.226376461844886
485.899912366942	0.2317264353904
487.759251888508	0.237851039133534
489.619141399577	0.244360359302796
491.479582369692	0.251000622348609
493.340576268398	0.257557830855376
495.202124565239	0.263858651190305
497.064228729761	0.269797422330537
498.926890231508	0.275348452001062
500.790110540024	0.280502551291251
502.653891124853	0.285290657476658
504.518233455542	0.289796380357143
506.383139001633	0.294039255482283
508.248609232672	0.298042472116452
510.114645618203	0.301762442893741
511.981249627771	0.305212326893485
513.84842273092	0.308348537000745
515.716166397195	0.31117746958247
517.584482096141	0.313779464128006
519.453371297302	0.316102418497592
521.322835470223	0.318247349516345
523.192876084447	0.320216381178901
525.063494609521	0.321997335958159
526.934692514988	0.323606423634416
528.806471270393	0.325042419789709
530.67883234528	0.326290330703431
532.551777209195	0.327382687610529
534.425307331681	0.3283649318557
536.299424182283	0.329192271711452
538.174129230547	0.329889223447596
540.049423946016	0.330476818393814
541.925309798234	0.330969710780961
543.801788256748	0.331352130267467
545.6788607911	0.33164577937614
547.556528870837	0.331810706863999
549.434793965501	0.33185952303002
551.313657544639	0.331737138647116
553.193121077794	0.331469368637568
555.07318603451	0.331031615009927
556.953853884334	0.330416157123887
558.835126096809	0.329579833412374
560.717004141479	0.328530167727549
562.59948948789	0.327271066397223
564.482583605586	0.325826021198375
566.366287964111	0.324222892505719
568.25060403301	0.322454413803742
570.135533281828	0.320530615902922
572.021077180109	0.318460856329665
573.907237197398	0.316232998875439
575.79401480324	0.313841474470171
577.681411467178	0.311288630696141
579.569428658758	0.308559809116194
581.458067847523	0.305663081229253
583.34733050302	0.302620415388945
585.237218094792	0.299436728453212
587.127732092383	0.296151701917654
589.018873965339	0.292806479006718
590.910645183204	0.289404630536248
592.803047215523	0.285933658677172
594.69608153184	0.282415395864751
596.589749601699	0.278874494349106
598.484052894646	0.275278785742391
600.378992880224	0.271662012573195
602.274571027979	0.268049165203864
604.170788807455	0.264432530214433
606.067647688197	0.260842445683487
607.965149139748	0.257292753695495
609.863294631655	0.253767401186817
611.76208563346	0.250268378548489
613.66152361471	0.246819930351082
615.561610044948	0.243434785880429
617.462346393719	0.240116041332218
619.363734130568	0.236858591626329
621.265774725039	0.233643409672672
623.168469646677	0.230509070759842
625.071820365026	0.227426131207441
626.975828349631	0.224398831174472
628.880495070036	0.221435064561517
630.785821995787	0.218518095100459
632.691810596427	0.215682557208136
634.598462341501	0.212889724817461
636.505778700554	0.210146817636063
638.413761143131	0.207430071083734
640.322411138775	0.204787495086931
642.231730157032	0.202188134423317
644.141719667447	0.19966171209511
646.052381139563	0.197190247633917
647.963716042925	0.194794854065778
649.875725847078	0.192476526304585
651.788412021566	0.190205053074649
653.701776035934	0.188001397618142
655.615819359727	0.18584349934637
657.530543462489	0.183748799046925
659.445949813765	0.181687739550027
661.362039883099	0.179653460254438
663.278815140036	0.177628942935658
665.19627705412	0.175702058668611
667.114427094896	0.173794562508829
669.033266731909	0.171927760300638
670.952797434704	0.1701268916248
672.873020672823	0.168361521725719
674.793937915814	0.166631233861124
676.715550633219	0.164979058242047
678.637860294583	0.163400404347575
680.560868369452	0.161809884701269
682.484576327369	0.160260459842109
684.408985637879	0.158754903278238
686.334097770527	0.157240086097479
688.259914194858	0.155835412135741
690.186436380415	0.154467095446182
692.113665796745	0.153082536967224
694.041603913389	0.151709700101861
695.970252199895	0.150315942630637
697.899612125806	0.149016726702845
699.829685160667	0.147807553003107
701.760472774022	0.146494940123284
703.691976435416	0.145267729496941
705.624197614394	0.144169327799248
707.557137780499	0.143074363032212
709.490798403278	0.141925992381001
711.425180952274	0.14078450678489
713.360286897031	0.139580360291436
715.296117707095	0.138503332599034
717.23267485201	0.137403192341859
719.16995980132	0.136259563521583
721.107974024571	0.135209017755608
723.046718991306	0.134202831962018
724.986196171071	0.133253876574818
726.92640703341	0.132370459217475
728.867353047867	0.131577266568155
730.809035683987	0.130606872997938
732.751456411314	0.129718397342068
734.694616699394	0.129003098039166
736.638518017771	0.128116076698499
738.583161835988	0.127306921251967
740.528549623592	0.126695928952317
742.474682850126	0.126100745512327
744.421562985136	0.125308073404443
746.369191498165	0.124565451388697
748.317569858758	0.123848177543599
750.26669953646	0.123443946019917
752.216582000815	0.12303233507507
754.167218721368	0.122705494036922
756.118611167664	0.122152900680282
758.070760809247	0.121875774681168
760.023669115661	0.121765204613215
761.977337556452	NaN
763.931767601164	NaN
765.886960719341	NaN
767.842918380527	NaN
769.799642054269	NaN
771.757133210109	NaN
773.715393317594	NaN
775.674423846266	NaN
777.634226265672	NaN
779.594802045354	NaN
781.556152654859	NaN
783.518279563731	NaN
785.481184241513	NaN
787.444868157751	NaN
789.40933278199	NaN
791.374579583773	NaN
793.340610032646	NaN
795.307425598153	NaN
797.275027749839	NaN
799.243417957247	NaN
801.212597689924	NaN
803.182568417413	NaN
805.153331609259	NaN
807.124888735006	NaN
809.097241264199	NaN
811.070390666383	NaN
813.044338411102	NaN
815.019085967901	NaN
816.994634806324	NaN
818.970986395917	NaN
820.948142206222	NaN
