# Supplementary material for: Editorial Note: The role of 9-O-acetylated glycan receptor moieties in the typhoid toxin binding and intoxication
Source: PLoS Pathog. 2026 Jul 13;22(7):e1014413. doi: 10.1371/journal.ppat.1014413 (PMC13362111; doi:10.1371/journal.ppat.1014413)
Supplement: S1 File — (ZIP) [file ppat.1014413.s001.zip › SPR Data/OpenSPR/2020-01-06--16-14-49--TyT WT/ResponseData/InjectionAbsorbanceSpectra/h2o_1802.75s_Absorbance.csv]

Channel1
WAVELENGTH (nm)	ABSORBANCE
338.804573760023	NaN
340.624675445867	NaN
342.445209557646	NaN
344.266177564905	NaN
346.087580937189	NaN
347.909421144043	NaN
349.731699655011	NaN
351.554417939637	NaN
353.377577467467	NaN
355.201179708045	NaN
357.025226130915	NaN
358.849718205622	NaN
360.67465740171	NaN
362.500045188725	NaN
364.32588303621	NaN
366.152172413711	NaN
367.978914790771	NaN
369.806111636936	NaN
371.63376442175	NaN
373.461874614758	NaN
375.290443685503	NaN
377.119473103532	NaN
378.948964338388	NaN
380.778918859615	NaN
382.609338136759	NaN
384.440223639364	NaN
386.271576836975	0.228742346911793
388.103399199136	0.226924749589384
389.935692195392	0.22521272277822
391.768457295287	0.223802311376632
393.601695968366	0.22259154163166
395.435409684173	0.221574764960537
397.269599912254	0.220364947450341
399.104268122152	0.219091230216425
400.939415783412	0.217760659258165
402.77504436558	0.215993621165565
404.611155338198	0.213632940339326
406.447750170813	0.210900891893695
408.284830332968	0.207791858865513
410.122397294208	0.204600597428186
411.960452524078	0.201497818003066
413.798997492122	0.199232750537949
415.638033667885	0.197782905328496
417.477562520911	0.19703440621712
419.317585520746	0.196777885703394
421.158104136932	0.196832714432601
422.999119839016	0.197052417507337
424.840634096542	0.197320781256818
426.682648379054	0.197581912374087
428.525164156097	0.197818365069714
430.368182897215	0.198041334616883
432.211706071954	0.19823460366199
434.055735149857	0.198403865103947
435.900271600469	0.198547889536842
437.745316893335	0.198694623222254
439.590872497999	0.19884282318784
441.436939884006	0.198970553542067
443.2835205209	0.199085737840759
445.130615878227	0.199195473871941
446.97822742553	0.199336903701298
448.826356632355	0.199491832665327
450.675004968245	0.199651147805043
452.524173902745	0.199843664596676
454.373864905401	0.200088023282875
456.224079445756	0.200362034915335
458.074818993355	0.200727061590749
459.926085017742	0.201167548997752
461.777878988463	0.20173328414421
463.630202375062	0.202417150445411
465.483056647083	0.203254704759693
467.336443274071	0.204242308026212
469.190363725571	0.205399678967907
471.044819471127	0.206790495826711
472.899811980283	0.208406857828748
474.755342722585	0.210331080697031
476.611413167576	0.212561252626196
478.468024784802	0.215188675022169
480.325179043807	0.218356350596155
482.182877414136	0.222169785462115
484.041121365332	0.226717016748573
485.899912366942	0.232050220827238
487.759251888508	0.238160303120597
489.619141399577	0.244658719813414
491.479582369692	0.25128977732187
493.340576268398	0.257841100126603
495.202124565239	0.264142238947727
497.064228729761	0.270082270418521
498.926890231508	0.275637178403634
500.790110540024	0.280794519486231
502.653891124853	0.285589546370097
504.518233455542	0.290099566666361
506.383139001633	0.294344587266178
508.248609232672	0.298349190827788
510.114645618203	0.302074133588549
511.981249627771	0.305528406785451
513.84842273092	0.308667702945934
515.716166397195	0.311502019562416
517.584482096141	0.314105462086235
519.453371297302	0.316430466364955
521.322835470223	0.318574630433819
523.192876084447	0.320542608247501
525.063494609521	0.322322336786831
526.934692514988	0.323928240838828
528.806471270393	0.325362772617814
530.67883234528	0.326606641803699
532.551777209195	0.327694092006178
534.425307331681	0.328671457119796
536.299424182283	0.329493324546135
538.174129230547	0.33018572606442
540.049423946016	0.330765410737176
541.925309798234	0.331250133037922
543.801788256748	0.331625867242684
545.6788607911	0.33191148462427
547.556528870837	0.332069886188683
549.434793965501	0.332112441620373
551.313657544639	0.331984644961887
553.193121077794	0.331708753105938
555.07318603451	0.331264391573557
556.953853884334	0.330642581578355
558.835126096809	0.329798020373984
560.717004141479	0.328741255848219
562.59948948789	0.327476524942887
564.482583605586	0.326024466984367
566.366287964111	0.32441416959776
568.25060403301	0.322636934265956
570.135533281828	0.320706064040721
572.021077180109	0.318630288674532
573.907237197398	0.316394042194213
575.79401480324	0.31399482303467
577.681411467178	0.311432637550043
579.569428658758	0.308691372535576
581.458067847523	0.305784597221219
583.34733050302	0.302732823340037
585.237218094792	0.2995391724929
587.127732092383	0.296244576470912
589.018873965339	0.292889247084864
590.910645183204	0.289476104120637
592.803047215523	0.285995206268485
594.69608153184	0.282467330155386
596.589749601699	0.278918021211637
598.484052894646	0.275314570171788
600.378992880224	0.27169011834104
602.274571027979	0.268069486003939
604.170788807455	0.264449322122144
606.067647688197	0.260851937763117
607.965149139748	0.257299107870783
609.863294631655	0.253770826144651
611.76208563346	0.250268452321639
613.66152361471	0.246817068546334
615.561610044948	0.243428413858524
617.462346393719	0.240108443984839
619.363734130568	0.236849282621905
621.265774725039	0.233632598239495
623.168469646677	0.230499306752876
625.071820365026	0.227414776718704
626.975828349631	0.224388418498235
628.880495070036	0.221424194444624
630.785821995787	0.218508741166199
632.691810596427	0.215674761862427
634.598462341501	0.212881261960126
636.505778700554	0.210140467758398
638.413761143131	0.207425185244967
640.322411138775	0.204783361864984
642.231730157032	0.20218642318571
644.141719667447	0.199662571872475
646.052381139563	0.197197389521275
647.963716042925	0.194805809330975
649.875725847078	0.19248956359831
651.788412021566	0.190224181892694
653.701776035934	0.188025712496498
655.615819359727	0.185876276028382
657.530543462489	0.183789638620783
659.445949813765	0.181738682774127
661.362039883099	0.179713581435894
663.278815140036	0.177696944387205
665.19627705412	0.175777703998005
667.114427094896	0.173879943617203
669.033266731909	0.172029617757334
670.952797434704	0.170237615716199
672.873020672823	0.168488001534266
674.793937915814	0.166770009837766
676.715550633219	0.165134453588572
678.637860294583	0.163573679050616
680.560868369452	0.16200423905577
682.484576327369	0.16046241086964
684.408985637879	0.158977426010949
686.334097770527	0.157481120813319
688.259914194858	0.156091779868198
690.186436380415	0.154744952541622
692.113665796745	0.15337709528369
694.041603913389	0.15203168878918
695.970252199895	0.15066570365637
697.899612125806	0.149395686619568
699.829685160667	0.148211498684444
701.760472774022	0.146919606823999
703.691976435416	0.145725424979299
705.624197614394	0.14465064385351
707.557137780499	0.143579063332966
709.490798403278	0.14246336205328
711.425180952274	0.141348316238146
713.360286897031	0.140180091592662
715.296117707095	0.139138973486564
717.23267485201	0.138066096826841
719.16995980132	0.136946483863405
721.107974024571	0.135934301516437
723.046718991306	0.134953943356342
724.986196171071	0.134035687714962
726.92640703341	0.133176356538961
728.867353047867	0.13241430671209
730.809035683987	0.131476302564097
732.751456411314	0.130621946623942
734.694616699394	0.129940429366175
736.638518017771	0.129108846649004
738.583161835988	0.128311702523778
740.528549623592	0.127738333000722
742.474682850126	0.127178178218734
744.421562985136	0.126431066369008
746.369191498165	0.125753370830747
748.317569858758	0.125082499310428
750.26669953646	0.124733356989628
752.216582000815	0.1243137551764
754.167218721368	0.124004900693897
756.118611167664	0.123503819052509
758.070760809247	0.123286998137508
760.023669115661	0.123160961480603
761.977337556452	NaN
763.931767601164	NaN
765.886960719341	NaN
767.842918380527	NaN
769.799642054269	NaN
771.757133210109	NaN
773.715393317594	NaN
775.674423846266	NaN
777.634226265672	NaN
779.594802045354	NaN
781.556152654859	NaN
783.518279563731	NaN
785.481184241513	NaN
787.444868157751	NaN
789.40933278199	NaN
791.374579583773	NaN
793.340610032646	NaN
795.307425598153	NaN
797.275027749839	NaN
799.243417957247	NaN
801.212597689924	NaN
803.182568417413	NaN
805.153331609259	NaN
807.124888735006	NaN
809.097241264199	NaN
811.070390666383	NaN
813.044338411102	NaN
815.019085967901	NaN
816.994634806324	NaN
818.970986395917	NaN
820.948142206222	NaN
