# Supplementary material for: Editorial Note: The role of 9-O-acetylated glycan receptor moieties in the typhoid toxin binding and intoxication
Source: PLoS Pathog. 2026 Jul 13;22(7):e1014413. doi: 10.1371/journal.ppat.1014413 (PMC13362111; doi:10.1371/journal.ppat.1014413)
Supplement: S1 File — (ZIP) [file ppat.1014413.s001.zip › SPR Data/OpenSPR/2020-01-06--16-14-49--TyT WT/ResponseData/InjectionAbsorbanceSpectra/imd_951.99s_Absorbance.csv]

Channel1
WAVELENGTH (nm)	ABSORBANCE
338.804573760023	NaN
340.624675445867	NaN
342.445209557646	NaN
344.266177564905	NaN
346.087580937189	NaN
347.909421144043	NaN
349.731699655011	NaN
351.554417939637	NaN
353.377577467467	NaN
355.201179708045	NaN
357.025226130915	NaN
358.849718205622	NaN
360.67465740171	NaN
362.500045188725	NaN
364.32588303621	NaN
366.152172413711	NaN
367.978914790771	NaN
369.806111636936	NaN
371.63376442175	NaN
373.461874614758	NaN
375.290443685503	NaN
377.119473103532	NaN
378.948964338388	NaN
380.778918859615	NaN
382.609338136759	NaN
384.440223639364	NaN
386.271576836975	0.226921997790846
388.103399199136	0.225244899987114
389.935692195392	0.223653532457593
391.768457295287	0.222322816664013
393.601695968366	0.221171289000624
395.435409684173	0.220187686860178
397.269599912254	0.21902534931779
399.104268122152	0.217782066877895
400.939415783412	0.216478354216939
402.77504436558	0.214722351646097
404.611155338198	0.212359468755761
406.447750170813	0.209629900138548
408.284830332968	0.206534658382394
410.122397294208	0.203357309185367
411.960452524078	0.20027038435808
413.798997492122	0.198020786748107
415.638033667885	0.196591502125036
417.477562520911	0.195860008780854
419.317585520746	0.195621186464649
421.158104136932	0.195692032772086
422.999119839016	0.195928033100594
424.840634096542	0.196209418292468
426.682648379054	0.196482286863125
428.525164156097	0.196725766387941
430.368182897215	0.196953228386589
432.211706071954	0.197151347750997
434.055735149857	0.19732555133077
435.900271600469	0.19747443757478
437.745316893335	0.197625658387354
439.590872497999	0.197777407717572
441.436939884006	0.197907495854319
443.2835205209	0.198024389925545
445.130615878227	0.198137251198991
446.97822742553	0.198280922766093
448.826356632355	0.198435272181039
450.675004968245	0.198595957423733
452.524173902745	0.198791126796824
454.373864905401	0.199038008035683
456.224079445756	0.199311507663407
458.074818993355	0.199676165455081
459.926085017742	0.200113962189818
461.777878988463	0.200682373989828
463.630202375062	0.201365444502283
465.483056647083	0.202202426202498
467.336443274071	0.203188357201983
469.190363725571	0.204346828625749
471.044819471127	0.205737837084048
472.899811980283	0.207354308814336
474.755342722585	0.209279608891624
476.611413167576	0.211509584084058
478.468024784802	0.214140055077584
480.325179043807	0.217314177256215
482.182877414136	0.221135034743934
484.041121365332	0.225687934257796
485.899912366942	0.231029118203363
487.759251888508	0.237145965678996
489.619141399577	0.243650892186536
491.479582369692	0.250283123143719
493.340576268398	0.256837061554882
495.202124565239	0.263142453943732
497.064228729761	0.269086641678821
498.926890231508	0.274642114158032
500.790110540024	0.279805576874678
502.653891124853	0.284605115875023
504.518233455542	0.289123456077047
506.383139001633	0.293381180120782
508.248609232672	0.297397376575383
510.114645618203	0.301132207980401
511.981249627771	0.304598709904588
513.84842273092	0.307751076288895
515.716166397195	0.310597413723797
517.584482096141	0.313214289757571
519.453371297302	0.31555219533812
521.322835470223	0.317709566776762
523.192876084447	0.319690654186774
525.063494609521	0.321480844160587
526.934692514988	0.323098835019167
528.806471270393	0.324542178995374
530.67883234528	0.325797441045229
532.551777209195	0.326895190265376
534.425307331681	0.327884212723809
536.299424182283	0.328717763203825
538.174129230547	0.329420292183432
540.049423946016	0.330013748875548
541.925309798234	0.330512758376588
543.801788256748	0.330902434818194
545.6788607911	0.331199871834404
547.556528870837	0.331370734421792
549.434793965501	0.331426885699808
551.313657544639	0.331311136846779
553.193121077794	0.331050331269884
555.07318603451	0.330619066004083
556.953853884334	0.330009647468098
558.835126096809	0.329178698621532
560.717004141479	0.328135184474919
562.59948948789	0.326880991540679
564.482583605586	0.32543909271008
566.366287964111	0.323837003310149
568.25060403301	0.322070362442313
570.135533281828	0.320147737617771
572.021077180109	0.318076432911782
573.907237197398	0.315846388760979
575.79401480324	0.313453483724435
577.681411467178	0.310895191239999
579.569428658758	0.308157399859275
581.458067847523	0.305253123252757
583.34733050302	0.302202239877952
585.237218094792	0.29900870530357
587.127732092383	0.295713485380145
589.018873965339	0.29235626463605
590.910645183204	0.288940399163617
592.803047215523	0.28545823055928
594.69608153184	0.281929244068552
596.589749601699	0.278376149314146
598.484052894646	0.274768572409661
600.378992880224	0.271140658472877
602.274571027979	0.267518960817172
604.170788807455	0.26389338925146
606.067647688197	0.260294478449439
607.965149139748	0.256736954396464
609.863294631655	0.25320662258961
611.76208563346	0.249702106915877
613.66152361471	0.246248789987394
615.561610044948	0.24285808212127
617.462346393719	0.23953582204671
619.363734130568	0.2362752573192
621.265774725039	0.233055968752745
623.168469646677	0.229920881648126
625.071820365026	0.226835739378124
626.975828349631	0.223806004886514
628.880495070036	0.220843166892376
630.785821995787	0.21792789512612
632.691810596427	0.215094381599763
634.598462341501	0.212304293000901
636.505778700554	0.209564071708183
638.413761143131	0.206847866102396
640.322411138775	0.204208816679003
642.231730157032	0.201613239839559
644.141719667447	0.199094856806575
646.052381139563	0.196631264869277
647.963716042925	0.194243495685133
649.875725847078	0.191934453321896
651.788412021566	0.189671568604265
653.701776035934	0.187477447336855
655.615819359727	0.185334270658543
657.530543462489	0.183256080190245
659.445949813765	0.181211429028213
661.362039883099	0.179192508048215
663.278815140036	0.177187708155136
665.19627705412	0.175282296503947
667.114427094896	0.173398415544684
669.033266731909	0.171558890609886
670.952797434704	0.169783161712268
672.873020672823	0.168038644639511
674.793937915814	0.166334312167096
676.715550633219	0.164717075015933
678.637860294583	0.163170052013175
680.560868369452	0.161615085553157
682.484576327369	0.160097675321628
684.408985637879	0.158628967832407
686.334097770527	0.157150672506585
688.259914194858	0.155783594690197
690.186436380415	0.154457991432416
692.113665796745	0.153110183294463
694.041603913389	0.151780525478696
695.970252199895	0.150425513334033
697.899612125806	0.149171305696742
699.829685160667	0.14800491752563
701.760472774022	0.146732720716583
703.691976435416	0.145557934730787
705.624197614394	0.144505500218896
707.557137780499	0.143449653103742
709.490798403278	0.142349532024522
711.425180952274	0.141251576080481
713.360286897031	0.140100222439822
715.296117707095	0.139074694067952
717.23267485201	0.138026584805845
719.16995980132	0.136926522075832
721.107974024571	0.135940988494111
723.046718991306	0.134973653377382
724.986196171071	0.134072409897239
726.92640703341	0.133232060499149
728.867353047867	0.132478713986117
730.809035683987	0.131539021120876
732.751456411314	0.130694332773351
734.694616699394	0.130002531438795
736.638518017771	0.129173684344333
738.583161835988	0.128372846251427
740.528549623592	0.127795740137539
742.474682850126	0.127209560005779
744.421562985136	0.126430034294855
746.369191498165	0.125703993151401
748.317569858758	0.124995248610954
750.26669953646	0.124592347585617
752.216582000815	0.124173426046449
754.167218721368	0.123853299385036
756.118611167664	0.123289896696187
758.070760809247	0.12300696424099
760.023669115661	0.122819267360896
761.977337556452	NaN
763.931767601164	NaN
765.886960719341	NaN
767.842918380527	NaN
769.799642054269	NaN
771.757133210109	NaN
773.715393317594	NaN
775.674423846266	NaN
777.634226265672	NaN
779.594802045354	NaN
781.556152654859	NaN
783.518279563731	NaN
785.481184241513	NaN
787.444868157751	NaN
789.40933278199	NaN
791.374579583773	NaN
793.340610032646	NaN
795.307425598153	NaN
797.275027749839	NaN
799.243417957247	NaN
801.212597689924	NaN
803.182568417413	NaN
805.153331609259	NaN
807.124888735006	NaN
809.097241264199	NaN
811.070390666383	NaN
813.044338411102	NaN
815.019085967901	NaN
816.994634806324	NaN
818.970986395917	NaN
820.948142206222	NaN
