# Supplementary material for: Editorial Note: The role of 9-O-acetylated glycan receptor moieties in the typhoid toxin binding and intoxication
Source: PLoS Pathog. 2026 Jul 13;22(7):e1014413. doi: 10.1371/journal.ppat.1014413 (PMC13362111; doi:10.1371/journal.ppat.1014413)
Supplement: S1 File — (ZIP) [file ppat.1014413.s001.zip › SPR Data/OpenSPR/2020-01-06--16-14-49--TyT WT/ResponseData/InjectionAbsorbanceSpectra/stripping_1436.14s_Absorbance.csv]

Channel1
WAVELENGTH (nm)	ABSORBANCE
338.804573760023	NaN
340.624675445867	NaN
342.445209557646	NaN
344.266177564905	NaN
346.087580937189	NaN
347.909421144043	NaN
349.731699655011	NaN
351.554417939637	NaN
353.377577467467	NaN
355.201179708045	NaN
357.025226130915	NaN
358.849718205622	NaN
360.67465740171	NaN
362.500045188725	NaN
364.32588303621	NaN
366.152172413711	NaN
367.978914790771	NaN
369.806111636936	NaN
371.63376442175	NaN
373.461874614758	NaN
375.290443685503	NaN
377.119473103532	NaN
378.948964338388	NaN
380.778918859615	NaN
382.609338136759	NaN
384.440223639364	NaN
386.271576836975	0.228163862580451
388.103399199136	0.22634935504228
389.935692195392	0.224652720408719
391.768457295287	0.22324473650333
393.601695968366	0.222043587188428
395.435409684173	0.221007302079829
397.269599912254	0.219791722734299
399.104268122152	0.218519165762955
400.939415783412	0.217182395139273
402.77504436558	0.215421671898516
404.611155338198	0.213049366581423
406.447750170813	0.210298857048659
408.284830332968	0.207189346748209
410.122397294208	0.204001278056339
411.960452524078	0.200904978531772
413.798997492122	0.198653383023064
415.638033667885	0.197222037294477
417.477562520911	0.196491279331811
419.317585520746	0.196251700730356
421.158104136932	0.196320958666963
422.999119839016	0.196554730204254
424.840634096542	0.196834816051219
426.682648379054	0.197105981913006
428.525164156097	0.197348766873373
430.368182897215	0.197576770003698
432.211706071954	0.197773184832232
434.055735149857	0.197948049898784
435.900271600469	0.198098838409819
437.745316893335	0.198248441799009
439.590872497999	0.198401931970428
441.436939884006	0.198531312226059
443.2835205209	0.198649654463829
445.130615878227	0.198762949793949
446.97822742553	0.198904627581395
448.826356632355	0.199058266678003
450.675004968245	0.199219468481856
452.524173902745	0.199413416563767
454.373864905401	0.199658916934
456.224079445756	0.199930443186791
458.074818993355	0.200293655336124
459.926085017742	0.200730973749496
461.777878988463	0.201297236166674
463.630202375062	0.201978462925122
465.483056647083	0.202810915475436
467.336443274071	0.203793872661591
469.190363725571	0.204947151553918
471.044819471127	0.206334232202505
472.899811980283	0.2079435448518
474.755342722585	0.209862164134112
476.611413167576	0.212087293978203
478.468024784802	0.214709821378862
480.325179043807	0.217873993174704
482.182877414136	0.221687254971933
484.041121365332	0.22623171022435
485.899912366942	0.231564874261114
487.759251888508	0.237672003873911
489.619141399577	0.244164283849223
491.479582369692	0.250784283660536
493.340576268398	0.257326662827812
495.202124565239	0.26362004204099
497.064228729761	0.269555330754657
498.926890231508	0.275104170164316
500.790110540024	0.280263765884635
502.653891124853	0.285061141465031
504.518233455542	0.289578105430192
506.383139001633	0.293835571284112
508.248609232672	0.297854280778615
510.114645618203	0.301594684286988
511.981249627771	0.305065861063639
513.84842273092	0.308225565175127
515.716166397195	0.311080962214301
517.584482096141	0.313709517522556
519.453371297302	0.31605880546284
521.322835470223	0.318229559442106
523.192876084447	0.320225625376878
525.063494609521	0.322034143315485
526.934692514988	0.323667695728532
528.806471270393	0.325130760464387
530.67883234528	0.326404380395849
532.551777209195	0.327521030993709
534.425307331681	0.328530866463508
536.299424182283	0.329386846177493
538.174129230547	0.330110156015307
540.049423946016	0.330725062866684
541.925309798234	0.331248303791159
543.801788256748	0.331660188999019
545.6788607911	0.331983300066015
547.556528870837	0.332176787758448
549.434793965501	0.332257689983189
551.313657544639	0.332166112763129
553.193121077794	0.331928207714567
555.07318603451	0.331521973686444
556.953853884334	0.330937940708958
558.835126096809	0.330132305163104
560.717004141479	0.329114133210954
562.59948948789	0.327884803647295
564.482583605586	0.32646835514979
566.366287964111	0.324891886842191
568.25060403301	0.323149323664351
570.135533281828	0.321247917182647
572.021077180109	0.319200312835656
573.907237197398	0.316993779879469
575.79401480324	0.314622890692815
577.681411467178	0.312084571816086
579.569428658758	0.309366880262858
581.458067847523	0.306481476772037
583.34733050302	0.303448229638919
585.237218094792	0.300271097300969
587.127732092383	0.296989584623222
589.018873965339	0.293647020137641
590.910645183204	0.290244347384324
592.803047215523	0.286771324428163
594.69608153184	0.283250477826995
596.589749601699	0.27970540343892
598.484052894646	0.276102206815693
600.378992880224	0.272477574795175
602.274571027979	0.268855456247777
604.170788807455	0.265231008657565
606.067647688197	0.261629406895373
607.965149139748	0.258069818638484
609.863294631655	0.25453696185146
611.76208563346	0.251025360140118
613.66152361471	0.247564801222958
615.561610044948	0.244166848361952
617.462346393719	0.24083556596685
619.363734130568	0.237563283244452
621.265774725039	0.234333496705373
623.168469646677	0.231185611257675
625.071820365026	0.228089967701915
626.975828349631	0.225049290805888
628.880495070036	0.222073433625182
630.785821995787	0.219144480894838
632.691810596427	0.216295326605425
634.598462341501	0.213488485231884
636.505778700554	0.210732818504393
638.413761143131	0.208000620400741
640.322411138775	0.205344091712544
642.231730157032	0.202732933211883
644.141719667447	0.200196156686757
646.052381139563	0.197713458530372
647.963716042925	0.195311317389937
649.875725847078	0.192986168679331
651.788412021566	0.190703810522512
653.701776035934	0.188491153308603
655.615819359727	0.186329810804355
657.530543462489	0.184232812247739
659.445949813765	0.182172071271236
661.362039883099	0.180133312489818
663.278815140036	0.178109167219639
665.19627705412	0.176183981523325
667.114427094896	0.174277451189289
669.033266731909	0.172417685618618
670.952797434704	0.170624505267514
672.873020672823	0.168862040300209
674.793937915814	0.167135746296519
676.715550633219	0.16549722694172
678.637860294583	0.163933370468433
680.560868369452	0.162356632734348
682.484576327369	0.1608186306688
684.408985637879	0.159329198761927
686.334097770527	0.157832209184265
688.259914194858	0.156438573896636
690.186436380415	0.15509368700033
692.113665796745	0.153724562758629
694.041603913389	0.152378411692507
695.970252199895	0.151004895173481
697.899612125806	0.149734557989161
699.829685160667	0.148552187323516
701.760472774022	0.147262034589183
703.691976435416	0.146059832896522
705.624197614394	0.144983942716465
707.557137780499	0.143910491844143
709.490798403278	0.142800063212712
711.425180952274	0.141690854770294
713.360286897031	0.140537119413585
715.296117707095	0.139501552839768
717.23267485201	0.138447599032004
719.16995980132	0.137342769408127
721.107974024571	0.136332236469548
723.046718991306	0.135361677818301
724.986196171071	0.134460825235701
726.92640703341	0.133612510377861
728.867353047867	0.132841509932362
730.809035683987	0.131911261151846
732.751456411314	0.131066919802118
734.694616699394	0.130392452688427
736.638518017771	0.12956906663281
738.583161835988	0.128767207889935
740.528549623592	0.128191468129996
742.474682850126	0.12761652155673
744.421562985136	0.126839185864132
746.369191498165	0.12613589317672
748.317569858758	0.125441118648499
750.26669953646	0.125015198214716
752.216582000815	0.12464327039092
754.167218721368	0.12432937656871
756.118611167664	0.123852476058839
758.070760809247	0.123586169008225
760.023669115661	0.123473493289893
761.977337556452	NaN
763.931767601164	NaN
765.886960719341	NaN
767.842918380527	NaN
769.799642054269	NaN
771.757133210109	NaN
773.715393317594	NaN
775.674423846266	NaN
777.634226265672	NaN
779.594802045354	NaN
781.556152654859	NaN
783.518279563731	NaN
785.481184241513	NaN
787.444868157751	NaN
789.40933278199	NaN
791.374579583773	NaN
793.340610032646	NaN
795.307425598153	NaN
797.275027749839	NaN
799.243417957247	NaN
801.212597689924	NaN
803.182568417413	NaN
805.153331609259	NaN
807.124888735006	NaN
809.097241264199	NaN
811.070390666383	NaN
813.044338411102	NaN
815.019085967901	NaN
816.994634806324	NaN
818.970986395917	NaN
820.948142206222	NaN
