# Supplementary material for: Editorial Note: The role of 9-O-acetylated glycan receptor moieties in the typhoid toxin binding and intoxication
Source: PLoS Pathog. 2026 Jul 13;22(7):e1014413. doi: 10.1371/journal.ppat.1014413 (PMC13362111; doi:10.1371/journal.ppat.1014413)
Supplement: S1 File — (ZIP) [file ppat.1014413.s001.zip › SPR Data/OpenSPR/2020-01-06--16-14-49--TyT WT/ResponseData/InjectionAbsorbanceSpectra/TyT WT_2044.96s_Absorbance.csv]

Channel1
WAVELENGTH (nm)	ABSORBANCE
338.804573760023	NaN
340.624675445867	NaN
342.445209557646	NaN
344.266177564905	NaN
346.087580937189	NaN
347.909421144043	NaN
349.731699655011	NaN
351.554417939637	NaN
353.377577467467	NaN
355.201179708045	NaN
357.025226130915	NaN
358.849718205622	NaN
360.67465740171	NaN
362.500045188725	NaN
364.32588303621	NaN
366.152172413711	NaN
367.978914790771	NaN
369.806111636936	NaN
371.63376442175	NaN
373.461874614758	NaN
375.290443685503	NaN
377.119473103532	NaN
378.948964338388	NaN
380.778918859615	NaN
382.609338136759	NaN
384.440223639364	NaN
386.271576836975	0.229769961058113
388.103399199136	0.227797369070411
389.935692195392	0.226017715552415
391.768457295287	0.224498504645261
393.601695968366	0.223226649276309
395.435409684173	0.222177466217394
397.269599912254	0.220950462748674
399.104268122152	0.219662961130935
400.939415783412	0.218343251292298
402.77504436558	0.216580562485327
404.611155338198	0.214208466835207
406.447750170813	0.211470167145318
408.284830332968	0.208350854544414
410.122397294208	0.205150302835561
411.960452524078	0.202041566288742
413.798997492122	0.1997577381984
415.638033667885	0.198294625895081
417.477562520911	0.197532428762418
419.317585520746	0.197260437640094
421.158104136932	0.197302549885946
422.999119839016	0.197511516246346
424.840634096542	0.197769199534288
426.682648379054	0.198024916343236
428.525164156097	0.198252315167439
430.368182897215	0.198468317752211
432.211706071954	0.198654401750193
434.055735149857	0.198818095016437
435.900271600469	0.19895846683446
437.745316893335	0.199099962583454
439.590872497999	0.199245612655042
441.436939884006	0.199368332590114
443.2835205209	0.199480113617335
445.130615878227	0.199587710218872
446.97822742553	0.19972652606967
448.826356632355	0.199876979036715
450.675004968245	0.200033675928908
452.524173902745	0.200224756386382
454.373864905401	0.200468328965416
456.224079445756	0.200741132342549
458.074818993355	0.201104981563612
459.926085017742	0.20154404990092
461.777878988463	0.202111865330607
463.630202375062	0.20279436182932
465.483056647083	0.203631884734985
467.336443274071	0.204617615400613
469.190363725571	0.205774357096418
471.044819471127	0.207162441772642
472.899811980283	0.208776949720419
474.755342722585	0.210695982926404
476.611413167576	0.212919317693114
478.468024784802	0.215537794928667
480.325179043807	0.218699408702738
482.182877414136	0.222501356306468
484.041121365332	0.227038941485723
485.899912366942	0.232362209159914
487.759251888508	0.238465492405614
489.619141399577	0.244959967321811
491.479582369692	0.251589313826063
493.340576268398	0.258139367827451
495.202124565239	0.264446057885483
497.064228729761	0.270390199183453
498.926890231508	0.275954263337904
500.790110540024	0.281119499496635
502.653891124853	0.285919953627007
504.518233455542	0.290437199188181
506.383139001633	0.294693333382348
508.248609232672	0.298707489096946
510.114645618203	0.302440271193017
511.981249627771	0.305904039669515
513.84842273092	0.30905200751578
515.716166397195	0.311896008668305
517.584482096141	0.314507702232784
519.453371297302	0.316842175181005
521.322835470223	0.318994235141289
523.192876084447	0.320970699296278
525.063494609521	0.322759741604976
526.934692514988	0.324373411808245
528.806471270393	0.325817759405763
530.67883234528	0.327067795741402
532.551777209195	0.328162296341609
534.425307331681	0.329147820740984
536.299424182283	0.329977073787425
538.174129230547	0.33067514806979
540.049423946016	0.33126262486016
541.925309798234	0.331756816799175
543.801788256748	0.33213946953788
545.6788607911	0.332431163523729
547.556528870837	0.332597289747957
549.434793965501	0.332644994816986
551.313657544639	0.332524367803656
553.193121077794	0.332253232459143
555.07318603451	0.331815221724965
556.953853884334	0.331198922791668
558.835126096809	0.330362628906946
560.717004141479	0.329313716033362
562.59948948789	0.328056171391089
564.482583605586	0.326605077237767
566.366287964111	0.325002203947832
568.25060403301	0.323229216462834
570.135533281828	0.321303369710607
572.021077180109	0.319232030218778
573.907237197398	0.316999949900277
575.79401480324	0.314603503551545
577.681411467178	0.312044724007432
579.569428658758	0.309306009445588
581.458067847523	0.306402072529945
583.34733050302	0.303350484277628
585.237218094792	0.300156417569815
587.127732092383	0.29686259138649
589.018873965339	0.293505677576351
590.910645183204	0.290090867758874
592.803047215523	0.286608305074347
594.69608153184	0.28307932304333
596.589749601699	0.279525078740972
598.484052894646	0.275919633185438
600.378992880224	0.272291021312747
602.274571027979	0.268664626304145
604.170788807455	0.265039646341018
606.067647688197	0.261435533484277
607.965149139748	0.257878270366367
609.863294631655	0.254344451600118
611.76208563346	0.250834925177866
613.66152361471	0.247378235641346
615.561610044948	0.243983501256165
617.462346393719	0.240657430188232
619.363734130568	0.237388352873896
621.265774725039	0.234166461501208
623.168469646677	0.23102755457109
625.071820365026	0.227935688535124
626.975828349631	0.224903330077974
628.880495070036	0.221932037706392
630.785821995787	0.219011191078633
632.691810596427	0.216172665798703
634.598462341501	0.213372976741522
636.505778700554	0.210625980304062
638.413761143131	0.207900251655785
640.322411138775	0.205249463299786
642.231730157032	0.202649755356568
644.141719667447	0.200115294431974
646.052381139563	0.197644376695902
647.963716042925	0.19524794269473
649.875725847078	0.192924447932194
651.788412021566	0.190653520453837
653.701776035934	0.188446365472676
655.615819359727	0.186288822524129
657.530543462489	0.184197892591898
659.445949813765	0.182140458555639
661.362039883099	0.180108713132681
663.278815140036	0.17808895753876
665.19627705412	0.176164849157264
667.114427094896	0.174265172256862
669.033266731909	0.1724128724052
670.952797434704	0.17061776334777
672.873020672823	0.168860869097144
674.793937915814	0.167144395986286
676.715550633219	0.1655023091425
678.637860294583	0.16394336708856
680.560868369452	0.1623760212645
682.484576327369	0.160836649334631
684.408985637879	0.159348314301737
686.334097770527	0.15784656488424
688.259914194858	0.156457836137301
690.186436380415	0.155113596562139
692.113665796745	0.15374293860499
694.041603913389	0.152390059202993
695.970252199895	0.151020729475273
697.899612125806	0.149750924798257
699.829685160667	0.148563807127217
701.760472774022	0.147267430348671
703.691976435416	0.146076974669443
705.624197614394	0.144997887986478
707.557137780499	0.14392986683846
709.490798403278	0.142823330726648
711.425180952274	0.14170394685843
713.360286897031	0.140537305976495
715.296117707095	0.139498777100904
717.23267485201	0.138447071718401
719.16995980132	0.137340748915878
721.107974024571	0.136342395691367
723.046718991306	0.135374533084393
724.986196171071	0.134463266639935
726.92640703341	0.133615688212825
728.867353047867	0.132853510906467
730.809035683987	0.131934208916722
732.751456411314	0.131092235903081
734.694616699394	0.130419440153699
736.638518017771	0.129602213360666
738.583161835988	0.128820578999201
740.528549623592	0.128252102897026
742.474682850126	0.127714152424809
744.421562985136	0.126944569311231
746.369191498165	0.126277561597568
748.317569858758	0.125601649538821
750.26669953646	0.125229141742381
752.216582000815	0.124862077596661
754.167218721368	0.124559912435826
756.118611167664	0.124108158267511
758.070760809247	0.123900076394919
760.023669115661	0.1237900916942
761.977337556452	NaN
763.931767601164	NaN
765.886960719341	NaN
767.842918380527	NaN
769.799642054269	NaN
771.757133210109	NaN
773.715393317594	NaN
775.674423846266	NaN
777.634226265672	NaN
779.594802045354	NaN
781.556152654859	NaN
783.518279563731	NaN
785.481184241513	NaN
787.444868157751	NaN
789.40933278199	NaN
791.374579583773	NaN
793.340610032646	NaN
795.307425598153	NaN
797.275027749839	NaN
799.243417957247	NaN
801.212597689924	NaN
803.182568417413	NaN
805.153331609259	NaN
807.124888735006	NaN
809.097241264199	NaN
811.070390666383	NaN
813.044338411102	NaN
815.019085967901	NaN
816.994634806324	NaN
818.970986395917	NaN
820.948142206222	NaN
