# Supplementary material for: Editorial Note: The role of 9-O-acetylated glycan receptor moieties in the typhoid toxin binding and intoxication
Source: PLoS Pathog. 2026 Jul 13;22(7):e1014413. doi: 10.1371/journal.ppat.1014413 (PMC13362111; doi:10.1371/journal.ppat.1014413)
Supplement: S1 File — (ZIP) [file ppat.1014413.s001.zip › SPR Data/OpenSPR/2020-01-06--16-14-49--TyT WT/ResponseData/Test_Results.csv]

TIME	CH1
5.43	546.916342747441
5.53	546.916697555766
5.63	546.916958638922
5.74	546.917219722079
5.84	546.917480805236
5.94	546.917741888393
6.05	546.918168634442
6.15	546.91859538049
6.26	546.919022126539
6.36	546.91918778943
6.46	546.919353452322
6.56	546.919519115213
6.66	546.919684778105
6.76	546.919850440996
6.86	546.919951507334
6.97	546.920052573671
7.07	546.919987977117
7.17	546.919923380562
7.28	546.919858784008
7.38	546.919794187454
7.48	546.919729590899
7.59	546.919788271539
7.69	546.919846952179
7.79	546.919905632818
7.89	546.920028910012
8	546.920152187206
8.1	546.9202754644
8.2	546.920398741593
8.3	546.920296455484
8.41	546.920194169375
8.51	546.920091883266
8.61	546.919866319963
8.72	546.91964075666
8.82	546.919415193357
8.92	546.919189630054
9.03	546.919006765115
9.13	546.918823900176
9.24	546.918641035237
9.34	546.918683733602
9.44	546.918726431966
9.55	546.91876913033
9.65	546.918811828694
9.75	546.918860281673
9.85	546.918908734652
9.96	546.918957187632
10.06	546.918962942246
10.16	546.918968696861
10.26	546.918974451476
10.36	546.918980206091
10.47	546.918985960706
10.57	546.918937085852
10.67	546.918888210998
10.78	546.918833581528
10.88	546.918778952059
10.98	546.91872432259
11.09	546.918669693121
11.19	546.918615063651
11.3	546.919062922909
11.4	546.919510782166
11.5	546.919958641423
11.61	546.92046113015
11.71	546.920963618877
11.82	546.921466107603
11.92	546.92196859633
12.02	546.922230854608
12.13	546.922493112886
12.23	546.922755371165
12.33	546.922515140716
12.44	546.922274910268
12.54	546.922034679819
12.65	546.921794449371
12.75	546.920988091641
12.85	546.920181733912
12.96	546.919375376183
13.06	546.918809248903
13.16	546.918243121622
13.27	546.917676994341
13.37	546.917110867061
13.47	546.917008212957
13.58	546.916905558852
13.68	546.916802904748
13.79	546.917266377924
13.89	546.917729851101
13.99	546.918193324277
14.1	546.918656797453
14.2	546.919255485296
14.3	546.919854173138
14.41	546.920452860981
14.51	546.920588075647
14.61	546.920723290314
14.72	546.92085850498
14.82	546.920993719646
14.93	546.92093115263
15.03	546.920868585613
15.13	546.920806018596
15.24	546.920608236913
15.34	546.92041045523
15.44	546.920212673547
15.55	546.920014891864
15.65	546.91981711018
15.75	546.919505136315
15.85	546.91919316245
15.96	546.919078970268
16.06	546.918964778086
16.17	546.918850585903
16.27	546.918736393721
16.37	546.918622201539
16.48	546.91885851071
16.58	546.919094819882
16.68	546.919331129053
16.78	546.919681630407
16.89	546.92003213176
16.99	546.920382633113
17.1	546.920733134467
17.2	546.920811338432
17.3	546.920889542398
17.4	546.920967746364
17.5	546.920695448976
17.6	546.920423151588
17.71	546.9201508542
17.81	546.919878556813
17.91	546.919556182234
18.01	546.919233807655
18.11	546.918911433077
18.22	546.918861355886
18.32	546.918811278695
18.42	546.918761201504
18.52	546.918711124313
18.62	546.918848161317
18.73	546.918985198321
18.83	546.919122235325
18.93	546.91930934952
19.03	546.919496463715
19.13	546.91968357791
19.24	546.919870692105
19.34	546.9200578063
19.44	546.920460303814
19.54	546.920862801329
19.65	546.921078184649
19.75	546.921293567969
19.85	546.921508951289
19.95	546.92172433461
20.06	546.921939717929
20.16	546.921609710572
20.27	546.921279703215
20.37	546.920949695857
20.48	546.92040430518
20.58	546.919858914503
20.68	546.919313523825
20.79	546.918768133148
20.89	546.918393512831
21	546.918018892514
21.1	546.917644272197
21.21	546.917815042557
21.31	546.917985812918
21.41	546.918156583278
21.52	546.918327353638
21.62	546.918449061028
21.72	546.918570768418
21.83	546.918692475808
21.93	546.918643412838
22.03	546.918594349867
22.14	546.918545286896
22.24	546.918496223926
22.34	546.918556935315
22.44	546.918617646705
22.54	546.918678358094
22.64	546.918788132454
22.75	546.918897906814
22.85	546.919007681174
22.95	546.919117455533
23.05	546.919227229893
23.15	546.919504408998
23.25	546.919781588103
23.36	546.919948992849
23.46	546.920116397594
23.56	546.920283802339
23.66	546.920451207084
23.77	546.92061861183
23.87	546.920505253634
23.97	546.920391895438
24.07	546.920278537242
24.17	546.919997774301
24.27	546.91971701136
24.38	546.919436248418
24.48	546.919155485477
24.58	546.91903066496
24.68	546.918905844443
24.78	546.918781023926
24.88	546.91893696635
24.99	546.919092908774
25.09	546.919248851199
25.19	546.919404793623
25.3	546.919452135741
25.4	546.919499477859
25.5	546.919546819977
25.61	546.919438219671
25.71	546.919329619364
25.81	546.919221019058
25.92	546.919112418752
26.02	546.919003818446
26.12	546.918967763628
26.22	546.91893170881
26.33	546.919004254297
26.43	546.919076799785
26.53	546.919149345273
26.64	546.91922189076
26.74	546.919294436248
26.84	546.919505905994
26.94	546.91971737574
27.04	546.919928845486
27.15	546.920067769744
27.25	546.920206694002
27.35	546.92034561826
27.45	546.920484542519
27.55	546.920576913338
27.65	546.920669284156
27.75	546.920761654976
27.86	546.920715101536
27.96	546.920668548097
28.06	546.920621994658
28.16	546.920575441219
28.26	546.9205072938
28.36	546.920439146382
28.47	546.920370998964
28.57	546.920349404984
28.67	546.920327811005
28.77	546.920306217026
28.88	546.920284623046
28.98	546.920263029067
29.08	546.920233832253
29.19	546.92020463544
29.29	546.920197032606
29.39	546.920189429771
29.49	546.920181826937
29.59	546.920174224103
29.7	546.920166621268
29.8	546.920048320855
29.91	546.919930020443
30.01	546.91981172003
30.11	546.919701022451
30.22	546.919590324872
30.32	546.919479627294
30.43	546.919368929715
30.53	546.919185035334
30.64	546.919001140952
30.74	546.91881724657
30.84	546.918744049767
30.94	546.918670852964
31.04	546.918597656161
31.15	546.918524459358
31.25	546.918451262555
31.35	546.918649184437
31.45	546.91884710632
31.55	546.919118225006
31.66	546.919389343692
31.76	546.919660462378
31.86	546.919931581064
31.97	546.92020269975
32.07	546.920342473181
32.17	546.920482246612
32.28	546.920622020043
32.38	546.920490674789
32.49	546.920359329534
32.59	546.920227984279
32.69	546.920096639025
32.79	546.91996529377
32.9	546.919795926418
33	546.919626559066
33.1	546.919588536968
33.21	546.91955051487
33.32	546.919512492773
33.42	546.919474470675
33.52	546.919436448578
33.62	546.919404306241
33.73	546.919372163905
33.83	546.919340021569
33.94	546.91934590133
34.04	546.919351781091
34.14	546.919357660852
34.24	546.919363540614
34.34	546.919369420375
34.45	546.919483588931
34.55	546.919597757487
34.65	546.919706046282
34.75	546.919814335077
34.85	546.919922623872
34.96	546.920030912667
35.06	546.920139201462
35.16	546.920247490257
35.26	546.920372564375
35.36	546.920497638494
35.47	546.920514423818
35.57	546.920531209141
35.67	546.920547994465
35.78	546.920564779789
35.88	546.920581565113
35.98	546.920487219565
36.09	546.920392874017
36.19	546.920298528468
36.29	546.920187397597
36.39	546.920076266725
36.5	546.919965135853
36.6	546.919854004981
36.7	546.919326617931
36.81	546.918799230882
36.91	546.918271843832
37.02	546.917855587653
37.12	546.917439331475
37.23	546.917023075297
37.33	546.916606819119
37.43	546.916589312067
37.54	546.916571805015
37.64	546.916554297963
37.74	546.916953047089
37.85	546.917351796216
37.95	546.917750545342
38.05	546.918149294468
38.16	546.918548043595
38.26	546.91867934585
38.37	546.918810648104
38.47	546.918543201233
38.57	546.918275754362
38.68	546.918008307491
38.78	546.917740860619
38.88	546.917473413748
38.99	546.917413356907
39.09	546.917353300065
39.19	546.917293243224
39.3	546.917500633254
39.4	546.917708023284
39.5	546.917915413314
39.61	546.918122803344
39.71	546.918302526533
39.81	546.918482249722
39.92	546.918661972911
40.02	546.91863430607
40.12	546.918606639229
40.23	546.918578972388
40.33	546.918551305547
40.43	546.918523638706
40.54	546.918605355825
40.64	546.918687072944
40.74	546.918796456904
40.85	546.918905840864
40.95	546.919015224824
41.06	546.919124608784
41.16	546.919233992744
41.26	546.919051410317
41.37	546.918868827889
41.47	546.918686245462
41.57	546.918394279074
41.68	546.918102312687
41.78	546.917810346299
41.88	546.917518379912
41.99	546.917388276595
42.09	546.917258173278
42.2	546.917128069962
42.3	546.917289933033
42.4	546.917451796103
42.51	546.917613659174
42.61	546.917775522245
42.71	546.917731165159
42.82	546.917686808073
42.92	546.917642450986
43.02	546.917436230829
43.13	546.917230010672
43.23	546.917023790515
43.33	546.916817570358
43.44	546.916611350201
43.54	546.916583735214
43.65	546.916556120227
43.75	546.916734725397
43.86	546.916913330567
43.96	546.917091935736
44.07	546.917270540906
44.17	546.917449146076
44.27	546.917512520172
44.37	546.917575894268
44.47	546.917639268365
44.58	546.917524037291
44.68	546.917408806217
44.79	546.917293575143
44.89	546.917178344069
44.99	546.917024718932
45.09	546.916871093796
45.2	546.916717468659
45.3	546.916679074596
45.4	546.916640680534
45.51	546.916602286471
45.61	546.916563892408
45.71	546.916413246909
45.82	546.916262601409
45.92	546.91611195591
46.02	546.915999704474
46.12	546.915887453037
46.23	546.915775201601
46.33	546.915662950164
46.43	546.915550698728
46.53	546.91550536195
46.63	546.915460025172
46.74	546.91552693983
46.84	546.915593854489
46.94	546.915660769148
47.04	546.915727683806
47.14	546.915794598465
47.25	546.915933150798
47.35	546.916071703132
47.45	546.916210255465
47.55	546.91628189314
47.66	546.916353530815
47.76	546.91642516849
47.86	546.916496806165
47.97	546.916679167363
48.07	546.916861528561
48.17	546.917043889759
48.28	546.917154613283
48.38	546.917265336806
48.48	546.917376060329
48.59	546.917486783853
48.69	546.917597507376
48.79	546.917358233064
48.9	546.917118958752
49	546.916768960916
49.11	546.916418963081
49.21	546.916068965245
49.31	546.91571896741
49.41	546.915368969574
49.52	546.915241914118
49.62	546.915114858662
49.73	546.914987803205
49.83	546.915210745585
49.94	546.915433687964
50.04	546.915656630343
50.14	546.915879572722
50.24	546.91604164445
50.35	546.916203716177
50.45	546.916365787905
50.55	546.916304917253
50.65	546.916244046602
50.76	546.91618317595
50.86	546.916122305299
50.96	546.916348699975
51.07	546.916575094651
51.17	546.916801489327
51.27	546.917088754655
51.37	546.917376019983
51.47	546.91766328531
51.58	546.917950550638
51.68	546.918237815966
51.78	546.918192943766
51.88	546.918148071567
51.99	546.91781593404
52.09	546.917483796513
52.19	546.917151658986
52.29	546.916819521459
52.4	546.916487383931
52.5	546.916360912148
52.6	546.916234440364
52.71	546.91610796858
52.81	546.916313634324
52.91	546.916519300067
53.01	546.91672496581
53.12	546.916930631553
53.22	546.917211555831
53.32	546.917492480108
53.42	546.917773404385
53.52	546.917848662919
53.63	546.917923921453
53.73	546.917999179988
53.83	546.918074438521
53.93	546.918062759285
54.03	546.918051080049
54.13	546.918039400812
54.24	546.917952463042
54.34	546.917865525271
54.44	546.9177785875
54.55	546.91769164973
54.65	546.917604711959
54.76	546.917191845779
54.86	546.916778979599
54.96	546.916453051189
55.06	546.916127122779
55.17	546.915801194369
55.27	546.915475265959
55.38	546.91514933755
55.48	546.9148078362
55.58	546.914466334851
55.68	546.914124833502
55.79	546.914109260562
55.89	546.914093687622
55.99	546.914078114683
56.1	546.914062541743
56.2	546.91447897048
56.3	546.914895399217
56.41	546.915311827954
56.51	546.91574382963
56.61	546.916175831306
56.71	546.916607832983
56.82	546.917039834659
56.92	546.917063095025
57.02	546.917086355392
57.13	546.917109615758
57.23	546.916700874447
57.33	546.916292133137
57.43	546.915883391827
57.53	546.915474650516
57.63	546.915065909206
57.73	546.915069821397
57.84	546.915073733587
57.94	546.915486387088
58.05	546.915899040588
58.15	546.916311694089
58.25	546.91672434759
58.36	546.917137001091
58.46	546.917361654658
58.56	546.917586308225
58.66	546.917810961793
58.77	546.917622961859
58.87	546.917434961926
58.98	546.917246961992
59.08	546.917058962059
59.18	546.916425827207
59.29	546.915792692355
59.39	546.915159557503
59.5	546.914714422584
59.6	546.914269287666
59.71	546.913824152747
59.81	546.913379017829
59.91	546.912933882911
60.02	546.912993139399
60.12	546.913052395887
60.22	546.913556787293
60.33	546.9140611787
60.43	546.914565570107
60.53	546.915069961513
60.63	546.91557435292
60.73	546.915685149493
60.83	546.915795946066
60.93	546.915906742639
61.04	546.915513147806
61.15	546.915119552973
61.25	546.91472595814
61.35	546.914332363306
61.45	546.914126535502
61.56	546.913920707698
61.66	546.913714879893
61.76	546.913902646922
61.86	546.914090413951
61.96	546.91427818098
62.07	546.914465948009
62.17	546.914606272302
62.27	546.914746596594
62.37	546.914886920887
62.48	546.914839478151
62.58	546.914792035415
62.68	546.914744592679
62.79	546.914697149943
62.89	546.914649707207
62.99	546.914877721868
63.1	546.915105736529
63.2	546.915381193925
63.3	546.915656651322
63.4	546.915932108719
63.51	546.916207566116
63.61	546.916483023513
63.71	546.917055895567
63.82	546.917628767622
63.92	546.918201639676
64.02	546.918499054334
64.13	546.918796468992
64.23	546.919093883649
64.33	546.919391298307
64.44	546.919253776758
64.54	546.919116255209
64.64	546.91897873366
64.74	546.918543797454
64.84	546.918108861247
64.94	546.917673925041
65.05	546.917238988834
65.15	546.916589781303
65.25	546.915940573772
65.36	546.915291366241
65.46	546.915077094917
65.56	546.914862823592
65.67	546.914648552268
65.77	546.914434280943
65.88	546.914220009619
65.98	546.914308025904
66.08	546.914396042189
66.18	546.914698329798
66.28	546.915000617407
66.39	546.915302905017
66.49	546.915605192626
66.59	546.915907480235
66.69	546.916132449715
66.79	546.916357419194
66.9	546.916582388673
67	546.916505070543
67.1	546.916427752413
67.2	546.916350434283
67.31	546.916273116153
67.41	546.916141458964
67.51	546.916009801775
67.61	546.915878144586
67.72	546.915823805527
67.82	546.915769466468
67.92	546.915715127409
68.03	546.91566078835
68.13	546.915614449044
68.23	546.915568109738
68.33	546.915521770432
68.43	546.915529770185
68.54	546.915537769937
68.64	546.91554576969
68.74	546.915553769443
68.85	546.915561769196
68.95	546.915677367044
69.05	546.915792964893
69.15	546.915900562988
69.25	546.916008161084
69.35	546.91611575918
69.45	546.916223357275
69.56	546.916330955371
69.66	546.916428728304
69.76	546.916526501238
69.86	546.916624274172
69.96	546.91661444901
70.07	546.916604623848
70.17	546.916594798686
70.27	546.916584973523
70.38	546.916628285741
70.48	546.916671597959
70.58	546.916714910177
70.68	546.916768047557
70.78	546.916821184936
70.89	546.916874322316
70.99	546.916927459696
71.09	546.916938364555
71.2	546.916949269414
71.3	546.916960174273
71.4	546.916917941752
71.51	546.916875709232
71.61	546.916833476711
71.71	546.91679124419
71.82	546.916749011669
71.92	546.916409612608
72.02	546.916070213546
72.13	546.915773047005
72.23	546.915475880465
72.33	546.915178713924
72.43	546.914881547383
72.53	546.914584380842
72.64	546.914617776812
72.74	546.914651172781
72.84	546.91468456875
72.94	546.91501513126
73.05	546.91534569377
73.15	546.91567625628
73.25	546.916006818791
73.35	546.916331844265
73.45	546.916656869738
73.56	546.916981895212
73.66	546.916976358176
73.76	546.91697082114
73.87	546.916965284103
73.97	546.916959747067
74.07	546.916738935127
74.17	546.916518123187
74.27	546.916297311247
74.37	546.916082036343
74.48	546.91586676144
74.58	546.915651486536
74.68	546.915436211632
74.78	546.915220936729
74.89	546.915275102255
74.99	546.915329267781
75.1	546.915598708211
75.2	546.91586814864
75.31	546.91613758907
75.41	546.9164070295
75.51	546.91667646993
75.61	546.916683592337
75.71	546.916690714745
75.81	546.916697837152
75.92	546.91643551913
76.02	546.916173201107
76.12	546.915910883085
76.23	546.915648565063
76.33	546.915723203248
76.44	546.915797841434
76.54	546.91587247962
76.64	546.916209435828
76.74	546.916546392036
76.85	546.916883348244
76.95	546.917220304452
77.05	546.91727411703
77.15	546.917327929608
77.25	546.917381742185
77.36	546.917098598555
77.46	546.916815454925
77.56	546.916532311295
77.66	546.916249167665
77.76	546.915966024035
77.86	546.915788531385
77.97	546.915611038735
78.07	546.915716689716
78.17	546.915822340696
78.28	546.915927991677
78.38	546.916033642657
78.48	546.916139293638
78.59	546.915943669834
78.69	546.915748046029
78.79	546.915552422225
78.89	546.91525114744
78.99	546.914949872656
79.1	546.914648597871
79.2	546.914347323087
79.3	546.914152462733
79.4	546.91395760238
79.5	546.913762742026
79.61	546.913869156458
79.71	546.913975570889
79.81	546.91408198532
79.92	546.914188399751
80.02	546.914479664218
80.12	546.914770928684
80.23	546.91506219315
80.33	546.915247043186
80.43	546.915431893221
80.53	546.915616743256
80.63	546.915801593291
80.74	546.915986443326
80.84	546.915924921945
80.94	546.915863400565
81.05	546.915617029149
81.15	546.915370657733
81.25	546.915124286318
81.35	546.914877914902
81.45	546.914631543486
81.56	546.914194777448
81.66	546.91375801141
81.77	546.913321245371
81.87	546.913130850748
81.97	546.912940456126
82.08	546.912750061503
82.18	546.91255966688
82.28	546.912626527504
82.39	546.912693388128
82.49	546.912760248752
82.59	546.913017503999
82.7	546.913274759246
82.8	546.913532014493
82.9	546.913789269739
83.01	546.914045530611
83.11	546.914301791482
83.21	546.914558052354
83.31	546.914557057978
83.42	546.914556063603
83.52	546.914555069228
83.62	546.914554074853
83.73	546.914606437587
83.83	546.91465880032
83.94	546.914711163054
84.04	546.914764520163
84.14	546.914817877273
84.24	546.914871234382
84.35	546.914924591491
84.45	546.9149779486
84.56	546.915411233239
84.66	546.915844517877
84.76	546.916224445407
84.87	546.916604372936
84.97	546.916984300466
85.07	546.917364227995
85.18	546.917744155525
85.28	546.917607901568
85.38	546.917471647612
85.48	546.917335393655
85.59	546.916819212169
85.7	546.916303030683
85.8	546.915786849197
85.9	546.915270667711
86.01	546.915115556797
86.11	546.914960445883
86.21	546.914805334969
86.31	546.915166405541
86.42	546.915527476113
86.52	546.915888546685
86.62	546.916249617256
86.73	546.916155982662
86.83	546.916062348068
86.93	546.915968713473
87.04	546.915514008307
87.14	546.915059303141
87.24	546.914604597975
87.35	546.914149892808
87.45	546.913784804839
87.55	546.913419716869
87.65	546.913054628899
87.76	546.913144246096
87.86	546.913233863292
87.96	546.913323480489
88.06	546.913413097685
88.17	546.913502714882
88.27	546.913941451424
88.38	546.914380187966
88.48	546.914729307311
88.58	546.915078426657
88.69	546.915427546003
88.79	546.915776665348
88.89	546.916125784694
88.99	546.916160340335
89.1	546.916194895975
89.2	546.916229451616
89.31	546.915914887911
89.41	546.915600324206
89.51	546.915285760501
89.62	546.914971196796
89.72	546.914494361626
89.82	546.914017526455
89.92	546.913540691285
90.03	546.913378419819
90.13	546.913216148353
90.23	546.913053876888
90.34	546.912891605422
90.44	546.912934210198
90.55	546.912976814975
90.65	546.913019419751
90.75	546.913224295993
90.86	546.913429172235
90.96	546.913634048477
91.07	546.913838924719
91.17	546.914040983229
91.27	546.914243041738
91.38	546.914445100247
91.48	546.914442282514
91.59	546.914439464782
91.69	546.914436647049
91.8	546.914433829316
91.9	546.914243428999
92	546.914053028681
92.1	546.913862628364
92.21	546.913675045779
92.31	546.913487463195
92.42	546.91329988061
92.52	546.913112298026
92.63	546.912924715441
92.73	546.912941147054
92.83	546.912957578667
92.94	546.913161592864
93.04	546.913365607062
93.15	546.913569621259
93.25	546.913773635456
93.36	546.913977649653
93.46	546.91419271352
93.56	546.914407777386
93.66	546.914622841252
93.77	546.914633890921
93.87	546.914644940589
93.98	546.914655990258
94.08	546.914667039927
94.18	546.914897127696
94.29	546.915127215466
94.39	546.915357303236
94.5	546.915576341337
94.6	546.915795379437
94.7	546.916014417538
94.8	546.916233455639
94.91	546.916094540958
95.02	546.915955626277
95.12	546.915816711596
95.22	546.915458758814
95.32	546.915100806033
95.42	546.914742853251
95.53	546.914384900469
95.63	546.914035940441
95.74	546.913686980414
95.84	546.913338020386
95.95	546.91334701314
96.05	546.913356005895
96.16	546.913364998649
96.26	546.913373991403
96.36	546.913850482188
96.46	546.914326972973
96.57	546.914803463757
96.67	546.915270961788
96.78	546.915738459818
96.89	546.916205957849
96.99	546.916673455879
97.09	546.91714095391
97.19	546.917579900546
97.29	546.918018847183
97.4	546.91799029579
97.5	546.917961744397
97.61	546.917933193003
97.71	546.91790464161
97.81	546.917876090217
97.92	546.917501146515
98.02	546.917126202813
98.12	546.916751259111
98.23	546.916404866803
98.33	546.916058474494
98.43	546.915712082186
98.54	546.915365689878
98.64	546.914956822432
98.75	546.914547954986
98.85	546.914139087539
98.96	546.914076612402
99.06	546.914014137264
99.17	546.913951662126
99.27	546.913889186988
99.38	546.913898747721
99.48	546.913908308454
99.59	546.913917869186
99.69	546.913989905057
99.79	546.914061940927
99.89	546.914133976798
100	546.914206012668
100.1	546.914280344506
100.21	546.914354676343
100.31	546.91442900818
100.42	546.914431304147
100.52	546.914433600114
100.63	546.91443589608
100.73	546.914438192047
100.84	546.914517296042
100.94	546.914596400037
101.04	546.914675504032
101.15	546.91475231206
101.25	546.914829120088
101.35	546.914905928116
101.46	546.914982736144
101.56	546.914803065745
101.67	546.914623395347
101.77	546.914443724948
101.88	546.914187246521
101.98	546.913930768095
102.09	546.913674289668
102.19	546.913417811242
102.29	546.913295147293
102.39	546.913172483343
102.5	546.913049819394
102.6	546.913183633871
102.71	546.913317448349
102.81	546.913451262826
102.92	546.913585077303
103.02	546.913718891781
103.12	546.913769614665
103.22	546.91382033755
103.32	546.913737245957
103.42	546.913654154365
103.53	546.913571062772
103.63	546.913487971179
103.73	546.913404879586
103.84	546.91331393522
103.94	546.913222990854
104.04	546.913132046488
104.14	546.913124193715
104.24	546.913116340941
104.34	546.913108488168
104.44	546.913100635394
104.55	546.913040781491
104.65	546.912980927588
104.76	546.912921073684
104.86	546.912869072554
104.97	546.912817071424
105.07	546.912765070295
105.17	546.912713069165
105.27	546.912815076322
105.38	546.91291708348
105.49	546.913019090638
105.59	546.913173098926
105.69	546.913327107214
105.79	546.913481115502
105.89	546.91363512379
106	546.913797986192
106.1	546.913960848594
106.21	546.914123710995
106.31	546.914132565109
106.41	546.914141419223
106.51	546.914150273337
106.61	546.914159127451
106.71	546.914167981565
106.81	546.914137586333
106.91	546.9141071911
107.02	546.914067941754
107.12	546.914028692408
107.22	546.913989443061
107.33	546.913950193715
107.43	546.913910944369
107.54	546.914292689037
107.64	546.914674433705
107.75	546.915056178373
107.85	546.915477172388
107.95	546.915898166403
108.06	546.916319160417
108.16	546.916740154432
108.26	546.916819648967
108.36	546.916899143501
108.47	546.916978638036
108.57	546.916637138556
108.67	546.916295639076
108.78	546.915954139596
108.88	546.915612640116
108.98	546.915114326269
109.08	546.914616012423
109.19	546.914117698577
109.29	546.91396088421
109.4	546.913804069844
109.5	546.913647255478
109.6	546.913490441112
109.71	546.913389422336
109.82	546.913288403561
109.92	546.913187384786
110.02	546.913243180377
110.13	546.913298975968
110.24	546.913354771559
110.34	546.91341056715
110.44	546.913430572226
110.55	546.913450577301
110.65	546.913470582377
110.76	546.913434791861
110.86	546.913399001345
110.96	546.91336321083
111.06	546.913327420314
111.16	546.913291629798
111.27	546.913374435167
111.37	546.913457240536
111.48	546.91357583642
111.58	546.913694432305
111.68	546.913813028189
111.78	546.913931624074
111.88	546.914050219958
111.98	546.914193544245
112.09	546.914336868532
112.19	546.914480192819
112.29	546.914504921222
112.39	546.914529649624
112.49	546.914554378027
112.6	546.914579106429
112.7	546.914467007639
112.8	546.91435490885
112.91	546.91424281006
113.01	546.914105982868
113.11	546.913969155676
113.21	546.913832328484
113.31	546.913695501292
113.41	546.913729403633
113.52	546.913763305974
113.62	546.913797208316
113.72	546.913967937849
113.82	546.914138667382
113.93	546.914309396915
114.03	546.914480126449
114.13	546.914650855982
114.23	546.914778616857
114.34	546.914906377733
114.44	546.914863409075
114.54	546.914820440417
114.64	546.914777471759
114.75	546.914734503101
114.85	546.914691534443
114.95	546.914691417844
115.05	546.914691301244
115.15	546.914691184645
115.25	546.914734036703
115.36	546.914776888761
115.46	546.914819740819
115.56	546.914862592878
115.66	546.914824138767
115.77	546.914785684657
115.87	546.914747230547
115.97	546.914665924378
116.07	546.91458461821
116.17	546.914503312041
116.28	546.914422005873
116.38	546.914310773153
116.48	546.914199540434
116.58	546.914088307714
116.69	546.914058381163
116.79	546.914028454612
116.89	546.913998528061
116.99	546.913968601509
117.09	546.913938674958
117.2	546.913896351225
117.3	546.913854027492
117.4	546.913841630309
117.5	546.913829233127
117.61	546.913816835945
117.71	546.913804438762
117.81	546.91379204158
117.91	546.914094877703
118.01	546.914397713825
118.11	546.914700549948
118.21	546.915015783253
118.32	546.915331016558
118.42	546.915646249863
118.52	546.915961483168
118.63	546.916081766664
118.73	546.91620205016
118.83	546.916322333656
118.93	546.916127383847
119.04	546.915932434038
119.14	546.915737484229
119.24	546.91554253442
119.35	546.915233506415
119.45	546.914924478409
119.55	546.914615450403
119.65	546.914501372206
119.76	546.914387294009
119.86	546.914273215812
119.97	546.914159137615
120.07	546.914045059419
120.17	546.914003462879
120.27	546.913961866339
120.37	546.914034347996
120.47	546.914106829653
120.58	546.914179311311
120.68	546.914251792968
120.79	546.914324274625
120.89	546.914296388238
120.99	546.914268501851
121.1	546.914240615463
121.2	546.914140247419
121.3	546.914039879375
121.41	546.91393951133
121.51	546.913839143286
121.61	546.913641421986
121.72	546.913443700685
121.82	546.913245979385
121.92	546.913148626129
122.02	546.913051272873
122.13	546.912953919617
122.23	546.912856566361
122.33	546.913003018022
122.43	546.913149469682
122.54	546.913295921342
122.64	546.913539726259
122.74	546.913783531175
122.84	546.914027336092
122.94	546.914271141008
123.05	546.914514945925
123.15	546.914698481705
123.25	546.914882017485
123.36	546.914821748348
123.46	546.914761479212
123.56	546.914701210076
123.66	546.914640940939
123.76	546.914580671803
123.87	546.914363375321
123.97	546.914146078839
124.07	546.913928782357
124.17	546.913771755011
124.28	546.913614727665
124.38	546.91345770032
124.48	546.913300672974
124.59	546.91318875666
124.69	546.913076840346
124.79	546.912964924031
124.89	546.913010035063
125	546.913055146094
125.1	546.913100257126
125.2	546.913145368157
125.3	546.913385127494
125.41	546.913624886831
125.51	546.913864646168
125.61	546.914059294474
125.72	546.91425394278
125.82	546.914448591085
125.92	546.914643239391
126.03	546.914606575112
126.13	546.914569910833
126.23	546.914533246553
126.34	546.914301933968
126.44	546.914070621383
126.54	546.913839308798
126.64	546.913607996213
126.74	546.913376683628
126.85	546.913368341273
126.95	546.913359998918
127.05	546.913582969148
127.15	546.913805939378
127.26	546.914028909609
127.36	546.914251879839
127.46	546.914474850069
127.57	546.914190659815
127.67	546.913906469562
127.77	546.913622279308
127.87	546.913115118824
127.97	546.91260795834
128.07	546.912100797856
128.18	546.911593637372
128.28	546.911075384463
128.38	546.910557131553
128.48	546.910038878644
128.58	546.910027786219
128.69	546.910016693793
128.79	546.910005601368
128.89	546.909994508942
128.99	546.909836783317
129.1	546.909679057693
129.2	546.909521332068
129.3	546.909374698869
129.4	546.909228065669
129.5	546.90908143247
129.61	546.90893479927
129.71	546.908788166071
129.81	546.908752856407
129.91	546.908717546744
130.02	546.908828870279
130.12	546.908940193815
130.22	546.909051517351
130.32	546.909162840886
130.43	546.909274164422
130.53	546.909619893022
130.63	546.909965621622
130.73	546.910311350221
130.84	546.910545755285
130.94	546.910780160349
131.04	546.911014565413
131.14	546.911248970477
131.25	546.911328116785
131.35	546.911407263093
131.45	546.911486409401
131.55	546.911331150645
131.65	546.911175891889
131.76	546.911020633133
131.86	546.910865374377
131.96	546.910694730173
132.06	546.910524085969
132.17	546.910353441765
132.27	546.910338056316
132.37	546.910322670868
132.48	546.91030728542
132.58	546.910291899971
132.68	546.910276514523
132.78	546.910516396439
132.89	546.910756278356
132.99	546.91101154572
133.09	546.911266813085
133.19	546.911522080449
133.29	546.911777347814
133.4	546.912032615179
133.5	546.912141617783
133.6	546.912250620387
133.71	546.912359622991
133.81	546.91221335823
133.91	546.91206709347
134.02	546.911920828709
134.12	546.911774563949
134.22	546.911345236281
134.32	546.910915908613
134.43	546.910486580945
134.53	546.910203518037
134.63	546.90992045513
134.74	546.909637392223
134.84	546.909354329315
134.94	546.909498056734
135.04	546.909641784153
135.14	546.909785511572
135.25	546.910212301899
135.35	546.910639092225
135.45	546.911065882551
135.55	546.911492672878
135.66	546.911919463204
135.76	546.911942303555
135.86	546.911965143905
135.96	546.911561193929
136.06	546.911157243953
136.16	546.910753293977
136.27	546.910349344001
136.37	546.909945394025
136.47	546.909533315475
136.57	546.909121236925
136.68	546.908709158375
136.78	546.908701029801
136.89	546.908692901227
136.99	546.908684772653
137.1	546.908676644078
137.2	546.908595390472
137.3	546.908514136865
137.41	546.908432883258
137.51	546.908359758226
137.61	546.908286633193
137.71	546.908213508161
137.81	546.908140383128
137.91	546.907993430263
138.02	546.907846477397
138.12	546.907699524532
138.22	546.907625696699
138.32	546.907551868866
138.43	546.907478041034
138.53	546.907404213201
138.63	546.907330385368
138.73	546.907578426506
138.84	546.907826467644
138.94	546.908148336615
139.04	546.908470205585
139.14	546.908792074556
139.25	546.909113943527
139.35	546.909435812498
139.46	546.909623801504
139.56	546.90981179051
139.66	546.909999779517
139.76	546.909865899552
139.87	546.909732019588
139.97	546.909598139623
140.07	546.909464259659
140.17	546.909398488689
140.28	546.909332717719
140.38	546.909266946749
140.48	546.909335055743
140.59	546.909403164737
140.69	546.909471273732
140.79	546.909539382726
140.89	546.909472991061
141	546.909406599397
141.1	546.909340207733
141.2	546.909205707074
141.31	546.909071206415
141.41	546.908936705756
141.51	546.908802205097
141.61	546.908539981395
141.72	546.908277757692
141.82	546.90801553399
141.92	546.907887810946
142.02	546.907760087902
142.13	546.907632364858
142.23	546.907504641814
142.33	546.907376918771
142.44	546.907371561944
142.54	546.907366205117
142.65	546.907488571334
142.75	546.907610937551
142.85	546.907733303767
142.95	546.907855669984
143.06	546.907978036201
143.16	546.908381614625
143.26	546.908785193049
143.37	546.909188771473
143.47	546.90946998368
143.57	546.909751195887
143.68	546.910032408094
143.78	546.910313620301
143.88	546.910668874838
143.98	546.911024129374
144.09	546.911379383911
144.19	546.911453426241
144.29	546.911527468571
144.4	546.911601510901
144.5	546.911675553231
144.6	546.911857020374
144.71	546.912038487518
144.81	546.912219954661
144.91	546.912327379475
145.01	546.912434804289
145.11	546.912542229102
145.22	546.912649653916
145.32	546.912104742042
145.42	546.911559830168
145.53	546.911014918294
145.63	546.910362581606
145.73	546.909710244919
145.84	546.909057908231
145.94	546.908405571543
146.04	546.907736511539
146.14	546.907067451535
146.25	546.906398391531
146.35	546.906381668214
146.45	546.906364944898
146.56	546.906348221581
146.66	546.906331498265
146.76	546.906314774948
146.87	546.906857857339
146.97	546.907400939729
147.08	546.907960745436
147.18	546.908520551143
147.28	546.90908035685
147.39	546.909640162557
147.49	546.910199968264
147.59	546.910547837078
147.7	546.910895705892
147.8	546.911243574706
147.9	546.911031637814
148	546.910819700921
148.11	546.910607764028
148.21	546.910395827136
148.31	546.910062355746
148.41	546.909728884355
148.52	546.909395412965
148.62	546.909273878468
148.72	546.909152343971
148.83	546.909030809473
148.93	546.908909274976
149.04	546.909173927249
149.14	546.909438579523
149.24	546.909703231796
149.35	546.910089418567
149.45	546.910475605338
149.56	546.910861792109
149.66	546.91124797888
149.77	546.911463813418
149.87	546.911679647955
149.97	546.911895482493
150.08	546.91172513026
150.18	546.911554778027
150.28	546.911384425794
150.39	546.911214073561
150.49	546.911142180444
150.6	546.911070287327
150.7	546.910998394209
150.8	546.911096853325
150.91	546.911195312441
151.01	546.911293771557
151.11	546.911392230673
151.21	546.911490689789
151.32	546.911167633489
151.42	546.910844577188
151.52	546.910423061772
151.63	546.910001546356
151.73	546.90958003094
151.83	546.909158515524
151.94	546.908737000107
152.04	546.908668918961
152.14	546.908600837815
152.25	546.908532756669
152.35	546.908886190939
152.45	546.909239625209
152.56	546.909593059479
152.66	546.909946493749
152.76	546.91018821132
152.86	546.910429928892
152.96	546.910671646463
153.07	546.910559929765
153.17	546.910448213067
153.28	546.910336496368
153.38	546.91022477967
153.48	546.90999819016
153.59	546.909771600651
153.69	546.909545011141
153.79	546.90943013833
153.9	546.909315265519
154	546.909200392708
154.1	546.909085519896
154.2	546.908904067027
154.31	546.908722614158
154.41	546.908541161289
154.51	546.908474581231
154.62	546.908408001173
154.72	546.908341421116
154.83	546.908274841058
154.93	546.908208261
155.03	546.90832385123
155.13	546.90843944146
155.23	546.908621611748
155.33	546.908803782035
155.44	546.908985952323
155.54	546.909168122611
155.64	546.909350292899
155.75	546.909333514908
155.85	546.909316736917
155.95	546.909299958926
156.05	546.909101010648
156.15	546.908902062369
156.26	546.90870311409
156.36	546.908504165812
156.46	546.908460461155
156.57	546.908416756499
156.67	546.908373051842
156.78	546.908528295464
156.88	546.908683539086
156.98	546.908838782708
157.09	546.90899402633
157.19	546.909158679422
157.29	546.909323332514
157.4	546.909487985606
157.5	546.909497395076
157.6	546.909506804546
157.7	546.909516214016
157.81	546.909525623486
157.91	546.909322218844
158.02	546.909118814201
158.12	546.908915409559
158.22	546.908702595447
158.32	546.908489781335
158.42	546.908276967223
158.53	546.908064153111
158.63	546.907851338999
158.73	546.907641904708
158.84	546.907432470417
158.94	546.907435850237
159.04	546.907439230058
159.15	546.907442609879
159.25	546.9074459897
159.35	546.90744936952
159.45	546.907557502373
159.56	546.907665635225
159.66	546.907773768078
159.76	546.907878521109
159.86	546.907983274141
159.96	546.908088027172
160.06	546.908192780204
160.17	546.90796436718
160.27	546.907735954156
160.37	546.907507541133
160.48	546.907174375077
160.58	546.906841209022
160.69	546.906508042967
160.79	546.906174876912
160.89	546.906290577242
161	546.906406277573
161.1	546.906521977904
161.2	546.90697084429
161.3	546.907419710676
161.41	546.907868577062
161.51	546.908317443448
161.62	546.908766309834
161.72	546.909208911001
161.83	546.909651512167
161.93	546.909645246948
162.03	546.909638981729
162.13	546.909632716509
162.23	546.90962645129
162.34	546.909620186071
162.44	546.90935952628
162.54	546.909098866489
162.65	546.908838206699
162.75	546.908583812128
162.85	546.908329417556
162.96	546.908075022985
163.06	546.907820628414
163.16	546.907566233842
163.26	546.907235409644
163.37	546.906904585445
163.47	546.906828155817
163.57	546.90675172619
163.67	546.906675296562
163.78	546.906598866934
163.89	546.906522437307
163.99	546.906720364412
164.21	546.907116218623
164.31	546.907390575355
164.42	546.907664932088
164.52	546.907939288821
164.62	546.908213645554
164.72	546.908488002287
164.83	546.908899308097
164.93	546.909310613908
165.04	546.909447562985
165.14	546.909584512063
165.24	546.90972146114
165.35	546.909858410218
165.45	546.909995359295
165.56	546.910067010323
165.66	546.91013866135
165.76	546.910210312378
165.86	546.910145014328
165.97	546.910079716278
166.07	546.910014418228
166.17	546.909949120178
166.27	546.909883822129
166.38	546.909837624722
166.48	546.909791427316
166.58	546.909810527959
166.68	546.909829628603
166.78	546.909848729246
166.89	546.909867829889
166.99	546.909886930533
167.1	546.909906031176
167.2	546.909785382151
167.3	546.909664733125
167.4	546.909524983456
167.51	546.909385233787
167.61	546.909245484117
167.72	546.909105734448
167.82	546.908965984779
167.92	546.909066508468
168.02	546.909167032157
168.12	546.909267555847
168.23	546.909507829205
168.33	546.909748102563
168.54	546.91022864928
168.65	546.910182792661
168.86	546.910091079423
168.96	546.909804949446
169.06	546.909518819469
169.17	546.909232689492
169.27	546.908946559514
169.37	546.908660429537
169.47	546.908453611674
169.58	546.90824679381
169.68	546.908326105923
169.78	546.908405418037
169.88	546.908484730151
169.99	546.908564042264
170.09	546.908643354378
170.2	546.90891142019
170.3	546.909179486003
170.4	546.909447551815
170.51	546.909636305514
170.61	546.909825059213
170.71	546.910013812912
170.82	546.91020256661
170.92	546.910391320309
171.03	546.910156901295
171.13	546.909922482281
171.23	546.909499309567
171.34	546.909076136854
171.44	546.908652964141
171.54	546.908229791428
171.64	546.907806618715
171.75	546.907729511648
171.85	546.907652404582
171.96	546.907575297516
172.06	546.907921363163
172.16	546.908267428809
172.26	546.908613494456
172.36	546.908959560103
172.47	546.909321713959
172.57	546.909683867815
172.67	546.910046021671
172.78	546.91006210988
172.88	546.910078198089
172.98	546.910094286298
173.09	546.910110374507
173.19	546.910110540506
173.29	546.910110706504
173.4	546.910110872503
173.5	546.910094950293
173.6	546.910079028082
173.7	546.910063105872
173.81	546.910047183661
173.91	546.910031261451
174.01	546.910014957021
174.11	546.909998652591
174.22	546.909998270371
174.32	546.909997888151
174.42	546.909997505932
174.52	546.909997123712
174.63	546.909996741492
174.73	546.910078652214
174.83	546.910160562935
174.93	546.910242473656
175.04	546.910324766598
175.14	546.910407059539
175.24	546.91048935248
175.35	546.910571645421
175.45	546.910639151243
175.55	546.910706657065
175.66	546.910774162886
175.76	546.910759375767
175.87	546.910744588648
175.97	546.910729801528
176.07	546.910715014409
176.17	546.91070022729
176.28	546.910899656901
176.38	546.911099086513
176.49	546.911313303244
176.59	546.911527519974
176.69	546.911741736705
176.79	546.911955953436
176.9	546.912170170167
177	546.911863792534
177.1	546.911557414901
177.21	546.911251037269
177.31	546.910730442905
177.42	546.910209848541
177.52	546.909689254178
177.62	546.909168659814
177.72	546.908831922648
177.82	546.908495185481
177.92	546.908158448315
178.03	546.908342305513
178.13	546.90852616271
178.24	546.908710019907
178.34	546.908893877105
178.44	546.909193242954
178.54	546.909492608803
178.65	546.909791974653
178.75	546.909907483305
178.85	546.910022991957
178.96	546.910138500609
179.06	546.910254009261
179.17	546.910369517913
179.27	546.910545743393
179.38	546.910721968873
179.48	546.9107826857
179.59	546.910843402528
179.69	546.910904119356
179.79	546.910964836183
179.89	546.911025553011
180	546.910915271147
180.1	546.910804989283
180.2	546.910694707419
180.31	546.910523708728
180.41	546.910352710036
180.51	546.910181711344
180.61	546.910010712653
180.72	546.909618965348
180.82	546.909227218044
180.92	546.908835470739
181.03	546.908614722126
181.13	546.908393973513
181.23	546.908173224901
181.33	546.907952476288
181.43	546.907886488541
181.54	546.907820500795
181.64	546.907754513049
181.75	546.907909273915
181.85	546.908064034782
181.96	546.908218795648
182.06	546.908373556515
182.16	546.908528317381
182.27	546.908879298108
182.37	546.909230278835
182.48	546.909426498695
182.58	546.909622718556
182.69	546.909818938416
182.79	546.910015158277
182.89	546.910211378138
183	546.910129380441
183.1	546.910047382744
183.2	546.909965385047
183.31	546.909687167489
183.41	546.909408949932
183.51	546.909130732375
183.62	546.908852514817
183.72	546.908542200439
183.82	546.908231886061
183.93	546.907921571683
184.03	546.907889474862
184.13	546.907857378041
184.24	546.90782528122
184.34	546.9077931844
184.44	546.907689327587
184.55	546.907585470774
184.65	546.907481613961
184.76	546.907409853969
184.86	546.907338093977
184.96	546.907266333985
185.06	546.907194573993
185.17	546.907300963915
185.27	546.907407353837
185.38	546.907513743759
185.48	546.907691893673
185.58	546.907870043588
185.69	546.908048193502
185.79	546.908226343416
185.9	546.90840449333
186	546.908273864524
186.1	546.908143235719
186.21	546.907834456998
186.31	546.907525678278
186.42	546.907216899558
186.52	546.906908120838
186.62	546.906599342118
186.72	546.906373717597
186.83	546.906148093076
186.93	546.905922468555
187.03	546.906005622754
187.13	546.906088776953
187.24	546.906171931152
187.34	546.906255085351
187.44	546.906407864428
187.54	546.906560643505
187.65	546.906713422582
187.75	546.906783047461
187.85	546.906852672339
187.96	546.906922297217
188.06	546.906991922095
188.16	546.907220479414
188.26	546.907449036733
188.37	546.907677594053
188.47	546.907836526494
188.58	546.907995458935
188.68	546.908154391376
188.78	546.908313323818
188.89	546.908472256259
188.99	546.908743495213
189.1	546.909014734166
189.2	546.909127040679
189.3	546.909239347191
189.41	546.909351653704
189.51	546.909463960216
189.62	546.909576266728
189.72	546.909255600013
189.82	546.908934933297
189.93	546.908614266581
190.03	546.908181293353
190.13	546.907748320125
190.24	546.907315346897
190.34	546.906882373669
190.44	546.906617306467
190.55	546.906352239265
190.65	546.906087172063
190.75	546.906255078089
190.86	546.906422984116
190.96	546.906590890142
191.06	546.906758796168
191.17	546.90688691352
191.27	546.907015030872
191.38	546.907143148224
191.48	546.90710335955
191.58	546.907063570876
191.68	546.907023782202
191.78	546.906983993528
191.88	546.906944204854
191.98	546.907263439741
192.08	546.907582674628
192.19	546.907941698189
192.29	546.90830072175
192.39	546.908659745312
192.49	546.909018768873
192.6	546.909377792434
192.71	546.90977223768
192.81	546.910166682925
192.91	546.910561128171
193.01	546.910596549856
193.12	546.91063197154
193.22	546.910667393225
193.33	546.910702814909
193.43	546.910413090452
193.53	546.910123365994
193.63	546.909833641536
193.73	546.909508495393
193.83	546.909183349251
193.94	546.908858203108
194.04	546.908533056966
194.14	546.908125087436
194.25	546.907717117907
194.35	546.907309148377
194.45	546.90722632499
194.55	546.907143501603
194.65	546.907060678216
194.75	546.906977854829
194.86	546.906895031442
194.96	546.906888558289
195.06	546.906882085135
195.17	546.906958435369
195.27	546.907034785603
195.37	546.907111135837
195.47	546.907187486071
195.58	546.907263836305
195.68	546.907007707916
195.79	546.906751579527
195.89	546.906495451138
195.99	546.906162972515
196.1	546.905830493892
196.2	546.90549801527
196.3	546.905165536647
196.4	546.90523415358
196.51	546.905302770514
196.61	546.905371387447
196.71	546.905772483003
196.82	546.906173578559
196.93	546.906574674116
197.03	546.906975769672
197.13	546.907082543629
197.24	546.907189317586
197.34	546.907296091543
197.44	546.907001769944
197.54	546.906707448345
197.65	546.906413126746
197.75	546.906118805147
197.85	546.906064817084
197.95	546.906010829021
198.05	546.905956840959
198.15	546.906197174495
198.26	546.906437508031
198.36	546.906677841567
198.46	546.906918175103
198.57	546.907158508639
198.67	546.907429569133
198.77	546.907700629627
198.87	546.907731356585
198.98	546.907762083543
199.08	546.907792810501
199.18	546.907823537459
199.29	546.907854264417
199.39	546.907531214361
199.49	546.907208164306
199.59	546.90688511425
199.69	546.906531337236
199.79	546.906177560223
199.9	546.905823783209
200	546.905470006195
200.1	546.905384785781
200.21	546.905299565367
200.31	546.905214344953
200.41	546.905482901552
200.51	546.905751458151
200.62	546.906020014751
200.72	546.90628857135
200.82	546.906271381634
200.93	546.906254191918
201.03	546.906237002202
201.13	546.905951255887
201.23	546.905665509571
201.33	546.905379763256
201.43	546.90509401694
201.54	546.904808270625
201.64	546.904698941641
201.74	546.904589612658
201.85	546.90476602999
201.95	546.904942447322
202.05	546.905118864653
202.16	546.905295281985
202.26	546.905471699317
202.36	546.905813119719
202.46	546.906154540121
202.57	546.906495960522
202.67	546.906660963592
202.77	546.906825966662
202.88	546.906990969732
202.98	546.907155972801
203.08	546.907241912463
203.18	546.907327852125
203.29	546.907413791787
203.39	546.907334728379
203.49	546.907255664971
203.59	546.907176601563
203.7	546.907097538155
203.8	546.906921347003
203.9	546.906745155851
204	546.9065689647
204.1	546.906471836956
204.21	546.906374709212
204.31	546.906277581468
204.41	546.906180453724
204.51	546.90608332598
204.62	546.906297985097
204.72	546.906512644214
204.82	546.906824431075
204.92	546.907136217936
205.03	546.907448004797
205.13	546.907759791657
205.23	546.908071578518
205.34	546.908020610477
205.44	546.907969642436
205.54	546.907918674394
205.64	546.907555919492
205.74	546.90719316459
205.85	546.906830409688
205.95	546.906467654786
206.06	546.906292140751
206.16	546.906116626716
206.26	546.905941112681
206.37	546.906128353548
206.47	546.906315594415
206.57	546.906502835283
206.68	546.90669007615
206.78	546.906630303615
206.88	546.90657053108
206.98	546.906510758545
207.09	546.906263745143
207.19	546.90601673174
207.29	546.905769718338
207.39	546.905522704936
207.49	546.905275691534
207.6	546.904997672684
207.7	546.904719653835
207.8	546.904688648388
207.91	546.904657642941
208.01	546.904626637493
208.11	546.904595632046
208.22	546.904564626599
208.32	546.904535115801
208.43	546.904505605002
208.53	546.904476094204
208.63	546.904477588853
208.73	546.904479083501
208.83	546.90448057815
208.94	546.904482072799
209.04	546.904437239768
209.15	546.904392406737
209.25	546.904347573706
209.35	546.904301246026
209.45	546.904254918347
209.56	546.904208590667
209.66	546.904162262988
209.76	546.904426872161
209.86	546.904691481334
209.97	546.904956090507
210.07	546.90526702736
210.17	546.905577964213
210.27	546.905888901066
210.37	546.906199837918
210.48	546.906510774771
210.58	546.906365804976
210.68	546.90622083518
210.79	546.905764928532
210.89	546.905309021885
210.99	546.904853115237
211.1	546.904397208589
211.2	546.903941301941
211.3	546.903493177709
211.4	546.903045053477
211.51	546.902596929245
[truncated: 83,921 more rows]
