# Supplementary material for: Editorial Note: The role of 9-O-acetylated glycan receptor moieties in the typhoid toxin binding and intoxication
Source: PLoS Pathog. 2026 Jul 13;22(7):e1014413. doi: 10.1371/journal.ppat.1014413 (PMC13362111; doi:10.1371/journal.ppat.1014413)
Supplement: S1 File — (ZIP) [file ppat.1014413.s001.zip › SPR Data/OpenSPR/2020-01-06--16-14-49--TyT WT/Test_Injections.txt]

580.53	buffer
703.09	buffer
830.83	buffer
951.99	imd
1073.2	h2o
1194.24	cobalt
1314.88	h2o
1436.14	stripping
1557.63	h2o
1679.22	cobalt
1802.75	h2o
1924.05	buffer
2044.96	TyT WT
2166.22	buffer
2287.38	buffer
2409.87	buffer
2532.19	a23	625µM
2658.27	buffer
2779.97	a23	1.25mM
2902.4	buffer
3024.68	a23	2.5mM
3150.84	buffer
3272.46	a23	5mM
3398.69	buffer
3520.5	a23	10mM
3675.52	buffer
3870.7	a23	1.25mM
4006.03	buffer
4215.86	a23	1.25mM
4367.71	buffer
4584.73	buffer
4743.37	buffer
4896.18	buffer
5049.07	buffer
5164.53	buffer
5305.15	buffer
5429.25	buffer
5568.4	a26	125µM
5694.2	buffer
5823.5	a26	250µM
5949.94	buffer
6080.74	a26	500µM
6222.97	buffer
6387.89	a26	1mM
6519.2	buffer
6681.5	a26	2.5mM
6832.65	buffer
7083.76	buffer
7206.73	buffer
7364.08	buffer
7519.48	buffer
7770.4	buffer
7944	buffer
8089.92	a23 9oac	125µM
8217.63	buffer
8368.47	a23 9oac	125µM
8504.02	buffer
8630.76	a23	250µM
8761.6	buffer
8902.76	a23 9oac	500µM
9057.88	buffer
9191.55	a23 9oac	1mM
9373.02	buffer
9517.49	a23 9oac	2.5mM
9690.86	buffer
