# Supplementary material for: Editorial Note: The role of 9-O-acetylated glycan receptor moieties in the typhoid toxin binding and intoxication
Source: PLoS Pathog. 2026 Jul 13;22(7):e1014413. doi: 10.1371/journal.ppat.1014413 (PMC13362111; doi:10.1371/journal.ppat.1014413)
Supplement: S1 File — (ZIP) [file ppat.1014413.s001.zip › SPR Data/OpenSPR/2020-01-06--16-14-49--TyT WT/TraceDrawerExport/2020-01-06--16-14-49--TyT WT_CH1_RAW.txt]

X_buffer _580.53s	Y_buffer _580.53s	X_buffer _703.09s	Y_buffer _703.09s	X_buffer _830.83s	Y_buffer _830.83s	X_imd _951.99s	Y_imd _951.99s	X_h2o _1073.2s	Y_h2o _1073.2s	X_cobalt _1194.24s	Y_cobalt _1194.24s	X_h2o _1314.88s	Y_h2o _1314.88s	X_stripping _1436.14s	Y_stripping _1436.14s	X_h2o _1557.63s	Y_h2o _1557.63s	X_cobalt _1679.22s	Y_cobalt _1679.22s	X_h2o _1802.75s	Y_h2o _1802.75s	X_buffer _1924.05s	Y_buffer _1924.05s	X_TyT WT _2044.96s	Y_TyT WT _2044.96s	X_buffer _2166.22s	Y_buffer _2166.22s	X_buffer _2287.38s	Y_buffer _2287.38s	X_buffer _2409.87s	Y_buffer _2409.87s	X_a23 625µM_2532.19s	Y_a23 625µM_2532.19s	X_buffer _2658.27s	Y_buffer _2658.27s	X_a23 1.25mM_2779.97s	Y_a23 1.25mM_2779.97s	X_buffer _2902.4s	Y_buffer _2902.4s	X_a23 2.5mM_3024.68s	Y_a23 2.5mM_3024.68s	X_buffer _3150.84s	Y_buffer _3150.84s	X_a23 5mM_3272.46s	Y_a23 5mM_3272.46s	X_buffer _3398.69s	Y_buffer _3398.69s	X_a23 10mM_3520.5s	Y_a23 10mM_3520.5s
0	0	0	0	0	0	0	0	0	0	0	0	0	0	0	0	0	0	0	0	0	0	0	0	0	0	0	0	0	0	0	0	0	0	0	0	0	0	0	0	0	0	0	0	0	0	0	0	0	0
0.629999999999995	0.320730631983679	0.309999999999945	-0.505462939941026	0.0999999999999091	-0.221122762013692	0.360000000000014	-0.0379466280264751	0.519999999999982	0.00218937009321962	0.309999999999945	0.0158674350814181	0.409999999999854	0.162015146997874	0.319999999999936	0.156025510023028	0.369999999999891	0.137295233912482	0.440000000000055	-0.113652142999854	0.440000000000055	0.401909822016933	0.400000000000091	-0.325156266967497	0.460000000000036	-0.101941447951504	0.240000000000236	0.0554383630060329	0.440000000000055	-0.0706622499819787	0.110000000000127	0.090120095023849	0.429999999999836	-0.0884398180005519	0.380000000000109	0.129367282056592	0.450000000000273	-0.0330727120854135	0.0999999999999091	-0.268317303039112	0.230000000000018	0.0328482369695848	0.4699999999998	0.000416702050642925	0.349999999999909	0.27228587805439	0.360000000000127	-0.0240413539813744	0.110000000000127	0.200009523950939
0.879999999999995	0.641461264990539	0.439999999999941	-0.600739807964601	0.459999999999923	-0.442245524027385	0.480000000000018	-0.239813631992547	0.619999999999891	0.122998505048599	0.420000000000073	0.0317348710723309	0.569999999999936	0.324030293995747	0.419999999999845	-0.0794185330050823	0.489999999999782	-0.696386003028238	0.559999999999945	-0.227304285090213	0.589999999999918	0.803819643920178	0.529999999999973	-0.650312533934994	0.6099999999999	-0.203882894993512	0.350000000000364	-0.130289114963489	0.569999999999709	0.249729427991952	0.460000000000036	0.180240190047698	0.579999999999927	-0.176879635091609	0.490000000000236	0.00823345396838704	0.620000000000346	-0.0661454240571402	0.489999999999782	-0.536634605964537	0.380000000000109	0.0656964739391697	0.569999999999709	0.000833403987599013	0.4699999999998	0.544571755995094	0.4699999999998	-0.0480827079627488	0.489999999999782	0.40001904892506
0.980000000000018	0.9621918979974	0.549999999999955	-0.696016675988176	0.649999999999977	-0.663368285017896	0.580000000000041	-0.441680638004982	0.740000000000009	-0.0102825249541638	0.519999999999982	0.0476023060400621	0.669999999999845	0.486045440993621	0.539999999999964	-0.314862575010011	0.599999999999909	-1.53006724110583	0.700000000000045	-0.340956428090067	0.690000000000055	1.20572946593711	0.630000000000109	-0.697995626978809	0.720000000000027	-0.305824341921834	0.450000000000273	-0.316016593046697	0.670000000000073	0.491122848075065	0.559999999999945	0.270360285071547	0.679999999999836	-0.265319452068979	0.599999999999909	-0.112900374006131	0.720000000000255	-0.0992181350056853	0.610000000000127	-0.804951909003648	0.490000000000236	0.0985447109087545	0.710000000000036	0.464195697986725	0.570000000000164	0.371136691001084	0.579999999999927	0.0301824420603225	0.599999999999909	0.472584810950138
1.08000000000004	1.27547234399117	0.909999999999968	-0.791293544011751	0.75	-0.884491047031588	0.689999999999941	-0.643547642994236	0.839999999999918	-0.143563553933745	0.619999999999891	0.0634697410077933	0.769999999999982	0.648060587991495	0.639999999999873	-0.824034097945514	0.699999999999818	-2.36374847804655	0.819999999999936	-0.454608570066739	0.799999999999955	1.60763928795404	0.730000000000018	-0.745678718999443	0.819999999999936	-0.407765789987025	0.5600000000004	-0.501744071016219	0.779999999999745	0.732516268044492	0.660000000000309	0.360480380095396	0.779999999999745	-0.353759270069531	0.699999999999818	-0.234034201980649	0.820000000000164	-0.132290847091099	0.7199999999998	-1.07326921204276	0.590000000000146	0.131392947992026	0.819999999999709	0.927557990962669	0.670000000000073	0.197701624983893	0.679999999999836	0.108447591969707	0.699999999999818	0.545150573998399
1.26999999999998	1.58875278896176	1.00999999999999	-0.886570412035326	0.849999999999909	-0.564347300041845	0.789999999999964	-0.845414646960307	0.940000000000055	-0.276844582913327	0.720000000000027	0.0793371760892114	0.879999999999882	0.810075734989368	0.740000000000009	-1.33320561997152	0.799999999999955	-2.96669977501551	0.920000000000073	-0.568260713066593	0.900000000000091	2.00954911099416	0.830000000000155	-0.646725721935582	0.920000000000073	-0.509707236915347	0.660000000000309	-0.687471548985741	0.880000000000109	0.973909686990737	0.760000000000218	0.450600475005558	0.880000000000109	-0.442199087046902	0.800000000000182	-0.355168029955166	0.920000000000073	-0.178419687017595	0.819999999999709	-1.1280156460316	0.700000000000273	0.167294957918784	0.920000000000073	1.39092028496179	0.779999999999745	0.0242665599898828	0.779999999999745	0.186712740969597	0.800000000000182	0.592964733982626
1.38	1.90203323495552	1.11000000000001	-0.981847279945214	0.959999999999923	-0.0739877119713128	0.899999999999977	-1.04728165194956	1.03999999999996	-0.410125612006595	0.819999999999936	0.238968118992489	0.979999999999791	0.972090881987242	0.839999999999918	-1.84237714302071	0.909999999999854	-3.56965107107499	1.03999999999996	-0.749487175994545	1	2.41145893301109	0.940000000000055	-0.547772724985407	1.01999999999998	-0.611648684980537	0.760000000000218	-0.873199027978444	0.980000000000018	1.21530310707385	0.860000000000127	0.186750089028465	0.989999999999782	-0.530638904024272	0.900000000000091	-0.476301858043371	1.01999999999998	-0.224548527057777	0.920000000000073	-1.18276208002044	0.800000000000182	0.203196968982411	1.01999999999998	1.85428257896092	0.920000000000073	-0.149168505004127	0.889999999999873	0.264977890992668	0.909999999999854	0.640778894990035
1.49000000000001	2.12744923999253	1.23000000000002	-0.940213363946896	1.05999999999995	0.416371875985533	1	-1.2491486570525	1.13999999999987	-0.543406640986177	0.930000000000064	0.398599062009453	1.07999999999993	0.738846861963793	0.949999999999818	-2.35154866493303	1.00999999999999	-4.17260236702077	1.17000000000007	-1.30026857902976	1.1099999999999	2.61433678292633	1.03999999999996	-0.448819728944727	1.12999999999988	-0.508686437001415	0.870000000000346	-1.114364868954	1.07999999999993	1.45669652704328	0.970000000000255	-0.0771002959254474	1.09000000000015	-0.979598236085621	1.01000000000022	-0.59743568704107	1.13000000000011	-0.270677366984273	1.02999999999975	-0.864386390048821	0.900000000000091	-0.11496870308747	1.12999999999965	2.31764487296005	1.03999999999996	-0.322603569998137	0.989999999999782	0.343243041015739	1.01000000000022	0.688593055997444
1.59000000000003	2.35286524389267	1.32999999999993	-0.393116508007552	1.15999999999997	0.906731463942378	1.10000000000002	-1.41306903503846	1.25999999999999	-0.67668767098894	1.02999999999997	0.667259155079591	1.22999999999979	0.580933375999848	1.04999999999995	-2.86072018798222	1.17999999999984	-4.77555366410343	1.31999999999994	-1.85104998206498	1.24000000000001	2.71714543794133	1.18000000000006	-0.349866731994553	1.26999999999998	-0.405724189931789	0.970000000000255	-1.35553071004324	1.19000000000005	1.6980899470127	1.07000000000016	-0.588215250900248	1.25	-1.4285575670101	1.11000000000013	-0.915781209982924	1.24000000000024	-0.316806207024456	1.13000000000011	-0.546010700986699	1	-0.433134376066846	1.25999999999976	2.78100716604968	1.15999999999985	-0.496038636015328	1.09999999999991	0.525901946957674	1.11000000000013	0.736407215981671
1.70000000000005	2.57828124892967	1.43999999999994	0.153980348045479	1.28999999999996	1.39709105201291	1.26999999999998	-1.19844560003912	1.37999999999988	-0.651002050972238	1.1400000000001	0.935919248036043	1.33999999999992	0.423019889012721	1.17999999999984	-3.1344476680033	1.28999999999996	-4.5961173300384	1.49000000000001	-2.40183138510019	1.36999999999989	2.81995409295632	1.34000000000015	-0.250913734930691	1.38999999999987	-0.302761941952667	1.07000000000016	-1.62071786803608	1.30999999999995	1.6190916890082	1.17000000000007	-1.09933020496555	1.36000000000013	-1.87751689804827	1.2800000000002	-0.917622936981388	1.36000000000013	-0.362935047064639	1.27999999999975	-0.227635011015082	1.17000000000007	-0.75130004802304	1.37999999999965	3.2443694600488	1.27999999999975	-0.669473701009338	1.19999999999982	0.579737672978808	1.23999999999978	0.78422137698908
1.80000000000007	2.80369725294349	1.53999999999996	0.701077203984823	1.39999999999998	1.88745063996976	1.38	-0.983822165039783	1.49000000000001	-0.625316430955536	1.25	1.2045793409925	1.43999999999983	0.265106402935089	1.27999999999997	-2.99332612291892	1.39999999999986	-4.78470617304083	1.59999999999991	-2.95261278802172	1.47000000000003	2.92276274694814	1.44000000000005	-0.102338408964897	1.49000000000001	-0.199799694996727	1.20000000000027	-1.88590502500574	1.40999999999985	1.08950498508875	1.28999999999996	-1.61044515891717	1.46000000000004	-2.32647622908644	1.38000000000011	-0.919464665003034	1.46000000000004	-0.409063888014316	1.38000000000011	0.090740678047041	1.28999999999996	-1.06946572009292	1.48999999999978	3.37046984202516	1.38000000000011	-0.564002205010183	1.32000000000016	0.633573397976761	1.36999999999989	0.759469774948229
1.91000000000008	2.79624706695358	1.65999999999997	1.24817405901467	1.5	2.05766648002736	1.48000000000002	-0.769198730040443	1.58999999999992	-0.599630811962015	1.34999999999991	1.31360849104567	1.54999999999995	0.340436935971411	1.37999999999988	-2.8522045789714	1.5	-4.97329501502009	1.74000000000001	-3.02018710908669	1.56999999999994	2.82269355193421	1.53999999999996	0.0462369170008969	1.59999999999991	0.11639524700513	1.30000000000018	-2.15109218299858	1.50999999999976	0.559918282078797	1.39000000000033	-1.85770972791488	1.55999999999995	-2.62144246801199	1.48000000000002	-1.11667635997037	1.57000000000016	-0.394593684063693	1.48999999999978	0.463862800984316	1.40000000000009	-1.42353340299906	1.58999999999969	3.4965702250247	1.48000000000002	-0.458530707987848	1.42000000000007	0.737967154009311	1.51999999999998	0.526293695997992
2.00999999999999	2.59573784092026	1.75999999999999	1.38508484303657	1.61000000000001	2.19480103999103	1.58000000000004	-0.390654917964639	1.69000000000005	-0.573945191945313	1.46000000000004	1.42263764109885	1.64999999999986	0.415767469007733	1.49000000000001	-2.71108303502388	1.59999999999991	-4.19090738500927	1.86999999999989	-2.85837968704072	1.67000000000007	2.72262435692028	1.6400000000001	0.194812243080378	1.70000000000005	0.432590189006987	1.41000000000031	-2.17511349899269	1.61999999999989	0.0303315780456614	1.49000000000024	-2.10497429600309	1.67000000000007	-2.91640870705123	1.57999999999993	-1.31388805505139	1.67000000000007	-0.21337537805266	1.58999999999969	0.836984924035278	1.5	-1.77760108601888	1.69000000000005	3.62267060802424	1.59000000000015	-0.353059211988693	1.51999999999998	0.842360910041862	1.61999999999989	0.293117616934069
2.22000000000003	2.39522861591013	1.86000000000001	1.52199562705846	1.70999999999992	2.33193559904521	1.67999999999995	-0.0121111060025214	1.78999999999996	-0.294169409016831	1.55999999999995	1.53166679103833	1.75	0.491098001930368	1.58999999999992	-2.56996148993949	1.69999999999982	-3.40851975602163	1.99000000000001	-2.69657226499476	1.76999999999998	2.62255516099685	1.75	0.0659143950088037	1.79999999999995	0.748785131008844	1.51000000000022	-2.19913481498679	1.7199999999998	-0.420256866959789	1.59000000000015	-2.3522388650008	1.76999999999998	-3.21137494699997	1.69000000000005	-1.51109975104191	1.76999999999998	-0.0321570730648091	1.69999999999982	1.06040648199723	1.60000000000036	-2.13166876801552	1.79999999999973	3.79224673395129	1.69000000000005	-0.302704445971358	1.61999999999989	0.946754665960725	1.7199999999998	0.059941537983832
2.36000000000001	2.2021695768899	1.96999999999991	1.42649765598435	1.80999999999995	2.46907015900888	1.77999999999997	0.366432706982778	1.88999999999987	-0.0143936249514809	1.66000000000008	1.64069594109151	1.8599999999999	0.56642853496669	1.68999999999983	-2.15511246597089	1.79999999999995	-2.62613212601082	2.09999999999991	-2.53476484306248	1.86999999999989	2.52248596598292	1.85000000000014	-0.0629834529490836	1.90999999999985	0.704738194031052	1.61000000000013	-2.2231561309809	1.81999999999971	-0.87084531196524	1.69000000000005	-2.59950343399851	1.86999999999989	-3.31737903900375	1.78999999999996	-1.70831144600925	1.88000000000011	0.149061231923042	1.79999999999973	1.28382803995919	1.70000000000027	-2.52573505804321	1.89999999999964	3.96182286101521	1.78999999999996	-0.252349680977204	1.73000000000002	1.05114842097009	1.82000000000016	-0.173234541080092
2.48000000000002	2.00911053798336	2.11000000000001	1.33099968604711	1.91999999999996	2.60620471794937	1.88999999999999	0.744976518944895	2	0.265382158090688	1.75999999999999	1.749725091031	1.95999999999981	0.426490531935997	1.79999999999995	-1.74026344200229	1.89999999999986	-1.84374449702318	2.22000000000003	-2.37295742101651	1.97000000000003	2.4439050739602	1.95000000000005	-0.191881300906971	2.00999999999999	0.660691257053259	1.71000000000004	-2.247177446975	1.92000000000007	-1.32143375799387	1.80000000000018	-2.66600607699274	1.98000000000002	-3.42338313100754	1.88999999999987	-1.82230129803429	1.98000000000002	0.315809332960271	1.90000000000009	1.50724959803483	1.80000000000018	-2.91980134704772	2	4.13139898796544	1.88999999999987	-0.201994914959869	1.82999999999993	0.789551161005875	1.92999999999984	-0.381659018103164
2.58000000000004	1.81605149896313	2.20999999999992	1.235501714973	2.01999999999998	2.57312343694593	1.99000000000001	0.884896958950776	2.09999999999991	0.54515794101917	1.86999999999989	1.74759622302645	2.05999999999995	0.286552529018991	1.89999999999986	-1.32541441792	2.00999999999999	-0.842779476101896	2.33999999999992	-2.14357567904244	2.06999999999994	2.36532418193747	2.04999999999995	-0.320779150001727	2.1099999999999	0.616644320075466	1.82000000000016	-2.17444067800443	2.01999999999998	-1.77202220299932	1.90000000000009	-2.73250871998698	2.07999999999993	-3.52938722301133	1.99000000000024	-1.93629114994565	2.08000000000038	0.482557433997499	2	1.73067115599679	1.90000000000009	-3.31386763707542	2.09999999999991	4.30097511400618	2	-0.151640148942533	1.92999999999984	0.527953901041656	2.0300000000002	-0.59008349501255
2.68000000000006	1.62299245994291	2.31999999999994	1.00309296101386	2.12	2.54004215503301	2.10000000000002	1.02481739804716	2.25999999999999	0.526330687989685	1.97000000000003	1.7454673550219	2.22999999999979	0.146614525988298	2	-0.910565393951401	2.17999999999984	0.158185544933076	2.48000000000002	-1.91419393706838	2.21000000000004	2.28674328991474	2.19000000000005	-0.048786443926474	2.26999999999998	0.25640244200531	1.92000000000007	-2.10170390801068	2.17000000000007	-2.14138002593245	2	-2.79901136298122	2.23999999999978	-3.34042507608956	2.09999999999991	-2.05028100197069	2.22000000000025	0.649305534921041	2.11000000000013	1.58097059102147	2.01000000000022	-3.35386624408329	2.25999999999976	4.17175929396763	2.13999999999987	-0.0871716049459792	2.02999999999975	0.266356641986931	2.13000000000011	-0.798507972035623
2.79000000000008	1.84375254389124	2.41999999999996	0.770684207054728	2.24000000000001	2.50696087402957	2.21000000000004	1.16473783702986	2.37999999999988	0.507503435073886	2.12999999999988	1.63430933707787	2.33999999999992	-0.068654010078717	2.12999999999988	-0.809762644962575	2.30999999999995	1.15915056596805	2.59999999999991	-1.49581358402884	2.33999999999992	2.30823159301963	2.29999999999995	0.22320626101191	2.38999999999987	-0.10383943697434	2.01999999999998	-2.02896713904011	2.30999999999995	-2.51073784795608	2.09999999999991	-2.61824943800093	2.34000000000015	-3.15146292905411	2.2800000000002	-1.96705915800521	2.33000000000038	0.816053636981451	2.26999999999998	1.43127002604615	2.17000000000007	-3.39386485109117	2.36999999999989	4.04254347404276	2.25	-0.022703060949425	2.17000000000007	-0.0996343740098382	2.23999999999978	-1.0069324490587
2.88999999999999	2.06451262693008	2.51999999999998	0.538275452981907	2.33999999999992	2.47387959200296	2.34000000000003	0.926114464050443	2.48000000000002	0.208900399002232	2.23000000000002	1.52315131902014	2.43999999999983	-0.283922546032045	2.24000000000001	-0.70895989699693	2.40999999999985	1.3777279569922	2.70000000000005	-1.07743323007981	2.44000000000005	2.32971989601083	2.41000000000008	0.495198967087163	2.5	-0.464081314930809	2.17000000000007	-1.93220905305225	2.40999999999985	-2.88009566997971	2.21000000000004	-2.43748751290696	2.44999999999982	-2.96250078201865	2.38000000000011	-1.88383731494923	2.43000000000029	0.88248846100214	2.38000000000011	1.28156946095714	2.32000000000016	-3.43386345707586	2.4699999999998	3.91332765400421	2.36000000000013	0.0417654820239477	2.28999999999996	-0.465625390006608	2.34999999999991	-1.37062252201758
2.99000000000001	2.28527270996892	2.63	0.305866699022772	2.44999999999993	2.34316914497867	2.43999999999994	0.687491090957337	2.57999999999993	-0.0897026379789168	2.33999999999992	1.41199330107611	2.53999999999996	-0.499191081985373	2.33999999999992	-1.02300617299989	2.50999999999999	1.59630534790267	2.81999999999994	-0.659052878063449	2.53999999999996	2.35120819991153	2.50999999999999	0.896089519983434	2.59999999999991	-0.860186555996734	2.33000000000038	-1.8354509669507	2.51999999999998	-2.79886504699789	2.36999999999989	-2.25672558690349	2.54999999999973	-2.7735386340737	2.48000000000002	-1.80061547098376	2.54000000000042	0.948923284909142	2.48000000000002	0.927069219983423	2.42000000000007	-3.1094163510943	2.57999999999993	3.61453570701542	2.46000000000004	0.0558792600031666	2.38999999999987	-0.831616406003377	2.44999999999982	-1.73431259509016
3.20000000000005	2.50603279289408	2.73000000000002	0.0377917890546087	2.54999999999995	2.21245869897757	2.54999999999995	0.448867717977919	2.68000000000006	-0.388305673936884	2.44000000000005	1.30083528301839	2.63999999999987	-0.462095939042229	2.43999999999983	-1.33705244797966	2.61999999999989	1.81488273995001	2.93000000000006	-0.240672525023911	2.65000000000009	2.37269650301641	2.61000000000013	1.29698007401657	2.71000000000004	-1.25629179694897	2.46000000000004	-1.73869288198603	2.61999999999989	-2.71763442390238	2.48000000000002	-2.0759636619232	2.65000000000009	-2.32734447308758	2.57999999999993	-1.75133832999563	2.64000000000033	1.01535810995301	2.57999999999993	0.572568979009702	2.5300000000002	-2.78496924602223	2.67999999999984	3.31574376002663	2.55999999999995	0.0699930379823854	2.5	-0.979034345050422	2.55000000000018	-1.88957819102598
3.39999999999998	2.91985191495314	2.82999999999993	-0.230283121027242	2.65999999999997	2.1148295339799	2.64999999999998	0.2102443449985	2.77999999999997	-0.686908710008538	2.54999999999995	1.39574732600067	2.73999999999978	-0.425000795985397	2.53999999999996	-1.65109872398261	2.7199999999998	2.03346013097416	3.03999999999996	-0.0516739140721256	2.75	2.17421276499863	2.72000000000003	1.69787062804971	2.80999999999995	-1.65239703790121	2.59000000000015	-1.71115784098674	2.7199999999998	-2.63640380092056	2.57999999999993	-1.88215656896773	2.75999999999976	-1.88115031107827	2.69000000000005	-1.70206118798433	2.74000000000024	0.915044832936474	2.69000000000005	0.218068738945476	2.63000000000011	-2.46052214004067	2.77999999999975	3.01695181303785	2.65999999999985	0.0841068160752911	2.59999999999991	-1.12645228398378	2.65000000000009	-2.04484378707548
3.5	3.27664899998581	2.93999999999994	-0.498358030995405	2.75999999999999	2.01720036898223	2.75	0.221131599005275	2.88999999999987	-0.43900849198053	2.65000000000009	1.49065936909665	2.84999999999991	-0.387905653042253	2.64999999999986	-1.96514499998557	2.82999999999993	1.83963505992324	3.14999999999986	0.137324696993346	2.8599999999999	1.97572902698084	2.81999999999994	2.09876118208285	2.90999999999985	-2.04850227896713	2.72000000000025	-1.68362279998746	2.81999999999971	-2.3906927169719	2.69000000000005	-1.68834947601226	2.86000000000013	-1.43495614906897	2.80000000000018	-1.6527840469962	2.84000000000015	0.814731555919934	2.78999999999996	0.0132690629470744	2.73000000000002	-2.1360750340591	2.87999999999965	2.71815986695856	2.76999999999998	0.09822059405451	2.7199999999998	-1.27387022303083	2.82999999999993	-2.2001093821018
3.60000000000002	3.6334460839953	3.03999999999996	-0.534024185981252	2.86000000000001	1.91957120398456	2.85000000000002	0.23201885301205	2.99000000000001	-0.191108273952523	2.75	1.58557141207893	2.94999999999982	-0.350810509075927	2.75	-2.27919127598852	2.92999999999984	1.645809988986	3.25	0.259540642900902	2.96000000000004	1.77724528896306	2.93000000000006	2.1888942779924	3.01999999999998	-2.08436564093972	2.84000000000015	-1.65608775898818	2.92999999999984	-2.14498163290955	2.78999999999996	-1.49454238294311	2.96000000000004	-1.17772413500461	2.90000000000009	-1.60350690600808	2.95000000000027	0.714418278903395	2.88999999999987	-0.191530612028146	2.83000000000038	-1.77162932209285	2.98000000000002	2.31454496395145	2.86999999999989	-0.05631847091081	2.82999999999993	-1.42128816298737	2.94000000000005	-2.35537497803762
3.71000000000004	3.99024316789109	3.14999999999998	-0.569690341990281	2.96999999999991	1.82194203898689	2.95000000000005	0.242906108042007	3.08999999999992	0.0567919440754849	2.8599999999999	1.68048345506122	3.05999999999995	-0.0984468300657682	2.84999999999991	-2.5615189670134	3.03999999999996	1.45198491793508	3.41000000000008	0.381756588922144	3.05999999999995	1.55727324693089	3.02999999999997	2.27902737401564	3.11999999999989	-2.12022900291231	2.99000000000024	-1.6285527179889	3.02999999999975	-1.89927054896089	2.89000000000033	-1.48149721496793	3.07000000000016	-0.920492120030758	3	-1.63745160796225	3.05000000000018	0.614105002000542	2.98999999999978	-0.396330288026547	2.98000000000002	-1.40718360910341	3.07999999999993	1.91093006003484	2.9699999999998	-0.210857535989817	2.92999999999984	-1.20271508603764	3.03999999999996	-2.08897604807134
3.83000000000004	4.34704025292376	3.25	-0.605356496976128	3.06999999999994	1.72431287398922	3.05999999999995	0.492416736051382	3.25	0.304692161989806	2.96000000000004	1.88655351610123	3.15999999999985	0.153916848944391	2.94999999999982	-2.84384665894777	3.16999999999985	1.03958245495051	3.51999999999998	0.503972533920205	3.22000000000003	1.3373012059219	3.19000000000005	2.36916047003888	3.26999999999998	-2.15609236499859	3.13000000000011	-1.69777576297747	3.17000000000007	-1.65355946501222	2.99000000000024	-1.46845204699275	3.17000000000007	-0.663260106080088	3.09999999999991	-1.67139631105329	3.15000000000009	0.408805392908107	3.08999999999969	-0.601129963001767	3.09000000000015	-1.04273789600029	3.19000000000005	1.50731515702773	3.07999999999993	-0.365396601978318	3.02999999999975	-0.984142009997413	3.15000000000009	-1.82257711708189
3.94000000000005	4.70383733693325	3.35000000000002	-0.641022652985157	3.2299999999999	1.69111789500676	3.16999999999996	0.741927363037576	3.36999999999989	0.851195416998962	3.05999999999995	2.09262357702755	3.25999999999999	0.406280528977732	3.04999999999995	-3.12617435099583	3.28999999999996	0.627179991965932	3.61999999999989	0.626188479941447	3.33999999999992	1.11732916400342	3.29999999999995	2.05840301202898	3.40000000000009	-2.03441852897868	3.24000000000024	-1.76699880796605	3.30999999999995	-1.48907900393169	3.09000000000015	-1.45540687890389	3.34999999999991	-0.789103843999328	3.2800000000002	-1.70534101300746	3.3100000000004	0.203505783929359	3.19999999999982	-0.169456283970248	3.20000000000027	-0.756646391096183	3.29999999999973	1.40249220100941	3.23999999999978	-0.534049444922857	3.15999999999985	-0.765568933957184	3.26999999999998	-1.55617818700193
4.04000000000008	4.64681529990685	3.44999999999993	-0.77148523496362	3.33999999999992	1.65792291500111	3.27999999999997	0.991437991046951	3.48000000000002	1.39769867098494	3.23000000000002	2.29869363806756	3.37999999999988	0.642818445953708	3.16999999999985	-3.09445576692724	3.38999999999987	0.214777529890853	3.73000000000002	0.559405814897218	3.45000000000005	0.900303467915364	3.40000000000009	1.74764555504225	3.5	-1.91274469193559	3.37000000000035	-2.03367948199684	3.40999999999985	-1.32459854194167	3.20000000000027	-1.44236171195189	3.46000000000004	-0.914947583055437	3.38000000000011	-1.53050820199496	3.42000000000007	-0.00179382607257139	3.29999999999973	0.262217394947584	3.32000000000016	-0.470554886078389	3.42000000000007	1.2976692439679	3.34999999999991	-0.702702287981083	3.25999999999976	-0.478975773035017	3.36999999999989	-1.28977925703566
4.18000000000006	4.46077091589814	3.55999999999995	-0.901947817965265	3.43999999999994	1.62472793499546	3.38	1.24094861894264	3.57999999999993	1.94420192599409	3.33999999999992	2.45200026506609	3.48999999999978	0.879356362929684	3.26999999999998	-3.06273718297234	3.48999999999978	-0.277338412047357	3.82999999999993	0.492623149966676	3.54999999999995	0.683277771940993	3.50999999999999	1.43688809703235	3.59999999999991	-1.79107085500618	3.48000000000002	-2.30036015500446	3.50999999999976	-1.16011808097483	3.30000000000018	-1.42622423891225	3.55999999999995	-1.04079132108836	3.48000000000002	-1.35567539200565	3.51999999999998	-0.10678015803478	3.40000000000009	0.693891073979103	3.43000000000029	-0.184463381060596	3.51999999999998	1.19284628794958	3.44999999999982	-0.871355130925622	3.36999999999989	-0.192382613022346	3.4699999999998	-0.868114729996705
4.33000000000004	4.27472653291261	3.65999999999997	-1.03241040096691	3.53999999999996	1.68916212101067	3.48000000000002	1.57762757203272	3.68000000000006	2.09324200500305	3.44000000000005	2.60530689206462	3.58999999999992	1.11589428092884	3.37999999999988	-3.03101859799426	3.58999999999992	-0.769454354099253	3.94000000000005	0.425840484922446	3.65000000000009	0.466252075966622	3.61000000000013	1.39413370504826	3.71000000000004	-1.6335336559905	3.60000000000036	-2.56704082903525	3.60999999999967	-1.10820395298106	3.40000000000009	-1.41008676700949	3.65999999999985	-1.16663506003079	3.57999999999993	-1.18084258099316	3.62000000000035	-0.211766491020171	3.5	1.33036442798584	3.5300000000002	-0.262817588009057	3.61999999999989	1.08802333204494	3.55999999999995	-1.29212257797917	3.4699999999998	0.0942105480135069	3.57999999999993	-0.446450204094617
4.44000000000005	4.08868214992708	3.75999999999999	-1.12720682795953	3.63999999999999	1.75359630600269	3.58000000000004	1.91430652500912	3.78999999999996	2.24228208298882	3.53999999999996	2.75861352008633	3.69999999999982	1.10006851900835	3.47999999999979	-2.99930001494886	3.69999999999982	-1.26157029706064	4.03999999999996	0.359057819991904	3.75	0.249226379992251	3.71000000000004	1.35137931408735	3.80999999999995	-1.47599645697483	3.71000000000004	-2.83372150204286	3.7199999999998	-1.05628982396411	3.51000000000022	-1.39394929396985	3.75999999999976	-1.54971081303756	3.67999999999984	-0.972065068026495	3.72000000000025	-0.316752824005562	3.61999999999989	1.96683778301576	3.63000000000011	-0.341171795071205	3.7199999999998	1.39038400300251	3.65999999999985	-1.71289002400954	3.57999999999993	0.162230631985949	3.67999999999984	-0.0247856780788425
4.54000000000008	3.90263776694155	3.86000000000001	-1.22200325495214	3.75	1.81803049099472	3.68999999999994	2.25098547798552	3.88999999999987	2.39132216199778	3.66000000000008	2.70585008604485	3.79999999999995	1.08424275697416	3.58999999999992	-3.26767407193529	3.79999999999995	-1.75368623899885	4.13999999999987	-0.0633934680536186	3.8599999999999	0.252172724003685	3.81999999999994	1.30862492301276	3.90999999999985	-1.31845925795915	3.8100000000004	-3.0311791309714	3.81999999999971	-1.00437569597034	3.61000000000013	-1.39085698992858	3.86000000000013	-1.93278656604434	3.7800000000002	-0.763287555969328	3.83000000000038	-0.421739156081458	3.7199999999998	2.6033111370225	3.73000000000002	-0.419526002019666	3.81999999999971	1.69274467498326	3.75999999999976	-2.1336574709494	3.67999999999984	0.230250716981573	3.7800000000002	0.238062886978696
4.63999999999999	3.77361542098242	3.96999999999991	-1.31679968194476	3.84999999999991	1.97061694404965	3.78999999999996	2.33815380295255	3.99000000000001	1.99385898599758	3.75999999999999	2.65308665200337	3.89999999999986	1.06841699493998	3.68999999999983	-3.5360481299449	3.89999999999986	-1.83339971806618	4.25999999999999	-0.485844756099141	3.96000000000004	0.255119069947796	3.92000000000007	1.26587053102867	4.00999999999976	-1.16092205894347	3.91000000000031	-3.22863676001361	3.92999999999984	-1.11694202894341	3.72000000000025	-1.38776468497781	3.96000000000004	-2.31586231905112	3.88999999999987	-0.554510043002665	3.93000000000029	-0.785170758035747	3.81999999999971	3.23978449193874	3.83000000000038	-0.497880209991308	3.92999999999984	1.99510534696401	3.86999999999989	-2.55442491800295	3.77999999999975	0.298270800954015	3.88999999999987	0.500911451922548
4.74000000000001	3.64459307490961	4.12	-1.41159610893737	3.95999999999992	2.1232033969909	3.88999999999999	2.42532212803326	4.08999999999992	1.59639580999738	3.8599999999999	2.60032321807557	4	1.05259123301948	3.78999999999996	-3.80442218795451	4	-1.91311319804299	4.38999999999987	-0.841513378077252	4.05999999999995	0.258065414982411	4.01999999999998	1.53387359705448	4.11999999999989	-1.15670051991401	4.01999999999998	-3.26542736002011	4.02999999999975	-1.22950836100699	3.82000000000016	-1.38467237991335	4.07000000000016	-2.66007412403724	3.99000000000024	-0.345732530036003	4.0300000000002	-1.14860235999004	3.92000000000007	3.37025267197077	3.94000000000005	-0.611117011089846	4.02999999999975	2.40228897496308	3.9699999999998	-2.80653952199827	3.88000000000011	0.366290885040144	3.98999999999978	0.763760016980086
4.84000000000003	3.51557072895048	4.23000000000002	-1.0087261539411	4.05999999999995	2.27578985095533	4	2.51249045402346	4.25	1.19893263502036	3.96000000000004	2.54755978505727	4.1099999999999	1.0885985599316	3.89999999999986	-4.10451482991903	4.1099999999999	-1.99282667801981	4.5	-1.19718200107855	4.22000000000003	0.70188317499742	4.19000000000005	1.80187666308029	4.26999999999998	-1.15247898190773	4.16000000000031	-3.30221796104979	4.15999999999985	-1.34207469398007	3.92000000000007	-1.38158007496259	4.17000000000007	-3.00428592902335	4.09000000000015	-0.237543429989273	4.13000000000011	-1.51203396205801	4.02999999999975	3.50072085097963	4.03999999999996	-0.724353812074696	4.13999999999987	2.80947260296216	4.07000000000016	-3.05865412497042	3.98999999999978	0.569110935998651	4.09999999999991	0.604944054998668
4.95000000000005	3.38654838390084	4.33999999999992	-0.605856199968002	4.15999999999997	2.42837630401027	4.10000000000002	2.59965877899049	4.34999999999991	1.00912774905737	4.12999999999988	2.17133206501785	4.2199999999998	1.12460588798058	4	-4.40460747199722	4.25999999999999	-2.06419377900602	4.59999999999991	-1.55285062407984	4.33999999999992	1.14570093501243	4.30999999999995	2.0698797300156	4.40999999999985	-1.14825744299196	4.26999999999998	-3.3390085609426	4.26999999999998	-1.45464102592996	4.01999999999998	-1.40172288092799	4.34000000000015	-3.34849773400947	4.19000000000005	-0.129354330056231	4.24000000000024	-1.77047923102691	4.13000000000011	3.63118903101167	4.19000000000005	-0.837590614082728	4.25999999999976	3.21665623096123	4.19000000000005	-3.31076872896574	4.09000000000015	0.771930986047664	4.23999999999978	0.446128093926745
5.05000000000007	3.32752519796031	4.43999999999994	-0.202986244971726	4.32999999999993	2.51652857105	4.26999999999998	2.59075353403659	4.45000000000005	0.819322863094385	4.24000000000001	1.79510434600161	4.32999999999993	1.16061321500638	4.12999999999988	-4.70470011396174	4.36999999999989	-2.13556088010591	4.70000000000005	-1.90851924708113	4.44000000000005	1.58951869491375	4.42000000000007	2.05232396706378	4.51999999999998	-1.30157310297818	4.37000000000035	-3.37579916197228	4.36999999999989	-1.3703628399071	4.13000000000011	-1.42186568700708	4.44000000000005	-3.30963378507931	4.30000000000018	-0.0211652300095011	4.35000000000036	-2.02892449999581	4.26999999999998	3.12518385601379	4.30999999999995	-0.872473208005431	4.36999999999989	3.62383985998349	4.30000000000018	-3.13696356590754	4.19999999999982	0.974751037006172	4.36999999999989	0.287312132968509
5.17000000000007	3.26850201190609	4.54999999999995	0.294680135993985	4.42999999999995	2.60468083899923	4.37	2.58184828896901	4.55999999999995	0.629517977017713	4.33999999999992	1.41887662607587	4.42999999999984	1.21244630497586	4.24000000000001	-5.00479275592625	4.4699999999998	-2.20692798109212	4.80999999999995	-2.09802318204311	4.53999999999996	2.03039011000783	4.51999999999998	2.03476820502146	4.61999999999989	-1.4548887629644	4.48000000000002	-3.21513213395974	4.4699999999998	-1.28608465297475	4.2800000000002	-1.44200849297249	4.53999999999996	-3.27076983705865	4.40000000000009	-0.121753643043121	4.45000000000027	-2.28736976998789	4.36999999999989	2.61917868101591	4.41000000000031	-0.90735580204182	4.4699999999998	4.1418708110541	4.40000000000009	-2.96315840296302	4.29999999999973	1.10955100296906	4.4699999999998	-0.335613047013794
5.27999999999997	3.33850117192469	4.64999999999998	0.792346516959697	4.52999999999997	2.69283310694846	4.47000000000003	2.57294304299194	4.65999999999985	0.439713092077909	4.44000000000005	1.09541234007793	4.52999999999997	1.26427939494533	4.33999999999992	-4.87491164494713	4.57999999999993	-2.19858160210151	4.91000000000008	-2.28752711700508	4.6400000000001	2.47126152498822	4.63000000000011	2.01721244206965	4.7199999999998	-1.6082044239738	4.58000000000038	-3.0544651059472	4.57999999999993	-1.20180646695189	4.38000000000011	-1.46524360400235	4.65000000000009	-3.23190588903799	4.5	-0.222342055963054	4.55000000000018	-2.54581503907048	4.48000000000002	2.11317350704121	4.51999999999998	-0.942238397101391	4.56999999999971	4.65990176201103	4.5	-2.78935323990481	4.40999999999985	1.24435096904563	4.57000000000016	-0.958538226996097
5.38	3.40850033194329	4.75	1.29001289906228	4.63999999999999	2.72506456394694	4.56999999999994	2.47686947295733	4.75999999999999	0.647371382001438	4.53999999999996	0.771948054079985	4.62999999999988	1.31611248400532	4.43999999999983	-4.7450305349912	4.67999999999984	-2.1902352240204	5.00999999999999	-2.47703105208075	4.75	2.91213293996861	4.73000000000002	1.73165361400152	4.82999999999993	-1.71209954396545	4.69000000000005	-2.89379807702517	4.67999999999984	-1.00496194693278	4.48000000000002	-1.48847871491853	4.75	-3.19304193999415	4.61000000000013	-0.322930468996674	4.65000000000009	-2.63683918399238	4.58999999999969	1.60716833204333	4.62000000000035	-0.878643181067673	4.67999999999984	5.17793271399114	4.61000000000013	-2.36343347296497	4.50999999999976	1.37915093603169	4.67999999999984	-1.58146340709209
5.49000000000001	3.47849949196188	4.86000000000001	1.78767928002799	4.74000000000001	2.75729602094543	4.66999999999996	2.38079590201323	4.8599999999999	0.855029672038654	4.65000000000009	0.448483769105223	4.73999999999978	1.36794557397479	4.53999999999996	-4.61514942492158	4.77999999999997	-2.18188884502979	5.11999999999989	-2.66653498704272	4.84999999999991	3.35300435494901	4.83000000000015	1.44609478502389	4.92999999999984	-1.8159946639571	4.79000000000042	-3.06540168696756	4.77999999999975	-0.80811742793685	4.59000000000015	-1.51171382492521	4.86000000000013	-2.87482296107555	4.71000000000004	-0.423518882030294	4.75	-2.72786333005115	4.69000000000005	1.07206277402838	4.72000000000025	-0.815047966057136	4.77999999999975	5.28878003694899	4.71000000000004	-1.93751370591144	4.61000000000013	1.51395090199458	4.7800000000002	-2.20438858809757
5.63999999999999	3.54849865198048	4.95999999999992	1.80473485795574	4.83999999999992	2.78952747794392	4.77999999999997	2.28472233095545	4.97000000000003	1.06268796207587	4.75	0.192688443007683	4.83999999999992	1.40675288594139	4.63999999999987	-4.18517567197796	4.87999999999988	-2.17354246706236	5.23000000000002	-2.50037029900341	4.96000000000004	3.83205143498344	4.94000000000005	1.16053595604626	5.03999999999996	-1.91988978292557	4.90000000000009	-3.23700529600046	4.88999999999987	-0.611272908940919	4.69000000000005	-1.53494893595507	4.96000000000004	-2.55660398204327	4.80999999999995	-0.60501724203732	4.86000000000013	-2.81888747508674	4.78999999999996	0.536957216013434	4.82000000000016	-0.7514527510466	4.87999999999965	5.39962736002053	4.80999999999995	-1.51159393999478	4.7199999999998	1.38432762298635	4.88000000000011	-2.66849780609846
5.74000000000001	3.21992034594132	5.11000000000001	1.82179043497399	4.93999999999994	2.73360666801636	4.88	2.18864876103453	5.06999999999994	1.2703462519994	4.84999999999991	-0.0631068819529901	4.93999999999983	1.44556019802167	4.75	-3.75520191994383	4.97999999999979	-1.93991131504845	5.34999999999991	-2.33420561210096	5.05999999999995	4.31109851592737	5.04999999999995	0.874977127068632	5.13999999999987	-2.02378490291721	5	-3.40860890594286	4.98999999999978	-0.414428389944987	4.78999999999996	-1.67891053695257	5.05999999999995	-2.23838500301099	4.90999999999985	-0.786515602953841	4.96000000000004	-2.65146635103974	4.88999999999987	0.00185165799848619	4.93000000000029	-0.687857536036063	4.98000000000002	5.51047468297838	4.92000000000007	-1.08567417294125	4.82000000000016	1.2547043450013	4.98999999999978	-3.13260702500884
5.85000000000002	2.89134203990216	5.21999999999991	1.83884601301543	5.04999999999995	2.67768585695194	4.98000000000002	2.06298770194735	5.18000000000006	1.19191047599543	4.96000000000004	-0.318902206913663	5.03999999999996	1.48436750998826	4.84999999999991	-3.32522816802339	5.08999999999992	-1.70628016303453	5.45000000000005	-2.16804092406164	5.22000000000003	4.7901455959618	5.19000000000005	0.962132883046252	5.25999999999976	-1.97436436292264	5.16000000000031	-3.7408795429883	5.08999999999969	-0.534535636006694	4.90000000000009	-1.82287213897325	5.17000000000007	-1.95902997199937	5.01999999999998	-0.968013963984049	5.0600000000004	-2.48404522608325	5	-0.0272487250185804	5.0300000000002	-0.589379726079642	5.08999999999969	5.62132200695942	5.01999999999998	-1.1293583539782	4.92999999999984	1.12508106599307	5.09000000000015	-3.5967162440329
5.95000000000005	2.56276373397668	5.32999999999993	1.35823520997747	5.14999999999998	2.62176504702438	5.08000000000004	1.93732664297386	5.34999999999991	1.11347470101464	5.05999999999995	-0.574697532897517	5.14999999999986	1.47134173300856	4.95999999999981	-2.89525441496608	5.20999999999981	-1.4726490120438	5.55999999999995	-1.96336165004141	5.33999999999992	4.82832126101584	5.28999999999996	1.04928863902387	5.38000000000011	-1.92494382292807	5.26000000000022	-4.07315018094323	5.21000000000004	-0.654642881954715	5	-1.96683373997075	5.26999999999998	-1.67967494098775	5.19000000000005	-1.04892391198064	5.21000000000004	-2.31662410203626	5.09999999999991	-0.0563491080356471	5.17000000000007	-0.490901917032716	5.25999999999976	5.63074179001433	5.13999999999987	-1.17304253399197	5.02999999999975	0.86065782102196	5.23999999999978	-3.50180397106215
6.06000000000006	2.23418542793752	5.42999999999995	0.877624406030009	5.25999999999999	2.52831777197571	5.18999999999994	1.81166558400037	5.45000000000005	0.827380635087138	5.16000000000008	-0.507028571973933	5.25	1.45831595500567	5.05999999999995	-2.54581920296459	5.30999999999995	-1.2473642390205	5.66000000000008	-1.75868237704435	5.44000000000005	4.8664969259562	5.40000000000009	1.13644439500149	5.48000000000002	-1.87552328191032	5.37000000000035	-4.40542081798867	5.31999999999971	-0.774750127902735	5.09999999999991	-2.08756023096157	5.36999999999989	-1.40031991008982	5.28999999999996	-1.12983385895404	5.32000000000016	-2.14920297798926	5.25999999999976	-0.0854494910527137	5.30000000000018	-0.392424108099476	5.36999999999989	5.64016157295555	5.25	-1.21672671400574	5.15999999999985	0.596234576050847	5.34999999999991	-3.40689169809139
6.18000000000006	1.83560796097026	5.53999999999996	0.397013601968865	5.37	2.43487049601754	5.30999999999995	1.78207809494779	5.54999999999995	0.541286569045951	5.25999999999999	-0.439359611959844	5.3599999999999	1.44529017791228	5.15999999999985	-2.19638399096311	5.41999999999985	-1.02207946611088	5.75999999999999	-1.55400310302412	5.54999999999995	4.90467259191973	5.5	1.50915898007042	5.57999999999993	-1.66089102094702	5.47000000000025	-4.7376914559436	5.42000000000007	-1.09170189296037	5.21000000000004	-2.20828672092921	5.4699999999998	-1.1209648790782	5.40000000000009	-1.21074380695063	5.43000000000029	-1.94385191798574	5.36999999999989	-0.114549873956094	5.40000000000009	-0.523262679053005	5.4699999999998	5.64958135601046	5.36000000000013	-1.68633066198254	5.26999999999998	0.331811330966048	5.44999999999982	-3.31197942500694
6.31000000000006	1.43703049491251	5.63999999999999	0.0789904130442665	5.46999999999991	2.34142322096886	5.40999999999997	1.75249060703209	5.65999999999985	0.255192503004764	5.36999999999989	-0.371690651945755	5.45999999999981	1.43226440002309	5.26999999999998	-1.84694877793845	5.51999999999998	-0.796794693087577	5.8599999999999	-1.5154885170432	5.65000000000009	4.55444534895832	5.61000000000013	1.88187356400249	5.67999999999984	-1.44625875896054	5.58000000000038	-4.4204048449501	5.52999999999975	-1.40865365790432	5.36999999999989	-2.32901321192003	5.57999999999993	-0.690581278036007	5.5	-1.29165375494722	5.5300000000002	-1.7385008580959	5.4699999999998	-0.139737878043888	5.51000000000022	-0.654101250006534	5.56999999999971	5.54815381701701	5.46000000000004	-2.15593460893615	5.36999999999989	0.0673880849717534	5.55999999999995	-2.75295793301211
6.41000000000008	1.03845302896843	5.74000000000001	-0.239032775994019	5.56999999999994	2.24797594501069	5.50999999999999	1.72290311797951	5.75999999999999	-0.030901562922736	5.47000000000003	-0.304021690908485	5.56999999999994	1.31470113899468	5.37999999999988	-1.9274873179711	5.61999999999989	-0.571509920064273	5.97000000000003	-1.47697393106228	5.75	4.20421810599692	5.71000000000004	2.25458814907142	5.78999999999996	-1.23162649697406	5.68000000000029	-4.10311823395659	5.63000000000011	-1.72560542398514	5.47000000000025	-2.44973970200135	5.67999999999984	-0.260197676993812	5.59999999999991	-1.36599096595091	5.63000000000011	-1.53314979809238	5.57999999999993	-0.164925880994815	5.61000000000013	-0.784939822096931	5.67000000000007	5.44672627700038	5.55999999999995	-2.62553855498027	5.4699999999998	-0.110603054963576	5.65999999999985	-2.19393644101729
6.51999999999998	0.986932483897363	5.85000000000002	-0.557055965032305	5.67999999999995	2.21044948000326	5.61000000000001	1.69331562995012	5.8599999999999	-0.181052397010717	5.56999999999994	0.0264178730731146	5.66999999999985	1.19713787796627	5.47999999999979	-2.00802585800375	5.7199999999998	-0.0325129470866159	6.06999999999994	-1.43845934610454	5.84999999999991	3.853990863945	5.80999999999995	2.55437909606826	5.88999999999987	-1.06641477600533	5.7800000000002	-3.78583162296309	5.73000000000002	-2.0425571889291	5.57999999999993	-2.5094742619558	5.78999999999996	0.170185922911514	5.71000000000004	-1.44032817797779	5.74000000000024	-1.49521986202217	5.67999999999984	-0.190113884968923	5.72000000000025	-1.01425620209739	5.76999999999998	5.34529873698375	5.67000000000007	-3.09514250193388	5.57999999999993	-0.288594195012593	5.76000000000022	-1.63491495004564
6.62	0.93541193996316	5.94999999999993	-0.875079154980085	5.77999999999997	2.17292301601901	5.72000000000003	1.73172291704304	5.96000000000004	-0.331203230985011	5.67000000000007	0.356857437054714	5.76999999999998	1.07957461693786	5.57999999999993	-2.08856439792271	5.81999999999994	0.506484024981546	6.23000000000002	-1.39994476000993	5.96000000000004	3.50376362098359	5.92000000000007	2.8541700430651	6	-0.901203053899735	5.89000000000033	-3.13627437401465	5.83999999999969	-2.24805715697585	5.68000000000029	-2.56920882191025	5.88999999999987	0.32121449294209	5.80999999999995	-1.51466538898148	5.84000000000015	-1.45728992708882	5.78999999999996	-0.186201506039652	5.82000000000016	-1.24357258300734	5.86999999999989	5.06295143895841	5.76999999999998	-3.00853085798281	5.67999999999984	-0.466585335971104	5.86999999999989	-1.07589345805081
6.72000000000003	0.883891394892089	6.12	-0.712491539957227	5.88	2.13539655101158	5.81999999999994	1.7701302029991	6.05999999999995	-0.481354065982487	5.77999999999997	0.619628041022224	5.86999999999989	0.975037133912338	5.68999999999983	-2.16910293795536	5.92999999999984	1.0454809979592	6.3599999999999	-1.55112607103547	6.05999999999995	3.11536071296814	6.01999999999998	3.15396099006193	6.09999999999991	-0.735991332931007	5.99000000000024	-2.4867171259757	5.94000000000005	-2.45355712593209	5.7800000000002	-2.62894338197839	5.98999999999978	0.472243062972666	5.90999999999985	-1.50809265301177	5.95000000000027	-1.41935999101861	5.88999999999987	-0.182289126996693	5.93000000000029	-1.47288896403097	5.98000000000002	4.78060414195625	5.86999999999989	-2.92191921300855	5.77999999999975	-0.380153231049007	5.9699999999998	-0.536548405079884
6.83000000000004	1.23094831690196	6.21999999999991	-0.549903925957551	5.9799999999999	2.09787008600415	5.92999999999995	1.80853748997833	6.16999999999985	-0.631504899956781	5.87999999999988	0.88239864408024	5.97999999999979	0.870499649977319	5.78999999999996	-2.23185878792265	6.02999999999997	1.35919319689037	6.46000000000004	-1.70230738206101	6.22000000000003	2.72695780495269	6.19000000000005	3.45375193808195	6.26999999999998	-0.570779610939098	6.09000000000015	-1.83715987702726	6.03999999999996	-2.65905709500203	5.89000000000033	-2.56795145094202	6.09999999999991	0.623271633003242	6.01999999999998	-1.50151991704206	6.05000000000018	-1.38143005506208	5.98999999999978	-0.17837674704424	6.0300000000002	-1.70220534505461	6.07999999999993	4.49825684404459	5.9699999999998	-2.83530756894379	5.88999999999987	-0.293721126013224	6.07000000000016	0.00279664800473256
6.93000000000006	1.57800523788865	6.32999999999993	-0.387316311957875	6.08999999999992	1.98516820694294	6.02999999999997	1.87653226396378	6.28999999999996	-0.495561668003575	5.98000000000002	1.14516924804775	6.07999999999993	0.765962166951795	5.88999999999987	-2.29461463698044	6.16999999999985	1.67290539695841	6.56999999999994	-1.85348869308655	6.33999999999992	2.33855489796042	6.30999999999995	3.38082830000985	6.38999999999987	-0.206963845926111	6.21000000000004	-1.64981739101222	6.15999999999985	-2.54760529799114	5.99000000000024	-2.50695951990565	6.23999999999978	0.774300202920131	6.17000000000007	-1.49494718095866	6.21000000000004	-1.27293837101661	6.08999999999969	-0.174464368001281	6.17000000000007	-2.0183380410117	6.17999999999984	4.21590954704243	6.07000000000016	-2.27909197701592	5.98999999999978	-0.207289022000623	6.23999999999978	0.542141700975662
7.04000000000008	1.92506215989852	6.42999999999995	0.115206589043737	6.2299999999999	1.87246632799543	6.16999999999996	1.94452703897241	6.39999999999986	-0.359618436959863	6.12999999999988	1.40793985201526	6.22999999999979	0.661424683016776	5.99000000000001	-2.35737048694773	6.28999999999996	1.98661759588958	6.67000000000007	-2.04318459009301	6.44000000000005	2.00419444797717	6.41000000000008	3.30790466307462	6.48999999999978	0.156851918063694	6.3100000000004	-1.46247490499718	6.27999999999975	-2.43615350200344	6.09999999999991	-2.44596758898297	6.34000000000015	1.09933928695227	6.26999999999998	-1.61056895194633	6.33000000000038	-1.16444668708482	6.19000000000005	-0.0167214169550789	6.2800000000002	-2.33447073799198	6.35999999999967	4.03498978903372	6.23999999999978	-1.72287638497437	6.09000000000015	-0.12085691696484	6.36999999999989	0.522465261951766
7.16000000000008	2.27847815290261	6.52999999999997	0.617729490045349	6.33999999999992	1.79729091394165	6.27999999999997	2.01252181398104	6.5	-0.223675205006657	6.24000000000001	1.4852879130558	6.33999999999992	0.866597932940749	6.13999999999987	-2.33958779597288	6.38999999999987	2.30032979595762	6.76999999999998	-2.23288048709946	6.53999999999996	1.66983399799392	6.51999999999998	3.23498102602571	6.59000000000015	0.520667683076681	6.42000000000007	-1.27513241795896	6.38999999999987	-2.32470170499255	6.21000000000004	-2.3849756579466	6.44999999999982	1.4243783720076	6.38000000000011	-1.72619072304769	6.43000000000029	-1.05595500406253	6.28999999999996	0.141021533977437	6.38000000000011	-2.65060343508594	6.46000000000004	3.854070031025	6.34000000000015	-1.166660793956	6.19999999999982	0.155872186041961	6.4699999999998	0.502788822927869
7.26999999999998	2.63189414692988	6.63	1.12025239002378	6.44999999999993	1.72211550000156	6.38	2.08051658898967	6.6099999999999	0.162235574066472	6.33999999999992	1.56263597409634	6.44999999999982	1.07177118297841	6.25999999999999	-2.32180510499802	6.48999999999978	2.34796205597831	6.86999999999989	-2.42257638308274	6.65000000000009	1.33547354801067	6.62000000000012	3.07567481900151	6.69999999999982	0.719271727007254	6.51999999999998	-1.08778993194392	6.48999999999978	-2.21324990900484	6.36999999999989	-2.27113986591121	6.54999999999973	1.74941745592605	6.48000000000002	-1.84181249301218	6.5300000000002	-0.985393256087264	6.38999999999987	0.298764486046821	6.49000000000024	-2.73741975104258	6.55999999999995	3.67315027403947	6.44000000000005	-0.610445201914445	6.29999999999973	0.43260128802558	6.57000000000016	0.483112383903972
7.37	2.98531013993397	6.74000000000001	1.46018767702571	6.54999999999995	1.64694008594779	6.48000000000002	1.99966499997117	6.71000000000004	0.548146353025913	6.45000000000005	1.63998403502319	6.54999999999995	1.27694443301607	6.3599999999999	-2.30402241493266	6.59999999999991	2.3955943169085	6.97000000000003	-2.6122722800892	6.75	1.38951600592918	6.72000000000003	2.91636861209099	6.80000000000018	0.917875770028331	6.62000000000035	-1.55000469396782	6.58999999999969	-2.23479507394586	6.47000000000025	-2.157304074899	6.65000000000009	1.9234279709508	6.57999999999993	-1.95743426399986	6.63000000000011	-0.914831507998315	6.5	0.452595057936378	6.59000000000015	-2.82423606608972	6.67000000000007	3.46357167404676	6.55000000000018	-0.247398331907789	6.40000000000009	0.709330391032381	6.67999999999984	0.463435945903257
7.47000000000003	3.33872613396125	6.83999999999992	1.80012296300447	6.64999999999998	1.5717646720077	6.58000000000004	1.91881341095268	6.80999999999995	0.934057131985355	6.54999999999995	1.71733209708691	6.65999999999985	1.58665516698875	6.45999999999981	-2.28623972498099	6.69999999999982	2.44322657692919	7.07999999999993	-4.23925038103334	6.84999999999991	1.44355846396138	6.83000000000015	2.75706240506679	6.90000000000009	1.11647981304941	6.73000000000002	-2.01221945599173	6.69000000000005	-2.25634023797738	6.57999999999993	-2.0434682829773	6.75999999999976	2.09743848495236	6.67999999999984	-2.07962877095724	6.73000000000002	-0.844269760023053	6.59999999999991	0.606425629939622	6.69000000000005	-2.91105238204636	6.76999999999998	3.25399307405405	6.65000000000009	0.11564853798518	6.5	0.899627389003399	6.7800000000002	0.218437169905883
7.58000000000004	3.34508520597865	6.94999999999993	2.14005824898322	6.75	1.49658925795393	6.67999999999995	1.83796182204787	6.91999999999985	1.18402467899159	6.65000000000009	1.53190955404625	6.75999999999999	1.89636589993825	6.56999999999994	-2.21045803698416	6.79999999999995	2.17714663790503	7.23000000000002	-5.86622848106799	6.96000000000004	1.49760092199358	6.93000000000006	2.670679836001	7.00999999999976	1.31508385709367	6.83000000000038	-2.47443421801563	6.79999999999973	-2.27788540200891	6.68000000000029	-1.99062442197828	6.86000000000013	2.27144899997711	6.7800000000002	-2.20182327802831	6.83000000000038	-0.773708012047791	6.69999999999982	0.760256201942866	6.80000000000018	-2.997868698003	6.86999999999989	3.04441447394765	6.75	0.478695407991836	6.61000000000013	1.08992438697442	6.88999999999987	-0.0265616060914908
7.68000000000006	3.35144427697287	7.11000000000001	1.97560264996355	6.86000000000001	1.58629276802458	6.78999999999996	1.68911545802075	7.01999999999998	1.43399222702101	6.75999999999999	1.34648701202877	6.8599999999999	2.20607663391093	6.66999999999985	-2.13467635001052	6.90999999999985	1.91106669990404	7.32999999999993	-7.49320658201214	7.05999999999995	1.55164337991209	7.02999999999997	2.58429726602571	7.11000000000013	1.36807550609319	6.93000000000029	-2.93664898094903	6.90000000000009	-2.41088236293763	6.78999999999996	-1.93778056097926	6.9699999999998	2.44545951397868	6.88999999999987	-2.3240177849857	6.93000000000029	-0.739643415045066	6.80999999999995	0.91408677394611	6.90000000000009	-2.86371495906224	6.9699999999998	3.01575563196366	6.84999999999991	0.285526686070625	6.71000000000004	1.28022138505912	6.98999999999978	-0.271560382088865
7.77999999999997	3.35780334899027	7.20999999999992	1.81114705003438	6.95999999999992	1.67599627798154	6.88999999999999	1.54026909501681	7.11999999999989	1.68395977402724	6.8599999999999	1.1610644691018	6.95999999999981	2.51578736697411	6.76999999999998	-2.05889466394638	7.00999999999999	1.64498676099356	7.44000000000005	-8.93048878504032	7.21000000000004	1.32338792093378	7.18000000000006	2.49791469707361	7.26999999999998	1.42106715509271	7.04000000000042	-3.62144621601601	7	-2.54387932398004	6.89000000000033	-1.88493669998024	7.07000000000016	2.5805891480104	6.99000000000024	-2.44621229205677	7.04000000000042	-0.705578817019159	6.90999999999985	1.23010821698699	7	-2.72956122103096	7.06999999999971	2.98709678997966	6.94999999999982	0.0923579640357275	6.80999999999995	1.47051838303014	7.09000000000015	-0.496882719062341
7.88999999999999	3.36416242089399	7.31999999999994	1.64669144999152	7.06999999999994	1.76569978702901	7	1.39142273098969	7.25999999999999	1.93392732103348	6.96000000000004	0.975641927084325	7.06999999999994	2.32333713802291	6.86999999999989	-2.00089566692441	7.17999999999984	1.37890682196939	7.53999999999996	-10.3677709890917	7.32999999999993	1.09513246297865	7.30999999999995	2.58972191102202	7.38000000000011	1.47405880409224	7.16000000000031	-4.3062434509693	7.15999999999985	-2.67687628490876	6.99000000000024	-1.96601605500746	7.21000000000004	2.71571878101895	7.09000000000015	-2.11576426102056	7.14000000000033	-0.671514218993252	7.01999999999998	1.54612965900469	7.17000000000007	-2.5954074820902	7.17999999999984	2.95843794697248	7.05999999999995	-0.100810756975989	6.92000000000007	1.66081538100116	7.23999999999978	-0.722205057059
7.99000000000001	3.42011258396724	7.41999999999996	1.48223585006235	7.2299999999999	1.93057871103974	7.10000000000002	5.77261841203836	7.36999999999989	1.7544161130445	7.11999999999989	-0.980401519996121	7.2199999999998	2.13088690895802	6.97999999999979	-1.94289667001613	7.27999999999997	0.965876532973198	7.63999999999987	-11.8050531920062	7.43000000000006	0.866877004000344	7.41000000000008	2.68152912406094	7.48000000000002	1.3284464090475	7.29000000000042	-4.52882592401238	7.26999999999998	-2.80987324492799	7.09000000000015	-2.04709540992098	7.32000000000016	2.85084841391381	7.19999999999982	-1.78531622998435	7.26000000000022	-0.708011369056294	7.11999999999989	1.86215110204557	7.26999999999998	-2.3744374270791	7.27999999999975	2.92977910498848	7.19000000000005	1.00568036305049	7.01999999999998	1.91577328905623	7.36999999999989	-0.947527394032477
8.16000000000008	3.4760627469268	7.52999999999997	0.977844964040742	7.32999999999993	2.0954576340273	7.25	10.1538140929733	7.47000000000003	1.57490490403234	7.23000000000002	-2.93644496696288	7.32999999999993	1.93843668000682	7.12999999999988	-1.88489767401734	7.38999999999987	0.552846243977001	7.75	-18.6230744000113	7.52999999999997	0.584579088013015	7.50999999999999	2.77333633800936	7.59000000000015	1.18283401502595	7.39000000000033	-4.75140839694177	7.36999999999989	-2.46904420691862	7.19000000000005	-2.1281747649482	7.42000000000007	2.81196753292079	7.30999999999995	-1.33267369199075	7.36000000000013	-0.74450852002883	7.26999999999998	2.02434197194634	7.37000000000035	-2.15346737206801	7.38999999999987	2.97465068001657	7.30000000000018	2.11217148307696	7.15999999999985	2.17073119699762	7.4699999999998	1.55365510090633
8.27999999999997	3.52565383695946	7.63	0.473454078019131	7.42999999999995	2.26033655803803	7.35000000000002	14.5350097750452	7.57999999999993	1.39539369502018	7.32999999999993	-4.70706587100267	7.43999999999983	1.43627571696925	7.24000000000001	-1.82689867699537	7.48999999999978	0.139815955890299	7.84999999999991	-25.4410956080164	7.63000000000011	0.302281171912	7.61000000000013	2.86514355207146	7.69000000000005	1.0372216200949	7.49000000000024	-4.97399086998485	7.4699999999998	-2.12821516799977	7.34999999999991	-2.20925412099859	7.51999999999998	2.77308665101828	7.40999999999985	-0.880031155020333	7.46000000000004	-0.781005670091872	7.36999999999989	2.18653284298398	7.47000000000025	-1.9324973180801	7.48999999999978	3.01952225595414	7.40000000000009	3.21866260298975	7.25999999999976	2.23539210696799	7.57999999999993	4.05483759493563
8.38999999999999	3.57524492790162	7.73000000000002	-0.0309368080024797	7.53999999999996	2.36741182504829	7.46000000000004	18.9162054559802	7.68000000000006	0.965914939001777	7.43000000000006	-6.47768677492877	7.53999999999996	0.934114753931681	7.34999999999991	-0.641773781012489	7.58999999999992	-0.00713439408173144	7.95000000000005	-32.2591168160216	7.73000000000002	0.0199832550151768	7.71000000000004	3.04333333508566	7.78999999999996	2.18133159410172	7.60000000000036	-5.19657334200474	7.56999999999971	-1.78738612896723	7.45000000000027	-2.34317733691114	7.63000000000011	2.73420576991157	7.51999999999998	-0.427388617026736	7.5600000000004	-0.817502820041227	7.48000000000002	2.34872371299844	7.57000000000016	-1.711527263069	7.59999999999991	3.06439383098223	7.50999999999976	4.32515372301623	7.36999999999989	2.30005301705205	7.67999999999984	6.55602008896494
8.49000000000001	3.62483601895747	7.82999999999993	0.481726995985809	7.63999999999999	2.47448709296805	7.55999999999995	23.4462475009423	7.77999999999997	0.53643618298338	7.52999999999997	-8.24830767896856	7.63999999999987	0.4319537910078	7.44999999999982	0.543351115084079	7.68999999999983	-0.15408474303058	8.04999999999995	-39.0771380230035	7.83999999999992	-0.262314661085838	7.80999999999995	3.22152311900936	7.90000000000009	3.32544156708536	7.70000000000027	-5.41915581504782	7.67000000000007	-1.31356012900596	7.55000000000018	-2.47710055293737	7.73000000000002	2.69532488800905	7.61999999999989	0.0252539209668612	7.66000000000031	-0.12724239900308	7.57999999999993	2.51091458403607	7.68000000000029	-0.297437492008612	7.69999999999982	3.13792424799431	7.61000000000013	5.6248135650776	7.4699999999998	2.36471392702242	7.7800000000002	9.05720258390375
8.59000000000003	3.67442710989963	7.93999999999994	0.994390799064604	7.74000000000001	2.58156235997831	7.66999999999996	27.9762895460181	7.88999999999987	0.106957427078669	7.6400000000001	-10.0189285828947	7.73999999999978	-0.0702071720297681	7.54999999999995	1.72847601197645	7.79999999999995	-0.301035093002611	8.16000000000008	-44.4578770270709	7.94000000000005	-2.31709016804871	7.92000000000007	3.39971290202357	8	4.46955154109219	7.8100000000004	-5.18079506298363	7.77999999999975	-0.839734129954195	7.66000000000031	-2.61102376896361	7.84000000000015	2.7392023879429	7.7199999999998	0.477896458960458	7.76000000000022	0.56301802192138	7.67999999999984	2.72525970399329	7.7800000000002	1.11665227996127	7.79999999999973	3.21145466602957	7.7199999999998	6.92447340702529	7.57999999999993	2.42937483699279	7.88000000000011	11.7837074149065
8.70000000000005	4.33279242690787	8.11000000000001	1.50705460202971	7.83999999999992	2.68863762698857	7.76999999999998	32.5063315909802	7.99000000000001	-0.322521328939729	7.74000000000001	-16.1058328639001	7.83999999999992	-1.88850447307232	7.65999999999985	2.85560191105105	7.89999999999986	-0.447985443088328	8.31999999999994	-49.8386160320479	8.03999999999996	-4.3718656739884	8.01999999999998	3.37975648005795	8.09999999999991	5.61366151509901	7.91000000000031	-4.94243431000996	7.88000000000011	-0.365908129992931	7.76999999999998	-2.49058622193843	7.94000000000005	2.78307988696724	7.82000000000016	1.06870061904374	7.90000000000009	1.25327844295953	7.78999999999996	2.93960482497369	7.88000000000011	2.53074205090797	7.90999999999985	3.28498508395114	7.82000000000016	8.22413324806348	7.67999999999984	2.49403574696316	8	14.5102122469325
8.80000000000007	4.9911577449393	8.21999999999991	2.52410929203961	7.93999999999994	2.63083397101127	7.87	37.0363736350328	8.08999999999992	-1.34641427996485	7.83999999999992	-22.1927371439961	7.94999999999982	-3.70680177400118	7.75999999999999	3.98272781103515	8	-2.6545636640094	8.42000000000007	-55.2193550360016	8.15000000000009	-6.42664118106495	8.12000000000012	3.35980005706915	8.26999999999998	6.9033838830137	8.01000000000022	-4.70407355703628	7.98000000000002	0.107917870082019	7.86999999999989	-2.37014867491325	8.03999999999996	2.82695738701477	7.92000000000007	1.65950477901333	8.01000000000022	1.98003601394703	7.88999999999987	3.15394994595408	7.99000000000024	3.72386176798045	8.00999999999976	3.35851550096322	7.92000000000007	9.52379309001117	7.77999999999975	2.39544695705263	8.09999999999991	17.2367170779353
8.89999999999998	5.64952306194755	8.31999999999994	3.54116398102633	8.04999999999995	2.57303031503398	7.97000000000003	44.1406920430154	8.24000000000001	-2.37030723098997	7.94000000000005	-28.2796414239783	8.04999999999995	-5.52509907504373	7.8599999999999	5.10985371101924	8.09999999999991	-4.86114188504416	8.52999999999997	-65.9441155740979	8.25999999999999	-8.19911877101731	8.28999999999996	3.33984363408035	8.40000000000009	8.19310625104208	8.17000000000007	-4.24313033101953	8.08999999999969	0.557365506097085	7.97000000000025	-2.24971112891126	8.15000000000009	2.90971576794163	8.01999999999998	2.25030893898293	8.11000000000013	2.70679358493453	7.98999999999978	3.20610419601053	8.09000000000015	4.91698148391606	8.10999999999967	3.61644398901717	8.01999999999998	13.5009775990511	7.88999999999987	2.29685816600522	8.23999999999978	24.8594099649608
9.00999999999999	6.30788837997898	8.41999999999996	4.55821867103623	8.14999999999998	2.51522665894299	8.08000000000004	51.2450104509981	8.36999999999989	-3.39420018201508	8.04999999999995	-34.3665457049838	8.14999999999986	-6.84123541407189	8.00999999999999	6.23697961100333	8.25999999999999	-7.06772010607892	8.62999999999988	-76.6688761120804	8.36999999999989	-9.97159636108336	8.3900000000001	3.14169742807735	8.50999999999976	9.48282861907046	8.29000000000042	-3.78218710602596	8.23000000000002	1.00681314199846	8.07000000000016	-1.99535036597354	8.25	2.99247414898218	8.17000000000007	2.38847056095892	8.23000000000002	3.43355115592203	8.09999999999991	3.25825844595329	8.20000000000027	6.11010120098854	8.25999999999976	3.87437247695743	8.15999999999985	17.4781621070679	7.98999999999978	2.198269375981	8.36000000000013	32.4821028519864
9.13999999999999	6.91666260695456	8.52999999999997	5.57527336104613	8.26999999999998	2.53827130495665	8.18999999999994	53.8192868129954	8.48000000000002	-3.98861437690812	8.17000000000007	-38.6828290809262	8.25	-8.15737175207687	8.12999999999988	13.1371073050559	8.36999999999989	-9.12734797805115	8.74000000000001	-87.3936366500629	8.48000000000002	-11.7440739510357	8.5	2.94355122207435	8.61000000000013	16.1073568930306	8.40000000000009	-3.32124388000921	8.67000000000007	1.45626077903671	8.17000000000007	-1.74098960292213	8.34999999999991	3.07523252990904	8.26999999999998	2.5266321839581	8.35000000000036	5.32774647990664	8.19999999999982	3.31041269600973	8.32000000000016	7.30322091794733	8.35999999999967	4.1323009639882	8.26999999999998	20.1556867730233	8.15999999999985	2.03501967496322	8.46000000000004	40.1047957399214
9.26999999999998	7.52543683393014	8.63	8.28163546202632	8.37	2.56131595097031	8.29999999999995	56.393563176016	8.57999999999993	-4.58302857191484	8.26999999999998	-42.9991124569824	8.3599999999999	-9.47350809008185	8.24000000000001	20.0372349989948	8.4699999999998	-11.1869758490002	8.83999999999992	-92.7376581840917	8.57999999999993	-13.5165515409881	8.60000000000014	2.74540501607135	8.7199999999998	22.7318851680138	8.5	-3.21382873005405	8.76999999999998	0.999036509028883	8.2800000000002	-1.48662883998441	8.46000000000004	3.15799091094959	8.36999999999989	2.66479380604778	8.45000000000027	7.22194180400493	8.36000000000013	3.08371865401114	8.42000000000007	10.0585048319317	8.46000000000004	4.31669903503007	8.36999999999989	22.8332114400018	8.26999999999998	1.87176997496863	8.57000000000016	45.000983794921
9.38	8.13421106090573	8.73000000000002	10.9879975640297	8.46999999999991	2.58436059698397	8.39999999999998	58.9678395390365	8.68000000000006	-5.17744276692156	8.36999999999989	-47.3153958329249	8.45999999999981	-10.7896444280868	8.33999999999992	26.9373626930474	8.57999999999993	-13.2466037210861	8.94000000000005	-98.0816797180069	8.68000000000006	-18.2612858039874	8.70000000000005	2.54725881006834	8.82000000000016	29.3564134420876	8.61000000000013	-3.1064135799852	8.86999999999989	0.541812240044237	8.38000000000011	-1.232268076933	8.55999999999995	4.06797715390894	8.4699999999998	2.80295542904696	8.5600000000004	9.11613712798953	8.46000000000004	2.85702461201254	8.51999999999998	12.8137887469393	8.55999999999995	4.50109710504876	8.4699999999998	25.5107361070941	8.38000000000011	1.70852027395085	8.67000000000007	49.8971718509438
9.48000000000002	10.2250148599978	8.82999999999993	13.6943596660331	8.57999999999993	2.66520889897492	8.5	61.5421159010339	8.78999999999996	-7.86361194195706	8.48000000000002	-56.4149547459465	8.73999999999978	-14.7387367740066	8.43999999999983	32.7103644870022	8.67999999999984	-17.7364680490655	9.03999999999996	-103.425701252036	8.78999999999996	-23.0060200660773	8.79999999999995	2.49029724409411	8.92000000000007	34.6912193469961	8.71000000000004	-2.99899843003004	8.9699999999998	0.0845879710595909	8.49000000000024	-1.21719781100182	8.67000000000007	4.97796339698198	8.57999999999993	2.71339161497508	8.66000000000031	11.0103324519741	8.55999999999995	2.63033057001394	8.62000000000035	15.5690726619468	8.67000000000007	4.68549517495376	8.57000000000016	28.1882607730495	8.48000000000002	2.05052457704369	8.76999999999998	54.7933599059434
9.58000000000004	12.3158186589762	8.93999999999994	15.3836670790497	8.67999999999995	2.74605720198906	8.61000000000001	64.1163922639407	8.88999999999987	-10.5497811159694	8.57999999999993	-65.5145136579449	8.83999999999992	-18.6878291190169	8.54999999999995	38.4833662810706	8.78999999999996	-22.2263323770449	9.14999999999986	-108.769722786064	8.8900000000001	-27.7507543280535	8.91000000000008	2.43333567800619	9.03999999999996	40.0260252530416	8.82000000000016	-2.8915832799612	9.07999999999993	-0.372636298948237	8.59000000000015	-1.20212754393378	8.76999999999998	5.88794963891814	8.67999999999984	2.62382780101689	8.76000000000022	12.1777702049712	8.67000000000007	2.40363652801534	8.73000000000002	17.1312368599956	8.76999999999998	4.86989324497245	8.67000000000007	30.865785440028	8.57999999999993	2.39252888002284	8.86999999999989	59.6895479619661
9.69000000000005	14.4066224579547	9.03999999999996	17.0729744910432	8.77999999999997	2.82690550398002	8.71000000000004	67.4031953079748	8.99000000000001	-13.2359502910049	8.68000000000006	-74.6140725699433	8.93999999999983	-22.6369214650504	8.64999999999986	44.2563680750254	8.88999999999987	-26.7161967060474	9.27999999999997	-119.078038581051	8.99000000000001	-30.7230110000773	9.00999999999999	2.37637411100877	9.13999999999987	45.360831159087	8.92000000000007	-3.24511135499961	9.19999999999982	-0.829860567932883	8.70000000000027	-1.18705727800261	8.88000000000011	6.71517750095063	8.7800000000002	2.53426398694501	8.87000000000035	13.3452079579683	8.76999999999998	2.1247882359603	8.83000000000038	18.6934010579307	8.86999999999989	4.93170992695013	8.76999999999998	35.5167998270645	8.67999999999984	2.7345331819788	8.98000000000002	68.5661129739401
9.79000000000008	15.8886520299575	9.19999999999993	18.7622819030366	8.88	2.90775380597097	8.80999999999995	70.6899983509857	9.08999999999992	-15.9221194659267	8.78999999999996	-79.3973481059993	9.04999999999995	-25.2698774720557	8.75	61.8248389780547	8.98999999999978	-31.2060610340268	9.37999999999988	-129.386354376038	9.08999999999992	-33.6952676730107	9.11000000000013	2.51755875103754	9.26999999999998	62.0651626270501	9.0300000000002	-3.59863943094751	9.31999999999971	-1.28708483794071	8.80000000000018	-1.42634777500916	8.98000000000002	7.54240536298312	8.88999999999987	2.30653855101082	8.97000000000025	14.5126457109654	8.86999999999989	1.84593994401894	8.93000000000029	20.2555652559795	8.9699999999998	4.99352660904151	8.86999999999989	40.1678142130777	8.78999999999996	3.07653748495795	9.07999999999993	77.4426779869373
9.88999999999999	17.3706816019603	9.29999999999995	20.4515893160533	8.9799999999999	2.98860210796192	8.91999999999996	73.9768013950197	9.25	-18.0138744459555	8.8900000000001	-84.1806236419416	9.14999999999986	-27.902833479061	8.8599999999999	79.3933098819934	9.08999999999992	-33.6362974900339	9.49000000000001	-139.694670171025	9.22000000000003	-36.6675243450345	9.22000000000003	2.65874339106631	9.38999999999987	78.7694940950132	9.16000000000031	-3.95216750598593	9.42999999999984	-1.74430910692536	8.91000000000031	-1.66563827190203	9.07999999999993	8.36963322399242	8.99000000000024	2.07881311496294	9.08000000000038	15.6800834639625	8.98000000000002	1.56709165196389	9.0300000000002	21.8177294539146	9.06999999999971	5.05534328999602	8.98000000000002	44.8188286000004	8.88999999999987	3.58179148895488	9.23999999999978	86.3192429989113
9.99000000000001	18.8527111739631	9.39999999999998	24.3813651810569	9.08999999999992	3.43484305994934	9.01999999999998	74.6893280750101	9.39999999999986	-20.1056294259843	9	-88.9638991779975	9.31999999999994	-33.3156694680383	8.95999999999981	96.9617807860459	9.20999999999981	-36.0665339470643	9.58999999999992	-144.658964432097	9.33999999999992	-42.6024887640324	9.35000000000014	2.7999280300719	9.5	95.4738255620669	9.26999999999998	-4.29449175396712	9.52999999999975	-2.08699534994139	9.01000000000022	-1.90492876890858	9.23999999999978	9.19686108591122	9.09000000000015	1.85108767902875	9.22000000000025	17.3928035100062	9.07999999999993	1.28824336002253	9.17000000000007	24.6068795139536	9.17999999999984	4.93276190195502	9.07999999999993	46.7923183200583	8.98999999999978	4.08704549204231	9.34999999999991	90.2996199559993
10.14	20.334740745966	9.5	28.3111410460606	9.24000000000001	3.88108401102727	9.15999999999997	75.4018547560236	9.50999999999999	-22.1973844049899	9.12999999999988	-93.7471747139398	9.41999999999985	-38.7285054570157	9.05999999999995	114.530251689075	9.31999999999994	-38.4967704040946	9.69000000000005	-149.623258693055	9.45000000000005	-48.5374531840534	9.45000000000005	2.94111266998698	9.59999999999991	112.17815703003	9.37000000000035	-4.6368160029715	9.63999999999987	-2.4296815939806	9.11999999999989	-2.14421926500563	9.34999999999991	10.4512060519255	9.19999999999982	1.62336224195769	9.35000000000036	19.1055235559361	9.17999999999984	1.48514258899013	9.26999999999998	27.3960295739926	9.29999999999973	4.81018051402771	9.19999999999982	48.7658080400024	9.09999999999991	4.59229949501605	9.44999999999982	94.2799969129737
10.26	22.7076277719789	9.61000000000001	32.2409169110642	9.36000000000001	4.24647666000055	9.26999999999998	76.1143814370371	9.6099999999999	-26.5794057550011	9.24000000000001	-103.476060406933	9.51999999999998	-44.141341445993	9.16999999999985	126.325720799059	9.41999999999985	-44.239454293006	9.79999999999995	-154.587552954013	9.54999999999995	-54.4724176040745	9.54999999999995	2.42652866700155	9.69999999999982	123.547682592061	9.48000000000002	-4.9791402500432	9.73999999999978	-2.77236783699664	9.2800000000002	-2.38405459799651	9.44999999999982	11.7055510169166	9.30000000000018	1.53378705704199	9.45000000000027	19.6508058489826	9.28999999999996	1.68204181795772	9.38000000000011	30.1851796339179	9.39999999999964	4.68759912496353	9.32000000000016	50.7392977600603	9.25	4.70161242503764	9.55000000000018	98.2603738699481
10.37	25.0805147979918	9.70999999999992	34.4813853639607	9.45999999999992	4.61186930897384	9.37	78.9037169979565	9.71000000000004	-30.9614271059218	9.34999999999991	-113.204946099927	9.61999999999989	-49.5541774350841	9.26999999999998	138.12118990802	9.51999999999998	-49.9821381810079	9.89999999999986	-159.551847215084	9.65000000000009	-60.4073820239819	9.65000000000009	1.91194466401612	9.80999999999995	134.91720815307	9.58000000000038	-4.96793642298599	9.84999999999991	-2.68220817395104	9.39000000000033	-2.62388992996421	9.54999999999973	12.9598959829309	9.40000000000009	1.4442118720126	9.55000000000018	20.1960881419154	9.38999999999987	2.15778933898036	9.48000000000002	31.4121654959081	9.5	4.56501773703621	9.42999999999984	52.7127874800044	9.34999999999991	4.81092535505923	9.65999999999985	102.240750825899
10.47	27.4534018229815	9.81999999999994	36.7218538160614	9.55999999999995	4.97726195794712	9.47000000000003	81.6930525579664	9.81999999999994	-35.343448455933	9.45000000000005	-122.933831792921	9.7199999999998	-54.9670134230382	9.36999999999989	149.916659018004	9.62999999999988	-55.724822070033	10.01	-169.345953726065	9.75999999999999	-63.3700897710696	9.75999999999999	1.39736066103069	9.90999999999985	146.286733715101	9.69000000000005	-4.95673259604246	9.94999999999982	-2.59204851192862	9.49000000000024	-2.86372526295509	9.65999999999985	13.3870130860032	9.51000000000022	1.35463668698321	9.66000000000031	20.7413704349619	9.48999999999978	2.63353686000301	9.58000000000038	32.6391513578983	9.60999999999967	4.19345739294386	9.52999999999975	56.6092851390749	9.46000000000004	4.92023828496713	9.76000000000022	109.3569697249
10.58	28.3442592769916	9.91999999999996	38.9623222689579	9.65999999999997	5.34265460601091	9.58000000000004	84.4823881189996	9.91999999999985	-37.6337148259154	9.55999999999995	-127.879441950995	9.82999999999993	-57.7468934050103	9.4699999999998	161.712128127078	9.72999999999979	-59.0372695020278	10.1099999999999	-179.140060238069	9.86999999999989	-66.3327975190668	9.86000000000013	0.741592019039672	10.0099999999998	174.491898884071	9.79000000000042	-4.94552876796206	10.0499999999997	-2.50188884899671	9.59999999999991	-2.86427009791623	9.75999999999976	13.814130189985	9.61000000000013	1.4927869380017	9.76000000000022	21.2866527280084	9.59999999999991	3.10928438102565	9.68000000000029	33.8661372200022	9.71000000000004	3.82189704896518	9.63999999999987	60.5057827970086	9.55999999999995	4.52429721201497	9.86000000000013	116.4731886239
10.6800000000001	29.2351167299785	10.02	41.2027907219681	9.76999999999998	5.77280162599436	9.67999999999995	87.2717236800327	10.03	-39.9239811960115	9.66000000000008	-132.825052107933	9.92999999999984	-60.5267733860728	9.57999999999993	192.72977851108	9.82999999999993	-62.3497169340226	10.23	-188.934166750073	9.97000000000003	-69.2955052670641	9.97000000000003	0.0858233760254734	10.1100000000001	202.697064053041	9.89000000000033	-4.93432494101853	10.1799999999998	-2.41172918595112	9.70000000000027	-2.86481493390056	9.86000000000013	14.2412472939668	9.71000000000004	1.63093718902019	9.86000000000013	22.8074417359494	9.69999999999982	3.58503190204829	9.78999999999996	35.0931230819924	9.81999999999971	3.45033670498651	9.73999999999978	64.4022804560791	9.67000000000007	4.12835613803964	9.96000000000004	123.58940752199
10.78	30.1259741839885	10.13	45.747003769975	9.87	6.20294864700099	9.78999999999996	89.3485325600523	10.1299999999999	-42.2142475659939	9.75999999999999	-137.770662264984	10.03	-66.5051535340808	9.67999999999984	223.747428894058	9.93999999999983	-65.6621643660174	10.3499999999999	-193.763979001005	10.0699999999999	-72.2582130140381	10.0699999999999	-0.569945266988725	10.2599999999998	230.902229221101	10	-5.24481862896664	10.3099999999999	-2.28348162090697	9.80000000000018	-2.86535976999858	9.9699999999998	14.6683643979486	9.82000000000016	1.76908744003867	9.97000000000025	24.3282307429809	9.79999999999973	4.06077942295724	9.89000000000033	37.4824836609378	9.92000000000007	3.20135774904884	9.84000000000015	66.3252883940686	9.76999999999998	3.73241506497379	10.0700000000002	126.725249463902
10.89	31.0168316369754	10.23	50.2912168179819	9.96999999999991	6.63309566698445	9.88999999999999	91.4253414399582	10.25	-44.5045139359763	9.86999999999989	-142.716272422945	10.1399999999999	-72.4835336820888	9.78999999999996	242.969610168075	10.04	-68.9746117980121	10.46	-198.593791252051	10.22	-78.6452136289881	10.1900000000001	-1.22571390897974	10.3600000000001	247.73786882804	10.1000000000004	-5.55531231600526	10.4099999999999	-2.15523405597651	9.90000000000009	-2.86590460495972	10.0700000000002	15.3736662409756	9.92000000000007	1.90723769094348	10.0700000000002	25.8490197509218	9.90000000000009	4.22530181504044	9.99000000000024	39.8718442399968	10.0299999999997	2.95237879299748	9.94000000000005	68.2482963330813	9.86999999999989	3.33647399099846	10.1700000000001	129.861091405928
10.99	33.7764500449111	10.3399999999999	54.8354298659888	10.0799999999999	7.0632426869679	10	93.5021503199778	10.3599999999999	-49.1426375599531	9.97000000000003	-151.93877917693	10.25	-78.4619138290736	9.88999999999987	262.191791441978	10.1699999999998	-75.1011483060893	10.5599999999999	-203.423603503097	10.3499999999999	-85.0322142430286	10.3099999999999	-1.59875058693615	10.4699999999998	264.573508435092	10.21	-5.86580600304387	10.5099999999998	-2.02698649093236	10	-2.68798069794229	10.1799999999998	16.078968084912	10.02	1.83104438303872	10.2200000000003	27.3698087579533	10	4.38982420598677	10.1000000000004	42.261204817919	10.1299999999997	2.70339983694612	10.0599999999999	70.1713042710708	9.9699999999998	2.92587339401962	10.2800000000002	132.996933346931
11.14	36.5360684529605	10.4399999999999	57.1391744620087	10.2299999999999	7.12799705797806	10.1	95.5789591999974	10.47	-53.7807611839298	10.1199999999999	-161.161285930007	10.3499999999999	-81.6604139949959	10	281.413972715995	10.28	-81.2276848140527	10.6600000000001	-208.253415754029	10.45	-88.4565071099814	10.4200000000001	-1.97178726398306	10.5700000000002	281.40914804203	10.3100000000004	-6.18750351895869	10.6099999999997	-1.98889858791063	10.1100000000001	-2.51005678990168	10.3400000000001	16.784269927939	10.1799999999998	1.75485107399709	10.3500000000004	28.3453154729614	10.0999999999999	4.55434659795628	10.2600000000002	43.4235795349878	10.2599999999998	2.45442088100845	10.1900000000001	73.099186200011	10.0700000000002	2.51527279704078	10.3899999999999	136.132775288957
11.28	39.2956868608962	10.54	59.4429190580286	10.3299999999999	7.19275143001141	10.21	100.117772194949	10.5699999999999	-58.4188848079066	10.23	-170.383792683992	10.4599999999998	-84.8589141610319	10.1299999999999	300.636153990013	10.3799999999999	-87.3542213211067	10.77	-217.722683143052	10.55	-91.8807999770479	10.52	-2.34482394193947	10.6799999999998	298.244787649082	10.4100000000003	-6.50920103305452	10.7199999999998	-1.95081068500258	10.21	-2.33213288197476	10.4400000000001	17.0624546680074	10.2800000000002	1.67865776597864	10.46	29.3208221869463	10.27	4.24312146799366	10.3700000000003	44.5859542519429	10.3699999999999	2.50710859404535	10.29	76.0270681280417	10.1799999999998	2.10467220006194	10.5	141.388984991977
11.38	41.1644478149356	10.64	61.7466636530253	10.4399999999999	7.25750580102158	10.3099999999999	104.656585191037	10.6699999999998	-60.7667420609914	10.3299999999999	-174.660689280927	10.5599999999999	-88.0574143270678	10.2299999999998	347.604734584024	10.4899999999998	-90.1683103970754	10.8699999999999	-227.191950532074	10.6600000000001	-95.3050928440007	10.6300000000001	-2.06209197699536	10.7799999999997	335.83160372109	10.5100000000002	-6.83089854794616	10.8199999999997	-1.91272278300403	10.3699999999999	-2.15366413794982	10.5499999999997	17.340639407962	10.3899999999999	1.46431420603221	10.5600000000004	30.2963289019544	10.3699999999999	3.93189633803104	10.4700000000003	45.748328968898	10.4699999999998	2.55979630696856	10.3899999999999	78.9549500569819	10.2799999999997	2.09001267705844	10.5999999999999	146.645194694997
11.48	43.0332087689749	10.74	64.0504082490452	10.54	7.27321178396778	10.42	107.118589305969	10.77	-63.1145993149858	10.4300000000001	-178.937585876952	10.6599999999999	-91.2559144929901	10.3399999999999	394.573315178036	10.5899999999999	-92.9823994730441	10.98	-236.661217921096	10.76	-98.7293857110672	10.73	-1.77936001193757	10.8800000000001	373.418419793097	10.6200000000003	-7.15259606295149	10.9200000000001	-1.87463488100548	10.4700000000003	-1.97519539392488	10.6500000000001	17.6188241479167	10.4900000000002	1.24997064699528	10.6600000000003	31.6456320929319	10.48	3.62067120897791	10.5700000000002	47.3994314229458	10.5799999999999	2.61248401898229	10.4899999999998	81.8828319850127	10.3899999999999	2.07535315303176	10.6999999999998	151.901404397904
11.58	44.9019697239237	10.8399999999999	67.5388501290399	10.64	7.28891776600449	10.52	109.580593422038	10.8799999999999	-65.4624565689801	10.54	-183.214482474	10.76	-97.1857408200094	10.4399999999998	441.541895772048	10.6899999999998	-95.7964885481033	11.0799999999999	-241.300673059072	10.8699999999999	-105.132413892079	10.8300000000002	-1.49662804597028	10.98	411.005235864991	10.7200000000003	-7.30443855695739	11.02	-1.97956956094458	10.5700000000002	-1.79672665092312	10.75	17.6493193420129	10.5900000000001	1.03562708795835	10.7600000000002	32.9949352849326	10.5799999999999	3.27864453799975	10.6700000000001	49.050533877903	10.6799999999998	2.91415068795686	10.5999999999999	82.8877059750539	10.4899999999998	2.06069363002825	10.8000000000002	154.021772158899
11.6900000000001	49.2395309989888	10.9499999999999	71.0272920100579	10.75	7.30462374895069	10.62	112.04259753697	10.98	-67.8103138219512	10.6400000000001	-187.491379069911	10.8699999999999	-103.115567146006	10.55	488.510476367082	10.8	-98.610577624072	11.25	-245.940128197049	10.97	-111.535442072068	10.9400000000001	-1.21389608091249	11.0900000000001	431.75641233006	10.8200000000002	-7.4562810509633	11.1599999999999	-2.08450424190687	10.6800000000003	-1.5535951270067	10.8600000000001	17.6798145359953	10.6900000000001	0.821283528011918	10.8600000000001	34.3442384759101	10.6799999999998	2.9366178670216	10.77	50.7016363319508	10.7799999999997	3.21581735602194	10.6999999999998	83.8925799650951	10.5900000000001	2.04603410600157	10.9000000000001	156.142139920007
11.7900000000001	53.5770922749634	11.11	74.5157338909621	10.8499999999999	7.25557535997723	10.73	114.504601653039	11.0899999999999	-72.4596134709827	10.74	-196.6332416049	10.9699999999998	-109.045393472002	10.6499999999999	516.256875687077	10.8999999999999	-104.037331361042	11.3499999999999	-250.579583335025	11.0699999999999	-117.93847025308	11.04	-0.52856592299122	11.1900000000001	452.507588795015	10.9200000000001	-7.60812354394602	11.27	-2.18943892298284	10.7800000000002	-1.31046360399978	10.9699999999998	17.7103097299778	10.8000000000002	1.31035690196768	10.9700000000003	34.7180349530163	10.7799999999997	2.59459119695293	10.8700000000003	52.3527387859986	10.8799999999997	3.51748402499652	10.8000000000002	84.8974539550227	10.6900000000001	2.49532947702846	11	158.262507681002
11.89	57.9146535509381	11.2199999999999	75.7004311759601	10.9499999999999	7.20652697100377	10.83	116.966605767971	11.24	-77.1089131200142	10.8499999999999	-205.775104140002	11.0699999999999	-111.776719632076	10.75	544.003275007071	11	-109.464085099034	11.45	-259.553145713994	11.21	-124.341498433068	11.2	0.15676423606692	11.29	473.258765260994	11.0300000000002	-7.4382685229466	11.3800000000001	-2.33246150594368	10.8800000000001	-1.06733207996967	11.0700000000002	17.7408049249834	10.9000000000001	1.79943027603713	11.0700000000002	35.0918314300088	10.8800000000001	2.25256452597478	10.9700000000003	52.8414665229775	10.9899999999998	3.8191506939711	10.9099999999999	85.9023279450639	10.7999999999997	2.94462484896485	11.1100000000001	160.382875441996
11.99	62.2522148269127	11.3199999999999	76.8851284609582	11.05	7.15747858203031	10.93	121.627097691999	11.3799999999999	-81.758212768932	10.95	-214.916966674991	11.2299999999998	-114.508045793059	10.8599999999999	571.749674327066	11.1699999999998	-114.890838836004	11.5599999999999	-268.526708093077	11.3299999999999	-127.320233747014	11.3199999999999	0.842094395011372	11.4000000000001	494.009941726063	11.1700000000001	-7.26841350194718	11.48	-2.4754840899277	10.98	-0.824200556962751	11.1799999999998	17.4931153790112	11	2.28850364999289	11.2200000000003	35.4656279070014	10.9899999999998	2.22176298495924	11.0800000000004	53.3301942599564	11.0899999999997	4.57297062700945	11.0099999999998	87.856986949987	10.9000000000001	3.39392021999174	11.2399999999998	163.897485964981
12.14	64.7210151489617	11.42	78.0698257459562	11.16	7.10843019294316	11.04	126.287589615004	11.48	-84.0596551639692	11.0599999999999	-219.781932613955	11.3299999999999	-117.239371953019	10.9599999999998	599.49607364706	11.28	-117.503503497005	11.6600000000001	-277.50027047307	11.4300000000001	-130.298969061073	11.4200000000001	1.24469258798854	11.5	538.597391732083	11.27	-7.09855848003826	11.5799999999999	-2.61850667300223	11.0900000000001	-0.759537776957586	11.2799999999997	17.2454258339485	11.1100000000001	2.99192058298559	11.3500000000004	36.7544076459581	11.0899999999997	2.19096144394371	11.1800000000003	53.8189219969354	11.1900000000001	5.32679056095731	11.1500000000001	89.811645956047	11.0099999999998	3.85787511504532	11.3499999999999	167.412096486942
12.26	67.1898154699875	11.52	79.2545230309543	11.3199999999999	7.50343659797181	11.17	130.948081538008	11.5799999999999	-86.3610975590063	11.1700000000001	-224.646898551896	11.4299999999998	-119.970698112979	11.0599999999999	660.683771919025	11.3799999999999	-120.116168159029	11.77	-286.473832852039	11.53	-133.277704373995	11.52	1.64729078107939	11.5999999999999	583.184841737989	11.3700000000003	-6.92870345903884	11.6799999999998	-2.76152925596307	11.1900000000001	-0.694874996952422	11.3899999999999	16.9977362879763	11.29	3.69533751597828	11.4500000000003	38.0431873859379	11.1900000000001	2.16015990304186	11.29	54.3076497339143	11.3599999999997	6.08061049501885	11.2599999999998	90.7614309710425	11.1500000000001	4.32183000998521	11.4499999999998	170.926707008903
12.37	69.6586157919228	11.63	80.5348657779632	11.42	7.89844300197728	11.27	133.146569345968	11.6900000000001	-88.6625399539298	11.27	-229.511864490973	11.53	-125.248112193049	11.2199999999998	721.87147019099	11.4799999999998	-122.728832821053	11.8699999999999	-290.807940093032	11.6400000000001	-139.277832503012	11.6300000000001	2.04988897507974	11.71	627.772291744009	11.48	-6.47003766800935	11.7799999999997	-2.59366503200908	11.29	-0.630212216947257	11.4899999999998	17.4790613189089	11.3899999999999	4.39875444897098	11.5600000000004	39.3319671250083	11.3600000000001	2.49495196999305	11.3900000000003	55.2310278609411	11.46	6.53276375999212	11.3600000000001	91.711215986038	11.27	4.78578490503878	11.5500000000002	172.320949771006
12.47	73.1482690209759	11.73	81.8152085259953	11.52	8.29344940700594	11.38	135.345057154041	11.79	-93.432488713006	11.3699999999999	-234.376830428914	11.6299999999999	-130.525526274027	11.3199999999999	755.312769143075	11.5799999999999	-125.341497482054	11.97	-295.142047335048	11.74	-145.277960633052	11.73	2.32181181002034	11.8099999999999	651.608565285073	11.5800000000004	-6.01137187595668	11.8899999999999	-2.4258008089646	11.4000000000001	-0.565549436942092	11.5900000000001	17.9603863489319	11.4900000000002	4.82667411097282	11.6600000000003	40.620746863965	11.46	2.82974403694425	11.4900000000002	56.1544059869448	11.5599999999999	6.98491702598858	11.46	92.6610010010336	11.3699999999999	5.24973979895549	11.6500000000001	173.715192531972
12.5700000000001	76.6379222499154	11.8299999999999	83.0955512740275	11.63	8.73750420100805	11.48	137.543544960977	11.8899999999999	-98.2024374729917	11.48	-242.885280031942	11.7399999999998	-135.802940353983	11.4199999999998	788.754068095045	11.6899999999998	-130.564239442037	12.0699999999999	-299.476154576041	11.8399999999999	-151.278088762069	11.8300000000002	2.59373464507462	11.9200000000001	675.444838825001	11.6900000000001	-5.55270608504088	11.9899999999998	-2.25793658501061	11.5	-0.659082170955116	11.6999999999998	18.441711378955	11.5999999999999	5.25459377195148	11.7600000000002	41.5357301259291	11.5699999999997	3.16453610298595	11.6000000000004	56.5890563759694	11.6599999999999	7.43707029096186	11.5599999999999	93.6107860170523	11.4699999999998	5.56336703300531	11.75	175.109435292939
12.6700000000001	80.1275754789685	11.9399999999999	83.1911967360384	11.7299999999999	9.18155899501016	11.58	139.74203276905	11.99	-102.972386231954	11.5799999999999	-251.393729633946	11.8399999999999	-138.349028273069	11.53	822.195367047016	11.79	-135.786981402021	12.23	-307.390786478095	11.95	-154.299481577027	11.9400000000001	2.8656574810384	12.02	699.281112366066	11.7900000000004	-5.26389531501081	12.0899999999997	-1.9470497779821	11.5999999999999	-0.752614904968141	11.7999999999997	19.1707259549503	11.6999999999998	5.68251343395332	11.8600000000001	42.4507133889165	11.6700000000001	3.53012971095268	11.7000000000003	57.0237067649941	11.77	7.88922355604882	11.6599999999999	94.5605710320478	11.5799999999999	5.87699426603194	11.8600000000001	176.503678054928
12.78	81.1484283859727	12.04	83.2868421989588	11.8399999999999	9.62561378901228	11.68	144.898253235965	12.0999999999999	-107.74233499194	11.6800000000001	-259.902179236974	11.9399999999998	-140.895116193065	11.6299999999999	855.636665998986	11.8899999999999	-141.009723362004	12.3499999999999	-315.305418381058	12.05	-157.320874391985	12.04	3.13758031609268	12.1199999999999	723.117385907017	11.8900000000003	-4.97508454498075	12.1999999999998	-1.63616297095359	11.71	-0.91081041898633	11.9099999999999	19.8997405309456	11.8000000000002	6.11043309595516	11.9700000000003	43.3656966509943	11.77	3.8957233190331	11.8000000000002	57.4583571539051	11.8699999999999	8.3739293919507	11.77	95.973404531037	11.6799999999998	6.19062149905858	11.96	179.023247568921
12.88	82.169281294	12.2099999999999	83.3824876619929	11.9399999999999	10.0696685830144	11.79	150.054473702994	12.25	-110.210841355979	11.78	-263.545662900924	12.05	-143.44120411306	11.7299999999998	923.265903277979	12	-143.619800660076	12.45	-323.220050282998	12.21	-160.34226720808	12.2	3.00690495805611	12.2599999999998	772.64837497205	11.9900000000002	-4.68627377495068	12.2999999999997	-1.32527616392508	11.8099999999999	-1.06900593300452	12.0099999999998	20.6287551069408	11.9000000000001	5.83493582405481	12.0700000000002	44.4424734179165	11.8699999999999	4.26131692597664	11.9100000000003	57.8930075429298	11.9699999999998	8.85863522796626	11.8800000000001	97.3862380310493	11.7799999999997	6.04029383805482	12.0599999999999	181.542817083937
12.99	83.1901342019137	12.3099999999999	84.0100834350324	12.04	10.8549569889647	11.89	155.210694170023	12.4199999999998	-112.679347719904	11.8900000000001	-267.189146565897	12.1499999999999	-145.987292033055	11.8399999999999	990.895140557086	12.0999999999999	-146.229877958035	12.55	-326.800574944059	12.3099999999999	-165.792607883077	12.3199999999999	2.87622959899636	12.3699999999999	822.179364037083	12.1600000000003	-4.76502755395813	12.4099999999999	-1.01438935791975	11.9200000000001	-1.22720144690902	12.1199999999999	21.3577696819129	12	5.55943855295027	12.23	45.5192501849524	11.98	4.62691053394337	12.0100000000002	58.3276579319545	12.0799999999999	9.34334106398182	11.98	98.7990715300384	11.8899999999999	5.88996617602788	12.1599999999999	184.062386598953
13.14	84.2109871089178	12.41	84.6376792079582	12.15	11.6402453960518	12	158.168426828979	12.52	-116.821495912973	11.99	-270.832630229961	12.26	-151.059387216037	11.9399999999998	1058.52437783608	12.2099999999998	-148.839955256108	12.6600000000001	-330.381099606029	12.4100000000001	-171.242948558074	12.4200000000001	2.74555424107348	12.4699999999998	871.710353102003	12.27	-4.84378133398877	12.5099999999998	-0.490553808958794	12.02	-1.38539696092721	12.25	22.565345227008	12.0999999999999	5.28394128104992	12.3500000000004	46.5960269519883	12.0799999999999	4.90812381201522	12.1600000000003	59.1531295699497	12.1799999999998	9.37589363400093	12.0799999999999	99.262120014032	11.9899999999998	5.73963851502413	12.2600000000002	185.187713351979
13.26	85.3607255779707	12.52	85.2652749809977	12.26	12.4255338020021	12.1	161.126159488049	12.6199999999999	-120.963644104904	12.1299999999999	-274.476113893911	12.3599999999999	-156.131482397996	12.05	1126.15361511507	12.3099999999999	-151.450032554067	12.76	-333.96162426709	12.52	-176.693289232048	12.53	2.74751106098847	12.5700000000002	897.405068626085	12.3700000000003	-4.92253511401941	12.6199999999999	0.0332817390926721	12.1199999999999	-1.5435924749454	12.3499999999999	23.7729207719894	12.2600000000002	4.9801237749989	12.4500000000003	46.7578204569463	12.1900000000001	5.18933708997338	12.27	59.978601208968	12.2799999999997	9.40844620402004	12.1999999999998	99.7251684980256	12.0900000000001	5.97349352801757	12.3699999999999	186.313040105915
13.37	86.5104640460004	12.62	85.8928707540372	12.36	12.7667674149734	12.21	164.083892148028	12.72	-125.105792296949	12.23	-281.846970804963	12.4599999999998	-161.203577580977	12.1599999999999	1160.34155344198	12.4199999999998	-156.583764337029	12.8599999999999	-337.542148928037	12.6199999999999	-182.143629907046	12.6300000000001	2.74946787999397	12.6700000000001	923.099784150054	12.4700000000003	-5.00128889405005	12.7199999999998	0.557117288053632	12.2800000000002	-1.81328749590648	12.4499999999998	24.9804963169709	12.3699999999999	4.67630626997106	12.5600000000004	46.9196139609949	12.29	5.47055036702204	12.3700000000003	60.8040728479864	12.3899999999999	9.44099877494864	12.3200000000002	100.188216983042	12.25	6.20734854101102	12.4699999999998	187.438366858942
13.47	87.6602025149396	12.7199999999999	86.4248210650658	12.4599999999999	13.1080010270352	12.3099999999999	167.041624806984	12.8199999999999	-129.247940488995	12.3299999999999	-289.217827715902	12.5699999999999	-163.729584844077	12.26	1194.52949177003	12.53	-161.717496120104	12.96	-344.722806127038	12.73	-184.572577767085	12.73	2.75142470002265	12.77	948.794499674023	12.5800000000004	-5.36885344399707	12.8199999999997	0.770066029076588	12.3900000000003	-2.08298251698125	12.5599999999999	25.459057285957	12.4699999999998	4.37248876403373	12.6600000000003	47.0814074659529	12.3899999999999	5.38617003701347	12.4700000000003	61.1948940969569	12.4899999999998	9.47355134496775	12.4200000000001	101.530743403032	12.3499999999999	6.44120355400446	12.5700000000002	188.563693611968
13.58	87.7890880759651	12.8199999999999	86.9567713749575	12.5699999999999	13.4492346400066	12.41	172.52306629905	12.9300000000001	-130.921582317001	12.4400000000001	-296.588684626954	12.6699999999998	-166.255592107063	12.3699999999999	1228.71743009705	12.6299999999999	-166.851227903067	13.0699999999999	-351.903463325016	12.8299999999999	-187.001525627011	12.8300000000002	2.88405687706472	12.8800000000001	974.489215197991	12.6800000000003	-5.73641799394409	12.9200000000001	0.983014770099544	12.4900000000002	-2.35267753896551	12.6599999999999	25.9376182549431	12.5700000000002	4.34416852999675	12.7600000000002	47.2432009709109	12.4899999999998	5.3017897070049	12.5700000000002	61.5857153469506	12.5899999999997	9.10165561299436	12.5299999999997	102.873269823021	12.46	6.67505856802109	12.6799999999998	190.64333847291
13.6800000000001	87.9179736369906	12.93	87.4887216859861	12.67	13.7904682529779	12.52	178.004507791002	13.03	-132.595224145007	12.54	-300.316057873943	12.77	-168.781599369026	12.4699999999998	1293.28886303801	12.7299999999998	-169.37488238807	13.23	-359.084120524017	12.9300000000001	-189.430473486027	12.9400000000001	3.01668905501629	12.98	1026.68943376307	12.7800000000002	-6.10398254400479	13.02	1.19596351203199	12.5900000000001	-2.4641770459084	12.7599999999998	26.4161792239292	12.6799999999998	4.31584829595977	12.8600000000001	47.4938643219502	12.5999999999999	5.21740937699633	12.6800000000003	61.9765365969442	12.6999999999998	8.72975988204416	12.6399999999999	104.215796244034	12.5599999999999	7.05924124201829	12.7800000000002	192.722983333965
13.7900000000001	88.0468591979025	13.03	87.5513783099677	12.77	14.0836553689496	12.62	183.485949283977	13.1299999999999	-134.268865973013	12.6400000000001	-304.043431120931	12.8699999999999	-171.307606632013	12.5799999999999	1357.86029598	12.8399999999999	-171.89853687205	13.3499999999999	-362.684253062071	13.04	-191.859421346066	13.04	3.14932123308154	13.0799999999999	1078.88965232803	12.8900000000003	-6.40214135103179	13.1599999999999	1.40891225305495	12.6900000000001	-2.57567655398816	12.8600000000001	26.8947401929154	12.7800000000002	4.28752806203647	12.96	47.7445276729895	12.6999999999998	5.13302904698776	12.7800000000002	63.1338718419556	12.7999999999997	8.35786414995709	12.7399999999998	105.558322664024	12.6599999999999	7.44342391703867	12.8800000000001	194.802628194907
13.89	88.175744758928	13.14	87.6140349340631	12.87	14.3768424859445	12.72	186.009658116973	13.27	-137.456068983965	12.74	-307.770804366896	12.9699999999998	-176.304065118075	12.6799999999998	1422.43172892108	12.9399999999998	-174.422191357053	13.46	-366.284385600011	13.1400000000001	-196.791331073086	13.1900000000001	3.2819534110331	13.1900000000001	1131.08987089299	12.9900000000002	-6.70030015794509	13.27	1.65532038204219	12.8000000000002	-2.68717606093105	12.9699999999998	27.3733011620152	12.8800000000001	4.25920782799949	13.0600000000004	47.9951910239151	12.7999999999997	4.91936271203031	12.8800000000001	64.291207086967	12.8999999999996	7.95341584796461	12.8400000000001	106.43780060002	12.77	7.82760659103587	12.98	195.756946301913
13.99	89.0456168509672	13.24	87.6766915580447	12.9699999999999	14.6700296029394	12.83	188.533366949969	13.4099999999999	-140.643271994918	12.8499999999999	-311.498177613998	13.0699999999999	-181.300523604023	12.78	1452.81522353605	13.04	-176.945845842056	13.5599999999999	-369.884518137042	13.25	-201.723240801016	13.3199999999999	3.41669938006817	13.3000000000002	1157.59537393308	13.1000000000004	-6.99845896599527	13.3800000000001	1.90172851000625	12.9000000000001	-2.55815690400141	13.0700000000002	28.316073455926	12.9900000000002	4.40587995501573	13.23	48.0840608699964	12.9099999999999	4.70569637695917	12.9900000000002	65.4485423309552	13.0099999999998	7.54896754597212	12.9400000000001	107.317278537039	12.8699999999999	8.21178926605626	13.0900000000001	196.711264408918
14.14	89.915488943916	13.35	87.2073978720209	13.0799999999999	14.6219831069629	12.93	191.057075782965	13.51	-143.830475005984	12.95	-318.022538113951	13.2199999999998	-186.296982090084	12.8899999999999	1483.19871814999	13.1799999999998	-181.139089796034	13.6600000000001	-375.760287335993	13.3499999999999	-204.226202670043	13.4200000000001	3.55144535001273	13.4000000000001	1184.10087697407	13.2000000000003	-6.92905322296156	13.48	2.14813663899349	13	-2.42913774695808	13.1700000000001	29.2588457499505	13.0900000000001	4.55255208203198	13.3400000000001	48.172930715964	13.0099999999998	4.49203004097853	13.0900000000001	66.6058775759666	13.1099999999997	7.14451924397963	13.0500000000002	108.196756473035	12.9699999999998	8.08906716599722	13.2399999999998	197.665582516947
14.28	90.7853610359552	13.4499999999999	86.738104184974	13.2299999999999	14.5739366109865	13.03	193.580784615961	13.6099999999999	-145.344036188931	13.0599999999999	-324.546898614926	13.3299999999999	-188.767433313046	12.99	1513.58221276405	13.29	-185.332333750011	13.77	-381.636056534035	13.45	-206.729164538046	13.52	3.68619131904779	13.5	1210.60638001404	13.3100000000004	-6.85964748004153	13.5799999999999	2.18159602604828	13.1100000000001	-2.30011858991475	13.3400000000001	29.7230570749889	13.1900000000001	4.69922420904823	13.4500000000003	48.2618005619315	13.1100000000001	4.36274403602965	13.25	67.3723915709843	13.2599999999998	6.74007094198714	13.1700000000001	109.717804331012	13.0799999999999	7.96634506605187	13.3600000000001	198.619900623953
14.39	91.5263475679922	13.55	86.2688104990639	13.3299999999999	14.52589011501	13.18	198.50545942802	13.71	-146.857597370968	13.1700000000001	-331.071259114992	13.4299999999998	-191.237884536008	13.1299999999999	1543.96570737902	13.3899999999999	-189.525577704103	13.8699999999999	-387.5118257331	13.5599999999999	-209.23212640605	13.6300000000001	3.68830511104079	13.6100000000001	1237.11188305504	13.4100000000003	-6.79024173700782	13.6799999999998	2.21505541298939	13.21	-2.1710994329851	13.4400000000001	30.1872683999136	13.29	4.87421656998777	13.5500000000002	48.3025261139574	13.27	4.23345803096709	13.3600000000001	68.1389055669115	13.3699999999999	6.69097132799834	13.3000000000002	111.238852190013	13.1900000000001	7.45944029199563	13.46	200.653797180962
14.49	92.2673340999154	13.65	85.7995168130401	13.4399999999999	14.4778436190336	13.28	203.430134238943	13.8099999999999	-148.371158553914	13.27	-333.868246368979	13.53	-193.708335759084	13.2299999999998	1599.33674406602	13.5	-191.195167173078	13.97	-393.387594931028	13.6600000000001	-211.735088274054	13.73	3.69041890303379	13.71	1291.3942819871	13.52	-6.72083599499729	13.7799999999997	2.24851480004418	13.3800000000001	-1.9305807679757	13.54	30.651479724952	13.3899999999999	5.04920893195049	13.6500000000001	48.3432516659832	13.3699999999999	4.10417202499502	13.46	68.9054195619292	13.4699999999998	6.64187171298636	13.4000000000001	112.75990004799	13.2999999999997	6.9525355170299	13.5599999999999	202.687693738994
14.59	93.0083206309291	13.76	85.3302231259931	13.54	14.537753594027	13.38	208.354809051002	13.9099999999999	-149.884719736974	13.3699999999999	-336.665233622966	13.6399999999999	-196.178786982045	13.3399999999999	1654.70778075405	13.5999999999999	-192.864756643075	14.0799999999999	-395.663231592039	13.76	-214.238050142058	13.8300000000002	3.6925326940036	13.8200000000002	1345.67668091904	13.6200000000003	-6.65143025196357	13.8800000000001	2.28197418709897	13.48	-1.69006210296629	13.6500000000001	31.1156910499903	13.5	5.22420129300372	13.75	48.383977218009	13.4699999999998	3.97488602004614	13.5700000000002	69.7359098450079	13.5799999999999	6.59277209899756	13.5099999999998	113.401469970086	13.4000000000001	6.44563074297366	13.6599999999999	204.721590296003
14.7	95.1657043609657	13.86	84.699305611025	13.65	14.5976635700436	13.48	210.755775029043	14.02	-152.714108148984	13.47	-339.46222087593	13.7399999999998	-200.255377064991	13.4399999999998	1710.07881744208	13.7099999999998	-194.53434611205	14.23	-397.93886825305	13.8699999999999	-218.291343640999	13.9400000000001	3.6946464859966	13.9200000000001	1399.9590798511	13.7200000000003	-6.64256200002455	13.98	2.00923311399492	13.5799999999999	-1.44954343898007	13.75	31.3369068189786	13.5999999999999	5.39919365394326	13.8500000000004	48.4247027699212	13.5799999999999	4.3317863350012	13.6700000000001	70.5664001279729	13.6799999999998	6.94812078700124	13.6100000000001	114.043039892067	13.5	5.93872596800793	13.77	205.801168746007
14.8000000000001	97.3230880899791	13.9599999999999	84.0683880960569	13.75	14.6575735459464	13.58	213.156741006969	14.1199999999999	-155.543496560995	13.5799999999999	-342.259208129917	13.8399999999999	-204.331967147027	13.54	1735.06635951503	13.8099999999999	-196.203935581025	14.3499999999999	-400.214504914061	13.97	-222.344637140054	14.04	3.6306477280732	14.02	1427.73597574308	13.8300000000004	-6.63369374797185	14.0899999999997	1.73649204100457	13.6900000000001	-1.27043059092102	13.8499999999999	31.5581225879669	13.6999999999998	5.36930710495653	13.96	48.3765584749563	13.6799999999998	4.68868664995625	13.77	71.3968904109379	13.7799999999997	7.30346947500493	13.71	114.684609815072	13.6100000000001	5.43182119395169	13.8699999999999	206.880747195896
14.9	99.4804718199021	14.11	83.9067642669988	13.8499999999999	14.76553001703	13.68	215.557706986033	14.25	-158.372884971982	13.6800000000001	-347.668293656966	13.9399999999998	-208.408557230086	13.6399999999999	1760.053901589	13.9099999999999	-199.224161750067	14.45	-405.019562484085	14.0799999999999	-226.397930638996	14.1900000000001	3.56664897003611	14.1199999999999	1455.51287163505	13.9300000000003	-6.69423123895285	14.1999999999998	1.46375096903739	13.79	-1.09131774297566	13.96	31.7793383569551	13.8000000000002	5.33942055596981	14.0600000000004	48.3284141810145	13.7799999999997	5.045586965025	13.8800000000001	71.4608666989989	13.8899999999999	7.65881816300862	13.8200000000002	115.326179737053	13.71	5.31155431497155	13.9699999999998	207.9603256459
15	101.637855549939	14.2199999999999	83.745140438964	13.9499999999999	14.873486489023	13.79	217.95867296396	14.3699999999999	-159.688712200932	13.78	-353.077379183901	14.04	-210.014696089047	13.75	1785.04144366207	14.02	-202.244387919109	14.55	-409.824620055019	14.21	-227.948262269024	14.3	3.50265021199903	14.2599999999998	1483.289767526	14.0300000000002	-6.75476873004754	14.3099999999999	1.15755050899224	13.8900000000003	-0.912204894916613	14.0599999999999	32.0005541269666	13.9099999999999	5.30953400698309	14.21	48.2802698859359	13.8800000000001	5.53177328595211	13.98	71.5248429869462	13.9899999999998	8.01416685101231	13.9200000000001	116.646393430074	13.8200000000002	5.19128743701458	14.0700000000002	209.039904095903
15.14	103.054252747938	14.3199999999999	83.5835166100196	14.0599999999999	14.9814429599928	13.89	222.650042612941	14.47	-161.004539429996	13.8900000000001	-358.48646471095	14.1499999999999	-211.620834949031	13.8499999999999	1810.02898573604	14.1699999999998	-205.264614088037	14.6499999999999	-414.629677626067	14.3199999999999	-229.498593900075	14.4000000000001	3.43653766208263	14.3699999999999	1511.06666341809	14.1600000000003	-6.81530622000537	14.4200000000001	0.851350049060784	13.9900000000002	-0.973610711980655	14.1599999999999	31.7575585709164	14.0100000000002	5.10465509694313	14.3300000000004	48.9732669069554	13.9899999999998	6.01795960596974	14.0800000000004	71.5888192759166	14.0899999999997	8.46187764796014	14.02	117.966607123094	13.9200000000001	5.07102055803443	14.2399999999998	210.81210538091
15.25	104.470649945938	14.43	83.4218927809616	14.16	15.5761089810085	13.99	227.341412262035	14.5699999999999	-162.320366657923	13.99	-361.098562983898	14.26	-213.226973809014	13.9599999999998	1853.79682307598	14.29	-206.615250788104	14.75	-417.159098536104	14.4200000000001	-231.048925531013	14.51	3.37042511205254	14.48	1566.427099821	14.2900000000004	-6.87584371098637	14.52	0.545149589015637	14.0900000000001	-1.03501652893101	14.2799999999997	31.51456301498	14.1100000000001	4.89977618701687	14.4400000000001	49.6662639259284	14.0899999999997	6.50414592701054	14.1900000000001	71.6527955629545	14.1900000000001	8.90958844502165	14.1500000000001	119.286820816001	14.02	5.45765845402002	14.3600000000001	212.584306665008
15.35	105.887047143938	14.53	82.5370954729578	14.3199999999999	16.1707750010009	14.09	232.032781911016	14.6699999999998	-163.636193886987	14.1299999999999	-363.71066125696	14.3599999999999	-214.833112668089	14.0599999999999	1897.56466041501	14.3899999999999	-207.965887488058	14.8599999999999	-419.688519446026	14.53	-233.738477299994	14.6100000000001	3.30431256202246	14.5799999999999	1621.78753622504	14.3900000000003	-6.98743912494137	14.6199999999999	0.238949129084176	14.1900000000001	-1.09642234599505	14.4000000000001	31.2715674599531	14.27	4.69489727697692	14.5400000000004	50.3592609469479	14.1900000000001	6.99033224702816	14.3000000000002	72.068333519951	14.3599999999997	9.35729924299267	14.2599999999998	119.96546458704	14.1599999999999	5.84429635000561	14.46	214.356507949901
15.46	108.208101558944	14.63	81.6522981659773	14.42	16.7654410209934	14.2	234.323185581957	14.78	-166.216710615913	14.23	-366.322759530931	14.4699999999998	-217.493161798984	14.1599999999999	1941.33249775507	14.4899999999998	-209.316524187102	14.96	-422.217940356063	14.6300000000001	-236.428029069089	14.71	3.29669387599552	14.6799999999998	1677.14797262806	14.4900000000002	-7.09903454003324	14.73	-0.192865524013541	14.29	-1.15782816294541	14.5	31.396305353951	14.3800000000001	4.49001836705065	14.6500000000001	51.1004022609995	14.29	7.67089094301809	14.4000000000001	72.4838714769476	14.4699999999998	9.4496613520505	14.3600000000001	120.644108357055	14.2799999999997	6.23093424599119	14.5700000000002	215.049130784905
15.5600000000001	110.529155974973	14.73	80.7675008579736	14.52	17.3601070409859	14.3099999999999	236.613589253011	14.8799999999999	-168.797227344953	14.3299999999999	-368.934857803993	14.5699999999999	-220.153210929993	14.28	1960.11279302104	14.5899999999999	-211.725994459016	15.0599999999999	-424.747361265077	14.74	-239.117580838979	14.8099999999999	3.28907519008226	14.7799999999997	1704.73151314002	14.5900000000001	-7.21062995398825	14.8299999999999	-0.624680176997572	14.3900000000003	-1.20500556897696	14.6100000000001	31.5210432489721	14.48	4.23269231202994	14.75	51.8415435759607	14.4000000000001	8.35144963900802	14.5	72.8994094339441	14.5699999999997	9.54202346201782	14.46	121.322752128094	14.3899999999999	6.35600094801703	14.6700000000001	215.741753619909
15.6600000000001	112.850210389979	14.8299999999999	79.882703550993	14.63	17.8468165900085	14.41	238.903992923042	14.98	-171.377744073993	14.4300000000001	-373.956501563953	14.6699999999998	-222.813260061002	14.3899999999999	1978.89308828803	14.6999999999998	-214.13546473002	15.1700000000001	-428.808675684081	14.8399999999999	-241.807132608074	14.9200000000001	3.28145650303213	14.8899999999999	1732.31505365209	14.6900000000001	-7.32222536794325	14.9299999999998	-1.0564948299816	14.5	-1.25218297500851	14.71	31.64578114297	14.5799999999999	3.97536625700923	14.8500000000004	52.5826848900124	14.5	9.03200833499795	14.6000000000004	73.2509711029934	14.6700000000001	9.63438557198515	14.5700000000002	122.001395899019	14.4899999999998	6.48106765004286	14.77	216.434376454004
15.77	113.754867606986	14.9399999999999	79.1595300720473	14.7299999999999	18.333526138008	14.51	241.194396593983	15.0799999999999	-172.642433573969	14.53	-378.978145324936	14.77	-223.867170332028	14.49	1997.673383554	14.8	-216.544935002048	15.28	-432.869990103086	14.9400000000001	-242.946352747026	15.02	3.27383781700519	14.9899999999998	1759.89859416404	14.8000000000002	-7.37328329103093	15.04	-1.18210902394367	14.5999999999999	-1.29936038194955	14.8099999999999	32.013514593018	14.6900000000001	3.71804020198852	14.96	53.3238262039504	14.6100000000001	9.22638070994708	14.7000000000003	73.602532771929	14.7799999999997	9.80207528698429	14.6799999999998	122.722767944083	14.5900000000001	6.60613435297819	14.8699999999999	217.738930671999
15.87	114.659524823992	15.04	78.4363565940112	14.8399999999999	18.8202356870306	14.61	245.333913769969	15.24	-173.907123073946	14.6400000000001	-383.999789084896	14.8799999999999	-224.921080603053	14.5999999999999	2016.45367882008	14.8999999999999	-218.954405273053	15.3899999999999	-436.931304522091	15.04	-244.085572885979	15.1200000000001	3.33233167998515	15.0900000000001	1787.482134676	14.9000000000001	-7.42434121502811	15.1599999999999	-1.30772321699624	14.7000000000003	-1.28513197091706	14.9099999999999	32.3812480429524	14.79	3.66559305700775	15.0600000000004	53.8770369779513	14.71	9.42075308603307	14.8099999999999	73.9540944409782	14.8799999999997	9.96976500300661	14.7799999999997	123.44413998801	14.6999999999998	6.73120105500402	14.9699999999998	219.043484888971
15.97	115.564182041908	15.2099999999999	77.7131831150655	14.9399999999999	18.9866193529724	14.72	249.473430945045	15.3799999999999	-175.171812573922	14.74	-386.409334572932	14.9799999999998	-225.974990874988	14.7099999999998	2048.41164054903	15.01	-220.013238845013	15.49	-438.463198031059	15.21	-245.224793025045	15.24	3.39082554398829	15.1900000000001	1842.61210782802	15.0100000000002	-7.4753991380021	15.2999999999997	-1.4333374109583	14.8099999999999	-1.27090355999826	15.02	32.7489814930004	14.8899999999999	3.61314591202699	15.23	54.4302477519523	14.8099999999999	9.6151254609822	14.9100000000003	74.3056561099138	14.98	10.1374547190289	14.8800000000001	124.165512033073	14.7999999999997	6.46962986104427	15.0700000000002	220.348039106966
16.13	116.695152228999	15.3099999999999	76.9058315589746	15.04	19.1530030200511	14.8199999999999	253.612948121031	15.48	-176.841365120936	14.8399999999999	-388.818880059944	15.0799999999999	-227.028901146014	14.8299999999999	2080.36960227798	15.1799999999998	-221.072072416064	15.5899999999999	-439.995091540027	15.3299999999999	-247.744322619042	15.3500000000001	3.44931940708193	15.3000000000002	1897.74208098106	15.1600000000003	-7.32569945103023	15.4099999999999	-1.55895160401087	14.9100000000003	-1.25667514998895	15.1199999999999	33.1167149429348	14.9900000000002	3.56069876704623	15.3400000000001	54.9834585259532	14.9099999999999	9.80949783695451	15.0100000000002	75.3811842479308	15.0799999999999	10.3051444350513	14.98	124.208240306984	14.9000000000001	6.20805866799401	15.23	221.652593323938
16.24	117.826122415977	15.41	76.0984800029973	15.15	19.319386687016	14.92	255.462061625053	15.5899999999999	-178.51091766795	14.9400000000001	-391.228425546956	15.2199999999998	-228.766087751069	14.9299999999998	2112.32756400705	15.29	-222.130905988024	15.7	-441.526985048995	15.4300000000001	-250.263852213038	15.46	3.42411162603184	15.4099999999999	1952.87205413308	15.2800000000002	-7.17599976303518	15.5099999999998	-1.43431799290283	15.0100000000002	-1.24244673895646	15.2399999999998	33.7327650619272	15.0900000000001	3.50825162195179	15.4500000000003	54.795527984993	15.02	9.55178495496511	15.1600000000003	76.4567123849247	15.1900000000001	10.3804720409926	15.1500000000001	124.250968581009	15.0099999999998	5.94648747505744	15.3400000000001	222.264524706929
16.34	118.957092602955	15.52	75.2911284480433	15.3099999999999	18.9990608049584	15.02	257.311175129985	15.6900000000001	-180.180470214964	15.05	-393.637971033968	15.3399999999999	-230.50327435601	15.04	2125.505230469	15.3899999999999	-224.193939604106	15.8	-443.058878558077	15.54	-252.783381808058	15.5599999999999	3.39890384498176	15.52	1980.41848677406	15.3800000000001	-7.02630007504013	15.6099999999997	-1.30968438099899	15.1100000000001	-0.958148276936299	15.3499999999999	34.3488151809197	15.2600000000002	3.69753391703398	15.5500000000002	54.6075974449423	15.1199999999999	9.2940720739989	15.27	77.5322405219185	15.3499999999999	10.4557996479571	15.2599999999998	124.293696855034	15.1599999999999	5.85261643698232	15.4400000000001	222.876456089921
16.4400000000001	120.088062789932	15.62	75.2069503699886	15.41	18.6787349230144	15.18	259.16028863503	15.79	-181.850022761978	15.1500000000001	-397.884087123998	15.4499999999998	-232.240460961066	15.1899999999998	2138.68289693198	15.4899999999998	-226.256973220075	15.8999999999999	-446.33238647009	15.6400000000001	-254.163691264012	15.6600000000001	3.37369606404536	15.6199999999999	2007.96491941401	15.4900000000002	-6.82554246395739	15.71	-1.18505077000464	15.2800000000002	-0.673849814916139	15.4499999999998	34.9648652990027	15.3600000000001	3.8868162109793	15.6600000000003	54.419666903982	15.2599999999998	9.03635919200951	15.3700000000003	78.256206991	15.4499999999998	10.5311272540121	15.3699999999999	124.336425129059	15.27	5.75874540004406	15.54	223.488387472912
16.5400000000001	120.314375759904	15.73	75.1227722929571	15.51	18.3584090409568	15.3	263.076616584954	15.8999999999999	-182.254885809016	15.26	-402.130203213005	15.55	-232.923737294072	15.3099999999999	2151.86056339405	15.5999999999999	-228.320006836043	16.01	-449.605894381079	15.74	-255.544000719055	15.77	3.28999441899214	15.7199999999998	2035.5113520551	15.5900000000001	-6.62478485298834	15.8199999999997	-0.934802964934534	15.3800000000001	-0.389551351986484	15.5599999999999	35.2131819679471	15.46	4.07609850594781	15.7600000000002	54.2317363629081	15.3699999999999	8.58427393495731	15.4700000000003	78.9801734589446	15.5599999999999	10.6545319359839	15.4699999999998	124.812147503008	15.3699999999999	5.66487436299212	15.6399999999999	224.599739238897
16.65	120.540688729989	15.8299999999999	75.0385942160392	15.61	18.0380831579896	15.4	266.992944534991	16	-182.65974885594	15.3599999999999	-406.376319302922	15.6499999999999	-233.607013627989	15.4099999999999	2174.12401010301	15.6999999999998	-229.324206881074	16.1099999999999	-452.879402293092	15.8399999999999	-256.924310175009	15.8700000000001	3.2062927740526	15.8299999999999	2063.05778469505	15.6900000000001	-6.42402724201929	15.9200000000001	-0.684555159978117	15.48	-0.119481299975632	15.6599999999999	35.461498635982	15.5599999999999	4.31782794498758	15.8600000000001	54.4510524080124	15.4699999999998	8.13218867801879	15.5800000000004	79.7041399270029	15.6599999999999	10.7779366189789	15.5700000000002	125.28786987707	15.4699999999998	5.83257451899044	15.75	225.711091004996
16.75	120.76700169996	15.93	74.9544161390077	15.7199999999999	17.8559388999702	15.5	270.909272486051	16.0999999999999	-183.064611902978	15.46	-408.212889904917	15.76	-234.290289960995	15.53	2196.38745681198	15.8	-230.328406925082	16.23	-454.621016696024	15.95	-258.304619630053	15.97	3.12259112899937	15.9299999999998	2118.14310341003	15.8000000000002	-6.22326963105024	16.02	-0.434307354908015	15.5799999999999	0.150588751012037	15.7599999999998	35.7098153049265	15.6700000000001	4.55955738505054	15.96	54.670368453003	15.5699999999997	7.68010342096659	15.6800000000003	80.4281063959706	15.7599999999998	10.9013413009507	15.6700000000001	125.763592252042	15.5700000000002	6.00027467498876	15.8499999999999	226.822442770981
16.86	120.993314669931	16.04	74.3481630030374	15.8199999999999	17.6737946400181	15.6	274.825600435975	16.24	-184.31970409199	15.5599999999999	-410.049460506912	15.8599999999999	-234.973566295025	15.6699999999998	2218.65090352105	15.9099999999999	-231.33260696909	16.3499999999999	-456.362631098045	16.05	-260.187638340085	16.0800000000002	3.03888948405984	16.0299999999997	2173.22842212502	15.9000000000001	-6.00184611198529	16.1700000000001	-0.29060099200251	15.6900000000001	0.420658803022889	15.8699999999999	35.9581319739846	15.77	4.80128682397662	16.0700000000002	54.8896844979936	15.6799999999998	7.22801816402807	15.7800000000002	81.0210387149937	15.8699999999999	10.9494183769812	15.77	126.19658635208	15.6799999999998	6.16797483098708	15.9499999999998	227.321863154998
16.96	121.273602067959	16.2099999999999	73.7419098679766	15.92	17.4916503819986	15.7	276.89281488199	16.3599999999999	-185.574796281003	15.6700000000001	-411.88603110993	15.9599999999998	-236.470328008068	15.77	2240.91435023001	16.01	-232.336807014008	16.46	-458.10424550109	16.21	-262.070657050003	16.2	3.17961207804274	16.1399999999999	2228.31374084001	16	-5.78042259303402	16.3199999999997	-0.146894628983318	15.79	0.69072885503374	15.9699999999998	36.1410725969336	15.8699999999999	5.0430162630164	16.23	55.2969310839444	15.7799999999997	6.90842404094383	15.8800000000001	81.613971033903	15.9699999999998	10.9974954540348	15.8800000000001	126.629580453027	15.7799999999997	6.3356749869854	16.0500000000002	227.821283537992
17.14	121.553889465986	16.3099999999999	73.1356567330295	16.02	17.6298320039905	15.8099999999999	278.960029328005	16.46	-186.829888470015	15.77	-413.722601711925	16.0699999999999	-237.967089720087	15.8899999999999	2250.00013047702	16.1699999999998	-234.011072922044	16.5599999999999	-459.845859902998	16.3199999999999	-263.953675760035	16.3199999999999	3.32033467202564	16.2599999999998	2255.85262691402	16.1600000000003	-5.55899907396906	16.4200000000001	-0.00318826596412691	15.8900000000003	0.782010059992899	16.0700000000002	36.3240132209057	15.98	5.01756910898621	16.3600000000001	55.7041776689857	15.8800000000001	6.58882991899645	15.98	82.2069033539492	16.0699999999997	11.0455725299516	15.98	127.062574553065	15.8899999999999	6.08201994305091	16.1599999999999	228.320703922009
17.2900000000001	121.607863894951	16.41	72.613581673977	16.13	17.7680136270055	15.91	281.027243772996	16.5699999999999	-187.68011761199	15.8699999999999	-416.645162809004	16.2199999999998	-239.463851433015	16	2259.085910723	16.27	-235.685338830081	16.6600000000001	-463.001018046043	16.4300000000001	-264.456385015023	16.4200000000001	3.46105726703172	16.3699999999999	2283.39151298906	16.2600000000002	-5.53833316598684	16.52	0.140518098078246	15.9900000000002	0.873291265065745	16.1700000000001	36.5069538449916	16.0799999999999	4.9921219559792	16.46	56.1114242549365	15.9899999999998	6.26923579704908	16.0800000000004	82.0758692049139	16.1799999999998	11.0936496059821	16.1500000000001	127.910447320005	15.9899999999998	5.82836489900274	16.27	229.064433973917
17.4	121.661838322893	16.52	72.0915066160615	16.24	17.9061952500206	16.01	283.094458219011	16.6699999999998	-188.530346754987	15.98	-419.567723905971	16.3499999999999	-240.277336812028	16.1199999999999	2274.77534331001	16.3799999999999	-237.359604737094	16.77	-466.156176188065	16.53	-264.959094268988	16.53	3.68548150606784	16.4699999999998	2310.93039906307	16.3700000000003	-5.51766725800462	16.6199999999999	0.0339766560273347	16.0900000000001	0.964572471048086	16.3299999999999	36.4415778000193	16.1900000000001	4.96667480194901	16.5600000000004	56.6106553179679	16.0899999999997	6.40172693204022	16.2000000000003	81.9448350549692	16.2799999999997	11.1941431630385	16.25	128.758320088082	16.0900000000001	5.57470985495456	16.3800000000001	229.80816402594
17.5	121.715812751972	16.62	71.569431557009	16.3499999999999	18.0443768730356	16.16	286.93164750598	16.77	-189.380575896962	16.1199999999999	-422.490285002937	16.4499999999998	-241.090822192064	16.25	2290.46477589804	16.4799999999998	-238.029670601009	16.8699999999999	-469.311334330087	16.6300000000001	-265.46180352409	16.6300000000001	3.90990574499028	16.5799999999999	2338.46928513799	16.4700000000003	-5.4970013500224	16.7199999999998	-0.0725647859098899	16.2000000000003	0.785783623996394	16.4400000000001	36.3762017549334	16.3099999999999	4.69949820899274	16.6700000000001	57.1098863819088	16.1900000000001	6.53421806703136	16.3000000000002	81.8138009059339	16.3899999999999	11.2946367189579	16.3600000000001	129.606192855022	16.27	5.15335465502176	16.48	230.551894078985
17.6	121.769787179915	16.7199999999999	70.031486619996	16.4599999999999	18.1665324020059	16.28	290.76883679204	16.8799999999999	-190.23080503996	16.23	-423.576275497908	16.55	-241.904307571076	16.3599999999999	2306.15420848505	16.5899999999999	-238.699736465037	16.98	-470.724878070087	16.74	-266.704000646087	16.74	4.13432998402641	16.6799999999998	2392.8938755671	16.5700000000002	-5.47633544204018	16.8199999999997	-0.179106227960801	16.3000000000002	0.606994778081571	16.54	36.3108257099611	16.4099999999999	4.43232161501328	16.77	57.6091174449402	16.3499999999999	6.6667092020225	16.4000000000001	81.6827667568987	16.4899999999998	11.3951302749911	16.46	130.454065622075	16.3699999999999	4.73199945497527	16.5799999999999	231.295624131008
17.71	121.69054290996	16.8199999999999	68.4935416819599	16.5599999999999	18.2886879299531	16.38	292.538811632994	16.98	-191.008324321956	16.3299999999999	-424.662265992993	16.6499999999999	-242.717792950089	16.49	2321.84364107206	16.6899999999998	-239.369802328042	17.0799999999999	-472.138421810087	16.8399999999999	-267.946197768993	16.8400000000001	4.35875422306253	16.7799999999997	2447.318465997	16.6700000000001	-5.9192812029778	16.9299999999998	-0.417387085917653	16.4100000000003	0.428205931029879	16.6399999999999	36.2454496649889	16.5100000000002	4.16514502194332	16.8700000000003	58.1083485089948	16.46	6.79920033701364	16.5100000000002	81.6472579059564	16.5899999999997	11.4475467549937	16.5700000000002	130.868944289091	16.48	4.31064425504246	16.6799999999998	231.539933799922
17.8100000000001	121.611298639891	16.92	66.9555967440374	16.66	18.4108434580139	16.48	294.308786473948	17.0799999999999	-191.785843604976	16.4400000000001	-425.748256487964	16.75	-244.340795263042	16.5899999999999	2328.44729341207	16.79	-240.039868192071	17.23	-473.551965550087	16.95	-269.188394890989	16.9400000000001	4.68051917607681	16.8899999999999	2501.74305642702	16.77	-6.36222696402911	17.0299999999997	-0.655667943988192	16.5100000000002	0.249417085001369	16.75	36.3354505259395	16.6199999999999	3.89796842898704	16.9700000000003	58.2003329859617	16.5599999999999	6.94397266295255	16.6100000000001	81.6117490549004	16.6900000000001	11.4999632349964	16.6700000000001	131.283822955993	16.5799999999999	3.88928905499597	16.79	231.784243468951
17.9100000000001	121.532054369936	17.03	65.4176518070244	16.76	18.394817362946	16.59	296.078761315016	17.24	-192.563362886972	16.54	-426.834246982935	16.8599999999999	-245.963797577019	16.6999999999998	2335.05094575298	16.8999999999999	-241.052413194097	17.3399999999999	-474.965509290087	17.05	-270.430592014009	17.04	5.00228412909109	16.9899999999998	2528.628760782	16.8800000000001	-6.80517272496672	17.1599999999999	-0.893948802968225	16.6100000000001	0.0826904150699193	16.8499999999999	36.4254513859805	16.7199999999998	3.69709425501696	17.0700000000002	58.2923174639518	16.6599999999999	7.08874498900514	16.7200000000003	81.5762402039582	16.7999999999997	11.552379714999	16.77	131.698701623009	16.6799999999998	3.85630178902829	16.8899999999999	232.02855313798
18.01	121.452810099981	17.1899999999999	64.4017819280407	16.87	18.3787912679918	16.6899999999999	297.848736154947	17.3899999999999	-192.490653028017	16.6500000000001	-429.240733942947	16.9599999999998	-247.586799890087	16.8	2341.65459809401	17	-242.064958197034	17.4400000000001	-477.454515333079	17.21	-271.17007988204	17.1900000000001	5.32404908199169	17.0900000000001	2555.51446513709	16.98	-7.26878439400025	17.27	-1.02568821898785	16.71	-0.0840362549752172	16.9499999999998	36.5154522459079	16.8200000000002	3.4962200800237	17.21	58.3843019419419	16.77	7.23351731494404	16.8200000000002	81.6717655019374	16.8999999999996	11.6047961950017	16.8800000000001	132.439944178032	16.79	3.82331452306062	16.9899999999998	232.272862807008
18.14	121.319591400948	17.29	63.385912049057	16.9699999999999	18.3627651730376	16.8	300.948300804976	17.5	-192.417943167925	16.75	-431.64722090296	17.0699999999999	-248.396316824028	16.8999999999999	2352.36598426604	17.0999999999999	-243.077503199061	17.54	-479.943521377095	17.3099999999999	-271.909567750072	17.3099999999999	5.42138979608353	17.27	2582.40016949208	17.0900000000001	-7.73239606303378	17.3699999999999	-1.15742763591697	16.8200000000002	-0.250762924906667	17.0599999999999	36.6708291519444	16.9200000000001	3.29534590605363	17.3100000000004	58.3967576179703	16.8699999999999	7.24579850600549	16.9300000000003	81.7672907999167	17	11.3714681659758	16.98	133.181186733054	16.8899999999999	3.79032725800244	17.0900000000001	233.087194607947
18.2900000000001	121.186372702937	17.4	62.3700421699596	17.0699999999999	18.3467390779697	16.9	304.047865453981	17.5999999999999	-192.345233307947	16.8499999999999	-434.053707863995	17.2199999999998	-249.205833758992	17.01	2363.07737043808	17.26	-243.419982338082	17.6399999999999	-482.432527420087	17.4100000000001	-272.64905561799	17.4100000000001	5.51873051006169	17.3800000000001	2609.28587384706	17.21	-8.19600773104412	17.4699999999998	-1.28916705295978	16.9200000000001	-0.238700747900111	17.1599999999999	36.8262060569577	17.0300000000002	3.36164832503982	17.4200000000001	58.4092132949081	16.9699999999998	7.25807969695325	17.0300000000002	81.862816097896	17.1099999999997	11.1381401369499	17.1500000000001	133.922429287054	16.9899999999998	4.17869519196756	17.25	233.901526409909
18.39	121.172758785974	17.5	61.2622431490308	17.2299999999999	18.1647589599834	17.01	307.14743010401	17.71	-192.770040036976	16.95	-435.374204328923	17.3299999999999	-250.015350693047	17.1599999999999	2373.78875661	17.3699999999999	-243.762461477104	17.75	-483.507989724103	17.52	-273.917485816014	17.52	5.61607122403984	17.48	2662.17006715704	17.3100000000004	-8.65961939996396	17.5799999999999	-1.42090646897941	17.0300000000002	-0.226638571916737	17.29	36.9815829619711	17.1799999999998	3.42795074402602	17.52	58.4216689719597	17.0799999999999	7.27036088801469	17.1900000000001	81.958341395989	17.25	10.9048121080377	17.2599999999998	134.248793175061	17.1700000000001	4.56706312604638	17.3499999999999	234.471548542956
18.5	121.159144868898	17.6	60.1544441290116	17.3499999999999	17.9827788409739	17.17	310.246994753015	17.8099999999999	-193.194846764982	17.05	-436.694700794988	17.4299999999998	-251.710914928026	17.3099999999999	2377.896490441	17.4699999999998	-244.104940616012	17.8499999999999	-484.583452028005	17.6199999999999	-275.185916014038	17.6200000000001	5.713411938018	17.5900000000001	2715.05426046804	17.4200000000001	-8.70852614696105	17.6799999999998	-1.30557944601151	17.1300000000001	-0.214576394910182	17.3899999999999	37.1369598669844	17.2800000000002	3.49425316301222	17.6300000000001	58.3421401709074	17.1799999999998	7.28264207896245	17.29	82.216256475931	17.3599999999997	10.6190675990092	17.3600000000001	134.575157064091	17.2799999999997	4.95543106103469	17.4499999999998	235.04157067498
18.6	121.145530951935	17.7099999999999	59.0466451089924	17.4499999999999	17.8007987219644	17.33	311.576584561976	17.9099999999999	-193.619653494011	17.22	-438.015197259915	17.53	-253.406479164028	17.4199999999998	2382.00422427303	17.5699999999999	-245.247981517082	17.95	-485.658914330998	17.73	-276.45434621104	17.72	5.40563866400134	17.6900000000001	2767.93845377802	17.52	-8.75743289304864	17.79	-1.19025242292992	17.2800000000002	-0.202514217903627	17.5	37.5278596989119	17.3899999999999	3.75490762303343	17.73	58.2626113699689	17.29	7.16481316703721	17.3900000000003	82.4741715559867	17.46	10.3333230899807	17.46	134.901520951985	17.3800000000001	5.17830457204127	17.5599999999999	235.611592807913
18.7	121.131917035996	17.8099999999999	58.9547159670474	17.55	17.6348446980228	17.43	312.906174370028	18.01	-194.044460222017	17.3199999999999	-439.335693724956	17.6399999999999	-255.102043400029	17.52	2386.11195810404	17.6699999999998	-246.391022419061	18.0599999999999	-486.734376635013	17.8299999999999	-276.983288541032	17.8199999999999	5.09786538998469	17.8000000000002	2793.93694273301	17.6200000000003	-8.80633963902255	17.8899999999999	-1.07492539893883	17.3800000000001	-0.336165794919907	17.5999999999999	37.9187595309531	17.4900000000002	4.01556208305465	17.8300000000004	58.1830825699399	17.4000000000001	7.04698425499828	17.5	82.7320866359287	17.5599999999999	10.0475785819754	17.5599999999999	135.227884839992	17.4899999999998	5.40117808304785	17.6599999999999	236.181614940961
18.8100000000001	121.25152181693	17.92	58.8627868260119	17.65	17.4688906739675	17.54	315.378499072949	18.4300000000001	-194.520346006925	17.4300000000001	-441.837151778941	17.7399999999998	-256.797607635008	17.6199999999999	2390.21969193607	17.77	-247.534063320018	18.1600000000001	-488.598657417015	17.9300000000001	-277.512230870002	17.9200000000001	4.79009211699122	17.9000000000001	2819.93543168903	17.7200000000003	-8.39163471698612	17.9899999999998	-0.827858958928118	17.48	-0.469817370913006	17.6999999999998	38.3096593629944	17.5900000000001	4.27621654296217	17.9400000000001	58.1035537690013	17.5	6.92915534193617	17.6000000000004	82.8944764180051	17.6700000000001	9.76183407294684	17.6599999999999	136.00882781202	17.5900000000001	5.62405159405444	17.7600000000002	236.751637072985
18.9100000000001	121.371126599001	18.02	58.7708576849764	17.75	17.3029366500259	17.64	317.850823775984	18.54	-194.996231791947	17.53	-444.338609831902	17.8399999999999	-257.683654936045	17.75	2397.44039595905	17.8799999999999	-248.677104222111	18.26	-490.462938199016	18.04	-278.041173199085	18.03	4.38497812899641	18	2845.93392064403	17.8300000000004	-7.97692979404019	18.0899999999997	-0.580792518917406	17.5900000000001	-0.603468946906105	17.7999999999997	38.5451822889991	17.6900000000001	4.53687100400657	18.0400000000004	58.1698577079806	17.5999999999999	6.79904523894947	17.7000000000003	83.0568661999678	17.77	9.61091068995756	17.77	136.789770785072	17.6999999999998	5.84692510597051	17.8800000000001	237.634257861941
19.01	121.490731380959	18.12	58.6789285430314	17.86	17.1369826259706	17.75	320.323148477996	18.6900000000001	-195.472117576969	17.6400000000001	-446.840067884978	17.9499999999998	-258.569702237082	17.8699999999999	2404.66109998306	17.9799999999998	-249.477665985069	18.3799999999999	-492.327218979995	18.1400000000001	-278.570115529078	18.2	3.9798641410016	18.1100000000001	2871.93240960005	17.9300000000003	-7.56222487200375	18.2599999999998	-0.333726077997198	17.6900000000001	-0.749182700928941	17.9099999999999	38.7807052159133	17.8000000000002	4.73122304504159	18.1400000000003	58.2361616469598	17.6999999999998	6.66893513596278	17.8099999999999	83.2192559819305	17.8699999999999	9.45998730799147	17.8699999999999	137.570713756986	17.7999999999997	5.68143068301197	17.98	238.516878650898
19.15	121.591329336979	18.2199999999999	57.9296919489707	17.9599999999999	16.8535742669746	17.85	322.795473181031	18.79	-195.948003361991	17.74	-448.021029472898	18.05	-259.455749539029	17.9699999999998	2411.88180400707	18.0799999999999	-250.278227747003	18.48	-493.116037458094	18.24	-279.765747847023	18.3099999999999	3.57475015402997	18.27	2922.33635732305	18.0300000000002	-7.14751994894414	18.3599999999997	-0.0866596379864859	17.79	-0.894896453928595	18.0099999999998	39.0162281429411	17.9000000000001	4.9255750869861	18.2400000000002	58.302465585939	17.7999999999997	6.53882503297609	17.9100000000003	83.3816457640069	17.9699999999998	9.30906392602537	17.9699999999998	138.02529284203	17.9099999999999	5.51593626005342	18.0999999999999	239.399499438946
19.26	121.691927291977	18.3199999999999	57.1804553550237	18.0699999999999	16.5701659090018	17.95	323.938208074992	18.8899999999999	-196.423889147923	17.8399999999999	-449.201991059908	18.1499999999999	-260.341796840066	18.0899999999999	2414.99477419904	18.1999999999998	-251.078789510075	18.5799999999999	-493.90485593608	18.3599999999999	-280.961380165081	18.4100000000001	3.41310805299599	18.3800000000001	2972.74030504707	18.1600000000003	-7.03923900994141	18.46	-0.0935475779897388	17.8900000000003	-1.04061020692825	18.1100000000001	39.2517510689459	18	5.11992712802112	18.3700000000003	58.4482983269936	17.9099999999999	6.4087149299894	18.02	83.9800214969273	18.0699999999997	9.44388505195093	18.0700000000002	138.479871926052	18.0099999999998	5.35044183595801	18.25	239.712098094969
19.37	121.792525247997	18.43	56.4312187619862	18.2299999999999	16.286757551029	18.0599999999999	325.080942968043	18.99	-196.899774931921	17.9400000000001	-450.382952647942	18.26	-261.998999707998	18.2099999999998	2418.10774439102	18.3	-252.369853810023	18.6800000000001	-494.693674414066	18.47	-282.157012484049	18.52	3.25146595207571	18.48	3023.14425277109	18.27	-6.93095807002919	18.5599999999999	-0.100435517992992	17.9900000000002	-1.1863239599279	18.2399999999998	39.744849967974	18.0999999999999	5.31427916996563	18.4700000000003	58.5941310669114	18.0099999999998	6.56223827104441	18.1700000000001	84.5783972289382	18.1799999999998	9.57870617901335	18.1700000000001	138.934451010982	18.1599999999999	5.42201939003917	18.4400000000001	240.024696750993
19.47	121.773518421946	18.53	55.773911308961	18.3399999999999	16.1693032159747	18.18	326.223677862004	19.0999999999999	-196.878144128959	18.05	-451.563914235976	18.3699999999999	-263.656202575021	18.3799999999999	2423.25625134799	18.4099999999999	-253.660918109063	18.79	-495.482492891028	18.5699999999999	-282.823702473024	18.6200000000001	3.08982385206491	18.5900000000001	3047.54971153909	18.3700000000003	-6.82267713000329	18.6599999999999	-0.107323457996245	18.0999999999999	-1.2509890449337	18.3600000000001	40.237948865979	18.21	5.20937663304721	18.5800000000004	58.7399638069428	18.1199999999999	6.71576161198573	18.27	85.1767729619723	18.29	9.71352730505259	18.29	139.389030095003	18.27	5.49359694298346	18.54	240.337295406903
19.5700000000001	121.754511596919	18.63	55.1166038560496	18.4499999999999	16.0518488819434	18.29	328.427353118968	19.25	-197.152433574956	18.1800000000001	-453.728713515943	18.4699999999998	-264.427358141006	18.5	2428.40475830405	18.51	-254.951982409011	18.8899999999999	-497.396994455016	18.6700000000001	-283.490392461999	18.72	2.92818175103093	18.6900000000001	3071.955170308	18.4700000000003	-7.129101113037	18.77	-0.36127783801021	18.2000000000003	-1.31565413096268	18.46	40.7310477650071	18.3299999999999	5.10447409601511	18.6800000000003	58.8857965469742	18.27	6.86928495304073	18.3800000000001	85.6127589119069	18.3999999999996	9.84834843200133	18.4000000000001	139.710593265022	18.3699999999999	5.56517449695093	18.6500000000001	240.85092831092
19.6700000000001	121.735504770982	18.74	54.4592964040476	18.55	15.9343945480259	18.39	330.631028376047	19.3999999999999	-197.42672301993	18.29	-455.893512796933	18.5699999999999	-265.198513708015	18.5999999999999	2433.55326526103	18.6099999999999	-255.442484947025	19	-499.311496019004	18.78	-284.157082450065	18.8199999999999	3.17165363799177	18.79	3096.360629076	18.5800000000004	-7.43552509504752	18.8699999999999	-0.615232217910489	18.3000000000002	-1.38031921699167	18.5700000000002	40.9886237370074	18.4299999999998	4.80521951897117	18.7900000000004	59.0589585580119	18.3699999999999	7.15291839799193	18.48	86.0487448629783	18.5	10.1664623770148	18.5099999999998	140.032156435041	18.48	5.80224647296745	18.75	241.364561213913
19.77	121.716497944931	18.8399999999999	53.8019889510224	18.65	15.9068404240088	18.5	332.834703633011	19.5	-197.701012465927	18.3900000000001	-458.058312077924	18.6699999999998	-265.969669274	18.6999999999998	2438.701772218	18.7099999999998	-255.932987484016	19.0999999999999	-501.225997582083	18.8800000000001	-284.82377243904	18.9200000000001	3.41512552608947	18.8899999999999	3143.76512063302	18.6800000000003	-7.74194907796755	18.98	-0.869186597924454	18.4000000000001	-1.29927054899781	18.6700000000001	41.2461997079845	18.54	4.50596493999456	18.8900000000003	59.2321205689359	18.48	7.43655184203362	18.5800000000004	86.484730813936	18.5999999999999	10.4845763230514	18.6199999999999	140.353719606082	18.5799999999999	6.03931845000716	18.8499999999999	241.87819411793
19.88	121.872286075927	18.9399999999999	52.6645334430214	18.75	15.8792862989685	18.6	333.895643996016	19.5999999999999	-197.996932715	18.49	-459.042149770994	18.77	-266.740824839985	18.8099999999999	2443.85027917406	18.8199999999999	-256.423490021007	19.23	-502.351680668085	18.98	-285.594444315052	19.23	3.55547129106526	19	3191.16961219004	18.7900000000004	-8.04837306100126	19.0799999999999	-1.12314097793842	18.5100000000002	-1.21822188191345	18.77	41.5037756799848	18.6399999999999	4.20671036295062	18.9900000000002	59.4052825789504	18.5799999999999	7.72018528596163	18.6800000000003	86.9207167639843	18.6999999999998	10.8026902679512	18.7199999999998	140.220703691057	18.6900000000001	6.27639042602368	18.96	242.391827021947
19.98	122.028074207947	19.11	51.5270779350203	18.86	15.8517321749514	18.71	334.956584360043	19.71	-198.292852963959	18.5999999999999	-460.025987463951	18.8799999999999	-267.511980406994	18.9099999999999	2445.88581593803	18.9199999999998	-256.913992558111	19.3399999999999	-503.477363754087	19.0899999999999	-286.365116190041	19.3400000000001	3.69581705604105	19.0999999999999	3238.57410374706	18.8900000000003	-8.37393339497794	19.1799999999998	-1.49139630298123	18.6100000000001	-1.13717321494278	18.8699999999999	41.761351651985	18.7400000000002	3.907455783974	19.1000000000004	59.4326118499566	18.6900000000001	8.00381873102651	18.79	87.408851130931	18.8099999999999	10.9859830870391	18.8299999999999	140.087687777054	18.79	6.5134624020402	19.0599999999999	242.592861268918
20.13	122.183862339966	19.2199999999999	50.3896224270193	18.9599999999999	15.824178051048	18.8099999999999	336.017524723047	19.8099999999999	-198.588773212009	18.7	-461.009825155998	18.9799999999998	-268.836853252083	19.02	2447.92135270302	19.02	-257.404495096011	19.45	-504.603046840089	19.21	-287.135788065029	19.4400000000001	3.83616282101684	19.2599999999998	3285.97859530305	18.9900000000002	-8.69949372895462	19.29	-1.85965162791035	18.71	-1.05612454694892	18.98	42.285155076911	18.8499999999999	3.60820120602057	19.23	59.4599411199397	18.79	8.01171397699818	18.8900000000003	87.8969854969682	18.9099999999999	11.1692759049902	18.9299999999998	139.954671863052	18.8899999999999	6.72828399297032	19.1700000000001	242.793895516911
20.27	122.3586572969	19.3199999999999	49.9094743710202	19.0599999999999	15.9140782609484	18.91	337.078465086051	19.9199999999998	-199.309993343945	18.8	-462.479782720948	19.0799999999999	-270.161726098081	19.1699999999998	2451.405738566	19.1699999999998	-257.730196071066	19.55	-505.728729926091	19.3299999999999	-287.239769952066	19.55	3.97650858599263	19.3800000000001	3308.97762809207	19.0900000000001	-9.02505406304499	19.3899999999999	-2.22790695295316	18.8099999999999	-0.975075879978249	19.0799999999999	42.8089585019507	18.9499999999998	3.5879293590142	19.3300000000004	59.4872703909459	18.9000000000001	8.01960922296985	18.9900000000002	88.385119863915	19.02	11.3525687239644	19.04	139.821655948026	18.9899999999998	6.94310558401412	19.3299999999999	243.582116168
20.37	122.53345225497	19.42	49.4293263160444	19.16	16.0039784709625	19.02	338.684908878008	20.02	-200.031213475995	18.9000000000001	-463.949740285898	19.2199999999998	-271.48659894408	19.27	2454.89012442999	19.29	-258.055897047029	19.6499999999999	-507.32543429308	19.4300000000001	-287.34375183808	19.6500000000001	3.87338246400759	19.48	3331.97666088006	19.2000000000003	-9.04419041501114	19.4899999999998	-2.34220789695883	18.9200000000001	-0.721275618957407	19.1799999999998	43.3327619269903	19.0500000000002	3.56765751200783	19.4300000000003	59.514599660929	19	8.02750446894152	19.1000000000004	88.4372682799039	19.1199999999999	11.5358615430523	19.1599999999999	139.998511747081	19.0999999999999	7.15792717505792	19.5	244.370336818974
20.47	122.708247212927	19.52	48.9491782600453	19.3299999999999	16.0938786809766	19.17	340.291352670988	20.1199999999999	-200.752433607931	19.01	-465.419697850962	19.3399999999999	-272.040316223979	19.3699999999999	2458.37451029308	19.3899999999999	-257.891095485093	19.75	-508.922138660068	19.53	-287.44773372398	19.75	3.77025634202255	19.5799999999999	3354.97569366908	19.3200000000002	-9.06332676595412	19.5999999999999	-2.45650884198767	19.02	-0.467475357936564	19.3400000000001	43.598989379916	19.1700000000001	3.54738566397828	19.5400000000004	59.4155418749551	19.0999999999999	7.75176627098517	19.23	88.4894166960066	19.25	11.2440159140306	19.29	140.175367544998	19.27	7.13567678997151	19.6199999999999	245.158557468926
20.58	122.883042169974	19.62	48.4690302040462	19.43	16.3411120679484	19.3099999999999	341.897796462945	20.27	-201.473653739981	19.1800000000001	-466.889655415912	19.4499999999998	-272.594033503083	19.4699999999998	2459.82335939198	19.4899999999998	-257.726293924065	19.8599999999999	-510.51884302808	19.6400000000001	-287.551715611016	19.8500000000001	3.66713022003751	19.6799999999998	3399.67833707203	19.4300000000003	-9.08246311701078	19.6999999999998	-2.57080978690283	19.1300000000001	-0.294723764909577	19.4400000000001	43.8652168329554	19.2800000000002	3.82636839503903	19.6400000000003	59.3164840879581	19.2599999999998	7.47602807302883	19.3500000000004	88.5415651119956	19.3599999999997	10.9521702850088	19.4000000000001	140.352223343029	19.3699999999999	7.11342640397561	20.0999999999999	246.008850803946
20.6800000000001	123.330540668917	19.73	47.8072435130343	19.54	16.5883454540108	19.42	342.443299892011	20.3899999999999	-201.898953622958	19.3099999999999	-467.375775287906	19.55	-273.147750782982	19.5999999999999	2461.27220849201	19.5899999999999	-257.561492362015	19.96	-510.989864309067	19.74	-288.079536359078	19.95	3.35919193003065	19.79	3444.38098047499	19.5300000000002	-9.10159946897693	19.8099999999999	-2.68511073193167	19.2800000000002	-0.121972170973095	19.5499999999997	44.1314442859948	19.3800000000001	4.10535112496291	19.7400000000002	59.2174263009611	19.3699999999999	7.2002898749588	19.46	88.5602839910007	19.4699999999998	10.6603246559871	19.5	140.662095056086	19.48	7.09117601797971	20.21	246.658109890973
20.7900000000001	123.77803916695	19.8299999999999	47.1454568220224	19.64	16.8355788399595	19.52	342.988803320964	20.49	-202.324253506958	19.76	-468.426064796972	19.6499999999999	-273.882805627977	19.6999999999998	2462.72105759101	19.6899999999998	-257.396690801102	20.0599999999999	-511.460885590054	19.8399999999999	-288.607357108049	20.0599999999999	3.05125363900061	19.8899999999999	3489.08362387806	19.6300000000001	-9.08568940496934	19.9099999999999	-2.60612365593715	19.3800000000001	0.0507794220538926	19.6500000000001	44.0474173659595	19.48	4.38433385602366	19.8400000000001	59.091039243981	19.4699999999998	6.80477177002103	19.5599999999999	88.5790028700058	19.5699999999997	10.1851862079911	19.6100000000001	140.97196676903	19.5799999999999	7.10981742997774	20.3800000000001	247.307368976976
20.89	124.225537664984	19.93	46.4836701310105	19.74	16.9929120160077	19.62	343.53430675003	20.5899999999999	-202.749553389936	19.8699999999999	-469.476354305925	19.75	-274.617860473995	19.8	2464.16990669002	19.8	-257.575722623073	20.1600000000001	-511.931906871041	19.9400000000001	-289.13517785702	20.1900000000001	2.74331534899375	19.9899999999998	3510.787234492	19.7400000000002	-9.06977934096176	20.0099999999998	-2.52713657994263	19.48	0.22353101508088	19.7599999999998	43.9633904459242	19.5900000000001	4.66331658594754	19.9400000000001	58.9646521870009	19.5699999999997	6.4092536639464	19.6700000000001	88.5977217488971	19.6799999999998	9.71004775999518	19.71	141.281838481063	19.6799999999998	7.12845884095259	20.54	247.956628064003
20.99	124.49824120597	20.04	46.3020314949745	19.8399999999999	17.1502451919423	19.72	344.079810178982	20.6900000000001	-203.555814665947	19.97	-470.526643814992	19.8499999999999	-275.352915320013	19.9299999999998	2466.94390770506	19.8999999999999	-257.754754445045	20.28	-512.723413337994	20.05	-289.559016720091	20.29	2.53850318108562	20.0999999999999	3532.49084510605	19.8400000000001	-9.05386927695417	20.1700000000001	-2.44814950292493	19.5900000000001	0.191831102029028	19.8600000000001	43.8793635260026	19.6900000000001	4.74120170497372	20.0400000000004	58.8382651299071	19.6799999999998	6.01373555900864	19.77	88.6164406279022	19.7799999999997	9.2349093130224	19.8099999999999	141.591710194007	19.7799999999997	7.14710025204113	20.6500000000001	248.605887150916
21.13	124.770944746956	20.14	46.1203928599616	19.9499999999999	17.3075783679906	19.83	345.593604767032	20.79	-204.362075940935	20.1199999999999	-471.576933323945	19.9599999999998	-276.087970165008	20.05	2469.71790871999	20	-257.933786267017	20.3799999999999	-513.514919805061	20.1500000000001	-289.982855582025	20.3900000000001	2.3336910130638	20.2599999999998	3554.19445572102	19.9400000000001	-9.01882286200362	20.29	-2.25486148190157	19.6900000000001	0.160131189090862	19.96	43.7953366059674	19.79	4.8190868239999	20.1500000000001	59.5441185669188	19.7799999999997	5.61821745395719	19.8700000000003	88.5830110909183	19.8799999999997	8.75977086502644	19.9099999999999	141.837962680029	19.8899999999999	7.16574166301598	20.7600000000002	249.255146237942
21.27	125.043648287942	20.24	45.9387542240393	20.05	17.4649115440388	19.9399999999999	347.107399353945	20.8999999999999	-205.168337216946	20.27	-472.627222831989	20.0599999999999	-276.269307731013	20.1599999999999	2472.49190973503	20.1799999999998	-258.112818089103	20.49	-514.306426272015	20.3099999999999	-290.406694444982	20.5	2.12887884504198	20.3699999999999	3575.89806633507	20.0400000000004	-8.98377644705306	20.4000000000001	-2.06157346099189	19.79	0.128431275015828	20.0599999999999	43.4450822330064	19.8899999999999	4.89697194302607	20.2800000000002	60.2499720029073	19.8800000000001	5.49843754697577	19.9700000000003	88.5495815539343	19.9899999999998	8.65382346296428	20.0299999999997	142.084215166051	19.9899999999998	7.20663345998673	20.8600000000001	249.982643852945
21.37	124.702915070998	20.3399999999999	45.7571155880032	20.16	17.4166608650239	20.04	348.621193941995	21	-205.549298609981	20.3799999999999	-474.035734283916	20.2299999999998	-276.450645297018	20.3099999999999	2473.81706165106	20.3099999999999	-258.456651472102	20.5899999999999	-515.097932739081	20.4100000000001	-290.830533308053	20.6000000000001	2.4763410920059	20.4699999999998	3617.15885406602	20.1600000000003	-8.94873003198882	20.5	-1.86828544099171	19.8900000000003	0.0967313620776622	20.1599999999999	43.0948278599317	19.9900000000002	4.69587433201468	20.3800000000001	60.9558254390095	19.9899999999998	5.37865763999434	20.0700000000002	88.5161520169504	20.0899999999997	8.54787605999263	20.1999999999998	142.330467652073	20.0999999999999	7.24752525695749	20.96	250.122955063944
21.47	124.362181852916	20.4499999999999	45.355051307979	20.3299999999999	17.3684101870322	20.2	349.589485099955	21.0999999999999	-205.930260003015	20.48	-475.444245735957	20.3299999999999	-276.631982863023	20.4199999999998	2475.14221356698	20.4099999999999	-258.80048485601	20.6900000000001	-515.418417925048	20.51	-291.995151251058	20.7	2.8238033390835	20.5700000000002	3658.41964179606	20.2600000000002	-8.91368361601508	20.6099999999997	-1.76398651194631	19.9900000000002	-0.107720144910672	20.2599999999998	42.7445734869707	20.0999999999999	4.49477671998011	20.4900000000002	61.661678874998	20.0899999999997	5.25887773301292	20.23	88.5085706779591	20.2599999999998	8.44192865702098	20.3200000000002	142.266848425038	20.25	7.28841705301875	21.0700000000002	250.263266275965
21.5700000000001	124.021448635972	20.55	44.9529870279548	20.43	17.3201595090404	20.3099999999999	350.557776258029	21.24	-206.311221394913	20.5799999999999	-476.852757187999	20.4299999999998	-277.509539424045	20.5699999999999	2477.08605995706	20.51	-259.144318239009	20.8	-515.738903111014	20.6099999999999	-293.159769194062	20.8	3.17126558604741	20.6700000000001	3699.6804295261	20.3600000000001	-9.06476188697525	20.71	-1.65968758290092	20.0999999999999	-0.312171650989512	20.3699999999999	42.3943191129865	20.1999999999998	4.29367910896872	20.5900000000001	62.4939193689897	20.1999999999998	5.23766423293637	20.3400000000001	88.5009893399911	20.3699999999999	8.81111970295478	20.4200000000001	142.203229199026	20.3600000000001	7.30234336003832	21.1700000000001	250.403577487987
21.6800000000001	123.680715418914	20.65	44.5509227480443	20.54	17.1145756550004	20.41	351.526067415989	21.3499999999999	-206.667913931938	20.6900000000001	-478.261268640949	20.54	-278.387095984044	20.6699999999998	2479.02990634702	20.6099999999999	-259.461540991083	20.8999999999999	-516.059388296071	20.72	-294.324387137067	20.9000000000001	3.51872783301133	20.7799999999997	3719.23760664208	20.4700000000003	-9.21584015702592	20.8099999999999	-1.5553886539692	20.2000000000003	-0.516623157977847	20.4699999999998	41.9296166689946	20.3099999999999	4.09258149704783	20.7000000000003	63.3261598619583	20.3699999999999	5.2164507329735	20.4400000000001	88.4934080009998	20.4699999999998	9.18031074797909	20.5299999999997	142.139609971991	20.46	7.31626966603471	21.3099999999999	250.481816015963
21.78	123.06727865996	20.75	44.3304971030329	20.64	16.9089918000509	20.52	353.408103071047	21.46	-207.02460646794	20.79	-479.669780092991	20.6399999999999	-279.264652545066	20.79	2480.97375273699	20.7199999999998	-259.77876374202	21	-516.379873482038	20.8199999999999	-295.065166218023	21.01	4.07100224902024	20.8800000000001	3738.79478375807	20.5700000000002	-9.36691842696291	20.9200000000001	-1.4510897249238	20.3800000000001	-0.571363995959473	20.5799999999999	41.4649142239796	20.4099999999999	3.89034032002655	20.8000000000002	64.1584003549269	20.4699999999998	5.19523723301063	20.54	88.519256199902	20.5699999999997	9.5495017930034	20.6300000000001	142.176514787025	20.5599999999999	7.33019597203111	21.54	250.646105928922
21.88	122.453841901915	20.85	44.1100714580216	20.74	16.7034079460109	20.62	355.290138724968	21.5599999999999	-207.381299003941	20.8900000000001	-480.514121907959	20.75	-279.96087153906	20.8999999999999	2482.91759912706	20.8199999999999	-260.095986494093	21.1099999999999	-517.403388085086	20.9200000000001	-295.80594529898	21.1100000000001	4.62327666400597	20.98	3758.35196087405	20.6800000000003	-9.55304311298733	21.02	-1.54007881690177	20.4900000000002	-0.626104833941099	20.6799999999998	41.3504661519255	20.5100000000002	3.68809914300527	20.9000000000001	64.9906408489187	20.5699999999997	5.29380364002918	20.6400000000003	88.5451043980083	20.6799999999998	9.91869283802771	20.73	142.213419601035	20.6599999999999	7.30323048196624	21.6500000000001	250.810395842905
21.99	121.840405143985	20.9599999999999	43.8896458130102	20.8499999999999	16.4978240919709	20.73	357.172174380025	21.6699999999998	-207.737991539943	21	-481.358463722927	20.8499999999999	-280.657090534078	21	2484.86144551805	20.9199999999998	-260.069375862031	21.23	-518.42690268802	21.03	-296.546724379027	21.22	5.1755510789917	21.0900000000001	3777.90913799004	20.7800000000002	-9.73916779798856	21.1599999999999	-1.62906790899342	20.5900000000001	-0.680845671922725	20.79	41.2360180810083	20.6100000000001	3.485857965984	21.0100000000002	65.5999930759208	20.6799999999998	5.39237004704773	20.75	88.5709525969105	20.7799999999997	10.088992058968	20.8400000000001	142.250324416068	20.77	7.27626499201506	21.7600000000002	250.974685755978
22.13	121.232760629937	21.11	43.6692201690221	20.9499999999999	16.3621249639618	20.83	359.054210033946	21.77	-207.713722683934	21.1199999999999	-482.592661858007	20.9499999999998	-281.353309528072	21.1099999999999	2485.48013999198	21.03	-260.042765230082	21.3499999999999	-519.129932105102	21.1300000000001	-297.287503459984	21.3600000000001	5.61883358602699	21.1900000000001	3815.24860668105	20.8900000000003	-9.92529248298979	21.27	-1.71805700097138	20.6900000000001	-0.531135003939198	20.8899999999999	41.1215700089542	20.71	3.48471439997411	21.1100000000001	66.2093453020134	20.7799999999997	5.49093645497578	20.8500000000004	88.5968007949032	20.8899999999999	10.2592912789987	20.9400000000001	142.287229230078	20.8699999999999	7.24929950195019	21.8800000000001	251.138975668937
22.27	120.625116114979	21.2099999999999	42.9718234399843	21.05	16.226425836976	20.93	359.967954530021	21.8799999999999	-207.689453827015	21.25	-483.826859992973	21.0599999999999	-282.049528523089	21.25	2486.09883446602	21.1699999999998	-260.01615459802	21.45	-519.832961523093	21.24	-297.876865595072	21.46	6.06211609306229	21.3600000000001	3852.58807537207	20.9900000000002	-10.1114171690142	21.3699999999999	-1.63801918699846	20.79	-0.38142433493249	20.9899999999998	41.0071219379233	20.8099999999999	3.4835708349874	21.2900000000004	65.9864570359332	20.8800000000001	5.58950286199433	20.9500000000003	88.6602584499769	20.9899999999998	10.4295905000527	21.04	142.387753271009	20.9699999999998	7.22233401097583	21.98	251.303265582919
22.38	120.017471600931	21.3099999999999	42.2744267119697	21.16	16.0907267089669	21.04	360.881699027004	21.98	-207.665184971006	21.3499999999999	-485.06105812794	21.2199999999998	-283.450571448043	21.3499999999999	2487.70725069903	21.3	-260.332554324009	21.55	-520.535990940061	21.3499999999999	-298.466227730046	21.5699999999999	6.50539859998389	21.46	3889.92754406308	21.0900000000001	-10.1682307330293	21.48	-1.55798137200236	20.9000000000001	-0.231713665925781	21.0999999999999	40.8926738659829	20.9099999999999	3.48242726897752	21.3900000000003	65.7635687689435	20.98	6.04425533299491	21.0500000000002	88.7237161039138	21.0899999999997	10.2306986759686	21.21	142.488277313078	21.0700000000002	7.21347042701836	22.0900000000001	251.389316967902
22.48	120.023263844928	21.42	41.5770299830456	21.27	16.1606114360211	21.18	361.795443522965	22.0899999999999	-207.570121493973	21.46	-485.450914446915	21.3399999999999	-284.85161437402	21.4599999999998	2489.31566693102	21.3999999999999	-260.648954050112	21.6600000000001	-521.239020357029	21.45	-299.05558986502	21.6700000000001	6.39640669101027	21.5599999999999	3907.709835638	21.2400000000002	-10.2250442960212	21.5799999999999	-1.47794355791575	21	-0.0820029969190728	21.2399999999998	40.9253101399827	21.02	3.48128370399081	21.4900000000002	65.540680502977	21.0899999999997	6.49900780501866	21.2000000000003	88.7871737579644	21.25	10.031806850975	21.3099999999999	142.715011082032	21.1900000000001	7.20460684203772	22.21	251.475368352999
22.58	120.029056087901	21.52	41.1000589000423	21.37	16.2304961629616	21.3	362.44278978802	22.1900000000001	-207.475058016939	21.5599999999999	-485.840770766913	21.4499999999998	-286.252657299997	21.5699999999999	2490.92408316403	21.51	-260.965353775077	21.76	-521.942049775021	21.5599999999999	-298.904172919038	21.77	6.28741478305983	21.6700000000001	3925.49212721201	21.3400000000001	-10.2818578600363	21.6799999999998	-1.30891665094168	21.1100000000001	-0.273938100917803	21.3499999999999	40.9579464129592	21.1700000000001	3.66129113001534	21.6000000000004	65.3177922359873	21.1900000000001	6.95376027601924	21.3600000000001	88.8247832139086	21.3599999999997	9.83291502700467	21.4099999999999	142.941744850987	21.29	7.19574325796657	22.4000000000001	252.066851270001
22.6800000000001	120.034848331898	21.62	40.6230878160159	21.4699999999999	16.3003808889925	21.4	363.090136052961	22.3199999999999	-207.379994539906	21.6600000000001	-486.230627086911	21.55	-286.95748123198	21.6899999999998	2491.91380492198	21.6099999999999	-261.281753501066	21.8599999999999	-523.065959950031	21.6600000000001	-298.752755973055	21.8800000000001	6.17842287408621	21.77	3943.27441878704	21.4400000000001	-10.1525467390502	21.7799999999997	-1.1398897449908	21.21	-0.465873204007039	21.4499999999998	40.990582686959	21.27	3.84129855603987	21.7000000000003	65.0949039699071	21.2999999999997	7.30994634000126	21.46	88.8623926699665	21.46	9.52625922502648	21.5099999999998	143.168478620055	21.4000000000001	7.21384516396029	22.5599999999999	252.658334187004
22.7900000000001	120.040640575894	21.7199999999999	40.1461167330126	21.5799999999999	16.3702656160467	21.51	363.737482318015	22.4300000000001	-207.309199919905	21.76	-486.620483406	21.6499999999999	-287.662305163053	21.79	2492.90352668004	21.7099999999998	-261.624763859004	21.97	-524.189870126065	21.76	-298.601339027073	21.98	6.06943096602208	21.8699999999999	3977.010473017	21.5500000000002	-10.0232356170409	21.8899999999999	-0.970862837903042	21.3699999999999	-0.65780830800577	21.5599999999999	41.1376670330128	21.3699999999999	4.0213059829739	21.8000000000002	64.6374826729925	21.4000000000001	7.66613240500647	21.5599999999999	88.9000021259108	21.5599999999999	9.21960342304828	21.6100000000001	143.395212389009	21.5	7.23194706904451	22.6700000000001	253.249817102983
22.89	119.874989988944	21.8199999999999	39.6691456489862	21.68	16.4946424149548	21.61	363.471084085973	22.54	-207.238405299904	21.8699999999999	-486.971449558951	21.75	-288.367129095036	21.8999999999999	2493.89324843901	21.8199999999999	-261.967774216032	22.0699999999999	-525.313780302099	21.8599999999999	-298.449922082	22.0800000000002	5.96043905704846	21.98	4010.74652724708	21.6500000000001	-9.89392449503157	21.9899999999998	-0.801835931952155	21.48	-0.999454079988027	21.6599999999999	41.2847513779298	21.48	4.20245697398514	21.9100000000003	64.1800613759642	21.5099999999998	8.02231846898849	21.6700000000001	89.3700343679029	21.6599999999999	8.9129476209564	21.71	143.521422117033	21.5999999999999	7.25004897503823	22.77	253.755248635002
22.99	119.709339402903	21.93	38.6061183389756	21.78	16.6190192139766	21.71	363.204685854953	22.6399999999999	-207.167610680017	21.97	-487.322415711901	21.8499999999999	-289.071953025996	22	2494.88297019707	21.9199999999998	-262.310784574083	22.24	-525.734661061051	21.97	-299.148449114	22.22	5.54856722203567	22.0799999999999	4044.48258147806	21.75	-9.76461337404544	22.0899999999997	-1.03697965892025	21.5799999999999	-1.34109985197028	21.7599999999998	41.4318357239836	21.5799999999999	4.38360796601955	22.0100000000002	63.7226400789359	21.6100000000001	8.37850453399369	21.77	89.8400666100088	21.77	8.60629181897821	21.8099999999999	143.647631845056	21.6999999999998	7.26815088103194	22.8800000000001	254.260680165999
23.14	119.543688815952	22.03	37.5430910299883	21.88	16.7433960129983	21.8199999999999	362.938287623024	22.74	-207.096816058993	22.1199999999999	-487.673381864965	21.9599999999998	-290.30568438202	22.1699999999998	2496.22990642706	22.02	-262.519987731025	22.3399999999999	-526.155541819094	22.0699999999999	-299.846976146	22.3199999999999	5.13669538702288	22.1799999999998	4078.21863570803	21.8500000000004	-9.66825420596251	22.2599999999998	-1.27212338691152	21.6800000000003	-1.68274562395254	21.8600000000001	41.5789200690142	21.6799999999998	4.56475895805397	22.1200000000003	63.4881070479878	21.71	8.82315786793697	21.8700000000003	90.3100988520009	21.8699999999999	8.49852784097038	21.9200000000001	143.773841573079	21.7999999999997	7.12149765195136	22.98	254.766111696995
23.45	119.372245985915	22.2099999999999	36.480063721001	21.9799999999999	16.797888084966	21.92	362.671889392004	22.8499999999999	-207.877276884005	22.25	-487.634491698941	22.0599999999999	-291.539415738043	22.3199999999999	2497.57684265705	22.1699999999998	-262.729190887057	22.4400000000001	-526.576422578046	22.22	-300.545503179023	22.4200000000001	4.83381546007422	22.3000000000002	4094.17239836307	21.96	-9.57189503901645	22.3599999999997	-1.50726711399329	21.79	-1.72268926792185	21.96	41.7688591179513	21.79	4.74590994895152	22.2600000000002	63.2535740179492	21.8199999999997	9.26781120301712	21.9700000000003	90.7801310939931	21.98	8.39076386398574	22.02	143.900051300989	21.9099999999999	6.97484442298446	23.0799999999999	255.244688964922
23.5700000000001	119.258887072988	22.3099999999999	35.8940074950169	22.0799999999999	16.8523801570473	22.02	363.677329188022	22.95	-208.657737708904	22.3599999999999	-487.595601532917	22.1599999999999	-292.773147093044	22.4399999999998	2498.92377888705	22.28	-262.938394043999	22.54	-527.097265427074	22.3399999999999	-301.395447157006	22.52	4.53093553403505	22.4000000000001	4110.12616101902	22.0600000000004	-9.47553587195671	22.46	-1.91143774793545	21.8900000000003	-1.76263291098167	22.0700000000002	41.9587981659788	21.8899999999999	4.98878810503811	22.3700000000003	63.0190409870011	21.9200000000001	9.7124645369604	22.0800000000004	91.2125538799273	22.0799999999999	8.28299988597792	22.1500000000001	144.806395511068	22.0099999999998	6.82819119299438	23.25	255.723266232962
23.6700000000001	119.145528160971	22.42	35.3079512690329	22.24	16.9068722290149	22.12	364.682768984949	23.0599999999999	-209.438198533007	22.46	-487.556711365983	22.27	-293.302054517994	22.55	2499.28099335898	22.3799999999999	-262.804586844027	22.6499999999999	-527.618108276101	22.4400000000001	-302.245391134988	22.6300000000001	4.22805560708639	22.5	4126.07992367407	22.1800000000003	-9.50848782599678	22.5599999999999	-2.3156083819913	21.9900000000002	-1.80257655495097	22.1700000000001	42.1487372149159	21.9900000000002	5.23166625998783	22.4700000000003	62.5442106029368	22.0299999999997	9.80093180794483	22.1900000000001	91.6449766659753	22.1799999999998	8.32275324103193	22.2799999999997	145.712739721034	22.1700000000001	6.66343605803377	23.3600000000001	256.201843501913
23.78	119.032169248953	22.52	34.7218950430488	22.3399999999999	16.9613643009825	22.28	365.688208780966	23.1599999999999	-210.289453977907	22.5599999999999	-488.061868771979	22.3799999999999	-293.830961942035	22.6699999999998	2499.63820783103	22.4799999999998	-262.670779643031	22.75	-528.138951125015	22.55	-303.095335113085	22.73	3.92517568002404	22.5999999999999	4156.09148955105	22.2800000000002	-9.54143978003685	22.6700000000001	-2.71977901593345	22.0999999999999	-1.84252019801079	22.3299999999999	42.1915919179128	22.0900000000001	5.47454441596074	22.5700000000002	62.0693802189862	22.1300000000001	9.88939907801978	22.3200000000002	92.0773994519095	22.3299999999999	8.36250659597226	22.3800000000001	146.492874203091	22.2799999999997	6.49868092398265	23.5100000000002	256.680420769953
23.88	118.918810335913	22.62	34.1358388170647	22.4499999999999	17.2070634570218	22.39	366.960046809027	23.28	-211.140709422921	22.6700000000001	-488.567026178998	22.4799999999998	-294.359869366986	22.77	2499.99542230307	22.5799999999999	-262.536972442035	22.8499999999999	-528.659793974043	22.6500000000001	-303.945279091067	22.8400000000001	3.71231232509217	22.71	4186.10305542802	22.3900000000003	-9.57439173498642	22.77	-3.12394964896612	22.2000000000003	-1.54081806897466	22.4400000000001	42.2344466219329	22.1999999999998	5.53627158001291	22.6700000000001	61.594549834922	22.2599999999998	9.97786634798103	22.4200000000001	92.3092880099148	22.4400000000001	8.4022599500031	22.48	147.273008685033	22.3800000000001	6.33392578902203	23.6399999999999	256.653566505975
23.98	118.805451423896	22.73	33.9353949119641	22.55	17.4527626129475	22.49	368.231884836973	23.3899999999999	-211.991964867934	22.77	-489.072183584994	22.5899999999999	-294.888776791026	22.8699999999999	2500.99908089305	22.6799999999998	-262.403165241039	22.95	-528.759756064005	22.76	-304.81694415505	22.9400000000001	3.49944896902343	22.8600000000001	4216.11462130409	22.4900000000002	-9.60734368902649	22.8699999999999	-3.42056553597558	22.3099999999999	-1.23911593993853	22.54	42.2773013249298	22.3000000000002	5.59799874395139	22.77	61.1197194519946	22.3699999999999	10.0663336179423	22.52	92.5411765659874	22.54	8.54977728204176	22.5900000000001	148.05314316709	22.48	6.16917065406142	23.77	256.449227190956
24.13	118.692092511992	22.8299999999999	33.7349510069771	22.66	17.6984617689868	22.59	369.503722865034	23.5	-212.843220311925	22.8799999999999	-489.5773409919	22.6899999999998	-295.798404098036	22.9699999999998	2502.00273948201	22.78	-262.91005212704	23.05	-528.859718154081	22.8599999999999	-305.688609219033	23.04	3.28658561409156	23.0099999999998	4230.17242452602	22.6000000000004	-10.2064778039903	22.9699999999998	-3.71718142196187	22.4100000000003	-0.93741381192558	22.6500000000001	42.2687000939277	22.4000000000001	5.65972590698038	22.8800000000001	60.8794220979689	22.4699999999998	9.7440115559948	22.6200000000003	92.7730651229695	22.6499999999996	8.69729461396673	22.6900000000001	148.833277648009	22.5900000000001	5.96176632302559	23.8699999999999	256.244887874914
24.25	118.750176429899	22.93	33.5345071030133	22.76	17.8896688520354	22.7	370.935480404	23.5999999999999	-213.716651638947	22.98	-490.121388564944	22.79	-296.708031405046	23.0799999999999	2503.00639807199	22.8899999999999	-263.416939013041	23.1600000000001	-528.959680245066	22.96	-306.560274283015	23.1900000000001	3.07372225802283	23.1599999999999	4244.23022774704	22.7000000000003	-10.8056119180446	23.0799999999999	-4.01379730794815	22.52	-0.635711683003137	22.75	42.2600988620161	22.5100000000002	5.72145307103256	22.98	60.6391247449665	22.5699999999997	9.42168949302413	22.7200000000003	92.5725308949268	22.75	8.84481194600539	22.8099999999999	149.116011010051	22.6900000000001	5.75436199301294	23.9699999999998	256.040548558985
24.35	118.945012246968	23.04	33.9201194229872	22.86	18.0808759359934	22.8	372.367237942967	23.7	-214.590082964946	23.1400000000001	-490.665436137988	22.8899999999999	-297.617658712056	23.1999999999998	2504.01005666208	22.9899999999998	-263.923825899042	23.27	-529.591333774079	23.0699999999999	-306.581995367992	23.3199999999999	3.16373883003962	23.3200000000002	4270.86273705402	22.8000000000002	-11.4047460319853	23.1999999999998	-3.90624256090177	22.6199999999999	-0.159672324912208	22.8499999999999	42.251497631014	22.6100000000001	5.48280610701113	23.0900000000001	60.398827391964	22.6799999999998	9.09936742993978	22.8200000000002	92.3719966659746	22.8499999999999	8.99232927804405	22.9200000000001	149.398744371069	22.79	5.5469576619771	24.0900000000001	255.836209242943
24.45	119.139848063924	23.15	34.3057317439843	22.9599999999999	18.2720830199514	22.9	373.798995482957	23.8099999999999	-215.463514291969	23.26	-491.209483710918	23	-297.998378594002	23.3699999999999	2504.65650077899	23.0999999999999	-264.564519986038	23.3799999999999	-530.222987304001	23.21	-306.603716453992	23.4200000000001	3.25375540103323	23.5700000000002	4297.495246361	22.9000000000001	-11.9709281919995	23.3099999999999	-3.7986878129459	22.7200000000003	0.316367032041853	22.96	42.2428964000119	22.71	5.2441591429897	23.23	60.1179327459249	22.7799999999997	8.68857809700785	22.9200000000001	92.1714624369088	22.96	9.18607980702291	23.02	149.681477732997	22.8899999999999	5.50430846703875	24.21	255.631869927925
24.5600000000001	119.334683880993	23.25	34.6913440649814	23.0599999999999	18.4632901040231	23	375.230753022038	23.9099999999999	-215.485690172954	23.3599999999999	-491.900305768922	23.0999999999999	-298.379098477085	23.4799999999998	2505.30294489704	23.1999999999998	-265.205214073035	23.48	-530.854640833013	23.3299999999999	-306.625437539992	23.52	3.34377197202684	23.7199999999998	4324.127755669	23	-12.5371103520138	23.4099999999999	-3.69113306601321	22.8200000000002	0.490704261096653	23.0599999999999	42.1914404649897	22.8099999999999	5.00551217896827	23.3700000000003	59.8370380999995	22.8899999999999	8.27778876396224	23.0300000000002	91.9709282079566	23.0599999999999	9.37983033600176	23.1799999999998	149.964211094016	23	5.46165927096354	24.3699999999999	255.454384874952
24.6600000000001	119.471435779928	23.35	35.0769563859785	23.16	18.2599311840477	23.17	375.390672532944	24.02	-215.507866054963	23.46	-492.59112782795	23.2299999999998	-298.759818359031	23.5799999999999	2506.113851941	23.3199999999999	-265.845908159008	23.5799999999999	-531.386332272064	23.4400000000001	-306.892054297009	23.6200000000001	3.75788100006957	23.8699999999999	4350.76026497609	23.1700000000001	-13.103292512028	23.5099999999998	-3.58357831794365	22.9300000000003	0.665041490037765	23.1599999999999	42.1399845309907	22.9099999999999	4.70513805203154	23.4700000000003	59.5561434539604	22.9899999999998	7.86699943103031	23.1600000000003	91.7658427689503	23.1599999999999	9.57358086498061	23.29	149.466809974001	23.1599999999999	5.41901007602519	24.5	255.379753042916
24.77	119.608187680001	23.4499999999999	34.9649639009613	23.3299999999999	18.0565722649817	23.33	375.550592043965	24.1199999999999	-215.530041935949	23.5599999999999	-493.281949886978	23.3499999999999	-299.55446353506	23.6799999999998	2506.92475898506	23.4199999999998	-266.486602246005	23.6800000000001	-531.918023712024	23.54	-307.158671054026	23.73	4.17199002799862	24.02	4387.90546428402	23.2800000000002	-13.2804977049545	23.6099999999997	-3.68020637893096	23.0300000000002	0.839378718069383	23.27	42.0885285959685	23.02	4.40476392395794	23.5800000000004	59.5155461609238	23.0899999999997	7.45621009798469	23.3000000000002	91.5607573309671	23.2599999999998	9.61981406101131	23.4000000000001	148.969408853077	23.2599999999998	5.37636087994997	24.5999999999999	255.305121211904
24.87	119.744939578936	23.5599999999999	34.8529714150345	23.43	17.8532133450062	23.43	375.710511554985	24.26	-215.887482976996	23.6700000000001	-493.428724371938	23.4499999999998	-300.349108711089	24.1799999999998	2507.73566603004	23.52	-266.838247294004	23.79	-532.449715151074	23.6400000000001	-307.425287812066	23.8300000000002	4.58609905604135	24.1999999999998	4410.99286037206	23.3800000000001	-13.4577028990179	23.7199999999998	-3.77683443900878	23.1400000000003	1.0137159470105	23.3699999999999	41.9998511379163	23.1700000000001	4.10438979599803	23.6800000000003	59.4749488689104	23.1900000000001	7.15033078199667	23.4000000000001	91.355671892984	23.3699999999999	9.6660472579515	23.5	148.472007733062	23.3699999999999	5.45471859300051	24.71	255.230489379983
24.97	119.881691477985	23.66	34.7409789300173	23.54	17.4586473419822	23.53	376.137655072966	24.3599999999999	-216.244924017929	23.77	-493.575498857922	23.5599999999999	-301.143753887004	24.3499999999999	2509.11930915299	23.6199999999999	-267.189892342003	23.8899999999999	-532.981406590011	23.75	-307.691904569083	23.9300000000001	4.91019151309047	24.46	4434.08025645999	23.48	-13.6349080929676	23.8199999999997	-3.87346249897291	23.2800000000002	0.681337861010434	23.4699999999998	41.9111736799778	23.27	3.80401566803812	23.7800000000002	59.4343515759874	23.2999999999997	6.84445146498547	23.5100000000002	91.351120683953	23.48	9.71228045500538	23.6100000000001	148.038960435997	23.4699999999998	5.53307630502786	24.8099999999999	255.155857547948
25.13	119.468435727981	23.76	34.2433741240029	23.64	17.0640813389582	23.64	376.564798590948	24.46	-216.602365058975	23.8699999999999	-493.722273343906	23.6599999999999	-301.938399063033	24.4499999999998	2509.85650815801	23.7299999999998	-267.541537390002	23.99	-533.513098029061	23.8499999999999	-307.936800239986	24.03	5.23428396900272	24.71	4457.16765254701	23.5900000000001	-13.8121132860078	23.9299999999998	-4.07764530700661	23.3900000000003	0.348959775010371	23.5700000000002	41.8224962229488	23.3800000000001	3.82421058998261	23.8900000000003	59.3937542829508	23.4000000000001	6.53857214899745	23.6100000000001	91.346569474922	23.5799999999999	9.75851365103608	23.71	147.605913139046	23.5700000000002	5.61143401796471	24.9200000000001	255.258710767976
25.24	119.055179979	23.86	33.7457693179886	23.74	16.6695153350247	23.74	376.99194210802	24.5699999999999	-216.959806098998	23.98	-493.86904782898	23.76	-302.352324355979	24.5599999999999	2510.59370716405	23.8299999999999	-267.252488351005	24.0899999999999	-534.447210845997	23.96	-308.181695912026	24.2	5.55837642605184	24.8800000000001	4489.57481566299	23.6900000000001	-13.4231363199433	24.0299999999997	-4.28182811492661	23.4900000000002	0.0165816890103088	23.6799999999998	41.7852746999188	23.48	3.84440551204079	23.9900000000002	59.7614036539653	23.5	6.64348216503186	23.71	91.3420182649816	23.6900000000001	9.96023696200155	23.8200000000002	147.172865842094	23.6799999999998	5.7324409259536	25.02	255.361563988913
25.36	118.641924229905	23.9599999999999	33.2481645119742	23.8399999999999	16.5013097130213	23.84	377.259166114982	24.6699999999998	-217.295071257922	24.0899999999999	-494.55914737996	23.8599999999999	-302.766249650062	24.6699999999998	2511.33090616906	23.9299999999998	-266.963439312008	24.23	-535.381323663046	24.0599999999999	-308.426591583043	24.3	5.88246888298727	25.0299999999997	4521.98197877806	23.7900000000004	-13.0341593539924	24.1599999999999	-4.4860109229603	23.5900000000001	-0.315796395966572	23.7799999999997	41.7480531759793	23.5799999999999	3.86460043398529	24.0900000000001	60.1290530239567	23.5999999999999	6.74839218197576	23.8200000000002	91.3374670559506	23.79	10.1619602739902	23.9200000000001	147.237219665044	23.7799999999997	5.85344783496566	25.1199999999999	255.464417209964
25.47	118.091916581989	24.1	32.7505597059599	23.9499999999999	16.3331040920411	23.9399999999999	377.526390121034	24.77	-217.63033641696	24.28	-495.249246929916	23.9599999999998	-303.180174943009	24.79	2512.06810517499	24.03	-266.67439027301	24.3399999999999	-535.783745041044	24.22	-309.155880668072	24.4100000000001	6.37249024498487	25.1799999999998	4541.81443580808	23.9000000000001	-12.6451823870184	24.2999999999997	-4.690193730994	23.6900000000001	-0.822511710907747	23.8800000000001	41.7108316529493	23.6799999999998	4.1851694829802	24.2200000000003	60.496702393948	23.6999999999998	6.85330219903335	23.9200000000001	91.3591727899075	23.8899999999999	10.3636835849557	24.0299999999997	147.301573487994	23.8800000000001	5.97445474295455	25.25	255.890848360991
25.5700000000001	117.541908932935	24.2199999999999	32.2646725270488	24.05	16.1648984700378	24.04	377.793614127995	24.8799999999999	-217.965601575997	24.3900000000001	-495.939346479986	24.0599999999999	-303.594100236069	24.8899999999999	2512.80530418001	24.1699999999998	-266.385341234013	24.4400000000001	-536.186166419043	24.3399999999999	-309.885169752079	24.51	6.86251160800566	25.3400000000001	4561.64689283708	24	-12.242403854998	24.4000000000001	-4.79599093296201	23.8000000000002	-1.32922702493943	23.9899999999998	41.6736101299193	23.7800000000002	4.50573853299829	24.3500000000004	60.904949056976	23.8099999999999	6.95821221495407	24.02	91.380878523978	24	10.5191736989809	24.1599999999999	147.365927311057	23.98	6.09546165105712	25.4000000000001	256.317279511904
25.6800000000001	116.991901284905	24.3199999999999	31.778785348024	24.15	15.9966928480344	24.18	378.108511099981	24.98	-218.300866734921	24.49	-496.482671544982	24.2299999999998	-304.341016703006	24.99	2513.54250318605	24.28	-266.293456059088	24.55	-536.588587797041	24.4400000000001	-310.614458836085	24.6100000000001	7.35253297000327	25.6199999999999	4589.99507156204	24.1700000000001	-11.8396253229776	24.5	-4.90178813390685	23.9000000000001	-1.83594233897111	24.0900000000001	41.636388607003	23.8899999999999	4.82630758199321	24.46	61.3131957209134	23.9099999999999	6.73150118996091	24.1900000000001	91.4025842579349	24.0999999999999	10.6746638130062	24.3200000000002	147.657352144051	24.0799999999999	6.1861548390425	25.52	256.743710662931
25.78	116.441893636988	24.42	31.2928981689993	24.25	16.2230532289414	24.3099999999999	378.423408070944	25.0799999999999	-218.813451084998	24.5899999999999	-497.025996608954	24.3499999999999	-305.087933169034	25.1599999999999	2514.57464564805	24.3799999999999	-266.20157088405	24.6499999999999	-536.99100917504	24.54	-311.098852248051	24.72	7.51846187608862	25.8200000000002	4618.3432502861	24.2800000000002	-11.4368467900476	24.6099999999997	-5.00758533496537	24	-2.34265765391228	24.2399999999998	42.0195554959264	24	5.1468766320113	24.5600000000004	61.7214423839414	24.0099999999998	6.50479016496774	24.3300000000004	91.4288412009228	24.2599999999998	10.8301539280546	24.75	147.948776977046	24.1999999999998	6.27684802702788	25.6199999999999	257.06728859393
25.88	115.604986301946	24.53	31.3046157959889	24.3499999999999	16.449413609962	24.41	378.738305043044	25.24	-219.326035433937	24.6900000000001	-497.56932167395	24.4599999999998	-305.420924342002	25.3199999999999	2515.60678811006	24.4799999999998	-266.109685709012	24.76	-537.393430552015	24.6500000000001	-311.583245661041	24.8199999999999	7.68439078206029	25.9899999999998	4636.1787390091	24.3800000000001	-11.4230452239781	24.71	-4.90919972901338	24.0999999999999	-2.47936113191827	24.3499999999999	42.4027223859866	24.0999999999999	5.74106250496698	24.6600000000003	62.1296890469694	24.1199999999999	6.27807914099776	24.4400000000001	91.4550981439106	24.3699999999999	10.9856440419662	24.8800000000001	148.24020181004	24.3099999999999	6.36754121501326	25.7199999999998	257.390866524929
25.98	114.768078967927	24.63	31.3163334240016	24.4599999999999	16.6757739920058	24.51	379.053202015029	25.3599999999999	-219.503354624976	24.8	-498.185100992941	24.5599999999999	-305.753915515083	25.4199999999998	2516.63893057207	24.5799999999999	-266.306849572061	24.8599999999999	-537.726675828026	24.75	-312.067639073007	24.9200000000001	7.85031968700878	26.1399999999999	4654.01422773209	24.48	-11.4092436580222	24.8099999999999	-4.81081412192452	24.2000000000003	-2.61606461094743	24.4499999999998	42.82311079794	24.1999999999998	6.33524837894583	24.7600000000002	62.1935827739435	24.27	5.94645809894701	24.54	91.4813550868985	24.4699999999998	10.8576032159817	24.98	148.531626643035	24.4099999999999	6.33722749398657	25.8200000000002	257.714444455928
26.13	113.931171632998	24.74	31.3280510509912	24.5599999999999	16.9021343730265	24.61	379.10087497994	25.46	-219.680673814992	24.9100000000001	-498.80088031091	24.6599999999999	-306.086906688051	25.54	2517.098336956	24.6799999999998	-266.50401343602	24.96	-538.059921103013	24.8499999999999	-312.552032485996	25.03	8.01624859298045	26.3000000000002	4679.12352247401	24.5900000000001	-11.3954420919526	24.9099999999999	-4.71242851597253	24.3099999999999	-2.24605277492174	24.5499999999997	43.2434992109165	24.3099999999999	6.9294342520152	24.8700000000003	62.2574765009176	24.3699999999999	5.61483705700994	24.6400000000003	91.7636538958959	24.5699999999997	10.729562388974	25.1500000000001	149.083983755077	24.5099999999998	6.30691377398307	25.9200000000001	258.038022385904
26.27	113.644271946896	24.8399999999999	31.3397686779808	24.66	16.909272225007	24.71	379.148547944965	25.5599999999999	-219.857993005917	25.01	-499.416659629901	24.76	-306.419897859996	25.6599999999999	2517.55774333901	24.79	-266.701177300092	25.0699999999999	-538.393166378	24.96	-313.227301301026	25.1900000000001	7.52090671301175	26.54	4704.23281721605	24.6900000000001	-11.3816405259968	25.0099999999998	-4.61404290899736	24.4100000000003	-1.87604093991922	24.6500000000001	43.6638876240067	24.4099999999999	7.20305107597596	24.9700000000003	62.3213702280054	24.4699999999998	5.28321601598236	24.75	92.045952705007	24.6799999999998	10.6015215629895	25.3200000000002	149.636340867005	24.6199999999999	6.27660005397956	26.02	258.327683367952
26.37	113.357372260907	24.9399999999999	31.2929269640563	24.77	16.9164100780108	24.8199999999999	379.196220909989	25.6699999999998	-220.035312195932	25.1500000000001	-500.032438947983	24.8699999999999	-307.351519950998	25.77	2518.09546303707	24.8899999999999	-266.898341164051	25.24	-538.323990275103	25.0599999999999	-313.902570115033	25.3	7.02556483304306	26.71	4720.02234493004	24.7900000000004	-11.7632729629804	25.1700000000001	-4.55803995396309	24.5100000000002	-1.50602910400721	24.7599999999998	44.0842760359601	24.5100000000002	7.47666790005042	25.0700000000002	61.9770172919516	24.5799999999999	4.95159497404529	24.8500000000004	92.3282515140045	24.7799999999997	10.3179906219566	25.4200000000001	150.188697979047	24.7199999999998	6.24628633295288	26.1300000000001	258.617344348977
26.47	113.070472573895	25.11	31.246085250018	24.87	16.6971875489708	24.92	379.675461865986	25.77	-220.212631385948	25.27	-500.104893203002	24.9699999999998	-308.283142040978	25.8699999999999	2518.63318273502	24.9899999999998	-267.303784887076	25.3399999999999	-538.254814173001	25.21	-314.577838930063	25.4100000000001	6.53022295307437	26.8699999999999	4735.81187264404	24.8900000000003	-12.144905399964	25.29	-4.50203699790563	24.6100000000001	-1.1360172690047	24.8600000000001	44.4159231569756	24.6100000000001	7.75028472401118	25.21	61.6326643560114	24.6799999999998	4.66228272398439	24.9500000000003	92.6105503230019	24.8899999999999	10.0344596810373	25.5299999999997	150.741055091999	24.8299999999999	6.36488521104184	26.2800000000002	258.907005330911
26.5700000000001	112.620819169933	25.2199999999999	31.1992435359798	24.9699999999999	16.4779650209539	25.03	380.15470282096	25.8699999999999	-220.826606677974	25.3799999999999	-500.177347456997	25.0699999999999	-309.21476413107	25.9699999999998	2519.17090243205	25.0899999999999	-267.709228611011	25.45	-538.185638070104	25.3099999999999	-314.76871433199	25.51	5.86895216702032	27.04	4758.083901173	24.9900000000002	-12.5265378379709	25.3899999999999	-4.44603404298505	24.71	-0.766005432979	24.96	44.7475702779911	24.7199999999998	8.02390154797195	25.3200000000002	61.2883114199576	24.7799999999997	4.37297047403717	25.0599999999999	92.8665921888978	24.9899999999998	9.75092874000438	25.6300000000001	151.293412204041	24.9299999999998	6.48348408799393	26.4299999999998	258.873088380938
26.6700000000001	112.171165764948	25.3199999999999	31.1406841950657	25.0699999999999	16.2587424920275	25.17	380.633943776047	25.98	-221.44058197	25.48	-500.305343695004	25.2299999999998	-310.146386221049	26.0799999999999	2519.70862213	25.2099999999998	-268.114672335059	25.55	-538.342519802086	25.4100000000001	-314.95958973403	25.6200000000001	5.20768138198946	27.2399999999998	4780.35592970309	25.1000000000004	-12.9219718410241	25.4899999999998	-4.48841669299327	24.8200000000002	-0.320558292969508	25.0700000000002	45.0792173990067	24.8200000000002	8.18350918405031	25.4200000000001	60.9439584839038	24.8899999999999	4.08365822397627	25.1700000000001	93.1226340549074	25.0899999999997	9.46739779897143	25.7399999999998	151.481385186003	25.0299999999997	6.6020829659692	26.5700000000002	258.839171431987
26.78	111.721512360987	25.42	31.0821248540378	25.24	16.0395199629875	25.3099999999999	381.065511765996	26.0799999999999	-222.054557261004	25.5899999999999	-500.433339932897	25.3399999999999	-310.745017138061	26.3	2520.24634182806	25.3099999999999	-268.322952195035	25.6499999999999	-538.499401534068	25.51	-315.150465136071	25.72	4.5464105960491	27.4699999999998	4794.11223653699	25.2200000000003	-13.3174058439636	25.5899999999997	-4.53079934391099	24.9200000000001	0.124888847039983	25.1700000000001	45.4108645199085	24.9200000000001	8.34311682103817	25.5300000000002	60.76052247397	24.9899999999998	4.12596701494294	25.2800000000002	93.3786759200075	25.25	9.27933018397198	25.8400000000001	151.442287158034	25.1599999999999	6.75099556303849	26.6700000000001	258.805254482922
26.88	111.271858956911	25.53	31.0235655119868	25.3399999999999	16.0587169709743	25.42	381.497079755945	26.1900000000001	-222.491213363014	25.6900000000001	-500.561336170904	25.4399999999998	-311.343648055072	26.4199999999998	2520.32465514299	25.4199999999998	-268.531232055011	25.75	-538.65628326605	25.6099999999999	-316.045911160018	25.8300000000002	3.93919604903203	27.6700000000001	4807.86854337202	25.3300000000004	-13.7128398470168	25.6999999999998	-4.57318199494239	25.02	0.570335987049475	25.3400000000001	45.3221232289707	25.0300000000002	8.50272445700284	25.6300000000001	60.5770864639226	25.0899999999997	4.1682758060233	25.3800000000001	93.3737769649952	25.3499999999999	9.09126256794934	25.9499999999998	151.403189129041	25.29	6.89990816101727	26.77	259.168168768952
26.98	111.109105238938	25.63	30.7262644340653	25.4399999999999	16.0779139789611	25.52	381.928647746008	26.3699999999999	-222.927869464002	25.8	-500.689332409934	25.54	-311.942278972992	26.53	2520.99797146309	25.52	-268.73951191601	25.8499999999999	-538.813164998032	25.72	-316.941357183055	25.9300000000001	3.33198150303815	27.8200000000002	4827.23647982709	25.4400000000001	-14.1082738509795	25.7999999999997	-4.5718147810021	25.1400000000003	0.64577129103327	25.4400000000001	45.2333819370097	25.1799999999998	8.38871527002993	25.73	60.3936504529656	25.1999999999998	4.21058459801316	25.4900000000002	93.368878011006	25.46	8.90319495204039	26.0500000000002	151.364091101073	25.3899999999999	7.04882075899604	26.8699999999999	259.531083053957
27.13	110.946351520965	25.73	30.428963355007	25.55	16.0971109860384	25.62	382.360215735957	26.47	-223.364525564989	25.9000000000001	-500.744874393945	25.6499999999999	-312.819369239037	26.6599999999999	2521.67128778308	25.6199999999999	-268.9477917761	25.95	-539.039222833026	25.8199999999999	-317.836803206092	26.03	2.72476695602109	27.9699999999998	4846.60441628102	25.5400000000004	-14.5204562289791	25.9000000000001	-4.57044756592495	25.27	0.721206596040247	25.54	45.1446406459581	25.2800000000002	8.27470608203384	25.8300000000004	60.554567378972	25.3499999999999	4.25289338897983	25.5900000000001	93.3639790559937	25.5599999999999	8.99865827705071	26.1999999999998	151.32499307299	25.4899999999998	7.15003674304171	26.98	259.893997339987
27.23	110.783597802993	25.8399999999999	30.1316622769718	25.65	16.1163079940252	25.73	383.084579249953	26.5799999999999	-223.848841311906	26	-500.800416377956	25.75	-313.696459505991	26.77	2522.34460410307	25.7299999999998	-269.410860855032	26.0599999999999	-539.265280668019	25.9200000000001	-318.732249229015	26.2	2.11755240900402	28.1300000000001	4858.69854671705	25.6400000000003	-14.9326386069788	26	-4.56908035198467	25.3699999999999	0.796641900024042	25.6399999999999	44.7839125810106	25.3899999999999	8.16069689494725	25.9300000000003	60.7154843039552	25.4499999999998	4.71682712304755	25.6900000000001	93.1030382349718	25.6599999999999	9.09412160194734	26.3299999999999	150.960608943024	25.5900000000001	7.25125272799687	27.0999999999999	260.256911625902
27.33	110.486502180947	25.9399999999999	29.8343611980272	25.75	16.3547275300289	25.83	383.808942762016	26.6800000000001	-224.333157057913	26.1299999999999	-500.855958361967	25.8599999999999	-314.573549773058	26.8699999999999	2523.01792042306	25.8299999999999	-269.873929935102	26.1600000000001	-539.491338502103	26.03	-319.436819850011	26.3199999999999	2.171608648041	28.3099999999999	4870.79267715205	25.75	-15.3448209849785	26.1700000000001	-4.56771313690751	25.48	0.872077204007837	25.7399999999998	44.4231845159493	25.4900000000002	8.04668770695116	26.0400000000004	60.8764012299616	25.5599999999999	5.18076085700159	25.8200000000002	92.8420974149731	25.7599999999998	9.18958492798083	26.4299999999998	150.596224812034	25.6999999999998	7.35246871204254	27.2199999999998	260.653742860995
27.4400000000001	110.189406559925	26.04	29.5956194610199	25.8499999999999	16.5931470660325	25.93	384.533306276012	26.78	-224.81747280392	26.25	-501.121196194958	25.9599999999998	-314.852009121978	26.9799999999998	2523.61292342903	25.9299999999998	-270.336999015058	26.3299999999999	-539.955067992082	26.1300000000001	-320.141390471008	26.4200000000001	2.22566488707798	28.5299999999997	4887.98663214709	25.8500000000004	-15.3615693600386	26.2999999999997	-4.52396327193583	25.5799999999999	0.854266193073272	25.8499999999999	44.0624564499785	25.5900000000001	7.74273399599679	26.1400000000003	61.0373181549448	25.6599999999999	5.64469459095562	25.9200000000001	92.5811565939512	25.8699999999999	9.28504825299115	26.54	150.489018203984	25.7999999999997	7.4536846969977	27.4400000000001	260.767519166961
27.5400000000001	109.892310937994	26.2199999999999	29.3568777229893	25.9599999999999	16.8315666029457	26.03	384.826101798012	26.8799999999999	-225.301788549928	26.3599999999999	-501.38643402795	26.0599999999999	-315.130468471011	27.0899999999999	2524.207926435	26.04	-270.591788234015	26.4300000000001	-540.418797482062	26.25	-320.845961092004	26.53	2.27972112600128	29.0700000000002	4905.18058714201	25.9500000000003	-15.3783177349851	26.4000000000001	-4.48021340594096	25.6800000000003	0.83645518202502	25.9499999999998	43.790469676992	25.6900000000001	7.43878028401923	26.3000000000002	61.1697454169189	25.7599999999998	6.06631953394299	26.0300000000002	92.3202157729293	25.9699999999998	9.39682502200867	26.6500000000001	150.381811596048	25.9099999999999	7.40598808397408	27.5500000000002	260.881295472927
27.65	109.757969034945	26.3199999999999	29.118135985982	26.0599999999999	17.0699861389494	26.17	385.118897321036	26.99	-225.349448194947	26.46	-501.651671860941	26.2199999999998	-315.408927820044	27.27	2524.63020182506	26.1799999999998	-270.846577454108	26.53	-540.882526971018	26.3499999999999	-321.216668745024	26.6300000000001	2.59852012402462	29.2399999999998	4920.97210213308	26.0600000000004	-15.3950661100453	26.5	-4.43646354096927	25.79	0.818644171090455	26.0499999999997	43.5184829040054	25.8000000000002	7.13482657295117	26.4100000000003	61.3021726779834	25.8699999999999	6.48794447602086	26.1700000000001	92.4717186959469	26.0699999999997	9.50860179204938	26.75	150.274604987999	26.0099999999998	7.35829147095046	27.6599999999999	260.995071777984
27.75	109.623627130986	26.42	28.7000409590519	26.16	17.2335765589651	26.3099999999999	385.411692843945	27.0899999999999	-225.397107838944	26.5599999999999	-501.861367709921	26.3299999999999	-316.124224147984	27.3699999999999	2525.05247721604	26.28	-271.101366673065	26.6399999999999	-541.120198626004	26.46	-321.587376397019	26.74	2.91731912204796	29.4400000000001	4936.76361712301	26.1800000000003	-15.4118144860149	26.6099999999997	-4.5918681449848	25.8900000000003	0.725397855035226	26.1599999999999	43.2464961299956	25.9000000000001	6.9448820489697	26.5100000000002	61.4345999399575	25.9699999999998	6.90956941900822	26.3200000000002	92.6232216189646	26.1700000000001	9.62037856197639	26.8600000000001	150.531782511052	26.1700000000001	7.31059485701735	27.77	261.10884808395
27.85	109.489285227937	26.53	28.2819459309849	26.3299999999999	17.3971669789807	26.41	385.667715868976	27.25	-225.444767483964	26.6700000000001	-502.071063558901	26.4399999999998	-316.83952047706	27.4699999999998	2525.47475260701	26.3899999999999	-271.356155893045	26.74	-541.357870281104	26.5599999999999	-321.958084050038	26.8400000000001	3.2361181200713	29.5799999999999	4952.55513211407	26.3000000000002	-14.9763562160388	26.71	-4.74727274797715	25.9900000000002	0.632151540003179	26.27	42.9745093570091	26	6.75493752396505	26.6100000000001	61.4061102759251	26.0799999999999	7.3311943609724	26.4200000000001	92.7747245409591	26.29	9.6366920059836	26.9699999999998	150.788960033992	26.29	7.11738181200872	27.8800000000001	261.222624389916
27.96	109.354943323979	26.63	27.8638509030316	26.43	17.3223378619696	26.52	385.923738892984	27.3799999999999	-225.743671664986	26.77	-502.280759407995	26.54	-317.554816805	27.5799999999999	2525.89702799708	26.4899999999998	-271.35979436207	26.8399999999999	-541.59554193609	26.6600000000001	-321.624221082061	26.95	3.50086087905765	29.7199999999998	4968.346647104	26.4000000000001	-14.5408979459489	26.8199999999997	-4.9026773509695	26.0999999999999	0.538905224061637	26.3699999999999	43.1607761629493	26.0999999999999	6.56499299998359	26.7200000000003	61.3776206120065	26.1799999999998	7.54547192502741	26.52	93.1871682839756	26.3899999999999	9.653005451014	27.0700000000002	151.046137557046	26.4000000000001	6.9241687659769	27.98	260.939569460902
28.0600000000001	108.814525036905	26.73	27.6844976129951	26.54	17.2475087459816	26.62	386.179761916992	27.48	-226.042575846009	26.8799999999999	-502.490455256975	26.6399999999999	-318.270113133053	27.6799999999998	2525.72430038208	26.5899999999999	-271.363432832004	26.95	-541.833213591076	26.77	-321.290358114084	27.05	3.76560363906719	29.8699999999999	4978.52653247503	26.5	-14.1054396759728	26.9200000000001	-5.10183181995671	26.2000000000003	0.445658908006408	26.48	43.3470429690033	26.27	6.37504847600212	26.8200000000002	61.3491309479741	26.29	7.75974948999192	26.6300000000001	93.599612026992	26.4899999999998	9.66931889502121	27.1999999999998	151.310393173048	26.5	6.73095572096827	28.0799999999999	260.656514532002
28.1700000000001	108.274106750969	26.8399999999999	27.5051443229586	26.64	17.1726796299936	26.72	386.435784941	27.5899999999999	-226.341480026917	26.99	-503.12675449095	26.7399999999998	-318.70695011105	27.78	2525.55157276709	26.6999999999998	-271.367071302052	27.05	-542.536149432067	26.8699999999999	-320.956495145083	27.1900000000001	4.03034639805355	30.0900000000001	4993.08789271106	26.6000000000004	-13.653233030027	27.02	-5.30098628894393	26.3000000000002	0.180758677061021	26.5799999999999	43.5333097759667	26.3699999999999	6.39042417594737	26.9200000000001	60.8494714049357	26.3899999999999	7.97402705404693	26.73	94.0120557709179	26.5899999999997	9.6856323400516	27.3400000000001	151.574648789051	26.5999999999999	6.58543928796007	28.2399999999998	260.75448729398
28.28	107.733688463895	26.9399999999999	27.3257910320126	26.74	17.0978505129824	26.8199999999999	386.399012441984	27.6900000000001	-226.592724563943	27.1299999999999	-503.763053724924	26.8499999999999	-319.14378709007	27.8899999999999	2525.37884515198	26.8	-271.115920552006	27.1600000000001	-543.239085273058	26.97	-320.622632176992	27.3	4.3991811800197	30.23	5007.64925294607	26.71	-13.2010263849907	27.1700000000001	-5.50014075793115	26.4000000000001	-0.0841415549075464	26.6799999999998	43.9915633550072	26.4699999999998	6.40579987600631	27.0300000000002	60.3498118629204	26.5	7.76667967500089	26.8300000000004	94.4244995139343	26.6999999999998	9.71974259698527	27.46	151.838904405054	26.71	6.43992285597506	28.4000000000001	260.852460055958
28.4	107.327612080894	27.04	27.0316978950405	26.8399999999999	16.8559339999774	26.93	386.362239943992	27.8	-226.843969099946	27.3099999999999	-504.399352957989	26.9499999999998	-319.580624068976	27.99	2525.01213224707	26.8999999999999	-270.864769802074	27.26	-543.942021114049	27.0699999999999	-320.288769209014	27.4000000000001	4.76801596300902	30.4400000000001	5022.2106131821	26.8100000000004	-12.7488197399543	27.29	-5.30362313293153	26.5100000000002	-0.349041786989801	26.7799999999997	44.4498169349572	26.5799999999999	6.42117557595157	27.1300000000001	59.8501523209052	26.5999999999999	7.55933229697803	26.9400000000001	94.5737107039122	26.7999999999997	9.75385285403263	27.5599999999999	152.103160020033	26.8099999999999	6.29440642399004	28.5	260.950432817936
28.5	106.921535697893	27.1999999999999	26.7376047579546	26.9399999999999	16.6140174869724	27.03	386.325467444976	27.8999999999999	-227.095213635948	27.4100000000001	-504.825956342984	27.05	-320.611580756008	28.1599999999999	2524.64541934205	27.01	-270.613619053051	27.3599999999999	-544.407285300053	27.21	-320.866613144062	27.5	5.13685074508885	30.5999999999999	5031.672148859	26.9100000000003	-12.2966130950317	27.3899999999999	-5.10710550793192	26.6100000000001	-0.52069570290314	26.8899999999999	44.9080705149072	26.6799999999998	6.62649579999197	27.27	59.3504927779804	26.6999999999998	7.35198491895517	27.04	94.7229218949133	26.8999999999996	9.7879631109663	27.6700000000001	152.110238114005	26.9099999999999	6.14888999098184	28.6199999999999	261.331460508927
28.61	106.515459314892	27.3099999999999	26.4435116209825	27.05	16.3721009749906	27.1899999999999	386.772569312029	28	-227.698748198918	27.51	-505.252559727978	27.1499999999999	-321.642537442017	28.3299999999999	2524.27870643601	27.1699999999998	-270.362468303006	27.46	-544.872549485035	27.3099999999999	-321.444457078996	27.6000000000001	5.50568552807817	30.7399999999998	5045.20896281406	27.02	-11.9130572760469	27.5	-4.9105878829323	26.71	-0.692349619953347	26.9899999999998	45.3663240949709	26.7800000000002	6.83181602403238	27.3900000000003	58.8793228999975	26.8099999999999	7.144637541046	27.2000000000003	94.8721330859144	27.0099999999998	9.80575992298327	27.77	152.117316207068	27.0099999999998	6.1201897930232	28.7399999999998	261.712488199919
28.71	106.109382931891	27.41	26.1494184840103	27.15	16.1301844619857	27.3	387.219671179992	28.1099999999999	-228.302282762911	27.6199999999999	-505.679163112973	27.27	-322.673494129049	28.4299999999998	2524.08472114598	27.28	-270.220129638005	27.5599999999999	-545.33781367104	27.4200000000001	-322.356163982022	27.71	5.60977755105796	30.8899999999999	5053.66571595903	27.1700000000001	-11.5295014569483	27.5999999999999	-4.71407025690951	26.8099999999999	-0.864003535980373	27.0999999999999	45.7433535109431	26.8800000000001	7.0371362479591	27.4900000000002	58.4081530220146	26.9099999999999	7.005272708966	27.3000000000002	94.6089005329895	27.1099999999997	9.82355673500024	27.8699999999999	152.124394300017	27.1599999999999	6.09148959404138	28.8499999999999	262.093515890911
28.8200000000001	105.500344484994	27.51	26.0346786379841	27.26	15.9630970659919	27.4	387.666773047044	28.25	-228.905817325995	27.73	-506.425396572922	27.3699999999999	-323.267613837061	28.53	2523.89073585607	27.3799999999999	-270.077790972096	27.6700000000001	-545.803077857045	27.52	-323.267870885047	27.8099999999999	5.71386957506093	31.04	5062.122469104	27.2800000000002	-11.1459456379635	27.71	-4.31839816292268	26.9100000000003	-1.0356574520074	27.2399999999998	46.1203829279384	26.98	7.2424564719995	27.5900000000001	57.936983143918	27.0099999999998	6.8659078769997	27.4000000000001	94.345667979951	27.2599999999998	9.84135354701721	27.98	152.028204181988	27.29	6.06278939596905	28.98	262.27498352398
28.9200000000001	104.891306037985	27.61	25.9199387910485	27.37	15.7960096689749	27.5	388.150647414022	28.3899999999999	-229.509351888964	27.8399999999999	-507.171630032985	27.4699999999998	-323.861733545073	28.6399999999999	2523.69675056502	27.4799999999998	-269.935452306072	27.77	-546.186754072096	27.6300000000001	-324.179577788072	27.9100000000001	5.81796159804071	31.1799999999998	5070.57922224806	27.3800000000001	-11.2145964629917	27.8099999999999	-3.92272606893584	27.02	-1.30824365294302	27.3499999999999	46.4974123439106	27.0799999999999	7.58064618105436	27.7000000000003	57.6694051740105	27.1100000000001	6.7265430450334	27.5100000000002	94.0824354279357	27.3699999999999	9.8653710739427	28.0799999999999	151.932014064073	27.3899999999999	6.17960562999542	29.1100000000001	262.456451157959
29.02	104.282267590975	27.7099999999999	25.8051989439991	27.4699999999999	15.6289222729811	27.61	388.634521779977	28.5	-229.861641916955	27.9400000000001	-507.917863492935	27.5699999999999	-324.455853253085	28.74	2524.106267462	27.5899999999999	-270.044264391004	27.8799999999999	-546.570430287034	27.73	-325.091284690984	28.01	5.92205362204368	31.3600000000001	5082.49297785505	27.4900000000002	-11.2832472890432	27.9099999999999	-3.52705397494901	27.1199999999999	-1.58082985296915	27.46	46.4161881809559	27.1900000000001	7.91883589101872	27.8000000000002	57.4018272039893	27.2599999999998	6.79452559097626	27.6100000000001	93.6736190509464	27.4699999999998	9.88938860098187	28.2599999999998	151.835823947067	27.4899999999998	6.2964218640218	29.2199999999998	262.637918791938
29.14	104.079305527989	27.8199999999999	25.690459097973	27.5699999999999	14.9954802719776	27.71	389.118396146046	28.5999999999999	-230.213931943922	28.04	-508.664096952998	27.6799999999998	-325.049972960073	28.8499999999999	2524.51578435898	27.6899999999998	-270.153076475026	27.98	-546.954106502085	27.8399999999999	-326.011385291054	28.1200000000001	6.13034423008685	31.6599999999999	5094.40673346103	27.5900000000001	-11.3518981149809	28.02	-3.14099543095381	27.2800000000002	-1.85341605390477	27.5599999999999	46.3349640180013	27.29	8.25702559995989	27.9000000000001	57.1342492339681	27.3800000000001	6.86250813703282	27.71	93.2648026749803	27.5799999999999	9.91340612802105	28.3600000000001	151.732555736089	27.5999999999999	6.41323809895766	29.4099999999999	262.819386425917
29.25	103.87634346398	27.92	25.4814729829604	27.68	14.3620382709742	27.8099999999999	389.602270512	28.7	-230.566221971003	28.1600000000001	-508.983727027953	27.78	-325.644092668085	28.9599999999998	2524.92530125608	27.79	-270.261888559048	28.0799999999999	-546.872518531018	27.9400000000001	-326.931485889986	28.22	6.33863483801633	31.8099999999999	5101.93901420109	27.7000000000003	-11.8060779819871	28.1700000000001	-2.75493688593542	27.3800000000001	-1.95434833892705	27.6599999999999	46.253739854933	27.3899999999999	8.38989508599752	28	57.3378411419299	27.4899999999998	6.93049068399887	27.8099999999999	92.8559862989005	27.6799999999998	9.93742365494654	28.4699999999998	151.629287524997	27.6999999999998	6.53005433298404	29.54	262.619826368905
29.35	103.673381399972	28.03	25.2724868680616	27.78	13.7285962699707	27.91	389.687797896045	28.8099999999999	-231.28048481999	28.28	-509.303357103931	27.8799999999999	-326.519810161017	29.0699999999999	2525.33481815203	27.8999999999999	-270.37070064307	28.23	-546.790930560064	28.05	-327.851586489032	28.3500000000001	6.44283342307972	32.02	5109.47129494207	27.8000000000002	-12.2602578489932	28.29	-2.36887834194022	27.48	-2.05528062292615	27.7599999999998	46.1725156909552	27.5	8.52276457101198	28.1000000000004	57.5414330509147	27.5899999999997	6.99847322994174	27.9200000000001	92.4471699229343	27.79	9.94364436996875	28.5700000000002	151.526019315043	27.7999999999997	6.81261746296968	29.6399999999999	262.420266310983
29.46	103.470419336986	28.15	25.1782405999847	27.88	13.2622416659842	28.02	389.773325278952	28.9099999999999	-231.994747668978	28.3799999999999	-509.622987179	27.9799999999998	-327.395527654062	29.2299999999998	2525.93832033904	28	-270.676547679045	28.3399999999999	-546.709342588997	28.1500000000001	-328.771687088988	28.45	6.54703200802942	32.1599999999999	5120.34555281707	27.9000000000001	-12.7144377149762	28.3899999999999	-2.37849189090866	27.5799999999999	-2.15621290794843	27.8600000000001	46.2653728849318	27.5999999999999	8.65563405602643	28.2200000000003	57.7450249589901	27.6900000000001	7.0694414839636	28.02	92.3015860989835	27.8899999999999	9.94986508499096	28.6700000000001	151.422751104064	27.9099999999999	7.09518059295533	29.7399999999998	262.267046781972
29.5600000000001	103.195729154891	28.26	25.0839943309984	27.99	12.7958870609746	28.17	389.858852662996	29.01	-232.709010517965	28.48	-509.95120282596	28.0799999999999	-327.677125438981	29.3699999999999	2526.54182252707	28.0999999999999	-270.98239471411	28.4400000000001	-546.627754618044	28.25	-328.780080785009	28.55	6.65123059309281	32.3200000000002	5131.2198106931	28	-13.1686175819823	28.4899999999998	-2.38810544090029	27.6900000000001	-2.25714519297071	27.9699999999998	46.358230077999	27.6999999999998	8.78850354195038	28.3300000000004	57.948616867975	27.79	7.14040973900865	28.1700000000001	92.156002274919	27.9899999999998	9.95608579898999	28.7799999999997	151.417383401053	28.0099999999998	7.37774372396416	29.8499999999999	262.113827251937
29.6600000000001	102.921038972909	28.36	24.9897480630352	28.0899999999999	12.3295324569881	28.29	389.460505679949	29.1199999999999	-233.070983339985	28.5899999999999	-510.279418472919	28.2299999999998	-327.958723224015	29.4699999999998	2527.29130048499	28.1999999999998	-271.288241750085	28.55	-546.43846222109	28.3599999999999	-328.78847448103	28.6500000000001	6.7554291780425	32.5500000000002	5138.01879028904	28.1700000000001	-13.5541466230507	28.5899999999997	-2.39771898998242	27.79	-2.27424243291807	28.0700000000002	46.4510872719757	27.8000000000002	8.35698345099445	28.4300000000003	58.3582563209575	27.9000000000001	7.21137799394	28.3099999999999	92.0104184519914	28.0899999999997	9.9623065140122	28.8800000000001	151.412015699066	28.1799999999998	7.54349062003712	29.9699999999998	261.960607722926
29.77	102.646348790927	28.4599999999999	24.8955017949584	28.24	11.8631778519784	28.4	389.062158697016	29.25	-233.432956162005	28.71	-510.607634118969	28.3399999999999	-328.240321009048	29.5799999999999	2528.04077844303	28.3	-271.485276701014	28.6499999999999	-546.249169823	28.47	-328.796868178074	28.76	6.8596277629922	32.71	5144.81776988509	28.3000000000002	-13.9396756640053	28.6999999999998	-2.40733253997405	27.8900000000003	-2.29133967297912	28.1799999999998	46.6251686279975	27.9000000000001	7.92546336003852	28.5300000000002	58.7678957729167	28	7.214363702019	28.4100000000003	92.3469430939576	28.2599999999998	10.1574570589946	28.98	151.406647996055	28.29	7.70923751599639	30.0900000000001	261.807388193915
29.87	102.574620672954	28.5699999999999	24.801255525972	28.3499999999999	12.2001401470015	28.5	388.663811714991	29.4099999999999	-233.794928983912	28.8099999999999	-510.616219690974	28.4399999999998	-328.521918793058	29.6799999999998	2528.79025640107	28.4099999999999	-271.68231165308	28.75	-546.059877426046	28.5699999999999	-329.092312923081	28.8600000000001	6.82659390008666	32.8499999999999	5151.61674948206	28.4000000000001	-14.32520470496	28.7999999999997	-2.74947319394414	28	-2.30843691292648	28.29	46.7992499849288	28.0100000000002	7.49394326999209	28.6300000000001	59.1775352260129	28.1100000000001	7.21734941100749	28.52	92.6834677359238	28.3599999999997	10.352607603977	29.1399999999999	151.504548504022	28.3899999999999	7.87498441195567	30.1900000000001	261.853728721007
29.98	102.50289255498	28.67	24.742879180053	28.4499999999999	12.5371024420247	28.61	388.265464731944	29.51	-234.519109883991	28.9100000000001	-510.624805261955	28.54	-329.176779839031	29.78	2529.53973435899	28.51	-271.87934660401	28.8499999999999	-545.952172999023	28.6800000000001	-329.387757668997	28.96	6.79356003706744	33.0099999999998	5161.62348041109	28.5	-14.5060073820105	28.9000000000001	-3.09161384893741	28.0999999999999	-2.22460186898843	28.5	47.1474126990188	28.1100000000001	6.92955369402171	28.7400000000002	59.3835827709199	28.2799999999997	7.2203351189728	28.6200000000003	93.0199923780037	28.46	10.5415374349604	29.29	151.602449011989	28.5	7.8766887280608	30.3600000000001	261.960909177901
30.14	102.431164436894	28.77	24.6845028340204	28.55	12.8740647370478	28.71	387.954974670947	29.6199999999999	-235.243290782932	29.02	-510.633390832936	28.6399999999999	-329.831640885004	29.8799999999999	2529.68571013002	28.6099999999999	-272.076381555053	28.96	-545.844468573023	28.78	-329.683202415026	29.0599999999999	6.76052617302503	33.1500000000001	5168.17320887901	28.6100000000001	-14.6868100580377	29	-3.43375450393069	28.2000000000003	-2.14076682391351	28.5999999999999	47.2038956189635	28.21	6.36516411805133	28.8400000000001	59.5896303149175	28.3800000000001	7.16850125002111	28.7200000000003	93.5021008439207	28.5699999999997	10.7304672650343	29.3899999999999	151.70034952007	28.5999999999999	7.87839304302906	30.52	262.068089634909
30.25	102.35943631892	28.87	24.6261264879877	28.65	13.6773816359437	28.8099999999999	387.644484610973	29.72	-235.967471683011	29.1400000000001	-510.641976404941	28.75	-330.486501930977	29.99	2529.83168590106	28.7099999999998	-272.490658109064	29.0599999999999	-545.736764146	28.8800000000001	-329.970253465035	29.21	6.6232937250561	33.3499999999999	5174.72293734704	28.71	-14.8676127339513	29.1599999999999	-3.76628160893233	28.3000000000002	-2.05693177997546	28.6999999999998	47.2603785399315	28.3200000000002	5.80077454196726	28.9400000000001	59.7956778599382	28.4899999999998	7.11666738004624	28.8200000000002	93.9842093099514	28.6700000000001	10.9193970960177	29.4899999999998	151.72294732406	28.6999999999998	7.88009735902051	30.6399999999999	262.175270091007
30.35	102.081390045896	28.9699999999999	24.6619964100319	28.76	14.4806985359764	28.91	387.333994549977	29.8199999999999	-236.691652581953	29.26	-510.642143214909	28.8499999999999	-331.141362977064	30.1599999999999	2529.97766167198	28.8199999999999	-272.904934662051	29.1600000000001	-545.62905972	28.99	-330.257304515044	29.3099999999999	6.48606127708717	33.5700000000002	5181.27266581507	28.8100000000004	-14.6628863690239	29.29	-4.09880871393398	28.4000000000001	-1.97309673490054	28.7999999999997	47.3168614599899	28.4200000000001	5.23638496599688	29.0400000000004	60.0017254039358	28.5899999999997	7.06483351098086	28.9200000000001	94.466317774959	28.77	11.108326925978	29.5900000000001	151.745545128051	28.7999999999997	7.88180167398878	30.7600000000002	262.2824505479
30.45	101.803343772986	29.1	24.6978663319624	28.86	15.284015434986	29.01	387.421851472027	29.9199999999998	-237.053860660012	29.3599999999999	-510.642310024991	28.9599999999998	-331.514626238004	30.3199999999999	2530.24936900499	28.9199999999998	-273.319211216062	29.27	-545.930522356002	29.0899999999999	-330.54435556403	29.4200000000001	6.34882882900456	33.7199999999998	5190.7408407501	28.9200000000001	-14.4581600039828	29.3899999999999	-4.43133581893562	28.5100000000002	-2.11478265896403	28.9000000000001	47.1992630230034	28.5300000000002	4.67450548399029	29.1500000000001	60.2077729489565	28.6900000000001	7.01299964202917	29.0300000000002	94.9484262409896	28.8799999999997	11.2333628940178	29.6900000000001	151.768142932042	28.9099999999999	7.71775909299777	30.8600000000001	262.389631004908
30.5600000000001	101.525297499961	29.2199999999999	24.7337362540065	28.9599999999999	16.0873323339956	29.18	387.509708393964	30.02	-237.416068736934	29.46	-510.64247683496	29.0599999999999	-331.887889499058	30.4299999999998	2530.521076338	29.02	-273.536452817098	29.3699999999999	-546.231984992005	29.21	-330.831406614038	29.52	5.84880670305665	33.8600000000001	5196.86703855007	29.02	-14.2534336399649	29.5	-4.55951797391663	28.6100000000001	-2.25646858393702	29.0099999999998	47.0816645869263	28.6300000000001	4.11262600300688	29.2600000000002	60.609326184931	28.79	6.95818006397531	29.1600000000003	95.1737968389352	28.98	11.3583988610344	29.8000000000002	151.790740735009	29.0099999999998	7.55371651302994	30.96	262.450470933913
30.6600000000001	101.31897934491	29.3199999999999	24.7674801109952	29.0599999999999	16.7669585049453	29.33	387.597565316014	30.1299999999999	-237.778276814993	29.5699999999999	-510.63405807497	29.2199999999998	-332.261152759997	30.53	2530.79278366999	29.1699999999998	-273.753694419042	29.48	-546.533447629031	29.3199999999999	-331.496332388042	29.6200000000001	5.34878457699506	34.0299999999997	5202.99323634902	29.1700000000001	-14.0487072750375	29.5999999999999	-4.68770012992081	28.7200000000003	-2.39815450800052	29.1100000000001	46.9640661499398	28.73	3.55074652100029	29.3800000000001	61.0108794209054	28.9000000000001	6.90336048694462	29.2800000000002	95.3991674359713	29.0899999999997	11.483434828051	29.9000000000001	151.715438031033	29.1700000000001	7.38967393203893	31.0700000000002	262.511310862919
30.77	101.112661189973	29.43	24.8012239669606	29.2299999999999	17.4465846760086	29.4399999999999	387.918187693003	30.27	-238.073309216929	29.6800000000001	-510.625639312934	29.3399999999999	-332.979903751038	30.6499999999999	2530.91851523209	29.27	-273.970936021101	29.5799999999999	-546.942614691034	29.4200000000001	-332.161258161022	29.73	4.84876245104715	34.2199999999998	5209.1194341491	29.27	-13.5783305349833	29.6999999999998	-4.81588228490182	28.8200000000002	-2.62367547600206	29.25	46.8464677139764	28.8400000000001	3.55325661496408	29.48	61.2063851119729	29	6.84854090900444	29.3900000000003	95.6245380339169	29.1900000000001	11.608470794954	30	151.640135327057	29.2799999999997	7.35395375500048	31.1700000000001	262.692209366946
30.87	100.906343034922	29.53	24.8349678240629	29.3399999999999	18.1262108469582	29.54	388.238810069993	30.3999999999999	-238.368341620003	29.78	-510.617220551921	29.4399999999998	-333.698654742079	30.76	2531.04424679407	29.3799999999999	-274.188177623046	29.6800000000001	-547.35178175406	29.52	-332.826183935026	29.8300000000002	4.34874032498556	34.48	5218.12242310909	29.3700000000003	-13.1079537940195	29.7999999999997	-4.94406443999651	28.9300000000003	-2.8491964449131	29.3600000000001	46.6096223969998	28.9400000000001	3.55576670995106	29.5800000000004	61.4018908039498	29.0999999999999	6.87358413995298	29.4900000000002	95.3678001649223	29.29	11.5445769320104	30.1700000000001	151.37788048105	29.3800000000001	7.31823357796202	31.29	262.873107871997
30.97	100.700024880894	29.63	24.8687116810515	29.4399999999999	18.0025201190119	29.64	388.559432446982	30.5	-238.663374022963	29.8799999999999	-510.608801790909	29.54	-334.417405733006	30.8599999999999	2531.16997835605	29.4799999999998	-274.277357888082	29.78	-547.760948817086	29.6199999999999	-333.204058659021	29.9300000000001	3.98595064802976	34.7199999999998	5227.12541206909	29.7900000000004	-12.6375770539653	29.9099999999999	-4.73971948997587	29.0300000000002	-3.07471741291465	29.46	46.3727770809328	29.04	3.55827680402854	29.6900000000001	61.5973964949035	29.1999999999998	6.89862737101521	29.5900000000001	95.1110622969509	29.3999999999996	11.4806830689531	30.29	151.11562563402	29.48	7.28251340001407	31.4299999999998	263.054006376933
31.14	100.02466059791	29.73	24.8665856149728	29.54	17.878829390952	29.74	388.880054823971	30.5999999999999	-238.596198347977	29.99	-510.552019271927	29.6499999999999	-334.762893462994	30.9699999999998	2531.40265168201	29.5799999999999	-274.366538152094	29.8899999999999	-548.170115879998	29.73	-333.581933383016	30.03	3.62316097005078	34.8600000000001	5232.92064969507	29.8900000000003	-12.3719266789522	30.0099999999998	-4.53537453995523	29.1300000000001	-3.30023838193938	29.5599999999999	46.1359317639563	29.1799999999998	3.56078689799233	29.7900000000004	61.7929021869941	29.2999999999997	6.92367060196375	29.7000000000003	94.8543244279563	29.5	11.4167892049863	30.4000000000001	150.853370788013	29.5799999999999	7.41083580396662	31.5300000000002	263.174064952977
31.27	99.3492963159497	29.8399999999999	24.8644595500309	29.64	17.7551386619825	29.85	389.112820279024	30.71	-238.529022672992	30.1500000000001	-510.495236752945	29.75	-335.108381194004	31.0799999999999	2531.63532500798	29.6799999999998	-274.455718417016	29.99	-548.949151802049	29.8299999999999	-333.959808107011	30.1900000000001	3.2603712920718	35.0299999999997	5238.71588732209	30	-12.0118344440243	30.1700000000001	-4.33102958993459	29.2800000000002	-3.26072924792697	29.6599999999999	46.0166848839663	29.29	3.6440378670477	29.8900000000003	61.9884078779478	29.4099999999999	7.00353341096616	29.8000000000002	94.5265944588982	29.5999999999999	11.1105730600229	30.5	150.591115942007	29.6900000000001	7.53915820700968	31.6399999999999	263.294123528908
31.37	98.6739320339893	29.9399999999999	24.8623334849754	29.75	17.6314479340363	29.95	389.345585733963	30.8099999999999	-238.461846998007	30.27	-510.43845423294	29.8499999999999	-335.453868923992	31.2099999999998	2531.86799833406	29.79	-274.327657079084	30.0999999999999	-549.728187723076	29.9300000000001	-334.337682831006	30.3199999999999	3.19552304904391	35.1900000000001	5247.048125692	30.1600000000003	-11.6517422079596	30.3099999999999	-4.29201109591304	29.3800000000001	-3.22122011300507	29.77	45.8974380039763	29.3899999999999	3.72728883598938	30	61.9406329479943	29.5099999999998	7.08339621996856	29.9000000000001	94.1988644899538	29.71	10.8043569149459	30.6100000000001	150.40416380009	29.79	7.66748061096223	31.75	263.414182104952
31.47	98.2048859059432	30.11	24.7212114690001	29.8499999999999	17.0763837689947	30.05	389.578351189016	30.9099999999999	-238.394671322908	30.3699999999999	-510.390090474971	29.9599999999998	-335.799356653979	31.3499999999999	2532.10067166003	29.8899999999999	-274.199595742061	30.25	-550.507223644104	30.04	-334.715557555	30.4200000000001	3.13067480499285	35.4200000000001	5255.38036406101	30.2800000000002	-11.2916499730318	30.4099999999999	-4.25299260200518	29.48	-3.18171097899267	29.8699999999999	45.7781911239863	29.4900000000002	3.81053980504475	30.1000000000004	61.8928580179272	29.6100000000001	7.16325902794779	30.0100000000002	93.8711345199863	29.8099999999999	10.4981407689593	30.71	150.21721165806	29.8899999999999	7.79580301400529	31.8600000000001	263.539399571982
31.58	97.7358397789203	30.2099999999999	24.5800894530248	29.9499999999999	16.5213196030436	30.18	389.489320863049	31.01	-238.638094867952	30.47	-510.341726717002	30.0599999999999	-336.386101912012	31.4699999999998	2532.20761342402	29.9899999999998	-274.071534404015	30.3499999999999	-550.877092503015	30.1400000000001	-335.467944047991	30.52	3.06582656207866	35.6199999999999	5260.79415596507	30.3800000000001	-10.9315577379903	30.5099999999998	-4.21397410696045	29.5799999999999	-2.91668087697872	29.98	45.6589442429731	29.5900000000001	3.89128067899946	30.21	61.8450830879738	29.7199999999998	7.24312183695019	30.1700000000001	93.5434045509282	29.9200000000001	10.2558184879626	30.8099999999999	150.030259517052	30	7.58191024397092	32.3099999999999	263.664617039922
31.6800000000001	97.2667936509879	30.3199999999999	24.4389674370495	30.05	15.966255438002	30.3199999999999	389.400290537992	31.1199999999999	-238.881518413905	30.5799999999999	-510.293362958919	30.2299999999998	-336.972847169022	31.5699999999999	2532.31455518801	30.0899999999999	-273.943473067106	30.45	-551.246961361016	30.3	-336.220330540982	30.6200000000001	3.36376799600657	35.79	5266.207947868	30.4900000000002	-10.5714655029487	30.6099999999997	-4.37930056295954	29.6800000000003	-2.65165077394158	30.0799999999999	45.5358026789554	29.6999999999998	3.97202155295417	30.3300000000004	61.6018024669529	29.8199999999997	7.03413631197236	30.29	93.4724124509785	30.02	10.0134962050333	30.9099999999999	149.843307375022	30.0999999999999	7.36801747405025	32.5	263.789834507975
31.78	96.8008484938991	30.42	24.2999714870393	30.16	15.5348820010204	30.42	389.311260213049	31.26	-239.124941959972	30.6800000000001	-510.535484964976	30.3299999999999	-337.559592426032	31.6699999999998	2532.83498315807	30.1999999999998	-274.363396209083	30.5599999999999	-551.616830220041	30.4100000000001	-336.594842310092	30.73	3.66170943004818	35.9400000000001	5274.15314928601	30.5900000000001	-10.2113732669977	30.71	-4.54462701895864	29.79	-2.38662067192763	30.2399999999998	45.4126611139145	29.8000000000002	4.05276242804575	30.4400000000001	61.358521845932	29.9200000000001	6.82515078699453	30.3900000000003	93.4014203500055	30.1299999999997	9.77117392301352	31.02	149.782783693013	30.2599999999998	7.15412470401589	32.6500000000001	263.828638162977
31.89	96.3349033359009	30.52	24.1609755360059	30.26	15.1035085640387	30.52	388.989464433052	31.3699999999999	-239.43554118091	30.78	-510.777606969896	30.4299999999998	-337.800849954078	31.77	2533.35541112699	30.3	-274.783319351059	30.6600000000001	-551.986699079066	30.51	-336.969354078065	30.8300000000002	3.95965086408978	36.1100000000001	5282.09835070504	30.7000000000003	-10.6781539440135	30.8199999999997	-4.70995347393455	29.8900000000003	-2.12159056900418	30.3499999999999	45.2895195489873	29.9000000000001	4.13350330200046	30.5400000000004	61.1152412240017	30.02	6.61616526303987	30.5	93.3304282489189	30.25	9.52885164099371	31.1700000000001	149.722260012027	30.3699999999999	6.81190953002897	32.8099999999999	263.747383241935
31.99	95.8689581779026	30.62	24.0219795859957	30.38	14.6721351269434	30.62	388.667668652033	31.47	-239.746140400939	30.8900000000001	-511.019728975953	30.53	-338.042107480987	31.8699999999999	2533.87583909603	30.3999999999999	-275.203242493035	30.76	-552.091551019089	30.6199999999999	-337.34386584706	30.9400000000001	4.25759229904088	36.6599999999999	5289.37498415701	30.8000000000002	-11.1449346210293	30.9200000000001	-4.87527992993364	29.9900000000002	-1.95004106694796	30.46	45.2856248639364	30.0100000000002	4.10451555501368	30.6400000000003	60.5448208090138	30.1300000000001	6.32731692894595	30.6000000000004	93.1355440319521	30.3599999999997	9.46648366095815	31.2799999999997	149.848688472048	30.4699999999998	6.46969435604206	32.9099999999999	263.666128321915
32.13	95.4030130209276	30.7199999999999	23.8829836349623	30.4799999999999	14.2407616899618	30.72	388.345872872037	31.5699999999999	-240.056739621991	31	-511.261850981896	30.6399999999999	-338.28336500801	31.9699999999998	2534.39626706609	30.51	-275.751226972034	30.8699999999999	-552.196402960021	30.72	-337.718377616056	31.04	4.08404714107746	36.7799999999997	5296.65161761	30.9100000000003	-11.6117152980451	31.02	-5.17394975190655	30.0900000000001	-1.77849156398224	30.5599999999999	45.2817301789992	30.1700000000001	4.07552780802689	30.75	59.9744003939122	30.29	6.03846859598889	30.7000000000003	92.9406598149853	30.46	9.40411568103627	31.3899999999999	149.975116932069	30.5700000000002	6.12747918296463	33.04	263.584873400987
32.26	95.4061139909754	30.8299999999999	23.8567489139996	30.5799999999999	14.1629765810194	30.83	388.024077092041	31.6800000000001	-240.36733884293	31.1500000000001	-511.552336745922	30.7399999999998	-338.524622535033	32.0899999999999	2534.80975327102	30.6099999999999	-276.299211452056	30.97	-552.301254900044	30.8199999999999	-338.095777363037	31.1800000000001	3.91050198402354	37.0099999999998	5303.92825106208	31.0100000000002	-12.0784959749471	31.1700000000001	-5.47261957399314	30.2000000000003	-1.60694206090284	30.6599999999999	45.2778354949714	30.27	4.0465400610401	30.8500000000004	59.4039799780148	30.4000000000001	5.74962026200865	30.8000000000002	92.745775598928	30.5699999999997	9.34174770100071	31.4899999999998	150.101545392999	30.6799999999998	5.82543727102802	33.1799999999998	263.503618479945
32.36	95.4092149609096	30.93	23.83051419406	30.68	14.0851914719633	30.93	387.553535948996	31.79	-241.175240017924	31.3	-511.842822509948	30.8399999999999	-339.332045357082	32.2299999999998	2535.22323947607	30.7099999999998	-276.847195931055	31.0699999999999	-552.036237982065	30.9300000000001	-338.473177110018	31.3	3.73695682606012	37.1500000000001	5311.20488451506	31.1600000000003	-12.6397185119913	31.29	-5.77128939596605	30.3000000000002	-1.70042266097425	30.7599999999998	45.2739408099205	30.3699999999999	3.93681143896174	30.96	58.8335595629133	30.5	5.4607719289379	30.9100000000003	92.621883481911	30.6700000000001	9.52170200298497	31.5900000000001	150.227973853021	30.7799999999997	5.5233953600009	33.3499999999999	263.65718133593
32.46	95.4123159299343	31.03	23.8042794729836	30.79	14.0074063630209	31.03	387.082994805951	31.8899999999999	-241.983141192009	31.4100000000001	-512.14749809094	30.9499999999998	-340.139468179018	32.3699999999999	2535.636725681	30.8099999999999	-277.395180411077	31.23	-551.771221063063	31.03	-338.850576856998	31.4000000000001	3.2654702340551	37.29	5315.94451722503	31.2800000000002	-13.2009410490355	31.4000000000001	-5.90463276193987	30.4100000000003	-1.7939032599088	30.8699999999999	45.3830730259597	30.4699999999998	3.82708281802024	31.0600000000004	58.5064197689462	30.5999999999999	5.49647793104668	31.0100000000002	92.4979913659172	30.77	9.70165630394604	31.6999999999998	150.123179677053	30.8800000000001	5.22135344897379	33.5500000000002	263.810744191915
32.5600000000001	95.2968934399223	31.13	23.9170407030542	30.89	14.3609946909464	31.18	386.61245366302	31.99	-242.791042367003	31.51	-512.452173671932	31.05	-340.946891001067	32.4799999999998	2536.11104863307	30.9199999999998	-278.026568355017	31.3499999999999	-551.506204145085	31.1300000000001	-339.227976605002	31.51	2.79398364307326	37.5299999999997	5322.99809251901	31.3800000000001	-13.7621635859659	31.5	-6.03797612893686	30.5100000000002	-1.88738385998022	30.9699999999998	45.4922052429083	30.5799999999999	3.71735419605557	31.2200000000003	58.1792799749792	30.6999999999998	5.53218393395127	31.1600000000003	92.3740992499233	30.8799999999997	9.88161060604398	31.8000000000002	150.018385501994	30.9899999999998	4.91931153806036	33.6599999999999	263.959148156914
32.6700000000001	95.1814709499104	31.24	24.029801931988	31	14.7145830189857	31.3	386.463708299971	32.0999999999999	-243.288344320945	31.6099999999999	-512.756849252924	31.1599999999999	-341.51305629598	32.5799999999999	2536.58537158606	31.02	-278.657956299071	31.45	-551.4298641491	31.28	-339.230864582987	31.6100000000001	2.32249705106824	37.6999999999998	5330.05166781402	31.48	-14.307659596966	31.6099999999997	-6.17131949491068	30.6199999999999	-1.98086445993795	31.0700000000002	45.6013374589475	30.6799999999998	3.60762557500038	31.3200000000002	57.8521401810121	30.8099999999999	5.56788993594637	31.29	92.2456214949534	30.98	10.0615649080282	31.9000000000001	149.913591326026	31.0900000000001	4.95948479999697	33.7800000000002	264.107552121004
32.77	95.0660484598984	31.3399999999999	24.1425631620587	31.0999999999999	15.0681713470249	31.4	386.314962937035	32.25	-243.785646275001	31.72	-513.061524833915	31.26	-342.079221591007	32.6799999999998	2537.05969453802	31.1799999999998	-279.289344243011	31.5599999999999	-551.353524152091	31.3900000000001	-339.233752561086	31.71	1.85101045906322	37.9000000000001	5337.10524310902	31.5800000000004	-14.8531556079661	31.71	-6.30466286099818	30.7200000000003	-1.88511432099858	31.1799999999998	45.7143643599238	30.7800000000002	3.91359189404739	31.4300000000003	57.7260180689336	30.9099999999999	5.89244427203539	31.3900000000003	92.1171437389603	31.0899999999997	10.461844624956	32.0099999999998	149.808797150058	31.1900000000001	4.99965806295677	33.9000000000001	264.25595608498
32.87	94.9475249999523	31.4399999999999	24.2553243920156	31.24	15.4217596749504	31.51	386.16621757501	32.3699999999999	-244.282948228943	31.8199999999999	-513.075714650995	31.3699999999999	-342.645386886034	32.79	2537.12053128504	31.29	-279.372747708067	31.6600000000001	-551.277184155992	31.49	-339.23664053998	31.8099999999999	1.45381894503771	38.04	5343.56318650703	31.6900000000001	-15.3986516189661	31.8099999999999	-6.07938100699812	30.8200000000002	-1.78936418194553	31.2799999999997	45.8273912610139	30.8800000000001	4.2195582129807	31.5300000000002	57.5998959569688	31.0099999999998	6.21699860801073	31.4900000000002	91.9886659839904	31.27	10.8621243419975	32.1500000000001	149.577574514069	31.2999999999997	5.03983132500707	34	264.490773862008
32.98	94.8290015398925	31.55	24.5063560270182	31.3399999999999	15.5277862619414	31.61	386.355005677956	32.47	-244.77913095393	31.9200000000001	-513.089904467961	31.4699999999998	-343.21155218106	32.8899999999999	2537.18136803309	31.3899999999999	-279.456151173008	31.76	-551.200844160007	31.5899999999999	-339.618023530079	31.9100000000001	1.05662743203538	38.23	5350.02112990503	31.7900000000004	-15.3829250930357	31.9099999999999	-5.85409915197488	30.9300000000003	-1.69361404198298	31.3899999999999	45.9404181619902	30.9900000000002	4.5255245320277	31.6400000000003	57.4737738439808	31.1100000000001	6.54155294398606	31.6000000000004	91.8601882289067	31.3999999999996	11.2624040580158	32.27	149.346351877057	31.4099999999999	5.08496402198944	34.1100000000001	264.470512064008
33.14	94.7104780799464	31.65	24.7573876620208	31.4499999999999	15.6338128490461	31.71	386.543793782039	32.5799999999999	-245.275313678007	32.02	-513.104094284927	31.5699999999999	-344.030570301015	33	2537.24220478	31.4899999999998	-279.53955463704	31.8699999999999	-551.389521082001	31.7	-339.999406520064	32.01	0.659435918009876	38.3899999999999	5354.27085010906	31.8900000000003	-15.3671985669916	32.0099999999998	-5.62881729695164	31.0300000000002	-1.50438330399538	31.4899999999998	46.0534450639898	31.0900000000001	4.94121947303938	31.7400000000002	57.674791525983	31.2599999999998	6.8661072799614	31.7000000000003	91.8556025899306	31.5	11.4827294729594	32.3899999999999	149.115129241068	31.5099999999998	5.1300967189718	34.27	264.450250264986
33.26	94.6785168858924	31.75	25.0084192980466	31.55	15.7398394360371	31.8099999999999	386.732581886008	32.6800000000001	-245.771496402995	32.1600000000001	-513.235308681942	31.6699999999998	-344.849588421994	33.1399999999999	2536.96561780305	31.5899999999999	-279.622958102095	31.97	-551.578198003085	31.8	-340.38078951005	32.1200000000001	0.733730995079895	38.6700000000001	5358.52057031309	32	-15.3514720409476	32.1700000000001	-5.27019207595458	31.1300000000001	-1.3151525649846	31.5900000000001	46.1121184889635	31.1999999999998	5.35691441405106	31.8400000000001	57.8758092079852	31.3600000000001	6.95167759704418	31.8099999999999	91.8510169499314	31.5999999999999	11.7030548880166	32.5	148.975629793085	31.6100000000001	5.17522941595416	34.4299999999998	264.429988466986
33.37	94.6465556929752	31.85	25.1466897029786	31.65	15.4922776949888	31.92	386.921369989977	32.78	-246.267679126959	32.3	-513.366523078957	31.77	-345.668606542063	33.3	2536.68903082598	31.6899999999998	-279.467071174054	32.0699999999999	-551.766874925079	31.9100000000001	-340.759284522051	32.23	0.808026073059409	38.8400000000001	5364.4685425171	32.1600000000003	-15.3387701190013	32.29	-4.91156685495753	31.2800000000002	-1.12592182597382	31.6900000000001	46.1707919139371	31.3000000000002	5.77260935403956	31.9500000000003	58.0768268889642	31.4699999999998	7.03724791401328	31.9100000000003	91.8464313109553	31.71	11.9233803039833	32.5999999999999	148.83613034408	31.71	5.18018884997673	34.54	264.409726667964
33.47	94.6145944999444	31.9599999999999	25.2849601080243	31.76	15.2447159539406	32.02	387.258903455972	32.8899999999999	-246.266559898004	32.4300000000001	-513.497737475973	31.8799999999999	-345.921459368014	33.4199999999998	2536.41244384903	31.8	-279.311184246012	32.23	-552.186324459058	32.01	-341.137779534051	32.3300000000002	0.882321151038923	38.9899999999998	5370.41651472009	32.2800000000002	-15.3260681969414	32.3899999999999	-4.55294163396047	31.3800000000001	-0.936691086963037	31.7999999999997	46.2294653380013	31.4000000000001	6.18830429505124	32.0500000000002	58.2778445709664	31.5699999999997	7.12281823098238	32.0100000000002	92.2279672900004	31.8099999999999	11.6596390979566	32.71	148.696630895074	31.8200000000002	5.18514828502248	34.6599999999999	264.154647092937
33.5700000000001	94.5826333069135	32.11	25.4232305139794	31.86	14.9971542130061	32.18	387.596436922991	32.99	-246.265440667912	32.53	-513.614762055909	31.9799999999998	-346.17431219408	33.53	2536.13585687208	31.8999999999999	-279.155297317061	32.3399999999999	-552.605773993037	32.1099999999999	-341.516274546052	32.4400000000001	0.956616229018437	39.1599999999999	5376.36448692399	32.3800000000001	-15.3133662749951	32.5	-4.35421432098337	31.48	-0.769089323966909	31.9000000000001	46.1751118619986	31.5	6.51233952498842	32.1500000000001	58.7672488929911	31.6700000000001	6.88383421197614	32.1700000000001	92.6095032689318	31.9099999999999	11.3958978920436	32.8099999999999	148.788354083081	31.9200000000001	5.19010771995454	34.7800000000002	263.899567517001
33.6700000000001	94.6691955729193	32.2199999999999	25.5615009190251	31.9599999999999	14.7495924719578	32.3099999999999	387.933970390009	33.0999999999999	-246.264321438957	32.6400000000001	-513.731786634935	32.0799999999999	-346.427165019009	33.6299999999999	2535.79843314799	32	-278.916006924078	32.4400000000001	-553.025223527015	32.23	-341.894769558053	32.54	1.31020558308137	39.3099999999999	5379.99851654206	32.48	-15.3006643530489	32.5999999999999	-4.15548700800628	31.5900000000001	-0.601487561993963	32	46.1207583859959	31.6100000000001	6.83637475503929	32.3100000000004	59.2566532139926	31.77	6.6448501929699	32.3400000000001	92.9910392479769	32.0099999999998	11.132156686017	32.9099999999999	148.880077271087	32.0299999999997	5.19506715397711	34.9000000000001	263.85607825398
33.78	94.7557578399483	32.3199999999999	25.243029459034	32.0599999999999	14.5830997449821	32.41	388.341140734951	33.25	-246.657919071936	32.76	-513.848811214984	32.2199999999998	-346.680017845074	33.7299999999998	2535.46100942299	32.1799999999998	-278.676716531095	32.55	-553.255996139001	32.3499999999999	-342.790128019033	32.6400000000001	1.66379493703062	39.54	5385.53557380999	32.5800000000004	-15.303688957033	32.6999999999998	-3.956759694006	31.6900000000001	-0.433885798997835	32.1100000000001	46.0664049099933	31.71	7.16040998497647	32.4100000000003	59.7460575359037	31.8800000000001	6.40586617396366	32.4400000000001	93.3771608669076	32.1199999999999	10.8684154799903	33.02	148.971800458071	32.1700000000001	5.35777784295988	35.0100000000002	263.812588989936
33.88	94.8423201069772	32.42	24.9245580000661	32.17	14.4166070180063	32.51	388.748311080008	33.4099999999999	-247.051516704914	32.8599999999999	-513.96583579492	32.3399999999999	-347.091380167058	33.8399999999999	2535.12358569901	32.28	-278.437426139021	32.6499999999999	-553.4867687511	32.46	-343.685486480013	32.75	2.01738429109355	39.77	5391.07263107701	32.6900000000001	-15.306713559994	32.8099999999999	-3.75803238091521	31.79	-0.455514775012489	32.2399999999998	46.0120514339906	31.8200000000002	7.06875027401566	32.5100000000002	60.0344441759262	31.98	6.16688215495742	32.54	93.7632824849288	32.2599999999998	10.3843488590201	33.1799999999998	149.600472416068	32.2799999999997	5.52048853205633	35.1300000000001	263.769099726005
33.99	94.2606622398898	32.53	24.6060865399613	32.3199999999999	14.2501142900073	32.62	389.155481425973	33.51	-247.445114338007	32.97	-514.096864576914	32.4399999999998	-347.502742490065	33.9399999999998	2535.04024063409	32.3899999999999	-278.361356378014	32.75	-553.717541363085	32.5599999999999	-344.580844940992	32.8500000000001	2.29667856808646	39.9200000000001	5394.67391072503	32.7900000000004	-15.3097381639782	32.9099999999999	-3.91793028893517	31.8900000000003	-0.477143750913456	32.3499999999999	46.2136100919679	31.9200000000001	6.97709056305484	32.6200000000003	60.3228308159487	32.0799999999999	6.44216180694457	32.6400000000003	94.14940410295	32.3599999999997	9.90028223804984	33.3000000000002	150.229144373043	32.3800000000001	5.6831992210391	35.2600000000002	263.725610461961
34.15	93.6790043739393	32.63	24.1493446740151	32.43	14.3311833039661	32.72	389.225118304012	33.6099999999999	-247.839831200963	33.0799999999999	-514.227893357997	32.54	-347.914104813071	34.05	2534.95689556803	32.4899999999998	-278.285286618029	32.8599999999999	-553.94831397507	32.6600000000001	-345.097708390085	32.96	2.5759728440562	40.0799999999999	5398.27519037408	32.9000000000001	-15.223318628955	33.0099999999998	-4.07782819695512	32	-0.498772726928109	32.4499999999998	46.4151687499452	32.02	6.88543085198035	32.7200000000003	60.6112174559712	32.1799999999998	6.7174414599549	32.75	94.1444298099441	32.46	9.41621561594275	33.4099999999999	150.85781633104	32.4899999999998	5.84095047599931	35.4000000000001	263.937200773967
34.25	93.0973465069656	32.74	23.6926028089783	32.53	14.4122523180386	32.83	389.294755182959	33.72	-248.23454806301	33.1900000000001	-514.358922139991	32.6499999999999	-348.072614310013	34.1999999999998	2534.87355050299	32.5899999999999	-278.209216858045	32.96	-554.065350708015	32.77	-345.614571839064	33.0599999999999	2.85526712104911	40.23	5401.87647002199	33	-15.1368990930223	33.1700000000001	-4.23772610497508	32.0999999999999	-0.520401702942763	32.5499999999997	46.6167274079226	32.1700000000001	6.79377114204271	32.8200000000002	60.8996040959937	32.29	6.99272111194205	32.8500000000004	94.139455515915	32.5699999999997	8.84994641194226	33.52	151.486488289038	32.5900000000001	5.99870173005002	35.5	264.148791084949
34.35	92.4291263729629	32.8399999999999	23.2358609440553	32.63	14.4933213309741	32.93	389.364392062021	33.8199999999999	-248.629264925967	33.3299999999999	-514.372926341935	32.75	-348.231123807068	34.3	2535.12762916205	32.6999999999998	-278.13314709806	33.0599999999999	-554.182387441074	32.8699999999999	-346.131435289067	33.2	3.13456139701884	40.4699999999998	5407.17970881803	33.1700000000001	-15.0504795579991	33.29	-4.01109885592632	32.2000000000003	-0.684010678924096	32.6500000000001	46.8726395420163	32.2800000000002	6.75783989004231	32.9200000000001	60.7690673720072	32.3899999999999	7.50698478395861	32.9500000000003	94.134481222909	32.6700000000001	8.28367720703227	33.6199999999999	152.023437058006	32.6900000000001	6.15645298501022	35.6100000000001	264.422615218905
34.5	91.7609062389602	32.9399999999999	22.7791190779953	32.74	14.7535245080235	33.04	389.434028940968	33.9199999999998	-249.231358605016	33.4400000000001	-514.386930542969	32.8499999999999	-348.389633305032	34.4199999999998	2535.38170782099	32.8	-278.296367731059	33.1600000000001	-554.299424172996	32.97	-346.648298738046	33.3	3.52612310098266	40.6399999999999	5410.78469561307	33.27	-14.9610354189917	33.3899999999999	-3.78447160699125	32.3000000000002	-0.847619653995935	32.7599999999998	47.1285516759963	32.3800000000001	6.7219086380419	33.02	60.6385306469974	32.4899999999998	8.02124845597518	33.0500000000002	94.1295069289936	32.77	7.71740800303178	33.73	152.560385827996	32.79	6.31420423906093	35.71	264.696439351951
34.6	91.0926861059806	33.11	22.4278439279715	32.8399999999999	15.0137276840496	33.18	389.84901338597	34.02	-249.833452283951	33.54	-514.400934744913	32.9499999999998	-348.548142802088	34.52	2535.63578648004	32.8999999999999	-278.459588363035	33.27	-554.185688294069	33.0799999999999	-347.131398459055	33.4100000000001	3.91768480608334	40.8000000000002	5414.389682408	33.3800000000001	-14.8715912799844	33.5	-3.55784435794249	32.4100000000003	-1.01122862997727	32.8600000000001	47.3844638099763	32.48	6.68597738604149	33.1200000000003	60.5079939230109	32.5999999999999	8.53551212696857	33.1700000000001	93.7384110179664	32.8799999999997	7.63520541897833	33.8299999999999	153.097334597987	32.9000000000001	6.3795936889619	35.8400000000001	264.970263484997
34.7	90.424465971978	33.2199999999999	22.0765687770381	32.9399999999999	15.2739308599621	33.3	390.263997830971	34.1299999999999	-250.435545963001	33.6400000000001	-514.597178380996	33.0599999999999	-349.049185418039	34.6299999999999	2536.08597245102	33.01	-278.622808996033	33.3699999999999	-554.071952415029	33.22	-347.614498180064	33.51	4.30924651004716	40.96	5417.99466920304	33.48	-14.782147140977	33.5999999999999	-3.17131920098745	32.5100000000002	-1.15320862892077	32.9699999999998	47.6403759439563	32.5799999999999	6.74170584602507	33.2400000000002	60.0890705579786	32.6999999999998	9.04977579898514	33.3300000000004	93.3473151059161	32.98	7.55300283594806	33.9299999999998	153.176924063018	33	6.44498313897657	35.9400000000001	265.24408761793
34.8100000000001	90.1801333109233	33.3199999999999	21.7252936270143	33.05	15.5341340370114	33.4	390.678982275972	34.29	-251.037639641936	33.74	-514.793422016965	33.2199999999998	-349.550228033991	34.74	2536.536158422	33.1699999999998	-278.917344262027	33.48	-553.958216535079	33.3199999999999	-348.097597901074	33.6100000000001	4.42151393804124	41.1500000000001	5423.31683316604	33.5900000000001	-14.6927030019697	33.6999999999998	-2.78479404494192	32.6100000000001	-1.29518862797795	33.0700000000002	47.7498290729272	32.6799999999998	6.79743430498547	33.3400000000001	59.6701471939696	32.7999999999997	9.19553136304785	33.4300000000003	92.9562191939795	33.0799999999999	7.4708002520083	34.04	153.256513527026	33.1700000000001	6.51037258899123	36.0500000000002	265.30632143897
34.9100000000001	89.9358006499824	33.42	21.8307603420271	33.15	15.7132681989651	33.5	391.024329842026	34.3999999999999	-251.245016458938	33.8399999999999	-514.989665652934	33.3199999999999	-350.051270650056	34.8999999999999	2536.98634439309	33.28	-279.211879529043	33.5799999999999	-553.844480656039	33.4200000000001	-348.06383417299	33.72	4.53378136603533	41.3299999999999	5426.73596947907	33.6900000000001	-14.7105323469532	33.7999999999997	-2.39826888798689	32.71	-1.43716862794463	33.1799999999998	47.8592822020119	32.79	6.85316276394587	33.4500000000003	59.2512238289373	32.9000000000001	9.34128692802005	33.5300000000002	92.8264470489921	33.1799999999998	7.38859766897804	34.1799999999998	153.336102992057	33.29	6.41801078404569	36.1500000000001	265.36855526092
35.01	89.6914679889278	33.53	21.93622705704	33.26	15.892402361942	33.6	391.369677407965	34.5	-251.452393274917	33.96	-515.185909288903	33.4299999999998	-350.393803768043	35.01	2537.43653036406	33.3799999999999	-279.506414795037	33.6900000000001	-553.814846273099	33.53	-348.03007044502	33.8199999999999	4.64604879402941	41.5900000000001	5430.15510579301	33.7900000000004	-14.7283616920504	33.9099999999999	-2.01174373091817	32.8099999999999	-1.57914862700181	33.3499999999999	47.9687353299596	32.8899999999999	6.90889122301996	33.5500000000002	58.8323004649283	33	9.48704249196908	33.6300000000001	92.6966749049143	33.29	7.50759185598326	34.3099999999999	152.878743686074	33.3899999999999	6.32564898000965	36.3000000000002	265.288922956984
35.13	90.1153554619896	33.63	22.0416937720529	33.36	16.0715365250326	33.7	391.715024975042	34.6099999999999	-251.65977009101	34.0599999999999	-515.368148723951	33.53	-350.736336887053	35.1599999999999	2537.63263767598	33.4899999999998	-279.637729429055	33.79	-553.785211891068	33.6300000000001	-347.99630671705	33.9200000000001	4.7583162220235	41.73	5435.02476209403	33.9000000000001	-14.7461910360107	34.0099999999998	-2.21333054992101	32.9200000000001	-1.623722717909	33.4499999999998	47.8222763249505	32.9900000000002	6.61385605997111	33.6500000000001	58.6616141929426	33.0999999999999	9.1185343850384	33.7400000000002	92.566902759927	33.3899999999999	7.62658604298849	34.4099999999999	152.421384381	33.4899999999998	6.23328717495042	36.4099999999999	265.209290652933
35.24	90.5392429349376	33.74	22.1471604879753	33.4699999999999	16.2408200659456	33.8099999999999	391.907483099999	34.71	-251.959748886975	34.1700000000001	-515.550388157976	33.6299999999999	-351.078870006063	35.5899999999999	2537.58383629008	33.5899999999999	-279.769044063073	33.8899999999999	-553.755577508014	33.73	-347.96254298908	34.03	4.62498482704632	41.9000000000001	5439.89441839403	34	-14.8534645200016	34.1700000000001	-2.41491736994703	33.02	-1.66829680892988	33.5599999999999	47.6758173199414	33.0999999999999	6.31882089703595	33.7600000000002	58.4909279209569	33.2599999999998	8.75002627799404	33.8400000000001	92.82822652699	33.4899999999998	7.74558022999372	34.5099999999998	151.96402507604	33.5900000000001	6.14092537102806	36.52	265.129658348997
35.35	90.9631304079994	33.8399999999999	21.6434636710119	33.5699999999999	16.4101036079956	33.91	392.099941224956	34.8099999999999	-252.25972768294	34.3399999999999	-515.831945739933	33.7299999999998	-351.898769927061	35.79	2537.53503490407	33.6899999999998	-279.900358697091	34	-553.839679005023	33.8299999999999	-348.328196297985	34.2	4.49165343309232	42.0500000000002	5444.76407469506	34.1600000000003	-14.9607380039924	34.29	-2.61650418894988	33.1199999999999	-1.71287089995076	33.6599999999999	47.5293583139091	33.1999999999998	6.0237857339871	33.8600000000001	58.3202416489712	33.3699999999999	8.38151817004018	33.9500000000003	93.0895502939393	33.5899999999997	7.9467770010524	34.6199999999999	151.506665770057	33.6999999999998	6.01819987900853	36.6300000000001	265.050026044946
35.45	91.3870178799243	33.9399999999999	21.1397668540485	33.67	16.5793871490223	34.01	392.292399350026	34.9199999999998	-252.559706477996	34.46	-516.113503322003	33.8399999999999	-352.718669849082	35.8999999999999	2537.48623351703	33.8	-280.031673330086	34.1099999999999	-553.923780502032	33.9400000000001	-348.693849608026	34.3199999999999	4.35832203800146	42.21	5447.93177184908	34.2800000000002	-15.0680114879833	34.3899999999999	-3.20461616490775	33.29	-1.61546499191445	33.77	47.6420061489762	33.3099999999999	5.67302211095466	33.96	58.5684787409946	33.4699999999998	8.01301006299582	34.0500000000002	93.3508740610023	33.6999999999998	8.14797377199739	34.7199999999998	151.227214721075	33.7999999999997	5.89547438801219	36.7399999999998	264.908159918946
35.5500000000001	91.6007479719383	34.1	20.6360700379946	33.77	16.5695365279817	34.16	392.484857474983	35.02	-252.652308456959	34.5599999999999	-516.395060902937	33.9399999999998	-353.53856977008	36	2537.43743213101	33.8999999999999	-280.122734908105	34.24	-554.007881999041	34.04	-349.059502917044	34.4200000000001	4.11272321605338	42.4400000000001	5451.099469003	34.3800000000001	-15.0024967759919	34.5	-3.79272814097931	33.3900000000003	-1.51805908296865	33.8699999999999	47.7546539829063	33.4099999999999	5.32225848894541	34.0600000000004	58.8167158339274	33.5799999999999	7.47186455998872	34.21	93.5575758400091	33.7999999999997	8.34917054203288	34.8200000000002	150.947763672093	33.9000000000001	5.77274889701584	36.8400000000001	264.766293793969
35.65	91.8144780639523	34.2199999999999	20.0269065060183	33.88	16.559685906941	34.3099999999999	392.331968034	35.1199999999999	-252.744910435922	34.6600000000001	-516.676618485917	34.05	-354.358469691988	36.1499999999999	2536.99871431309	34	-280.213796486009	34.3499999999999	-554.09198349605	34.1400000000001	-349.458919955055	34.52	3.86712439308212	42.5900000000001	5455.38812824304	34.48	-14.9369820640004	34.5999999999999	-4.38084011693718	33.4900000000002	-1.42065317493234	33.9699999999998	47.8673018179734	33.5100000000002	4.97149486704984	34.2200000000003	59.064952926974	33.6799999999998	6.93071905698162	34.3099999999999	93.7642776189023	33.8999999999996	8.55036731297787	34.9200000000001	150.668312622088	34	5.74238521096504	36.9400000000001	264.624427667968
35.76	92.0282081549431	34.3199999999999	19.4177429750653	33.9799999999999	16.5498352860141	34.41	392.179078593017	35.24	-252.837512414999	34.76	-516.775936632939	34.1499999999999	-354.835836494999	36.29	2536.36388918403	34.1699999999998	-280.304858064028	34.45	-554.186200729077	34.25	-349.858336993066	34.6200000000001	3.62152557102036	42.7399999999998	5459.676787484	34.5900000000001	-14.8714673520089	34.6999999999998	-4.76971363900702	33.5900000000001	-1.32324726598654	34.0700000000002	47.9799496529267	33.6100000000001	4.62073124504059	34.3200000000002	59.3131900189974	33.7799999999997	6.38957355397451	34.4200000000001	93.9709793989323	34.0099999999998	8.75156408403655	35.02	150.846220878066	34.1700000000001	5.71202152400474	37.0500000000002	264.784803197927
35.86	91.8180507738953	34.42	18.8085794429753	34.0799999999999	16.5399846639502	34.51	392.026189151011	35.3499999999999	-252.930114394985	34.8799999999999	-516.875254780985	34.3099999999999	-355.313203296987	36.3899999999999	2535.72906405407	34.28	-280.264605008028	34.5599999999999	-554.280417962104	34.3599999999999	-350.257754030054	34.73	3.36912670206857	42.8899999999999	5462.24826955802	34.6900000000001	-14.8059526389943	34.8099999999999	-5.15858716198636	33.7000000000003	-1.3159114729433	34.1799999999998	48.2390564919797	33.7199999999998	4.32425559802141	34.4200000000001	59.0830183389244	33.8899999999999	6.21693615801178	34.52	94.1776811779391	34.1099999999997	9.09159221396294	35.1799999999998	151.024129134044	34.2799999999997	5.68165783795394	37.1599999999999	264.945178727999
35.96	91.6078933929612	34.53	18.4495983779698	34.24	16.2645598079507	34.62	391.699546624977	35.46	-253.452003530924	34.98	-516.974572928916	34.4199999999998	-355.790570099998	36.52	2535.09423892399	34.3799999999999	-280.224351953052	34.6600000000001	-554.374635196041	34.47	-350.657171068065	34.8300000000002	3.1167278320936	43.0299999999997	5464.81975163101	34.7900000000004	-14.633164443012	34.9099999999999	-5.54746068394252	33.8000000000002	-1.30857567990006	34.3400000000001	48.4981633329653	33.8200000000002	4.02777995202541	34.5300000000002	58.8528466589651	33.9899999999998	6.04429876204904	34.6300000000001	94.1230591899966	34.2599999999998	9.43162034400302	35.29	151.202037390021	34.3800000000001	6.15007541603063	37.29	265.105554257957
36.13	91.3977360119134	34.63	18.0906173120547	34.3399999999999	15.9891349510417	34.72	391.372904098944	35.5599999999999	-253.973892666977	35.0999999999999	-517.398128184936	34.52	-356.348954313034	36.6199999999999	2534.45941379402	34.4899999999998	-280.184098897053	34.76	-554.384750932059	34.5699999999999	-351.02079132605	34.9300000000001	2.86432896302813	43.1900000000001	5469.20739767506	34.9000000000001	-14.4603762470297	35.0099999999998	-5.93633420601236	33.9000000000001	-1.30123988594733	34.4400000000001	48.7572701729277	33.9200000000001	3.73130430602941	34.6300000000001	58.6226749779826	34.0899999999997	5.87166136597261	34.73	94.0684372019405	34.3699999999999	9.57045170400761	35.3899999999999	151.304162465067	34.4899999999998	6.61849299399364	37.5100000000002	265.407795913916
36.24	91.0469138059398	34.73	17.731636246026	34.4399999999999	15.713710094019	34.8199999999999	391.046261572001	35.6599999999999	-254.495781802916	35.28	-517.821683440957	34.6199999999999	-356.907338526071	36.7299999999998	2533.82458866406	34.5899999999999	-280.291878006096	34.8699999999999	-554.394866669099	34.6700000000001	-351.384411584036	35.03	2.61193009407634	43.4200000000001	5472.14452373203	35	-14.2875880510474	35.1599999999999	-5.73709575292014	34.0100000000002	-1.39131000094039	34.54	49.167344478974	34.02	3.78559228204267	34.73	58.1442662059999	34.1999999999998	5.97461304096214	34.8300000000004	94.0138152149075	34.48	9.70928306298902	35.4899999999998	151.406287539999	34.5900000000001	7.08691057195665	37.6300000000001	265.710037568965
36.34	90.6960915999662	34.8299999999999	17.3726551810205	34.55	15.4481358589464	34.93	390.87250848695	35.76	-254.925068960915	35.3900000000001	-518.245238698	34.7199999999998	-357.465722738993	36.8499999999999	2533.46076733806	34.6999999999998	-280.399657114003	34.97	-554.404982406027	34.77	-351.748031842021	35.2	2.60513004707263	43.5700000000002	5475.08164978899	35.1600000000003	-14.2640513879542	35.2799999999997	-5.53785729891842	34.1100000000001	-1.48138011593346	34.6399999999999	49.5774187849065	34.1700000000001	3.83988025703275	34.8300000000004	57.665857432994	34.3499999999999	6.07756471504217	34.9400000000001	93.959193226965	34.5799999999999	9.84811442197042	35.5999999999999	151.508412614021	34.6999999999998	7.55532814901017	37.7600000000002	266.012279224924
36.4400000000001	90.3452693939926	34.93	17.622837646968	34.65	15.1825616229644	35.03	390.698755402013	35.8699999999999	-255.354356118005	35.49	-518.569475805975	34.8199999999999	-357.546740149019	36.9599999999998	2533.09694601205	34.8	-280.507436223047	35.0699999999999	-554.415098142044	34.8699999999999	-351.712235061996	35.3199999999999	2.59833000006893	44.1599999999999	5479.547452612	35.27	-14.2405147239515	35.3899999999999	-5.33861884593989	34.21	-1.57145023092653	34.7399999999998	49.9874930909527	34.27	3.894168233046	34.9400000000001	57.1874486599881	34.46	6.1805163900317	35.04	93.7735272489135	34.6799999999998	9.98694578197501	35.6999999999998	151.610537689066	34.7999999999997	8.05410941404716	37.8600000000001	266.354067132966
36.5500000000001	89.9944471879053	35.03	17.8730201130293	34.76	14.9169873880055	35.17	390.525002316963	35.97	-255.783643274981	35.5899999999999	-518.893712914974	34.9299999999998	-357.627757559044	37.0799999999999	2532.73312468605	34.8999999999999	-280.615215332091	35.24	-554.713736992994	34.97	-351.676438282084	35.4200000000001	2.5915299540884	44.3499999999999	5484.013255435	35.3700000000003	-14.216978060972	35.4899999999998	-4.91165560697482	34.3200000000002	-1.6615203459196	34.8400000000001	50.1384605569228	34.3699999999999	3.94845620894557	35.0400000000004	56.7090398869823	34.5599999999999	6.28346806399804	35.1400000000003	93.5878612709757	34.79	10.0649329259568	35.8000000000002	151.53475450802	34.9000000000001	8.55289067806098	37.9699999999998	266.695855041007
36.65	89.8537823619563	35.1999999999999	18.1232025789768	34.86	14.6514131520235	35.28	390.424869307026	36.0799999999999	-256.212930431957	35.6900000000001	-519.217950023972	35.03	-357.708774969979	37.1999999999998	2532.36930336004	35	-280.763247497021	35.3499999999999	-555.012375843035	35.0799999999999	-351.640641503082	35.52	2.81672390906351	44.5500000000002	5488.47905825801	35.4700000000003	-14.3662295939748	35.5899999999997	-4.48469236800975	34.4200000000001	-1.49026035899169	34.9499999999998	50.2894280230066	34.4699999999998	4.04096225202011	35.1400000000003	56.1862357050131	34.6700000000001	6.55905713495031	35.3400000000001	93.4568172809804	34.8899999999999	10.1429200690291	35.9000000000001	151.458971327088	35.0099999999998	9.0516719419611	38.0799999999999	267.037642949958
36.75	89.71311753794	35.3	18.242661545969	34.9699999999999	14.4242355629558	35.39	390.324736296975	36.24	-256.622546709991	35.8	-519.542187131947	35.1299999999999	-357.789792380004	37.3299999999999	2532.39539846504	35.0999999999999	-280.911279661041	35.46	-555.311014694098	35.22	-351.604844723056	35.6200000000001	3.04191786506181	44.6700000000001	5493.09654507408	35.5800000000004	-14.5154811269776	35.6999999999998	-4.05772912893099	34.52	-1.31900037092691	35.0499999999997	50.4403954889767	34.5700000000002	4.13346829395778	35.25	55.6634315229303	34.77	6.83464620499308	35.4400000000001	93.3257732909851	34.9899999999998	10.2209072130108	36	151.383188145019	35.1700000000001	9.11092196304253	38.1799999999998	267.379430858
36.85	89.572452711991	35.41	18.3621205120517	35.0699999999999	14.1970579740018	35.49	390.224603287948	36.3599999999999	-257.032162987002	35.9000000000001	-520.050433241977	35.2399999999998	-358.374098904051	37.4399999999998	2532.42149357004	35.2199999999998	-281.059311826084	35.5599999999999	-555.599537808007	35.3299999999999	-352.201455317072	35.72	3.26711182003692	44.8099999999999	5497.71403189106	35.6800000000003	-14.6647326599805	35.7999999999997	-3.83000434396763	34.6199999999999	-1.14774038297583	35.1599999999999	50.5913629549468	34.6799999999998	4.22597433703231	35.3500000000004	55.140627339938	34.8699999999999	7.11023527503585	35.54	93.1947293009898	35.0999999999999	10.2988943569926	36.1500000000001	151.32017834901	35.2999999999997	9.17017198401027	38.3400000000001	267.418977110992
36.96	89.3700594529037	35.51	18.4815794790438	35.2299999999999	13.9698803850479	35.59	390.12447027801	36.47	-257.441779264923	36.01	-520.558679350984	35.3499999999999	-358.958405427074	37.54	2532.44758867504	35.3199999999999	-281.179852109062	35.6600000000001	-555.88806092203	35.4300000000001	-352.798065910065	35.8199999999999	3.49910582201574	44.9699999999998	5502.33151870805	35.7800000000002	-14.8139841929833	35.9000000000001	-3.60227955900427	34.7200000000003	-0.886410280941163	35.27	50.4656517309741	34.7800000000002	4.26419240295672	35.46	55.0962319309747	34.9699999999998	7.38582434598811	35.6500000000001	93.0636853109945	35.2599999999998	10.238050141993	36.3099999999999	151.257168552092	35.4000000000001	9.22942200497801	38.4899999999998	267.458523363985
37.0600000000001	89.1676661929068	35.62	18.3508559799748	35.3299999999999	14.0082770309391	35.6899999999999	390.19809035301	36.5699999999999	-257.422108384958	36.1400000000001	-521.066925459991	35.4499999999998	-359.542711951008	37.6399999999999	2532.25921166108	35.4299999999998	-281.300392393064	35.76	-556.176584036052	35.53	-353.394676503058	35.9300000000001	3.73109982501774	45.1100000000001	5506.94900552401	35.8900000000003	-15.2186880289946	36.0099999999998	-3.37455477392723	34.8200000000002	-0.625080177997006	35.3699999999999	50.3399405070013	34.8800000000001	4.302410470018	35.5600000000004	55.0518365209882	35.0699999999997	7.55943876504261	35.75	93.1566549689933	35.3599999999997	10.1772059259702	36.4099999999999	151.194158756084	35.5099999999998	8.78989076204562	38.5999999999999	267.41033975793
37.22	88.96527293291	35.7199999999999	18.2201324799962	35.4399999999999	14.046673676944	35.8	390.27171042801	36.6699999999998	-257.402437506016	36.26	-521.250934460909	35.55	-360.046001065029	37.75	2532.07083464599	35.53	-281.420932677065	35.8699999999999	-556.733159255032	35.6400000000001	-354.027083876076	36.03	3.96309382699656	45.2599999999998	5509.75032837107	35.9900000000002	-15.6233918639828	36.1700000000001	-3.20393052300005	34.9200000000001	-0.363750075962344	35.4699999999998	50.214229283938	34.98	4.3406285360561	35.6600000000003	55.0074411119112	35.1700000000001	7.73305318398343	35.8500000000004	93.249624626992	35.46	10.1163617099473	36.5099999999998	151.206932139985	35.6100000000001	8.35035951899954	38.71	267.362156152899
37.33	88.9035444979527	35.8199999999999	18.0894089810408	35.54	14.0850703239721	35.9	390.345330504033	36.78	-257.382766625938	36.3699999999999	-521.434943460918	35.6499999999999	-360.549290178028	37.8599999999999	2531.88245763204	35.6299999999999	-281.393440796023	35.97	-557.289734475034	35.74	-354.659491248981	36.1900000000001	3.82647865706076	45.48	5513.72043568006	36.0900000000001	-16.0280956999941	36.29	-3.03330627298237	35.0300000000002	-0.102419973927681	35.5799999999999	49.9375505939952	35.0900000000001	4.37884660300369	35.77	54.9630457019248	35.2799999999997	7.63107853299516	35.96	93.3425942849908	35.5699999999997	9.80073067898957	36.6100000000001	151.219705525023	35.7199999999998	7.91082827595346	38.8099999999999	267.313972546958
37.4300000000001	88.8418160629953	35.92	17.9586854819718	35.64	14.123466969977	36	390.418950579033	36.8799999999999	-257.897936784957	36.48	-521.618952461949	35.75	-361.05257929205	37.9699999999998	2531.66798551206	35.7299999999998	-281.365948914072	36.0699999999999	-557.846309694014	35.8399999999999	-355.291898621999	36.3099999999999	3.68986348701128	45.6300000000001	5517.69054299007	36.2600000000002	-16.2835480030026	36.3899999999999	-2.86268202398787	35.1300000000001	0.158910129016476	35.6799999999998	49.6608719039386	35.1999999999998	4.29398843800755	35.8700000000003	54.8810479529038	35.3899999999999	7.52910388200689	36.0599999999999	93.4355639419664	35.6700000000001	9.48509964700861	36.7199999999998	151.23247891006	35.8200000000002	7.47129703302107	38.9400000000001	267.265788941927
37.5400000000001	88.7800876279243	36.03	18.2107076090006	35.75	14.3910147969564	36.17	390.646632219045	36.98	-258.413106943976	36.8799999999999	-521.866760553962	35.8599999999999	-361.555868405048	38.1299999999999	2531.45351339208	35.8299999999999	-281.33845703303	36.23	-558.402884912994	35.9400000000001	-355.924305995018	36.4100000000001	3.55324831707549	45.7799999999997	5520.13197353301	36.3700000000003	-16.5390003060111	36.4899999999998	-2.69205777397019	35.2800000000002	0.293653667995386	35.7799999999997	49.3841932139958	35.3000000000002	4.2091302730114	35.98	54.7990502039966	35.4899999999998	7.42712923101863	36.2000000000003	93.6595775899605	35.77	9.16946861502765	36.8200000000002	151.245252294075	35.9200000000001	7.0916664719789	39.04	267.178059082994
37.64	88.718359192967	36.13	18.4627297350062	35.8499999999999	14.6585626240494	36.33	390.874313858944	37.0899999999999	-258.928277103905	37	-522.114568646998	35.9599999999998	-362.01325325203	38.24	2531.55009560601	35.9299999999998	-281.310965152102	36.3399999999999	-558.670937018064	36.05	-356.754595512029	36.51	3.416633147026	45.9200000000001	5522.57340407607	36.4700000000003	-16.7944526090196	36.5899999999997	-2.74915830891587	35.3800000000001	0.428397207997477	35.8899999999999	49.1075145249624	35.4000000000001	4.12427210903843	36.0800000000004	54.7170524549756	35.5999999999999	7.32515458003036	36.3300000000004	93.8835912379545	35.8699999999999	8.91468179895583	36.9200000000001	151.586479304001	36.02	6.7120359119599	39.1399999999999	267.09032922497
37.74	88.500925128983	36.23	18.714751862035	35.9599999999999	14.9261104510288	36.4399999999999	391.028375423957	37.24	-259.443447262925	37.1099999999999	-522.362376738897	36.0599999999999	-362.470638100035	38.3599999999999	2531.64667782005	36.04	-281.28347327106	36.4400000000001	-558.938989123021	36.21	-357.584885028018	36.6200000000001	3.0480239749977	46.0700000000002	5525.01483462004	36.5800000000004	-16.8968889689722	36.6999999999998	-2.80625884397523	35.48	0.30181064403223	35.9899999999998	48.9902516469556	35.5	4.001195876981	36.2200000000003	54.6794501149179	35.6999999999998	7.22317992904209	36.4300000000003	94.1076048849254	35.98	8.65989498299768	37.0299999999997	151.927706313018	36.1700000000001	6.33240535205459	39.3099999999999	266.880323465898
37.85	88.283491064999	36.3299999999999	19.0974974880191	36.0599999999999	15.1552616320032	36.54	391.18243698897	37.3799999999999	-259.978288301909	37.27	-522.610184831933	36.2299999999998	-362.928022947017	38.4599999999998	2531.74326003307	36.1799999999998	-281.573729938032	36.54	-559.207041228092	36.3199999999999	-358.41517454503	36.72	2.67941480308309	46.21	5526.88186400303	36.6800000000003	-16.9993253280154	36.7999999999997	-2.8633593789209	35.5900000000001	0.175224081090164	36.0900000000001	48.8729887689487	35.5999999999999	3.87811964594675	36.3300000000004	54.6418477759971	35.7999999999997	7.13430659504866	36.5300000000002	94.2902487809079	36.0799999999999	8.40510816703954	37.1999999999998	152.268933322034	36.27	6.39230603496799	39.4200000000001	266.670317706939
37.95	88.0660570009013	36.43	19.4802431140033	36.17	15.3844128129776	36.65	391.33649855296	37.48	-260.513129341007	37.3699999999999	-522.813605561964	36.3399999999999	-362.882118681	38.5699999999999	2531.839842247	36.3	-281.863986605003	36.6399999999999	-559.529905174031	36.4200000000001	-358.613056688	36.8199999999999	2.31080563105479	46.4299999999998	5528.74889338602	36.7800000000002	-17.1017616869449	36.9000000000001	-3.04256647200418	35.6900000000001	0.0486375180344112	36.2399999999998	48.7557258909419	35.6999999999998	3.75504341502619	36.4300000000003	54.6042454359394	35.9000000000001	7.04543326094154	36.6300000000001	94.472892677004	36.1799999999998	8.15032135096772	37.3099999999999	152.597386946013	36.3800000000001	6.45220671799507	39.54	266.460311949004
38.0500000000001	87.9103513709651	36.54	19.8629887399875	36.3199999999999	15.6135639949753	36.75	391.490560117973	37.5799999999999	-261.047970378968	37.48	-523.017026290972	36.4399999999998	-362.836214414074	38.6799999999998	2531.93642446104	36.3999999999999	-282.181735153017	36.75	-559.852769119061	36.52	-358.810938831084	36.9300000000001	2.28358907804704	46.5900000000001	5530.61592277004	36.8800000000001	-17.2041980470112	37.0099999999998	-3.22177356497377	35.79	-0.0779490449076548	36.3400000000001	48.9151417029916	35.8000000000002	3.63196718399195	36.5300000000002	54.5666430959955	36	6.9565599269481	36.7400000000002	94.6555365729864	36.3099999999999	8.31868944703729	37.4099999999999	152.925840569992	36.48	6.51210740102215	39.6599999999999	266.250306189932
38.1800000000001	87.7546457419385	36.64	20.2457343669948	36.42	15.8427151759497	36.85	391.565791011999	37.6800000000001	-261.522480629992	37.5799999999999	-523.220447021004	36.55	-362.790310148057	38.78	2532.24747879506	36.5	-282.499483700008	36.8499999999999	-560.175633064091	36.6199999999999	-359.008820975077	37.03	2.2563725250393	46.7399999999998	5532.48295215303	36.98	-17.0511821030459	37.1599999999999	-3.40098065794336	35.9000000000001	-0.256749981986104	36.4400000000001	49.0745575149276	35.9099999999999	3.5088909529577	36.6300000000001	55.0583308029218	36.1100000000001	6.96966124394294	36.8400000000001	94.6141668209748	36.4099999999999	8.48705754401635	37.52	153.254294194994	36.5799999999999	6.57200808404923	39.7600000000002	266.128030289906
38.35	87.5989401129118	36.75	20.5119550370227	36.53	16.103463587001	36.95	391.641021905002	37.78	-261.996990879993	37.6900000000001	-523.423867750921	36.6499999999999	-362.74440588204	38.8899999999999	2532.55853312805	36.6099999999999	-282.817232248021	36.95	-560.23044490405	36.73	-359.297136907003	37.1900000000001	2.22915597203155	46.9099999999999	5534.96615231302	37.0900000000001	-16.8981661599901	37.27	-3.52308721596728	36	-0.435550919974048	36.5499999999997	49.2339733269773	36.0100000000002	3.24972775695187	36.73	55.5500185089386	36.2799999999997	6.98276256093777	36.9500000000003	94.5727970689632	36.5099999999998	8.65542564099542	37.6199999999999	153.439511092984	36.6900000000001	6.80474105399753	39.8800000000001	266.005754389994
38.46	87.4073057939313	36.85	20.7781757079601	36.63	16.3642119989618	37.0599999999999	391.716252799029	37.8899999999999	-262.471501129994	37.79	-523.627288480952	36.75	-363.275411534005	39	2532.86958746207	36.7099999999998	-283.134980796035	37.05	-560.28525674401	36.8299999999999	-359.585452839042	37.29	2.57054859207528	47.0599999999999	5536.28056801006	37.2000000000003	-16.7451502170479	37.3699999999999	-3.6451937739912	36.0999999999999	-0.614351856938811	36.6500000000001	49.3933891389133	36.1700000000001	2.99056456094604	36.8300000000004	56.0417062159786	36.3800000000001	6.99586387804629	37.0500000000002	94.5314273169515	36.6099999999997	9.07858055404631	37.73	153.624727991996	36.79	7.03747402303634	39.9899999999998	265.883478489968
38.5600000000001	87.2156714739276	36.9599999999999	21.0443963790112	36.74	16.6249604110362	37.21	391.791483692941	37.99	-262.411170341011	37.9000000000001	-523.83070920996	36.8599999999999	-363.806417186083	39.1399999999999	2533.08578958001	36.8099999999999	-283.754406000071	37.1600000000001	-560.340068584082	36.9400000000001	-359.873768771081	37.3900000000001	2.91194121098215	47.21	5537.59498370709	37.3100000000004	-16.5921342729689	37.4699999999998	-3.76730033099193	36.2000000000003	-0.793152793903573	36.75	49.511633550992	36.2800000000002	2.85447759699764	36.9400000000001	56.5709962619394	36.4899999999998	6.97928087902255	37.2000000000003	94.700113081899	36.7199999999998	9.50173546596034	37.8400000000001	153.809944889986	36.9000000000001	7.27020699298464	40.1100000000001	265.562744208978
38.6600000000001	87.0240371549471	37.1	20.927871423055	36.8399999999999	16.6565576420226	37.34	391.712653021955	38.0899999999999	-262.350839551914	38	-523.970330847988	36.9599999999998	-364.337422839071	39.26	2533.30199169807	36.9099999999999	-284.373831205016	37.27	-560.30021448305	37.04	-360.162084703006	37.5	3.25333383102588	47.4200000000001	5538.90939940402	37.4100000000003	-16.7070271570537	37.5699999999997	-3.88940688890216	36.3099999999999	-0.84536716792627	36.8499999999999	49.6298779639801	36.3800000000001	2.71839063202606	37.0400000000004	57.1002863080139	36.5899999999997	6.96269787999881	37.3000000000002	94.8687988469601	36.8199999999997	9.92489037901123	37.9499999999998	153.995161788998	37	7.44303927899637	40.2800000000002	265.242009927988
38.77	86.8324028349434	37.2099999999999	20.8113464680082	36.9399999999999	16.6881548730089	37.4399999999999	391.633822350968	38.25	-262.290508762931	38.1099999999999	-523.812886457904	37.0599999999999	-364.914332757053	39.3699999999999	2533.20713948199	37.01	-284.993256410075	37.3899999999999	-560.260360380994	37.1500000000001	-360.252518491052	37.6000000000001	3.59472645004644	47.6300000000001	5540.95448606608	37.52	-16.8219200410249	37.6799999999998	-4.31635125892171	36.4100000000003	-0.897581542972148	36.96	49.7481223759451	36.48	2.58230366796397	37.1400000000003	57.6295763539747	36.6999999999998	6.94611488097507	37.4100000000003	95.0374846119075	36.9200000000001	10.3480452919484	38.0500000000002	153.851925063009	37.1599999999999	7.61587156603127	40.3899999999999	264.921275646998
38.87	86.7964741449896	37.3099999999999	20.6948215129614	37.04	16.7197521039952	37.54	391.409656192991	38.3799999999999	-262.495363487915	38.4000000000001	-523.655442066911	37.1599999999999	-365.491242676057	39.51	2533.11228726602	37.1799999999998	-285.612681614111	37.5	-560.220506280075	37.25	-360.342952280007	37.7	3.94966989404111	47.7799999999997	5542.99957272804	37.6200000000003	-17.0898288680519	37.7799999999997	-4.74329562894127	36.5100000000002	-0.949795916994844	37.0599999999999	49.706950975974	36.5799999999999	2.44621670299239	37.2900000000004	58.1588663999355	36.7999999999997	6.92953188195133	37.5100000000002	95.2061703769687	37.0299999999997	10.5981922549745	38.1599999999999	153.708688337019	37.2799999999997	7.788703852043	40.5100000000002	264.72281726592
38.97	86.7605454549221	37.42	20.5782965570052	37.15	16.7513493339584	37.65	391.185490036037	38.48	-262.70021821199	38.5	-523.497997676941	37.26	-366.068152594039	39.6199999999999	2533.01743505108	37.29	-285.914358271043	37.5999999999999	-560.180652178019	37.3599999999999	-360.433386068053	37.8	4.3046133370126	47.9299999999998	5544.34641446903	37.73	-17.3577376959884	37.8800000000001	-5.17023999793764	36.6199999999999	-1.00201029090385	37.1599999999999	49.6657795760029	36.6900000000001	2.58949529199981	37.4000000000001	58.0714462519154	36.9000000000001	6.89984756604645	37.6100000000001	95.4162258939277	37.1299999999997	10.8483392180005	38.2799999999997	153.515472240088	37.3800000000001	7.55184070101222	40.6100000000001	264.524358884955
39.14	86.7246167649682	37.52	20.2913569349903	37.26	16.3953004899895	37.75	390.961323877946	38.5899999999999	-262.905072936974	38.6099999999999	-523.200931647921	37.3699999999999	-366.645062513044	39.7199999999998	2532.922582835	37.3899999999999	-286.216034928088	37.71	-560.085986237027	37.46	-360.720080043052	37.9000000000001	4.65955678100727	48.0900000000001	5545.69325621105	37.8300000000004	-17.6256465230153	37.98	-5.47507781095646	36.7200000000003	-0.980137274950721	37.29	49.6246081769414	36.79	2.73277387998405	37.5	57.9840261049185	37	6.87016325002787	37.7200000000003	95.6262814110005	37.2599999999998	11.0984861810266	38.46	153.322256144065	37.48	7.31497754998145	40.7199999999998	264.325900503991
39.24	86.7613654419301	37.63	20.0044173120659	37.36	16.0392516460206	37.85	390.737157719968	38.6900000000001	-263.109927661958	38.71	-522.903865619924	37.4799999999998	-367.686466565033	39.8199999999999	2532.84866302499	37.5	-286.51771158502	37.8099999999999	-559.991320295012	37.5699999999999	-361.006774017028	38.01	4.67310760507189	48.2599999999998	5547.04009795307	37.9300000000003	-17.8935553500423	38.0899999999997	-5.7799156229521	36.8200000000002	-0.958264258997588	37.3899999999999	49.5834367769703	36.8899999999999	2.87605246899147	37.6000000000004	57.8966059570121	37.0999999999999	6.8404789340093	37.8200000000002	95.8363369279596	37.3599999999997	10.9254782310018	38.5700000000002	153.12904004702	37.5900000000001	7.07811439895067	40.8299999999999	264.052190569942
39.34	86.798114118892	37.73	19.7174776900511	37.4699999999999	15.6832028020517	37.96	390.591822234001	38.79	-263.375113175016	38.8099999999999	-523.036187012963	37.5799999999999	-368.727870617022	39.9299999999998	2532.77474321601	37.5999999999999	-286.955742630084	37.9100000000001	-559.89665435402	37.6700000000001	-361.293467991004	38.1100000000001	4.68665842902283	48.48	5549.12896322605	38.0300000000002	-18.1614641779788	38.23	-6.08475343494774	36.9200000000001	-0.884176868908071	37.4899999999998	49.4859486780115	36.9900000000002	3.01933105697572	37.71	57.2798957639407	37.27	6.50909630996921	37.9300000000003	96.0463924449186	37.46	10.7524702820001	38.6799999999998	152.935823950997	37.6900000000001	6.84125124803359	40.9400000000001	263.778480634983
39.45	86.8348627959676	37.8299999999999	19.5470630229693	37.5699999999999	15.2955567259596	38.0599999999999	390.44648674701	38.8999999999999	-263.64029868796	38.9100000000001	-523.168508406002	37.6799999999998	-369.769274669011	40.04	2532.700823406	37.7099999999998	-287.393773676058	38.02	-559.801988412005	37.78	-361.489728176025	38.24	4.70020925399695	48.6900000000001	5550.60165772306	38.1600000000003	-17.8276848430414	38.3599999999997	-6.38959124694338	37.0300000000002	-0.810089478932241	37.5999999999999	49.388460578939	37.0999999999999	3.29869661004523	37.8100000000004	56.6631855699598	37.3800000000001	6.17771368604281	38.0300000000002	95.8277457729082	37.5699999999997	10.5794623319753	38.79	152.885844580055	37.79	6.4315558099679	41.0500000000002	263.504770700933
39.5500000000001	86.9075401639066	37.9399999999999	19.3766483560012	37.68	14.9079106510044	38.1899999999999	390.301151261042	39	-263.905484201928	39.02	-523.300829798927	37.78	-370.233768803018	40.1699999999998	2532.626903596	37.8099999999999	-287.831804722032	38.1199999999999	-560.111613087997	37.8800000000001	-361.685988362069	38.3700000000001	4.43830833205539	48.8299999999999	5552.07435222007	38.3100000000004	-17.4939055090135	38.4699999999998	-6.17672354098886	37.1300000000001	-0.736002088956411	37.6999999999998	49.2909724799802	37.21	3.57806216300105	37.9100000000003	56.046475377002	37.48	5.84633106200272	38.1700000000001	95.6090990999883	37.6700000000001	10.4064543819504	38.8899999999999	152.835865210022	37.9000000000001	6.02186037303909	41.1599999999999	263.231060765975
39.65	86.980217530936	38.1	19.2062336890331	37.78	14.5202645760492	38.6	390.132661685016	39.0999999999999	-264.390444775927	39.1299999999999	-523.433151191966	37.8799999999999	-370.698262936003	40.3199999999999	2532.64783600207	37.9099999999999	-287.968159111074	38.25	-560.421237764103	37.98	-361.882248548	38.47	4.17640741000014	48.9899999999998	5553.54704671606	38.4200000000001	-17.1601261739625	38.5699999999997	-5.96385583594383	37.27	-0.6619146979574	37.7999999999997	49.2346557809924	37.3099999999999	3.85742771595687	38.0100000000002	55.4297651829074	37.5799999999999	5.54463275500439	38.29	95.1803969109051	37.77	10.4605159069706	39	152.78588583908	38	5.61216493497341	41.3200000000002	263.15580921198
39.75	87.0528948979654	38.2199999999999	19.2418702030182	37.88	14.1326185009802	38.75	389.964172110012	39.24	-264.875405349017	39.25	-523.565472585005	37.9799999999998	-371.162757068987	40.4199999999998	2532.66876840803	38.01	-288.104513499093	38.3899999999999	-560.825528381088	38.0799999999999	-362.078508733021	38.5699999999999	3.91450648805858	49.1500000000001	5555.34749774699	38.52	-16.5584380119981	38.6700000000001	-5.75098812998931	37.3800000000001	-0.672800796905904	37.9099999999999	49.1783390820046	37.4200000000001	4.23897550001584	38.1200000000003	54.8704096189567	37.6900000000001	5.24293444698287	38.4000000000001	94.7516947219356	37.8799999999997	10.5145774319908	39.1599999999999	152.730335820024	38.1599999999999	5.30250660801812	41.4200000000001	263.080557658895
39.86	87.1255722659043	38.3199999999999	19.2775067180264	37.99	13.9291989800086	38.85	389.795682533986	39.3499999999999	-265.360365923016	39.3499999999999	-523.994860006951	38.0899999999999	-371.627251202995	40.53	2532.33187308103	38.1799999999998	-288.240867888021	38.5	-561.229818998072	38.22	-362.299756660036	38.6700000000001	3.65260556600333	49.3499999999999	5556.4172778121	38.6200000000003	-15.9567498500337	38.7799999999997	-5.23328261294864	37.48	-0.683686894944913	38.0099999999998	49.1220223830169	37.52	4.62052328396112	38.2200000000003	54.311054055006	37.79	4.94123613896136	38.5	94.3229925329661	37.98	10.5686389580342	39.27	152.674785800059	38.29	4.99284828094915	41.5300000000002	262.990725093005
39.96	87.2355768569832	38.42	19.3131432320115	38.0999999999999	13.7257794580137	38.95	389.772528444951	39.46	-265.580140982934	39.45	-524.424247427987	38.2199999999998	-371.983373522085	40.6299999999999	2531.99497775302	38.3	-288.251899252032	38.5999999999999	-561.634109615056	38.3599999999999	-362.521004587052	38.78	3.37715381999715	49.5700000000002	5557.4870578771	38.73	-15.3550616879556	38.8800000000001	-4.71557709499848	37.5900000000001	-0.694572992983922	38.1100000000001	49.0657056839154	37.6199999999999	5.00207106802009	38.3400000000001	53.7516984899185	37.8899999999999	4.63953783093984	38.6000000000004	93.8942903439965	38.0799999999999	10.7957084319423	39.3699999999999	152.619235781003	38.3899999999999	4.68318995399386	41.6599999999999	262.900892527909
40.0600000000001	87.3455814489716	38.52	19.3487797470198	38.2299999999999	13.522359937042	39.0599999999999	389.861520161048	39.5599999999999	-265.799916042965	39.5599999999999	-524.498498932985	38.3399999999999	-372.339495841061	40.7299999999998	2531.65808242602	38.3999999999999	-288.262930616042	38.7	-562.038400232041	38.46	-362.742252514067	38.8800000000001	3.10170207399096	49.73	5558.55683794209	38.8300000000004	-14.922585986028	38.98	-4.19787157693463	37.6900000000001	-0.705459090909244	38.25	49.1542473329218	37.7199999999998	5.10425329900954	38.4400000000001	53.8090531189255	37.9899999999998	4.67607751500054	38.7000000000003	93.6236978619718	38.1900000000001	11.0227779069874	39.4699999999998	152.613665132094	38.5	4.78322706499057	41.77	262.811059961905
40.1600000000001	87.45558604096	38.63	19.5548309279729	38.3499999999999	13.7065864900023	39.17	389.950511877032	39.6599999999999	-266.019691103907	39.6600000000001	-524.572750437983	38.4499999999998	-372.69561816106	40.8499999999999	2531.321187098	38.51	-288.27396197903	38.8099999999999	-562.442690850048	38.5599999999999	-362.767240255039	38.98	2.82625032798478	49.8899999999999	5559.64955894001	38.9300000000003	-14.4901102839867	39.0799999999999	-3.68016606000765	37.79	-0.790432578924083	38.3600000000001	49.2427889810187	37.8299999999999	5.206435529999	38.5500000000002	53.8664077479325	38.0999999999999	4.71261719997074	38.8000000000002	93.3531053809702	38.3599999999997	11.2498473820324	39.5700000000002	152.608094483071	38.5999999999999	4.88326417598728	41.8800000000001	262.7212273959
40.26	87.492913265919	38.73	19.760882110063	38.4499999999999	13.8908130439859	39.28	390.039503593016	39.76	-266.239466163938	39.76	-524.647001942981	38.55	-372.587246347052	40.9599999999998	2530.96335936402	38.6099999999999	-288.284993343041	38.9100000000001	-562.806309605094	38.6600000000001	-362.792227997033	39.0900000000001	2.55079858209228	50.04	5560.74227993804	39.0400000000004	-14.0576345829686	39.1999999999998	-3.27210146190282	37.9000000000001	-0.875406067962103	38.46	49.3313306299115	37.9400000000001	5.30861776098845	38.6500000000001	53.9237623779627	38.1999999999998	4.74915688403144	38.9100000000003	93.0825128989454	38.46	11.4769168569637	39.6799999999998	152.602523834048	38.6999999999998	4.98330128596081	42	262.706646384913
40.36	87.5302404909917	38.8299999999999	19.9669332910162	38.5599999999999	14.0750395969462	39.38	390.128495309	39.8699999999999	-266.345616160947	39.8599999999999	-524.291866026942	38.6499999999999	-372.478874533044	41.0599999999999	2530.60553163107	38.7099999999998	-288.1596703171	39.01	-563.169928361049	38.77	-362.817215738005	39.22	2.19914176500424	50.1900000000001	5561.09297740409	39.1600000000003	-13.625158881041	39.2999999999997	-2.86403686300218	38	-0.960379555976942	38.5599999999999	49.4761889769961	38.04	5.41079999197791	38.75	53.9811170069697	38.2999999999997	5.08739487702314	39.0100000000002	92.8119204179438	38.5599999999999	11.5537007160356	39.7799999999997	152.596953185025	38.7999999999997	5.08333839695752	42.0999999999999	262.692065372903
40.46	87.5675677149275	38.93	20.1729844729925	38.66	14.6080043209622	39.48	390.217487024984	39.97	-266.451766157957	39.97	-523.936730110904	38.75	-372.370502719036	41.2099999999998	2530.24770389709	38.8199999999999	-288.034347292069	39.1199999999999	-563.533547117004	38.8699999999999	-362.84220348	39.3199999999999	1.84748494802989	50.4099999999999	5561.44367487104	39.27	-13.7943713409641	39.4000000000001	-2.45597226501104	38.0999999999999	-1.04535304490128	38.6700000000001	49.6210473249903	38.1799999999998	5.46708700198906	38.8500000000004	53.8849807539918	38.4000000000001	5.42563286899167	39.1700000000001	92.9700301259118	38.6599999999999	11.6304845749937	39.8899999999999	152.354834592984	38.9099999999999	5.33702025597904	42.2399999999998	262.490257238937
40.5700000000001	87.6048949400001	39.03	20.0385178769693	38.76	15.140969043955	39.58	390.306478740968	40.0799999999999	-266.557916154966	40.1299999999999	-523.58159419498	38.8499999999999	-372.262130905028	41.3099999999999	2529.62950693109	38.9199999999998	-287.909024267037	39.25	-563.492875255065	38.98	-363.336082242995	39.4200000000001	1.7712798780849	50.5999999999999	5562.0123821011	39.3700000000003	-13.9635838010008	39.5099999999998	-2.56561318497006	38.21	-1.37320863598234	38.77	49.7659056719613	38.3000000000002	5.5233740120002	38.9500000000003	53.788844501014	38.5	5.7638708609602	39.27	93.1281398339934	38.7599999999998	11.7072684339519	39.9899999999998	152.112716001056	39.0099999999998	5.59070211602375	42.3499999999999	262.288449103949
40.6700000000001	87.8726597148898	39.15	19.9040512810598	38.87	15.673933767971	39.6899999999999	390.418624545987	40.24	-266.444291091943	40.23	-523.226458277918	38.9499999999998	-372.365320684025	41.4199999999998	2529.01130996599	39.03	-287.783701241096	39.3499999999999	-563.452203394036	39.0799999999999	-363.829961007013	39.53	1.69507480700304	50.75	5562.58108933207	39.4700000000003	-14.1327962610376	39.6099999999997	-2.6752541039059	38.3099999999999	-1.70106422694971	38.8800000000001	49.9107640199554	38.4000000000001	5.57966102201135	39.0600000000004	53.6927082479224	38.6100000000001	6.1021088539519	39.3700000000003	93.2862495419613	38.8699999999999	11.5569828190019	40.1700000000001	151.870597409015	39.1700000000001	5.84438397595477	42.48	262.086640969983
40.77	88.1404244898931	39.25	19.5635335030602	38.9699999999999	16.2068984909638	39.79	390.212131624025	40.3399999999999	-266.330666028921	40.3299999999999	-523.17878488293	39.0599999999999	-372.468510463023	41.53	2528.39311299999	39.1799999999998	-287.666829911018	39.45	-563.411531532097	39.22	-364.323839771032	39.6300000000001	1.61886973603487	51.3699999999999	5562.90454070108	39.5800000000004	-14.6677177109495	39.71	-2.78489502295542	38.4100000000003	-1.94394632990225	38.98	49.982105983986	38.5	5.53376580000986	39.2200000000003	53.5392173659375	38.7399999999998	5.97994490703968	39.48	93.4267351169638	38.9699999999998	11.4066972030287	40.27	151.634049465997	39.2799999999997	5.99802872500277	42.5799999999999	261.884832835904
40.87	88.4081892648965	39.35	19.2230157250606	39.0799999999999	16.5556366609962	39.89	390.005638702974	40.8299999999999	-266.314593839979	40.45	-523.131111486919	39.2199999999998	-372.571700243043	41.6299999999999	2528.13274376808	39.28	-287.54995858003	39.55	-563.370859671068	39.3199999999999	-364.792730793056	39.73	1.54266466608988	51.5700000000002	5563.22799206907	39.6800000000003	-15.2026391619984	39.8199999999997	-2.89453594291444	38.5100000000002	-2.18682843296847	39.0799999999999	50.0534479480166	38.6100000000001	5.48787057903155	39.3200000000002	53.3857264839526	38.8399999999997	5.85778096103695	39.5800000000004	93.5672206919662	39.0699999999997	11.256411587965	40.3800000000001	151.397501523093	39.3800000000001	6.15167347405077	42.6799999999998	261.697605713948
40.97	88.6386268149408	39.4599999999999	18.8824979479705	39.2299999999999	16.9043748310287	39.99	389.799145781012	40.95	-266.298521651947	40.5599999999999	-523.08343809193	39.3199999999999	-372.783261836048	41.7299999999998	2527.87237453606	39.3799999999999	-287.558410274073	39.6499999999999	-563.655247838028	39.4200000000001	-365.261621815989	39.8400000000001	1.46645959500802	51.73	5563.55144343809	39.7800000000002	-15.737560612024	39.9200000000001	-3.29754348490496	38.6700000000001	-2.42971053501151	39.25	50.1247899119335	38.71	5.44197535805324	39.4200000000001	53.2322356009445	38.9499999999998	5.73561701503422	39.6800000000003	93.7077062679919	39.1799999999998	11.1061259719918	40.48	151.160953579051	39.4899999999998	6.30531822298508	42.7800000000002	261.51037859097
41.14	88.8690643649852	39.5599999999999	18.5419801699709	39.3299999999999	17.2531130009475	40.1	389.480507054941	41.0599999999999	-266.282449463915	40.6700000000001	-523.390900611957	39.4199999999998	-372.994823429053	41.8299999999999	2527.61200530404	39.4899999999998	-287.566861969026	39.76	-563.939636004079	39.52	-365.730512838013	39.9400000000001	1.51877856603733	51.8699999999999	5563.87489480608	39.8900000000003	-16.1032696030361	40.02	-3.70055102791866	38.77	-2.67259263796404	39.3499999999999	50.0512735279699	38.8099999999999	5.39608013696125	39.5300000000002	53.122030645909	39.0499999999997	5.27521507603979	39.79	93.6900821349127	39.29	10.7701444719623	40.5900000000001	150.513208368011	39.5900000000001	6.42199429205448	42.8899999999999	261.323151468901
41.24	89.0995019159391	39.66	18.2014623929945	39.4399999999999	17.698823654996	40.21	389.161868328983	41.1599999999999	-266.266377274974	40.77	-523.698363132894	39.52	-373.206385023082	41.9399999999998	2527.35163607201	39.6099999999999	-287.575313663069	39.8599999999999	-564.22402417104	39.6199999999999	-366.19940386106	40.04	1.57109753706663	52.0700000000002	5564.21081121209	39.9900000000002	-16.468978593025	40.1599999999999	-4.10355856990918	38.8699999999999	-2.96390652999889	39.4499999999998	49.9777571449158	38.9099999999999	5.27025572603179	39.6300000000001	53.0118256899641	39.1599999999999	4.81481313704535	39.8900000000003	93.6724580029704	39.3999999999996	10.4341629710234	40.6900000000001	149.865463157084	39.6900000000001	6.53867035998701	42.9899999999998	260.888915104943
41.34	89.3299394659834	39.76	17.8370566990225	39.54	18.144534309954	40.3099999999999	388.843229603026	41.3099999999999	-266.250305086942	40.8699999999999	-524.005825653944	39.6199999999999	-373.417946616087	42.04	2527.54281718603	39.7099999999998	-287.583765356999	39.96	-564.549084199029	39.72	-367.092663298081	40.1900000000001	1.62341650798226	52.21	5564.54672761799	40.1000000000004	-16.8346875840371	40.2599999999998	-4.39692519296386	38.98	-3.25522042294324	39.5599999999999	49.9042407609522	39.02	5.14443131498865	39.7400000000002	52.9016207349287	39.27	4.35441119793722	40	93.654833870005	39.5	10.098181470994	40.79	149.217717946044	39.7999999999997	6.65534642803323	43.0900000000001	260.454678742008
41.4400000000001	89.3476154269592	39.87	17.4726510050505	39.64	18.5902449640025	40.41	388.524590876955	41.4099999999999	-266.660167430928	40.98	-524.313288174994	39.7199999999998	-373.880861892076	42.1499999999999	2527.73399830005	39.8099999999999	-287.837544942022	40.0699999999999	-564.874144228043	39.8299999999999	-367.985922734988	40.29	1.75194054907024	52.4299999999998	5564.88264402401	40.2000000000003	-17.2003965740259	40.3599999999997	-4.69029181590486	39.0799999999999	-3.54653431497809	39.6599999999999	49.8307243769887	39.1700000000001	5.01860690394551	39.8400000000001	52.7914157800069	39.3800000000001	3.89400925996597	40.1000000000004	93.637209737949	39.6099999999997	9.9124855860282	40.8899999999999	148.569972735004	39.9000000000001	6.77202249596576	43.2399999999998	260.020442378959
41.5500000000001	89.365291387935	39.98	17.1082453109648	39.75	18.6872174490418	40.51	387.791885616025	41.51	-267.070029774914	41.1199999999999	-524.516169123899	39.8299999999999	-374.343777168065	42.25	2527.92517941407	39.9099999999999	-288.091324528068	40.1700000000001	-565.199204256032	39.9300000000001	-368.879182172009	40.3900000000001	1.88046459106772	52.5799999999999	5565.218560429	40.3000000000002	-17.5177665149704	40.4699999999998	-4.98365843895954	39.1800000000003	-3.83784820689925	39.77	49.5552951259697	39.27	4.93867771399437	39.9500000000003	52.8347017059332	39.48	3.74257521798427	40.21	93.7445962449601	39.71	9.72678970197194	40.9899999999998	148.158775468005	40	6.73505381496398	43.3400000000001	259.77343313798
41.65	89.3829673489108	40.11	17.0843573949924	39.8499999999999	18.7841899329442	40.61	387.059180353958	41.6099999999999	-267.479892119013	41.22	-524.719050072918	39.9299999999998	-374.806692444054	42.3499999999999	2528.37672976102	40.02	-288.345104113091	40.27	-565.524264284022	40.04	-369.303550585983	40.5	2.00898863204202	52.7399999999998	5565.33646707101	40.4000000000001	-17.8351364560285	40.5699999999997	-5.27702506099104	39.2800000000002	-3.88627999598157	39.8699999999999	49.2798658739275	39.3800000000001	4.85874852495272	40.0500000000002	52.8779876329963	39.5899999999997	3.59114117497938	40.3099999999999	93.8519827529944	39.8199999999997	9.54109381700619	41.1500000000001	147.747578199983	40.1599999999999	6.6980851339622	43.4400000000001	259.526423895977
41.75	89.1702057599559	40.2099999999999	17.06046947902	39.9499999999999	18.8811624179834	40.72	386.326475093028	41.72	-267.889754461976	41.3299999999999	-524.921931022959	40.04	-375.058046126014	42.4599999999998	2528.82828010706	40.1699999999998	-288.598883698	40.3699999999999	-565.887050805031	40.3	-369.727919000979	40.6000000000001	2.1375126740395	52.8800000000001	5565.48891840703	40.5100000000002	-18.152506396973	40.6700000000001	-5.45604924798226	39.3900000000003	-3.93471178597338	39.9699999999998	49.004436621999	39.48	4.77881933500157	40.1500000000001	52.9212735589226	39.6900000000001	3.43970713299768	40.4100000000003	93.9593692609151	39.9200000000001	9.35539793294993	41.2599999999998	147.336380932074	40.2599999999998	6.66111645296041	43.5500000000002	259.279414655907
41.85	88.9574441699779	40.3199999999999	17.0365815620244	40.0599999999999	18.9781349019995	40.8199999999999	385.912408557942	41.8199999999999	-268.299616805962	41.46	-524.817349450927	40.1399999999999	-375.309399808089	42.5599999999999	2529.27983045299	40.27	-288.844211589094	40.48	-566.249837327064	40.4000000000001	-370.250919263071	40.7	2.20533171898296	53.0299999999997	5565.55886907006	40.6500000000001	-18.104167347019	40.77	-5.63507343395031	39.4900000000002	-3.98314357494201	40.0799999999999	48.8025237539205	39.5900000000001	4.69889014505043	40.25	52.9645594859858	39.79	3.74867503001042	40.52	94.0843799019149	40.02	9.17472442199596	41.3600000000001	146.967976227984	40.3600000000001	6.81324805100303	43.6500000000001	259.032405414928
41.95	88.7446825809093	40.42	17.012693646052	40.16	18.8686883110449	40.92	385.49834202297	41.9199999999998	-268.611926274957	41.5599999999999	-524.712767879919	40.26	-375.560753491072	42.6599999999999	2529.73138080006	40.3699999999999	-289.089539480074	40.5799999999999	-566.612623848073	40.51	-370.77391952505	40.8	2.27315076404011	53.1799999999998	5565.628819734	40.7600000000002	-18.0558282979746	40.8800000000001	-5.81409762094154	39.5900000000001	-3.64869373697729	40.2399999999998	48.6006108859556	39.6900000000001	4.4569290249683	40.3500000000004	52.8919903899805	39.9000000000001	4.05764292599997	40.6200000000003	94.2093905420052	40.1299999999997	8.99405091195149	41.46	146.599571522984	40.4699999999998	6.96537964802246	43.75	258.889392495917
42.0500000000001	88.5319209919544	40.52	16.9224209899994	40.26	18.7592417189535	41.02	385.084275487998	42.02	-268.924235743953	41.6600000000001	-524.608186308001	40.3599999999999	-375.812107173033	42.77	2530.14217883606	40.4799999999998	-289.33486737003	40.6800000000001	-566.650350341092	40.6099999999999	-371.296919787028	40.9100000000001	2.34096980807408	53.3499999999999	5565.69877039806	40.8600000000001	-18.0074892480206	40.98	-5.69975518499177	39.7000000000003	-3.31424389889889	40.3499999999999	48.3986980179907	39.79	4.21496790397669	40.46	52.8194212949984	40	4.36661082301271	40.7200000000003	94.334401183005	40.25	8.81337740202071	41.5700000000002	146.231166819007	40.5700000000002	7.11751124595139	43.8499999999999	258.746379577929
42.1800000000001	88.1949782059337	40.63	16.8321483330374	40.37	18.6497951269757	41.16	384.670208953025	42.1299999999999	-269.707704675966	41.76	-524.657301405	40.4699999999998	-376.477795627011	42.8699999999999	2530.55297687399	40.5799999999999	-289.696421022086	40.78	-566.688076833998	40.71	-371.819920047983	41.01	2.28026481204324	53.5700000000002	5565.98539544802	40.96	-17.9591501989762	41.0799999999999	-5.58541274790514	39.8000000000002	-2.979794059911	40.4499999999998	48.4900599659568	39.8899999999999	3.97300678298507	40.5600000000004	52.7035662729531	40.0999999999999	4.67557871900226	40.8200000000002	94.4594118229816	40.3599999999997	8.81839977603249	41.6700000000001	146.273959382029	40.6799999999998	7.30661152397261	43.96	258.603366659941
42.28	87.8580354209362	40.73	16.7418756769848	40.4699999999999	18.4433760509819	41.27	384.569340159032	42.28	-270.491173606956	41.8699999999999	-524.706416501999	40.5699999999999	-377.143484080989	42.9799999999998	2530.96377490999	40.6799999999998	-290.057974674028	40.8799999999999	-566.725803327017	40.8199999999999	-372.342920310075	41.1100000000001	2.21955981498922	53.7199999999998	5566.23661452807	41.0600000000004	-17.7405613590054	41.2199999999998	-5.47107031195537	39.9100000000003	-2.59691243195448	40.5599999999999	48.5814219149461	39.9900000000002	3.81097485194459	40.6600000000003	52.5877112499984	40.2599999999998	5.02789828794903	40.9300000000003	94.3656612669201	40.46	8.82342215004428	41.77	146.316751945051	40.7799999999997	7.495711803017	44.0599999999999	258.707362981909
42.38	87.5210926349155	40.8299999999999	16.6754909370184	40.5799999999999	18.2369569739649	41.37	384.468471364016	42.3799999999999	-271.274642537946	41.97	-524.755531598998	40.6699999999998	-377.809172534057	43.1299999999999	2530.92302260109	40.79	-290.419528326083	40.99	-566.763529820037	40.9200000000001	-372.44155215808	41.23	2.15885481907208	53.9200000000001	5566.48783360799	41.1900000000001	-17.5219725180114	41.3199999999997	-5.35672787600561	40.0100000000002	-2.21403080490745	40.6599999999999	48.6727838629122	40.0999999999999	3.64894292101781	40.77	52.4718562279531	40.3600000000001	5.3802178559863	41.0300000000002	94.2719107109724	40.5599999999999	8.82844452496556	41.8699999999999	146.359544508982	40.8899999999999	7.68481208103822	44.1599999999999	258.8113593049
42.48	87.3969114379634	40.93	16.6091061970519	40.68	18.030537897971	41.48	384.367602569	42.49	-271.745801999941	42.0799999999999	-524.804646695998	40.77	-378.223507306075	43.2299999999998	2530.88227029207	40.8899999999999	-290.535754087045	41.0899999999999	-566.723525733096	41.02	-372.540184005061	41.3500000000001	2.37604588801332	54.0700000000002	5566.73905268804	41.2900000000004	-17.3033836780405	41.4299999999998	-5.30490457992983	40.1100000000001	-1.83114917695093	40.77	48.7641458120152	40.1999999999998	3.48691098997733	40.8700000000003	52.3560012059079	40.46	5.73253742402358	41.1600000000003	94.1781601540015	40.6599999999999	8.83346689897735	41.98	146.402337072004	40.9899999999998	7.87391235996893	44.2800000000002	258.915355626982
42.59	87.2727302408975	41.04	16.5427214569718	40.78	17.824118820954	41.58	384.680800308956	42.5899999999999	-272.216961461936	42.1900000000001	-524.958343364005	40.8799999999999	-378.637842077069	43.3399999999999	2530.84151798203	40.9899999999998	-290.651979848008	41.24	-566.683521645018	41.1300000000001	-372.638815852042	41.46	2.59323695809144	54.23	5566.99027176808	41.4000000000001	-17.1331338880236	41.5299999999997	-5.25308128499091	40.27	-1.44826754899441	40.8699999999999	49.0574206279462	40.3000000000002	3.32487905996004	40.9700000000003	52.2401461829531	40.5699999999997	5.77588909504811	41.2600000000002	93.9593989579635	40.77	8.94004693202533	42.1500000000001	146.322517068029	41.0900000000001	8.02775660599764	44.3800000000001	259.019351949974
42.6900000000001	87.1485490449686	41.15	16.4763367170053	40.88	17.6066482520127	41.68	384.993998049026	42.6900000000001	-272.688120923931	42.3	-525.1120400319	40.9799999999998	-379.052176849086	43.4399999999998	2530.80076567301	41.1099999999999	-290.768205609083	41.3399999999999	-566.643517558077	41.25	-372.958979983991	41.5599999999999	2.81042802805587	54.4400000000001	5566.9785183411	41.5	-16.9628840969835	41.6300000000001	-5.20125798993831	40.3800000000001	-1.13546130398845	40.9699999999998	49.350695445014	40.4000000000001	3.22405557494676	41.0700000000002	52.3554840339102	40.6700000000001	5.81924076698215	41.3600000000001	93.7406377609022	40.8699999999999	9.04662696405012	42.25	146.24269706303	41.1999999999998	8.18160085304953	44.48	259.009602075935
42.8000000000001	87.0243678479028	41.25	16.2213684010339	40.9799999999999	17.3891776829578	41.79	385.307195788982	42.8	-273.186643087001	42.4000000000001	-525.265736699907	41.0799999999999	-379.46651162008	43.54	2530.63353101504	41.2199999999998	-290.884431371069	41.4400000000001	-566.565786977094	41.3499999999999	-373.279144115031	41.6600000000001	3.02761909699711	54.5799999999999	5566.93222022	41.6100000000001	-16.7926343059435	41.7399999999998	-5.26377712992598	40.48	-0.822655057959309	41.0700000000002	49.6439702619682	40.5100000000002	3.12323209004717	41.2200000000003	52.4708218839578	40.77	5.86259243800669	41.4700000000003	93.5218765639547	40.9699999999998	9.15320699698441	42.3499999999999	146.162877058032	41.2999999999997	8.33544509896456	44.5900000000001	258.999852201896
42.9	87.1565336989306	41.35	15.9664000850626	41.0899999999999	17.1717071140165	41.89	385.620393529052	42.8999999999999	-273.685165249958	42.5	-525.253860124963	41.2199999999998	-380.14286954899	43.6399999999999	2530.46629635605	41.3299999999999	-291.179244815112	41.55	-566.48805639702	41.46	-373.50067639909	41.77	3.30551516401556	54.73	5566.885922099	41.71	-16.6223845150171	41.8399999999997	-5.32629627093684	40.5799999999999	-0.509848811930169	41.1700000000001	49.8419839919961	40.6100000000001	3.02240860503389	41.3200000000002	52.5861597349149	40.8699999999999	5.90594410994072	41.5700000000002	93.3031153670072	41.0799999999999	9.25476465499742	42.46	146.040264490011	41.4000000000001	8.30018906697205	44.6900000000001	258.990102327971
43	87.2886995499584	41.4499999999999	15.7114317689775	41.2299999999999	17.1606556209554	41.99	385.545096429041	43	-274.183687412915	42.6099999999999	-525.241983548995	41.3199999999999	-380.819227476991	43.74	2530.29906169809	41.4299999999998	-291.474058259041	41.6499999999999	-566.410325816037	41.5599999999999	-373.722208683034	41.8700000000001	3.58341123001082	54.8899999999999	5566.83962397801	41.8200000000002	-16.5046550090437	41.9499999999998	-5.38881541194769	40.6900000000001	-0.579924193971237	41.2799999999997	50.0399977229335	40.71	3.0836170509474	41.4200000000001	52.8173526070077	40.98	6.02024941895252	41.6700000000001	92.9270418758961	41.1799999999998	9.35632231301042	42.5599999999999	145.917651921991	41.5099999999998	8.26493303497955	44.79	258.876356130941
43.13	87.4208654009863	41.5599999999999	15.5228481929726	41.3299999999999	17.1496041280079	42.1	385.46979932903	43.1099999999999	-274.682209575985	42.71	-525.230106973936	41.4299999999998	-381.495585406014	43.8399999999999	2530.17257934903	41.53	-291.768871703084	41.75	-566.332595236076	41.6600000000001	-373.94374096607	41.97	3.86130729600609	55.1199999999999	5566.62757389608	41.9200000000001	-16.3869255029567	42.0499999999997	-5.45133455295854	40.79	-0.649999576012306	41.3800000000001	50.2380114539847	40.8200000000002	3.14482549697459	41.52	53.04854548001	41.0799999999999	6.13455472694113	41.77	92.5509683839891	41.29	9.45787997102343	42.6599999999999	145.795039354084	41.75	8.0754000999832	44.9000000000001	258.762609934934
43.23	87.6772124489662	41.66	15.3342646169676	41.43	17.13855263597	42.2	385.394502229019	43.27	-274.709572276947	42.8099999999999	-525.06453372996	41.53	-381.757608561998	43.9499999999998	2530.04609700008	41.6299999999999	-291.947459386051	41.8499999999999	-566.227381348995	41.77	-374.165273250014	42.0800000000002	4.13920336200135	55.27	5566.19884942802	42.02	-16.2691959969834	42.1799999999998	-5.67390095795872	40.9000000000001	-0.720074957939687	41.48	50.1427503679679	40.9200000000001	3.20603394300178	41.6300000000001	53.2797383530124	41.1799999999998	6.24886003595293	41.8700000000003	92.1748948919685	41.3899999999999	9.55943762994593	42.7599999999998	145.672426786064	41.8600000000001	7.88586716396367	45	258.648863737903
43.33	87.933559495923	41.76	15.1456810409627	41.54	17.1275011430225	42.3099999999999	385.006007389052	43.3699999999999	-274.736934977909	42.9100000000001	-524.898960485984	41.6299999999999	-382.019631719004	44.05	2529.91961465102	41.7399999999998	-292.126047069019	41.95	-566.122167462026	41.8699999999999	-374.386805534073	42.1900000000001	4.05618717502421	55.48	5565.77012495904	42.1600000000003	-16.321716281027	42.2799999999997	-5.8964673629589	41	-0.790150339980755	41.5900000000001	50.0474892819511	41.02	3.26724238902898	41.73	53.5109312249915	41.29	6.31981367303069	41.9700000000003	92.0175825979186	41.4899999999998	9.82975980798528	42.8699999999999	145.520485380075	41.96	7.69633422805782	45.0999999999999	258.535117541896
43.4400000000001	88.1899065439029	41.86	14.9570974649578	41.64	17.0586402989557	42.41	384.617512548971	43.48	-274.764297678985	43.02	-524.733387241895	41.7299999999998	-382.28165487601	44.1699999999998	2529.79313230298	41.8399999999999	-292.304634752099	42.0599999999999	-566.016953576082	41.97	-374.940328877074	42.29	3.97317098804706	55.6300000000001	5565.34140049109	42.2600000000002	-16.3742365649568	42.3899999999999	-6.11903376795908	41.1100000000001	-0.941985261988521	41.6900000000001	49.9522281959344	41.1799999999998	3.57191114903799	41.8400000000001	53.5922684169918	41.3899999999999	6.39076731101795	42.0800000000004	91.8602703029592	41.5899999999997	10.1000819860246	42.9699999999998	145.368543973063	42.0599999999999	7.50680129203829	45.2399999999998	257.29109135591
43.5400000000001	88.4462535919965	41.9699999999999	14.9074750110003	41.75	16.9897794550025	42.52	384.22901770798	43.5799999999999	-274.277160036945	43.1299999999999	-524.567813997919	41.8399999999999	-382.543678033016	44.27	2529.27815787007	41.9499999999998	-292.483222434043	42.1600000000001	-565.989470270097	42.0699999999999	-375.493852219051	42.3900000000001	3.61225873507465	55.7799999999997	5565.20260907905	42.3700000000003	-16.4267568500236	42.4899999999998	-6.27908103194841	41.21	-1.09382018399629	41.7999999999997	49.8569671099176	41.2800000000002	3.876579909047	41.9400000000001	53.6736056089921	41.4899999999998	6.46172094798203	42.2000000000003	91.7029580079998	41.6900000000001	10.3704041639503	43.0700000000002	145.216602566052	42.1599999999999	7.31726835601876	45.3499999999999	256.047065169923
43.65	88.8970623129808	42.11	14.8578525570429	41.8499999999999	16.9209186110493	42.62	383.840522868013	43.6800000000001	-273.790022395929	43.29	-524.352716208	41.9399999999998	-383.023969549072	44.3699999999999	2528.76318343806	42.05	-292.608044461076	42.27	-565.961986963089	42.22	-376.047375561029	42.49	3.25134648198855	56.04	5565.06381766803	42.4700000000003	-16.4792771339535	42.5999999999999	-6.43912829696092	41.3200000000002	-1.24565510600405	41.9000000000001	49.7617060240145	41.3800000000001	4.181248669056	42.0400000000004	53.7549428009925	41.5899999999997	6.53267458494611	42.3000000000002	91.5456457129267	41.79	10.5391686839766	43.1900000000001	145.187273728084	42.2599999999998	7.16299145199173	45.4499999999998	254.803038983937
43.75	89.3478710349882	42.2099999999999	14.8082301029717	41.9499999999999	16.8631092600435	42.72	383.486645647963	43.78	-273.302884754912	43.3900000000001	-524.13761841899	42.04	-383.504261065013	44.4699999999998	2528.24820900605	42.1799999999998	-292.732866487086	42.3799999999999	-565.934503657104	42.3199999999999	-376.379366620085	42.6000000000001	2.89043422799296	56.1999999999998	5565.18799876301	42.5700000000002	-16.4001776560099	42.6999999999998	-6.59917556095024	41.4200000000001	-1.32741464597075	42	50.0150047299712	41.4900000000002	4.42470898303782	42.1500000000001	53.6050871210136	41.6999999999998	6.63576097497298	42.4100000000003	91.442865181989	41.8999999999996	10.707933204003	43.3000000000002	145.157944889093	42.3699999999999	7.0087145479647	45.5500000000002	253.672758993957
43.85	89.7986797569956	42.3199999999999	14.9471912250192	42.0599999999999	16.8052999090378	42.83	383.132768427004	43.8899999999999	-272.788384411911	43.5	-523.922520628958	42.1399999999999	-383.984552580046	44.5799999999999	2527.85971692299	42.28	-292.857688513095	42.48	-565.907020351005	42.4300000000001	-376.711357678005	42.7	2.52952197502054	56.4099999999999	5565.31217985901	42.6700000000001	-16.3210781779526	42.7999999999997	-6.75922282493957	41.52	-1.40917418696063	42.0999999999999	50.2683034359279	41.5900000000001	4.66816929701963	42.25	53.4552314400116	41.7999999999997	6.73884736397667	42.5100000000002	91.3400846509376	42	10.8766977240293	43.4000000000001	145.128616049988	42.4699999999998	6.85443764405136	45.6500000000001	252.542479005001
43.96	89.9931414309094	42.42	15.086152346953	42.16	16.747490558032	42.93	382.778891206954	43.99	-272.273884069932	43.5999999999999	-523.872996082901	42.26	-384.202820938981	44.6799999999998	2527.47122483902	42.3899999999999	-292.803922857047	42.5799999999999	-565.457668478075	42.53	-377.043348737061	42.8	2.16860972204813	56.5799999999999	5565.21868177708	42.7800000000002	-16.2419787010322	42.9000000000001	-6.68271494896544	41.6199999999999	-1.49093372692732	42.2399999999998	50.6168632280151	41.6900000000001	4.91162961100144	42.3600000000001	53.3053757590096	41.9099999999999	6.84193375298037	42.6100000000001	91.2373041209094	42.0999999999999	11.045462243942	43.5	145.09928721202	42.5700000000002	6.77662829502879	45.7600000000002	251.412199015931
44.0600000000001	90.1876031049369	42.53	15.2251134690005	42.3	16.6896812070263	43.04	382.813508825961	44.0899999999999	-271.759383727954	43.7	-523.82347153798	42.3599999999999	-384.421089297007	44.78	2527.08273275607	42.4899999999998	-292.750157200089	42.6800000000001	-565.008316604008	42.6300000000001	-377.37533979498	42.9000000000001	2.10277224300626	56.73	5565.12518369607	42.8800000000001	-16.1103589380218	43	-6.60620707299131	41.73	-1.57269326700771	42.3499999999999	50.9654230199885	41.79	5.15508992498326	42.46	53.1555200780076	42.0099999999998	6.87406650501998	42.71	91.2918358849311	42.2599999999998	10.7862466279585	43.6100000000001	145.079852354002	42.6799999999998	6.69881894600621	45.8600000000001	250.281919026975
44.1700000000001	90.3820647789644	42.63	15.3640745910479	42.41	16.3875440889569	43.17	382.848126445992	44.27	-271.244883385975	43.8	-523.773946991923	42.4599999999998	-384.639357656056	44.8799999999999	2526.69424067301	42.5999999999999	-292.696391543018	42.79	-564.558964731077	42.74	-377.680180208017	43.01	2.03693476498756	56.8800000000001	5565.19743757599	42.98	-15.9787391760347	43.1700000000001	-6.52969919690349	41.8299999999999	-1.6710717609385	42.4499999999998	51.313982811962	41.9000000000001	5.32244123598957	42.5600000000004	53.1937964299232	42.1100000000001	6.90619925694591	42.8099999999999	91.3463676489528	42.3599999999997	10.5270310119749	43.71	145.060417495984	42.7799999999997	6.77528650101067	45.96	246.806023971999
44.28	90.5765264529919	42.73	15.6618304830545	42.51	16.0854069699781	43.28	382.882744065	44.3699999999999	-270.320533132917	43.9100000000001	-523.72442244598	42.5599999999999	-384.857626014082	44.99	2523.46739843608	42.6999999999998	-292.642625887083	42.8899999999999	-564.137096164018	42.8399999999999	-377.985020622077	43.1100000000001	1.97109728708256	57.0500000000002	5565.26969145705	43.0900000000001	-15.8471194140475	43.27	-6.29314405694004	41.9400000000001	-1.76945025600617	42.5499999999997	51.6625426029123	42	5.48979254699589	42.6700000000001	53.2320727809292	42.2599999999998	6.93833200898553	42.9200000000001	91.4008994129745	42.46	10.2678153959914	43.8099999999999	145.040982638079	42.8800000000001	6.85175405601512	46.0700000000002	243.330128916909
44.38	90.7709881269057	42.8299999999999	15.9595863740378	42.61	15.7832698509992	43.38	382.917361685031	44.47	-269.396182879973	44.01	-523.243905139907	42.6599999999999	-384.848348163018	45.1299999999999	2520.24055619904	42.8	-292.865880179079	42.99	-563.715227596049	42.9400000000001	-378.289861035	43.24	2.26617206203628	57.1900000000001	5565.10072291303	43.2200000000003	-15.7154996519466	43.3699999999999	-6.05658891697658	42.04	-1.86782875096014	42.6500000000001	51.2940899559453	42.0999999999999	5.65714385697902	42.77	53.2703491319353	42.3600000000001	6.97046476102514	43.02	91.4554311769962	42.5599999999999	9.83983525998156	43.9200000000001	145.050876618029	42.9899999999998	6.92822161101958	46.1700000000001	239.854233861934
44.48	90.8366373809031	42.9399999999999	16.2573422660444	42.7099999999999	15.5389420840493	43.48	382.497495887947	44.5799999999999	-268.471832626915	44.1400000000001	-522.763387833947	42.77	-384.839070312069	45.2299999999998	2517.01371396302	42.9099999999999	-293.089134472098	43.0999999999999	-563.293359029103	43.05	-378.262710388981	43.3500000000001	2.56124683698999	57.4000000000001	5564.93175436901	43.3200000000002	-15.6449410659434	43.4699999999998	-5.82003377598994	42.1400000000003	-1.88444770594742	42.7599999999998	50.9256373079552	42.21	5.58103485400352	42.8700000000003	53.4584811639434	42.46	6.48352789198725	43.1600000000003	91.283035795982	42.6700000000001	9.41185512397169	44.02	145.060770599002	43.0900000000001	7.00468916602404	46.27	237.508618796937
44.58	90.9022866349005	43.04	16.4161370360034	42.8199999999999	15.2946143159625	43.59	382.077630091999	44.6800000000001	-268.061982715949	44.24	-522.282870526965	42.8699999999999	-384.829792461005	45.3299999999999	2514.17536380904	43.01	-293.312388764093	43.24	-562.871490461021	43.21	-378.235559743985	43.45	2.8563216120574	57.5700000000002	5564.47285276909	43.4300000000003	-15.5743824790306	43.5799999999999	-5.82223668595816	42.2800000000002	-1.90106665991152	42.8600000000001	50.5571846599651	42.3099999999999	5.50492585102802	42.98	53.6466131959514	42.5599999999999	5.99659102203987	43.27	91.1106404149677	42.77	8.98387498705233	44.1500000000001	145.070664580089	43.21	7.08115672102849	46.3800000000001	235.163003730918
44.6800000000001	90.7734742149842	43.14	16.574931805053	42.92	15.0502865490125	43.6899999999999	381.657764296051	44.79	-267.652132804983	44.3499999999999	-521.851877766949	42.9699999999998	-384.602246251006	45.4399999999998	2511.33701365609	43.1799999999998	-293.589408713046	43.3399999999999	-562.284360581089	43.3099999999999	-378.208409098988	43.55	3.15139638701112	57.7199999999998	5564.01395116802	43.5300000000002	-15.5038238920042	43.6799999999998	-5.82443959694956	42.3800000000001	-1.91768561501249	42.96	50.1887320119749	42.4099999999999	5.42881684702934	43.0800000000004	53.8347452279595	42.6700000000001	5.50965415300197	43.3700000000003	90.9382450339535	42.8699999999999	8.55589485104247	44.25	145.080558561062	43.3099999999999	7.13374167605707	46.48	232.817388665922
44.7900000000001	90.6446617949541	43.25	16.733726575012	43.02	14.8059587810394	43.8	381.203280879959	44.8899999999999	-267.242282894927	44.45	-521.420885005909	43.0799999999999	-384.374700041008	45.54	2508.498663502	43.28	-293.866428662	43.45	-561.697230702066	43.4100000000001	-377.766332774058	43.6500000000001	3.34417076999216	57.8699999999999	5563.55504956809	43.6400000000003	-15.564885066965	43.7799999999997	-5.82664250691778	42.48	-1.93430456897659	43.0700000000002	49.4717195729208	42.52	5.35270784405384	43.2200000000003	54.0228772599676	42.77	4.99058453101497	43.48	90.7113178880081	42.9699999999998	8.34635859098398	44.3499999999999	145.107738703018	43.4200000000001	7.18632663097196	46.5799999999999	230.471773599902
44.89	90.5158493749241	43.35	16.8925213449711	43.13	14.6248837969551	43.9	380.74879746398	45	-266.832432983961	44.55	-520.989892244984	43.2199999999998	-384.147153831009	45.6399999999999	2505.66031334904	43.3899999999999	-294.14344861209	43.55	-561.11010082202	43.52	-377.324256450038	43.75	3.53694515399638	58.4200000000001	5563.06273004702	43.7400000000002	-15.6259462429489	43.8899999999999	-5.82884541699968	42.5900000000001	-2.15274297397627	43.1700000000001	48.7547071329573	42.6199999999999	5.24418709801466	43.3300000000004	53.716598503911	42.8699999999999	4.47151490902797	43.5800000000004	90.4843907429722	43.0799999999999	8.13682233103918	44.46	145.134918845997	43.52	7.23891158497736	46.6900000000001	225.687705117934
44.99	90.387036954894	43.4499999999999	17.031374419048	43.2299999999999	14.4438088140078	44	380.294314048001	45.0999999999999	-266.127576051986	44.6500000000001	-520.558899483945	43.3299999999999	-383.91960762101	45.75	2493.44872845109	43.4899999999998	-294.116562603108	43.6499999999999	-560.944839509034	43.6199999999999	-376.882180126017	43.8600000000001	3.72971953800061	58.6500000000001	5562.78808970308	43.8400000000001	-15.6870074180233	43.9899999999998	-6.06760346693136	42.6900000000001	-2.37118137795278	43.27	48.0376946929937	42.73	5.13566635197549	43.4300000000003	53.4103197489912	42.9699999999998	3.95244528795047	43.6900000000001	90.2574635979363	43.1799999999998	7.9272860709807	44.5599999999999	145.16209898909	43.6199999999999	7.21502898500148	46.79	220.903636635967
45.13	90.431855092902	43.5599999999999	17.1702274940344	43.3299999999999	14.2627338300372	44.17	379.252449714045	45.24	-265.422719120011	44.75	-519.351278546992	43.4299999999998	-383.310199386983	45.8499999999999	2481.23714355302	43.5999999999999	-294.089676595036	43.75	-560.779578197071	43.72	-376.440103801087	43.96	3.62741914602793	58.79	5562.47509675109	43.9500000000003	-15.7480685929841	44.0899999999997	-6.3063615179999	42.79	-2.58961978295247	43.3699999999999	47.3206822539396	42.8299999999999	5.02714560502682	43.5300000000002	53.1040409929346	43.0699999999997	3.43337566596347	43.79	90.0305364519909	43.29	8.14572994704577	44.6599999999999	145.179385150982	43.7199999999998	7.1911463850256	46.8899999999999	216.119568152976
45.23	90.4766732300004	43.66	17.3090805690208	43.4399999999999	14.3259866140397	44.27	378.210585379975	45.3499999999999	-264.717862188945	44.9000000000001	-518.143657609926	43.54	-382.700791153979	45.9499999999998	2469.02555865506	43.6999999999998	-294.062790587077	43.8499999999999	-560.614316884084	43.8299999999999	-376.025178122063	44.0699999999999	3.52511875507844	58.9400000000001	5562.16210379807	44.0500000000002	-15.8564929770364	44.1999999999998	-6.54511956793158	42.9000000000001	-2.79143923296488	43.48	46.6608745030044	42.9299999999998	4.99473386196314	43.6300000000001	52.6096302049837	43.1799999999998	2.89117929696658	43.8900000000003	89.7248747259027	43.3899999999999	8.36417382299715	44.7599999999998	145.196671312078	43.8299999999999	7.16726378504973	47	213.681114736005
45.33	90.5214913669852	43.77	17.2891388740481	43.54	14.3892393970191	44.37	377.168721046019	45.45	-264.422855167936	45	-516.93603667195	43.6399999999999	-382.091382920066	46.0599999999999	2459.65232391006	43.8	-294.035904579005	43.96	-560.449055571098	43.9300000000001	-375.610252443039	44.2	3.42281836299208	59.0900000000001	5561.84911084608	44.1700000000001	-15.9649173609751	44.2999999999997	-6.52540742100882	43	-2.9932586819541	43.5799999999999	46.0010667519555	43.0300000000002	4.96232211901315	43.73	52.1152194179422	43.2799999999997	2.3489829279697	44	89.4192129999283	43.4899999999998	8.58261769997171	44.8699999999999	145.213957474084	43.9299999999998	7.14338118496016	47.0999999999999	211.24266131892
45.4400000000001	90.5663095039699	43.87	17.2691971789618	43.64	14.4524921810216	44.47	376.126856711949	45.55	-264.127848146927	45.1400000000001	-516.159408495923	43.7399999999998	-381.709520897061	46.1799999999998	2450.27908916609	43.8999999999999	-293.731998622093	44.0599999999999	-560.200455150039	44.03	-375.195326764015	44.3099999999999	3.32051797204258	59.23	5561.77734031803	44.27	-16.0733417460506	44.4099999999999	-6.5056952729492	43.0999999999999	-3.19507813196651	43.6799999999998	46.0582714409838	43.1799999999998	4.92991037503998	43.8400000000001	51.6208086299912	43.3899999999999	1.80678655897282	44.1700000000001	89.1135512739538	43.5999999999999	8.80106157603677	44.9699999999998	145.23124363609	44.04	7.07166143604354	47.2399999999998	208.804207901949
45.5400000000001	90.7399400609847	43.9699999999999	17.249255482966	43.74	14.5157449650242	44.5699999999999	375.539475793971	45.6499999999999	-263.832841125918	45.24	-515.382780318987	43.8499999999999	-381.327658873033	46.28	2440.90585442098	44.01	-293.428092664044	44.1600000000001	-559.951854729093	44.1400000000001	-374.171754535041	44.4100000000001	3.07464662000712	59.4499999999998	5561.59187646904	44.3800000000001	-16.1207049540053	44.5099999999998	-6.48598312591275	43.21	-3.39689758197892	43.7799999999997	46.1154761300122	43.2800000000002	4.8974986319763	43.9400000000001	51.1263978419265	43.4899999999998	1.78365981196293	44.27	89.0348166929016	43.6999999999998	8.94009134799489	45.0700000000002	144.671529164043	44.1700000000001	6.99994168701323	47.3400000000001	206.365754484978
45.65	90.913570618909	44.12	17.2293137879933	43.8499999999999	14.8162147969515	44.68	374.952094875994	45.75	-263.537834104909	45.3699999999999	-514.60615214296	43.9499999999998	-380.945796850028	46.3799999999999	2431.532619677	44.1799999999998	-293.124186707018	44.27	-559.70325430701	44.24	-373.148182307091	44.52	2.82877526808534	59.6100000000001	5561.40641262004	44.48	-16.1680681629832	44.6099999999997	-6.22751292894463	43.3099999999999	-3.42984591100048	43.8800000000001	46.1726808180174	43.3800000000001	4.92291776197362	44.0400000000004	50.564704040994	43.5999999999999	1.76053306495305	44.3700000000003	88.956082111963	43.7999999999997	9.07912111995302	45.1999999999998	144.111814691996	44.27	6.92822193798293	47.4499999999998	201.685303126965
45.75	91.0872011759238	44.2199999999999	17.433576649978	43.9499999999999	15.1166846289925	44.79	374.364713958016	45.8599999999999	-260.875563508989	45.47	-509.926129508926	44.05	-380.563934826	46.4799999999998	2406.08401604607	44.29	-293.010513660079	44.3699999999999	-559.61991519905	44.3499999999999	-372.124610078004	44.6200000000001	2.58290391604987	59.75	5561.22094877105	44.5900000000001	-16.2154313719611	44.7199999999998	-5.96904273095333	43.4100000000003	-3.46279424093154	43.9899999999998	46.2298855069321	43.4900000000002	4.94833689094776	44.1400000000003	50.0030102399478	43.6999999999998	1.73740631703367	44.48	88.8773475309108	43.8999999999996	9.21815089202482	45.3000000000002	143.552100221086	44.3800000000001	6.88038478904218	47.5500000000002	197.004851768952
45.85	91.2608317329386	44.3199999999999	17.6378395119627	44.0599999999999	15.4171544610335	44.89	373.777333040039	45.96	-258.213292912956	45.5699999999999	-505.246106875916	44.1599999999999	-378.743296365087	46.5799999999999	2380.63541241502	44.3899999999999	-292.896840612002	44.48	-559.536576090068	44.45	-371.515963529077	44.73	2.43933295507759	59.9099999999999	5561.03548492206	44.6900000000001	-16.2627945810527	44.8199999999997	-5.71057253296203	43.5100000000002	-3.49574256995311	44.0900000000001	46.2870901959604	43.5900000000001	4.97375602094507	44.25	49.4413164390153	43.7999999999997	1.71427957002379	44.5800000000004	88.7986129499723	44.0099999999998	9.13873678803157	45.4099999999999	142.975099587034	44.48	6.83254763998775	47.6500000000001	192.324400409916
45.96	90.3393014478979	44.42	17.842102373038	44.16	15.6543715099815	44.99	372.835971036011	46.0599999999999	-255.551022317945	45.6800000000001	-500.566084242905	44.26	-376.922657904061	46.6799999999998	2355.18680878408	44.4899999999998	-292.783167565062	44.5799999999999	-559.453236981085	44.55	-370.907316980038	44.8300000000002	2.29576199399162	60.0500000000002	5560.88343899307	44.8000000000002	-16.4050977740544	44.9200000000001	-5.45210233599391	43.6100000000001	-3.32687144998545	44.25	46.4980071959644	43.6900000000001	5.03158689400607	44.3600000000001	49.3740334259201	43.9099999999999	2.08973641304055	44.6800000000003	88.3572730659807	44.1099999999997	9.05932268403831	45.5099999999998	142.398098953095	44.5900000000001	6.78471049104701	47.7600000000002	190.082402467965
46.0600000000001	89.4177711629709	44.52	18.0663069299953	44.27	15.89158855802	45.09	371.894609031983	46.1599999999999	-253.183758742921	45.78	-495.886061609895	44.3599999999999	-375.102019443034	46.79	2339.11143989803	44.5899999999999	-292.973400475034	44.6800000000001	-559.369897872102	44.6500000000001	-370.298670430998	44.9400000000001	2.15219103404252	60.21	5560.9034017931	44.9000000000001	-16.5474009669424	45.02	-5.19363213800261	43.71	-3.1580003289946	44.3499999999999	46.7089241949452	43.79	5.08941776695337	44.46	49.3067504129385	44.0099999999998	2.46519325696681	44.7800000000002	87.9159331819892	44.2599999999998	8.97990858004505	45.6199999999999	141.821098319042	44.6900000000001	6.73687334199258	47.8600000000001	187.840404526924
46.1600000000001	88.3226103209154	44.63	18.2905114860432	44.37	16.1288056059448	45.2	371.540627945024	46.29	-250.81649516801	45.8799999999999	-491.982667153934	44.4699999999998	-373.663243005012	46.8899999999999	2323.03607101107	44.6999999999998	-293.163633385007	44.79	-558.812095784106	44.75	-369.690023882072	45.04	2.00862007307023	60.4299999999998	5560.96171720105	45	-16.6897041599441	45.1700000000001	-5.03979922496001	43.8200000000002	-2.98912920891325	44.4499999999998	46.9198411949492	43.9000000000001	5.14724863899119	44.5600000000004	49.239467399957	44.1100000000001	2.84065009998358	44.8800000000001	87.4745932989072	44.3699999999999	8.90049447605179	45.7199999999998	141.244097684989	44.79	6.79501289505424	47.96	185.598406584973
46.27	87.2274494789735	44.73	18.5147160430006	44.4699999999999	16.3660226539832	45.3	371.186646858973	46.3999999999999	-248.449231592986	45.99	-488.07927269695	44.5699999999999	-372.22446656699	47	2306.96070212502	44.8	-293.353866295092	44.8899999999999	-558.254293695086	44.8599999999999	-369.081377333032	45.1900000000001	2.35559571206068	60.5799999999999	5561.02003260901	45.1600000000003	-16.784644144991	45.27	-4.8859663119174	43.9200000000001	-2.82025808894559	44.5499999999997	47.0735535050153	44	5.20507951205218	44.6700000000001	49.1721843869755	44.27	3.23923369001022	44.98	87.1119879959679	44.4699999999998	9.10626371694434	45.8200000000002	139.240173474036	44.8899999999999	6.85315244697904	48.0599999999999	183.356408643931
46.37	86.132288636918	44.8299999999999	18.738920599958	44.5799999999999	16.6032397030449	45.4	370.832665773037	46.5	-246.081968017961	46.1199999999999	-484.17587824099	44.6699999999998	-370.785690129082	47.1299999999999	2290.88533323807	44.8999999999999	-293.544099205064	45	-557.696491606066	44.96	-367.645868721979	45.29	2.70257135002794	60.77	5561.0783480181	45.2600000000002	-16.8795841290148	45.3699999999999	-4.9906035959566	44.02	-2.65138696897793	44.6599999999999	47.2272658159909	44.0999999999999	5.10147839497677	44.77	49.0913881219512	44.3699999999999	3.63781728094636	45.0800000000004	86.7493826929149	44.5699999999997	9.31203295897376	45.9200000000001	137.23624926206	45	6.9112920000407	48.1599999999999	179.682015539925
46.48	85.0371277949762	44.9399999999999	18.5378707089967	44.68	16.8055354860144	45.5	370.478684686987	46.5999999999999	-241.34563349196	46.23	-476.142248820906	44.78	-369.346913692084	47.2299999999998	2250.75224948205	45.01	-293.06526277901	45.0999999999999	-557.222028626029	45.0699999999999	-366.21036011104	45.3900000000001	3.0495469879952	60.9099999999999	5560.80297372807	45.3600000000001	-16.9745241130386	45.48	-5.09524088090529	44.1300000000001	-2.90465852390298	44.7599999999998	47.3809781269665	44.1999999999998	4.99787727801504	44.8800000000001	49.010591856927	44.48	4.03640087199619	45.1900000000001	86.3867773899756	44.6700000000001	9.51780220100318	46.02	135.232325050083	45.0999999999999	7.01726870101993	48.27	176.007622436941
46.58	83.9419669529207	45.04	18.3368208190586	44.78	17.0078312689839	45.61	370.12470360105	46.71	-236.609298965959	46.3299999999999	-468.108619400937	44.8799999999999	-366.789346385076	47.3399999999999	2210.61916572501	45.1699999999998	-292.586426353068	45.23	-556.747565646106	45.21	-365.383498050051	45.5	3.54009358704843	61.0599999999999	5560.6412927591	45.46	-17.0694640969487	45.5799999999999	-5.19987816494449	44.2800000000002	-3.1579300799649	44.8600000000001	47.5346904379421	44.3000000000002	4.89427616105331	44.98	48.9297955920165	44.5799999999999	4.43498446202284	45.3000000000002	86.0241720869226	44.77	9.80298554702586	46.1500000000001	133.805401472046	45.2199999999998	7.12324540302234	48.3699999999999	172.333229332935
46.6800000000001	81.8570491759374	45.14	18.1357709279837	44.89	16.9729100040286	45.71	367.900057541988	46.8099999999999	-231.872964439958	46.4300000000001	-460.074989980967	44.9799999999998	-364.231779077045	47.4399999999998	2170.48608196808	45.28	-292.107589927014	45.3299999999999	-556.273102666069	45.3099999999999	-364.556635988038	45.6000000000001	4.03064018701116	61.27	5560.47961179002	45.5600000000004	-17.1812322860205	45.6900000000001	-5.30451545000687	44.3800000000001	-3.58007275599448	44.96	47.5985609599547	44.4099999999999	4.73284417000741	45.0800000000004	48.9162823399738	44.6799999999998	5.03813218699634	45.4000000000001	85.5563286969527	44.8799999999997	10.0881688930485	46.25	132.378477894008	45.3200000000002	7.22922210502475	48.4699999999998	170.900834170993
46.78	79.7721313989541	45.25	17.7105164809745	44.99	16.9379887389596	45.8099999999999	365.675411483039	46.9099999999999	-229.503893488982	46.54	-455.944755017981	45.0899999999999	-361.674211770037	47.54	2146.428367098	45.3799999999999	-291.4385205911	45.4300000000001	-555.798639686031	45.4100000000001	-363.729773927048	45.7	4.52118678606439	61.4899999999998	5560.31793082104	45.6700000000001	-17.2930004749787	45.79	-5.39320514894825	44.48	-4.00221543191037	45.0700000000002	47.6624314819674	44.5100000000002	4.57141217998469	45.2200000000003	48.9027690889543	44.79	5.64127991196983	45.5100000000002	85.0884853069829	44.98	10.3733522389575	46.3600000000001	130.951554316084	45.4200000000001	7.33519880600397	48.5700000000002	169.468439008938
46.89	77.687213622994	45.35	17.2852620339654	45.0999999999999	16.9030674740043	45.92	363.450765425	47.01	-227.134822538005	46.6400000000001	-451.814520054995	45.2299999999998	-360.555420901051	47.6399999999999	2122.370652227	45.4899999999998	-290.769451255073	45.53	-552.006079605007	45.51	-362.902911865035	45.8099999999999	4.71108502006246	61.6500000000001	5560.09815469906	45.77	-17.4047686640506	45.8899999999999	-5.48189484800332	44.5799999999999	-4.42435810793995	45.1700000000001	47.72630200398	44.6100000000001	4.40998018996197	45.3200000000002	48.8892558369116	44.8899999999999	6.24442763603383	45.6100000000001	84.6206419179225	45.0799999999999	10.658535583957	46.46	129.524630738047	45.5299999999997	7.04437593503826	48.6799999999998	168.036043846996
46.99	76.6974566879526	45.4499999999999	16.8600075869563	45.2299999999999	16.8681462080258	46.02	361.580100451988	47.1199999999999	-224.765751586915	46.74	-447.684285090986	45.3299999999999	-359.436630031041	47.74	2098.31293735704	45.5899999999999	-290.100381919046	45.6399999999999	-548.213519525007	45.6199999999999	-359.533407370009	45.9100000000001	4.90098325406052	61.8000000000002	5559.87837857799	45.8700000000003	-17.4215968679619	46	-5.5705845469447	44.6900000000001	-4.84650078294635	45.27	47.6364602159265	44.71	4.24854820005294	45.4200000000001	48.8757425849826	45	6.4489917699575	45.71	84.5154038310056	45.1900000000001	10.7607678650083	46.5700000000002	125.994618543018	45.6300000000001	6.75355306395886	48.7800000000002	166.603648684941
47.13	75.7076997529111	45.5599999999999	16.4347531400608	45.3399999999999	16.5747160609726	46.17	359.709435478976	47.24	-220.142051352923	46.8399999999999	-443.554050128	45.4299999999998	-358.317839162055	47.8499999999999	2074.25522248604	45.6999999999998	-287.320232071011	45.74	-544.420959444096	45.72	-356.163902874073	46.01	5.09088148805859	61.9499999999998	5559.48659372802	45.98	-17.43842507301	46.0999999999999	-5.65927424599977	44.79	-5.21369837292696	45.3800000000001	47.5466184269635	44.8099999999999	4.25747091799167	45.5300000000002	48.4854504269379	45.0999999999999	6.65355590399486	45.8099999999999	84.4101657439751	45.29	10.8630001450365	46.6700000000001	122.46460634799	45.7399999999998	6.46273019196997	48.8899999999999	163.740007801948
47.23	74.7179428188929	45.66	16.0551255210066	45.4399999999999	16.2812859130099	46.27	357.838770506987	47.3499999999999	-215.518351119954	46.95	-434.789014046942	45.53	-357.199048292046	47.9499999999998	2019.63533499907	45.8	-284.540082223089	45.8499999999999	-541.102862344019	45.8299999999999	-352.794398378023	46.1100000000001	5.28077972205665	62.0900000000001	5559.09480887806	46.0800000000004	-17.4552532779444	46.21	-5.64332666090195	44.8900000000003	-5.58089596290756	45.48	47.45677663891	44.9200000000001	4.2663936350209	45.6300000000001	48.0951582679836	45.2599999999998	6.85812003803221	45.9100000000003	84.3049276569445	45.3899999999999	10.965232424951	46.77	118.934594152051	45.8400000000001	6.06593061900185	48.9899999999998	160.876366918956
47.33	73.7281858839651	45.76	15.6754979020661	45.55	15.9878557659567	46.37	352.669743068986	47.45	-210.894650885962	47.05	-426.023977965997	45.6399999999999	-353.241095482986	48.05	1965.01544751106	45.8999999999999	-281.75993237403	45.95	-537.784765243032	45.9300000000001	-349.424893882087	46.23	4.98013135700148	62.2399999999998	5558.70302402707	46.2000000000003	-17.4720814829925	46.3199999999997	-5.62737907591782	44.9900000000002	-5.94809355300185	45.5799999999999	47.366934849947	45.02	4.27531635295964	45.73	47.7048661089157	45.3699999999999	7.06268417195588	46.02	84.1996895690045	45.5	10.7822813589564	46.8699999999999	116.83150553506	45.9400000000001	5.66913104603373	49.0900000000001	158.01272603494
47.4300000000001	71.33410902793	45.87	15.2958702819888	45.65	15.6944256179941	46.48	347.500715629963	47.55	-206.270950652993	47.1600000000001	-417.258941884938	45.7399999999998	-349.283142674039	48.1699999999998	1910.39556002306	46.01	-278.979782526108	46.05	-534.466668143068	46.03	-346.882251447028	46.3300000000002	4.67948299206	62.46	5558.16988655101	46.3100000000004	-17.3501878280149	46.4200000000001	-5.6114314899105	45.0999999999999	-6.31529114298246	45.6799999999998	47.2284223069437	45.1700000000001	4.44567106001159	45.8400000000001	47.3280872020041	45.4699999999998	7.16532469596132	46.1800000000003	83.0081249349632	45.5999999999999	10.5993302939851	46.98	114.728416918069	46.04	5.27233147295192	49.2399999999998	156.58148031298
47.5400000000001	68.9400321709854	45.9699999999999	15.3414971109669	45.76	15.4359167360099	46.58	342.331688191962	47.6499999999999	-204.016321369977	47.26	-412.624140768003	45.8399999999999	-345.32518986498	48.27	1879.83338740605	46.1799999999998	-276.868702014099	46.1600000000001	-531.148571042081	46.1400000000001	-344.339609012991	46.4400000000001	4.37883462700484	62.6500000000001	5557.97043877305	46.4100000000003	-17.2282941720141	46.52	-5.9958720519262	45.2000000000003	-6.2603460559103	45.79	47.0899097639403	45.27	4.61602576797304	45.9400000000001	46.9513082949788	45.5699999999997	7.26796521996675	46.2800000000002	81.8165602998988	45.6999999999998	10.4163792279905	47.0799999999999	112.625328301078	46.1700000000001	4.8755318999838	49.3400000000001	155.150234591929
47.6700000000001	66.5459553149503	46.11	15.3871239390355	45.86	15.1774078540257	46.6899999999999	337.162660753961	47.75	-201.761692087985	47.3599999999999	-407.98933964993	45.9399999999998	-342.48602792502	48.3699999999999	1849.27121478904	46.28	-274.75762150209	46.27	-523.318645340055	46.26	-341.796966578045	46.54	4.27098684303928	62.8499999999999	5557.77099099407	46.52	-17.1064005170365	46.6300000000001	-6.3803126139419	45.3000000000002	-6.20540096997502	45.8899999999999	46.9513972199138	45.3699999999999	4.78638047604818	46.0400000000004	46.5745293879536	45.6700000000001	7.37060574294901	46.3800000000001	80.6249956649481	45.7999999999997	10.233428161996	47.1900000000001	110.522239684087	46.27	4.74597814695699	49.4400000000001	153.718988869969
47.78	65.1416353929335	46.2099999999999	15.4327507669905	45.9699999999999	14.9188989710183	46.79	333.864298287949	47.8599999999999	-199.507062804969	47.46	-403.354538532994	46.04	-339.646865986083	48.4799999999998	1818.70904217203	46.3899999999999	-272.646540989058	46.3799999999999	-515.488719638029	46.3699999999999	-335.81191673909	46.6400000000001	4.16313905805055	63.04	5557.571543216	46.6200000000003	-16.9676786559876	46.73	-6.76475317595759	45.4100000000003	-6.15045588392604	45.9899999999998	46.902726464964	45.48	4.95673518298645	46.1500000000001	45.6822214589465	45.7799999999997	7.26868213303078	46.4900000000002	79.5386691169142	46.0599999999999	9.7086180740007	47.29	107.802691294069	46.3800000000001	4.61642439302068	49.5500000000002	152.287743148918
47.88	63.7373154719398	46.3199999999999	15.4783775950591	46.0699999999999	14.6945266709508	46.9	330.565935822051	47.96	-197.252433521953	47.5699999999999	-398.719737414922	46.1399999999999	-336.807704046009	48.5799999999999	1788.146869554	46.4899999999998	-267.459484027086	46.48	-507.658793936002	46.47	-329.826866900021	46.74	4.05529127306181	63.1999999999998	5557.36376050902	46.7200000000003	-16.8289567959619	46.8299999999999	-7.16514132295742	45.5100000000002	-6.09551079799076	46.0999999999999	46.8540557109236	45.5799999999999	5.24801797701002	46.25	44.7899135309626	45.8800000000001	7.16675852299886	46.5900000000001	78.4523425699035	46.1599999999999	9.18380798600538	47.3899999999999	105.083142905073	46.48	4.48687063897069	49.6500000000001	149.646564809927
47.98	62.332995549923	46.42	15.5901618579719	46.2299999999999	14.4701543709971	47	327.267573356039	48.0599999999999	-191.815977590977	47.6700000000001	-389.889535139901	46.25	-333.968542107073	48.6799999999998	1725.62580980104	46.5899999999999	-262.27242706409	46.5799999999999	-503.146965335077	46.5699999999999	-323.841817061066	46.8500000000001	4.24809185301456	63.4200000000001	5557.21407295505	46.8200000000002	-16.6902349360498	46.9400000000001	-7.56552946995726	45.6100000000001	-5.69476810392189	46.2399999999998	46.8053849559738	45.6799999999998	5.53930077001041	46.3500000000004	43.8976056019555	45.9899999999998	7.06483491296694	46.6900000000001	77.3660160219833	46.2799999999997	8.65899789801006	47.4899999999998	102.363594515055	46.5900000000001	4.75411645902568	49.75	147.005386470937
48.13	60.3325239849255	46.53	15.7019461209984	46.3299999999999	14.2457820700201	47.1	320.851845864013	48.1699999999998	-186.379521658978	47.78	-381.059332864993	46.3599999999999	-327.261454918016	48.78	1663.10475004707	46.6899999999998	-257.085370101095	46.6800000000001	-498.635136733014	46.6800000000001	-320.399409656034	46.95	4.44089243399048	63.5799999999999	5557.06438540108	46.9300000000003	-16.5515130760241	47.04	-7.96591761695709	45.71	-5.29402541098989	46.3499999999999	46.7567142009102	45.7800000000002	5.83058356403399	46.46	43.0052976739717	46.0899999999997	6.96291130202553	46.8000000000002	76.2796894739495	46.3799999999997	8.31713887600927	47.5900000000001	101.74713474305	46.6900000000001	5.0213622780575	49.8600000000001	144.364208131947
48.3000000000001	58.3320524189048	46.63	15.8137303840249	46.43	14.2799186520506	47.2	314.436118370963	48.29	-183.197695009994	47.8799999999999	-372.229130589972	46.4599999999998	-320.554367729983	48.8899999999999	1600.583690294	46.8	-254.009393651017	46.78	-494.123308132089	46.78	-316.957002251002	47.05	4.63369301405692	63.73	5556.91469784608	47.0300000000002	-16.5914390760236	47.1700000000001	-8.36630576395692	45.8200000000002	-4.94822780297	46.4499999999998	46.1296481919362	45.8800000000001	5.95151164895924	46.5600000000004	42.4897686519898	46.1900000000001	6.5227666169676	46.9000000000001	74.1342736229171	46.48	7.97527985400848	47.6999999999998	101.130674970022	46.79	5.28860809697562	49.96	143.154275514917
48.4100000000001	56.3315808539073	46.73	15.8798878189828	46.54	14.3140552339673	47.3099999999999	308.020390878028	48.3899999999999	-180.015868361011	47.98	-368.033729432909	46.5599999999999	-313.847280542063	48.99	1568.62480315704	46.8999999999999	-250.933417201054	46.8899999999999	-489.611479530026	46.8800000000001	-313.514594846083	47.1900000000001	4.82649359400966	63.8800000000001	5556.54387123207	47.1600000000003	-16.6313650770462	47.27	-8.31315287791767	45.9200000000001	-4.6024301949501	46.5499999999997	45.5025821829622	45.9900000000002	6.07243973502136	46.6600000000003	41.9742396309175	46.2999999999997	6.08262193100018	47	71.9888577709753	46.5899999999997	7.63342083200769	47.8000000000002	100.514215198018	46.9000000000001	5.55585391600744	50.0599999999999	141.944342898
48.52	54.3311092889098	46.8399999999999	15.9460452540543	46.64	14.3481918159978	47.41	304.90302585099	48.5	-176.834041711913	48.1299999999999	-363.838328275961	46.6699999999998	-309.979355293081	49.1299999999999	1536.66591602098	47	-247.857440751091	46.99	-480.864384537085	46.99	-310.072187441051	47.29	4.94324568398952	64.0299999999997	5556.17304461805	47.2600000000002	-16.6712910770457	47.3699999999999	-8.25999999199212	46.02	-4.25663258795339	46.6500000000001	44.8755161739882	46.0900000000001	6.1933678209698	46.7600000000002	41.4587106089357	46.4099999999999	5.64247724503275	47.1800000000003	69.8434419189198	46.6900000000001	7.29697889300951	47.9099999999999	99.8977554260136	47	5.56085221398916	50.1599999999999	140.73441028097
48.62	53.734957644906	46.9399999999999	16.0122026890122	46.75	14.3823283980282	47.52	301.785660824976	48.5999999999999	-173.65221506293	48.23	-359.642927117989	46.77	-306.111430045007	49.2299999999998	1504.70702888504	47.1699999999998	-244.781464301013	47.0899999999999	-472.117289543007	47.0999999999999	-302.938818747066	47.3900000000001	5.05999777408306	64.1900000000001	5555.94357063001	47.3600000000001	-16.8499389379804	47.48	-8.20684710492969	46.1300000000001	-3.9108349799335	46.7599999999998	44.2971209189409	46.1900000000001	6.31429590600874	46.8700000000003	40.9431815879771	46.5099999999998	5.30425617000674	47.2800000000002	68.7843526159213	46.79	6.96053695298815	48.0099999999998	98.1512353550897	47.1700000000001	5.56585051197089	50.2800000000002	139.524477662917
48.72	53.1388060019253	47.04	16.07836012397	46.8499999999999	13.9879087879535	47.62	298.668295798052	48.7	-170.470388413946	48.3299999999999	-355.447525960926	46.8699999999999	-302.243504796024	49.3299999999999	1472.74814174898	47.27	-238.607139264104	47.23	-463.370194549043	47.22	-295.805450052057	47.5	5.17674986406291	64.4000000000001	5555.71409664208	47.4700000000003	-17.0285867990287	47.5799999999999	-7.75330607200431	46.27	-3.54280934698181	46.8600000000001	43.7187256649167	46.3000000000002	6.17534143304965	46.9700000000003	40.1143365839971	46.6100000000001	4.96603509498073	47.3900000000003	67.7252633118997	46.8999999999996	6.62409501398997	48.1500000000001	96.4047152840521	47.27	5.57084880995262	50.3800000000001	136.985134670908
48.83	51.3297519829621	47.14	15.8974732180468	46.9499999999999	13.5934891769693	47.72	295.550930771014	48.8	-164.490901181921	48.4400000000001	-346.916489912928	46.9699999999998	-298.375579547042	49.4399999999998	1410.57410607402	47.3699999999999	-232.432814227082	47.3299999999999	-459.134928157027	47.3199999999999	-288.672081357049	47.6000000000001	5.10070137409002	64.5799999999999	5555.30874862507	47.5700000000002	-17.2072346590539	47.6799999999998	-7.29976503896523	46.3800000000001	-3.17478371300695	46.96	43.1403304110063	46.4000000000001	6.03638695997688	47.0700000000002	39.2854915809266	46.71	4.62781401904522	47.4900000000002	66.6661740079917	47	6.28765307499179	48.25	94.6581952119914	47.3699999999999	5.30860128901622	50.4899999999998	134.4457916789
48.9400000000001	49.5206979649083	47.24	15.7165863120099	47.0599999999999	13.1990695670083	47.83	292.433565743977	48.9099999999999	-158.511413950009	48.55	-338.385453865953	47.0699999999999	-291.080609927008	49.55	1348.40007040009	47.4699999999998	-226.258489190059	47.4300000000001	-454.899661765012	47.4300000000001	-284.981120067073	47.7	5.02465288400344	64.7599999999998	5554.90340060805	47.6700000000001	-17.3858825199886	47.7799999999997	-6.84622400490298	46.48	-2.80675807994157	47.0599999999999	42.5619351569821	46.5	5.89743248599461	47.2200000000003	38.9721755989285	46.8199999999997	4.2895929440192	47.5900000000001	64.7884146169417	47.1099999999997	6.29307015799441	48.3600000000001	93.5281349140951	47.4699999999998	5.04635376705664	50.5900000000001	131.906448685982
49.0500000000001	47.7116439469683	47.3399999999999	15.535699405973	47.16	12.7705133739937	47.93	286.520072281974	49.01	-152.531926717984	48.6500000000001	-329.854417817955	47.2199999999998	-283.785640306064	49.6499999999999	1286.22603472604	47.5799999999999	-223.160140604023	47.54	-450.664395372087	47.53	-281.290158776983	47.8099999999999	4.94860439300737	64.9099999999999	5554.50638751904	47.7800000000002	-17.4382796379859	47.8800000000001	-6.39268297197759	46.5799999999999	-2.43873244596671	47.1700000000001	41.7580125659924	46.5999999999999	5.63754992697341	47.3200000000002	38.6588596169304	46.9200000000001	3.76207841497944	47.7000000000003	62.9106552260055	47.27	6.29848724099702	48.46	92.3980746150619	47.5700000000002	4.78410624600656	50.6900000000001	130.577038311003
49.21	45.9025899289145	47.4499999999999	15.2886550649782	47.26	12.3419571820023	48.03	280.606578818947	49.1099999999999	-149.734266134942	48.75	-325.518782927929	47.3299999999999	-276.49067068603	49.75	1256.01088618703	47.6799999999998	-220.061792017077	47.6399999999999	-446.429128980071	47.6400000000001	-277.599197487007	47.9100000000001	4.87255590303448	65.0599999999999	5554.10937443003	47.8800000000001	-17.4906767549601	47.9899999999998	-5.93914193791534	46.6900000000001	-2.41650442001173	47.2799999999997	40.9540899759122	46.6999999999998	5.3776673679522	47.4200000000001	38.3455436349323	47.02	3.23456388593968	47.8000000000002	61.0328958359787	47.3699999999999	6.33313133698721	48.5599999999999	91.2680143160287	47.6700000000001	4.52185872404698	50.79	129.247627935911
49.3100000000001	44.6896875539551	47.55	15.0416107239835	47.37	11.9134009889876	48.17	277.810450383981	49.24	-146.936605552014	48.8499999999999	-321.183148036994	47.4299999999998	-273.063626314979	49.8599999999999	1225.79573764904	47.79	-216.963443430018	47.74	-437.960513200096	47.74	-273.908236198054	48.01	4.81766601399158	65.6700000000001	5553.63635364301	47.98	-17.5430738729574	48.0899999999997	-5.94322568599637	46.79	-2.39427639496625	47.3800000000001	40.1501673859457	46.8099999999999	5.11778480904468	47.5300000000002	38.0322276519109	47.1199999999999	2.7070493570136	47.9000000000001	59.1551364449288	47.4699999999998	6.36777543195421	48.6599999999999	90.1379540180187	47.7799999999997	4.00348122298055	50.9000000000001	127.918217560932
49.4100000000001	43.4767851789957	47.66	14.7945663829887	47.4699999999999	11.4848447969962	48.27	275.014321947992	49.3499999999999	-144.138944968972	48.95	-316.847513146968	47.53	-269.636581943018	49.9599999999998	1195.58058911105	47.8899999999999	-213.865094844095	47.8499999999999	-429.491897419098	47.8399999999999	-266.221876735017	48.1100000000001	4.76277612506237	65.8899999999999	5553.163332856	48.0800000000004	-17.41682313002	48.1999999999998	-5.94730943396371	46.8900000000003	-2.37204836901128	47.48	39.9246400489801	46.9099999999999	4.85790225002347	47.6300000000001	37.7189116699128	47.2799999999997	2.51775590299985	48.0100000000002	58.3364663579005	47.5699999999997	6.40241952703491	48.77	87.848917600013	47.8800000000001	3.48510372100463	51.0100000000002	126.588807185954
49.53	42.2638828039226	47.76	14.5475220419939	47.5699999999999	11.6768373020477	48.37	272.218193512003	49.45	-141.341284385931	49.05	-312.511878255918	47.6299999999999	-266.209537571058	50.1299999999999	1139.70698217304	47.9899999999998	-208.019638017049	47.95	-421.023281639009	47.9400000000001	-258.535517273003	48.22	4.70788623601948	66.0099999999998	5552.91145112903	48.21	-17.290572386969	48.2999999999997	-6.40493421599331	46.9900000000002	-2.34982034294262	47.5799999999999	39.699112712924	47.0100000000002	4.59801969100226	47.73	37.0006767699351	47.3800000000001	2.32846245000928	48.1800000000003	57.5177962709859	47.6700000000001	6.4370636230251	48.8699999999999	85.5598811830305	47.98	2.9667262200519	51.1100000000001	124.359626558999
49.64	40.8293956819534	47.86	14.1444053890609	47.68	11.8688298069856	48.48	269.422065076014	49.55	-136.074911563924	49.1600000000001	-304.950588855945	47.7299999999998	-262.782493200007	50.24	1083.83337523503	48.0899999999999	-202.174181191026	48.0599999999999	-416.789932251049	48.04	-250.84915781099	48.3199999999999	4.72904483603998	66.2399999999998	5552.48953504008	48.3100000000004	-17.1643216440316	48.4099999999999	-6.86255899699972	47.0999999999999	-2.54001785697255	47.6799999999998	39.4735853769816	47.1700000000001	4.17099608205262	47.8300000000004	36.2824418689343	47.48	2.13916899599553	48.2800000000002	56.6991261839576	47.7799999999997	6.46629063498949	48.9699999999998	83.2708447650248	48.0900000000001	2.71059624003556	51.2399999999998	122.13044593193
49.76	39.3949085589611	47.9699999999999	13.7412887360142	47.78	12.0608223120371	48.59	266.625936641049	49.6499999999999	-130.808538741917	49.26	-297.389299454949	47.8399999999999	-255.467640334018	50.3399999999999	1027.95976829702	48.2199999999998	-196.328724364093	48.1600000000001	-412.55658286309	48.1400000000001	-246.853759638043	48.4300000000001	4.75020343708366	66.4400000000001	5552.06761895101	48.4100000000003	-17.0380709009805	48.5099999999998	-7.32018377800614	47.2000000000003	-2.73021537100249	47.79	39.2480580409256	47.27	3.7439724729893	47.9400000000001	35.5642069689566	47.5899999999997	1.94987554198178	48.3800000000001	55.459952702904	47.8799999999997	6.49551764797707	49.0799999999999	82.1118686460522	48.1900000000001	2.45446626001922	51.3499999999999	119.901265303952
49.86	37.9604214359688	48.11	13.3381720829675	47.88	12.6813710099896	48.6899999999999	261.498458780011	49.75	-125.542165920933	49.3699999999999	-289.828010053952	47.9399999999998	-248.152787469053	50.4399999999998	972.086161357993	48.3199999999999	-193.581616125016	48.27	-408.323233475016	48.25	-242.858361466006	48.53	4.77136203801365	66.6300000000001	5551.64570286206	48.5100000000002	-17.153844951963	48.6099999999997	-7.77780855992205	47.3000000000002	-2.94264091098739	47.8899999999999	39.0906363169279	47.3699999999999	3.57683142397036	48.0400000000004	35.159288050977	47.6900000000001	1.79693494794719	48.48	54.2207792219642	47.98	6.52474465994146	49.1799999999998	80.9528925279892	48.2999999999997	2.1983362789797	51.4499999999998	119.001495051975
49.96	37.7388366879359	48.2099999999999	13.1820997710292	47.99	13.3019197070325	48.79	256.370980919996	49.8599999999999	-123.073453681968	49.47	-286.602355544005	48.05	-240.837934604087	50.54	946.427702957976	48.4199999999998	-190.834507885029	48.3799999999999	-404.089884087057	48.3599999999999	-238.862963294082	48.6300000000001	4.79252063905733	66.8299999999999	5551.37114580305	48.6100000000001	-17.2696190029455	48.71	-8.23543334092847	47.4100000000003	-3.1550664509723	47.9899999999998	38.933214591907	47.4699999999998	3.40969037495142	48.1400000000003	34.7543691319743	47.79	1.64399435300311	48.5900000000001	52.9816057409107	48.0799999999999	6.55397167201954	49.2799999999997	79.7939164090167	48.4000000000001	1.94220629896336	51.5500000000002	118.101724799999
50.0600000000001	37.517251939903	48.3199999999999	13.0260274589773	48.0899999999999	13.922468404985	48.9	251.243503059982	49.96	-120.604741443003	49.5699999999999	-283.376701032921	48.1499999999999	-236.95012611006	50.6499999999999	920.769244558073	48.53	-188.087399645042	48.48	-395.97900469505	48.46	-234.867565121021	48.73	4.81367923998732	66.98	5551.09658874403	48.7200000000003	-17.3853930540417	48.8199999999997	-8.44722573890522	47.5100000000002	-3.36749199095721	48.0999999999999	38.7757928679093	47.5700000000002	3.24254932502299	48.2400000000002	34.3494502139947	47.9000000000001	1.49105375896852	48.6900000000001	52.561102345976	48.1900000000001	6.63857933102463	49.3899999999999	78.6349402900441	48.5099999999998	1.77518048599268	51.6599999999999	117.201954546999
50.1600000000001	37.2956671919837	48.42	12.869955147039	48.2299999999999	14.5430171030512	49	248.912153635047	50.0599999999999	-118.136029204948	49.6800000000001	-280.151046522974	48.26	-233.062317617055	50.75	895.110786158057	48.6299999999999	-185.340291405055	48.5799999999999	-387.868125303044	48.5699999999999	-227.157035570031	48.8400000000001	4.58149249800499	67.1300000000001	5550.82203168399	48.8200000000002	-17.6274178479616	48.9200000000001	-8.65901813699566	47.6100000000001	-3.57991753094211	48.2399999999998	38.8438984789445	47.6700000000001	3.07540827600405	48.3400000000001	33.9445312960152	48	1.52740661803819	48.79	52.1405989519508	48.2999999999997	6.72318698900654	49.4899999999998	76.9586259040125	48.6100000000001	1.608154673022	51.7600000000002	116.302184294909
50.27	37.0740824439508	48.53	12.7138828349871	48.3299999999999	14.8810180779719	49.17	246.580804209998	50.1599999999999	-115.667316965983	49.78	-276.925392012913	48.3599999999999	-229.174509123027	50.8599999999999	869.45232775804	48.7299999999998	-179.190048484088	48.6800000000001	-379.757245911037	48.6700000000001	-219.44650601904	48.9400000000001	4.34930575602266	67.3000000000002	5550.54747462509	48.9200000000001	-17.8694426419952	49.02	-8.87081053599559	47.71	-3.79234307092702	48.3400000000001	38.9120040910029	47.7800000000002	2.64131499295672	48.4500000000003	33.1632689509433	48.0999999999999	1.56375947699416	48.8900000000003	51.7200955579256	48.3999999999996	6.77856763604723	49.5900000000001	75.282311519004	48.71	1.44112886005132	51.8699999999999	114.269364444908
50.37	35.655291227954	48.63	12.8208294389651	48.43	15.2190190530064	49.27	244.249454785972	50.26	-111.09743023701	49.8799999999999	-270.65454068395	48.4599999999998	-225.286700628999	50.9599999999998	823.026019489021	48.8399999999999	-173.039805562098	48.79	-375.879715907104	48.77	-211.735976467025	49.04	4.09596041401983	67.4099999999999	5550.34892526407	49.02	-18.1114674360288	49.1799999999998	-8.62497815296592	47.8200000000002	-4.12628342394328	48.4400000000001	38.9801097029476	47.8800000000001	2.20722171002308	48.5500000000002	32.3820066070084	48.1999999999998	1.60011233595014	49	51.2995921639003	48.5	6.83394828195105	49.6999999999998	73.605997133086	48.8200000000002	1.5302330269833	51.9699999999998	112.236544593998
50.47	34.2365000119571	48.74	12.9277760430568	48.54	15.5570200280408	49.38	239.562771640976	50.3699999999999	-106.527543507923	49.99	-264.383689354986	48.5599999999999	-217.99617742704	51.0599999999999	776.599711220001	48.9399999999998	-166.889562641018	48.8899999999999	-372.002185903057	48.8800000000001	-208.020845088072	49.2	3.84261507099382	67.5099999999998	5550.15037590408	49.1600000000003	-18.3534922299486	49.2799999999997	-8.37914576993626	47.9200000000001	-4.46022377593636	48.5499999999997	39.0482153139828	47.9900000000002	1.77312842697575	48.6500000000001	31.6007442619366	48.2999999999997	1.63646519501981	49.1000000000004	49.9661227800061	48.5999999999999	6.88932892796856	49.8000000000002	73.0886588660269	48.9200000000001	1.61933719402896	52.0700000000002	110.203724743997
50.5700000000001	32.8177087949371	48.8399999999999	13.0347226470349	48.64	15.2744723050091	49.48	234.876088497003	50.47	-101.95765677895	50.1199999999999	-258.112838025909	48.6699999999998	-210.70565422508	51.1699999999998	755.831861350998	49.04	-163.486427960038	49	-368.12465589901	48.98	-204.305713709005	49.3	3.58926972899098	67.6100000000001	5549.5703341461	49.2600000000002	-18.5136122260019	49.3800000000001	-8.1333133859971	48.02	-4.79416412895262	48.6500000000001	38.6340880990019	48.0900000000001	1.3390351440421	48.7600000000002	31.2244008359812	48.4099999999999	1.32555095194675	49.2000000000003	48.6326533969077	48.71	6.94470957398607	49.9000000000001	72.5713205990814	49.02	1.70844136198411	52.23	109.070675144949
50.6800000000001	31.6205023269731	48.9399999999999	13.2977415630648	48.74	14.9919245819774	49.58	230.189405352007	50.5699999999999	-99.8564822889421	50.22	-255.067641207006	48.77	-203.415131023007	51.27	735.064011481995	49.1699999999998	-160.083293278035	49.0999999999999	-364.247125895076	49.0799999999999	-200.590582330051	49.4000000000001	3.33592438607866	67.71	5549.16032674907	49.3700000000003	-18.673732221032	49.4899999999998	-7.64032493691502	48.1199999999999	-4.91567894198397	48.75	38.2199608839073	48.1999999999998	1.07208291103689	48.8600000000001	30.8480574099121	48.5099999999998	1.01463670898738	49.3099999999999	47.2991840128998	48.8099999999999	7.00009022000359	50.0099999999998	72.0539823320223	49.1599999999999	1.79754552902978	52.3299999999999	107.937625546924
50.78	30.423295857986	49.12	13.5607604789811	48.8399999999999	14.7093768599689	49.68	225.502722207011	50.6699999999998	-97.7553077989342	50.3299999999999	-252.02244438799	48.8699999999999	-200.012416315076	51.3699999999999	714.296161614016	49.27	-156.680158597055	49.23	-356.846306453008	49.21	-196.875450950984	49.51	3.09526525506953	67.8200000000002	5548.75031935205	49.4700000000003	-18.8338522169715	49.5899999999997	-7.14733648692345	48.2800000000002	-5.03719375399214	48.8600000000001	37.8058336689264	48.3000000000002	0.805130677008492	48.96	30.4717139829336	48.6100000000001	0.703722466028012	49.4100000000003	46.3862180239403	48.9099999999999	7.19484537296466	50.1399999999999	71.5366440659864	49.2599999999998	1.95887160100483	52.4400000000001	106.8045759489
50.89	29.2260893899083	49.2199999999999	13.8237793950111	48.9499999999999	14.4268291370508	49.78	223.14738848695	50.78	-95.6541333080168	50.4300000000001	-248.977247569997	48.9799999999998	-196.609701607031	51.4699999999998	693.528311745013	49.3699999999999	-153.277023915052	49.3399999999999	-349.445487011053	49.3099999999999	-189.666777083062	49.6100000000001	2.85460612303723	67.9200000000001	5548.34031195503	49.5700000000002	-18.751947417968	49.6900000000001	-6.6543480359087	48.3800000000001	-5.15870856690981	48.96	37.3236008429103	48.4099999999999	0.538178444003279	49.0600000000004	30.0953705569782	48.71	0.356455362975794	49.5100000000002	45.4732520339576	49.0099999999998	7.38960052501625	50.2399999999998	70.0694549450418	49.3699999999999	2.12019767297988	52.54	105.671526350989
50.99	28.0288829209212	49.3199999999999	14.0867983110411	49.05	14.2468020629849	49.89	220.792054767003	50.8799999999999	-93.5529588180088	50.53	-245.93205075098	49.0799999999999	-193.206986898076	51.6299999999999	656.728341594999	49.4699999999998	-147.26649433203	49.4400000000001	-342.044667569098	49.4100000000001	-182.458103215026	49.71	2.6139469920281	68.0299999999997	5547.95881955806	49.6700000000001	-18.6700426199877	49.79	-6.16135958591713	48.48	-5.28403933094523	49.0599999999999	36.8413680159847	48.5100000000002	0.389537810974616	49.2200000000003	29.3815315329766	48.8099999999999	0.00918826094675751	49.6200000000003	44.5602860449981	49.1199999999999	7.58435567797733	50.3400000000001	68.6022658239835	49.4699999999998	2.28152374495494	52.6399999999999	103.27159154599
51.12	26.4959959149564	49.43	14.3188084920212	49.16	14.0667749880095	49.99	218.436721046942	50.98	-89.57702155692	50.6400000000001	-239.603657733937	49.2199999999998	-189.804272190031	51.7299999999998	619.928371444985	49.5699999999999	-141.255964749007	49.54	-338.521378131077	49.52	-175.249429346991	49.8199999999999	2.37328786101898	68.1300000000001	5547.57732716007	49.77	-18.5881378220074	49.9000000000001	-5.9142035199784	48.5900000000001	-5.40937009498066	49.1599999999999	36.3591351889454	48.6100000000001	0.240897178969135	49.3200000000002	28.6676925089751	48.9200000000001	-0.338078840968592	49.7200000000003	43.6473200549017	49.27	7.7237301840114	50.4400000000001	67.1350767040622	49.5700000000002	2.35374564999802	52.75	100.871656740992
51.23	24.9631089079685	49.53	14.5508186730012	49.26	13.8867479139435	50.1	213.760414343028	51.0799999999999	-85.6010842959449	50.74	-233.275264716895	49.3199999999999	-182.765497676996	51.8299999999999	583.128401295085	49.6799999999998	-135.245435166098	49.6399999999999	-334.998088693055	49.6199999999999	-171.755886858023	49.9200000000001	2.38597407201269	68.2599999999998	5547.15273431509	49.8800000000001	-18.5062330230039	50	-5.66704745199331	48.6900000000001	-5.5347008589024	49.27	35.8769023629293	48.7199999999998	0.0922565460541591	49.4300000000003	27.9538534859967	49.02	-0.685345942997628	49.8200000000002	42.3900466118994	49.3799999999997	7.86310469095497	50.5500000000002	66.185225850063	49.6700000000001	2.4259675550411	52.8499999999999	98.4717219359936
51.33	23.4302219009805	49.64	14.7828288539813	49.37	13.9892685619998	50.2	209.084107639001	51.25	-81.6251470339466	50.8399999999999	-226.946871699965	49.4299999999998	-175.726723164075	51.9399999999998	546.32843114598	49.78	-132.638040265078	49.75	-331.474799255034	49.72	-168.262344369055	50.02	2.39866028402957	68.3600000000001	5546.72814147	49.98	-18.1999650629905	50.1700000000001	-5.41989138491772	48.79	-5.660031623961	49.3699999999999	34.9813079949399	48.8200000000002	0.210568147053891	49.5300000000002	27.6163578879505	49.1300000000001	-0.464156315047148	49.9200000000001	41.1327731679876	49.48	8.00247919698904	50.6500000000001	65.2353749960639	49.7799999999997	2.49818945997049	52.9499999999998	97.2048367289062
51.4400000000001	23.0945413629797	49.74	14.7518201190451	49.4699999999999	14.0917892109655	50.3099999999999	204.407800934973	51.3499999999999	-79.7503842629794	50.95	-223.663675500916	49.53	-168.687948651041	52.04	530.29631086406	49.8799999999999	-130.030645363036	49.8499999999999	-327.951509817012	49.8199999999999	-164.768801880086	50.1900000000001	2.41134649502328	68.46	5546.30354862502	50.0800000000004	-17.8936971040002	50.27	-5.6687375609954	48.8900000000003	-5.66384757496508	49.48	34.0857136269506	48.9200000000001	0.328879748053623	49.6300000000001	27.2788622899043	49.2599999999998	-0.242966688006163	50.0300000000002	39.8754997239621	49.5899999999997	7.91153247098464	50.7599999999998	64.2855241420648	49.8800000000001	2.57041136399039	53.0500000000002	95.9379515219325
51.5400000000001	22.7588608249789	49.8399999999999	14.7208113839952	49.5699999999999	14.1943098590218	50.41	202.086827949984	51.45	-77.8756214920122	51.0599999999999	-220.380479303003	49.6299999999999	-165.051888847074	52.1399999999999	514.264190583049	49.9799999999998	-127.423250462016	49.95	-320.875998562997	49.9300000000001	-161.275259391005	50.3	2.37752592499874	68.5599999999999	5545.87895577902	50.21	-17.5874291439868	50.3800000000001	-5.9175837359362	49	-5.66766352596915	49.5799999999999	33.1901192589612	49.0300000000002	0.447191349053355	49.7400000000002	26.941366692995	49.3699999999999	-0.0217770600556833	50.1700000000001	39.5311922699193	49.6900000000001	7.82058574600342	50.8600000000001	63.3356732890888	49.98	2.45590953704777	53.1599999999999	94.6710663149588
51.64	22.4231802869781	49.9399999999999	14.6898026490589	49.67	14.2968305069644	50.51	199.765854966017	51.5599999999999	-76.0008587209313	51.1700000000001	-217.097283103953	49.7399999999998	-161.415829042085	52.24	498.232070302038	50.0899999999999	-124.815855560087	50.05	-313.800487309095	50.03	-157.781716902036	50.4000000000001	2.3437053540647	68.6700000000001	5545.83585533203	50.3100000000004	-17.3630659819537	50.48	-6.16642991201388	49.0999999999999	-5.6714794779964	49.6799999999998	32.7767577180111	49.1700000000001	0.565502950053087	49.8400000000001	26.6038710949488	49.4699999999998	0.546679669014338	50.2800000000002	39.1868848159902	49.79	7.72963902102219	50.96	61.734000499996	50.0900000000001	2.34140770999147	53.2600000000002	93.4041811079851
51.75	22.0874997479541	50.11	14.5028426160252	49.78	14.3351227179664	50.61	197.444881982051	51.6599999999999	-74.1260959499641	51.27	-213.814086905927	49.8399999999999	-157.779769238005	52.3499999999999	471.027003522067	50.1999999999998	-119.631560312087	50.1600000000001	-306.724976055079	50.1300000000001	-151.310983321991	50.5	2.30988478404015	68.77	5545.79275488402	50.4200000000001	-17.1387028209438	50.5799999999999	-6.6624321539166	49.2000000000003	-5.67529542900047	49.79	32.3633961769474	49.2800000000002	0.405285108968201	49.9400000000001	26.3209266310014	49.5699999999997	1.11513639899385	50.3800000000001	38.8425773609242	49.8999999999996	7.63869229501779	51.0599999999999	60.1323277110168	50.1900000000001	2.22690588304886	53.3600000000001	91.6210727739326
51.85	21.3353765799411	50.2099999999999	14.3158825829914	49.88	14.3734149279453	50.71	195.123908997971	51.76	-71.1477432289485	51.3799999999999	-208.126216228948	49.9399999999998	-154.143709433015	52.4499999999998	443.821936741983	50.3	-114.447265063063	50.27	-303.172754239085	50.24	-144.84024974206	50.6000000000001	2.26337800199872	68.8699999999999	5545.74965443601	50.52	-16.9143396590243	50.6799999999998	-7.15843439695618	49.3099999999999	-5.45833515695904	49.8899999999999	31.9500346359973	49.3800000000001	0.245067267997001	50.0400000000004	26.0379821669403	49.6700000000001	1.68359312897337	50.48	38.4982699069951	50	7.40837106400249	51.1799999999998	58.5306549230609	50.29	2.04018215094948	53.46	89.8379644399938
51.96	20.5832534119281	50.3099999999999	14.1289225499577	49.9799999999999	14.4117071389473	50.8199999999999	192.802936012981	51.8699999999999	-68.1693905079328	51.48	-202.438345551968	50.04	-147.820396477073	52.55	416.616869962013	50.3999999999999	-109.262969815063	50.3799999999999	-299.620532423091	50.3499999999999	-141.863058652007	50.71	2.21687122007097	68.9699999999998	5545.706553988	50.6200000000003	-16.6899764980144	50.79	-7.65443663897258	49.4100000000003	-5.24137488400811	49.9899999999998	31.5366730949336	49.48	0.08484942600262	50.1500000000001	25.7550377019697	49.77	2.25204985804339	50.5800000000004	37.5668089849341	50.0999999999999	7.17804983196402	51.2799999999997	57.8788329880808	50.3899999999999	1.85345841896378	53.5700000000002	88.0548561069645
52.12	19.8311302439151	50.41	13.9419625170376	50.0899999999999	14.3474787009836	50.92	188.533974800976	51.97	-65.1910377860077	51.5799999999999	-196.750474874989	50.1499999999999	-141.497083521017	52.6599999999999	405.443923463054	50.51	-106.686069468083	50.48	-296.068310607097	50.45	-138.885867561044	50.8099999999999	2.17036443802954	69.0799999999999	5545.63969238109	50.73	-16.8794047430083	50.8899999999999	-8.15043888201217	49.5100000000002	-5.02059865993942	50.0999999999999	30.8186039509337	49.5900000000001	-0.193680015968312	50.25	25.8095888359549	49.8800000000001	2.61537524397681	50.6800000000003	36.6353480629869	50.2599999999998	6.94772860094872	51.3800000000001	57.2270110529871	50.4899999999998	1.66673468697809	53.6700000000001	87.5386329799994
52.22	19.4146876149262	50.52	13.7860112190538	50.2299999999999	14.2832502630199	51.02	184.265013587947	52.0699999999999	-64.0874478359592	51.6800000000001	-194.345800396945	50.25	-135.173770565075	52.76	394.270976963981	50.6099999999999	-104.109169122012	50.5799999999999	-292.516088791103	50.55	-135.908676470081	50.9200000000001	2.1238576559881	69.1799999999998	5545.57283077406	50.8300000000004	-17.0688329880022	50.9899999999998	-8.61435596596039	49.6199999999999	-4.79982243700761	50.25	30.1005348069339	49.6900000000001	-0.47220945805293	50.3600000000001	25.8641399689168	49.98	2.97870062900074	50.7800000000002	35.7038871409259	50.3599999999997	6.78784136698596	51.4899999999998	56.5751891180071	50.5999999999999	1.48001095499239	53.77	87.0224098529206
52.33	18.998244984914	50.62	13.6300599209562	50.3399999999999	14.2190218249425	51.17	182.317025358998	52.1699999999998	-62.9838578859108	51.79	-191.941125918902	50.3499999999999	-132.486517414009	52.8599999999999	383.098030465021	50.7099999999998	-101.532268775031	50.6800000000001	-286.11353116105	50.6500000000001	-132.931485380027	51.02	2.41912643605247	69.2799999999997	5545.54906961403	50.9300000000003	-17.2582612329961	51.0899999999997	-9.0782730499086	49.7200000000003	-4.57904621293892	50.3499999999999	29.382465662934	49.79	-0.750738900023862	50.46	25.9186911019924	50.0899999999997	3.34202601402467	50.8800000000001	35.1167336739309	50.4699999999998	6.62795413404638	51.5900000000001	55.923367183027	50.6999999999998	1.19400634605427	53.8699999999999	86.5061867259556
52.4300000000001	18.5818023549018	50.7199999999999	13.4741086239956	50.4399999999999	14.154793388002	51.27	180.369037130959	52.28	-61.880267935976	51.8900000000001	-189.536451440972	50.4499999999998	-129.799264262033	52.9699999999998	371.925083966062	50.8099999999999	-98.9553684280509	50.79	-279.710973530996	50.76	-129.954294289064	51.2	2.71439521600314	69.3899999999999	5545.52530845501	51.0400000000004	-17.672052639	51.21	-9.54219013397051	49.8200000000002	-4.35826998898392	50.4499999999998	29.0777580599979	49.8899999999999	-1.02926834199479	50.5700000000002	25.9732422359775	50.1900000000001	3.13689466997857	50.9900000000002	34.5295802059127	50.5699999999997	6.46806690099311	51.6900000000001	55.271545248047	50.7999999999997	0.908001738025632	53.98	85.9899635989905
52.53	17.8374158818997	50.8299999999999	12.9475584809597	50.54	13.920652785032	51.37	178.42104890201	52.3799999999999	-60.7766779859276	52	-187.131776962929	50.55	-127.11201111108	53.1299999999999	353.004918487045	50.9099999999999	-94.6146131490195	50.8899999999999	-273.308415901056	50.8599999999999	-124.623769225082	51.3	3.00966399504432	69.4899999999998	5545.501547296	51.1700000000001	-18.085844046027	51.3099999999999	-9.51010497590232	49.9200000000001	-4.13749376491523	50.5599999999999	28.7730504569481	49.9900000000002	-1.13660654801606	50.6700000000001	25.3602500699799	50.2999999999997	2.93176332502298	51.0900000000001	33.9424267380082	50.6700000000001	6.53850089997832	51.79	54.0308814180435	50.9000000000001	0.621997128973817	54.0799999999999	84.5992219509526
52.64	17.0930294088976	50.93	12.4210083390608	50.64	13.6865121819483	51.47	176.473060672947	52.49	-58.828580101931	52.1199999999999	-182.72434291498	50.6599999999999	-124.424757960014	53.24	334.084753007005	51.01	-90.2738578690787	50.99	-270.458080086996	50.96	-119.293244162009	51.4000000000001	3.35143955703643	69.5999999999999	5545.47778613608	51.27	-18.4996354520308	51.4099999999999	-9.47801981794782	50.02	-4.23298029591024	50.6599999999999	28.4683428529888	50.0999999999999	-1.24394475301415	50.7800000000002	24.7472579029591	50.4099999999999	2.72663198097689	51.2000000000003	33.3552732708995	50.77	6.60893489805403	51.8899999999999	52.7902175880399	51	0.522716253044564	54.2399999999998	83.2084803029147
52.74	16.3486429358954	51.04	11.894458196025	50.75	13.4523715789783	51.5699999999999	172.23994785104	52.5899999999999	-56.8804822179345	52.22	-178.316908867941	50.76	-119.363067280005	53.3399999999999	315.164587527988	51.1799999999998	-85.9331025900474	51.0899999999999	-267.60774427305	51.0699999999999	-113.962719098026	51.51	3.69321511800536	69.6999999999998	5545.45402497706	51.3700000000003	-18.9134268580347	51.5099999999998	-9.44593465999333	50.1300000000001	-4.32846682690524	50.7599999999998	28.1636352509622	50.1999999999998	-1.35128295903542	50.8800000000001	24.1342657369614	50.5099999999998	2.52150063704448	51.3000000000002	32.8935172190086	50.8699999999999	6.67936889703924	52	52.2013756940396	51.1599999999999	0.423435375978443	54.3400000000001	81.8177386549905
52.85	15.6042564628933	51.14	11.523859350973	50.8499999999999	13.282459413972	51.68	168.006835029018	52.6900000000001	-54.932384333938	52.3199999999999	-173.909474819993	50.8599999999999	-114.301376599997	53.4399999999998	307.417368547021	51.28	-84.169247657087	51.23	-264.757408459104	51.22	-111.609385125007	51.6100000000001	4.03499067999746	69.8000000000002	5545.19596415207	51.4700000000003	-19.3431397300401	51.6199999999999	-9.41384950090196	50.27	-4.42395335790025	50.8600000000001	27.945255193913	50.3000000000002	-1.18009172194888	50.98	23.4667224380019	50.6100000000001	2.2224300629432	51.4100000000003	32.4317611679135	50.9699999999998	6.74980289500127	52.1500000000001	51.6125337990161	51.2599999999998	0.32415450004919	54.4499999999998	80.9432201330083
52.95	15.2763126199034	51.24	11.1532605060347	50.9499999999999	13.1125472489657	51.78	163.773722206997	52.79	-54.0878763999899	52.4300000000001	-171.906715249975	50.9599999999998	-109.239685919988	53.55	299.670149566055	51.3799999999999	-82.4053927240129	51.3299999999999	-261.907072645045	51.3199999999999	-109.256051151988	51.71	4.23240022701066	69.9099999999999	5544.93790332708	51.5800000000004	-19.7728526020455	51.7199999999998	-9.16421011493185	50.3800000000001	-4.74021611296394	50.9699999999998	27.7268751369775	50.4000000000001	-1.00890048497604	51.0800000000004	22.7991791379054	50.71	1.92335948804612	51.5100000000002	31.9700051159089	51.0799999999999	6.64270198001304	52.25	51.0236919039926	51.3699999999999	0.224873622983068	54.5500000000002	80.0687016119355
53.0500000000001	14.9483687758902	51.3399999999999	10.7826616620059	51.0599999999999	12.9426350839594	51.88	159.540609384976	52.8999999999999	-53.2433684659281	52.53	-169.903955679956	51.0699999999999	-106.865248392069	53.6499999999999	291.922930585997	51.4799999999998	-80.6415377910525	51.4300000000001	-256.458001298029	51.4200000000001	-106.902717178059	51.8099999999999	4.42980977504703	70.0099999999998	5544.67984250209	51.6800000000003	-20.202565474051	51.8299999999999	-8.91457072998492	50.48	-5.05647886700444	51.0700000000002	27.5084950799283	50.5100000000002	-0.837709249026375	51.2400000000002	22.1316358389458	50.8199999999997	1.62428891394484	51.6100000000001	32.0954025319224	51.1799999999998	6.53560106502482	52.3600000000001	50.4348500099923	51.4699999999998	0.115388943981998	54.6500000000001	79.1941830899532
53.15	14.6204249329003	51.4399999999999	10.4120628169539	51.16	12.7727229189532	51.99	157.255484790994	53	-52.3988605309569	52.6299999999999	-167.901196110961	51.2199999999998	-104.490810863012	53.75	284.175711606053	51.5799999999999	-78.8776828580922	51.53	-251.008929952036	51.52	-104.54938320504	51.9100000000001	4.62721932308341	70.1199999999999	5544.445542836	51.7800000000002	-20.2184869390294	51.9299999999998	-8.66493134390112	50.5900000000001	-5.37274162195445	51.1700000000001	27.594822626952	50.6100000000001	-0.66651801205353	51.3400000000001	21.4640925389631	50.9200000000001	1.53034968400334	51.71	32.220799947936	51.3099999999999	6.42850015094609	52.46	49.5383801290927	51.5700000000002	0.00590426498092711	54.75	78.3196645689941
53.26	14.2924810899103	51.55	10.0414639720157	51.27	12.2344632060276	52.09	154.970360198035	53.0999999999999	-51.5543525970088	52.74	-165.898436540942	51.3199999999999	-102.116373334979	53.8499999999999	270.582114928061	51.6799999999998	-75.9762601170451	51.6399999999999	-245.55985860502	51.6199999999999	-100.221472298017	52.02	4.82462886998292	70.2599999999998	5544.21124317003	51.8900000000003	-20.234408405031	52.0299999999997	-8.44737711599919	50.6900000000001	-5.68900437690445	51.27	27.6811501729526	50.71	-0.495326774966998	51.4400000000001	20.6428504279756	51.02	1.43641045394816	51.8099999999999	32.3461973639496	51.4099999999999	6.25096523697266	52.5599999999999	48.6419102480795	51.6799999999998	-0.103580415043325	54.8499999999999	76.3253338819823
53.36	13.4514023159227	51.65	9.68871150200812	51.37	11.6962034940116	52.1899999999999	152.685235604963	53.24	-50.1707012689394	52.8399999999999	-163.895676970924	51.4199999999998	-99.741935806037	53.9499999999998	256.988518250068	51.79	-73.0748373770211	51.74	-242.961123073087	51.72	-95.8935613900849	52.1200000000001	4.68026285602718	70.3600000000001	5543.97694350405	51.9900000000002	-20.2503298700094	52.1700000000001	-8.22982288798357	50.8000000000002	-5.91402205100167	51.3800000000001	27.7674777189532	50.8099999999999	-0.435368513990397	51.5400000000004	19.8216083180114	51.1199999999999	1.34247122400666	51.9200000000001	32.4715947799632	51.5099999999998	6.07343032402241	52.6700000000001	47.7454403670663	51.7799999999997	-0.113784216978274	54.9499999999998	74.3310031959936
53.46	12.610323541935	51.75	9.33595903200057	51.4799999999999	11.1579437819955	52.29	150.400111010981	53.3399999999999	-48.7870499399605	52.9400000000001	-160.245168836923	51.53	-95.6135471510606	54.05	243.394921572076	51.8899999999999	-70.1734146371109	51.8399999999999	-240.36238754104	51.8299999999999	-91.565650482039	52.24	4.53589684207145	70.46	5543.74264383807	52.0900000000001	-20.266251336011	52.27	-8.01226866099114	50.9000000000001	-6.13903972396201	51.48	27.8538052659769	50.9200000000001	-0.375410253013797	51.6500000000001	19.0003662069103	51.2599999999998	1.24853199497466	52.02	32.3120224319382	51.6099999999997	5.89589541095847	52.77	46.8489704860531	51.8800000000001	-0.123988020050092	55.0599999999999	72.336672510005
53.5600000000001	12.0971886109373	51.85	9.35380540602182	51.5799999999999	10.7895962349858	52.39	146.148579848955	53.4400000000001	-47.4033986109816	53.05	-156.594660701899	51.6299999999999	-91.4851584950611	54.1599999999999	237.54854387505	51.9899999999998	-69.0358468290242	51.9400000000001	-237.763652008994	51.9300000000001	-89.5910735470125	52.3400000000001	4.39153082800203	70.5700000000002	5543.19939163702	52.1900000000001	-20.2040457779731	52.3699999999999	-7.79471443297552	51	-6.36405739794554	51.5799999999999	27.5880363409442	51.02	-0.486643229010042	51.75	18.8466673949961	51.3600000000001	0.982615200996406	52.1700000000001	32.1524500849364	51.71	5.71836049698504	52.8699999999999	46.5413425000634	51.98	-0.134191823008223	55.1599999999999	71.2168603449754
53.6600000000001	11.5840536809628	51.9599999999999	9.37165178106625	51.68	10.421248687976	52.5	141.897048687042	53.55	-46.8642552159508	53.1500000000001	-154.946912137916	51.7299999999998	-87.3567698390616	54.26	231.702166177001	52.0899999999999	-67.8982790220743	52.04	-235.164916477061	52.04	-87.6164966119859	52.45	4.2471648140463	70.6700000000001	5542.65613943505	52.3000000000002	-20.1418402200488	52.48	-7.78242367891835	51.1100000000001	-6.27281231697907	51.6799999999998	27.322267415002	51.1799999999998	-0.597876205006287	51.8500000000004	18.6929685839914	51.46	0.716698408041339	52.27	31.9928777369114	51.8099999999999	5.82352246601658	52.98	46.2337145130505	52.0900000000001	-0.144395624943172	55.2800000000002	70.0970481799459
53.77	11.0709187499651	52.12	9.38949815497381	51.79	10.0529011399431	52.6	139.930642117974	53.6499999999999	-46.32511182092	53.25	-153.29916357291	51.8399999999999	-85.6028187120046	54.3599999999999	225.855788479976	52.2099999999998	-66.7607112141013	52.1399999999999	-232.566180944104	52.1400000000001	-85.6419196779825	52.55	4.07114671406816	70.77	5542.112887234	52.4000000000001	-20.0796346630341	52.5799999999999	-7.77013292497486	51.21	-6.18156723692209	51.7799999999997	27.0564984899693	51.2800000000002	-0.709109181002532	51.9500000000003	18.5392697729867	51.5599999999999	0.450781614972584	52.3700000000003	31.7079079729865	51.9200000000001	5.92868443504813	53.0799999999999	45.9260865270608	52.1900000000001	-0.335969877028219	55.3800000000001	68.9772360149163
53.87	10.5577838199906	52.2199999999999	9.40734453001824	51.89	9.68455359304699	52.7	137.964235550044	53.76	-45.7859684260029	53.3599999999999	-151.651415007905	51.9399999999998	-83.8488675840381	54.4699999999998	220.009410783064	52.3199999999999	-65.6231434070378	52.27	-227.736496878038	52.27	-82.1779195759973	52.6500000000001	3.89512861499952	70.8800000000001	5541.80393469801	52.5100000000002	-20.0015076389946	52.6799999999998	-7.75784217091768	51.3099999999999	-6.09032215595562	51.8899999999999	26.704402018936	51.3899999999999	-0.820342156998777	52.0600000000004	18.385570961982	51.6700000000001	0.278804051959014	52.48	31.4229382089479	52.02	6.03384640396598	53.1799999999998	44.8536265350867	52.29	-0.527544127976398	55.4899999999998	67.85742385091
53.97	10.0446488899024	52.3199999999999	9.67384155296713	51.99	9.31620604603722	52.8099999999999	135.997828980976	53.8599999999999	-45.2468250309721	53.46	-150.003666443922	52.04	-82.0949164569811	54.5699999999999	210.024744618977	52.4199999999998	-62.7883283730171	52.3799999999999	-222.906812812084	52.3699999999999	-78.7139194729889	52.75	3.8634765290908	70.98	5541.49498216304	52.6100000000001	-19.9233806159782	52.79	-7.96310564396663	51.4200000000001	-5.99907707498915	51.9899999999998	26.3523055480164	51.4900000000002	-0.952683540958787	52.23	17.8308535049609	51.77	0.106826488035949	52.5800000000004	31.1379684449093	52.1199999999999	6.31654328594777	53.2799999999997	43.7811665420895	52.3899999999999	-0.719118379038264	55.5900000000001	66.2434583189224
54.13	9.71545610298108	52.42	9.94033857500654	52.0899999999999	9.50252892096159	52.91	134.031422412022	53.96	-43.6255821599616	53.5599999999999	-148.355917878916	52.1499999999999	-80.3409653290146	54.6699999999998	200.040078455004	52.52	-59.95351333911	52.48	-220.675864278064	52.47	-75.2499193710037	52.8600000000001	3.83182444409158	71.0799999999999	5541.18602962706	52.71	-19.8452535929619	52.8899999999999	-8.16836911792507	51.52	-6.1082413699296	52.0900000000001	26.0002090759599	51.5900000000001	-1.0850249240093	52.3300000000004	17.2761360479399	51.8699999999999	-0.0651510749776207	52.6800000000003	30.8529986809845	52.2599999999998	6.59924016804325	53.3899999999999	42.7087065500018	52.5	-0.900488827028312	55.6900000000001	64.629492787958
54.23	9.38626331594605	52.53	10.2068355979554	52.24	9.68885179599965	53.01	132.065015843978	54.0599999999999	-42.0043392889511	53.6600000000001	-145.28787763993	52.25	-76.8611281490621	54.77	190.055412292054	52.6299999999999	-57.1186983050893	52.5799999999999	-218.444915745067	52.5799999999999	-71.7859192690185	52.97	3.80017235806918	71.1900000000001	5540.87707709107	52.8100000000004	-19.7671265699455	53	-8.37363259097401	51.6199999999999	-6.21740566498374	52.25	25.6481126049266	51.6900000000001	-1.21736630796931	52.4400000000001	16.721418591942	51.9699999999998	-0.237128639014372	52.7800000000002	30.3521296259532	52.3699999999999	6.88193705002504	53.4899999999998	41.9438745429943	52.5999999999999	-1.08185927604154	55.79	63.0155272569937
54.33	9.05707052993421	52.63	10.4733326199948	52.3399999999999	10.2435222180475	53.17	128.627483358969	54.1699999999998	-40.3830964179406	53.76	-142.219837401967	52.3499999999999	-73.3812909680864	54.8799999999999	185.917123824993	52.7299999999998	-55.4214510780184	52.6900000000001	-216.213967211047	52.6800000000001	-70.2964961020598	53.0699999999999	3.76852027306995	71.3099999999999	5540.59169858408	52.9100000000003	-19.5786634160413	53.0999999999999	-8.57889606493245	51.73	-6.3265699599242	52.3600000000001	25.3371724739964	51.79	-1.34970769204301	52.5400000000004	16.3203999469488	52.0699999999997	-0.469423000026836	52.8800000000001	29.851260570922	52.4699999999998	7.16463393200684	53.5900000000001	41.17904253701	52.6999999999998	-1.26322972403159	55.8899999999999	62.5213738909451
54.4400000000001	9.24101267298738	52.73	10.721983268013	52.4399999999999	10.7981926399816	53.27	125.18995087396	54.27	-39.3009969419609	53.8699999999999	-139.151797162981	52.4599999999998	-69.9014537880203	54.9799999999998	181.778835359069	52.8299999999999	-53.7242038520844	52.79	-213.983018677027	52.78	-68.807072934078	53.2	3.85784353306917	71.4099999999999	5540.30632007709	53.0100000000002	-19.3902002610002	53.23	-8.60882811991814	51.8299999999999	-6.52697933594482	52.46	25.0262323429524	51.9000000000001	-1.37081610000678	52.6400000000003	15.9193813009324	52.1799999999998	-0.7017173610393	52.9900000000002	29.3503915149813	52.5699999999997	6.77255357095419	53.6999999999998	40.4142105310257	52.8099999999999	-1.44460017304482	56	62.0272205248966
54.5400000000001	9.42495481695005	52.8399999999999	10.9706339160311	52.55	11.3528630620294	53.37	121.752418389974	54.3799999999999	-38.2188974659812	53.97	-137.731505489	52.5599999999999	-68.1755677350111	55.1299999999999	177.640546893031	52.9399999999998	-52.0269566260367	52.8899999999999	-209.74837464405	52.8900000000001	-67.3176497670056	53.3	3.94716679409157	71.52	5540.02094156999	53.1600000000003	-19.2017371069824	53.3299999999999	-8.63876017490384	51.9300000000003	-6.72738871196543	52.5599999999999	24.7152922119085	52	-1.39192450797054	52.7400000000002	15.5183626559392	52.2799999999997	-0.934011722051764	53.0900000000001	29.1344922239887	52.6799999999998	6.38047320899204	53.8000000000002	39.6493785240182	52.9099999999999	-1.25799917395852	56.0999999999999	61.5330671579386
54.64	9.60889696091272	52.9399999999999	11.2192845640493	52.65	11.9075334839636	53.48	120.281292474033	54.48	-37.1367979889783	54.1299999999999	-136.311213814906	52.6599999999999	-66.4496816820019	55.2299999999998	173.502258426083	53.04	-50.3297093990795	52.99	-205.513730611074	52.99	-65.8282266000469	53.4000000000001	4.03649005500029	71.6199999999999	5540.04451559808	53.27	-19.0914009749577	53.4400000000001	-8.66869223091271	52.04	-6.92779808798605	52.6599999999999	24.756448552921	52.0999999999999	-1.413032916048	52.8400000000001	15.117344010946	52.3899999999999	-0.994328520050658	53.25	28.918592932996	52.7799999999997	5.98839284805308	53.9099999999999	38.8845465180339	53.0099999999998	-1.07139817498592	56.2399999999998	61.0389137920038
54.75	9.79283910498907	53.1	11.12487573198	52.76	12.3076360340519	53.58	118.810166557978	54.5799999999999	-36.0546985129986	54.24	-134.890922140926	52.76	-64.7237956289928	55.3299999999999	167.081881464014	53.1799999999998	-48.5939942890354	53.0899999999999	-201.279086579007	53.0899999999999	-63.3785897590542	53.51	4.1258133149995	71.7199999999998	5540.06808962708	53.3700000000003	-18.9810648439561	53.54	-8.49336081193997	52.1400000000003	-7.12820746491616	52.7599999999998	24.7976048929104	52.21	-1.43414132401176	52.9500000000003	14.7776969170081	52.4899999999998	-1.05464531804955	53.3500000000004	28.7026936409802	52.8899999999999	5.31361560399546	54.1599999999999	36.5617422810374	53.1599999999999	-0.884797176013308	56.3400000000001	60.1813441119248
54.85	9.51262893693183	53.1999999999999	11.0304669000243	52.86	12.7077385840266	53.6899999999999	117.339040642037	54.6800000000001	-34.402503757974	54.3399999999999	-132.192501567943	52.8699999999999	-62.9979095759836	55.4399999999998	160.661504502059	53.28	-46.8582791780818	53.23	-197.04444254603	53.21	-60.9289529170383	53.6100000000001	4.24678866102113	71.8200000000002	5540.09166365609	53.4700000000003	-18.8707287129546	53.6399999999999	-8.3180293939904	52.2800000000002	-7.34496059499179	52.8600000000001	24.8387612339229	52.3099999999999	-1.34316994194705	53.0500000000002	14.4380498239798	52.5899999999997	-1.11496211502526	53.4500000000003	28.4867943499876	52.9899999999998	4.63883836096102	54.2599999999998	36.1651721700582	53.27	-0.516825729050652	56.4400000000001	59.3237744329826
54.95	9.2324187679651	53.3099999999999	10.9360580679549	52.9699999999999	13.1078411340013	53.79	113.774157453008	54.79	-32.7503090029495	54.4400000000001	-129.494080993936	52.9699999999998	-60.417397889978	55.54	154.24112753908	53.3799999999999	-45.1225640680377	53.3399999999999	-195.040747047074	53.3199999999999	-59.9687392430042	53.72	4.36776400704275	71.9299999999998	5540.11523768406	53.5700000000002	-18.7603925810436	53.7399999999998	-8.14269797592715	52.3800000000001	-7.56171372495373	52.9699999999998	24.8799175739123	52.4200000000001	-1.25219855999603	53.1500000000001	14.0984027309514	52.6900000000001	-1.17527891302416	53.5599999999999	28.001177901956	53.0899999999997	3.96406111701708	54.3600000000001	35.7686020580559	53.3699999999999	-0.148854281974309	56.5500000000002	58.4662047529037
55.0600000000001	8.95220859990786	53.41	10.5929985879811	53.0699999999999	13.507943683976	53.89	110.209274262957	54.8899999999999	-31.098114247925	54.55	-126.79566041993	53.0699999999999	-57.8368862049956	55.6399999999999	151.959039043049	53.4899999999998	-45.0840961840413	53.4400000000001	-193.037051548004	53.4200000000001	-59.0085255690838	53.8199999999999	4.48873935306437	72.0299999999997	5540.10180644605	53.6800000000003	-18.8906931059591	53.8399999999997	-7.96736655797758	52.4900000000002	-7.77846685491568	53.0700000000002	24.7386024769867	52.52	-1.14011876996756	53.25	14.1597742829163	52.7999999999997	-1.19006712100145	53.6600000000003	27.5155614539244	53.27	3.28928387295946	54.4699999999998	35.3720319460535	53.4699999999998	0.219117164988347	56.6500000000001	58.1027884389869
55.1600000000001	8.48805628800164	53.51	10.2499391080073	53.2299999999999	13.3533758120166	54	106.644391073019	55	-30.5280189689938	54.6500000000001	-124.097239845923	53.2299999999998	-55.2563745200132	55.75	149.676950547018	53.5899999999999	-45.0456283000449	53.55	-191.033356049047	53.53	-58.0483118950497	53.9200000000001	4.60971469999549	72.1300000000001	5540.08837520701	53.7800000000002	-19.0209936309884	53.9499999999998	-8.00048542600962	52.5900000000001	-7.79481060897069	53.1799999999998	24.5972873799474	52.6199999999999	-1.02803898096226	53.3500000000004	14.2211458349948	52.9000000000001	-1.20485532897874	53.7600000000002	27.0299450060065	53.3699999999999	2.81281686704915	54.5700000000002	34.9754618350744	53.5700000000002	0.587088612974185	56.7600000000002	57.7393721259796
55.27	8.02390397598174	53.62	9.90687962803349	53.3299999999999	13.1988079399434	54.1	103.079507882967	55.0999999999999	-29.957923689949	54.76	-122.819110946921	53.3299999999999	-54.4017488870168	55.8499999999999	147.39486205201	53.6899999999998	-45.0071604160485	53.6499999999999	-187.833032540993	53.6300000000001	-57.0880982220388	54.02	4.60084733003896	72.27	5540.07494396899	53.8800000000001	-19.1512941549945	54.0499999999997	-8.03360429290478	52.6900000000001	-7.81115436291202	53.2799999999997	24.4559722829081	52.7199999999998	-0.915959191047477	53.4500000000003	14.2825173869596	53.0099999999998	-1.21964353695603	53.8600000000001	26.7602278489676	53.4699999999998	2.33634986102516	54.6700000000001	34.3040359340421	53.6700000000001	0.964370678957494	56.8600000000001	57.3759558119491
55.37	7.55975166293865	53.7199999999999	9.56382014703649	53.4399999999999	13.0442400669608	54.21	100.98575060897	55.25	-29.3878284109041	54.8599999999999	-121.540982046895	53.4299999999998	-53.5471232550435	55.9599999999998	145.11277355507	53.79	-44.968692532052	53.75	-184.63270903203	53.74	-56.1278845480047	54.1800000000001	4.59197995905924	72.3699999999999	5540.03793870106	53.9900000000002	-19.3919308110253	54.1599999999999	-8.06672316093682	52.8000000000002	-7.82749811696704	53.3899999999999	24.2735008449699	52.8299999999999	-0.803879401019003	53.5600000000004	14.3438889389245	53.1100000000001	-1.17411494704811	53.96	26.4905106919286	53.5699999999997	1.85988285500116	54.7799999999997	33.6326100319866	53.77	1.34165274505449	56.96	57.0125394989418
55.47	7.09559935091875	53.8299999999999	9.33964138698684	53.54	12.8223765940447	54.3199999999999	98.8919933349734	55.3499999999999	-28.817733131973	54.96	-120.262853146983	53.53	-52.6924976230703	56.0599999999999	140.885380409031	53.8999999999999	-43.991258206006	53.8499999999999	-181.43238552409	53.8399999999999	-54.3487497830029	54.29	4.46213724308109	72.48	5540.00093343404	54.0900000000001	-19.6325674669424	54.2599999999998	-8.27517344691842	52.9000000000001	-7.84384186999887	53.4899999999998	24.0910294079413	52.9299999999998	-0.69179961201371	53.6600000000003	14.553306394987	53.2799999999997	-1.12858635702651	54.0700000000002	26.2207935350034	53.6799999999998	2.05819309303479	54.8800000000001	32.961184131068	53.8800000000001	1.7189348110378	57.0599999999999	55.8476151669538
55.58	6.70418964398323	53.93	9.11546262705087	53.64	12.6005131199918	54.42	96.7982360609767	55.46	-28.4240252699419	55.0599999999999	-117.854766255959	53.6399999999999	-51.8378719909833	56.1699999999998	136.657987262083	54	-43.0138238790505	53.95	-180.235757514083	53.9400000000001	-52.5696150180011	54.3900000000001	4.33229452698924	72.5799999999999	5539.96392816703	54.1900000000001	-19.8732041229732	54.3599999999997	-8.4836237330137	53	-7.77395871000408	53.5900000000001	23.9085579700031	53.0300000000002	-0.479971811955693	53.7600000000002	14.762723851959	53.3800000000001	-1.0830577670049	54.1800000000003	25.9510763779645	53.7799999999997	2.25650333004523	54.98	32.2897582300357	53.98	1.72824543005845	57.1700000000001	54.6826908349658
55.6800000000001	6.31277993693402	54.04	8.89128386597804	53.75	12.378649646962	54.52	94.70447878698	55.5599999999999	-28.030317408934	55.1700000000001	-115.446679364936	53.7399999999998	-50.3736979150062	56.27	132.430594115021	54.0999999999999	-42.036389552095	54.0599999999999	-179.039129505099	54.05	-50.7904802529993	54.49	4.20245181101109	72.6799999999998	5539.92692290103	54.2900000000004	-20.113840779004	54.4699999999998	-8.6920740189953	53.0999999999999	-7.70407555000929	53.6999999999998	23.7260865319513	53.1700000000001	-0.268144013034544	53.8700000000003	14.9721413079078	53.48	-1.0375291769833	54.2800000000002	25.6271445219909	53.8899999999999	2.45481356796518	55.1500000000001	32.0149024410057	54.0900000000001	1.73755604896542	57.3000000000002	53.5177665029778
55.78	5.92137022897532	54.15	9.01016458601589	53.8499999999999	12.3113540449822	54.63	91.5647561589594	55.6599999999999	-27.6366095470166	55.27	-113.038592473913	53.8399999999999	-48.9095238390291	56.3799999999999	130.485289465014	54.2099999999998	-41.0974231100454	54.1600000000001	-177.842501496002	54.22	-49.9715591610084	54.6000000000001	4.07260909400975	72.7799999999997	5539.44735750099	54.4000000000001	-20.385552380958	54.5699999999997	-8.9005243049769	53.21	-7.63419238899132	53.7999999999997	23.7399794369821	53.27	-0.0563162139997075	53.9700000000003	15.120187212915	53.5799999999999	-1.30276496201986	54.3800000000001	25.3032126659036	53.9899999999998	2.65312380497562	55.2599999999998	31.7400466510662	54.1900000000001	1.74686666798607	57.4000000000001	52.7162584849066
55.89	5.99411283394602	54.25	9.12904530503056	53.9499999999999	12.2440584440255	54.73	88.4250335300294	55.76	-27.8129969649399	55.3699999999999	-111.908634482916	53.9499999999998	-47.445349763052	56.4799999999998	128.539984813983	54.3099999999999	-40.1584566670863	54.28	-176.645873485995	54.3199999999999	-49.1526380700407	54.7	4.16536040199844	72.8899999999999	5538.96779210208	54.5	-20.6572639820024	54.6700000000001	-9.07362480893426	53.3099999999999	-7.54796547494152	53.9000000000001	23.753872342013	53.3800000000001	0.0434317950066543	54.0700000000002	15.2682331170126	53.6900000000001	-1.56800074796593	54.48	24.9792808099301	54.0899999999997	2.71840004700152	55.3600000000001	31.4651908620363	54.29	1.75617728598354	57.5100000000002	51.914750466949
55.99	6.06685543891672	54.36	9.24792602495472	54.0599999999999	12.1767628429552	54.83	87.3790681760056	55.8699999999999	-27.9893843819536	55.47	-110.778676491918	54.05	-46.8358013200714	56.5799999999999	126.594680163066	54.4099999999999	-39.2194902240135	54.3799999999999	-174.010144095064	54.4200000000001	-48.333716979073	54.8	4.25811170907764	72.9899999999998	5538.48822670307	54.6100000000001	-20.9289755830468	54.7799999999997	-9.24672531391479	53.4200000000001	-7.4617385610054	54	23.7677652469301	53.48	0.143179805036198	54.2200000000003	15.4162790209966	53.79	-1.83323653300249	54.5800000000004	24.9250661109954	54.27	2.78367628800424	55.4699999999998	30.7731350540053	54.3899999999999	1.17304672505725	57.6100000000001	51.1132424479683
56.13	6.1395980440011	54.4599999999999	9.36680674396939	54.16	12.1094672409754	54.9399999999999	86.3331028219818	55.97	-28.1657717999906	55.5799999999999	-109.648718500921	54.1499999999999	-46.2262528760675	56.6899999999998	124.649375512035	54.52	-38.2805237820776	54.48	-171.374414702996	54.53	-47.4021819260315	54.9000000000001	4.35086301706633	73.0900000000001	5538.04566657107	54.71	-20.9600505279468	54.8800000000001	-9.41982581798584	53.52	-7.3755116469556	54.0999999999999	23.9641295900128	53.5799999999999	0.242927814042559	54.3200000000002	15.5643249260038	53.8899999999999	-2.14400090897016	54.6900000000001	24.8708514119471	54.3699999999999	2.84895252900697	55.5700000000002	30.0810792460879	54.4899999999998	0.589916164017268	57.71	50.3117344298971
56.23	6.2123406489718	54.5599999999999	9.2786095530073	54.27	11.8267199879938	55.04	85.287137467958	56.0699999999999	-28.3421592170043	55.6800000000001	-108.518760509924	54.26	-45.6167044330869	56.79	121.192269867038	54.6199999999999	-36.6873035870867	54.5799999999999	-168.738685312064	54.6300000000001	-46.4706468729901	55.01	4.44361432403184	73.1999999999998	5537.60310643804	54.8100000000004	-20.9911254739836	54.98	-9.3844760359616	53.6199999999999	-7.2892847319963	54.2399999999998	24.1604939329818	53.6799999999998	0.342675823958416	54.4200000000001	15.3683446749255	53.9899999999998	-2.45476528402833	54.79	24.8166367128988	54.4699999999998	2.71591853299924	55.6700000000001	29.3890234380569	54.5900000000001	0.00678560297728836	57.8200000000002	49.4466778009155
56.33	6.3239091369951	54.67	9.19041236102203	54.37	11.543972733989	55.17	84.2411721140479	56.1699999999998	-28.3498360179237	55.78	-107.388802518926	54.3599999999999	-45.007155989083	56.8999999999999	117.73516422204	54.7299999999998	-35.0940833940285	54.6900000000001	-167.299583929093	54.73	-45.5391118190391	55.1100000000001	4.66620834799869	73.3099999999999	5537.16054630604	54.9200000000001	-21.0222004189973	55.0799999999999	-9.34912625393736	53.73	-7.08544726296623	54.3499999999999	24.3568582749276	53.79	0.164152147021923	54.5300000000002	15.1723644249842	54.0999999999999	-2.76552965999599	54.8900000000003	24.7624220139642	54.5699999999997	2.58288453699151	55.7799999999997	28.9718234200791	54.6999999999998	-0.585655577992839	57.9200000000001	48.5816211709107
56.4400000000001	6.43547762399521	54.77	9.10221516903675	54.4699999999999	11.2612254810074	55.28	81.8467555980078	56.28	-28.3575128179336	55.8900000000001	-105.292145963972	54.4599999999998	-43.4809800690346	57	114.278058577042	54.8299999999999	-33.5008632000608	54.79	-165.860482547032	54.8399999999999	-44.6075767659977	55.24	4.88880237207923	73.4200000000001	5536.71798617404	55.02	-21.0532753640109	55.1799999999998	-9.3137764729363	53.8299999999999	-6.88160979393615	54.4499999999998	24.5532226180103	53.8899999999999	-0.014371529005075	54.6300000000001	14.9763841749291	54.1999999999998	-2.82366186604577	54.9900000000002	24.6951048889059	54.6799999999998	2.44985053996061	55.8800000000001	28.5546234010781	54.7999999999997	-1.17809675793978	58.02	47.7165645419291
56.5400000000001	6.54704611190482	54.87	8.89513725803681	54.5799999999999	11.0457738289824	55.38	79.4523390819677	56.3799999999999	-28.3651896189667	55.99	-103.195489408904	54.5599999999999	-41.9548041480766	57.1299999999999	112.766257582052	54.9299999999998	-32.8466094490523	54.8899999999999	-164.421381165084	54.9400000000001	-44.4949628030145	55.3400000000001	5.11139639604608	73.52	5536.30973303109	55.1600000000003	-20.8575161319686	55.29	-9.27842669091206	53.9300000000003	-6.67777232399658	54.5499999999997	24.474946807004	53.9900000000002	-0.192895205032073	54.73	14.6323580199805	54.3099999999999	-2.88179407402822	55.0900000000001	24.6277877639614	54.7799999999997	2.40330856797755	55.9899999999998	28.137423382077	54.9000000000001	-1.77053793800042	58.1199999999999	47.6530159299955
56.64	6.58587199393423	54.98	8.68805934703687	54.68	10.830322176048	55.48	77.0579225669508	56.48	-28.1964790019629	56.1299999999999	-102.228790844947	54.6599999999999	-40.4286282280282	57.24	111.254456588085	55.03	-32.1923556970205	54.99	-162.982279783023	55.04	-44.3823488410544	55.4400000000001	5.40898931808442	73.6199999999999	5535.90147988803	55.2600000000002	-20.66175690004	55.3899999999999	-9.2430769090015	54.04	-6.56016176890262	54.6599999999999	24.3966709969072	54.0999999999999	-0.471166890974928	54.8300000000004	14.2883318649183	54.4200000000001	-2.93992628098749	55.2000000000003	24.5604706399263	54.8799999999997	2.35676659701767	56.1599999999999	27.478329552082	55	-2.36297911794736	58.25	47.5894673189714
[truncated: 1,307 more rows]
[truncated: 80 more columns]
