# Supplementary material for: Editorial Note: The role of 9-O-acetylated glycan receptor moieties in the typhoid toxin binding and intoxication
Source: PLoS Pathog. 2026 Jul 13;22(7):e1014413. doi: 10.1371/journal.ppat.1014413 (PMC13362111; doi:10.1371/journal.ppat.1014413)
Supplement: S1 File — (ZIP) [file ppat.1014413.s001.zip › SPR Data/OpenSPR/2020-01-06--16-14-49--TyT WT/TraceDrawerExport/2020-01-06--16-14-49--TyT WT_FullTestPreview.txt]

x_CH1	y_CH1
5.43
5.53
5.63
5.74
5.84
5.94
6.05
6.15
6.26
6.36
6.46
6.56
6.66
6.76
6.86
6.97
7.07
7.17
7.28
7.38
7.48
7.59
7.69
7.79
7.89
8	0
8.1	0.0532865800551008
8.2	0.0986578040738095
8.3	0.133415775053436
8.41	0.161983302064073
8.51	0.184360384992033
8.61	0.198129824980242
8.72	0.202460529067139
8.82	0.207205217066075
8.92	0.212363890000233
9.03	0.22389304808712
9.13	0.242026634055037
9.24	0.266764649040852
9.34	0.302529900977788
9.44	0.344899581023128
9.55	0.390429888057042
9.65	0.439120821056349
9.75	0.494333507049305
9.85	0.546102392036119
9.96	0.594427474993608
10.06	0.638471533989105
10.16	0.679071790045782
10.26	0.702710510040561
10.36	0.709387694087127
10.47	0.699103340025431
10.57	0.674230086019634
10.67	0.635839097071766
10.78	0.583817538085896
10.88	0.518278244044268
10.98	0.452731734071676
11.09	0.387178009077616
11.19	0.321617068038904
11.3	0.279419366052025
11.4	0.250732183985747
11.5	0.235555521044262
11.61	0.234960543025409
11.71	0.249690129066948
11.82	0.279744280078376
11.92	0.325122995036509
12.02	0.367605354085754
12.13	0.411901758980093
12.23	0.458012208014225
12.33	0.496083983080098
12.44	0.53197889508283
12.54	0.56569694402242
12.65	0.597238131035738
12.75	0.6136878749885
12.85	0.626146710033026
12.96	0.634614639011488
13.06	0.643802060039889
13.16	0.648998573979043
13.27	0.64903628299362
13.37	0.643915189016298
13.47	0.646713907030971
13.58	0.648344729029304
13.68	0.648807655011296
13.79	0.659203219015581
13.89	0.668430887003524
13.99	0.673510514047848
14.1	0.674442100034867
14.2	0.673876913083404
14.3	0.670331582000472
14.41	0.663806105990261
14.51	0.645212776021253
14.61	0.623639302034462
14.72	0.598456919078671
14.82	0.569665628063376
14.93	0.533387356995263
15.03	0.496480323022297
15.13	0.45894452500761
15.24	0.41812869505975
15.34	0.376684103002844
15.44	0.344729375001407
15.55	0.322264514011295
15.65	0.309289517986144
15.75	0.304194089039811
15.85	0.309217288986474
15.96	0.328237190046821
16.06	0.357375721023345
16.17	0.391214078035773
16.27	0.429752260060923
16.37	0.472990268008289
16.48	0.517682047075141
16.58	0.556955023057526
16.68	0.590809196069131
16.78	0.621483628037822
16.89	0.644087988007414
16.99	0.662845478018426
17.1	0.677756100003535
17.2	0.688899491024131
17.3	0.701614816989604
17.4	0.715902078013642
17.5	0.724888697050119
17.6	0.739325322001605
17.71	0.748518020031952
17.81	0.75246678898111
17.91	0.752840992049642
18.01	0.746399333024783
18.11	0.73314181099704
18.22	0.718407591079995
18.32	0.696857508046378
18.42	0.674079063060162
18.52	0.650072257030843
18.62	0.624627921979481
18.73	0.604771089001588
18.83	0.590501756050799
18.93	0.582801829068558
19.03	0.580689404046097
19.13	0.576329883983817
19.24	0.569723271041767
19.34	0.560869564083077
19.44	0.548404465007479
19.54	0.528104772001825
19.65	0.4963015770727
19.75	0.456663789009326
19.85	0.41668300798392
19.95	0.376359236042845
20.06	0.335692473072413
20.16	0.291823376983302
20.27	0.255445884022265
20.37	0.226559994075615
20.48	0.200942504989143
20.58	0.183798524062695
20.68	0.178410498051562
20.79	0.184778427069432
20.89	0.198759145064287
21	0.217004215073757
21.1	0.239513636984157
21.21	0.276981346019056
21.31	0.315044499984651
21.41	0.34819794507257
21.52	0.376441680032258
21.62	0.397831779991975
21.72	0.410047818036219
21.83	0.413089795983979
21.93	0.403609273007532
22.03	0.384954689025108
22.14	0.35596053601239
22.24	0.316626813059884
22.34	0.272774865038627
22.44	0.227757410016238
22.54	0.18157444606004
22.64	0.135187994033004
22.75	0.0876360350048344
22.85	0.0474830840175855
22.95	0.0147291430039331
23.05	-0.0106257889456174
23.15	-0.024133756937772
23.25	-0.0290772089783786
23.36	-0.02760858194506
23.46	-0.0175754379370119
23.56	-0.00232621493978513
23.66	0.0195615469920085
23.77	0.0480878480857427
23.87	0.0691830150572059
23.97	0.0883522050116881
24.07	0.105595417039694
24.17	0.117630205068053
24.27	0.128701033986545
24.38	0.141531908980141
24.48	0.156122830048844
24.58	0.178879931013398
24.68	0.205323055070039
24.78	0.235452204037756
24.88	0.274772533089163
24.99	0.315626446990791
25.09	0.357101134000004
25.19	0.399196595026297
25.3	0.438821391981037
25.4	0.475380938041781
25.5	0.508875232981154
25.61	0.536246581987143
25.71	0.560552679985449
25.81	0.57808767098777
25.92	0.58885155203825
26.02	0.594996763993549
26.12	0.598858578996442
26.22	0.599014536987852
26.33	0.597594055079753
26.43	0.592467716046485
26.53	0.589140676083844
26.64	0.587463857982584
26.74	0.587437264016444
26.84	0.595490755017636
26.94	0.608900326028561
27.04	0.627665978981895
27.15	0.650365251090079
27.25	0.675362909078103
27.35	0.700488412007871
27.45	0.725741761016252
27.55	0.744704986004763
27.65	0.758439977062153
27.75	0.766946731005191
27.86	0.76750124605951
27.96	0.764956943044126
28.06	0.757878589979555
28.16	0.746266189025846
28.26	0.73275402201034
28.36	0.719936041036817
28.47	0.707812247014772
28.57	0.69729545100472
28.67	0.687472842059833
28.77	0.676921958984167
28.88	0.670958854016135
28.98	0.667454110043764
29.08	0.667693882064668
29.19	0.671827247060719
29.29	0.680277616083913
29.39	0.69262157603589
29.49	0.706135122982232
29.59	0.718242861012186
29.7	0.728944788079389
29.8	0.737492825010122
29.91	0.740741460049321
30.01	0.738690693083299
30.11	0.731489598024382
30.22	0.719901914067123
30.32	0.703927640074653
30.43	0.682821245050036
30.53	0.657871502994567
30.64	0.633089042025858
30.74	0.608473862030223
30.84	0.586196504059444
30.94	0.564509839023231
31.04	0.543413866012088
31.15	0.523023875985018
31.25	0.502427055039334
31.35	0.486939455072388
31.45	0.471990557002755
31.55	0.45901559099093
31.66	0.446579326080609
31.76	0.434830836070432
31.86	0.423770123006761
31.97	0.415097083987348
32.07	0.406236322078257
32.17	0.399647945073411
32.28	0.395331953086497
32.38	0.387972293992789
32.49	0.385055559036118
32.59	0.386581751058657
32.69	0.392550868014041
32.79	0.403142960067271
32.9	0.417612494061359
33	0.434581693980363
33.1	0.456625955052914
33.21	0.482605113006684
33.32	0.512519166022685
33.42	0.546368116033591
33.52	0.579802385004768
33.62	0.61293726207623
33.73	0.645657457084781
33.83	0.677633847089965
33.94	0.709611963998213
34.04	0.735530222073066
34.14	0.755388623019826
34.24	0.759590048005521
34.34	0.748134498053332
34.45	0.72314528199513
34.55	0.684678127981897
34.65	0.632617746077813
34.75	0.569654823038945
34.85	0.495789358069487
34.96	0.418839963003848
35.06	0.344122689057258
35.16	0.271637536002345
35.26	0.209875514997293
35.36	0.158507501055283
35.47	0.115410186026566
35.57	0.083452409057827
35.67	0.0626341700353805
35.78	0.0451360180022675
35.88	0.0309579500026302
35.98	0.0101023210845597
36.09	-0.0152518330196472
36.19	-0.0451045119689297
36.29	-0.0799001300038071
36.39	-0.119309561910086
36.5	-0.159266336936525
36.6	-0.200515986989558
36.7	-0.251220396989993
36.81	-0.297973624924452
36.91	-0.340775671929805
37.02	-0.377447500000017
37.12	-0.412291455972991
37.23	-0.445850027972483
37.33	-0.47800792401631
37.43	-0.500946536931224
37.54	-0.526550944982773
37.64	-0.55482115101313
37.74	-0.577595267941433
37.85	-0.603035180915867
37.95	-0.631470014923252
38.05	-0.660754986938628
38.16	-0.688766785970074
38.26	-0.720206980986404
38.37	-0.749831517964594
38.47	-0.785459004987388
38.57	-0.819270831925678
38.68	-0.849087962933481
38.78	-0.880635229009386
38.88	-0.913912629926017
38.99	-0.944524570968497
39.09	-0.978682305913026
39.19	-1.01638583601016
39.3	-1.05239110393995
39.4	-1.08378027994149
39.5	-1.1073795789116
39.61	-1.12318900096398
39.71	-1.13393006995466
39.81	-1.13333546698868
39.92	-1.12140519195236
40.02	-1.10220571696118
40.12	-1.07948918093825
40.23	-1.05729911695107
40.33	-1.03563552295327
40.43	-1.02266028693521
40.54	-1.01940240995191
40.64	-1.02800667491465
40.74	-1.04793059699659
40.85	-1.07971666091089
40.95	-1.11812081195239
41.06	-1.15964098699806
41.16	-1.19645857591877
41.26	-1.23025487800987
41.37	-1.25530506102223
41.47	-1.27160912597901
41.57	-1.28131185601887
41.68	-1.28633493898178
41.78	-1.28893780697581
41.88	-1.28912046091045
41.99	-1.28895317095612
42.09	-1.29511178499797
42.2	-1.30759630201283
42.3	-1.32068189293477
42.4	-1.3395509009797
42.51	-1.36495614992782
42.61	-1.39689764193918
42.71	-1.43535243500992
42.82	-1.47401756692034
42.92	-1.51289303698832
43.02	-1.55515262997596
43.13	-1.5976225599843
43.23	-1.64464861995839
43.33	-1.69623081001191
43.44	-1.75291161701807
43.54	-1.81043615395993
43.65	-1.87230648293735
43.75	-1.93447907099653
43.86	-2.00099745200077
43.96	-2.06613679392831
44.07	-2.12858504391988
44.17	-2.18834220299868
44.27	-2.24332191191934
44.37	-2.29126473800534
44.47	-2.33217068000613
44.58	-2.36954180093107
44.68	-2.40304982492034
44.79	-2.43129008993037
44.89	-2.45426259800752
44.99	-2.47844500393057
45.09	-2.50439653598278
45.2	-2.53211719200408
45.3	-2.55934754193277
45.4	-2.58430348401362
45.51	-2.60481396992418
45.61	-2.62087899898233
45.71	-2.63152579395864
45.82	-2.63595800799976
45.92	-2.63417563996882
46.02	-2.62542586392556
46.12	-2.6104615069471
46.23	-2.59278462999646
46.33	-2.57925793596314
46.43	-2.57392495700515
46.53	-2.5776446909731
46.63	-2.59172918993045
46.74	-2.61397744498026
46.84	-2.64659046399629
46.94	-2.68730881600732
47.04	-2.7317610810087
47.14	-2.77994725797726
47.25	-2.82696062595278
47.35	-2.86734314192927
47.45	-2.90109480499723
47.55	-2.9295276689254
47.66	-2.95057685593747
47.76	-2.96543590798137
47.86	-2.97410482596661
47.97	-2.97667199197349
48.07	-2.97967987592074
48.17	-2.98312847792204
48.28	-2.98842245695141
48.38	-2.99195614491055
48.48	-2.98809688797519
48.59	-2.97684468694115
48.69	-2.95895236592969
48.79	-2.9400890849729
48.9	-2.91339214300024
49	-2.8810325879931
49.11	-2.84083937094692
49.21	-2.79412454301564
49.31	-2.74740060694967
49.41	-2.70286856994062
49.52	-2.66178966592179
49.62	-2.6285353150115
49.73	-2.60310551595921
49.83	-2.57863756792176
49.94	-2.56339883196688
50.04	-2.55335664792256
50.14	-2.54851101499298
50.24	-2.54874342397216
50.35	-2.54634783095753
50.45	-2.54132423697229
50.55	-2.53804405997471
50.65	-2.53430693192058
50.76	-2.5286371940183
50.86	-2.52103484694999
50.96	-2.50446257700787
51.07	-2.48858569898402
51.17	-2.47340421299214
51.27	-2.4577245759474
51.37	-2.44274033195779
51.47	-2.42329343791425
51.58	-2.39938389700001
51.68	-2.36884065691356
51.78	-2.33965187794638
51.88	-2.30530505700699
51.99	-2.271432849966
52.09	-2.23240260299917
52.19	-2.19258573395109
52.29	-2.15837299697341
52.4	-2.12976439195245
52.5	-2.10788529693673
52.6	-2.09676837494044
52.71	-2.0964136249404
52.81	-2.10030854691468
52.91	-2.11377209893726
53.01	-2.13710963294034
53.12	-2.1703211489239
53.22	-2.2075595699107
53.32	-2.24390980099543
53.42	-2.27937184092752
53.52	-2.31797835192538
53.63	-2.36132932695909
53.73	-2.40095414301322
53.83	-2.43685280202044
53.93	-2.4719235059365
54.03	-2.5041562429351
54.13	-2.53355101301622
54.24	-2.56158347201563
54.34	-2.58677796398388
54.44	-2.61063652294524
54.55	-2.63315914901341
54.65	-2.64871318893256
54.76	-2.67216001793713
54.86	-2.69710888096597
54.96	-2.72185511698808
55.06	-2.74810338794396
55.17	-2.77988635593829
55.27	-2.80911277491214
55.38	-2.83578264600237
55.48	-2.85869928495686
55.58	-2.87755733995709
55.68	-2.89235681191258
55.79	-2.89670694701272
55.89	-2.89847415695021
55.99	-2.90134471299552
56.1	-2.90531861696763
56.2	-2.89789258602013
56.3	-2.89562848502101
56.41	-2.89852631499343
56.51	-2.90628072400523
56.61	-2.91749240091121
56.71	-2.94088948294302
56.82	-2.97647196896378
56.92	-3.03077873695656
57.02	-3.09210897898993
57.13	-3.160462693927
57.23	-3.24431050296425
57.33	-3.3351817859284
57.43	-3.42668578991834
57.53	-3.50893248594275
57.63	-3.58362653696531
57.73	-3.63394856299237
57.84	-3.66798980701333
57.94	-3.67773573600516
58.05	-3.67120088401407
58.15	-3.64807989899418
58.25	-3.61609032700017
58.36	-3.57523216894151
58.46	-3.53558245092245
58.56	-3.50334492600268
58.66	-3.47851959600121
58.77	-3.4691977040211
58.87	-3.47575862792837
58.98	-3.49452065995592
59.08	-3.52548380101325
59.18	-3.57768153799043
59.29	-3.63466818998859
59.39	-3.69644375598455
59.5	-3.75932196391204
59.6	-3.81897455099534
59.71	-3.87633176694635
59.81	-3.93139361199246
59.91	-3.97568946391402
60.02	-4.00301100296474
60.12	-4.02324825699907
60.22	-4.02767308901275
60.33	-4.02501363498686
60.43	-4.02336113995716
60.53	-4.01731447993825
60.63	-4.01488818897633
60.73	-4.02286956295939
60.83	-4.03354105696963
60.93	-4.04690267100705
61.04	-4.07284443201661
61.15	-4.09779003894073
61.25	-4.11590783301108
61.35	-4.1271978129771
61.45	-4.1198870289918
61.56	-4.10305831098867
61.66	-4.07671165999091
61.76	-4.03312953096702
61.86	-3.97130133194423
61.96	-3.89975522500663
62.07	-3.81849121095001
62.17	-3.73212581200733
62.27	-3.64556043791708
62.37	-3.55879508902035
62.48	-3.47551147194736
62.58	-3.39202787995418
62.68	-3.3224357389372
62.79	-3.26673504991959
62.89	-3.23365394797293
62.99	-3.20926314600456
63.1	-3.19896377095574
63.2	-3.20182557197768
63.3	-3.21877879900967
63.4	-3.24210590599705
63.51	-3.26587968595504
63.61	-3.29010013797415
63.71	-3.29484417591175
63.82	-3.28594346092359
63.92	-3.26339799096331
64.02	-3.23260889399535
64.13	-3.19185674891287
64.23	-3.14265759800492
64.33	-3.08501144195361
64.44	-3.0351639879882
64.54	-2.99051428100938
64.64	-2.95106232192666
64.74	-2.92263977200946
64.84	-2.89848471993537
64.94	-2.8796626379517
65.05	-2.86617352696794
65.15	-2.85853707794104
65.25	-2.85103585099478
65.36	-2.84366984601547
65.46	-2.82791090194223
65.56	-2.81228717994964
65.67	-2.80204294699615
65.77	-2.79717820501446
65.88	-2.798623200988
65.98	-2.79938525693524
66.08	-2.80539157995463
66.18	-2.81244077291376
66.28	-2.82473423294505
66.39	-2.84810361995369
66.49	-2.88043916896186
66.59	-2.92174087792318
66.69	-2.96828052296405
66.79	-3.01854205997643
66.9	-3.07252549191617
67	-3.13615802394907
67.1	-3.19498428893894
67.2	-3.24919693696302
67.31	-3.29879596699811
67.41	-3.33901519195479
67.51	-3.37089890695097
67.61	-3.3944471099403
67.72	-3.40814376102117
67.82	-3.40930350296276
67.92	-3.39688442693387
68.03	-3.37088653100182
68.13	-3.33968111999639
68.23	-3.30323240200414
68.33	-3.26154037497872
68.43	-3.21353956792336
68.54	-3.16029545399488
68.64	-3.10856332794174
68.74	-3.058343191924
68.85	-3.0138364419372
68.95	-2.9739752229716
69.05	-2.94086930000503
69.15	-2.91467553097391
69.25	-2.89523705998818
69.35	-2.8810378429398
69.45	-2.8779046759837
69.56	-2.88583755900618
69.66	-2.89827384597174
69.76	-2.91502088498419
69.86	-2.93607867797618
69.96	-2.96355698992556
70.07	-2.99428058394824
70.17	-3.02176784191488
70.27	-3.0460187620065
70.38	-3.06750747893147
70.48	-3.08144910695773
70.58	-3.08784364392523
70.68	-3.08649844191677
70.78	-3.07776300792284
70.89	-3.06174591196395
70.99	-3.03844715301693
71.09	-3.00976029291178
71.2	-2.98133885996776
71.3	-2.95318285395751
71.4	-2.92633418393962
71.51	-2.89975094199235
71.61	-2.87976396998602
71.71	-2.86637326894379
71.82	-2.85942198001976
71.92	-2.86462832900725
72.02	-2.87616552100189
72.13	-2.89320546801264
72.23	-2.91657625700736
72.33	-2.94608523995521
72.43	-2.9764492699087
72.53	-3.00766834698152
72.64	-3.02693000992349
72.74	-3.04071587800081
72.84	-3.04902594893974
72.94	-3.04603342999599
73.05	-3.03860702399561
73.15	-3.03189022292827
73.25	-3.02588302497497
73.35	-3.0208866509156
73.45	-3.02207567699497
73.56	-3.02945010298572
73.66	-3.04949154701717
73.76	-3.07489030296892
73.87	-3.09903938500611
73.97	-3.12193879494771
74.07	-3.14676769801281
74.17	-3.16416152793408
74.27	-3.17412028493891
74.37	-3.17653539991625
74.48	-3.17151544197714
74.58	-3.15878545097803
74.68	-3.13834542794211
74.78	-3.11102346199732
74.89	-3.07814339100787
74.99	-3.04498836101175
75.1	-3.00733729591229
75.2	-2.96941127101036
75.31	-2.9376919059132
75.41	-2.91010761100097
75.51	-2.88665838695579
75.61	-2.87276268397818
75.71	-2.86327701098799
75.81	-2.85820136696202
75.92	-2.86281889998463
76.02	-2.87173789297412
76.12	-2.89086569500796
76.23	-2.92020230699563
76.33	-2.94665912599612
76.44	-2.97891472496303
76.54	-3.0169691019637
76.64	-3.05567876898749
76.74	-3.09596613794838
76.85	-3.13574465201327
76.95	-3.17501431197798
77.05	-3.21943552296489
77.15	-3.25754909999887
77.25	-3.28935504194305
77.36	-3.32146033497338
77.46	-3.34725799393709
77.56	-3.36840665397631
77.66	-3.38490631497734
77.76	-3.40097805496953
77.86	-3.41663684093874
77.97	-3.43395426193638
78.07	-3.44737848297427
78.17	-3.46246133892691
78.28	-3.4740593399647
78.38	-3.48700329698204
78.48	-3.50129321100212
78.59	-3.5211777949371
78.69	-3.5407496999369
78.79	-3.560008926911
78.89	-3.58102706297814
78.99	-3.60833950492179
79.1	-3.64567948099648
79.2	-3.69304699097484
79.3	-3.75349896796706
79.4	-3.82429115700234
79.5	-3.90542355796697
79.61	-3.99098882292037
79.71	-4.08134246492864
79.81	-4.17144026198457
79.92	-4.26128221602085
80.02	-4.34063682996566
80.12	-4.40939538793828
80.23	-4.46755788993869
80.33	-4.51721089291368
80.43	-4.55626783900698
80.53	-4.58681981399423
80.63	-4.60886681798911
80.74	-4.62796068791249
80.84	-4.6539764539375
80.94	-4.68208330596553
81.05	-4.71590575398295
81.15	-4.75181928800339
81.25	-4.7828703399091
81.35	-4.80905891095063
81.45	-4.83038500101429
81.56	-4.84849075201055
81.66	-4.85964293693542
81.77	-4.86384155499309
81.87	-4.85625579494808
81.97	-4.84380302498266
82.08	-4.81903368699932
82.18	-4.78194778099805
82.28	-4.73445465195255
82.39	-4.68159852096051
82.49	-4.62337938802193
82.59	-4.55606402601916
82.7	-4.48701017194253
82.8	-4.42633903196565
82.9	-4.37405060597484
83.01	-4.32807783499811
83.11	-4.29585077995398
83.21	-4.27736943993295
83.31	-4.27767803796542
83.42	-4.29173235102098
83.52	-4.30762175392374
83.62	-4.32534624496839
83.73	-4.34023509694725
83.83	-4.34321332193122
83.94	-4.33428091901078
84.04	-4.31341839191646
84.14	-4.28064523691774
84.24	-4.2411440149408
84.35	-4.19491472598565
84.45	-4.14195736891543
84.56	-4.0867330119454
84.66	-4.03669121499206
84.76	-3.99287819493566
84.87	-3.95424773500963
84.97	-3.92408685593182
85.07	-3.90239555599692
85.18	-3.88917383691023
85.28	-3.88936034391918
85.38	-3.89283387198702
85.48	-3.89959441997689
85.59	-3.91709154791897
85.7	-3.93785619894516
85.8	-3.95504289599558
85.9	-3.96865163895654
86.01	-3.96831559191924
86.11	-3.96111456893777
86.21	-3.94704857194483
86.31	-3.915996393971
86.42	-3.87912545897962
86.52	-3.84260368298328
86.62	-3.806431065982
86.73	-3.77954289194804
86.83	-3.75986885194379
86.93	-3.74740894596926
87.04	-3.74924298796486
87.14	-3.75829116399018
87.24	-3.78518482591517
87.35	-3.82992397499038
87.45	-3.88970519190934
87.55	-3.96011776194882
87.65	-4.04116168601831
87.76	-4.12392117391391
87.86	-4.21731201493003
87.96	-4.30719582300299
88.06	-4.39357259597273
88.17	-4.47644233497613
88.27	-4.53832821096967
88.38	-4.58607569896685
88.48	-4.62144199991599
88.58	-4.64266991491513
88.69	-4.65689450800255
88.79	-4.66411577792769
88.89	-4.66433372696429
88.99	-4.67785465593806
89.1	-4.69851064997329
89.2	-4.72630170793309
89.31	-4.7680733089237
89.41	-4.81174227695647
89.51	-4.85730861191769
89.62	-4.90477231494424
89.72	-4.95018011292814
89.82	-4.99035021300642
89.92	-5.0252826159749
90.03	-5.04880940491148
90.13	-5.06885569598126
90.23	-5.08142121191213
90.34	-5.0865059509988
90.44	-5.08533043000625
90.55	-5.08191183098461
90.65	-5.07625015393387
90.75	-5.06516360496789
90.86	-5.05183397694964
90.96	-5.04289008802061
91.07	-5.03833193795344
91.17	-5.03645757601134
91.27	-5.04121203198338
91.38	-5.05259530393687
91.48	-5.07462457494512
91.59	-5.10328266295801
91.69	-5.12810678799269
91.8	-5.14909694993548
91.9	-5.16993123801512
92	-5.18030274599823
92.1	-5.18021147297532
92.21	-5.16960216998541
92.31	-5.14853008701266
92.42	-5.12083211094705
92.52	-5.08650824394863
92.63	-5.04555848397104
92.73	-5.00444533497557
92.83	-4.96716907491646
92.94	-4.93005161297333
93.04	-4.89677103894337
93.15	-4.87116820693245
93.25	-4.85324311591739
93.36	-4.84299576601188
93.46	-4.83637260902015
93.56	-4.83359030499741
93.66	-4.83464885292051
93.77	-4.84354853301738
93.87	-4.84706718691541
93.98	-4.84520481597883
94.08	-4.83796142100346
94.18	-4.81720128198049
94.29	-4.7872192669729
94.39	-4.74801537291114
94.5	-4.6998062620105
94.6	-4.63869718294063
94.7	-4.56524796800295
94.8	-4.47945861697008
94.91	-4.39756968899019
95.02	-4.31256250192291
95.12	-4.2244370570188
95.22	-4.13748821802074
95.32	-4.04742111993528
95.42	-3.96502804699139
95.53	-3.89030900100806
95.63	-3.82676574201923
95.74	-3.7740147669183
95.84	-3.73205607695581
95.95	-3.69387098896823
96.05	-3.66647818498222
96.16	-3.65131932892382
96.26	-3.6483944199972
96.36	-3.64853683095134
96.46	-3.65012090401251
96.57	-3.65314663997651
96.67	-3.65779036701497
96.78	-3.66387575797944
96.89	-3.67428520792146
96.99	-3.68901871695471
97.09	-3.70807628598868
97.19	-3.73057608294403
97.29	-3.75595827699726
97.4	-3.79338949494468
97.5	-3.83370310998998
97.61	-3.86983542091457
97.71	-3.90178642692263
97.81	-3.92955612892365
97.92	-3.9570541359808
98.02	-3.9774884429562
98.12	-3.99085904791718
98.23	-3.99660612094976
98.33	-3.99395978195116
98.43	-3.98292003092138
98.54	-3.96348686695092
98.64	-3.94394899501549
98.75	-3.92308141192643
98.85	-3.90088411791112
98.96	-3.87056510601269
99.06	-3.85311199897842
99.17	-3.84852479896836
99.27	-3.85680350393613
99.38	-3.87786535691248
99.48	-3.91312282795298
99.59	-3.96257591501126
99.69	-4.02499961592184
99.79	-4.09899512101219
99.89	-4.18400259798091
100	-4.28002204796485
100.1	-4.37281283291213
100.21	-4.46241997497054
100.31	-4.54884347198004
100.42	-4.63349579194983
100.52	-4.71496446800757
100.63	-4.7880867399499
100.73	-4.85286260891371
100.84	-4.91040984695701
100.94	-4.96279432593383
101.04	-5.01001604698104
101.15	-5.05212002701683
101.25	-5.08906124696296
101.35	-5.11976868199326
101.46	-5.14424233097088
101.56	-5.16751118300363
101.67	-5.18970900895965
101.77	-5.21083580701998
101.88	-5.23239761901095
101.98	-5.25288840299254
102.09	-5.274740258983
102.19	-5.29795318698234
102.29	-5.3199033719693
102.39	-5.34428565595135
102.5	-5.37110003699581
102.6	-5.39531752792755
102.71	-5.42196711592169
102.81	-5.44807405196934
102.92	-5.47363833391046
103.02	-5.49865996299559
103.12	-5.52233608698316
103.22	-5.54303745991547
103.32	-5.56338789397159
103.42	-5.58076357799564
103.53	-5.5964969390061
103.63	-5.61058797893566
103.73	-5.62303669801167
103.84	-5.63697182099077
103.94	-5.65223937496739
104.04	-5.66883935800888
104.14	-5.68514252393015
104.24	-5.69774913094534
104.34	-5.70742877391694
104.44	-5.71418145295866
104.55	-5.71769436794511
104.65	-5.71694788891364
104.76	-5.71194201700109
104.86	-5.70252277498184
104.97	-5.69146795191955
105.07	-5.67052276494451
105.17	-5.63968721201036
105.27	-5.6009705130009
105.38	-5.55662284295977
105.49	-5.50664420097746
105.59	-5.45001495697761
105.69	-5.38775474296926
105.79	-5.32493037792392
105.89	-5.26154186400163
106	-5.19479177592075
106.1	-5.1331085099946
106.21	-5.07649206394944
106.31	-5.02796221098833
106.41	-4.9844991789314
106.51	-4.94902378295592
106.61	-4.92153602499457
106.71	-4.90203590300098
106.81	-4.88622619195667
106.91	-4.87333729699913
107.02	-4.86354282691082
107.12	-4.85666917199978
107.22	-4.85060267192239
107.33	-4.84534332701969
107.43	-4.84089113592745
107.54	-4.82607049798389
107.64	-4.80913619992407
107.75	-4.79008824095217
107.85	-4.76815702495514
107.95	-4.74783369293164
108.06	-4.72911824601852
108.16	-4.71201068194205
108.26	-4.70532073097729
108.36	-4.70235232592131
108.47	-4.7031054659783
108.57	-4.71583493595062
108.67	-4.73245956095525
108.78	-4.75065393197838
108.88	-4.77041804799683
108.98	-4.79110515595949
109.08	-4.80964046596455
109.19	-4.82602397494247
109.29	-4.83355961694087
109.4	-4.8389434599585
109.5	-4.84092103693001
109.6	-4.83949235001546
109.71	-4.83338975595871
109.82	-4.82603269597348
109.92	-4.81742117096928
110.02	-4.80448038899794
110.13	-4.79028514098445
110.24	-4.78577309797856
110.34	-4.79094425998028
110.44	-4.80650040196906
110.55	-4.83299421398442
110.65	-4.87042569795904
110.76	-4.91988888290962
110.86	-4.98028973890996
110.96	-5.04158455896686
111.06	-5.103773345013
111.16	-5.16685609397882
111.27	-5.21756972796084
111.37	-5.25823965597283
111.48	-5.28816410292166
111.58	-5.30804484401415
111.68	-5.31480708696108
111.78	-5.30929335491237
111.88	-5.29150364900488
111.98	-5.2709968030058
112.09	-5.24825768798109
112.19	-5.22328630393076
112.29	-5.19840806100547
112.39	-5.17239158091343
112.49	-5.14439662595123
112.6	-5.11442319691469
112.7	-5.08822897199934
112.8	-5.06228854192159
112.91	-5.0366019069088
113.01	-5.01165393598058
113.11	-4.98625798593366
113.21	-4.96200829491045
113.31	-4.93890486097825
113.41	-4.91250601794491
113.52	-4.8869996379608
113.62	-4.86238572193543
113.72	-4.83598138293928
113.82	-4.81046950892505
113.93	-4.78876230192782
114.03	-4.77085976399394
114.13	-4.75746366998919
114.23	-4.74782230196524
114.34	-4.74109313995541
114.44	-4.74062381999829
114.54	-4.74306670400892
114.64	-4.74890666396277
114.75	-4.75838678096352
114.85	-4.77150705501117
114.95	-4.78451504500299
115.05	-4.79825098796027
115.15	-4.8127148839967
115.25	-4.82706420996237
115.36	-4.839458601964
115.46	-4.84371701497821
115.56	-4.83983944991451
115.66	-4.828935273963
115.77	-4.80916716696811
115.87	-4.78053512892984
115.97	-4.74387939595999
116.07	-4.70170736900855
116.17	-4.65784159393934
116.28	-4.61228207097975
116.38	-4.56829848099005
116.48	-4.53148507392598
116.58	-4.5018418500149
116.69	-4.47777457100074
116.79	-4.46087747491219
116.89	-4.45254486794511
116.99	-4.45277674691624
117.09	-4.45822547692387
117.2	-4.46531159400365
117.3	-4.47379201500553
117.4	-4.48307994599872
117.5	-4.4937621819372
117.61	-4.50667895790957
117.71	-4.52040906691309
117.81	-4.53495250792457
117.91	-4.54273393097537
118.01	-4.54993438199836
118.11	-4.55655385997034
118.21	-4.562349284015
118.32	-4.56596949595678
118.42	-4.56938249794803
118.52	-4.57258828998874
118.63	-4.57856918092148
118.73	-4.5849238339315
118.83	-4.59165224901881
118.93	-4.6049354709794
119.04	-4.61800566097281
119.14	-4.63277170501897
119.24	-4.64923360391367
119.35	-4.67122242298501
119.45	-4.6945333349413
119.55	-4.71916633898672
119.65	-4.74129888891639
119.76	-4.76475353195838
119.86	-4.7845066969785
119.97	-4.80055838397675
120.07	-4.8134953869976
120.17	-4.81998760994884
120.27	-4.82145626392594
120.37	-4.81566451901472
120.47	-4.80484920296931
120.58	-4.79519136297313
120.68	-4.78787274391834
120.79	-4.782893347965
120.89	-4.78724474601222
120.99	-4.79895893693083
121.1	-4.8180359209482
121.2	-4.84589690597659
121.3	-4.8772981399452
121.41	-4.91531858892813
121.51	-4.95995825292539
121.61	-5.00694497395671
121.72	-5.05318811792677
121.82	-5.09868768301658
121.92	-5.14147567093914
122.02	-5.18128325290945
122.13	-5.21722589996898
122.23	-5.24930361200404
122.33	-5.27655844598485
122.43	-5.30069192200244
122.54	-5.32170404096632
122.64	-5.3376859149239
122.74	-5.35054643091826
122.84	-5.35789016601029
122.94	-5.35971711894945
123.05	-5.35826411692142
123.15	-5.35559743900649
123.25	-5.35053533599239
123.36	-5.34785829700013
123.46	-5.34278583393188
123.56	-5.33788548591474
123.66	-5.33315725397188
123.76	-5.32860113696643
123.87	-5.32969152800433
123.97	-5.33334945896513
124.07	-5.33957492893933
124.17	-5.34718619292107
124.28	-5.35545610796362
124.38	-5.3600127109803
124.48	-5.36085600197111
124.59	-5.35453391000829
124.69	-5.34193096495983
124.79	-5.32304716693943
124.89	-5.2948035489635
125	-5.26505956690926
125.1	-5.24375954398693
125.2	-5.23090348099231
125.3	-5.22458362991074
125.41	-5.23298859093302
125.51	-5.25611836394546
125.61	-5.29485747892977
125.72	-5.34832140499475
125.82	-5.4155458939249
125.92	-5.49653094492442
126.03	-5.59103161197072
126.13	-5.68456802898254
126.23	-5.77714019698305
126.34	-5.87256474898368
126.44	-5.967025051973
126.54	-6.06031729898859
126.64	-6.15244148900729
126.74	-6.24339762396176
126.85	-6.32977798693446
126.95	-6.41595454294475
127.05	-6.49739175094055
127.15	-6.57862515299712
127.26	-6.66053927693611
127.36	-6.7409513109169
127.46	-6.81986125300682
127.57	-6.90741723394694
127.67	-6.9936749309818
127.77	-7.07863434297451
127.87	-7.16666743596761
127.97	-7.25721887897635
128.07	-7.34569249198103
128.18	-7.43208827691433
128.28	-7.51573920194915
128.38	-7.59861058202205
128.48	-7.68070241792884
128.58	-7.75207038691406
128.69	-7.81812327102216
128.79	-7.88190535797639
128.89	-7.94341664993681
128.99	-8.00171567391317
129.1	-8.05852344501545
129.2	-8.11383996597215
129.3	-8.16744773601386
129.4	-8.2195642539773
129.5	-8.27486316200066
129.61	-8.33334445894707
129.71	-8.39954368700546
129.81	-8.46823374001815
129.91	-8.54159743391847
130.02	-8.61675960800312
130.12	-8.69659542297541
130.22	-8.77116055596616
130.32	-8.83544976295525
130.43	-8.88946304598903
130.53	-8.923930584956
130.63	-8.94344855896634
130.73	-8.94801696699687
130.84	-8.93981862395776
130.94	-8.91645321598844
131.04	-8.88078868092634
131.14	-8.83282501797567
131.25	-8.78555084000254
131.35	-8.74092710000696
131.45	-8.69895379798891
131.55	-8.66422711101222
131.65	-8.6292757019919
131.76	-8.59964982294059
131.86	-8.57534947397198
131.96	-8.55689383001845
132.06	-8.54111327794271
132.17	-8.52800781797214
132.27	-8.51453316101924
132.37	-8.50373359594414
132.48	-8.48942350000925
132.58	-8.47160287401039
132.68	-8.45314687694554
132.78	-8.42350001391878
132.89	-8.38766752792708
132.99	-8.34534774298845
133.09	-8.29684233497119
133.19	-8.24674748093912
133.29	-8.2029837689106
133.4	-8.16555119899931
133.5	-8.14350333200764
133.6	-8.13397222998447
133.71	-8.13695789292979
133.81	-8.15746556395425
133.91	-8.18744571199659
134.02	-8.22705771895471
134.12	-8.27630158698867
134.22	-8.33613138900091
134.32	-8.39307628700681
134.43	-8.44713627793681
134.53	-8.49544342793251
134.63	-8.54056399691672
134.74	-8.58393180794792
134.84	-8.62554686398198
134.94	-8.66008501293436
135.04	-8.69575531191913
135.14	-8.73255775900361
135.25	-8.76494210194778
135.35	-8.79845859299166
135.45	-8.8395600810145
135.55	-8.88824656396991
135.66	-8.94481971795358
135.76	-9.01576630701584
135.86	-9.09316574291097
135.96	-9.18538646294564
136.06	-9.28406003095006
136.16	-9.38631850897309
136.27	-9.48585074195307
136.37	-9.58265672898051
136.47	-9.67044300591624
136.57	-9.74905019097605
136.68	-9.81847828393256
136.78	-9.87080669494844
136.89	-9.90840576093888
136.99	-9.93390057794841
137.1	-9.94729114700021
137.2	-9.95287922796706
137.3	-9.95554215296579
137.41	-9.95527992301959
137.51	-9.95193315293363
137.61	-9.95402966498204
137.71	-9.96023398795387
137.81	-9.97054612298598
137.91	-9.99196392695012
138.02	-10.0204146989427
138.12	-10.0558984379404
138.22	-10.0969813199754
138.32	-10.1450971690156
138.43	-10.1949626649684
138.53	-10.2465778089709
138.63	-10.2915741629204
138.73	-10.3249760400104
138.84	-10.3530945970078
138.94	-10.3744822299632
139.04	-10.3905865429397
139.14	-10.4037525259173
139.25	-10.4139801779866
139.35	-10.4212694999433
139.46	-10.4335289089477
139.56	-10.4481333069089
139.66	-10.4650826949637
139.76	-10.4906882289697
139.87	-10.5172049279645
139.97	-10.5422334549985
140.07	-10.565773809958
140.17	-10.5841455330165
140.28	-10.5986840940204
140.38	-10.60938949297
140.48	-10.6136366339342
140.59	-10.6126030069618
140.69	-10.6007746500154
140.79	-10.5781515619583
140.89	-10.5488048340021
141	-10.5124965369896
141.1	-10.4692266700113
141.2	-10.4203307049602
141.31	-10.3644731699433
141.41	-10.3065134119333
141.51	-10.2464514300209
141.61	-10.1882392029893
141.72	-10.1348863209978
141.82	-10.0863927859791
141.92	-10.0401213279611
142.02	-9.99870921691581
142.13	-9.95742498491836
142.23	-9.91626863299189
142.33	-9.87524015999952
142.44	-9.82708088395157
142.54	-9.77419014100178
142.65	-9.71406355893123
142.75	-9.64920550995885
142.85	-9.59374238198052
142.95	-9.5476741719267
143.06	-9.51100088298062
143.16	-9.48294001500472
143.26	-9.46900553196883
143.37	-9.46919743591934
143.47	-9.48591506301
143.57	-9.51444971599358
143.68	-9.55480139498377
143.78	-9.60697010100375
143.88	-9.65537763693192
143.98	-9.70147581301717
144.09	-9.74526462994163
144.19	-9.79225805099304
144.29	-9.8344377399826
144.4	-9.86082711301606
144.5	-9.87142616997971
144.6	-9.86643790292874
144.71	-9.84796867896875
144.81	-9.81601849991876
144.91	-9.77203917591396
145.01	-9.71457889500016
145.11	-9.65019262196165
145.22	-9.57888035497945
145.32	-9.51593738500378
145.42	-9.45954937697024
145.53	-9.40971633201571
145.63	-9.36854461997427
145.73	-9.33392786896547
145.84	-9.31376307698883
145.94	-9.30805024097481
146.04	-9.31711727093898
146.14	-9.33408129492364
146.25	-9.35894231292878
146.35	-9.37890940895159
146.45	-9.40677350092756
146.56	-9.43641410697182
146.66	-9.46783122799388
146.76	-9.50102486399373
146.87	-9.51712143796613
146.97	-9.52709753300951
147.08	-9.5306252400178
147.18	-9.52803246798339
147.28	-9.52476582597228
147.39	-9.52082531398446
147.49	-9.51621093099675
147.59	-9.5211987819539
147.7	-9.53163324095385
147.8	-9.54751430992928
147.9	-9.57981856993229
148	-9.60284795201005
148.11	-9.61660245593521
148.21	-9.62108208295831
148.31	-9.61322325292713
148.41	-9.59064293692791
148.52	-9.55334113393747
148.62	-9.49716221998642
148.72	-9.42593391096125
148.83	-9.34792121597638
148.93	-9.26312413400865
149.04	-9.17869186298503
149.14	-9.10219669196977
149.24	-9.03363862096285
149.35	-8.97063461991365
149.45	-8.91556772000968
149.56	-8.87248441802058
149.66	-8.84138471496954
149.77	-8.82593675794396
149.87	-8.81453530098497
149.97	-8.80718034193251
150.08	-8.81144417201085
150.18	-8.81975449999572
150.28	-8.83014622490919
150.39	-8.84261934800179
150.49	-8.85524329601139
150.6	-8.86590214201988
150.7	-8.87459588693673
150.8	-8.87798428993847
150.91	-8.87940759093908
151.01	-8.87873516796844
151.11	-8.87596702295923
151.21	-8.87110315500195
151.32	-8.87437367293842
151.42	-8.87751356992794
151.52	-8.88245341695892
151.63	-8.88726264201978
151.73	-8.90081902696238
151.83	-8.92312257201411
151.94	-8.95417327694759
152.04	-8.98717167797258
152.14	-9.02904786096315
152.25	-9.0798018239866
152.35	-9.13116855997487
152.45	-9.1880728380147
152.56	-9.24694268996973
152.66	-9.30777811697681
152.76	-9.36389186097131
152.86	-9.41309339793861
152.96	-9.45538272901558
153.07	-9.49768993791622
153.17	-9.53501551191493
153.28	-9.57126039600098
153.38	-9.60642459199335
153.48	-9.64610074697703
153.59	-9.69160841998473
153.69	-9.74294760999328
153.79	-9.79792779401123
153.9	-9.85873949593952
154	-9.91407371395781
154.1	-9.96393044999877
154.2	-10.0076846219963
154.31	-10.0401297939925
154.41	-10.0612659649642
154.51	-10.0688407269445
154.62	-10.0651064889234
154.72	-10.0568088339514
154.83	-10.0439477629379
154.93	-10.0265232749734
155.03	-10.0122724049925
155.13	-10.0047671189714
155.23	-10.0027019269646
155.33	-10.0073823180082
155.44	-10.0207905969683
155.54	-10.0429267610025
155.64	-10.0737908119299
155.75	-10.11053811294
155.85	-10.1492677149508
155.95	-10.1899796200087
156.05	-10.236245792953
156.15	-10.2822418599544
156.26	-10.3279015509088
156.36	-10.3732248650203
156.46	-10.4131855069909
156.57	-10.4508274699811
156.67	-10.4861507539908
156.78	-10.5152544130078
156.88	-10.5407338999157
156.98	-10.5605352370048
157.09	-10.5746584220014
157.19	-10.5851713649372
157.29	-10.592324833965
157.4	-10.596118831927
157.5	-10.5995973499375
157.6	-10.5997163959728
157.7	-10.6065806029392
157.81	-10.6201899729967
157.91	-10.6460228209926
158.02	-10.681960302918
158.12	-10.7280024199099
158.22	-10.7843336700171
158.32	-10.8507695539402
158.42	-10.9146078240201
158.53	-10.9758484799158
158.63	-11.0344915219684
158.73	-11.0803660439842
158.84	-11.1135383189094
158.94	-11.1298355190002
159.04	-11.1334304709771
159.15	-11.1273671669778
159.25	-11.1117684539295
159.35	-11.0866343339922
159.45	-11.0626130719993
159.56	-11.0417586510039
159.66	-11.0240710689595
159.76	-11.0096165989262
159.86	-10.9985134679391
159.96	-10.9957498049198
160.06	-11.0013256110051
160.17	-11.0187295599644
160.27	-11.0413061379404
160.37	-11.0690553430004
160.48	-11.10403115797
160.58	-11.1400067750083
160.69	-11.176982194911
160.79	-11.2164560379142
160.89	-11.2494425019349
161	-11.2797547599257
161.1	-11.3073928129097
161.2	-11.3258239929337
161.3	-11.3415809669277
161.41	-11.3547300069285
161.51	-11.3598915679631
161.62	-11.3573575529244
161.72	-11.3496331119904
161.83	-11.336595398916
161.93	-11.3270457150065
162.03	-11.3121827569103
162.13	-11.2940605089307
162.23	-11.2699936919398
162.34	-11.2399823069609
162.44	-11.2143277559653
162.54	-11.1880419109411
162.65	-11.1611247699557
162.75	-11.1334534869911
162.85	-11.0986182410215
162.96	-11.0578993859463
163.06	-11.0112969219927
163.16	-10.9567568689499
163.26	-10.8984631219755
163.37	-10.8349170609472
163.47	-10.7611305569435
163.57	-10.6908930409872
163.67	-10.6242045129648
163.78	-10.5606904509159
163.89	-10.506883520975
163.99	-10.456123826998
164.21	-10.4099099889936
164.31	-10.3745052339264
164.42	-10.347527256954
164.52	-10.3288532129682
164.62	-10.3184830999226
164.72	-10.3103558069506
164.83	-10.3017860579939
164.93	-10.2958336509573
165.04	-10.297878130018
165.14	-10.3025399509988
165.24	-10.3048309860014
165.35	-10.3047512329795
165.45	-10.2975894519659
165.56	-10.2847488429916
165.66	-10.2649490529529
165.76	-10.2354498909563
165.86	-10.1989366339694
165.97	-10.1480127639206
166.07	-10.091501293914
166.17	-10.0303013739449
166.27	-9.97321322495281
166.38	-9.91986232497766
166.48	-9.87062319791221
166.58	-9.82421548701495
166.68	-9.78191954891372
166.78	-9.74755978597841
166.89	-9.72501712294616
166.99	-9.70629886296592
167.1	-9.69140500899357
167.2	-9.6830757479438
167.3	-9.67857089096924
167.4	-9.67826496093949
167.51	-9.68076765900605
167.61	-9.68607898391838
167.72	-9.68881939195398
167.82	-9.69054402401071
167.92	-9.68654163693827
168.02	-9.68152347195428
168.12	-9.6754895309914
168.23	-9.66441926891548
168.33	-9.65935038095722
168.54	-9.65557162396635
168.65	-9.66913165098049
168.86	-9.69060797797283
168.96	-9.72291354696608
169.06	-9.76223626798856
169.17	-9.8085761379707
169.27	-9.85552207998808
169.37	-9.90307409392699
169.47	-9.95095739392582
169.58	-9.99242961597702
169.68	-10.0218803679581
169.78	-10.0449200409685
169.88	-10.061548635008
169.99	-10.0714506959321
170.09	-10.0718860329607
170.2	-10.0591535949661
170.3	-10.0433655119332
170.4	-10.0245217839756
170.51	-10.0041775509681
170.61	-9.98077767394534
170.71	-9.95463435197053
170.82	-9.93045882694332
170.92	-9.90825110091009
171.03	-9.89662413201131
171.13	-9.89002060498478
171.23	-9.89214157391416
171.34	-9.90399722695656
171.44	-9.91526593190883
171.54	-9.92505603198879
171.64	-9.929555434951
171.75	-9.92166634000569
171.85	-9.90817434797009
171.96	-9.88907945895789
172.06	-9.85608416897321
172.16	-9.81904111995391
172.26	-9.7763367269863
172.36	-9.73358138094227
172.47	-9.69045962597193
172.57	-9.64727942391619
172.67	-9.60404077500243
172.78	-9.56752927800153
172.88	-9.5346603869757
172.98	-9.50572404497052
173.09	-9.48072025198599
173.19	-9.4584060680063
173.29	-9.44008288092846
173.4	-9.42575068995666
173.5	-9.41572495094078
173.6	-9.40969020791727
173.7	-9.39934895700389
173.81	-9.38050087097508
173.91	-9.34944489495138
174.01	-9.30589858296571
174.11	-9.24985443691639
174.22	-9.18100026001412
174.32	-9.09964824995768
174.42	-9.01258400892857
174.52	-8.93001526901571
174.63	-8.85194202999173
174.73	-8.78504820991566
174.83	-8.73514772399631
174.93	-8.70224057098312
175.04	-8.68631925698082
175.14	-8.68770673093877
175.24	-8.70279795094575
175.35	-8.73159291700176
175.45	-8.76759597099408
175.55	-8.80030943596921
175.66	-8.82973331397352
175.76	-8.85748119094387
175.87	-8.88162727994768
175.97	-8.89990670498264
176.07	-8.91231946593507
176.17	-8.91855010797826
176.28	-8.91800334693471
176.38	-8.91487950900682
176.49	-8.90888865296802
176.59	-8.90032072095437
176.69	-8.88916821793373
176.79	-8.87424062000264
176.9	-8.85585012497359
177	-8.84646934196098
177.1	-8.83589053898959
177.21	-8.82411371492253
177.31	-8.81533919891808
177.42	-8.80698024900539
177.52	-8.80238978197667
177.62	-8.80156779601293
177.72	-8.80091674400774
177.82	-8.80523219495899
177.92	-8.8145141479572
178.03	-8.81855487091343
178.13	-8.82727215298473
178.24	-8.84499439894171
178.34	-8.87172160696537
178.44	-8.90357531693553
178.54	-8.93946748692542
178.65	-8.97939811795823
178.75	-9.02697225194515
178.85	-9.07858484697499
178.96	-9.13540170392935
179.06	-9.19742282292191
179.17	-9.26493814802143
179.27	-9.33242874691587
179.38	-9.40108514794247
179.48	-9.47317222596666
179.59	-9.54642510498616
179.69	-9.61063605200252
179.79	-9.66195761998279
179.89	-9.70038980892696
180	-9.72811973099397
180.1	-9.74179447393908
180.2	-9.74141403492013
180.31	-9.72816894091011
180.41	-9.70447370991678
180.51	-9.67578358699939
180.61	-9.64209857295373
180.72	-9.61795480293404
180.82	-9.60287132397752
180.92	-9.59684813301465
181.03	-9.59653231598168
181.13	-9.60754166396782
181.23	-9.63050552593359
181.33	-9.66542390301584
181.43	-9.70565722400352
181.54	-9.748784769954
181.64	-9.79480654098097
181.75	-9.83939413197277
181.85	-9.88687594895055
181.96	-9.93984957494831
182.06	-9.99831501098924
182.16	-10.0600073809574
182.27	-10.1204498879497
182.37	-10.1834899789992
182.48	-10.2521621810183
182.58	-10.3234319689136
182.69	-10.3904532899151
182.79	-10.4532261449322
182.89	-10.5117505329417
183	-10.568884115969
183.1	-10.6191716479316
183.2	-10.6626131289431
183.31	-10.7030560079693
183.41	-10.7323244309327
183.51	-10.7564728829175
183.62	-10.7755013649466
183.72	-10.7968852769318
183.82	-10.8199952699124
183.93	-10.844831342979
184.03	-10.8659382499354
184.13	-10.8918057649134
184.24	-10.9208034119774
184.34	-10.9529311919232
184.44	-10.9939245679698
184.55	-11.0363219969258
184.65	-11.0801234769724
184.76	-11.1246996599448
184.86	-11.1706798959403
184.96	-11.220546438949
185.06	-11.2742992879475
185.17	-11.3254107819785
185.27	-11.3790045309088
185.38	-11.4350805339427
185.48	-11.4922317329729
185.58	-11.5518651859929
185.69	-11.6054093259663
185.79	-11.6528641509603
185.9	-11.6942296619982
186	-11.7330780899465
186.1	-11.7633549489256
186.21	-11.7885533749131
186.31	-11.8051802319314
186.42	-11.81260617102
186.52	-11.808629103939
186.62	-11.7932490300063
186.72	-11.773407043961
186.83	-11.7507336199196
186.93	-11.7252287579959
187.03	-11.6908379729921
187.13	-11.6522086919986
187.24	-11.6178305850099
187.34	-11.5877036529355
187.44	-11.5610920510107
187.54	-11.5415630619964
187.65	-11.5291166849829
187.75	-11.5253833949964
187.85	-11.5322258540118
187.96	-11.5463517850003
188.06	-11.5677611889851
188.16	-11.5947448030056
188.26	-11.6219292769983
188.37	-11.6493146109633
188.47	-11.6782659999899
188.58	-11.7074182500119
188.68	-11.7314970449343
188.78	-11.7505023860076
188.89	-11.7609411379362
188.99	-11.7639034870081
189.1	-11.7615915199849
189.2	-11.7571215619137
189.3	-11.747377288998
189.41	-11.7339891759229
189.51	-11.7099175449766
189.62	-11.6751623959317
189.72	-11.6434877160145
189.82	-11.6064038319337
189.93	-11.5639107439165
190.03	-11.5182105429312
190.13	-11.468466330939
190.24	-11.4139835679907
190.34	-11.3547622519263
190.44	-11.2858796339879
190.55	-11.2176676669833
190.65	-11.1501263509126
190.75	-11.0747660139623
190.86	-11.0031926509464
190.96	-10.9417816759105
191.06	-10.8905330879452
191.17	-10.8488618649289
191.27	-10.8166823779356
191.38	-10.7939946290117
191.48	-10.7840908909793
191.58	-10.7836788910163
191.68	-10.7965847029163
191.78	-10.8228083289532
191.88	-10.8592334469222
191.98	-10.8924449619963
192.08	-10.9294825549568
192.19	-10.9695660539728
192.29	-11.0134756289426
192.39	-11.0527216099854
192.49	-11.0858069319875
192.6	-11.112731595972
192.71	-11.1289749839898
192.81	-11.1352316359898
192.91	-11.1315015540185
193.01	-11.124824414992
193.12	-11.1114528169765
193.22	-11.09790594694
193.33	-11.0841838069291
193.43	-11.085151482007
193.53	-11.0959306199447
193.63	-11.116521221993
193.73	-11.1476178309431
193.83	-11.1877457329683
193.94	-11.2290403100133
194.04	-11.2715015619642
194.14	-11.3134612020076
194.25	-11.3467760529602
194.35	-11.3714461159589
194.45	-11.3810959740022
194.55	-11.3821010439779
194.65	-11.3872720149857
194.75	-11.3966088860025
194.86	-11.4108918279499
194.96	-11.4364883959297
195.06	-11.4748956530093
195.17	-11.5244896119293
195.27	-11.5868942599491
195.37	-11.6580917180045
195.47	-11.7380819859818
195.58	-11.8268650639948
195.68	-11.9181494509348
195.79	-12.0054159589245
195.89	-12.0886645869405
195.99	-12.1693923999828
196.1	-12.2397269179828
196.2	-12.2990656529964
196.3	-12.3474086040005
196.4	-12.3809090329132
196.51	-12.4074315580174
196.61	-12.4269761789719
196.71	-12.433023708013
196.82	-12.4304693439399
196.93	-12.4262498929966
197.03	-12.4203653539325
197.13	-12.4249621540002
197.24	-12.4348717699831
197.34	-12.4500942019949
197.44	-12.4784940690006
197.54	-12.5122067519214
197.65	-12.5474634990042
197.75	-12.5842643109308
197.85	-12.6195207509454
197.95	-12.6510084400024
198.05	-12.6787273759419
198.15	-12.6969065479443
198.26	-12.711316967966
198.36	-12.7210423160022
198.46	-12.7260825919393
198.57	-12.7264377960046
198.67	-12.7252741909842
198.77	-12.7231942659591
198.87	-12.7249104430121
198.98	-12.7257103009697
199.08	-12.7334584580012
199.18	-12.744695749916
199.29	-12.7594221779646
199.39	-12.7854908660083
199.49	-12.8159650089401
199.59	-12.8508446080104
199.69	-12.8907321509359
199.79	-12.92925413793
199.9	-12.9631752139403
200	-12.9924953789669
200.1	-13.0040841989967
200.21	-13.0066666539506
200.31	-13.0002427420095
200.41	-12.977875659999
200.51	-12.9512146339721
200.62	-12.9218099269792
200.72	-12.8896615399299
200.82	-12.866143351971
200.93	-12.8488878489179
201.03	-12.8378950320212
201.13	-12.8384307149645
201.23	-12.8452290839505
201.33	-12.8607970929124
201.43	-12.8851347419641
201.54	-12.9135296079994
201.64	-12.9409722669607
201.74	-12.970921879969
201.85	-12.9977755789241
201.95	-13.0271362329495
202.05	-13.052067037961
202.16	-13.0664545259833
202.26	-13.0702986959932
202.36	-13.0578572409377
202.46	-13.0323655129132
202.57	-12.993823512943
202.67	-12.9456904049903
202.77	-12.8897728399124
202.88	-12.83318365995
202.98	-12.7759228649893
203.08	-12.7264775209142
203.18	-12.6894108349234
203.29	-12.6647228059937
203.39	-12.655648787927
203.49	-12.6533505570023
203.59	-12.6541567259437
203.7	-12.658067291909
203.8	-12.6617209069764
203.9	-12.656100262916
204	-12.6412053609783
204.1	-12.6154859369763
204.21	-12.5804922549833
204.31	-12.5445268779458
204.41	-12.5075898059777
204.51	-12.4752839079747
204.62	-12.4451671049428
204.72	-12.4233528659943
204.82	-12.4079367249124
204.92	-12.4008231470043
205.03	-12.4052474859582
205.13	-12.4218176939621
205.23	-12.4505337689698
205.34	-12.4902059889109
205.44	-12.5337215139325
205.54	-12.5810803430113
205.64	-12.6383959440091
205.74	-12.6980045860137
205.85	-12.7598769629458
205.95	-12.8240130749191
206.06	-12.8835061769905
206.16	-12.9414197099322
206.26	-12.9977536719252
206.37	-13.0453952239122
206.47	-13.0895527399844
206.57	-13.1311346069651
206.68	-13.1701408249683
206.78	-13.2129650559136
206.88	-13.2547932070111
206.98	-13.2956252789427
207.09	-13.3391326600076
207.19	-13.3816439620205
207.29	-13.4231758510168
207.39	-13.4637283280199
207.49	-13.5052058559495
207.6	-13.5473080019892
207.7	-13.5894268139509
207.8	-13.6267188939883
207.91	-13.6640276399476
208.01	-13.6942402109526
208.11	-13.7262959549389
208.22	-13.7601948699739
208.32	-13.7958909829194
208.43	-13.8334135999685
208.53	-13.87276272294
208.63	-13.913330399987
208.73	-13.9593959719377
208.83	-14.0108068419522
208.94	-14.0675630090072
209.04	-14.1376857019395
209.15	-14.2113271879225
209.25	-14.2884874669562
209.35	-14.369195846939
209.45	-14.4485796189429
209.56	-14.5142433619867
209.66	-14.5661870749336
209.76	-14.5946425679995
209.86	-14.6058592379177
209.97	-14.5998370859388
210.07	-14.575667725012
210.17	-14.5342595419606
210.27	-14.484305144947
210.37	-14.4258045349943
210.48	-14.3636011130184
210.58	-14.3190296449802
210.68	-14.2831507879464
210.79	-14.2620613410145
210.89	-14.2496645029269
210.99	-14.2457361479273
211.1	-14.2502762760159
211.2	-14.2632848869653
211.3	-14.2759167739541
211.4	-14.2883245349594
211.51	-14.300508168958
[truncated: 83,920 more rows]
