# Supplementary material for: Editorial Note: The role of 9-O-acetylated glycan receptor moieties in the typhoid toxin binding and intoxication
Source: PLoS Pathog. 2026 Jul 13;22(7):e1014413. doi: 10.1371/journal.ppat.1014413 (PMC13362111; doi:10.1371/journal.ppat.1014413)
Supplement: S1 File — (ZIP) [file ppat.1014413.s001.zip › SPR Data/OpenSPR/2020-01-06--16-14-49--TyT WT/TraceDrawerExport/HighResolution/2020-01-06--16-14-49--TyT WT_CH1_HR.txt]

X_buffer _580.53s	Y_buffer _580.53s	X_buffer _703.09s	Y_buffer _703.09s	X_buffer _830.83s	Y_buffer _830.83s	X_imd _951.99s	Y_imd _951.99s	X_h2o _1073.2s	Y_h2o _1073.2s	X_cobalt _1194.24s	Y_cobalt _1194.24s	X_h2o _1314.88s	Y_h2o _1314.88s	X_stripping _1436.14s	Y_stripping _1436.14s	X_h2o _1557.63s	Y_h2o _1557.63s	X_cobalt _1679.22s	Y_cobalt _1679.22s	X_h2o _1802.75s	Y_h2o _1802.75s	X_buffer _1924.05s	Y_buffer _1924.05s	X_TyT WT _2044.96s	Y_TyT WT _2044.96s	X_buffer _2166.22s	Y_buffer _2166.22s	X_buffer _2287.38s	Y_buffer _2287.38s	X_buffer _2409.87s	Y_buffer _2409.87s	X_a23 625µM_2532.19s	Y_a23 625µM_2532.19s	X_buffer _2658.27s	Y_buffer _2658.27s	X_a23 1.25mM_2779.97s	Y_a23 1.25mM_2779.97s	X_buffer _2902.4s	Y_buffer _2902.4s	X_a23 2.5mM_3024.68s	Y_a23 2.5mM_3024.68s	X_buffer _3150.84s	Y_buffer _3150.84s	X_a23 5mM_3272.46s	Y_a23 5mM_3272.46s	X_buffer _3398.69s	Y_buffer _3398.69s	X_a23 10mM_3520.5s	Y_a23 10mM_3520.5s
0	0	0	0	0	0	0	0	0	0	0	0	0	0	0	0	0	0	0	0	0	0	0	0	0	0	0	0	0	0	0	0	0	0	0	0	0	0	0	0	0	0	0	0	0	0	0	0	0	0
0.629999999999995	0.256735085031323	0.309999999999945	-0.224380870008645	0.0999999999999091	-0.299306308079395	0.360000000000014	-0.142968759973883	0.519999999999982	-0.0569214330425893	0.309999999999945	-0.108100613033457	0.409999999999854	0.197846317973926	0.319999999999936	0.0281163249837846	0.369999999999891	-0.286710817931635	0.440000000000055	0.102800877016307	0.440000000000055	0.242449930055955	0.400000000000091	-0.105128312043234	0.460000000000036	0.0198096679469018	0.240000000000236	-0.070113986907927	0.440000000000055	-0.0373853490600595	0.110000000000127	0.103626387954137	0.429999999999836	-0.0670671480520468	0.380000000000109	0.0357906559429466	0.450000000000273	0.0201362059897292	0.0999999999999091	-0.266254119992482	0.230000000000018	0.0239526000314072	0.4699999999998	-0.057630151104604	0.349999999999909	0.233835363928847	0.360000000000127	-0.00829225200504879	0.110000000000127	0.136614438929428
0.879999999999995	0.529151467048905	0.439999999999941	-0.428137860012612	0.459999999999923	-0.513893572019697	0.480000000000018	-0.308728097024868	0.619999999999891	-0.104392093021488	0.420000000000073	-0.17148373603959	0.569999999999936	0.418985331975819	0.419999999999845	-0.0612319539641248	0.489999999999782	-0.716494623929975	0.559999999999945	0.181524286062995	0.589999999999918	0.531266891016458	0.529999999999973	-0.220983578969935	0.6099999999999	0.0216157940258199	0.350000000000364	-0.168097847904392	0.569999999999709	0.0182748719907977	0.460000000000036	0.186562475960272	0.579999999999927	-0.131508078084153	0.490000000000236	0.0150234889133571	0.620000000000346	0.0201510780470926	0.489999999999782	-0.503990625020379	0.380000000000109	0.049064688028011	0.569999999999709	-0.0270981530547942	0.4699999999998	0.40637320694259	0.4699999999998	-0.000168898964147957	0.489999999999782	0.265989824015378
0.980000000000018	0.801273792035317	0.549999999999955	-0.636114177950731	0.649999999999977	-0.643761791025099	0.580000000000041	-0.482376156924147	0.740000000000009	-0.17629470198699	0.519999999999982	-0.1901493690184	0.669999999999845	0.591551738921225	0.539999999999964	-0.232456692970118	0.599999999999909	-1.20108082796833	0.700000000000045	0.168978419992527	0.690000000000055	0.830263252055374	0.630000000000109	-0.32234096704542	0.720000000000027	0.0139286009925854	0.450000000000273	-0.282107117982378	0.670000000000073	0.1242486459887	0.559999999999945	0.248808264927902	0.679999999999836	-0.232056682079929	0.599999999999909	-0.0395286730281441	0.720000000000255	4.46159447164973E-05	0.610000000000127	-0.679289320032694	0.490000000000236	0.0431482910698833	0.710000000000036	0.133681955958309	0.570000000000164	0.477093443009835	0.579999999999927	0.0336706500547734	0.599999999999909	0.376540357024169
1.08000000000004	1.07242476997271	0.909999999999968	-0.756407470021259	0.75	-0.679845820059199	0.689999999999941	-0.657013554928199	0.839999999999918	-0.249530153041633	0.619999999999891	-0.154185770952608	0.769999999999982	0.72239376993366	0.639999999999873	-0.510442210952533	0.699999999999818	-1.71950533797371	0.819999999999936	0.0651632790322765	0.799999999999955	1.13034181197236	0.730000000000018	-0.401372074065875	0.819999999999936	-0.00325191103911493	0.5600000000004	-0.412141796005017	0.779999999999745	0.287717633909779	0.660000000000309	0.267885155949443	0.779999999999745	-0.368712959016193	0.699999999999818	-0.145794165064217	0.820000000000164	-0.0267577710246769	0.7199999999998	-0.792150205029429	0.590000000000146	0.0062034109760134	0.819999999999709	0.382624211965776	0.670000000000073	0.486516156001926	0.679999999999836	0.0934161450913962	0.699999999999818	0.479851835962108
1.26999999999998	1.34328169201581	1.00999999999999	-0.789017737020004	0.849999999999909	-0.572939611970469	0.789999999999964	-0.798227216023406	0.940000000000055	-0.320629580983223	0.720000000000027	-0.0807291189630632	0.879999999999882	0.811511425013123	0.740000000000009	-0.827496181955212	0.799999999999955	-2.17966655600321	0.920000000000073	-0.129921137954625	0.900000000000091	1.43150257304114	0.830000000000155	-0.444746347056935	0.920000000000073	-0.0299257420692811	0.660000000000309	-0.571324248994642	0.880000000000109	0.450428802992064	0.760000000000218	0.208317916985834	0.880000000000109	-0.541476907983451	0.800000000000182	-0.246226842023134	0.920000000000073	-0.0614430030054791	0.819999999999709	-0.837236779034356	0.700000000000273	-0.0591103899978407	0.920000000000073	0.719728616900284	0.779999999999745	0.434641347965226	0.779999999999745	0.155645190034193	0.800000000000182	0.573674113979905
1.38	1.62664330105144	1.11000000000001	-0.733944978946965	0.959999999999923	-0.356775046043367	0.899999999999977	-0.906017141005577	1.03999999999996	-0.389592986039133	0.819999999999936	0.0432899979614376	0.979999999999791	0.850340656938897	0.839999999999918	-1.14590505802425	0.909999999999854	-2.6694535979459	1.03999999999996	-0.414815615954467	1	1.73374553401118	0.940000000000055	-0.445054111992249	1.01999999999998	-0.0573567550645748	0.760000000000218	-0.759654476951255	0.980000000000018	0.571419566995246	0.860000000000127	0.0379274129045371	0.989999999999782	-0.761014730073839	0.900000000000091	-0.340826705041763	1.01999999999998	-0.102824159966985	0.920000000000073	-0.833964575008395	0.800000000000182	-0.153070727947124	1.01999999999998	1.06825881096029	0.920000000000073	0.367601596963141	0.889999999999873	0.220357786020031	0.909999999999854	0.647063562951189
1.49000000000001	1.87218261305588	1.23000000000002	-0.570738532928772	1.05999999999995	-0.10503424300623	1	-0.990846149989011	1.13999999999987	-0.456420369005173	0.930000000000064	0.175778361040102	1.07999999999993	0.84535681799025	0.949999999999818	-1.46566884097865	1.00999999999999	-3.18886646596184	1.17000000000007	-0.729117104015131	1.1099999999999	1.97226022305586	1.03999999999996	-0.402295368076011	1.12999999999988	-0.0281477600765356	0.870000000000346	-0.982172329941022	1.07999999999993	0.650689925919323	0.970000000000255	-0.163134424042255	1.09000000000015	-1.03210218298955	1.01000000000022	-0.465115566044005	1.13000000000011	-0.13988323405556	1.02999999999975	-0.738459502940714	0.900000000000091	-0.314393210942399	1.12999999999965	1.4282147949416	1.03999999999996	0.285396900949308	0.989999999999782	0.296746300023187	1.01000000000022	0.68107250194771
1.59000000000003	2.07033648405286	1.32999999999993	-0.340472940933978	1.15999999999997	0.179275406935631	1.10000000000002	-1.01946084691917	1.25999999999999	-0.531895344010991	1.02999999999997	0.326647712995509	1.22999999999979	0.839340788957088	1.04999999999995	-1.75119938899115	1.17999999999984	-3.5613639819303	1.31999999999994	-1.01837681302186	1.24000000000001	2.15604325705954	1.18000000000006	-0.316470115990342	1.26999999999998	0.0390736339568321	0.970000000000255	-1.18998962295791	1.19000000000005	0.652689523917616	1.07000000000016	-0.417346192080004	1.25	-1.32196476499757	1.11000000000013	-0.614248932038208	1.24000000000024	-0.157461306002915	1.13000000000011	-0.584641755949633	1	-0.510889867996411	1.25999999999976	1.79959656691153	1.15999999999985	0.188027261970092	1.09999999999991	0.394301075061776	1.11000000000013	0.675700931992651
1.70000000000005	2.22110491404237	1.43999999999994	-0.0890993809434804	1.28999999999996	0.496153904919083	1.26999999999998	-0.960897849950015	1.37999999999988	-0.555368187065142	1.1400000000001	0.485986310991393	1.33999999999992	0.825444342012815	1.17999999999984	-1.98109269797442	1.28999999999996	-3.71581999900172	1.49000000000001	-1.28259474399783	1.36999999999989	2.29419183403934	1.34000000000015	-0.238028024000414	1.38999999999987	0.144307426012347	1.07000000000016	-1.38529011201172	1.30999999999995	0.562655162980263	1.17000000000007	-0.702229292073753	1.36000000000013	-1.63060247598423	1.2800000000002	-0.741525397074838	1.36000000000013	-0.155558377059606	1.27999999999975	-0.386120476036922	1.17000000000007	-0.742560700018657	1.37999999999965	2.14427050593713	1.27999999999975	0.111002151925277	1.19999999999982	0.482519979073004	1.23999999999978	0.642534648932269
1.80000000000007	2.32584247999057	1.53999999999996	0.162254078986734	1.39999999999998	0.845601249920946	1.38	-0.849570232958285	1.49000000000001	-0.541290409046269	1.25	0.653794156050935	1.43999999999983	0.803667473974201	1.27999999999997	-2.08927059100006	1.39999999999986	-3.75681749801515	1.59999999999991	-1.52177089694305	1.47000000000003	2.38670595501844	1.44000000000005	-0.162457969963725	1.49000000000001	0.254804356927707	1.20000000000027	-1.56589004097896	1.40999999999985	0.368750772963722	1.28999999999996	-1.01778372606987	1.46000000000004	-1.94083693997982	1.38000000000011	-0.87571803010178	1.46000000000004	-0.134174445975077	1.38000000000011	-0.142895662975207	1.28999999999996	-1.01304194299701	1.48999999999978	2.43157643797076	1.38000000000011	0.0796767149040534	1.32000000000016	0.573114211988468	1.36999999999989	0.574976765960855
1.91000000000008	2.36337953197108	1.65999999999997	0.413587438060858	1.5	1.14930741892749	1.48000000000002	-0.685477996967165	1.58999999999992	-0.489662013023917	1.34999999999991	0.815559342981942	1.54999999999995	0.775644322970948	1.37999999999988	-2.11344661602197	1.5	-3.6718750949376	1.74000000000001	-1.6919773539712	1.56999999999994	2.41709566103054	1.53999999999996	-0.107601628997145	1.59999999999991	0.389949213968066	1.30000000000018	-1.73178940997332	1.50999999999976	0.111938941017797	1.39000000000033	-1.32359019107753	1.55999999999995	-2.23866878400258	1.48000000000002	-1.02702211802352	1.57000000000016	-0.087929062033254	1.48999999999978	0.130594097981884	1.40000000000009	-1.32587503298964	1.58999999999969	2.69217453694637	1.48000000000002	0.0686958079541	1.42000000000007	0.637408046031851	1.51999999999998	0.46517678094915
2.00999999999999	2.33733489903898	1.75999999999999	0.627611054028421	1.61000000000001	1.40242066493101	1.58000000000004	-0.475412321975455	1.69000000000005	-0.40048299706541	1.46000000000004	0.962619094025285	1.64999999999986	0.720170883937499	1.49000000000001	-2.05362077292648	1.59999999999991	-3.35285152902998	1.86999999999989	-1.80400290696525	1.67000000000007	2.4038043929977	1.6400000000001	-0.0734590020101678	1.70000000000005	0.530357209981958	1.41000000000031	-1.85226786095427	1.61999999999989	-0.207780332061702	1.49000000000024	-1.61145595302514	1.67000000000007	-2.5380973800111	1.57999999999993	-1.17767675305913	1.67000000000007	-0.00717231102953519	1.58999999999969	0.429371856967009	1.5	-1.67779615003383	1.69000000000005	2.92606480297763	1.59000000000015	0.07805943096173	1.51999999999998	0.670805297090737	1.61999999999989	0.332082374939091
2.22000000000003	2.27324707998378	1.86000000000001	0.816721700061862	1.70999999999992	1.60794837699996	1.67999999999995	-0.23427506198459	1.78999999999996	-0.277799987088656	1.55999999999995	1.09497340702092	1.75	0.673179810974034	1.58999999999992	-1.90979306296413	1.69999999999982	-2.88801738895472	1.99000000000001	-1.84510453698294	1.76999999999998	2.36492596695825	1.75	-0.0488103260067874	1.79999999999995	0.628655738978523	1.51000000000022	-1.94420971195086	1.7199999999998	-0.575840787064408	1.59000000000015	-1.88138101009372	1.76999999999998	-2.77953311501733	1.69000000000005	-1.32768193600441	1.76999999999998	0.0929368900415284	1.69999999999982	0.671988088015496	1.60000000000036	-2.00442935295087	1.79999999999973	3.11003666990928	1.69000000000005	0.104040042970155	1.61999999999989	0.673305966074622	1.7199999999998	0.175693547021183
2.36000000000001	2.20941328598201	1.96999999999991	0.913840132056976	1.80999999999995	1.76589055593013	1.77999999999997	0.0344840919979106	1.88999999999987	-0.144712088058441	1.66000000000008	1.19279880004797	1.8599999999999	0.620974642970396	1.68999999999983	-1.68562882902279	1.79999999999995	-2.27737267402972	2.09999999999991	-1.79810055294638	1.86999999999989	2.31865478201598	1.85000000000014	-0.00843076702494727	1.90999999999985	0.652095539976472	1.61000000000013	-2.00761496091673	1.81999999999971	-0.99942408098741	1.69000000000005	-2.08840817003875	1.86999999999989	-2.94579761100522	1.78999999999996	-1.44118099399293	1.88000000000011	0.212398540043068	1.79999999999973	0.872051931992246	1.70000000000027	-2.30941087693282	1.89999999999964	3.24013780095811	1.78999999999996	0.15164825492775	1.73000000000002	0.625929368993638	1.82000000000016	-0.00398970303194801
2.48000000000002	2.14515622599265	2.11000000000001	0.940094417046566	1.91999999999996	1.8762472019489	1.88999999999999	0.262038989035318	2	-0.0411049760487003	1.75999999999999	1.25609527503912	1.95999999999981	0.543985511967549	1.79999999999995	-1.42741639297128	1.89999999999986	-1.66316968193314	2.22000000000003	-1.66299095599243	1.97000000000003	2.26694431898977	1.95000000000005	0.0476796740258578	2.00999999999999	0.633425876003457	1.71000000000004	-2.03811609799232	1.92000000000007	-1.44940370000768	1.80000000000018	-2.21610452899768	1.98000000000002	-3.05406924508134	1.88999999999987	-1.53938137907517	1.98000000000002	0.340777776955292	1.90000000000009	1.02956339003413	1.80000000000018	-2.58910448599181	2	3.31636819396408	1.88999999999987	0.220884068994565	1.82999999999993	0.507114794004337	1.92999999999984	-0.218832282030235
2.58000000000004	2.0804759000157	2.20999999999992	0.895484555030635	2.01999999999998	1.91466876799495	1.99000000000001	0.426696598083254	2.09999999999991	0.0330213489405651	1.86999999999989	1.27475755596151	2.05999999999995	0.461782285924528	1.89999999999986	-1.21058285003528	2.00999999999999	-0.992080905007242	2.33999999999992	-1.43363262395724	2.06999999999994	2.20784109706074	2.04999999999995	0.126727862948428	2.1099999999999	0.569386438996844	1.82000000000016	-2.02691693198176	2.01999999999998	-1.84385447107616	1.90000000000009	-2.28090299003725	2.07999999999993	-3.10434801701831	1.99000000000024	-1.62984871110439	2.08000000000038	0.479390075042829	2	1.12590430796899	1.90000000000009	-2.8103787509508	2.09999999999991	3.35397201092746	2	0.281814635968658	1.92999999999984	0.350134152085957	2.0300000000002	-0.464487450017259
2.68000000000006	2.03654196207026	2.31999999999994	0.764321735005069	2.12	1.92573339802493	2.10000000000002	0.550149952005086	2.25999999999999	0.0505211569361563	1.97000000000003	1.27340282199384	2.22999999999979	0.376103114945181	2	-1.03512819998741	2.17999999999984	-0.283977016920289	2.48000000000002	-1.16009659393512	2.21000000000004	2.15978855703725	2.19000000000005	0.265158396018705	2.26999999999998	0.411847446002866	1.92000000000007	-1.98281365192088	2.17000000000007	-2.17539179209325	2	-2.30678995205835	2.23999999999978	-3.06043345904072	2.09999999999991	-1.69790796803682	2.22000000000025	0.62272642901462	2.11000000000013	1.12217754497124	2.01000000000022	-2.93778188301985	2.25999999999976	3.32578634890979	2.13999999999987	0.335723025955303	2.02999999999975	0.170261538073646	2.13000000000011	-0.703059847069198
2.79000000000008	2.08607597699029	2.41999999999996	0.596342032963548	2.24000000000001	1.91545587199471	2.21000000000004	0.617497197026751	2.37999999999988	0.0385401779112726	2.12999999999988	1.26085297404188	2.33999999999992	0.280099769952358	2.12999999999988	-0.929602103951765	2.30999999999995	0.372871396052687	2.59999999999991	-0.866906945930168	2.33999999999992	2.11188644004778	2.29999999999995	0.426526676960748	2.38999999999987	0.189553891004834	2.01999999999998	-1.93402343199978	2.30999999999995	-2.45140026402169	2.09999999999991	-2.2701008920194	2.34000000000015	-2.94914068206253	2.2800000000002	-1.725630812075	2.33000000000038	0.740469002948885	2.26999999999998	1.05230329506867	2.17000000000007	-3.00350185193565	2.36999999999989	3.25897411096321	2.25	0.381326168962914	2.17000000000007	-0.0419933899138414	2.23999999999978	-0.934549472049184
2.88999999999999	2.18627420099438	2.51999999999998	0.391545450042941	2.33999999999992	1.88383618899479	2.34000000000003	0.617008045992407	2.48000000000002	-0.00177274205270805	2.23000000000002	1.24701975198604	2.43999999999983	0.180620479909521	2.24000000000001	-0.865454900008444	2.40999999999985	0.869847051035322	2.70000000000005	-0.571245371929763	2.44000000000005	2.05503754602887	2.41000000000008	0.636057539963986	2.5	-0.0974942259972522	2.17000000000007	-1.87836251393492	2.40999999999985	-2.66410877998169	2.21000000000004	-2.19331440905535	2.44999999999982	-2.77046968699324	2.38000000000011	-1.73094558101639	2.43000000000029	0.823498407953593	2.38000000000011	0.943499842037454	2.32000000000016	-3.00753865894876	2.4699999999998	3.14958295791712	2.36000000000013	0.423634675939866	2.28999999999996	-0.277140290904754	2.34999999999991	-1.17307138100387
2.99000000000001	2.33645934599735	2.63	0.19218812303734	2.44999999999993	1.8219989709678	2.43999999999994	0.583095570050318	2.57999999999993	-0.0449834410574113	2.33999999999992	1.2319031569632	2.53999999999996	0.0776652449303583	2.33999999999992	-0.905284452983324	2.50999999999999	1.27807609703723	2.81999999999994	-0.279183022939833	2.53999999999996	1.98924187600369	2.50999999999999	0.877218292998805	2.59999999999991	-0.387058687010722	2.33000000000038	-1.81801465396347	2.51999999999998	-2.77255475202765	2.36999999999989	-2.07643050202933	2.54999999999973	-2.55877722804598	2.48000000000002	-1.71385227304199	2.54000000000042	0.880934032011282	2.48000000000002	0.777149033979185	2.42000000000007	-2.90948839995053	2.57999999999993	2.9726675169286	2.46000000000004	0.442738765968898	2.38999999999987	-0.535179163989596	2.44999999999982	-1.40451051800028
3.20000000000005	2.53663141097604	2.73000000000002	-0.0049723259962775	2.54999999999995	1.73881959597111	2.54999999999995	0.515759772042657	2.68000000000006	-0.0910919180796554	2.44000000000005	1.21550318806385	2.63999999999987	0.0333159529191107	2.43999999999983	-1.0084937080137	2.61999999999989	1.59755853405841	2.93000000000006	0.00928010103962151	2.65000000000009	1.91059246503755	2.61000000000013	1.13829095096207	2.71000000000004	-0.675879187042483	2.46000000000004	-1.75297985197176	2.61999999999989	-2.81770076799148	2.48000000000002	-1.95231497605164	2.65000000000009	-2.29067857605969	2.57999999999993	-1.69256801609663	2.64000000000033	0.914091349955015	2.57999999999993	0.571869021996463	2.5300000000002	-2.74248250593701	2.67999999999984	2.74364380197767	2.55999999999995	0.443216143935388	2.5	-0.729695907921268	2.55000000000018	-1.57383621103691
3.39999999999998	2.8043412170291	2.82999999999993	-0.196693519001201	2.65999999999997	1.65277962094024	2.64999999999998	0.458386718037218	2.77999999999997	-0.140098174028935	2.54999999999995	1.23676403700301	2.73999999999978	0.024630448933749	2.53999999999996	-1.17508266396271	2.7199999999998	1.78855301805925	3.03999999999996	0.267147994009065	2.75	1.79909185396809	2.72000000000003	1.4192755120348	2.80999999999995	-0.963955725978849	2.59000000000015	-1.70714349292211	2.7199999999998	-2.79954682605421	2.57999999999993	-1.81978190710197	2.75999999999976	-1.98955845905857	2.69000000000005	-1.66400692705793	2.74000000000024	0.898267230013516	2.69000000000005	0.327659808021963	2.63000000000011	-2.50652097395232	2.77999999999975	2.46251180999479	2.65999999999985	0.425066809953023	2.59999999999991	-0.880560803011576	2.65000000000009	-1.69999614001881
3.5	3.11685412304996	2.93999999999994	-0.370529020983668	2.75999999999999	1.56672930893365	2.75	0.433659192026425	2.88999999999987	-0.0880286340816383	2.65000000000009	1.27695206106182	2.84999999999991	0.0516087349069494	2.64999999999986	-1.40505132196722	2.82999999999993	1.81356841608249	3.14999999999986	0.515273542077921	2.8599999999999	1.67473750298086	2.81999999999994	1.64728278502935	2.90999999999985	-1.20822174505975	2.72000000000025	-1.67421257094702	2.81999999999971	-2.71790936199068	2.69000000000005	-1.68001721806377	2.86000000000013	-1.71705705997738	2.80000000000018	-1.62816900603957	2.84000000000015	0.848620591000326	2.78999999999996	0.149911940070524	2.73000000000002	-2.24091488701106	2.87999999999965	2.18359735197282	2.76999999999998	0.385724621992267	2.7199999999998	-0.987773849942641	2.82999999999993	-1.78299030505968
3.60000000000002	3.40411410900288	3.03999999999996	-0.513968619998195	2.86000000000001	1.4806686619977	2.85000000000002	0.418894411041038	2.99000000000001	0.015434589954566	2.75	1.34597900103017	2.94999999999982	0.119660334917171	2.75	-1.64130035796006	2.92999999999984	1.71009586006221	3.25	0.713222210038111	2.96000000000004	1.52870006104422	2.93000000000006	1.79406209394983	3.01999999999998	-1.37592798307651	2.84000000000015	-1.67213777990582	2.92999999999984	-2.58774114399785	2.78999999999996	-1.55549950704881	2.96000000000004	-1.49035275501319	2.90000000000009	-1.5840028150933	2.95000000000027	0.765151433029132	2.88999999999987	0.0250162750035088	2.83000000000038	-1.9420280069653	2.98000000000002	1.89737106688881	2.86999999999989	0.309857504930733	2.82999999999993	-1.03566106292874	2.94000000000005	-1.82281870502266
3.71000000000004	3.65439186998628	3.14999999999998	-0.648140386942941	2.96999999999991	1.39459767797234	2.95000000000005	0.448505448048309	3.08999999999992	0.195725656908508	2.8599999999999	1.43904818196461	3.05999999999995	0.248355116013954	2.84999999999991	-1.88094626503243	3.03999999999996	1.54201482007466	3.41000000000008	0.867065147986068	3.05999999999995	1.35902604597504	3.02999999999997	1.88786411399633	3.11999999999989	-1.49982370101043	2.99000000000024	-1.7031028769452	3.02999999999975	-2.40904217400839	2.89000000000033	-1.46238055799586	3.07000000000016	-1.29226716603625	3	-1.53907397702824	3.05000000000018	0.666098532974502	2.98999999999978	-0.0470271850190329	2.98000000000002	-1.61349657196297	3.07999999999993	1.61336231496989	2.9699999999998	0.212797534004494	2.92999999999984	-0.990950530990631	3.03999999999996	-1.75291809398459
3.83000000000004	3.86768740702337	3.25	-0.773044318975735	3.06999999999994	1.32626711501871	3.05999999999995	0.552109731074779	3.25	0.416711553953064	2.96000000000004	1.5662648779653	3.15999999999985	0.418123210920385	2.94999999999982	-2.08915900202555	3.16999999999985	1.28945462404317	3.51999999999998	0.976802358081841	3.22000000000003	1.16766893995646	3.19000000000005	1.94133477600644	3.26999999999998	-1.57338828898901	3.13000000000011	-1.77590404996408	3.17000000000007	-2.23300833999929	2.99000000000024	-1.38422746806555	3.17000000000007	-1.12280029406975	3.09999999999991	-1.48581686903526	3.15000000000009	0.54191768003875	3.08999999999969	-0.0289821369960919	3.09000000000015	-1.32158343797073	3.19000000000005	1.34698710792236	3.07999999999993	0.0762029059160341	3.02999999999975	-0.886914163970687	3.15000000000009	-1.61162160998174
3.94000000000005	4.04400072000044	3.35000000000002	-0.882195662029517	3.2299999999999	1.28153462696901	3.16999999999996	0.708014224983344	3.36999999999989	0.705538009015072	3.05999999999995	1.71752381402257	3.25999999999999	0.583080313958817	3.04999999999995	-2.26593857200896	3.28999999999996	0.972285941998052	3.61999999999989	1.04243383907487	3.33999999999992	0.954628742988461	3.29999999999995	1.9180294839316	3.40000000000009	-1.58230018200811	3.24000000000024	-1.88174510992667	3.30999999999995	-2.06702424304694	3.09000000000015	-1.3210402370305	3.34999999999991	-1.06354666502284	3.2800000000002	-1.41805972702969	3.3100000000004	0.402153085019563	3.19999999999982	0.137012635036626	3.20000000000027	-1.07341171394637	3.29999999999973	1.16242504395814	3.23999999999978	-0.101209448075679	3.15999999999985	-0.763292522947268	3.26999999999998	-1.41787693405604
4.04000000000008	4.12816106597802	3.44999999999993	-0.984212271987417	3.33999999999992	1.25153517001309	3.27999999999997	0.916218931024559	3.48000000000002	1.03505929394032	3.23000000000002	1.85535770697243	3.37999999999988	0.741787719903186	3.16999999999985	-2.41001645895267	3.38999999999987	0.59050877507616	3.73000000000002	1.03529727402929	3.45000000000005	0.76016822197289	3.40000000000009	1.85439283200139	3.5	-1.54088094404869	3.37000000000035	-2.0259907429363	3.40999999999985	-1.90370528298445	3.20000000000027	-1.27519071509141	3.46000000000004	-1.07968121005797	3.38000000000011	-1.31682277799428	3.42000000000007	0.261963666957854	3.29999999999973	0.393095913977959	3.32000000000016	-0.861858291955286	3.42000000000007	1.03251321695552	3.34999999999991	-0.318156460025421	3.25999999999976	-0.613901962992713	3.36999999999989	-1.18612187907274
4.18000000000006	4.15642670600391	3.55999999999995	-1.07047629398949	3.43999999999994	1.24428258800435	3.38	1.13135827905353	3.57999999999993	1.3059111779512	3.33999999999992	1.97496988005241	3.48999999999978	0.895684135912234	3.26999999999998	-2.54994232693662	3.48999999999978	0.211858710031265	3.82999999999993	0.972574354022981	3.54999999999995	0.58401952605891	3.50999999999999	1.7504248229443	3.59999999999991	-1.44913057499707	3.48000000000002	-2.19069025592944	3.50999999999976	-1.77295699609203	3.30000000000018	-1.24639778209712	3.55999999999995	-1.17120392906145	3.48000000000002	-1.20108579505995	3.51999999999998	0.106973790025222	3.40000000000009	0.725658561009368	3.43000000000029	-0.686923170974296	3.51999999999998	0.957251627937694	3.44999999999982	-0.574638129023697	3.36999999999989	-0.444926128011502	3.4699999999998	-0.902241391031566
4.33000000000004	4.14052694304701	3.65999999999997	-1.16211579393166	3.53999999999996	1.26865225900019	3.48000000000002	1.36135666298287	3.68000000000006	1.48196064799322	3.44000000000005	2.08115701104816	3.58999999999992	1.04476955891641	3.37999999999988	-2.68571617493762	3.58999999999992	-0.156417574999068	3.94000000000005	0.866407381977297	3.65000000000009	0.426182656042329	3.61000000000013	1.68699072503387	3.71000000000004	-1.35047581898107	3.60000000000036	-2.36123755291828	3.60999999999967	-1.68501268706223	3.40000000000009	-1.23494255706191	3.65999999999985	-1.31740335905306	3.57999999999993	-1.07084877799934	3.62000000000035	-0.0719359339882431	3.5	1.10731825498078	3.5300000000002	-0.588545162031551	3.61999999999989	0.955698996904175	3.55999999999995	-0.862909811075951	3.4699999999998	-0.256365018003635	3.57999999999993	-0.580350525979156
4.44000000000005	4.08046177699362	3.75999999999999	-1.21064599795773	3.63999999999999	1.31576880392004	3.58000000000004	1.59828969003684	3.78999999999996	1.59934071791668	3.53999999999996	2.173919098027	3.69999999999982	1.15124407091116	3.47999999999979	-2.82310501893335	3.69999999999982	-0.514320077968478	4.03999999999996	0.716796359029104	3.75	0.32869031304017	3.71000000000004	1.63972662494416	3.80999999999995	-1.24817698099378	3.71000000000004	-2.53763263697238	3.7199999999998	-1.62963905302149	3.51000000000022	-1.22439213805592	3.75999999999976	-1.54166422805702	3.67999999999984	-0.924604624060521	3.72000000000025	-0.274765507015218	3.61999999999989	1.51945684501698	3.63000000000011	-0.533592834926822	3.7199999999998	1.06487201594518	3.65999999999985	-1.16005199606661	3.57999999999993	-0.0891062809387222	3.67999999999984	-0.29711555907852
4.54000000000008	3.97623120898061	3.86000000000001	-1.21930928196434	3.75	1.38563222299126	3.68999999999994	1.82046432598781	3.88999999999987	1.67692941499809	3.66000000000008	2.19501138099076	3.79999999999995	1.23804982297315	3.58999999999992	-2.98939000697374	3.79999999999995	-0.841219366975565	4.13999999999987	0.491407772983621	3.8599999999999	0.311539957010609	3.81999999999994	1.60863252199306	3.90999999999985	-1.1422340610352	3.8100000000004	-2.70478631193782	3.81999999999971	-1.60683609203716	3.61000000000013	-1.21804473110387	3.86000000000013	-1.8206018080491	3.7800000000002	-0.765439216024788	3.83000000000038	-0.482426503026545	3.7199999999998	1.96207433202744	3.73000000000002	-0.522066191933845	3.81999999999971	1.2477539929705	3.75999999999976	-1.46606468399568	3.67999999999984	0.0767203630402946	3.7800000000002	-0.0669743070602635
4.63999999999999	3.83938261904859	3.96999999999991	-1.18810564799787	3.84999999999991	1.47454105297129	3.78999999999996	1.99646382600349	3.99000000000001	1.63789889393229	3.75999999999999	2.1631675019762	3.89999999999986	1.30518681601188	3.68999999999983	-3.15728998998566	3.89999999999986	-1.09962430792621	4.25999999999999	0.22257513603563	3.96000000000004	0.354734126972289	3.92000000000007	1.60419311896476	4.00999999999976	-1.06129018604406	3.91000000000031	-2.86899158300002	3.92999999999984	-1.6062770159806	3.72000000000025	-1.21471441309495	3.96000000000004	-2.08456596203632	3.88999999999987	-0.593352552073156	3.93000000000029	-0.718413946970031	3.81999999999971	2.31944828601627	3.83000000000038	-0.539719012977002	3.92999999999984	1.47718202299529	3.86999999999989	-1.74094482702003	3.77999999999975	0.241114913023921	3.88999999999987	0.124511046010412
4.74000000000001	3.70235210698411	4.12	-1.09979937997196	3.95999999999992	1.5744814510299	3.88999999999999	2.14897097407629	4.08999999999992	1.53193126891438	3.8599999999999	2.0783874620065	4	1.35553246195741	3.78999999999996	-3.35535463102588	4	-1.32702603400503	4.38999999999987	-0.0513428299200314	4.05999999999995	0.457737125998392	4.01999999999998	1.65465909299201	4.11999999999989	-1.01928314302313	4.01999999999998	-2.97974096997677	4.02999999999975	-1.61300905699591	3.82000000000016	-1.21440118402916	4.07000000000016	-2.33002360403134	3.99000000000024	-0.44630418210545	4.0300000000002	-0.959232815034738	3.92000000000007	2.54557823700452	3.94000000000005	-0.589722441986851	4.02999999999975	1.77276249496572	3.9699999999998	-1.96936034706141	3.88000000000011	0.391710081999008	3.98999999999978	0.235148752949499
4.84000000000003	3.58859828099867	4.23000000000002	-0.909148080950217	4.05999999999995	1.68545341693971	4	2.27798576906935	4.25	1.35902654096753	3.96000000000004	1.95026461096859	4.1099999999999	1.39379885797553	3.89999999999986	-3.54737891302648	4.1099999999999	-1.50893118598106	4.5	-0.336417273956613	4.22000000000003	0.660628173022815	4.19000000000005	1.73177976694205	4.26999999999998	-1.00227514599283	4.16000000000031	-3.05164056499052	4.15999999999985	-1.62703221303673	3.92000000000007	-1.21766728000239	4.17000000000007	-2.56050782002148	4.09000000000015	-0.333438506004313	4.13000000000011	-1.21400249497583	4.02999999999975	2.68646465599431	4.03999999999996	-0.668905334009651	4.13999999999987	2.1249660499052	4.07000000000016	-2.16664332003802	3.98999999999978	0.540760413059616	4.09999999999991	0.21249062001516
4.95000000000005	3.49812114097858	4.33999999999992	-0.661394149005901	4.15999999999997	1.79349786196781	4.10000000000002	2.36765942599959	4.34999999999991	1.21032876791105	4.12999999999988	1.7493931060244	4.2199999999998	1.41527390599094	4	-3.73047932998816	4.25999999999999	-1.64458100198317	4.59999999999991	-0.632648198006791	4.33999999999992	0.923328047974792	4.30999999999995	1.78682730995661	4.40999999999985	-1.00903372299399	4.26999999999998	-3.08469036997394	4.26999999999998	-1.62787987903812	4.01999999999998	-1.22662498506543	4.34000000000015	-2.77601860898358	4.19000000000005	-0.245611123091294	4.24000000000024	-1.45795867297238	4.13000000000011	2.72348939097355	4.19000000000005	-0.735183733922895	4.25999999999976	2.53379268690423	4.19000000000005	-2.28695473003881	4.09000000000015	0.676011361065321	4.23999999999978	0.0948697869489479
5.05000000000007	3.43728424604706	4.43999999999994	-0.359779960945161	4.32999999999993	1.89275713296411	4.26999999999998	2.40925798300395	4.45000000000005	1.06695992201367	4.24000000000001	1.505178790012	4.32999999999993	1.44289975901302	4.12999999999988	-3.90465587997824	4.36999999999989	-1.73473424297299	4.70000000000005	-0.940035600933697	4.44000000000005	1.24583675096801	4.42000000000007	1.79384182899867	4.51999999999998	-1.05388043800758	4.37000000000035	-3.10909680490568	4.36999999999989	-1.59765709906878	4.13000000000011	-1.23916201607699	4.44000000000005	-2.89295026402669	4.30000000000018	-0.18590791501083	4.35000000000036	-1.70064556198213	4.26999999999998	2.59614573803901	4.30999999999995	-0.781434530949809	4.36999999999989	2.9252090199634	4.30000000000018	-2.29157459500584	4.19999999999982	0.817333209056414	4.36999999999989	-0.117713747044945
5.17000000000007	3.39972403605771	4.54999999999995	-0.0393795529589624	4.42999999999995	1.98908888398819	4.37	2.41151540205919	4.55999999999995	0.928920004980682	4.33999999999992	1.24250703004236	4.42999999999984	1.47693096096191	4.24000000000001	-4.01534626496414	4.4699999999998	-1.77939090895052	4.80999999999995	-1.1788065789915	4.53999999999996	1.61135948906121	4.51999999999998	1.77878321699154	4.61999999999989	-1.12249372807582	4.48000000000002	-3.11320218099809	4.4699999999998	-1.55425882803684	4.2800000000002	-1.25409244799357	4.53999999999996	-2.94612785205572	4.40000000000009	-0.180664106096629	4.45000000000027	-1.94206316098189	4.36999999999989	2.36229491099493	4.41000000000031	-0.814780833934492	4.4699999999998	3.30929207791542	4.40000000000009	-2.21922289506438	4.29999999999973	0.934503834059797	4.4699999999998	-0.438576098986232
5.27999999999997	3.35575168105606	4.64999999999998	0.29118921997906	4.52999999999997	2.06646542892486	4.47000000000003	2.39711446704405	4.65999999999985	0.845891131007193	4.44000000000005	0.966174501058958	4.52999999999997	1.51592880490625	4.33999999999992	-4.02346196301551	4.57999999999993	-1.78831501898458	4.91000000000008	-1.36406701494707	4.6400000000001	2.02016411299155	4.63000000000011	1.74165147495842	4.7199999999998	-1.21487359206185	4.58000000000038	-3.11495719097366	4.57999999999993	-1.48273229899587	4.38000000000011	-1.28267253501235	4.65000000000009	-2.93555137307067	4.5	-0.210899922080898	4.55000000000018	-2.13522142098554	4.48000000000002	2.02193691006869	4.51999999999998	-0.835222644923306	4.56999999999971	3.67596483090438	4.5	-2.06989963101023	4.40999999999985	1.03370688009363	4.57000000000016	-0.825525522031967
5.38	3.29363787398052	4.75	0.631926357073098	4.63999999999999	2.11980305698489	4.56999999999994	2.35544101303731	4.75999999999999	0.827997762939958	4.53999999999996	0.671384526981456	4.62999999999988	1.5598932930061	4.43999999999983	-3.96809149697219	4.67999999999984	-1.76875325496439	5.00999999999999	-1.50188805901053	4.75	2.47225062196321	4.73000000000002	1.66371515297215	4.82999999999993	-1.29865168003107	4.69000000000005	-3.14357402396581	4.67999999999984	-1.40165800405612	4.48000000000002	-1.32462116005172	4.75	-2.86828700006936	4.61000000000013	-0.276615362054145	4.65000000000009	-2.26490023999304	4.58999999999969	1.66707267703714	4.62000000000035	-0.827465144993766	4.67999999999984	4.01569792097689	4.61000000000013	-1.87870863703665	4.50999999999976	1.11494234806742	4.67999999999984	-1.27856201697796
5.49000000000001	3.21338261596793	4.86000000000001	0.8923470610398	4.74000000000001	2.1541854799807	4.66999999999996	2.29441943304209	4.8599999999999	0.839106886928676	4.65000000000009	0.358137109060408	4.73999999999978	1.59940022592764	4.53999999999996	-3.84635135799272	4.77999999999997	-1.72070561393411	5.11999999999989	-1.58876838395372	4.84999999999991	2.88746057697153	4.83000000000015	1.56933816595028	4.92999999999984	-1.37832076700306	4.79000000000042	-3.22925909893002	4.77999999999975	-1.32126924609111	4.59000000000015	-1.37993832106531	4.86000000000013	-2.71893882097629	4.71000000000004	-0.359521626023707	4.75	-2.34631972102761	4.69000000000005	1.29505672100549	4.72000000000025	-0.800460862024011	4.77999999999975	4.2822539669487	4.71000000000004	-1.66856942303184	4.61000000000013	1.1537011520204	4.7800000000002	-1.70853230804369
5.63999999999999	3.11498590701831	4.95999999999992	1.02875944105563	4.83999999999992	2.16620120102107	4.77999999999997	2.21404972705841	4.97000000000003	0.841462447965569	4.75	0.0913956570229857	4.83999999999992	1.63326544293341	4.63999999999987	-3.63828208401173	4.87999999999988	-1.64568962202338	5.23000000000002	-1.59237448099248	4.96000000000004	3.26926449201892	4.94000000000005	1.4585205150297	5.03999999999996	-1.453880854001	4.90000000000009	-3.34180599600131	4.88999999999987	-1.24156602703351	4.69000000000005	-1.44439945404429	4.96000000000004	-2.51290274798066	4.80999999999995	-0.466974161099643	4.86000000000013	-2.38902407500063	4.78999999999996	0.908534531049554	4.82000000000016	-0.754209796923533	4.87999999999965	4.51264966397957	4.80999999999995	-1.4394819880863	4.7199999999998	1.12594481709039	4.88000000000011	-2.10099858202284
5.74000000000001	2.94948631301395	5.11000000000001	1.0848553889673	4.93999999999994	2.15369402894794	4.88	2.13179981699341	5.06999999999994	0.835064447983314	4.84999999999991	-0.134991549998631	4.93999999999983	1.66267310396506	4.75	-3.37116482194233	4.97999999999979	-1.52322484302658	5.34999999999991	-1.54503985993415	5.05999999999995	3.61419185401246	5.04999999999995	1.38318198594334	5.13999999999987	-1.49599113001386	5	-3.48121471392915	4.98999999999978	-1.19833825704063	4.78999999999996	-1.52897969405785	5.05999999999995	-2.28500385003372	4.90999999999985	-0.591617519035026	4.96000000000004	-2.36607010197076	4.88999999999987	0.565367323019927	4.93000000000029	-0.716682002007474	4.98000000000002	4.70688501093264	4.92000000000007	-1.26888629108635	4.82000000000016	1.05571181904907	4.98999999999978	-2.47039865303123
5.85000000000002	2.75311814698398	5.21999999999991	1.06679773898577	5.04999999999995	2.12467780897896	4.98000000000002	2.04497993104269	5.18000000000006	0.793904333932005	4.96000000000004	-0.321024513937118	5.03999999999996	1.68618450493341	4.84999999999991	-3.04499957394455	5.08999999999992	-1.37379171201246	5.45000000000005	-1.47697628301557	5.22000000000003	3.88720115495289	5.19000000000005	1.37720572399758	5.25999999999976	-1.49071380803889	5.16000000000031	-3.62099138192207	5.08999999999969	-1.22039973405208	4.90000000000009	-1.62270390501362	5.17000000000007	-2.02504534206582	5.01999999999998	-0.714471926016813	5.0600000000004	-2.30095282597631	5	0.311911237986351	5.0300000000002	-0.684706333004215	5.08999999999969	4.8448059499151	5.01999999999998	-1.19947359905836	4.92999999999984	0.949185801005115	5.09000000000015	-2.73234902601871
5.95000000000005	2.5141521060732	5.32999999999993	0.92934409406098	5.14999999999998	2.0791525379309	5.08000000000004	1.95627984203384	5.34999999999991	0.743990658975235	5.05999999999995	-0.471499909963313	5.14999999999986	1.68958413792097	4.95999999999981	-2.73796338501597	5.20999999999981	-1.20463690893757	5.55999999999995	-1.3846824230086	5.33999999999992	4.04821317795268	5.28999999999996	1.40670858399972	5.38000000000011	-1.45198667405566	5.26000000000022	-3.74652990694813	5.21000000000004	-1.27893666206091	5	-1.725290968011	5.26999999999998	-1.72949413706647	5.19000000000005	-0.82579545801309	5.21000000000004	-2.19367224701728	5.09999999999991	0.102165804037213	5.17000000000007	-0.661453933958001	5.25999999999976	4.91719179592565	5.13999999999987	-1.18855264406648	5.02999999999975	0.801969685085169	5.23999999999978	-2.8360295660832
6.06000000000006	2.26413881898679	5.42999999999995	0.717736852038797	5.25999999999999	2.02387414196892	5.18999999999994	1.87362394206048	5.45000000000005	0.642670854972494	5.16000000000008	-0.533123656964563	5.25	1.67758410293573	5.05999999999995	-2.45737794102752	5.30999999999995	-0.987999904964454	5.66000000000008	-1.2716596060045	5.44000000000005	4.13730714001304	5.40000000000009	1.48942505995819	5.48000000000002	-1.38879528299185	5.37000000000035	-3.85783028696096	5.31999999999971	-1.38418234303117	5.09999999999991	-1.82908388103442	5.36999999999989	-1.39835023799151	5.28999999999996	-0.934732518089731	5.32000000000016	-2.07466857000327	5.25999999999976	-0.0638689780316781	5.30000000000018	-0.664829863012528	5.36999999999989	4.93326323294241	5.25	-1.25904293508938	5.15999999999985	0.626318015065408	5.34999999999991	-2.83226040903628
6.18000000000006	1.99671472705631	5.53999999999996	0.431976012009727	5.37	1.96225411696105	5.30999999999995	1.81192753507275	5.54999999999995	0.508822947949739	5.25999999999999	-0.535301599938975	5.3599999999999	1.65018439997766	5.15999999999985	-2.19592155497139	5.41999999999985	-0.723121936971438	5.75999999999999	-1.13790783393597	5.54999999999995	4.15448304295296	5.5	1.65131504593319	5.57999999999993	-1.28612038497522	5.47000000000025	-3.89447967995693	5.42000000000007	-1.54389975102731	5.21000000000004	-1.93619492506514	5.4699999999998	-1.08240546705929	5.40000000000009	-1.04128310408669	5.43000000000029	-1.94049361903126	5.36999999999989	-0.180902128931848	5.40000000000009	-0.715681061933537	5.4699999999998	4.9135897039605	5.36000000000013	-1.39909939900917	5.26999999999998	0.422230789013156	5.44999999999982	-2.72104155408215
6.31000000000006	1.71824338804072	5.63999999999999	0.17422604901185	5.46999999999991	1.89429246199779	5.40999999999997	1.76245666102659	5.65999999999985	0.342446939953334	5.36999999999989	-0.490337185965473	5.45999999999981	1.60975335199964	5.26999999999998	-1.9808753779671	5.51999999999998	-0.410003005981707	5.8599999999999	-1.04811157791573	5.65000000000009	4.05749050105442	5.61000000000013	1.86641864695503	5.67999999999984	-1.1589812299917	5.58000000000038	-3.79742742700273	5.52999999999975	-1.74019393102753	5.36999999999989	-2.04662410101264	5.57999999999993	-0.76792995400865	5.5	-1.13073631905536	5.5300000000002	-1.79459556898109	5.4699999999998	-0.248577978027242	5.51000000000022	-0.793160587022612	5.56999999999971	4.84809418094301	5.46000000000004	-1.57000205501845	5.36999999999989	0.237784961996113	5.55999999999995	-2.47640783607039
6.41000000000008	1.50119343402366	5.74000000000001	-0.0702937279584148	5.56999999999994	1.82800302002306	5.50999999999999	1.72521131901249	5.75999999999999	0.143542828936916	5.47000000000003	-0.398230414020873	5.56999999999994	1.54678755097848	5.37999999999988	-1.84971132500777	5.61999999999989	-0.0896039799727077	5.97000000000003	-0.987164958019093	5.75	3.88163886896109	5.71000000000004	2.13473586495638	5.78999999999996	-1.00737781599491	5.68000000000029	-3.62572418691798	5.63000000000011	-1.97306488303184	5.47000000000025	-2.1384211380564	5.67999999999984	-0.468653568077571	5.59999999999991	-1.20249463907385	5.63000000000011	-1.66046944605114	5.57999999999993	-0.267252196977097	5.61000000000013	-0.897268439985055	5.67000000000007	4.74685369192684	5.55999999999995	-1.77175090504988	5.4699999999998	0.0808379970749229	5.65999999999985	-2.14055100298083
6.51999999999998	1.37711549302821	5.85000000000002	-0.301583319924248	5.67999999999995	1.76163537298635	5.61000000000001	1.7055710529803	5.8599999999999	-0.0235138060133977	5.56999999999994	-0.235093049013813	5.66999999999985	1.47079040493736	5.47999999999979	-1.76334087097985	5.7199999999998	0.266594431991507	6.06999999999994	-0.95506797492817	5.84999999999991	3.62692814701404	5.80999999999995	2.38187098898379	5.88999999999987	-0.831685793968973	5.7800000000002	-3.40678339091482	5.73000000000002	-2.18488501309366	5.57999999999993	-2.20604131402524	5.78999999999996	-0.181043224984023	5.71000000000004	-1.25715558806405	5.74000000000024	-1.54692064700157	5.67999999999984	-0.28292525598772	5.72000000000025	-1.04802068494791	5.76999999999998	4.60986823691201	5.67000000000007	-1.91896341107167	5.57999999999993	-0.0564675689247451	5.76000000000022	-1.71347105401765
6.62	1.3144589370313	5.94999999999993	-0.443497120954817	5.77999999999997	1.69010581100792	5.72000000000003	1.7097172060403	5.96000000000004	-0.171081439020782	5.67000000000007	-0.0248133260356553	5.76999999999998	1.38647401297476	5.57999999999993	-1.72176401702018	5.81999999999994	0.63007293897499	6.23000000000002	-0.958823279916032	5.96000000000004	3.33835050605558	5.92000000000007	2.61445344096956	6	-0.627412387984805	5.89000000000033	-3.11039861594509	5.83999999999969	-2.36552233900511	5.68000000000029	-2.25502935109034	5.88999999999987	0.0853243019491856	5.80999999999995	-1.31497215602394	5.84000000000015	-1.43872906903653	5.78999999999996	-0.27896706797037	5.82000000000016	-1.23646479403305	5.86999999999989	4.43913193691969	5.76999999999998	-1.96107452109118	5.67999999999984	-0.161877193932014	5.86999999999989	-1.2968082610314
6.72000000000003	1.31380186303431	6.12	-0.452343238976027	5.88	1.62023732696071	5.81999999999994	1.73146843405902	6.05999999999995	-0.280282045991953	5.77999999999997	0.180194591052896	5.86999999999989	1.32317805798721	5.68999999999983	-1.71033739297854	5.92999999999984	1.00159030307623	6.3599999999999	-1.01567595493179	6.05999999999995	3.01243542901375	6.01999999999998	2.83248322102736	6.09999999999991	-0.394557599065593	5.99000000000024	-2.76677628392008	5.94000000000005	-2.52510884308776	5.7800000000002	-2.28749753205193	5.98999999999978	0.35584492502494	5.90999999999985	-1.36858889504765	5.95000000000027	-1.33589471397499	5.88999999999987	-0.25802312200085	5.93000000000029	-1.4626007679226	5.98000000000002	4.25109204297769	5.86999999999989	-1.94864928801053	5.77999999999975	-0.194052674942213	5.9699999999998	-0.892351391030388
6.83000000000004	1.41774214500856	6.21999999999991	-0.371813566971468	5.9799999999999	1.55202992198156	5.92999999999995	1.76209077801559	6.16999999999985	-0.328391303014541	5.87999999999988	0.386082425961831	5.97999999999979	1.27971837798668	5.78999999999996	-1.72744438998507	6.02999999999997	1.33647700499751	6.46000000000004	-1.10838091700316	6.22000000000003	2.65265343398369	6.19000000000005	3.00214747403516	6.26999999999998	-0.163159920020917	6.09000000000015	-2.37591639597667	6.03999999999996	-2.64574956906927	5.89000000000033	-2.28766673308201	6.09999999999991	0.630518642992683	6.01999999999998	-1.42536125406423	6.05000000000018	-1.24531393203142	5.98999999999978	-0.220093418988654	6.0300000000002	-1.68473471796915	6.07999999999993	4.04574855394912	5.9699999999998	-1.84296773306869	5.88999999999987	-0.177032486931239	6.07000000000016	-0.498311675983132
6.93000000000006	1.59004546901542	6.32999999999993	-0.231469486948299	6.08999999999992	1.4786494659802	6.02999999999997	1.79074252105238	6.28999999999996	-0.289400659085004	5.98000000000002	0.592850180055393	6.07999999999993	1.25609497399637	5.88999999999987	-1.77470161600013	6.16999999999985	1.65521347901176	6.56999999999994	-1.22183228802442	6.33999999999992	2.32962322900221	6.30999999999995	3.08956305696029	6.38999999999987	0.0848355620064467	6.21000000000004	-2.09793979195183	6.15999999999985	-2.71072135308259	5.99000000000024	-2.26651209106876	6.23999999999978	0.881885717944897	6.17000000000007	-1.48528923307367	6.21000000000004	-1.1605720200123	6.08999999999969	-0.165889298955335	6.17000000000007	-1.910759037969	6.17999999999984	3.8305731499122	6.07000000000016	-1.61889938101467	5.98999999999978	-0.110816631945454	6.23999999999978	-0.156880863983133
7.04000000000008	1.8307118350549	6.42999999999995	-0.000407791958423331	6.2299999999999	1.40693008893322	6.16999999999996	1.81473389102393	6.39999999999986	-0.189318666002691	6.12999999999988	0.80049785196934	6.22999999999979	1.27131465899311	5.99000000000001	-1.81302054795651	6.28999999999996	1.95779972398213	6.67000000000007	-1.49019340994982	6.44000000000005	2.04825776597772	6.41000000000008	3.1286131129491	6.48999999999978	0.331373931999224	6.3100000000004	-1.89082694998888	6.27999999999975	-2.74883799102099	6.09999999999991	-2.22403360407952	6.34000000000015	1.12576528601949	6.26999999999998	-1.56067646707925	6.33000000000038	-1.08808368202062	6.19000000000005	-0.0814261659343174	6.2800000000002	-2.13278133401218	6.35999999999967	3.6147865168914	6.23999999999978	-1.31913550001173	6.09000000000015	-0.0111200370156439	6.36999999999989	0.0606370609830265
7.16000000000008	2.07721808203587	6.52999999999997	0.2904683090037	6.33999999999992	1.33519957591943	6.27999999999997	1.83406488702076	6.5	-0.0528622740603168	6.24000000000001	0.944392373980918	6.33999999999992	1.35353295695495	6.13999999999987	-1.82980686497558	6.38999999999987	2.18719715905991	6.76999999999998	-1.90996295896184	6.53999999999996	1.80364409504818	6.51999999999998	3.13255648597988	6.59000000000015	0.580947967932843	6.42000000000007	-1.75457786895095	6.38999999999987	-2.76009948299816	6.21000000000004	-2.1713207160019	6.44999999999982	1.34633820994168	6.38000000000011	-1.64041436505613	6.43000000000029	-1.01262881503317	6.28999999999996	0.0193113829709546	6.38000000000011	-2.34184907799317	6.46000000000004	3.38916796999911	6.34000000000015	-0.943676091083034	6.19999999999982	0.139357026000653	6.4699999999998	0.20506223393113
7.26999999999998	2.32898611204746	6.63	0.595305101001031	6.44999999999993	1.27503542501017	6.38	1.83637282498239	6.6099999999999	0.142692837926006	6.33999999999992	1.04139034101536	6.44999999999982	1.47459434492703	6.25999999999999	-1.83238225292826	6.48999999999978	2.31921669796975	6.86999999999989	-2.4811409330141	6.65000000000009	1.59578221303036	6.62000000000012	3.09354021499075	6.69999999999982	0.80530093202924	6.51999999999998	-1.71939897097673	6.48999999999978	-2.76476979308882	6.36999999999989	-2.10356943910028	6.54999999999973	1.56900040099117	6.48000000000002	-1.72450292507165	6.5300000000002	-0.940973519050203	6.38999999999987	0.133677858002557	6.49000000000024	-2.49702714097566	6.55999999999995	3.18661200992665	6.44000000000005	-0.593651261056038	6.29999999999973	0.32331482805148	6.57000000000016	0.276394654974865
7.37	2.58601592599916	6.74000000000001	0.855629999023222	6.54999999999995	1.22643763495489	6.48000000000002	1.80812621704263	6.71000000000004	0.374622348999765	6.45000000000005	1.09764347598684	6.54999999999995	1.63331466092131	6.3599999999999	-1.82074670999555	6.59999999999991	2.37804742801018	6.97000000000003	-3.16923717002737	6.75	1.43778854703669	6.72000000000003	3.01941726092991	6.80000000000018	1.01945207097742	6.62000000000035	-1.86457568497644	6.58999999999969	-2.77493955400132	6.47000000000025	-2.02558375906392	6.65000000000009	1.77648736496394	6.57999999999993	-1.8202975990107	6.63000000000011	-0.869669617031832	6.5	0.276062213970363	6.59000000000015	-2.61916246597593	6.67000000000007	3.00451328689633	6.55000000000018	-0.286621802047193	6.40000000000009	0.516714893024073	6.67999999999984	0.278211859949806
7.47000000000003	2.8120732069965	6.83999999999992	1.08622369498335	6.64999999999998	1.18940620700414	6.58000000000004	1.76285654799813	6.80999999999995	0.642926257910403	6.54999999999995	1.11315178003224	6.65999999999985	1.79354631791284	6.45999999999981	-1.7981334549404	6.69999999999982	2.3841697810667	7.07999999999993	-4.10491368893418	6.84999999999991	1.29435373901288	6.83000000000015	2.92638669395728	6.90000000000009	1.22340138602794	6.73000000000002	-2.13105735099361	6.69000000000005	-2.77851813098096	6.57999999999993	-1.96051365105632	6.75999999999976	1.98252896996109	6.67999999999984	-1.88724658505635	6.73000000000002	-0.798717108978053	6.59999999999991	0.44682012105568	6.69000000000005	-2.70825505299399	6.76999999999998	2.84547714989003	6.65000000000009	-0.00502692205373023	6.5	0.711699757061979	6.7800000000002	0.190029997952479
7.58000000000004	2.98011560903433	6.94999999999993	1.28708619001827	6.75	1.17760939701839	6.67999999999995	2.10969605404898	6.91999999999985	0.870194014964909	6.65000000000009	0.90306147899355	6.75999999999999	1.94578590696892	6.56999999999994	-1.75926985002661	6.79999999999995	2.29570534497725	7.23000000000002	-5.15750847091567	6.96000000000004	1.16547778998211	6.93000000000006	2.8549610809705	7.00999999999976	1.38103904896525	6.83000000000038	-2.43480492395065	6.79999999999973	-2.80431932299052	6.68000000000029	-1.9139038359981	6.86000000000013	2.18712521791531	6.7800000000002	-1.92475236303835	6.83000000000038	-0.74094540502756	6.69999999999982	0.645951580054316	6.80000000000018	-2.74852011693838	6.86999999999989	2.70950360095412	6.75	0.326593007002884	6.61000000000013	0.922005149050165	6.88999999999987	0.0323329189768629
7.68000000000006	3.12169376002203	7.11000000000001	1.35055735199785	6.86000000000001	1.2060361980275	6.78999999999996	2.84246338901539	7.01999999999998	1.06878409599176	6.75999999999999	0.491260810008498	6.8599999999999	2.09003342797587	6.66999999999985	-1.70942853196721	6.90999999999985	2.14117340897246	7.32999999999993	-6.81267828099408	7.05999999999995	1.04133479896973	7.02999999999997	2.79851099901407	7.11000000000013	1.4791275719972	6.93000000000029	-2.77581840191488	6.90000000000009	-2.81940002003012	6.78999999999996	-1.88020959205915	6.9699999999998	2.35863783302648	6.88999999999987	-1.91059774908808	6.93000000000029	-0.69967242598068	6.80999999999995	0.845487394030897	6.90000000000009	-2.71986947097957	6.9699999999998	2.61050378696837	6.84999999999991	0.657672928923603	6.71000000000004	1.14763106807914	6.98999999999978	0.103804832974674
7.77999999999997	3.23565146504734	7.20999999999992	1.32249089597281	6.95999999999992	1.25628612101991	6.88999999999999	3.96733989805398	7.11999999999989	1.23869649996777	6.8599999999999	-0.0885370379819506	6.95999999999981	2.16997783797979	6.76999999999998	-1.65593118595098	7.00999999999999	1.92057397498502	7.44000000000005	-9.05317803801609	7.21000000000004	0.896261318985125	7.18000000000006	2.75703645002068	7.26999999999998	1.53090444302961	7.04000000000042	-3.1743325549769	7	-2.81362824000553	6.89000000000033	-1.85943091901208	7.07000000000016	2.49353218794113	6.99000000000024	-1.84478274400135	7.04000000000042	-0.671580251037085	6.90999999999985	1.06017219002297	7	-2.6423913019471	7.06999999999971	2.53203045895134	6.94999999999982	1.03877789899798	6.80999999999995	1.3539780610472	7.09000000000015	0.406234509000569
7.88999999999999	3.32198872399658	7.31999999999994	1.2028868239895	7.06999999999994	1.32310428796245	7	5.48432558002787	7.25999999999999	1.33448258293356	6.96000000000004	-0.836332063954615	7.06999999999994	2.13996814193251	6.86999999999989	-1.49792842898933	7.17999999999984	1.68228521204128	7.53999999999996	-11.8962528230213	7.32999999999993	0.755920795995735	7.30999999999995	2.76244242502344	7.38000000000011	1.66863639901749	7.16000000000031	-3.61011261395561	7.15999999999985	-2.78700398405363	6.99000000000024	-1.87335063003502	7.21000000000004	2.59534291092223	7.09000000000015	-1.68615802499517	7.14000000000033	-0.653220702020008	7.01999999999998	1.27526134201617	7.17000000000007	-2.53693255399412	7.17999999999984	2.47408361394719	7.05999999999995	1.46990791790813	6.92000000000007	1.54104612704487	7.23999999999978	0.937833179023073
7.99000000000001	3.38521381900136	7.41999999999996	1.09898534401509	7.2299999999999	1.41332482701273	7.10000000000002	7.83230541503599	7.36999999999989	1.31709882100495	7.11999999999989	-1.91308980595295	7.2199999999998	2.04565533590539	6.97999999999979	-1.23380365403136	7.27999999999997	1.4129479990288	7.63999999999987	-15.3419026360098	7.43000000000006	0.58500387501681	7.41000000000008	2.79852985397611	7.48000000000002	1.87426852698991	7.29000000000042	-3.98208839499148	7.26999999999998	-2.71534598505241	7.09000000000015	-1.9097938881032	7.32000000000016	2.6777998699572	7.19999999999982	-1.47587291405671	7.26000000000022	-0.584939615009716	7.11999999999989	1.4911105209876	7.26999999999998	-2.28713540593617	7.27999999999975	2.44187395389872	7.19000000000005	2.10433546499189	7.01999999999998	1.71471353098696	7.36999999999989	1.6986008429285
8.16000000000008	3.42081846804376	7.52999999999997	0.979883247964608	7.32999999999993	1.52011361001314	7.25	10.5994573980297	7.47000000000003	1.22558873795242	7.23000000000002	-3.15784472695668	7.32999999999993	1.87753601096574	7.12999999999988	-0.863556859940218	7.38999999999987	1.12592145706003	7.75	-19.6179615319352	7.52999999999997	0.217463280023367	7.50999999999999	2.86529873699237	7.59000000000015	2.16585573900829	7.39000000000033	-4.29037549292843	7.36999999999989	-2.55557915409099	7.19000000000005	-1.96876069207974	7.42000000000007	2.73260741698778	7.30999999999995	-1.20222129908143	7.36000000000013	-0.460322284993708	7.26999999999998	1.69847642496279	7.37000000000035	-1.90089224997791	7.38999999999987	2.44208606000029	7.30000000000018	2.82390964594015	7.15999999999985	1.87695947204247	7.4699999999998	2.97736927393544
8.27999999999997	3.51511831399876	7.63	0.876483745059886	7.42999999999995	1.64347063696368	7.35000000000002	13.7857815300322	7.57999999999993	1.07231080994552	7.32999999999993	-4.92224139202335	7.43999999999983	1.48780588995123	7.24000000000001	-0.397733320028237	7.48999999999978	0.849724877980407	7.84999999999991	-24.2352714190019	7.63000000000011	-0.341788039008861	7.61000000000013	2.93810636094349	7.69000000000005	2.54339803495895	7.49000000000024	-4.53497390799384	7.4699999999998	-2.35077858008026	7.34999999999991	-2.02158261504337	7.51999999999998	2.77558468997086	7.40999999999985	-0.863751623001008	7.46000000000004	-0.279368711971983	7.36999999999989	1.91134365104517	7.47000000000025	-1.37820308600567	7.48999999999978	2.4680353488975	7.40000000000009	3.62863045995709	7.25999999999976	2.01048422400163	7.57999999999993	4.52627439597109
8.38999999999999	3.66869145602777	7.73000000000002	0.880494268017173	7.53999999999996	1.74816304297565	7.46000000000004	17.39745915404	7.68000000000006	0.780503057967508	7.43000000000006	-7.22313639801087	7.53999999999996	0.904620491951391	7.34999999999991	0.266132958017806	7.58999999999992	0.421308449062963	7.95000000000005	-29.1938322969827	7.73000000000002	-1.09275008298937	7.71000000000004	3.02480568598185	7.78999999999996	3.15061788501225	7.60000000000036	-4.71588363996034	7.56999999999971	-2.09081228308605	7.45000000000027	-2.07306364507076	7.63000000000011	2.80673168992962	7.51999999999998	-0.460463887065998	7.5600000000004	-0.0354430500237868	7.48000000000002	2.12971220105374	7.57000000000016	-0.759244288019545	7.59999999999991	2.50327457092681	7.50999999999976	4.56906296199122	7.36999999999989	2.11774663205233	7.67999999999984	6.34531620994494
8.49000000000001	3.88153789299395	7.82999999999993	1.0843743350506	7.63999999999999	1.83944570699168	7.55999999999995	21.6820468800734	7.77999999999997	0.372889806953935	7.52999999999997	-10.0605297429865	7.63999999999987	0.12797981901258	7.44999999999982	1.02557598302155	7.68999999999983	-0.183516913921267	8.04999999999995	-34.9967093879968	7.83999999999992	-1.98409595600424	7.80999999999995	3.11754375093187	7.90000000000009	3.87026780094857	7.70000000000027	-4.79263514796457	7.67000000000007	-1.76580584400199	7.55000000000018	-2.11839979499473	7.73000000000002	2.83311766600036	7.61999999999989	0.00764190997415426	7.66000000000031	0.337523570010489	7.57999999999993	2.32409282295976	7.68000000000029	0.0644495739834383	7.69999999999982	2.56717253694205	7.61000000000013	5.90617927900894	7.4699999999998	2.19874669403453	7.7800000000002	8.87781395397269
8.59000000000003	4.15365762501096	7.93999999999994	1.39566442805972	7.74000000000001	1.91731862901179	7.66999999999996	26.6260132229945	7.88999999999987	-0.150528944004691	7.6400000000001	-13.4344214279736	7.73999999999978	-0.750814137063571	7.54999999999995	1.8822123620339	7.79999999999995	-0.964751211995463	8.16000000000008	-41.5132406719749	7.94000000000005	-3.1769599860354	7.92000000000007	3.18392241501897	8	4.70234778197209	7.8100000000004	-4.72332450294743	7.77999999999975	-1.38784989599117	7.66000000000031	-2.13324138803728	7.84000000000015	2.86226610899121	7.7199999999998	0.458267124940903	7.76000000000022	0.773462278971238	7.67999999999984	2.49922681496173	7.7800000000002	0.984413070000301	7.79999999999973	2.65712389591499	7.7199999999998	7.62241861593793	7.57999999999993	2.25348441301776	7.88000000000011	12.144251476002
8.70000000000005	4.53137720103314	8.11000000000001	1.81436454806772	7.83999999999992	1.9822975259558	7.76999999999998	31.4057141720241	7.99000000000001	-0.711666148049517	7.74000000000001	-17.4152697779846	7.83999999999992	-1.85141013298562	7.65999999999985	3.35558780500378	7.89999999999986	-1.8956761989557	8.31999999999994	-48.8740881689864	8.03999999999996	-4.51020784601042	8.01999999999998	3.20592838500033	8.09999999999991	6.14989509597308	7.91000000000031	-4.59187515696158	7.88000000000011	-0.956944439053586	7.76999999999998	-2.09446471899355	7.94000000000005	2.88665352798034	7.82000000000016	0.903971903994716	7.90000000000009	1.38491848599642	7.78999999999996	2.65037287999803	7.88000000000011	1.99275380805375	7.90999999999985	2.77312864795931	7.82000000000016	9.48147918393261	7.67999999999984	2.27020325803551	8	16.1241449269482
8.80000000000007	4.95935351102617	8.21999999999991	2.57080501899054	7.93999999999994	2.01939340399804	7.87	36.0211497289811	8.08999999999992	-1.36455945903435	7.83999999999992	-21.6106853929432	7.94999999999982	-3.05415941204501	7.75999999999999	5.45097494807578	8	-3.16353077300846	8.42000000000007	-56.1009356949853	8.15000000000009	-5.97892658595356	8.12000000000012	3.20157495400508	8.26999999999998	8.22614723392689	8.01000000000022	-4.43042602796595	7.98000000000002	-0.598589283072215	7.86999999999989	-2.02519349500108	8.03999999999996	2.92209906194785	7.92000000000007	1.3210875099503	8.01000000000022	2.17521011200006	7.88999999999987	2.7661657710496	7.99000000000024	3.21139852803753	8.00999999999976	2.90181762693464	7.92000000000007	11.483360982993	7.77999999999975	2.23406234806589	8.09999999999991	20.3217661569397
8.89999999999998	5.43816465096825	8.31999999999994	3.61913212600484	8.04999999999995	2.04359525696418	7.97000000000003	40.7063450180658	8.24000000000001	-2.05517122401488	7.94000000000005	-26.0375248690252	8.04999999999995	-4.33090645299217	7.8599999999999	8.16837379102253	8.09999999999991	-4.58107603697044	8.52999999999997	-63.6796033899145	8.25999999999999	-7.82765790995654	8.28999999999996	3.17086212101003	8.40000000000009	10.917866705995	8.17000000000007	-4.21874234496045	8.08999999999969	-0.315000643013263	7.97000000000025	-1.92542771401349	8.15000000000009	3.04733987002237	8.01999999999998	1.70961394098867	8.11000000000013	3.14101923697763	7.98999999999978	2.83186086403475	8.09000000000015	4.66043541700856	8.10999999999967	3.05995429391714	8.01999999999998	13.871475347969	7.88999999999987	2.1772022910227	8.23999999999978	25.1822231699634
9.00999999999999	6.10254058199189	8.41999999999996	4.95934586797375	8.14999999999998	2.06541284001105	8.08000000000004	45.2272749130316	8.36999999999989	-2.95093666306911	8.04999999999995	-31.1306314380317	8.14999999999986	-5.8753598950716	8.00999999999999	11.3028523520597	8.25999999999999	-6.39343166199069	8.62999999999988	-71.124271114968	8.36999999999989	-10.0820652660332	8.3900000000001	3.10257282103521	8.50999999999976	13.9905585349425	8.29000000000042	-3.97705887792199	8.23000000000002	-0.103962303001026	8.07000000000016	-1.79994223299218	8.25	3.25884132496412	8.17000000000007	2.00769956393287	8.23000000000002	4.28234585899645	8.09999999999991	2.86220278303517	8.20000000000027	6.33986447496682	8.25999999999976	3.23077518794435	8.15999999999985	16.4024109449201	7.98999999999978	2.14555527008997	8.36000000000013	30.2604079610092
9.13999999999999	6.94797302503503	8.52999999999997	6.40652721097013	8.26999999999998	2.09219599992139	8.18999999999994	49.1585859250563	8.48000000000002	-4.01281225401817	8.17000000000007	-36.7290395610098	8.25	-7.73317073605995	8.12999999999988	15.3792289750072	8.36999999999989	-8.58723852593357	8.74000000000001	-78.4349388699184	8.48000000000002	-12.7421486520234	8.5	3.01290612594585	8.61000000000013	17.9292050769391	8.40000000000009	-3.70537562696427	8.67000000000007	0.0224351030055914	8.17000000000007	-1.66091189009876	8.34999999999991	3.55660342802366	8.26999999999998	2.25649370099745	8.35000000000036	5.57318294295328	8.19999999999982	2.85719152702768	8.32000000000016	8.0327548449759	8.35999999999967	3.41167495889749	8.26999999999998	18.9404560849198	8.15999999999985	2.13324302103501	8.46000000000004	35.5563205309863
9.26999999999998	7.97897025904604	8.63	8.1142495560016	8.37	2.11659489002614	8.29999999999995	52.9768752090831	8.57999999999993	-5.27984151904093	8.26999999999998	-42.9937147760029	8.3599999999999	-9.90433897504772	8.24000000000001	19.8726853170683	8.4699999999998	-11.1758557519579	8.83999999999992	-85.7044100599751	8.57999999999993	-15.4856394179888	8.60000000000014	2.90186203494613	8.7199999999998	22.2488239759286	8.5	-3.51963936691391	8.76999999999998	-0.0182331430096383	8.2800000000002	-1.50833668499217	8.46000000000004	3.92557919997216	8.36999999999989	2.45599635093186	8.45000000000027	6.90739978495003	8.36000000000013	2.78199466299611	8.42000000000007	9.88112145398645	8.46000000000004	3.58482526189619	8.36999999999989	21.7831698199689	8.26999999999998	2.14614380604417	8.57000000000016	41.1634654039972
9.38	9.08484606202364	8.73000000000002	9.92893950206053	8.46999999999991	2.13860950998424	8.39999999999998	56.6821427649984	8.68000000000006	-6.7520244580237	8.36999999999989	-49.139878286951	8.45999999999981	-12.1495670970262	8.33999999999992	25.8608093860175	8.57999999999993	-14.15928333995	8.94000000000005	-93.4218427760243	8.68000000000006	-18.5827427150116	8.70000000000005	2.80546713202057	8.82000000000016	27.9830084659807	8.61000000000013	-3.38771118299519	8.86999999999989	-0.143542323030488	8.38000000000011	-1.3884640300148	8.55999999999995	4.44097117497222	8.4699999999998	2.58108721891404	8.5600000000004	8.28499638396352	8.46000000000004	2.66196203403979	8.51999999999998	11.7429493740246	8.55999999999995	3.75691067995376	8.4699999999998	24.9305521499537	8.38000000000011	2.18425762807328	8.67000000000007	47.3297066589566
9.48000000000002	10.4003303940772	8.82999999999993	11.8047433310267	8.57999999999993	2.17848373199558	8.5	60.2743885950758	8.78999999999996	-8.51144530702186	8.48000000000002	-55.6023733239499	8.73999999999978	-14.7082147379933	8.43999999999983	33.2411351920427	8.67999999999984	-17.3839740809854	9.03999999999996	-101.587237018975	8.78999999999996	-21.7632533899632	8.79999999999995	2.7365563839794	8.92000000000007	35.0012735680139	8.71000000000004	-3.30959107395756	8.9699999999998	-0.353492436033775	8.49000000000024	-1.32304760506941	8.67000000000007	5.02757681795174	8.57999999999993	2.61106399398159	8.66000000000031	9.70265481794286	8.55999999999995	2.49709363902184	8.62000000000035	13.6383267920337	8.67000000000007	3.92793121295654	8.57000000000016	28.3826030749879	8.48000000000002	2.32319843098594	8.76999999999998	54.0550442930225
9.58000000000004	11.7906932949836	8.93999999999994	13.852880477998	8.67999999999995	2.26418019099128	8.61000000000001	63.2855624489821	8.88999999999987	-10.367944522045	8.57999999999993	-61.9463566570175	8.83999999999992	-17.5936386229978	8.54999999999995	42.1161287259793	8.78999999999996	-20.6289973889398	9.14999999999986	-109.228952508943	8.8900000000001	-25.3221719580097	8.91000000000008	2.68229482298921	9.03999999999996	43.4208667689973	8.82000000000016	-3.30449527996279	9.07999999999993	-0.63545472005444	8.59000000000015	-1.29033373002585	8.76999999999998	5.68186150599104	8.67999999999984	2.56662898698323	8.76000000000022	11.1438773350301	8.67000000000007	2.30213410497981	8.73000000000002	15.5703324489878	8.76999999999998	4.0643599379564	8.67000000000007	31.6524999279864	8.57999999999993	2.51703403398551	8.86999999999989	60.4492622969701
9.69000000000005	13.2559347649703	9.03999999999996	16.1658104590288	8.77999999999997	2.39569888697133	8.71000000000004	65.7804394810455	8.99000000000001	-12.3215221040027	8.68000000000006	-68.1718282860402	8.93999999999983	-20.8514897490204	8.64999999999986	52.4857899870312	8.88999999999987	-23.8943532639269	9.27999999999997	-116.798288725022	8.99000000000001	-29.0983640940112	9.00999999999999	2.65888152102889	9.13999999999987	53.2417880709772	8.92000000000007	-3.41432773200268	9.19999999999982	-0.989429175092482	8.70000000000027	-1.30249724202258	8.88000000000011	6.43513057491418	8.7800000000002	2.48893152092933	8.87000000000035	12.6747328030206	8.76999999999998	2.11559191006927	8.83000000000038	17.6474317739803	8.86999999999989	4.15505309490527	8.76999999999998	34.919650866982	8.67999999999984	2.76576443604881	8.98000000000002	66.8742131219915
9.79000000000008	14.826207014039	9.19999999999993	18.7435332740051	8.88	2.55834012796186	8.80999999999995	68.1060665410769	9.08999999999992	-14.619427609091	8.78999999999996	-74.4969652739655	9.04999999999995	-24.3621193590116	8.75	64.3727976590753	8.98999999999978	-27.4945324130158	9.37999999999988	-123.843946188003	9.08999999999992	-33.2529641240171	9.11000000000013	2.62471443693357	9.26999999999998	64.5276659950014	9.0300000000002	-3.59718449999491	9.31999999999971	-1.41541580103421	8.80000000000018	-1.38271137802803	8.98000000000002	7.29490751598405	8.88999999999987	2.37797055990541	8.97000000000025	14.0829598140044	8.86999999999989	1.94220834896441	8.93000000000029	19.8696247659882	8.9699999999998	4.21115444396492	8.86999999999989	38.12279862791	8.78999999999996	3.03927325899167	9.07999999999993	72.9680443170082
9.88999999999999	16.5568531530198	9.29999999999995	21.2789021200024	8.9799999999999	2.75210391498604	8.91999999999996	70.4512444380043	9.25	-17.2076233830012	8.8900000000001	-81.3141570170046	9.14999999999986	-28.2451762089977	8.8599999999999	76.7048363690037	9.08999999999992	-31.2422959399328	9.49000000000001	-130.855082990934	9.22000000000003	-37.7859720470042	9.22000000000003	2.56178028200793	9.38999999999987	76.2449073089329	9.16000000000031	-3.78878775200064	9.42999999999984	-1.79164025200862	8.91000000000031	-1.50785243101836	9.07999999999993	8.26119232795008	8.99000000000024	2.24630625393729	9.08000000000038	15.3685583679817	8.98000000000002	1.8326831120703	9.0300000000002	21.9528815709964	9.06999999999971	4.23934856996766	8.98000000000002	41.2619432119072	8.88999999999987	3.35240138406334	9.23999999999978	78.9786199569562
9.99000000000001	18.4478731830495	9.39999999999998	23.9755959489685	9.08999999999992	3.01020776191763	9.01999999999998	72.5819480470591	9.39999999999986	-20.140147080042	9	-88.6234035169764	9.31999999999994	-32.7533766620718	8.95999999999981	89.4819061170438	9.20999999999981	-35.3248827399284	9.58999999999992	-137.784952832931	9.33999999999992	-42.42631462796	9.35000000000014	2.47007905295504	9.5	88.3935120119759	9.26999999999998	-3.98811895797735	9.52999999999975	-2.10768997806099	9.01000000000022	-1.67792040201675	9.23999999999978	9.18357994601138	9.09000000000015	2.09393860097862	9.22000000000025	16.5810995820266	9.07999999999993	1.78701619904587	9.17000000000007	24.0087463599821	9.17999999999984	4.20023756089449	9.07999999999993	44.2684921899854	8.98999999999978	3.69030793103775	9.34999999999991	84.7459085779292
10.14	20.2298071819769	9.5	26.6299358099786	9.24000000000001	3.2941792769634	9.15999999999997	74.7322024930099	9.50999999999999	-23.0366796130284	9.12999999999988	-95.555018311984	9.41999999999985	-37.155285082008	9.05999999999995	102.806472894031	9.31999999999994	-39.3004316409815	9.69000000000005	-145.119375855984	9.45000000000005	-46.904654798027	9.45000000000005	2.32394081899656	9.59999999999991	102.621240285998	9.37000000000035	-4.19619664694437	9.63999999999987	-2.37397753005553	9.11999999999989	-1.84940792803445	9.34999999999991	10.1008991969138	9.19999999999982	1.96227222795642	9.35000000000036	17.6710123380417	9.17999999999984	1.84845738397144	9.26999999999998	25.9256749610586	9.29999999999973	4.11058487691207	9.19999999999982	47.3858568939249	9.09999999999991	3.96112853502473	9.44999999999982	90.7150181849374
10.26	21.9836421910031	9.61000000000001	29.3343812199964	9.36000000000001	3.60255537395915	9.26999999999998	76.9020077740379	9.6099999999999	-26.1054270160912	9.24000000000001	-102.558602324962	9.51999999999998	-41.4509014690339	9.16999999999985	117.901189380063	9.41999999999985	-43.4700742270024	9.79999999999995	-152.858352057933	9.54999999999995	-51.2209925580009	9.54999999999995	2.063750244929	9.69999999999982	118.443109773011	9.48000000000002	-4.41302082094808	9.73999999999978	-2.59050290503637	9.2800000000002	-2.02236453901605	9.44999999999982	10.974321253002	9.30000000000018	1.8638662459125	9.45000000000027	18.6869172309798	9.28999999999996	1.97375689401724	9.38000000000011	27.8121328050247	9.39999999999964	3.97039051995307	9.32000000000016	50.6140373239532	9.25	4.12886855201577	9.55000000000018	96.8859487769578
10.37	23.6283911690407	9.70999999999992	32.1447901039846	9.45999999999992	3.94268590093816	9.37	79.1506143930292	9.71000000000004	-29.1381832540765	9.34999999999991	-109.184554632975	9.61999999999989	-45.9309985650407	9.26999999999998	135.290873918052	9.51999999999998	-47.532678912944	9.89999999999986	-160.099282482975	9.65000000000009	-55.5364622340448	9.65000000000009	1.74912266493266	9.80999999999995	136.34410282998	9.58000000000038	-4.5937938609768	9.84999999999991	-2.71445394002967	9.39000000000033	-2.19674070501696	9.54999999999973	11.8113696039472	9.40000000000009	1.78616154289557	9.55000000000018	19.7349449659896	9.38999999999987	2.1930058670705	9.48000000000002	29.6317753929998	9.5	3.80194201397899	9.42999999999984	53.5942171679835	9.34999999999991	4.22952262601939	9.65999999999985	102.534995453993
10.47	25.2193972260102	9.81999999999994	35.2147358649972	9.55999999999995	4.31457085596776	9.47000000000003	81.2892215429883	9.81999999999994	-32.1349483290305	9.45000000000005	-115.825264633941	9.7199999999998	-50.7152251279877	9.36999999999989	152.830895764055	9.62999999999988	-51.488245699943	10.01	-167.281240973011	9.75999999999999	-59.8921580250362	9.75999999999999	1.36204478701529	9.90999999999985	154.257032990017	9.69000000000005	-4.77065468498949	9.94999999999982	-2.78518026402708	9.49000000000024	-2.34941272003653	9.65999999999985	12.5621312389512	9.51000000000022	1.74171826597558	9.66000000000031	20.8150955410247	9.48999999999978	2.45256126606819	9.58000000000038	31.5266176520481	9.60999999999967	3.58260490895645	9.52999999999975	56.5012153299449	9.46000000000004	4.26309075601239	9.76000000000022	107.947234756011
10.58	26.7918177620459	9.91999999999996	38.5442185020111	9.65999999999997	4.71821023995744	9.58000000000004	83.3178292240291	9.91999999999985	-35.1730419180285	9.55999999999995	-122.43469787802	9.82999999999993	-55.5642215219905	9.4699999999998	170.521254916025	9.72999999999979	-55.5589091769662	10.1099999999999	-173.965153686027	9.86999999999989	-64.5582850839901	9.86000000000013	0.915384548989095	10.0099999999998	173.712412944951	9.79000000000042	-4.94360329093979	10.0499999999997	-2.80268187498223	9.59999999999991	-2.44240247104699	9.75999999999976	13.3018086900165	9.61000000000013	1.73175294992234	9.76000000000022	21.9273689580177	9.59999999999991	2.75242309101031	9.68000000000029	33.4966595810329	9.71000000000004	3.33501365491884	9.63999999999987	59.1602129059083	9.55999999999995	4.16746719599814	9.86000000000013	112.837590142021
10.6800000000001	28.4803827380529	10.02	41.7258801139724	9.76999999999998	5.09305578702879	9.67999999999995	85.4704625589875	10.03	-38.442623566084	9.66000000000008	-129.447697597016	9.92999999999984	-60.2119146590212	9.57999999999993	190.109422399019	9.82999999999993	-59.9655999309334	10.23	-180.636840761963	9.97000000000003	-68.9961692739871	9.97000000000003	0.421976918005385	10.1100000000001	193.179730003976	9.89000000000033	-5.11467673993593	10.1799999999998	-2.78556765408666	9.70000000000027	-2.49746363999748	9.86000000000013	14.0304019579389	9.71000000000004	1.73556328093127	9.86000000000013	23.0613054100104	9.69999999999982	3.09259134201056	9.78999999999996	35.318812843002	9.81999999999971	3.07593171191911	9.73999999999978	61.9059734088978	9.67000000000007	3.98858412609115	9.96000000000004	117.651169617943
10.78	30.285092153008	10.13	44.9691520279885	9.87	5.43322073599484	9.78999999999996	87.9061649510504	10.1299999999999	-41.9436932730832	9.75999999999999	-136.86426379104	10.03	-64.9490772819945	9.67999999999984	209.84792718798	9.93999999999983	-64.7083179629817	10.3499999999999	-187.266771371014	10.0699999999999	-73.2058105960505	10.0699999999999	-0.118178105026345	10.2599999999998	212.658984166978	10	-5.31312025998432	10.3099999999999	-2.73037506599394	9.80000000000018	-2.51459622609218	9.9699999999998	14.6702533869529	9.82000000000016	1.75314926093506	9.97000000000025	24.1282224679935	9.79999999999973	3.38656646897562	9.89000000000033	37.0987478670486	9.92000000000007	2.84392708692849	9.84000000000015	64.55908868395	9.76999999999998	3.72644154708723	10.0700000000002	122.218881438016
10.89	32.0439719259866	10.23	48.0646029179752	9.96999999999991	5.74605493295621	9.88999999999999	90.6897115550009	10.25	-45.259838970992	9.86999999999989	-143.785194611951	10.1399999999999	-69.4849366479957	9.78999999999996	231.711672194024	10.04	-69.1848001030166	10.46	-194.306244991935	10.22	-77.4985084010495	10.1900000000001	-0.585849859021437	10.3600000000001	233.488035142955	10.1000000000004	-5.50968862194168	10.4099999999999	-2.6405666460505	9.90000000000009	-2.49370117001035	10.0700000000002	15.246652498945	9.92000000000007	1.75939266091518	10.0700000000002	25.2342508380252	9.90000000000009	3.60605527998814	9.99000000000024	38.7307942230564	10.0299999999997	2.62785601694304	9.94000000000005	67.2989668879609	9.86999999999989	3.4530287450707	10.1700000000001	126.902578052977
10.99	33.9269094150723	10.3399999999999	51.165806185054	10.0799999999999	6.02709943200352	10	93.443500754006	10.3599999999999	-48.604502228045	9.97000000000003	-150.599298841939	10.25	-73.819492758048	9.88999999999987	256.772972787985	10.1699999999998	-73.6508726299689	10.5599999999999	-201.755261624953	10.3499999999999	-81.5629633369781	10.3099999999999	-0.955335436060523	10.4699999999998	256.700476164951	10.21	-5.73652074297115	10.5099999999998	-2.55549202199745	10	-2.41855403805857	10.1799999999998	15.7343097729381	10.02	1.73480770297374	10.2200000000003	26.4133720160089	10	3.75400112102398	10.1000000000004	40.4013966319781	10.1299999999997	2.42771850093959	10.0599999999999	70.1256080189978	9.9699999999998	3.16701303609079	10.2800000000002	131.702259462941
11.14	35.7640172610445	10.4399999999999	54.1767826309751	10.2299999999999	6.2431367219915	10.1	96.167532548975	10.47	-51.7642414770307	10.1199999999999	-156.917767699952	10.3499999999999	-77.9483316269989	10	285.031828973047	10.28	-77.8507092650216	10.6600000000001	-208.735673586943	10.45	-85.6708376089728	10.4200000000001	-1.25233774406297	10.5700000000002	282.296307233992	10.3100000000004	-5.97919378594725	10.6099999999997	-2.49634958106526	10.1100000000001	-2.30537926404395	10.3400000000001	16.1859105089661	10.1799999999998	1.69888016591813	10.3500000000004	27.616014884984	10.0999999999999	3.82760385502934	10.2600000000002	41.9990109260198	10.2599999999998	2.28878344091754	10.1900000000001	72.7807264519242	10.0700000000002	2.86972710398459	10.3899999999999	136.047772587972
11.28	37.9144618179907	10.54	57.3012112070046	10.3299999999999	6.42738431395173	10.21	99.0856254950359	10.5699999999999	-54.92921626103	10.23	-163.175444414946	10.4599999999998	-82.3635292550762	10.1299999999999	316.488240747049	10.3799999999999	-82.0052405949809	10.77	-215.669249527991	10.55	-90.0914682830489	10.52	-1.46402181496796	10.6799999999998	307.214502965962	10.4100000000003	-6.2366892219643	10.7199999999998	-2.45494298906124	10.21	-2.17005209299259	10.4400000000001	16.5626258809652	10.2800000000002	1.63090773696695	10.46	28.8917505639574	10.27	3.78361370599123	10.3700000000003	43.6351812739986	10.3699999999999	2.23847507891151	10.29	75.1729700059514	10.1799999999998	2.60710313102663	10.5	140.131878133957
11.38	40.2972560450507	10.64	60.5390919130286	10.4399999999999	6.56806868698823	10.3099999999999	101.973961038084	10.6699999999998	-58.1004425820311	10.3299999999999	-169.364997697016	10.5599999999999	-87.0650856420525	10.2299999999998	350.169665999033	10.4899999999998	-86.0508500039714	10.8699999999999	-222.134220798011	10.6600000000001	-94.8248553610256	10.6300000000001	-1.49417248098871	10.7799999999997	333.34153394901	10.5100000000002	-6.50900705090862	10.8199999999997	-2.43127224700856	10.3699999999999	-2.0125229950736	10.5499999999997	16.9032847149992	10.3899999999999	1.58227829695079	10.5600000000004	30.0632141940014	10.3699999999999	3.66528044798997	10.4700000000003	45.3099076760282	10.4699999999998	2.24936917300056	10.3899999999999	77.3023386809655	10.2799999999997	2.45731347808942	10.5999999999999	143.761815393987
11.48	42.9933869839942	10.74	63.4715620950601	10.54	6.66073089701058	10.42	104.708513522041	10.77	-61.486126473028	10.4300000000001	-175.936028466936	10.6599999999999	-91.4714553019849	10.3399999999999	383.553704790074	10.5899999999999	-90.2886690779496	10.98	-228.975896625002	10.76	-99.8709988419932	10.73	-1.40240507505496	10.8800000000001	358.790929596012	10.6200000000003	-6.73765681494842	10.9200000000001	-2.43226242707806	10.4700000000003	-1.83284150102736	10.6500000000001	17.2078870119776	10.4900000000002	1.56555095793465	10.6600000000003	31.1643872729519	10.48	3.47260408204875	10.5700000000002	46.8562790690612	10.5799999999999	2.3103219599534	10.4899999999998	79.3482406339763	10.3899999999999	2.38436350105076	10.6999999999998	147.299436818912
11.58	46.0028546330022	10.8399999999999	66.2063215060016	10.64	6.70982988697233	10.52	107.677946282024	10.8799999999999	-65.0862679360671	10.54	-182.888536725955	10.76	-95.8309406150875	10.4399999999998	417.712672494986	10.6899999999998	-94.7186978160062	11.0799999999999	-235.755203168992	10.8699999999999	-104.878094140986	10.8300000000002	-1.18871959602984	10.98	384.596283137967	10.7200000000003	-6.90719714998522	11.02	-2.47091558298962	10.5700000000002	-1.63100761108126	10.75	17.4033364969546	10.5900000000001	1.58072572196488	10.7600000000002	32.1612883050193	10.5799999999999	3.25937085403893	10.6700000000001	48.2298656570492	10.6799999999998	2.48507273295218	10.5999999999999	81.222201052924	10.4899999999998	2.3882532020707	10.8000000000002	150.586415211933
11.6900000000001	49.2103206680667	10.9499999999999	68.6356703939737	10.75	6.71536565891984	10.62	110.882259320078	10.98	-68.4739838320638	10.6400000000001	-189.444904910033	10.8699999999999	-99.8952392010324	10.55	452.646569112972	10.8	-98.8292836580058	11.25	-242.911214269952	10.97	-109.575347141003	10.9400000000001	-0.904521856000429	11.0900000000001	411.394015843939	10.8200000000002	-7.03306942000381	11.1599999999999	-2.53422966204653	10.6800000000003	-1.43359175308433	10.8600000000001	17.5121503999662	10.6900000000001	1.6667741439278	10.8600000000001	33.1370975850405	10.6799999999998	3.02838090601654	10.77	49.4306674420386	10.7799999999997	2.75098704094034	10.6999999999998	83.0990388409418	10.5900000000001	2.47164794700439	10.9000000000001	153.907827111993
11.7900000000001	52.3913486940728	11.11	70.963287707059	10.8499999999999	6.74503758193623	10.73	114.321452634044	11.0899999999999	-71.8584961980469	10.74	-196.047402651971	10.9699999999998	-103.917067423026	10.6499999999999	489.648041706005	10.8999999999999	-102.857941574939	11.3499999999999	-250.443929926973	11.0699999999999	-114.232094908971	11.04	-0.513212018972808	11.1900000000001	440.714640403939	10.9200000000001	-7.11425509598485	11.27	-2.61400833005609	10.7800000000002	-1.24647236009423	10.9699999999998	17.5343287239684	10.8000000000002	1.88764321796953	10.9700000000003	34.05270380199	10.7799999999997	2.77963423707206	10.8700000000003	50.5702285920506	10.8799999999997	3.10806488494109	10.8000000000002	84.7960496379301	10.6900000000001	2.67672545498954	11	157.26367251898
11.89	55.5459387130668	11.2199999999999	72.9884371620528	10.9499999999999	6.8047324169811	10.83	117.547889112075	11.24	-75.0305829969875	10.8499999999999	-202.253760318968	11.0699999999999	-107.837115077018	10.75	530.464561299027	11	-106.567156595929	11.45	-257.903822594017	11.21	-119.123009518034	11.2	-0.0513899210545787	11.29	472.558156818991	11.0300000000002	-7.09525342392681	11.3800000000001	-2.68545168705714	10.8800000000001	-1.06964943404364	11.0700000000002	17.5749743459619	10.9000000000001	2.17938594994394	11.0700000000002	34.9967893849907	10.8800000000001	2.58961640304278	10.9700000000003	51.5823923510652	10.9899999999998	3.5014577789525	10.9099999999999	86.3132334419561	10.7999999999997	2.96130800700212	11.1100000000001	160.268430022938
11.99	58.8478825750371	11.3199999999999	74.9205500860626	11.05	6.89445016394075	10.93	120.761431283995	11.3799999999999	-78.422859933994	10.95	-208.513578836005	11.2299999999998	-111.946154905013	10.8599999999999	570.051328014983	11.1699999999998	-110.258060306933	11.5599999999999	-264.896882518997	11.3299999999999	-123.93679161903	11.3199999999999	0.409449527978722	11.4000000000001	503.151623912004	11.1700000000001	-7.00530963399615	11.48	-2.7450971970211	10.98	-0.90317250408134	11.1799999999998	17.6087977449697	11	2.52951624793241	11.2200000000003	35.9693543349522	10.9899999999998	2.48662059902927	11.0800000000004	52.5728291470386	11.0899999999997	3.972270565896	11.0099999999998	87.7369343469354	10.9000000000001	3.28940096107999	11.2399999999998	163.048848964991
12.14	62.1272929209908	11.42	76.759626478065	11.16	7.02310871201917	11.04	123.951017426975	11.48	-81.8218854390125	11.0599999999999	-214.769275208027	11.3299999999999	-116.244186907011	10.9599999999998	608.408341855011	11.28	-113.912106182966	11.6600000000001	-271.42310970396	11.4300000000001	-128.984740561009	11.4200000000001	0.843603423959394	11.5	534.661975642962	11.27	-6.84442372494232	11.5799999999999	-2.79294486006165	11.0900000000001	-0.777647413087834	11.2799999999997	17.6610884440151	11.1100000000001	2.95751988994652	11.3500000000004	36.9856159500159	11.0899999999997	2.44235363106782	11.1800000000003	53.4526793910572	11.1900000000001	4.47939840296385	11.1500000000001	88.9808082589525	11.0099999999998	3.64867084999787	11.3499999999999	165.478180002992
12.26	65.5540571100346	11.52	78.2902668310044	11.3199999999999	7.23107667795375	11.17	127.116647543062	11.5799999999999	-85.4411010800504	11.1700000000001	-221.409658216999	11.4299999999998	-120.234606325994	11.0599999999999	648.575720905001	11.3799999999999	-117.785120501935	11.77	-278.247080231949	11.53	-133.725268107014	11.52	1.27677467094145	11.5999999999999	564.922278053018	11.3700000000003	-6.64347842791813	11.6799999999998	-2.80299056908007	11.1900000000001	-0.676849729075002	11.3899999999999	17.7768809049894	11.29	3.44391109695152	11.4500000000003	37.9623939360272	11.1900000000001	2.46241577997353	11.29	54.2219430850537	11.3599999999997	5.00020683898583	11.2599999999998	90.1283219019433	11.1500000000001	4.0377849890092	11.4499999999998	167.841499676911
12.37	68.6793023560313	11.63	79.5211661890107	11.42	7.47798544603029	11.27	130.303387862	11.6900000000001	-89.2805068590405	11.27	-228.434727863032	11.53	-124.148875701053	11.2199999999998	687.513347078038	11.4799999999998	-121.877103266002	11.8699999999999	-284.94702545197	11.6400000000001	-138.433046328942	11.6300000000001	1.70896326994807	11.71	595.463043832979	11.48	-6.37621821999801	11.7799999999997	-2.74697188706341	11.29	-0.612536321000334	11.4899999999998	18.0224491799663	11.3899999999999	3.98868986997059	11.5600000000004	38.8996882919628	11.3600000000001	2.5800428270486	11.3900000000003	54.9201338980083	11.46	5.51023095795244	11.3600000000001	91.3129227729996	11.27	4.45674337902346	11.5500000000002	170.048349714989
12.47	71.5958334690185	11.73	80.4436295089772	11.52	7.76972177595781	11.38	133.735056940054	11.79	-93.1460683719934	11.3699999999999	-234.95994488394	11.6299999999999	-127.755532494007	11.3199999999999	727.554285854012	11.5799999999999	-125.713024535003	11.97	-291.944714013994	11.74	-142.833403155009	11.73	2.05508997100878	11.8099999999999	626.733685625936	11.5800000000004	-6.06889862297066	11.8899999999999	-2.65315125204779	11.4000000000001	-0.584707189091205	11.5900000000001	18.3315192169857	11.4900000000002	4.43891701399934	11.6600000000003	39.9008899470346	11.46	2.76199898996765	11.4900000000002	55.5077381600313	11.5599999999999	6.03689499996563	11.46	92.5346108720078	11.3699999999999	4.82119058403896	11.6500000000001	172.29149081993
12.5700000000001	74.2108456399819	11.8299999999999	81.3154472369888	11.63	8.14176584992765	11.48	137.411654776997	11.8899999999999	-96.8133759500915	11.48	-241.316535069018	11.7399999999998	-131.345349447088	11.4199999999998	771.220937172984	11.6899999999998	-129.530164064022	12.0699999999999	-298.452126421012	11.8399999999999	-147.147152026037	11.8300000000002	2.32703435301573	11.9200000000001	660.620674017991	11.6900000000001	-5.78417982694646	11.9899999999998	-2.51806612800465	11.5	-0.607743744012623	11.6999999999998	18.704091015934	11.5999999999999	4.81963773495409	11.7600000000002	40.9320174029517	11.5699999999997	3.00828426998123	11.6000000000004	56.0459965059863	11.6599999999999	6.58019896695805	11.5599999999999	93.7933861999909	11.4699999999998	5.11746045299333	11.75	174.570922994917
12.6700000000001	76.5243388680119	11.9399999999999	82.0289196200292	11.7299999999999	8.58965872293993	11.58	140.933456317043	11.99	-100.434578850013	11.5799999999999	-247.17327262897	11.8399999999999	-134.899661205054	11.53	818.513301033022	11.79	-133.091242098999	12.23	-304.794764913026	11.95	-151.41479817396	11.9400000000001	2.52479641494574	12.02	697.124009010963	11.7900000000004	-5.53750319591018	12.0899999999997	-2.30935548302114	11.5999999999999	-0.66726457509958	11.7999999999997	19.231476871937	11.6999999999998	5.13085203499486	11.8600000000001	42.0270521580051	11.6700000000001	3.28573467299975	11.7000000000003	56.6148679330354	11.77	7.05793317399639	11.6599999999999	94.9165605709368	11.5799999999999	5.35921913706261	11.8600000000001	176.633147553957
12.78	78.4934809900051	12.04	82.6917464099779	11.8399999999999	9.11340039601782	11.68	144.569346348021	12.0999999999999	-104.223118641016	11.6800000000001	-252.918966344964	11.9399999999998	-138.666770148006	11.6299999999999	869.431377435035	11.8899999999999	-136.652084917955	12.3499999999999	-310.647127249013	12.05	-155.907135717939	12.04	2.68613653395278	12.1199999999999	731.90982268693	11.8900000000003	-5.31342736599072	12.1999999999998	-2.04002137309089	11.71	-0.752923685013229	11.9099999999999	19.8911595549589	11.8000000000002	5.35049956693001	11.9700000000003	43.0196336189965	11.77	3.59155005901357	11.8000000000002	57.2143524419744	11.8699999999999	7.47305694392253	11.77	95.9462293019442	11.6799999999998	5.58005965103803	11.96	178.58046692993
12.88	80.3427083980068	12.2099999999999	83.3039276089949	11.9399999999999	9.63225363398124	11.79	148.050440083011	12.25	-107.969773286982	11.78	-258.450198700984	12.05	-142.646676274012	11.7299999999998	921.002924598042	12	-140.204600689003	12.45	-316.00921342897	12.21	-160.624164658998	12.2	2.77445487392924	12.2599999999998	767.313998274972	11.9900000000002	-5.11195233491435	12.2999999999997	-1.71006379503069	11.8099999999999	-0.868978959033484	12.0099999999998	20.6831390649995	11.9000000000001	5.41463333797765	12.0700000000002	43.9244702870383	11.8699999999999	3.92573042904587	11.9100000000003	57.8444500330306	11.9699999999998	7.82261095491776	11.8800000000001	96.9316492569305	11.7799999999997	5.73780427498605	12.0599999999999	180.310578689955
12.99	82.072021090994	12.3099999999999	83.896432250981	12.04	10.1772396729984	11.89	151.600556076005	12.4199999999998	-111.883764823006	11.8900000000001	-264.209239328011	12.1499999999999	-146.376454508072	11.8399999999999	970.119948131014	12.0999999999999	-143.986304379951	12.55	-321.236067129007	12.3099999999999	-165.237354289957	12.3199999999999	2.82635127098274	12.3699999999999	801.000652547941	12.1600000000003	-5.0190041129099	12.4099999999999	-1.37600762502643	11.9200000000001	-1.01543039602348	12.1199999999999	21.4748672959786	12	5.38720034194284	12.23	44.726853659995	11.98	4.22180421799112	12.0100000000002	58.4261333630138	12.0799999999999	8.13401944799352	11.98	97.9527729770098	11.8899999999999	5.87463072804439	12.1599999999999	182.016243540943
13.14	83.4958094510512	12.41	84.4209012170722	12.15	10.7173372759917	12	155.249259876086	12.52	-115.668423168017	11.99	-270.196088223997	12.26	-150.085741872999	11.9399999999998	1019.30484797003	12.2099999999998	-147.997195990001	12.6600000000001	-326.721698097003	12.4100000000001	-169.525891168973	12.4200000000001	2.86558488096489	12.4699999999998	834.85625609103	12.27	-5.00116773991977	12.5099999999998	-1.01849388602204	12.02	-1.19227799802957	12.25	22.3098497920091	12.0999999999999	5.31829099190873	12.3500000000004	45.4267837390034	12.0799999999999	4.47210048605484	12.1600000000003	58.9949316349703	12.1799999999998	8.3294095529709	12.0799999999999	98.9232563679252	11.9899999999998	5.99053901100888	12.2600000000002	183.657468330921
13.26	84.6257903480137	12.52	84.8773345060181	12.26	11.2480875000074	12.1	159.196414012058	12.6199999999999	-119.171599064998	12.1299999999999	-275.748293816036	12.3599999999999	-153.544901345072	12.05	1071.31975999107	12.3099999999999	-151.762716012968	12.76	-332.466106333982	12.52	-173.489775295025	12.53	2.90421317492928	12.5700000000002	869.123466133033	12.3700000000003	-5.05844321594395	12.6199999999999	-0.656881555073596	12.1199999999999	-1.37075894201644	12.3499999999999	23.1445810089781	12.2600000000002	5.20533072096896	12.4500000000003	45.9831408029459	12.1900000000001	4.68429017303151	12.27	59.5597454409926	12.2799999999997	8.44988611299868	12.1999999999998	99.9294435239335	12.0900000000001	6.14778712201769	12.3699999999999	185.361002402942
13.37	85.4502469099998	12.62	85.3307688099676	12.36	11.7247538619267	12.21	163.442018481987	12.72	-122.393292514062	12.23	-281.204708216023	12.4599999999998	-157.002235304049	12.1599999999999	1123.12456610505	12.4199999999998	-155.512287581018	12.8599999999999	-337.818287356981	12.6199999999999	-177.399800789999	12.6300000000001	2.93017868102652	12.6700000000001	905.969216632002	12.4700000000003	-5.16907956296109	12.7199999999998	-0.304172684082005	12.2800000000002	-1.56100954802696	12.4499999999998	23.9565437169631	12.3699999999999	5.05089409591619	12.5600000000004	46.4791051480233	12.29	4.855573138002	12.3700000000003	60.190257869067	12.3899999999999	8.49544912796318	12.3200000000002	100.971334442988	12.25	6.31144936403416	12.4699999999998	187.126845757007
13.47	86.1936155320109	12.7199999999999	85.7725090870645	12.4599999999999	12.1877049809882	12.3099999999999	167.448303713059	12.8199999999999	-125.47109998502	12.3299999999999	-286.226479310017	12.5699999999999	-160.450867684062	12.26	1177.75938440104	12.53	-159.016487560962	12.96	-343.105525940018	12.73	-181.208837566942	12.73	2.9434814009619	12.77	945.393507587028	12.5800000000004	-5.35933230491992	12.8199999999997	0.0144120509730783	12.3900000000003	-1.74701506307429	12.5599999999999	24.6794638619576	12.4699999999998	4.85498111595462	12.6600000000003	46.9146767729853	12.3899999999999	4.94096032502966	12.4700000000003	60.8469552499855	12.4899999999998	8.46017994899739	12.4200000000001	102.044691033939	12.3499999999999	6.48152573705829	12.5700000000002	188.750393528949
13.58	86.8304538149687	12.8199999999999	86.2112503790513	12.5699999999999	12.6369408569644	12.41	171.444697779975	12.9300000000001	-128.389833845063	12.4400000000001	-291.255876730929	12.6699999999998	-164.122261026023	12.3699999999999	1229.00822609006	12.6299999999999	-162.512830920946	13.0699999999999	-348.000537307939	12.8299999999999	-185.191557699	12.8300000000002	2.99279290993582	12.8800000000001	982.724572539951	12.6800000000003	-5.60294591798538	12.9200000000001	0.327135088923569	12.4900000000002	-1.90691015404809	12.6599999999999	25.4218165270004	12.5700000000002	4.72249237895994	12.7600000000002	47.2604386779949	12.4899999999998	4.97368751803151	12.5700000000002	61.5693512530697	12.5899999999997	8.30731054691114	12.5299999999997	103.069560753966	12.46	6.70019395909094	12.6799999999998	190.318401908939
13.6800000000001	87.4535665700478	12.93	86.5502744470632	12.67	13.0104190139946	12.52	175.201772608034	13.03	-131.373903765052	12.54	-296.215946257007	12.77	-168.016415327088	12.4699999999998	1279.63322704807	12.7299999999998	-165.915818769008	13.23	-353.104207270917	12.9300000000001	-188.906334302942	12.9400000000001	3.06623362996561	12.98	1020.37200267694	12.7800000000002	-5.83309048295177	13.02	0.63399642897366	12.5900000000001	-2.02631340903281	12.7599999999998	26.1836017119776	12.6799999999998	4.6283826789022	12.8600000000001	47.5244699399582	12.5999999999999	4.95375471598436	12.6800000000003	62.3574458800249	12.6999999999998	8.07360895191778	12.6399999999999	104.045943605001	12.5599999999999	6.93503792899719	12.7800000000002	191.744114706921
13.7900000000001	88.0629537959976	13.03	86.7469182289824	12.77	13.3037715900173	12.62	178.919390723991	13.1299999999999	-134.119011229018	12.6400000000001	-301.437913678001	12.8699999999999	-171.674056542088	12.5799999999999	1326.8722514	12.8399999999999	-169.462730857958	13.3499999999999	-358.091033585993	13.04	-192.353167378997	13.04	3.16380356298396	13.0799999999999	1055.92620681102	12.8900000000003	-6.04345638794257	13.1599999999999	0.896278117920701	12.6900000000001	-2.11960623903451	12.8600000000001	26.8778083319603	12.7800000000002	4.57265201498558	12.96	47.698691481969	12.6999999999998	4.89650379699924	12.7800000000002	63.2098638110392	12.7999999999997	7.80018000398286	12.7399999999998	105.11850821797	12.6599999999999	7.17239149503257	12.8800000000001	193.154281264924
13.89	88.6351817559898	13.14	86.8438447870403	12.87	13.5213664469802	12.72	182.546936975996	13.27	-136.762752709046	12.74	-306.921778993001	12.9699999999998	-175.319771144018	12.6799999999998	1370.72529914599	12.9399999999998	-173.153567188024	13.46	-363.286518496011	13.1400000000001	-195.75959891597	13.1900000000001	3.261387764951	13.1900000000001	1091.55411890197	12.9900000000002	-6.24035324494798	13.27	1.11702191793484	12.8000000000002	-2.18678864507638	12.9699999999998	27.5044363859251	12.8800000000001	4.56044952090906	13.0600000000004	47.8619068460375	12.7999999999997	4.79018148803334	12.8800000000001	64.0569219569898	12.8999999999996	7.51636880590922	12.8400000000001	106.245159274977	12.77	7.34240326198687	12.98	194.544742645007
13.99	89.2376128600745	13.24	86.8410541220328	12.9699999999999	13.7035722040082	12.83	186.353296151083	13.4099999999999	-139.167531733051	12.8499999999999	-311.989837975943	13.0699999999999	-178.728972659087	12.78	1413.39608871306	13.04	-176.529481489979	13.5599999999999	-368.690661998926	13.25	-198.898086924942	13.3199999999999	3.3591784009559	13.3000000000002	1127.44502807197	13.1000000000004	-6.4237810549912	13.3800000000001	1.29318606695961	12.9000000000001	-2.18572265600869	13.0700000000002	28.1056869049507	12.9900000000002	4.60768359198482	13.23	47.9994075329842	12.9099999999999	4.64654106303897	12.9900000000002	64.898620316967	13.0099999999998	7.225134681903	12.9400000000001	107.467992093007	12.8699999999999	7.44507323008747	13.0900000000001	196.017801279936
14.14	89.8028846970647	13.35	86.6988821560426	13.0799999999999	13.8291818459493	12.93	190.338468249024	13.51	-141.333348302055	12.95	-316.896362194939	13.2199999999998	-182.133123625022	12.8899999999999	1457.99261449497	13.1799999999998	-179.742254623989	13.6600000000001	-373.855770605019	13.3499999999999	-201.822490038012	13.4200000000001	3.45698330693267	13.4000000000001	1165.93481755297	13.2000000000003	-6.53406933395217	13.48	1.45303300200794	13	-2.13827360403229	13.1700000000001	28.7056329099187	13.0900000000001	4.69844583392387	13.3400000000001	48.1259020419884	13.0099999999998	4.49881830400045	13.0900000000001	65.7802885890533	13.1099999999997	6.92647763196419	13.0500000000002	108.627101592901	12.9699999999998	7.43431914702342	13.2399999999998	197.573457169938
14.28	90.5525654590065	13.4499999999999	86.4509949329886	13.2299999999999	13.9292166129508	13.03	194.043597119048	13.6099999999999	-143.452083485045	13.0599999999999	-321.38708008199	13.3299999999999	-185.448599641063	12.99	1504.51487649104	13.29	-182.640105730002	13.77	-378.57496825302	13.45	-204.894560935941	13.52	3.54292290501235	13.5	1207.02348734301	13.3100000000004	-6.61013644901232	13.5799999999999	1.5493673409992	13.1100000000001	-2.04444149005667	13.3400000000001	29.2386783539769	13.1900000000001	4.80769103796774	13.4500000000003	48.2413903729366	13.1100000000001	4.39888290600265	13.25	66.6663975680422	13.2599999999998	6.69393371197202	13.1700000000001	109.780812313943	13.0799999999999	7.35622326601515	13.3600000000001	199.038197931941
14.39	91.4749382750415	13.55	86.0973924540076	13.3299999999999	14.0036765039895	13.18	197.686952394065	13.71	-145.675886540062	13.1700000000001	-325.793217422984	13.4299999999998	-188.90503773207	13.1299999999999	1547.438602954	13.3899999999999	-185.460314561965	13.8699999999999	-382.848254942928	13.5599999999999	-208.114299619979	13.6300000000001	3.59892949302321	13.6100000000001	1245.89185507193	13.4100000000003	-6.65198239994425	13.6799999999998	1.60154806098944	13.21	-1.92419007009903	13.4400000000001	29.748328781011	13.29	4.91936841694951	13.5500000000002	48.3253376189623	13.27	4.3390639300469	13.3600000000001	67.5924764600495	13.3699999999999	6.55980734597961	13.3000000000002	110.870799716963	13.1900000000001	7.16219373600779	13.46	200.510167060997
14.49	92.5817200160282	13.65	85.7234008419709	13.4399999999999	14.0612972450072	13.28	201.050264440028	13.8099999999999	-148.00475746506	13.27	-330.013385585971	13.53	-192.502437898042	13.2299999999998	1589.03538861705	13.5	-188.096243138943	13.97	-387.231080271931	13.6600000000001	-211.481706088989	13.73	3.63706054099566	13.71	1285.06509309398	13.52	-6.67222641300214	13.7799999999997	1.60957516197868	13.3800000000001	-1.76738302707236	13.54	30.2345841889746	13.3899999999999	5.03090340396284	13.6500000000001	48.3821205330059	13.3699999999999	4.3193613770427	13.46	68.4191590830778	13.4699999999998	6.49179410993384	13.4000000000001	111.897063800939	13.2999999999997	6.92230515699066	13.5599999999999	201.891221061942
14.59	93.8729106819665	13.76	85.3290200980155	13.54	14.1118930609991	13.38	204.402418046016	13.9099999999999	-150.163503320073	13.3699999999999	-334.386436682962	13.6399999999999	-195.791627187987	13.3399999999999	1627.03363874698	13.5999999999999	-190.777314595948	14.0799999999999	-391.396159463966	13.76	-214.541696367974	13.8300000000002	3.65731604892972	13.8200000000002	1322.01802905399	13.6200000000003	-6.67086848795861	13.8800000000001	1.56736511701183	13.48	-1.58415667908685	13.6500000000001	30.6974445790047	13.5	5.14229599889404	13.75	48.4117391170003	13.4699999999998	4.36328179205248	13.5700000000002	69.1522614640689	13.5799999999999	6.49285332690397	13.5099999999998	112.883442232942	13.4000000000001	6.63655752703107	13.6599999999999	203.283662365948
14.7	95.3425488299899	13.86	84.8995571469686	13.65	14.1456497279933	13.48	207.722203649041	14.02	-152.271744760014	13.47	-338.912370714979	13.7399999999998	-198.918618227026	13.4399999999998	1664.54134773699	13.7099999999998	-193.503528934002	14.23	-395.670777296004	13.8699999999999	-217.435209694941	13.9400000000001	3.6593116919903	13.9200000000001	1359.08654618299	13.7200000000003	-6.65341203398384	13.98	1.447081522997	13.5799999999999	-1.41824169202209	13.75	31.0304173859777	13.5999999999999	5.22172940793553	13.8500000000004	48.4962783519904	13.5799999999999	4.51502393298142	13.6700000000001	69.7859675750578	13.6799999999998	6.60814957996081	13.6100000000001	113.909887551927	13.5	6.30495084601534	13.77	204.663700495985
14.8000000000001	96.8618710779765	13.9599999999999	84.4980641829807	13.75	14.2378348049306	13.58	211.239049326991	14.1199999999999	-154.209861130084	13.5799999999999	-343.082644543983	13.8399999999999	-201.73739839106	13.54	1700.50367928206	13.8099999999999	-195.971324429934	14.3499999999999	-399.641181646984	13.97	-220.242120273042	14.04	3.6370372380361	14.02	1396.36864788702	13.8300000000004	-6.64776860094207	14.0899999999997	1.27656078495875	13.6900000000001	-1.27522041304928	13.8499999999999	31.2555931169527	13.6999999999998	5.25057827690034	13.96	48.627659163003	13.6799999999998	4.73038904203804	13.77	70.3202774179772	13.7799999999997	6.80091484298373	13.71	114.976399758007	13.6100000000001	6.01964962004331	13.8699999999999	206.118091640974
14.9	98.430877427063	14.11	84.1014612240087	13.8499999999999	14.3928161559188	13.68	214.95295507998	14.25	-156.130001685028	13.6800000000001	-347.134721650946	13.9399999999998	-204.477604703015	13.6399999999999	1737.68276925705	13.9099999999999	-198.303486239979	14.45	-403.537319872953	14.0799999999999	-223.06599356898	14.1900000000001	3.59650291795788	14.1199999999999	1436.27392535097	13.9300000000003	-6.66488943193144	14.1999999999998	1.07516187892998	13.79	-1.14951049602041	13.96	31.4164773129733	13.8000000000002	5.24746795997544	14.0600000000004	48.8139606250115	13.7799999999997	5.00170618101947	13.8800000000001	70.7529972580687	13.8899999999999	7.07114911494955	13.8200000000002	115.966329775006	13.71	5.81580274808857	13.9699999999998	207.646835801938
15	100.143526311058	14.2199999999999	83.6670852099815	13.9499999999999	14.6062259179871	13.79	218.427381637071	14.3699999999999	-158.009541728006	13.78	-350.831138555009	14.04	-207.010460714059	13.75	1776.07861766103	14.02	-200.377229208016	14.55	-407.129244617977	14.21	-225.679287595995	14.3	3.55508382801872	14.2599999999998	1478.80237857498	14.0300000000002	-6.69846491291537	14.3099999999999	0.828423569942061	13.8900000000003	-1.04111194002598	14.0599999999999	31.5465002879591	13.9099999999999	5.20982389195979	14.21	49.0639362479897	13.8800000000001	5.35839883798417	13.98	71.1538101850238	13.9899999999998	7.3542435429772	13.9200000000001	116.941372489009	13.8200000000002	5.69318702798682	14.0700000000002	209.053645989002
15.14	101.932455317979	14.3199999999999	83.1949361380566	14.0599999999999	14.8780640899986	13.89	221.870547516005	14.47	-159.986077730082	13.8900000000001	-354.510747368977	14.1499999999999	-209.560552899006	13.8499999999999	1811.14803502805	14.1699999999998	-202.518234067952	14.6499999999999	-410.416955881942	14.3199999999999	-228.309544340959	14.4000000000001	3.51258780392527	14.3699999999999	1518.90366285102	14.1600000000003	-6.74849504400754	14.4200000000001	0.539387620960952	13.9900000000002	-0.980732905077275	14.1599999999999	31.6034610119686	14.0100000000002	5.11696975297582	14.3300000000004	49.44496251494	13.9899999999998	5.78871374102619	14.0800000000004	71.5227161990697	14.0899999999997	7.65859468390317	14.02	117.839833013932	13.9200000000001	5.62802325998746	14.2399999999998	210.401487912918
15.25	103.865026859012	14.43	82.6850140110764	14.16	15.2329485459859	13.99	225.074234199042	14.5699999999999	-162.059609691028	13.99	-358.138326115977	14.26	-212.127881257061	13.9599999999998	1844.598320925	14.29	-204.574719957918	14.75	-413.660125428009	14.4200000000001	-230.956763805011	14.51	3.46920700997089	14.48	1559.08537277298	14.2900000000004	-6.81497982691326	14.52	0.208054031986649	14.0900000000001	-0.946508058063955	14.2799999999997	31.6295605149435	14.1100000000001	4.98481393992734	14.4400000000001	49.889662941041	14.0899999999997	6.29265089003184	14.1900000000001	71.8480832490513	14.1900000000001	7.97580598089098	14.1500000000001	118.741663888954	14.02	5.66639369606037	14.3600000000001	211.627395862934
15.35	105.683714172073	14.53	82.1009619339748	14.3199999999999	15.6266329629489	14.09	228.267869764068	14.6699999999998	-163.99089629499	14.1299999999999	-361.968146364006	14.3599999999999	-214.420420541046	14.0599999999999	1874.72217578397	14.3899999999999	-206.698467738988	14.8599999999999	-417.065629314948	14.53	-233.44263297497	14.6100000000001	3.42494144399552	14.5799999999999	1596.83991374698	14.3900000000003	-6.89155407292219	14.6199999999999	-0.109904386022208	14.1900000000001	-0.938437400009207	14.4000000000001	31.6689798079324	14.27	4.81335645190484	14.5400000000004	50.398037527998	14.1900000000001	6.78181277100975	14.3000000000002	72.1618714850365	14.3599999999997	8.27595737189313	14.2599999999998	119.592424963002	14.1599999999999	5.76221608605465	14.46	212.873756154977
15.46	107.470758822046	14.63	81.508522951026	14.42	16.0591173410012	14.2	231.401285804054	14.78	-165.894909316989	14.23	-366.000208111927	14.4699999999998	-216.533980777058	14.1599999999999	1904.281735479	14.4899999999998	-208.889477410935	14.96	-420.633467544008	14.6300000000001	-235.663586385044	14.71	3.39712919594604	14.6799999999998	1634.57687695995	14.4900000000002	-6.97357615297278	14.73	-0.425907105068291	14.29	-0.945356236002226	14.5	31.7551492029224	14.3800000000001	4.63984800194339	14.6500000000001	50.9654575109835	14.29	7.27386960204512	14.4000000000001	72.4321207570711	14.4699999999998	8.52674442990065	14.3600000000001	120.450440775926	14.2799999999997	5.91549042701445	14.5700000000002	214.042425292973
15.5600000000001	109.143919244048	14.73	80.8650339999986	14.52	16.4969132829356	14.3099999999999	234.692751952025	14.8799999999999	-167.656676984052	14.3299999999999	-369.759584400981	14.5699999999999	-218.372751938091	14.28	1932.20337495404	14.5899999999999	-210.998436262003	15.0599999999999	-423.903745402981	14.74	-237.619624036029	14.8099999999999	3.38045263993081	14.7799999999997	1672.27531120602	14.5900000000001	-7.05473645393795	14.8299999999999	-0.72853465303524	14.3900000000003	-0.965971075061134	14.6100000000001	31.8546383879266	14.48	4.45952066490918	14.75	51.5875461369433	14.4000000000001	7.75115116402958	14.5	72.7285141540506	14.5699999999997	8.76047158089932	14.46	121.315711327952	14.3899999999999	6.03213972203775	14.6700000000001	215.23154677493
15.6600000000001	110.723769343053	14.8299999999999	80.1628425290346	14.63	16.9302065629608	14.41	238.142268209003	14.98	-169.450601497033	14.4300000000001	-373.465324822973	14.6699999999998	-220.161320501006	14.3899999999999	1960.758688944	14.6999999999998	-212.929086694999	15.1700000000001	-427.015725940009	14.8399999999999	-239.66377059196	14.9200000000001	3.37491177697302	14.8899999999999	1712.46038883896	14.6900000000001	-7.11678428501727	14.9299999999998	-1.01474526900347	14.5	-1.00157540805412	14.71	31.9674473619216	14.5799999999999	4.27714236593602	14.8500000000004	52.2643034059911	14.5	8.20190418698985	14.6000000000004	73.111050784064	14.6700000000001	8.97713882591233	14.5700000000002	122.064846841909	14.4899999999998	6.13594317098887	14.77	216.441120598915
15.77	112.148908150971	14.9399999999999	79.4166416120561	14.7299999999999	17.3688114059587	14.51	241.333397544054	15.0799999999999	-171.157062201019	14.53	-376.898379785985	14.77	-221.815789871016	14.49	1989.94767744705	14.8	-214.681428710946	15.28	-429.830146107975	14.9400000000001	-241.655086814944	15.02	3.37308952998683	14.9899999999998	1755.13210985901	14.8000000000002	-7.15421623601742	15.04	-1.23395274408722	14.5999999999999	-1.03030390107506	14.8099999999999	32.1804419019145	14.6900000000001	4.10862149897184	14.96	52.8609763509849	14.6100000000001	8.5408312530717	14.7000000000003	73.58554667303	14.7799999999997	9.16680101795464	14.6799999999998	122.701731704979	14.5900000000001	6.22690077307198	14.8699999999999	217.600845465995
15.87	113.548099049012	15.04	78.6117381740041	14.8399999999999	17.724235166952	14.61	244.434241184081	15.24	-172.89567975206	14.6400000000001	-380.313020859944	14.8799999999999	-223.482172671993	14.5999999999999	2016.35574132501	14.8999999999999	-216.49853408303	15.3899999999999	-432.553881965987	15.04	-243.734511944012	15.1200000000001	3.38099612895348	15.0900000000001	1795.27528508299	14.9000000000001	-7.17253571690435	15.1599999999999	-1.41399348706273	14.7000000000003	-1.02202238701921	14.9099999999999	32.4715315030062	14.79	3.99455882495658	15.0600000000004	53.3604803770231	14.71	8.81213111802026	14.8099999999999	74.1520018210622	14.8799999999997	9.32261019192993	14.7799999999997	123.222481531002	14.6999999999998	6.27417574401079	14.9699999999998	218.655091252003
15.97	114.921342036041	15.2099999999999	77.8796183029726	14.9399999999999	17.9673573110222	14.72	247.276697902066	15.3799999999999	-174.666454149019	14.74	-383.63874552897	14.9799999999998	-225.160468906097	14.7099999999998	2041.18085025698	15.01	-218.257617655922	15.49	-435.115314742006	15.21	-245.694915043941	15.24	3.39262134400542	15.1900000000001	1835.39413565995	15.0100000000002	-7.16245946796334	15.2999999999997	-1.55486749508782	14.8099999999999	-0.982313210101893	15.02	32.8407161659925	14.8899999999999	3.91632898799799	15.23	53.7799000800305	14.8099999999999	9.01580378399558	14.9100000000003	74.746495924046	14.98	9.44456634897506	14.8800000000001	123.685420856987	14.7999999999997	6.24261918505908	15.0700000000002	219.603857955917
16.13	116.124727889996	15.3099999999999	77.2126294459667	15.04	18.1272983739973	14.8199999999999	250.266965918058	15.48	-176.276247580063	14.8399999999999	-387.113017270963	15.0799999999999	-226.659058521022	14.8299999999999	2063.22503456306	15.1799999999998	-220.08146458495	15.5899999999999	-437.74439178992	15.3299999999999	-247.661778793031	15.3500000000001	3.39732992699737	15.3000000000002	1872.98444043995	15.1600000000003	-7.10573679793924	15.4099999999999	-1.63373582506665	14.9100000000003	-0.911176372028422	15.1199999999999	33.2211352620106	14.9900000000002	3.87393198695918	15.3400000000001	54.1148587050202	14.9099999999999	9.11650881698733	15.0100000000002	75.4348441170123	15.0799999999999	9.56934455791725	14.98	124.068217895001	14.9000000000001	6.16737999700945	15.23	220.590690925974
16.24	117.13768270306	15.41	76.6184241550718	15.15	18.2040583539447	14.92	253.196826717044	15.5899999999999	-177.688254313011	14.9400000000001	-390.73583608797	15.2199999999998	-228.040057548014	14.9299999999998	2085.58586900006	15.29	-221.777559674933	15.7	-440.441113112001	15.4300000000001	-249.509620514004	15.46	3.38751263598169	15.4099999999999	1910.571371777	15.2800000000002	-7.02061839797352	15.5099999999998	-1.62784867802657	15.0100000000002	-0.811198856013107	15.2399999999998	33.6353630359554	15.0900000000001	3.87690366790139	15.4500000000003	54.3350021860078	15.02	9.07314755897914	15.1600000000003	76.1512312650439	15.1900000000001	9.68854826396637	15.1500000000001	124.432567533972	15.0099999999998	6.09601657708936	15.3400000000001	221.552624449942
16.34	117.960206475004	15.52	76.09700243097	15.3099999999999	18.1757671199421	15.02	256.274498814037	15.6900000000001	-178.902474347069	15.05	-394.069102800017	15.3399999999999	-229.241349957988	15.04	2106.55605399904	15.3899999999999	-223.437193840027	15.8	-442.926952612993	15.54	-251.238440206976	15.5599999999999	3.37077871301972	15.52	1948.15087017696	15.3800000000001	-6.90710426795249	15.6099999999997	-1.55995585100754	15.1100000000001	-0.657828838029673	15.3499999999999	34.060825242932	15.2600000000002	3.94721943393961	15.5500000000002	54.5077070059961	15.1199999999999	8.92681866798739	15.27	76.9014733949689	15.3499999999999	9.81057402191254	15.2599999999998	124.778469772991	15.1599999999999	6.0437743940156	15.4400000000001	222.552624240961
16.4400000000001	118.721062588975	15.62	75.6519528720219	15.41	18.0866709949896	15.18	259.499982209036	15.79	-180.115821898085	15.1500000000001	-397.279778370034	15.4499999999998	-230.408948372997	15.1899999999998	2127.84288912906	15.4899999999998	-224.969076165962	15.8999999999999	-445.360238877925	15.6400000000001	-252.931312483952	15.6600000000001	3.34712815697458	15.6199999999999	1988.23053023193	15.4900000000002	-6.7641774689946	15.71	-1.46757933805475	15.2800000000002	-0.475618143013889	15.4499999999998	34.4754313789508	15.3600000000001	4.06290388093566	15.6600000000003	54.632973166008	15.2599999999998	8.72172090203094	15.3700000000003	77.6416981600505	15.4499999999998	9.92172590292739	15.3699999999999	125.098155834962	15.27	5.99540797907139	15.54	223.47943004695
16.5400000000001	119.342916245046	15.73	75.2175324359996	15.51	17.9367699779505	15.3	262.725003032983	15.8999999999999	-181.213325193994	15.26	-400.200901834978	15.55	-231.520995985989	15.3099999999999	2149.44637438998	15.5999999999999	-226.373206652966	16.01	-447.582643321994	15.74	-254.691802812999	15.77	3.32563531594587	15.7199999999998	2030.810351941	15.5900000000001	-6.59647962993404	15.8199999999997	-1.33929966602864	15.3800000000001	-0.270149117000074	15.5599999999999	34.8398078539276	15.46	4.2053316539068	15.7600000000002	54.7449698530045	15.3699999999999	8.45222869304507	15.4700000000003	78.4038657110386	15.5599999999999	10.0263745518987	15.4699999999998	125.430988819971	15.3699999999999	5.95091733305253	15.6399999999999	224.37844372098
16.65	119.908009007986	15.8299999999999	74.7937411209705	15.61	17.7843051390028	15.4	265.761632699991	16	-182.309956007089	15.3599999999999	-403.069936674001	15.6499999999999	-232.67330281999	15.4099999999999	2169.79655044804	15.6999999999998	-227.737027935973	16.1099999999999	-449.824113302952	15.8399999999999	-256.519911194005	15.8700000000001	3.31161781502942	15.8299999999999	2070.88189300703	15.6900000000001	-6.40401074997499	15.9200000000001	-1.18653630704557	15.48	-0.0589687830370167	15.6599999999999	35.1873849809863	15.5599999999999	4.35498189290229	15.8600000000001	54.8807194859364	15.4699999999998	8.13601225706861	15.5800000000004	79.1879760480469	15.6599999999999	10.1201493239387	15.5700000000002	125.737605627933	15.4699999999998	5.9309255370863	15.75	225.204263409978
16.75	120.375193065001	15.93	74.3958840340611	15.7199999999999	17.6418384429553	15.5	268.609871209037	16.0999999999999	-183.332102874033	15.46	-405.766559705967	15.76	-233.865868876023	15.53	2188.06743727998	15.8	-229.156797615019	16.23	-452.073889748931	15.95	-258.16467227105	15.97	3.30507565297467	15.9299999999998	2110.94868852695	15.8000000000002	-6.2232722140152	16.02	-1.00928926099186	15.5799999999999	0.159216349970848	15.7599999999998	35.5181627600132	15.6700000000001	4.50708667790423	15.96	55.0031996480129	15.5699999999997	7.7730715929647	15.6800000000003	79.8623989049929	15.7599999999998	10.2030502189336	15.6700000000001	126.117417390901	15.5700000000002	5.91165339005784	15.8499999999999	225.979099084952
16.86	120.744468418025	16.04	73.976499804985	15.8199999999999	17.4968079249993	15.6	271.477937077066	16.24	-184.357059354056	15.5599999999999	-408.509820519953	15.8599999999999	-234.974462093987	15.6699999999998	2204.85936691807	15.9099999999999	-230.632515686921	16.3499999999999	-454.471235706933	16.05	-259.671786886997	16.0800000000002	3.32122730992523	16.0299999999997	2148.50720340394	15.9000000000001	-6.05238530295082	16.1700000000001	-0.862743715060788	15.6900000000001	0.384406282933014	15.8699999999999	35.7869927059937	15.77	4.66164600697994	16.0700000000002	55.1881490459891	15.6799999999998	7.44560402199568	15.7800000000002	80.4152220860033	15.8699999999999	10.2813909649058	15.77	126.566539718965	15.6799999999998	5.89310089299033	15.9499999999998	226.71028632999
16.96	121.020741830989	16.2099999999999	73.5830498019823	15.92	17.3934599080212	15.7	274.358635879025	16.3599999999999	-185.307531888043	15.6700000000001	-411.299719118006	15.9599999999998	-236.07303568906	15.77	2221.87963892998	16.01	-231.981600327003	16.46	-457.016151177982	16.21	-260.995554197962	16.2	3.38047499201366	16.1399999999999	2186.06503222998	16	-5.89322873497622	16.3199999999997	-0.737214082050741	15.79	0.567497369956982	15.9699999999998	35.9879315429907	15.8699999999999	4.77470907298994	16.23	55.4526522749939	15.7799999999997	7.16565419202198	15.8800000000001	80.858357787065	15.9699999999998	10.3620195239955	15.8800000000001	127.088857000899	15.7799999999997	5.84477710901865	16.0500000000002	227.453455273007
17.14	121.199106539052	16.3099999999999	73.0574391760683	16.02	17.3594580079453	15.8099999999999	277.420068843071	16.46	-186.183520475083	15.77	-413.802333569947	16.0699999999999	-237.087636446063	15.8899999999999	2237.930283639	16.1699999999998	-233.264966612978	16.5599999999999	-459.391978995995	16.3199999999999	-262.30676584305	16.3199999999999	3.46241649299373	16.2599999999998	2223.56210879593	16.1600000000003	-5.75044413994874	16.4200000000001	-0.632700362984906	15.8900000000003	0.692236077952657	16.0700000000002	36.1269225459182	15.98	4.8219870959656	16.3600000000001	55.7796247410352	15.8800000000001	6.92117745506948	15.98	81.2237661580184	16.0699999999997	10.4449358959755	15.98	127.684369236931	15.8899999999999	5.72837701906792	16.1599999999999	228.208605912982
17.2900000000001	121.329119410007	16.41	72.4073204789875	16.13	17.3656816909897	15.91	280.286378797086	16.5699999999999	-187.056581171078	15.8699999999999	-416.116390285993	16.2199999999998	-238.114074389046	16	2254.20927072298	16.27	-234.42169946793	16.6600000000001	-461.727223138951	16.4300000000001	-263.47993914294	16.4200000000001	3.57236943796124	16.3699999999999	2263.50265425197	16.2600000000002	-5.68442872599917	16.52	-0.572598341022967	15.9900000000002	0.774875940919628	16.1700000000001	36.2373960289233	16.0799999999999	4.82776885598923	16.46	56.1690664439993	15.9899999999998	6.72984402604015	16.0800000000004	81.4543161850452	16.1799999999998	10.5213987959587	16.1500000000001	128.312066468993	15.9899999999998	5.58220564198564	16.27	228.907144515006
17.4	121.431354350079	16.52	71.6250411579722	16.24	17.4121309569273	16.01	282.957565741071	16.6699999999998	-187.963519707068	15.98	-418.14316285695	16.3499999999999	-239.163825935066	16.1199999999999	2269.66497216802	16.3799999999999	-235.548056488028	16.77	-463.893379630008	16.53	-264.640556776953	16.53	3.72679222402894	16.4699999999998	2305.88666859796	16.3700000000003	-5.67693179993967	16.6199999999999	-0.579657816047074	16.0900000000001	0.81671044893028	16.3299999999999	36.310902924015	16.1900000000001	4.78728643190607	16.5600000000004	56.5552947749666	16.0899999999997	6.63386903704577	16.2000000000003	81.615823001016	16.2799999999997	10.5961733569302	16.25	128.934232454981	16.0900000000001	5.38248377699801	16.3800000000001	229.526861106933
17.5	121.505811359043	16.62	70.7106012130225	16.3499999999999	17.4736818739802	16.16	285.594536479039	16.77	-188.904336082032	16.1199999999999	-420.101700873033	16.4499999999998	-240.299007117073	16.25	2283.697055944	16.4799999999998	-236.58388122692	16.8699999999999	-466.029711514921	16.6300000000001	-265.788618743954	16.6300000000001	3.9180756090218	16.5799999999999	2345.70708163801	16.4700000000003	-5.72795336199761	16.7199999999998	-0.631128988061391	16.2000000000003	0.794284341964158	16.4400000000001	36.3700174730184	16.3099999999999	4.68459191097281	16.6700000000001	56.9299475090475	16.1900000000001	6.59215382802358	16.3000000000002	81.7082866070677	16.3899999999999	10.6644944449954	16.3600000000001	129.550867195007	16.27	5.14927213305327	16.48	230.067755690925
17.6	121.552490437011	16.7199999999999	69.6665715760219	16.4599999999999	17.5488775239501	16.28	288.036384206066	16.8799999999999	-189.724443180012	16.23	-421.94508850298	16.55	-241.519617933022	16.3599999999999	2296.30552204901	16.5899999999999	-237.62046459899	16.98	-468.07565951292	16.74	-266.899949531989	16.74	4.146219593963	16.6799999999998	2385.40804831496	16.5700000000002	-5.84125085094911	16.8199999999997	-0.707640685050137	16.3000000000002	0.732149440977992	16.54	36.4147396759336	16.4099999999999	4.54166069891926	16.77	57.2930246460146	16.3499999999999	6.6046983989736	16.4000000000001	81.7555313919911	16.4899999999998	10.7332100249096	16.46	130.1955245209	16.3699999999999	4.89781617807239	16.5799999999999	230.585458390919
17.71	121.549467261048	16.8199999999999	68.5853040520215	16.5599999999999	17.6391748259448	16.38	290.384153367086	16.98	-190.417231014067	16.3299999999999	-423.840286711993	16.6499999999999	-242.677751950055	16.49	2307.86380083305	16.6899999999998	-238.657806602987	17.0799999999999	-470.189552204943	16.8399999999999	-267.907322970018	16.8400000000001	4.37041977193076	16.7799999999997	2422.54541368595	16.6700000000001	-6.05897078094131	16.9299999999998	-0.82116921907982	16.4100000000003	0.630305747904458	16.6399999999999	36.4569560849759	16.5100000000002	4.35849279392642	16.8700000000003	57.6202116999411	16.46	6.64741345406128	16.5100000000002	81.7662414750657	16.5899999999997	10.7719726779578	16.5700000000002	130.82884133496	16.48	4.62811591205536	16.6799999999998	231.086387548999
17.8100000000001	121.508852620991	16.92	67.4667986430677	16.66	17.7154532440227	16.48	292.825772545029	17.0799999999999	-190.98930957	16.4400000000001	-425.787295498026	16.75	-243.847001619088	16.5899999999999	2318.74388195104	16.79	-239.574077082921	17.23	-472.371389592013	16.95	-268.810739058949	16.9400000000001	4.59952529899965	16.8899999999999	2459.62339890093	16.77	-6.33896663691758	17.0299999999997	-0.959738277060751	16.5100000000002	0.521260324944706	16.75	36.5107918760259	16.6199999999999	4.18366575991058	16.9700000000003	57.8744862549456	16.5599999999999	6.72141546306193	16.6100000000001	81.7317327380351	16.6900000000001	10.7851530499374	16.6700000000001	131.490180735	16.5799999999999	4.41678137099188	16.79	231.615945018007
17.9100000000001	121.46209358707	17.03	66.2950456010094	16.76	17.750064083998	16.59	295.36124174308	17.24	-191.522713362019	16.54	-427.588662043945	16.8599999999999	-244.95377448909	16.6999999999998	2329.77174542702	16.8999999999999	-240.400410506027	17.3399999999999	-474.36416372102	17.05	-269.78376614295	17.04	4.82468701795824	16.9899999999998	2496.50196785694	16.8800000000001	-6.66298772796381	17.1599999999999	-1.12334786103929	16.6100000000001	0.406109733944504	16.8499999999999	36.5621218739989	16.7199999999998	4.02320708894877	17.0700000000002	58.0928707270232	16.6599999999999	6.82558795597288	16.7200000000003	81.7178203139974	16.7999999999997	10.7727511389157	16.77	132.104110236924	16.6799999999998	4.29911873106903	16.8899999999999	232.129710857976
18.01	121.409190158033	17.1899999999999	65.117506294996	16.87	17.7555693110207	16.6899999999999	297.990560959079	17.3899999999999	-191.940148829985	16.6500000000001	-429.364431484942	16.9599999999998	-246.140736346092	16.8	2339.74672719705	17	-241.105672403933	17.4400000000001	-476.26564389202	17.21	-270.780703380979	17.1900000000001	5.03829568901892	17.0900000000001	2535.68465565399	16.98	-6.99521232400002	17.27	-1.25710199904461	16.71	0.283757411921215	16.9499999999998	36.6335203219705	16.8200000000002	3.8710892869176	17.21	58.2586406669634	16.77	6.91883227204926	16.8200000000002	81.7511791070729	16.8999999999996	10.7252366769899	16.8800000000001	132.70029928492	16.79	4.23982181598603	16.9899999999998	232.627685067996
18.14	121.345235566992	17.29	63.886719357015	16.9699999999999	17.7319689249771	16.8	300.512788386982	17.5	-192.318909533014	16.75	-430.994558686962	17.0699999999999	-247.333933974005	16.8999999999999	2349.04225760999	17.0999999999999	-241.853932032996	17.54	-477.978060804958	17.3099999999999	-271.84725161294	17.3099999999999	5.18312056499326	17.27	2577.17146228993	17.0900000000001	-7.33376170694555	17.3699999999999	-1.37068627702774	16.8200000000002	0.178755183924295	17.0599999999999	36.7523416720132	16.9200000000001	3.76695612692401	17.3100000000004	58.3645661820356	16.8699999999999	6.97727557098915	16.9300000000003	81.8198969210471	17	10.6166328899917	16.98	133.249078434915	16.8899999999999	4.2390911480652	17.0900000000001	233.161687844017
18.2900000000001	121.275136581062	17.4	62.7873883989878	17.0699999999999	17.6821767610136	16.9	302.807052225035	17.5999999999999	-192.658995472016	16.8499999999999	-432.646004612934	17.2199999999998	-248.607320589031	17.01	2357.28490631902	17.26	-242.584274314027	17.6399999999999	-479.659743042021	17.4100000000001	-272.848958500958	17.4100000000001	5.27956384894424	17.3800000000001	2616.07407788199	17.21	-7.67863587600459	17.4699999999998	-1.46410069407921	16.9200000000001	0.0941098749080993	17.1599999999999	36.9126426469393	17.0300000000002	3.73509638995984	17.4200000000001	58.4178771639472	16.9699999999998	7.01296250201722	17.0300000000002	81.9239737550106	17.1099999999997	10.4729165509525	17.1500000000001	133.750447686907	16.9899999999998	4.33523174501715	17.25	233.679898989976
18.39	121.233987944038	17.5	61.8111562280319	17.2299999999999	17.5911060910039	17.01	305.165166052007	17.71	-193.016888964053	16.95	-434.327402998974	17.3299999999999	-249.960896191055	17.1599999999999	2364.47467332198	17.3699999999999	-243.357614325987	17.75	-481.253897398005	17.52	-273.833909709992	17.52	5.32762553996236	17.48	2654.75600142793	17.3100000000004	-7.94554180197338	17.5799999999999	-1.51339263004502	17.0300000000002	0.0135679539425837	17.29	37.114423246976	17.1799999999998	3.75122129298688	17.52	58.4185736120162	17.0799999999999	7.02589306501977	17.1900000000001	82.046041374042	17.25	10.2984583049874	17.2599999999998	134.247379269937	17.1700000000001	4.4899385879944	17.3499999999999	234.205510391007
18.5	121.210916493055	17.6	60.9663800399858	17.3499999999999	17.4738436429607	17.17	307.587129865055	17.8099999999999	-193.34736122903	17.05	-436.137480254956	17.4299999999998	-251.328025637008	17.3099999999999	2371.12020390202	17.4699999999998	-244.173952068991	17.8499999999999	-482.889027847932	17.6199999999999	-274.754019573948	17.6200000000001	5.30960732794483	17.5900000000001	2690.85373393102	17.4200000000001	-8.09677903600914	17.6799999999998	-1.49610149799173	17.1300000000001	-0.062870578062757	17.3899999999999	37.3294331259331	17.2800000000002	3.81533083793784	17.6300000000001	58.4085732419908	17.1799999999998	7.01383431703562	17.29	82.2008624850241	17.3599999999997	10.1007494819214	17.3600000000001	134.777589425994	17.2799999999997	4.70321167699694	17.4499999999998	234.789150075017
18.6	121.205922229024	17.7099999999999	60.2530598320072	17.4499999999999	17.3429513839665	17.33	309.912036863011	17.9099999999999	-193.650412267061	17.22	-438.076236378947	17.53	-252.628159173014	17.4199999999998	2377.82183008903	17.5699999999999	-245.043796949972	17.95	-484.565134392938	17.73	-275.609288093051	17.72	5.1886806679704	17.6900000000001	2726.87081048798	17.52	-8.17004802695465	17.79	-1.43468788405698	17.2800000000002	-0.137398845026837	17.5	37.5790834589225	17.3899999999999	3.93303840598946	17.73	58.3962382760319	17.29	6.96495806596431	17.3900000000003	82.3736743819836	17.46	9.88455521689957	17.46	135.341078155989	17.3800000000001	4.88939371405195	17.5599999999999	235.430818042914
18.7	121.217277257983	17.8099999999999	59.6563308209852	17.55	17.1892085629679	17.43	312.300793848067	18.01	-194.003335636012	17.3199999999999	-439.903581106023	17.6399999999999	-253.861296799073	17.52	2384.57955188403	17.6699999999998	-245.89437062798	18.0599999999999	-486.086678432002	17.8299999999999	-276.438798120012	17.8199999999999	5.00167410393715	17.8000000000002	2762.58175422799	17.6200000000003	-8.16347005400075	17.8899999999999	-1.33883737498763	17.3800000000001	-0.223263552015851	17.5999999999999	37.8419630709459	17.4900000000002	4.08667563090148	17.8300000000004	58.3815687169817	17.4000000000001	6.89109250197362	17.5	82.5525648670009	17.5599999999999	9.64987550992191	17.5599999999999	135.878506568929	17.4899999999998	5.06352964600865	17.6599999999999	236.130514294018
18.8100000000001	121.261999137005	17.92	59.0838411990262	17.65	17.0111582639265	17.54	314.615542209026	18.4300000000001	-194.41077488807	17.4300000000001	-441.726874580013	17.7399999999998	-255.101391731046	17.6199999999999	2390.64650859007	17.77	-246.725673100968	18.1600000000001	-487.525370735966	17.9300000000001	-277.309775824051	17.9200000000001	4.79112364803314	17.9000000000001	2800.43072009198	17.7200000000003	-8.06275532897871	17.9899999999998	-1.21966042001986	17.48	-0.307217994077291	17.6999999999998	38.1121286840198	17.5900000000001	4.27624251096859	17.9400000000001	58.3790243449585	17.5	6.8042822759935	17.6000000000004	82.768484911071	17.6700000000001	9.44866390796051	17.6599999999999	136.431200038942	17.5900000000001	5.22561947207123	17.7600000000002	236.784598440977
18.9100000000001	121.327977076021	18.02	58.5355909680629	17.75	16.808800486956	17.64	316.752396956076	18.54	-194.868086470024	17.53	-443.438756655951	17.8399999999999	-256.344956572093	17.75	2396.30569749704	17.8799999999999	-247.643210590013	18.26	-488.809500532966	18.04	-278.222221204942	18.03	4.54818014395642	18	2840.41770808096	17.8300000000004	-7.91005036694514	18.0899999999997	-1.08913333201599	17.5900000000001	-0.405515702027515	17.7999999999997	38.3988711239454	17.6900000000001	4.47745026599478	18.0400000000004	58.4018626819898	17.5999999999999	6.72919577402809	17.7000000000003	83.030118630063	17.77	9.2931768768949	17.77	136.957833192923	17.6999999999998	5.35891017307222	17.8800000000001	237.421488543987
19.01	121.393464751009	18.12	58.0282945149975	17.86	16.6123086900143	17.75	318.71135808899	18.6900000000001	-195.284812823047	17.6400000000001	-445.137953743028	17.9499999999998	-257.665583770063	17.8699999999999	2401.45917011102	17.9799999999998	-248.615848625946	18.3799999999999	-490.067571802001	18.1400000000001	-279.07996293095	18.2	4.28169274800894	18.1100000000001	2877.81572020299	17.9300000000003	-7.70535516699056	18.2599999999998	-0.947256109043337	17.6900000000001	-0.511885177047589	17.9099999999999	38.7163155629651	17.8000000000002	4.65706644092734	18.1400000000003	58.4368262069574	17.6999999999998	6.66694946596635	17.8099999999999	83.3374660250001	17.8699999999999	9.17115795095924	17.8699999999999	137.496122274001	17.7999999999997	5.42809557305191	17.98	238.034976512949
19.15	121.456734266985	18.2199999999999	57.5021966179747	17.9599999999999	16.4110052060096	17.85	320.588874731015	18.79	-195.687855785991	17.74	-446.793860498019	18.05	-258.902173817091	17.9699999999998	2406.70725846508	18.0799999999999	-249.674721676001	18.48	-491.304150065957	18.24	-279.943609182965	18.3099999999999	3.99166145894014	18.27	2914.84343452703	18.0300000000002	-7.52407062600469	18.3599999999997	-0.838949923036125	17.79	-0.62522985808755	18.0099999999998	39.0644620019884	17.9000000000001	4.82111853000333	18.2400000000002	58.4922771449783	17.7999999999997	6.61754335499154	17.9100000000003	83.66100168098	17.9699999999998	9.08737226495759	17.9699999999998	138.0043054819	17.9099999999999	5.46848184603732	18.0999999999999	238.643338186989
19.26	121.519513519047	18.3199999999999	57.0170524999867	18.0699999999999	16.2155677029432	17.95	322.424981887025	18.8899999999999	-196.077215359992	17.8399999999999	-448.526522054976	18.1499999999999	-260.054726712042	18.0899999999999	2411.67653220805	18.1999999999998	-250.674273057939	18.5799999999999	-492.617004626027	18.3599999999999	-280.75255177896	18.4100000000001	3.77387717503552	18.3800000000001	2949.282172984	18.1600000000003	-7.39405346791955	18.46	-0.787301535069673	17.8900000000003	-0.745549744010532	18.1100000000001	39.4004880899956	18	4.93426979699052	18.3700000000003	58.5779298650095	17.9099999999999	6.60463382098442	18.02	84.0403606849804	18.0699999999997	9.08445957497861	18.0700000000002	138.512052260921	18.0099999999998	5.51015889004702	18.25	239.194753374932
19.37	121.581802506967	18.43	56.4805103530261	18.2299999999999	16.0327120099737	18.0599999999999	324.340551356045	18.99	-196.452891544027	17.9400000000001	-450.335938412991	18.26	-261.19334750706	18.2099999999998	2416.74042169097	18.3	-251.659093908984	18.6800000000001	-494.006135483005	18.47	-281.574016889977	18.52	3.60620608694262	18.48	2985.66691167696	18.27	-7.28744696800732	18.5599999999999	-0.769224184068662	17.9900000000002	-0.846351427071568	18.2399999999998	39.7478098240072	18.0999999999999	4.99652024200259	18.4700000000003	58.6865544779585	18.0099999999998	6.65400572302133	18.1700000000001	84.4359079500236	18.1799999999998	9.136443107991	18.1700000000001	139.019362610952	18.1599999999999	5.57467870100936	18.4400000000001	239.741042268975
19.47	121.636507727999	18.53	55.8572775499897	18.3399999999999	15.8775248539769	18.18	326.127813157086	19.0999999999999	-196.766978444089	18.05	-452.007389283949	18.3699999999999	-262.24793115	18.3799999999999	2422.08397570903	18.4099999999999	-252.584593091001	18.79	-495.328121094985	18.5699999999999	-282.369371746995	18.6200000000001	3.47927309394436	18.5900000000001	3021.63415160999	18.3700000000003	-7.24639764098356	18.6599999999999	-0.796694180053237	18.0999999999999	-0.920266845014339	18.3600000000001	40.0830112070025	18.21	4.98066490490601	18.5800000000004	58.8181509830292	18.1199999999999	6.73987420407229	18.27	84.8563275930019	18.29	9.24332286490426	18.29	139.443585788968	18.27	5.64048928106331	18.54	240.282204869004
19.5700000000001	121.694502345008	18.63	55.1389968950389	18.4499999999999	15.7349195079632	18.29	327.883216414989	19.25	-197.091606682079	18.1800000000001	-453.630314457996	18.4699999999998	-263.211520335062	18.5	2426.95615088508	18.51	-253.450770602967	18.8899999999999	-496.685296286955	18.6700000000001	-283.186702018043	18.72	3.40192735097844	18.6900000000001	3059.54739178003	18.4700000000003	-7.31034560294574	18.77	-0.902563104091314	18.2000000000003	-0.974664059071984	18.46	40.4202174129296	18.3299999999999	4.91390874492481	18.6800000000003	58.9462043350295	18.27	6.8633557340263	18.3800000000001	85.2915976730628	18.3999999999996	9.38058591293611	18.4000000000001	139.772629440927	18.3699999999999	5.70759063100468	18.6500000000001	240.779680896935
19.6700000000001	121.755786356971	18.74	54.3256683889695	18.55	15.6048959710233	18.39	329.51031200605	19.3999999999999	-197.399874416988	18.29	-455.115274144987	18.5699999999999	-264.21500275103	18.5999999999999	2431.356947219	18.6099999999999	-254.21598257094	19	-497.97532623495	18.78	-284.026007701982	18.8199999999999	3.41099740194295	18.79	3099.40663218697	18.5800000000004	-7.44159040698378	18.8699999999999	-1.06437037106843	18.3000000000002	-1.00844650705767	18.5700000000002	40.7622197609498	18.4299999999998	4.78461088891891	18.7900000000004	59.0731990159838	18.3699999999999	7.01121139604766	18.48	85.7564808979987	18.5	9.56489523389337	18.5099999999998	140.018585919961	18.48	5.82431111206461	18.75	241.215194512961
19.77	121.823815551011	18.8399999999999	53.5368024769696	18.65	15.5169823219694	18.5	331.009099930043	19.5	-197.730445274033	18.3900000000001	-456.626506192947	18.6699999999998	-265.258378399039	18.6999999999998	2435.41807826603	18.7099999999998	-254.938025376987	19.0999999999999	-499.295980238003	18.8800000000001	-284.766072437947	18.9200000000001	3.46965470396299	18.8899999999999	3138.86533785296	18.6800000000003	-7.64013205196079	18.98	-1.28211597905192	18.4000000000001	-1.00836748504207	18.6700000000001	41.1304294269712	18.54	4.63580176995038	18.8900000000003	59.1966505450046	18.48	7.1716129999686	18.5800000000004	86.2509772659905	18.5999999999999	9.77958784790189	18.6199999999999	140.211124672987	18.5799999999999	5.97560577602962	18.8499999999999	241.642126297961
19.88	121.914480377995	18.9399999999999	52.7287493370068	18.75	15.4630058169687	18.6	332.446158217977	19.5999999999999	-198.085285690013	18.49	-458.056650457934	18.77	-266.341647278068	18.8099999999999	2439.512974374	18.8199999999999	-255.616899019969	19.23	-500.618367642005	18.98	-285.416349124034	19.23	3.52425653795763	19	3175.83268761598	18.7900000000004	-7.8502570869432	19.0799999999999	-1.50962640702801	18.5100000000002	-0.971969007082407	18.77	41.5248464120168	18.6399999999999	4.46748138892872	18.9900000000002	59.3093290309525	18.5799999999999	7.34456054306065	18.6800000000003	86.6958166050154	18.6999999999998	9.99868697795137	18.7199999999998	140.337090481921	18.6900000000001	6.16147462199024	18.96	242.112296445953
19.98	122.011890387057	19.11	51.9451587899766	18.86	15.4429664539748	18.71	333.925371860005	19.71	-198.462429229039	18.5999999999999	-459.513067085027	18.8799999999999	-267.324599285985	18.9099999999999	2443.35863825199	18.9199999999998	-256.163421221004	19.3399999999999	-502.014199217001	19.0899999999999	-285.967384862033	19.3400000000001	3.58417800703137	19.0999999999999	3210.308681475	18.8900000000003	-8.0737051810047	19.1799999999998	-1.7572926470848	18.6100000000001	-0.899251073064988	18.8699999999999	41.8986387199993	18.7400000000002	4.27964974494444	19.1000000000004	59.3864872189442	18.6900000000001	7.47848431103648	18.79	87.0957396809899	18.8099999999999	10.1667417559383	18.8299999999999	140.43780871998	18.79	6.33881365706657	19.0599999999999	242.597286896967
20.13	122.126918739013	19.2199999999999	51.1776736440197	18.9599999999999	15.4560805199253	18.8099999999999	335.446740857037	19.8099999999999	-198.907104671093	18.7	-460.995756072975	18.9799999999998	-268.257572355992	19.02	2446.867969599	19.02	-256.577591979976	19.45	-503.483474964924	19.21	-286.467265317015	19.4400000000001	3.64941910993366	19.2599999999998	3246.62987393799	18.9900000000002	-8.30873666495791	19.29	-2.01472370702049	18.71	-0.804949806024524	18.98	42.2760088459881	18.8499999999999	4.12671676099308	19.23	59.4413826329401	18.79	7.54831719302729	18.8900000000003	87.4460057279975	18.9099999999999	10.2960086459234	18.9299999999998	140.513279386937	18.8899999999999	6.50560011604284	19.1700000000001	243.131158683013
20.27	122.286084560074	19.3199999999999	50.4695365169709	19.0599999999999	15.5130256820257	18.91	336.817366960076	19.9199999999998	-199.404171960055	18.8	-462.370030558986	19.0799999999999	-269.17077830899	19.1699999999998	2450.17268196705	19.1699999999998	-256.844429336979	19.55	-504.821525231932	19.3299999999999	-286.893913116046	19.55	3.70136055903458	19.3800000000001	3282.57758693394	19.0900000000001	-8.51765109098324	19.3899999999999	-2.25945899899216	18.8099999999999	-0.689065203005157	19.0799999999999	42.632754295937	18.9499999999998	4.03404450491962	19.3300000000004	59.4740152720306	18.9000000000001	7.57912630001556	18.9900000000002	87.758338405024	19.02	10.3864876499529	19.04	140.587687193943	18.9899999999998	6.66385676208847	19.3299999999999	243.730740703995
20.37	122.48765995605	19.42	49.7609921860658	19.16	15.6031242729568	19.02	338.086841391032	20.02	-199.914967470022	18.9000000000001	-463.642985973934	19.2199999999998	-270.080702379005	19.27	2453.14106180297	19.29	-257.051693595031	19.6499999999999	-506.071170136011	19.4300000000001	-287.307936437969	19.6500000000001	3.68104000301628	19.48	3320.37049853295	19.2000000000003	-8.66940569699182	19.4899999999998	-2.45084012499319	18.9200000000001	-0.535892576067454	19.1799999999998	42.9584449369713	19.0500000000002	3.99393927693836	19.4300000000003	59.4794161769414	19	7.54819435599075	19.1000000000004	87.9931026249778	19.1199999999999	10.4048527999794	19.1599999999999	140.689202296926	19.0999999999999	6.80225608505225	19.5	244.342652378009
20.47	122.731644927057	19.52	49.0520406519863	19.3299999999999	15.7100307999372	19.17	339.205572927995	20.1199999999999	-200.439491203042	19.01	-464.814622317931	19.3399999999999	-270.917239514006	19.3699999999999	2455.77310910608	19.3899999999999	-257.186051191979	19.75	-507.189589558948	19.53	-287.709335284035	19.75	3.61059124793428	19.5799999999999	3355.82696640995	19.3200000000002	-8.79185720691567	19.5999999999999	-2.61195384598523	19.02	-0.37438331901285	19.3400000000001	43.22966477298	19.1700000000001	4.00640107693562	19.5400000000004	59.4460956159537	19.0999999999999	7.42973650403655	19.23	88.1899334750642	19.25	10.30790969196	19.29	140.789654539958	19.27	6.89924608604997	19.6199999999999	244.966893704941
20.58	122.986258571018	19.62	48.429981560048	19.43	15.8480482799632	19.3099999999999	340.277446562027	20.27	-201.010409573996	19.1800000000001	-465.992299736968	19.4499999999998	-271.750494764092	19.4699999999998	2458.00424343599	19.4899999999998	-257.292093270962	19.8599999999999	-508.277629289978	19.6400000000001	-288.079203856	19.8500000000001	3.5087644999976	19.6799999999998	3390.92004607494	19.4300000000003	-8.88500562200534	19.6999999999998	-2.74280016105877	19.1300000000001	-0.230491994102522	19.4400000000001	43.4698297999603	19.2800000000002	4.08035326495337	19.6400000000003	59.3855433220369	19.2599999999998	7.24953760106928	19.3500000000004	88.3488309550557	19.3599999999997	10.1388527299378	19.4000000000001	140.930369295006	19.3699999999999	6.97637876203316	20.0999999999999	245.609107655923
20.6800000000001	123.276292120067	19.73	47.8783023090728	19.54	16.002873696948	19.42	341.294039638001	20.3899999999999	-201.60082074301	19.3099999999999	-467.086578439989	19.55	-272.580468131082	19.5999999999999	2460.30251088007	19.5899999999999	-257.369819829933	19.96	-509.232954501954	19.74	-288.456072960003	19.95	3.35694046998469	19.79	3423.67668201894	19.5300000000002	-8.94537160593245	19.8099999999999	-2.82259708103538	19.2800000000002	-0.0968505390801511	19.5499999999997	43.6789400189355	19.3800000000001	4.18859088097179	19.7400000000002	59.3866750430152	19.3699999999999	7.00759764902159	19.46	88.4572744860179	19.4699999999998	9.90993837990573	19.5	141.117655350968	19.48	7.03365411402501	20.21	246.273793479986
20.7900000000001	123.57695434207	19.8299999999999	47.4135155000113	19.64	16.1745070489587	19.52	342.351801280074	20.49	-202.237626550982	19.76	-468.238186365966	19.6499999999999	-273.322968979073	19.6999999999998	2462.66791143705	19.6899999999998	-257.419230869004	20.0599999999999	-510.157900020999	19.8399999999999	-288.801411790018	20.0599999999999	3.17373844495705	19.8899999999999	3454.09687424001	19.6300000000001	-8.96976911997172	19.9099999999999	-2.8337729680743	19.3800000000001	0.0265410440078995	19.6500000000001	43.7767491309842	19.48	4.3311139229445	19.8400000000001	59.4470063000472	19.4699999999998	6.74316178196932	19.5599999999999	88.5183031169845	19.5699999999997	9.63806648098853	19.6100000000001	141.339420351983	19.5799999999999	7.07883510301599	20.3800000000001	246.986339608952
20.89	123.830750367006	19.93	46.9758659120316	19.74	16.3254084840219	19.62	343.450731488019	20.5899999999999	-202.843499747019	19.8699999999999	-469.384208282008	19.75	-273.961512074038	19.8	2464.837017999	19.8	-257.501547888978	20.1600000000001	-511.052465848024	19.9400000000001	-289.175828526027	20.1900000000001	3.00936519192874	19.9899999999998	3484.08640483899	19.7400000000002	-8.96138420193893	20.0099999999998	-2.79389946001629	19.48	0.139682755957438	19.7599999999998	43.7950984439794	19.5900000000001	4.45719825995639	19.9400000000001	59.5690215719742	19.5699999999997	6.46711908302677	19.6700000000001	88.531916847046	19.6799999999998	9.33990001590246	19.71	141.595664298961	19.6799999999998	7.10820429299019	20.54	247.639984879925
20.99	124.021789742983	20.04	46.5889646710593	19.8399999999999	16.4637507469934	19.72	344.491647820064	20.6900000000001	-203.453073183027	19.97	-470.52464418698	19.8499999999999	-274.49609741609	19.9299999999998	2466.93029892197	19.8999999999999	-257.585513310005	20.28	-511.860146766026	20.05	-289.637213823994	20.29	2.8953296199461	20.0999999999999	3515.73609497802	19.8400000000001	-8.94807357792615	20.1700000000001	-2.73415323704285	19.5900000000001	0.192578715996206	19.8600000000001	43.7339879559886	19.6900000000001	4.54856228998324	20.0400000000004	59.7527208590236	19.6799999999998	6.17946955196658	19.77	88.5401005990616	19.7799999999997	9.01543898589807	19.8099999999999	141.830046879932	19.7799999999997	7.12176168201495	20.6500000000001	248.234729293017
21.13	124.165962922007	20.14	46.2091619559715	19.9499999999999	16.5895338379869	19.83	345.56257674501	20.79	-204.031714006987	20.1199999999999	-471.659494082019	19.9599999999998	-275.060122693048	20.05	2468.88353080203	20	-257.715718271925	20.3799999999999	-512.551807757973	20.1500000000001	-290.195020582019	20.3900000000001	2.82225662692781	20.2599999999998	3549.045944657	19.9400000000001	-8.94501800598846	20.29	-2.64414330206364	19.6900000000001	0.203815424924869	19.96	43.616833666988	19.79	4.6234876139124	20.1500000000001	60.0967418520213	19.7799999999997	5.91495863000091	19.8700000000003	88.5381136090473	19.8799999999997	8.75107219792426	19.9099999999999	142.036784528955	19.8899999999999	7.13860786299847	20.7600000000002	248.770572848002
21.27	124.263269903054	20.24	45.8364577659722	20.05	16.6741517259652	19.9399999999999	346.575491794056	20.8999999999999	-204.577215959034	20.27	-472.78875796701	20.0599999999999	-275.603249970004	20.1599999999999	2470.88176243597	20.1799999999998	-257.889743625014	20.49	-513.127448825003	20.3099999999999	-290.849248798963	20.5	2.79014621298757	20.3699999999999	3580.06984285601	20.0400000000004	-8.95395715394898	20.4000000000001	-2.53426065205531	19.79	0.180760941930203	20.0599999999999	43.409028708993	19.8899999999999	4.65476926990505	20.2800000000002	60.5254263259667	19.8800000000001	5.6986534260659	19.9700000000003	88.5306966409871	19.9899999999998	8.58036247689142	20.0299999999997	142.22166081197	19.9899999999998	7.16076559501744	20.8600000000001	249.243342195996
21.37	124.208361246019	20.3399999999999	45.5038773070555	20.16	16.6989149679466	20.04	347.709909773016	21	-205.077817253027	20.3799999999999	-474.034441263029	20.2299999999998	-276.175817182093	20.3099999999999	2472.793280269	20.3099999999999	-258.122571331	20.5899999999999	-513.68940479199	20.4100000000001	-291.522836864033	20.6000000000001	2.88644371903501	20.4699999999998	3610.58571476599	20.1600000000003	-8.9748910210119	20.5	-2.40450528599467	19.8900000000003	0.137025329991047	20.1599999999999	43.1347755779825	19.9900000000002	4.61694123191592	20.3800000000001	61.0387742799503	19.9899999999998	5.50548682997487	20.0700000000002	88.5239277930623	20.0899999999997	8.46974699788916	20.1999999999998	142.381721922902	20.0999999999999	7.18621211808568	20.96	249.618642855012
21.47	124.057003929011	20.4499999999999	45.1913818850471	20.3299999999999	16.6825130070265	20.2	348.916239459982	21.0999999999999	-205.572181516004	20.48	-475.261402041951	20.3299999999999	-276.744853862056	20.4199999999998	2474.749797855	20.4099999999999	-258.399219428952	20.6900000000001	-514.258767309002	20.51	-292.283128330951	20.7	3.06094237998877	20.5700000000002	3638.81563519601	20.2600000000002	-9.01419168394568	20.6099999999997	-2.29811039707783	19.9900000000002	0.0569038969615576	20.2599999999998	42.8577568879973	20.0999999999999	4.53536556597101	20.4900000000002	61.6392701930408	20.0899999999997	5.35723700897961	20.23	88.5201569010405	20.2599999999998	8.4358887459075	20.3200000000002	142.488797704914	20.25	7.20751255903451	21.0700000000002	249.949855407976
21.5700000000001	123.809197953051	20.55	44.9190101940076	20.43	16.6331185879471	20.3099999999999	350.244072076976	21.24	-206.060308747055	20.5799999999999	-476.469640301957	20.4299999999998	-277.373652644997	20.5699999999999	2476.80756014802	20.51	-258.657172757921	20.8	-514.878356490954	20.6099999999999	-293.062779645993	20.8	3.31364219596253	20.6700000000001	3666.85042530696	20.3600000000001	-9.0887795679464	20.71	-2.20698607006398	20.0999999999999	-0.0438986660356022	20.3699999999999	42.5779726389237	20.1999999999998	4.41004227297981	20.5900000000001	62.3181412270242	20.1999999999998	5.26286454396541	20.3400000000001	88.5170341290404	20.3699999999999	8.50390104994858	20.4200000000001	142.571058314957	20.3600000000001	7.22221550904578	21.1700000000001	250.236979852957
21.6800000000001	123.481360335973	20.65	44.6431124120181	20.54	16.5427818540138	20.41	351.693407623998	21.3499999999999	-206.470726979092	20.6900000000001	-477.694597528966	20.54	-277.998920897062	20.6699999999998	2478.66938548202	20.6099999999999	-258.894012171027	20.8999999999999	-515.489902304921	20.72	-293.87124370794	20.9000000000001	3.62525971002015	20.7799999999997	3694.33360155199	20.4700000000003	-9.18173424793167	20.8099999999999	-2.1311323040436	20.2000000000003	-0.128209358081222	20.4699999999998	42.285018460916	20.3099999999999	4.27753455289803	20.7000000000003	63.0638976509772	20.3699999999999	5.21340885302379	20.4400000000001	88.514559477062	20.4699999999998	8.63058950596951	20.5299999999997	142.628503752007	20.46	7.23277237807451	21.3099999999999	250.474373220982
21.78	123.048699845981	20.75	44.3368401330417	20.64	16.4258058189262	20.52	353.171260844078	21.46	-206.805642472091	20.79	-478.936273721956	20.6399999999999	-278.620658617001	20.79	2480.33527385803	20.7199999999998	-259.112156814012	21	-516.093404751018	20.8199999999999	-294.656224534947	21.01	4.01441421001891	20.8800000000001	3723.23821943996	20.5700000000002	-9.29479539092881	20.9200000000001	-2.06557401099872	20.3800000000001	-0.18241811903863	20.5799999999999	41.9892987239336	20.4099999999999	4.13773844695697	20.8000000000002	63.7252230119429	20.4699999999998	5.2088699350179	20.54	88.5239318009781	20.5699999999997	8.81595411294711	20.6300000000001	142.681839697957	20.5599999999999	7.23918316498384	21.54	250.675501334968
21.88	122.536007714075	20.85	43.9836807560141	20.74	16.2821904830253	20.62	354.594564054992	21.5599999999999	-207.065055226053	20.8900000000001	-480.143380731988	20.75	-279.336793409016	20.8999999999999	2481.89519998107	20.8199999999999	-259.342789449988	21.1099999999999	-516.752775592977	20.9200000000001	-295.456252932013	21.1100000000001	4.46248640696467	20.98	3753.564278971	20.6800000000003	-9.41939348001597	21.02	-2.02788282899746	20.4900000000002	-0.220135008021316	20.6799999999998	41.7468572289863	20.5100000000002	3.99075791494852	20.9000000000001	64.3021173079887	20.5699999999997	5.26745031606879	20.6400000000003	88.5421120500496	20.6799999999998	8.99286922697229	20.73	142.72192760393	20.6599999999999	7.23735329904684	21.6500000000001	250.818316155915
21.99	122.054817897038	20.9599999999999	43.5836342779794	20.8499999999999	16.1493147300007	20.73	355.963317257988	21.6699999999998	-207.28119299099	21	-481.257882730006	20.8499999999999	-280.163810505996	21	2483.48087740601	20.9199999999998	-259.539670536014	21.23	-517.404103067975	21.03	-296.271328899024	21.22	4.86906277194521	21.0900000000001	3781.75592976095	20.7800000000002	-9.55234247498993	21.1599999999999	-2.00048712099488	20.5900000000001	-0.241360026052462	20.79	41.539223975974	20.6100000000001	3.86195502392184	21.0100000000002	64.7743179710005	20.6799999999998	5.37826091397164	20.75	88.569100227005	20.7799999999997	9.14325377391378	20.8400000000001	142.760241080964	20.77	7.23100021707523	21.7600000000002	250.956198265953
22.13	121.60565696297	21.11	43.1767780920609	20.9499999999999	16.0335317159479	20.83	357.302893653014	21.77	-207.419422914995	21.1199999999999	-482.315221199997	20.9499999999998	-281.10170990908	21.1099999999999	2484.97183777602	21.03	-259.734057652963	21.3499999999999	-518.061072274008	21.1300000000001	-296.966765331035	21.3600000000001	5.22423494896884	21.1900000000001	3809.42974377103	20.8900000000003	-9.69364237801074	21.27	-1.96720705105236	20.6900000000001	-0.242860688103974	20.8899999999999	41.3663989619408	20.71	3.78607964591993	21.1100000000001	65.1620875700019	20.7799999999997	5.54130172702116	20.8500000000004	88.600196657012	20.8899999999999	9.28518882699336	20.9400000000001	142.824950283966	20.8699999999999	7.22012391804583	21.8800000000001	251.135095984978
22.27	121.187998342975	21.2099999999999	42.719751187974	21.05	15.9284882849988	20.93	358.525266771039	21.8799999999999	-207.514377850089	21.25	-483.279954657974	21.0599999999999	-282.023906346012	21.25	2486.37605954298	21.1699999999998	-259.925950800948	21.45	-518.791080115989	21.24	-297.528797049949	21.46	5.53791129402725	21.3600000000001	3834.96914903901	20.9900000000002	-9.80945233595776	21.3699999999999	-1.91267653701743	20.79	-0.2432234959997	20.9899999999998	41.2283821899564	20.8099999999999	3.74485017994175	21.2900000000004	65.3782781459995	20.8800000000001	5.73865159196885	20.9500000000003	88.6388203830393	20.9899999999998	9.36568325789722	21.04	142.921838780921	20.9699999999998	7.2096272200497	21.98	251.355009312988
22.38	120.801842038077	21.3099999999999	42.2559145749801	21.16	15.84848745199	21.04	359.718463080071	21.98	-207.570470316	21.3499999999999	-484.152083103027	21.2199999999998	-282.994474719089	21.3499999999999	2487.78351741203	21.3	-260.151371036955	21.55	-519.594126593006	21.3499999999999	-297.971189233976	21.5699999999999	5.81009180700676	21.46	3861.79754313594	21.0900000000001	-9.88801679295648	21.48	-1.85226166206576	20.9000000000001	-0.242448448034338	21.0999999999999	41.1459823980067	20.9099999999999	3.73826662791998	21.3900000000003	65.4772267399721	20.98	6.00269105996176	21.0500000000002	88.6815523630275	21.0899999999997	9.35117424489817	21.21	143.045123003958	21.0700000000002	7.20115574802094	22.0900000000001	251.614468628986
22.48	120.512160543967	21.42	41.7687556490591	21.27	15.8171724830254	21.18	360.716347217021	22.0899999999999	-207.581264440023	21.46	-484.851312720025	21.3399999999999	-283.949340126014	21.4599999999998	2489.10423667905	21.3999999999999	-260.379135599919	21.6600000000001	-520.470211704946	21.45	-298.332472689026	21.6700000000001	5.97195043394549	21.5599999999999	3888.13700086894	21.2400000000002	-9.94109130397192	21.5799999999999	-1.78596242506046	21	-0.26775566800552	21.2399999999998	41.1325708919321	21.02	3.76653690898365	21.4900000000002	65.4589333539661	21.0899999999997	6.30103957905703	21.2000000000003	88.76466470997	21.25	9.2752246089276	21.3099999999999	143.187999467955	21.1900000000001	7.19306387702545	22.21	251.904940818918
22.58	120.26318688504	21.52	41.2250352670753	21.37	15.8158539369424	21.3	361.494701161973	22.1900000000001	-207.553196094068	21.5599999999999	-485.505690003947	21.4499999999998	-284.904987800019	21.5699999999999	2490.33821734304	21.51	-260.609244492002	21.76	-521.291511922982	21.5599999999999	-298.622571495002	21.77	6.04615940198983	21.6700000000001	3915.765447431	21.3400000000001	-9.96548983391676	21.6799999999998	-1.72486005499195	21.1100000000001	-0.350203861103182	21.3499999999999	41.1429350589287	21.1700000000001	3.84612929497052	21.6000000000004	65.3233979869583	21.1900000000001	6.62280806704985	21.3600000000001	88.8858075890084	21.3599999999997	9.13783435089499	21.4099999999999	143.33899455994	21.29	7.18906904205596	22.4000000000001	252.272374203926
22.6800000000001	120.054921059022	21.62	40.6047147340587	21.4699999999999	15.8445318139684	21.4	362.077742935071	22.3199999999999	-207.486265280068	21.6600000000001	-486.115214955021	21.55	-285.84620759807	21.6899999999998	2491.46168849506	21.6099999999999	-260.860791000027	21.8599999999999	-522.096289131923	21.6600000000001	-298.908829205971	21.8800000000001	6.03271871102606	21.77	3944.68288282098	21.4400000000001	-9.94728758701058	21.7799999999997	-1.67704447108008	21.21	-0.45873432100052	21.4499999999998	41.1770749009293	21.27	3.96057551495232	21.7000000000003	65.1111457790421	21.2999999999997	6.96707841996158	21.46	89.0473308360242	21.46	8.96536889399613	21.5099999999998	143.498108280937	21.4000000000001	7.1766449120787	22.5599999999999	252.670820464004
22.7900000000001	119.886309931985	21.7199999999999	39.907794048986	21.5799999999999	15.8904997999798	21.51	362.46547253802	22.4300000000001	-207.494697969082	21.76	-486.609004605953	21.6499999999999	-286.836292156067	21.79	2492.65136344206	21.7099999999998	-261.136194273945	21.97	-522.87541646399	21.76	-299.191245822044	21.98	5.95144507201439	21.8699999999999	3973.10650517693	21.5500000000002	-9.90340498992737	21.8899999999999	-1.64251567105111	21.3699999999999	-0.584506081054315	21.5599999999999	41.2492906699526	21.3699999999999	4.09159396690484	21.8000000000002	64.8008555440356	21.4000000000001	7.34281122106495	21.5599999999999	89.2492344499942	21.5599999999999	8.76762496488936	21.6100000000001	143.665340629923	21.5	7.15334007804813	22.6700000000001	253.09783830096
22.89	119.747048147019	21.8199999999999	39.2209952279927	21.68	15.958711719918	21.61	362.778470394005	22.54	-207.576287902043	21.8699999999999	-486.98352348697	21.75	-287.875241475035	21.8999999999999	2493.90724218597	21.8199999999999	-261.433035164941	22.0699999999999	-523.63798137992	21.8599999999999	-299.497351696004	22.0800000000002	5.80233848393164	21.98	3999.58597243801	21.6500000000001	-9.83384204300819	21.9899999999998	-1.65200582205216	21.48	-0.741129204016033	21.6599999999999	41.3491779950164	21.48	4.24490017292101	21.9100000000003	64.4895066949402	21.5099999999998	7.75000647001889	21.6700000000001	89.5239915109869	21.6599999999999	8.54460256391576	21.71	143.896690807992	21.5999999999999	7.11915454007794	22.77	253.545604863007
22.99	119.652721417992	21.93	38.491040432973	21.78	16.0442137489554	21.71	363.099804187982	22.6399999999999	-207.731035078041	21.97	-487.242307067959	21.8499999999999	-288.83490574708	22	2495.04937531503	21.9199999999998	-261.68894815396	22.24	-524.320072115984	21.97	-299.904414462958	22.22	5.55786440895645	22.0799999999999	4024.12128460594	21.75	-9.76210985891157	22.0899999999997	-1.74225770706471	21.5799999999999	-0.914993628043703	21.7599999999998	41.4767368760067	21.5799999999999	4.42039017093521	22.0100000000002	64.1552540159864	21.6100000000001	8.12390306396082	21.77	89.8322908569753	21.77	8.34327517895872	21.8099999999999	144.201297365953	21.6999999999998	7.07079704409352	22.8800000000001	254.029055597016
23.14	119.547562764978	22.03	37.7712075010095	21.88	16.1283164459292	21.8199999999999	363.429473916995	22.74	-207.971811248058	22.1199999999999	-487.51157256595	21.9599999999998	-289.763367468026	22.1699999999998	2496.11023687203	22.02	-261.891768950022	22.3399999999999	-524.985600436935	22.0699999999999	-300.335166489049	22.3199999999999	5.29576414999156	22.1799999999998	4049.76834898196	21.8500000000004	-9.69120406898583	22.2599999999998	-1.87652854208409	21.6800000000003	-1.10609935302364	21.8600000000001	41.6052247049947	21.6799999999998	4.61806396197062	22.1200000000003	63.8183600790398	21.71	8.47254348298065	21.8700000000003	90.17413248705	21.8699999999999	8.18172388494531	21.9200000000001	144.556213079909	21.7999999999997	6.99328984899239	22.98	254.548190500941
23.45	119.431045621013	22.2099999999999	37.0414577380416	21.9799999999999	16.2220491149583	21.92	363.815915625992	22.8499999999999	-208.376003268995	22.25	-487.755878497978	22.0599999999999	-290.61254414205	22.3199999999999	2497.05735281498	22.1699999999998	-262.05366184297	22.4400000000001	-525.634566341978	22.22	-300.856951325045	22.4200000000001	5.0341293879228	22.3000000000002	4074.910593607	21.96	-9.61812904290582	22.3599999999997	-2.06290824405642	21.79	-1.22490149908572	21.96	41.7385373649495	21.79	4.80498500189697	22.2600000000002	63.4585623120074	21.8199999999997	8.78788524801166	21.9700000000003	90.533635854058	21.98	8.04186760694847	22.02	144.96143794895	21.9099999999999	6.90161069405804	23.0799999999999	255.008671637938
23.5700000000001	119.30897691002	22.3099999999999	36.3802078170465	22.0799999999999	16.3317649149803	22.02	364.374750951015	22.95	-208.866224283042	22.3599999999999	-488.010666345986	22.1599999999999	-291.445728407098	22.4399999999998	2498.00573574203	22.28	-262.174626833939	22.54	-526.19953352098	22.3399999999999	-301.48550879403	22.52	4.76305176698588	22.4000000000001	4101.16459044093	22.0600000000004	-9.55980520495814	22.46	-2.30698519203543	21.8900000000003	-1.29882753401489	22.0700000000002	41.8727789730156	21.8899999999999	4.98676485199212	22.3700000000003	63.0758607169355	21.9200000000001	9.07888894005282	22.0800000000004	90.907381916054	22.0799999999999	7.94329979589747	22.1500000000001	145.48789329092	22.0099999999998	6.7933081730871	23.25	255.396805298915
23.6700000000001	119.176076276062	22.42	35.7440967310367	22.24	16.457463843949	22.12	364.990358255	23.0599999999999	-209.440268029084	22.46	-488.275936110995	22.27	-292.233456258032	22.55	2498.86541094907	22.3799999999999	-262.279306930964	22.6499999999999	-526.671414508996	22.4400000000001	-302.207073719046	22.6300000000001	4.48253128695342	22.5	4125.62965536495	22.1800000000003	-9.57945921800274	22.5599999999999	-2.59339330307284	21.9900000000002	-1.32787745599217	22.1700000000001	41.9928673469485	21.9900000000002	5.15779194995503	22.4700000000003	62.6910524480309	22.0299999999997	9.27582952397188	22.1900000000001	91.2987897149833	22.1799999999998	7.89943111794855	22.2799999999997	146.064657787974	22.1700000000001	6.6628594560143	23.3600000000001	255.712591483984
23.78	119.063515141988	22.52	35.133124478989	22.3399999999999	16.5892382540278	22.28	365.760343355987	23.1599999999999	-210.106586373058	22.5599999999999	-488.608217602973	22.3799999999999	-293.039802598059	22.6699999999998	2499.72635313998	22.4799999999998	-262.398884893969	22.75	-527.050209308982	22.55	-303.021646098955	22.73	4.1925679479391	22.5999999999999	4149.58377048993	22.2800000000002	-9.66533552491455	22.6700000000001	-2.9221325760318	22.0999999999999	-1.29844120601774	22.3299999999999	42.0854311819312	22.0900000000001	5.31796233690329	22.5700000000002	62.3259827190168	22.1300000000001	9.41108755000641	22.3200000000002	91.6292369249732	22.3299999999999	7.89685090796866	22.3800000000001	146.644178094903	22.2799999999997	6.51191017300334	23.5100000000002	255.963853046978
23.88	118.983725498993	22.62	34.6538467380242	22.4499999999999	16.7444706070228	22.39	366.708924276054	23.28	-210.858743439985	22.6700000000001	-488.958051951954	22.4799999999998	-293.864767426044	22.77	2500.58856231601	22.5799999999999	-262.533360722955	22.8499999999999	-527.448165268993	22.6500000000001	-303.774690665023	22.8400000000001	3.95641415298087	22.71	4172.89210880404	22.3900000000003	-9.81743412592095	22.77	-3.21971744301663	22.2000000000003	-1.1636112370752	22.4400000000001	42.1638417830081	22.1999999999998	5.42350100090516	22.6700000000001	61.9806515310302	22.2599999999998	9.48466301997541	22.4200000000001	91.8804931629893	22.4400000000001	7.93555916288824	22.48	147.237927822971	22.3800000000001	6.34046032200786	23.6399999999999	256.10464166698
23.98	118.936707347984	22.73	34.3413191760646	22.55	16.9057784399911	22.49	367.81188299301	23.3899999999999	-211.696739229069	22.77	-489.325439156005	22.5899999999999	-294.612185757046	22.8699999999999	2501.44585803798	22.6799999999998	-262.707063001017	22.95	-527.827020502968	22.76	-304.468182063033	22.9400000000001	3.76588657593402	22.8600000000001	4195.55467030693	22.4900000000002	-10.0297637569611	22.8699999999999	-3.47637019899594	22.3099999999999	-0.954446256059782	22.54	42.228099149952	22.3000000000002	5.49087621391209	22.77	61.6311056500081	22.3699999999999	9.48047097404014	22.52	92.070788812066	22.54	8.01147455399587	22.5900000000001	147.845906971952	22.48	6.17846538398226	23.77	256.164770658984
24.13	118.922987256042	22.8299999999999	34.1604861250744	22.66	17.0795149099376	22.59	369.069219507992	23.5	-212.465800022983	22.8799999999999	-489.75916383597	22.6899999999998	-295.316668487999	22.9699999999998	2502.23947265897	22.78	-262.978236644017	23.05	-528.225036897993	22.8599999999999	-305.100145646975	23.04	3.61107686296691	23.0099999999998	4217.73768489993	22.6000000000004	-10.353795522974	22.9699999999998	-3.70186854809162	22.4100000000003	-0.725801197063447	22.6500000000001	42.2657337060173	22.4000000000001	5.52008797694725	22.8800000000001	61.2986662620187	22.4699999999998	9.36116692901123	22.6200000000003	92.200123872999	22.6499999999996	8.11480035395107	22.6900000000001	148.468115541959	22.5900000000001	6.02204815902496	23.8699999999999	256.165257622001
24.25	118.947590221069	22.93	34.0679865780658	22.76	17.2248565569362	22.7	370.264228679048	23.5999999999999	-213.16794181098	22.98	-490.262761460031	22.79	-295.943604722083	23.0799999999999	2502.98435735397	22.8899999999999	-263.288636734956	23.1600000000001	-528.62403952895	22.96	-305.67907948398	23.1900000000001	3.52144796397624	23.1599999999999	4240.89149464396	22.7000000000003	-10.738058318907	23.0799999999999	-3.88084640701436	22.52	-0.477676058039833	22.75	42.2814232629207	22.5100000000002	5.49991316893284	22.98	60.962012180994	22.5699999999997	9.16409536796436	22.7200000000003	92.2321924780363	22.75	8.24553656389071	22.8099999999999	148.917492616988	22.6900000000001	5.87508584499119	23.9699999999998	256.115452848917
24.35	119.007362525053	23.04	34.0718615740343	22.86	17.3467572039954	22.8	371.382372368998	23.7	-213.801148605057	23.1400000000001	-490.832696560005	22.8899999999999	-296.594698933063	23.1999999999998	2503.77048682799	22.9899999999998	-263.669446033987	23.27	-529.072363979935	23.0699999999999	-306.127715938942	23.3199999999999	3.52453441803391	23.3200000000002	4267.11495372695	22.8000000000002	-11.1354350459578	23.1999999999998	-3.99512306705674	22.6199999999999	-0.194222000004629	22.8499999999999	42.2751678220266	22.6100000000001	5.40304505091171	23.0900000000001	60.6648338359719	22.6799999999998	8.92163684306979	22.8200000000002	92.2063057910236	22.8499999999999	8.37686185093389	22.9200000000001	149.239256479973	22.79	5.73922407204464	24.0900000000001	256.015356338935
24.45	119.089872174982	23.15	34.1188332730553	22.9599999999999	17.4452168520247	22.9	372.423650580004	23.8099999999999	-214.389463180055	23.26	-491.370051394028	23	-297.221868629094	23.3699999999999	2504.56538703907	23.0999999999999	-264.106551646023	23.3799999999999	-529.521674666967	23.21	-306.523322645944	23.4200000000001	3.59280168595433	23.5700000000002	4292.70894283002	22.9000000000001	-11.5429300709593	23.3099999999999	-4.08144131006338	22.7200000000003	0.108712135897804	22.96	42.2569549119771	22.71	5.2567903619547	23.23	60.4034405639595	22.7799999999997	8.63528614900133	22.9200000000001	92.1224638100284	22.96	8.51297923190941	23.02	149.444880742976	22.8899999999999	5.64044120608287	24.21	255.864968092965
24.5600000000001	119.195119170968	23.25	34.2089016760383	23.0599999999999	17.4854705759344	23	373.388138380051	23.9099999999999	-214.855498678048	23.3599999999999	-491.888169097024	23.0999999999999	-297.873196302021	23.4799999999998	2505.453598945	23.1999999999998	-264.587789280995	23.48	-529.971971589021	23.3299999999999	-306.865899607033	23.52	3.70988311897236	23.7199999999998	4317.67346195102	23	-11.963539026965	23.4099999999999	-4.13980113705748	22.8200000000002	0.326575151007091	23.0599999999999	42.2228886509401	22.8099999999999	5.07761737299006	23.3700000000003	60.1815230270404	22.8899999999999	8.31308576596257	23.0300000000002	92.0171273049846	23.0599999999999	8.64968568998847	23.1799999999998	149.54021575295	23	5.56375950702659	24.3699999999999	255.71267772898
24.6600000000001	119.267822462007	23.35	34.2719554520272	23.16	17.4316487409669	23.17	374.160214131052	24.02	-215.276641957075	23.46	-492.373706534977	23.2299999999998	-298.54868195207	23.5799999999999	2506.33253842807	23.3199999999999	-265.113158939016	23.5799999999999	-530.452429170964	23.4400000000001	-307.173760774049	23.6200000000001	3.90524166698469	23.8699999999999	4342.00851109199	23.1700000000001	-12.3972619139749	23.5099999999998	-4.18975795798815	22.9300000000003	0.486794508901767	23.1599999999999	42.1768649199521	22.9099999999999	4.88905716497356	23.4700000000003	59.9990812260103	22.9899999999998	7.95503569304401	23.1600000000003	91.8898825300403	23.1599999999999	8.77718449896747	23.29	149.454340193984	23.1599999999999	5.50917897703584	24.5	255.597664251013
24.77	119.313262404035	23.4499999999999	34.2627577999792	23.3299999999999	17.3196209809703	23.33	374.855499473028	24.1199999999999	-215.652893018046	23.5599999999999	-492.826663706978	23.3499999999999	-299.216733355024	23.6799999999998	2507.18725431204	23.4199999999998	-265.566170785974	23.6800000000001	-531.008718637963	23.54	-307.424642905971	23.73	4.14941437895777	24.02	4368.96738295093	23.2800000000002	-12.705794978956	23.6099999999997	-4.24987384405995	23.0300000000002	0.589370211969253	23.27	42.1282393449474	23.02	4.69672129997889	23.5800000000004	59.893752522953	23.0899999999997	7.635824900035	23.3000000000002	91.7411432300241	23.2599999999998	8.89620045688844	23.4000000000001	149.258175382897	23.2599999999998	5.48445401409481	24.5999999999999	255.510577366977
24.87	119.315853286025	23.5599999999999	34.2265455200277	23.43	17.1749193399364	23.43	375.444918129006	24.26	-216.010698532045	23.6700000000001	-493.243439461935	23.4499999999998	-299.839720939076	24.1799999999998	2508.01774659703	23.52	-265.920547635005	23.79	-531.640839987972	23.6400000000001	-307.618546002004	23.8300000000002	4.44240125693796	24.1999999999998	4396.31639632501	23.3800000000001	-12.9244997630167	23.7199999999998	-4.30158672406833	23.1400000000003	0.634302258958996	23.3699999999999	42.0736281499785	23.1700000000001	4.50060977595967	23.6800000000003	59.8436917030085	23.1900000000001	7.36499066101715	23.4000000000001	91.6102205679863	23.3699999999999	9.02014423195396	23.5	149.042157885901	23.3699999999999	5.50058524709129	24.71	255.451417078007
24.97	119.250731126044	23.66	34.1100407740669	23.54	16.9801613529899	23.53	375.952763193027	24.3599999999999	-216.319579850051	23.77	-493.673492669018	23.5599999999999	-300.417644703089	24.3499999999999	2508.87608220103	23.6199999999999	-266.202566673996	23.8899999999999	-532.252122053023	23.75	-307.876773461999	23.9300000000001	4.76356888202645	24.46	4423.04722312895	23.48	-13.0533762679761	23.8199999999997	-4.38163938099478	23.2800000000002	0.543827942919961	23.4699999999998	42.0164151099698	23.27	4.35533607094385	23.7800000000002	59.8488987679957	23.2999999999997	7.13299570202253	23.5100000000002	91.5177319240001	23.48	9.1490158229135	23.6100000000001	148.812138051994	23.4699999999998	5.54657204600062	24.8099999999999	255.449599558915
25.13	119.067895226976	23.76	33.8792531359786	23.64	16.7527294850061	23.64	376.354741571049	24.46	-216.579536970016	23.8699999999999	-494.116823329023	23.6599999999999	-300.998587141066	24.4499999999998	2509.68390060098	23.7299999999998	-266.400063609922	23.99	-532.842564829934	23.8499999999999	-308.197350640967	24.03	5.12110057798054	24.71	4449.15986336196	23.5900000000001	-13.0941654359731	23.9299999999998	-4.49086537503263	23.3900000000003	0.364012293971427	23.5700000000002	41.9566002259444	23.3800000000001	4.29004282693768	23.8900000000003	59.9167550419679	23.4000000000001	6.94788250302736	23.6100000000001	91.4454469129851	23.5799999999999	9.27440919497258	23.71	148.56226553195	23.5700000000002	5.60743667301722	24.9200000000001	255.521259813918
25.24	118.817346287074	23.86	33.5692382700472	23.74	16.4926237339387	23.74	376.655187170059	24.5699999999999	-216.867956752026	23.98	-494.546745170965	23.76	-301.578209279	24.5599999999999	2510.49996944607	23.8299999999999	-266.472717513921	24.0899999999999	-533.448752083018	23.96	-308.582252182987	24.2	5.51499634696029	24.8800000000001	4476.27572508998	23.6900000000001	-12.9953961640012	24.0299999999997	-4.61948700001358	23.4900000000002	0.122282776942484	23.6799999999998	41.9027571909965	23.48	4.2755874019349	23.9900000000002	60.0843738590129	23.5	6.81684817902806	23.71	91.3933655350547	23.6900000000001	9.4104598119884	23.8200000000002	148.313183146001	23.6799999999998	5.68430053499469	25.02	255.64782154197
25.36	118.504364659998	23.9599999999999	33.1799961770685	23.8399999999999	16.2921615909681	23.84	376.95518349301	24.6699999999998	-217.198943132985	24.0899999999999	-495.012651383036	23.8599999999999	-302.191122016097	24.6699999999998	2511.33615060201	23.9299999999998	-266.478773304016	24.23	-534.043187511998	24.0599999999999	-308.98695160397	24.3	5.88633028598906	25.0299999999997	4503.54755676494	23.7900000000004	-12.8085395559765	24.1599999999999	-4.76750425707451	23.5900000000001	-0.181360608053183	23.7799999999997	41.8884253219858	23.5799999999999	4.31758135596283	24.0900000000001	60.3146418869756	23.5999999999999	6.70254824706262	23.8200000000002	91.3623152830496	23.79	9.54303220999009	23.9200000000001	148.181030492992	23.7799999999997	5.77328643100827	25.1199999999999	255.810584156961
25.47	118.090436567059	24.1	32.8020004579912	23.9499999999999	16.1307648379534	23.9399999999999	377.269268675036	24.77	-217.574512102033	24.28	-495.46514877693	23.9599999999998	-302.762066207038	24.79	2512.19244406798	24.03	-266.418230978957	24.3399999999999	-534.57753553198	24.22	-309.455484666955	24.4100000000001	6.25018684195311	25.1799999999998	4527.92080510699	23.9000000000001	-12.6043186969582	24.2999999999997	-4.8977929980083	23.6900000000001	-0.529129259007277	23.8800000000001	41.913604619026	23.6799999999998	4.46820568595285	24.2200000000003	60.5857139099726	23.6999999999998	6.60498270701737	23.9200000000001	91.3546831500298	23.8899999999999	9.68553705490649	24.0299999999997	148.120589291921	23.8800000000001	5.87439436208115	25.25	256.038963835977
25.5700000000001	117.587993997972	24.2199999999999	32.4363163509815	24.05	16.0084334769408	24.04	377.59744271807	24.8799999999999	-217.93370635703	24.3900000000001	-495.960282974011	24.0599999999999	-303.291041852049	24.8899999999999	2513.06884984501	24.1699999999998	-266.343644908943	24.4400000000001	-535.093842991955	24.3399999999999	-309.943815606971	24.51	6.59148156898937	25.3400000000001	4551.81660732399	24	-12.3814788989876	24.4000000000001	-5.00140907900004	23.8000000000002	-0.905174338072356	23.9899999999998	41.9850626319658	23.7800000000002	4.70015365294785	24.3500000000004	60.8699757799513	23.8099999999999	6.50507701004699	24.02	91.3680821440721	24	9.80799578792357	24.1599999999999	148.131859539944	23.98	5.9656230720293	25.4000000000001	256.303544401931
25.6800000000001	116.997036952966	24.3199999999999	32.0818786190102	24.15	15.9425499689405	24.18	377.895453343058	24.98	-218.276525899	24.49	-496.484710839013	24.2299999999998	-303.808320875987	24.99	2513.861234101	24.28	-266.272939083933	24.55	-535.592109891013	24.4400000000001	-310.45194442504	24.6100000000001	6.91839779096881	25.6199999999999	4576.67037502699	24.1700000000001	-12.1412748509329	24.5	-5.08729664409202	23.9000000000001	-1.21736578807941	24.0900000000001	42.1027993600092	23.8899999999999	5.01342525592463	24.46	61.1637368330094	23.9099999999999	6.3726837889817	24.1900000000001	91.4075584120155	24.0999999999999	9.91461142893968	24.3200000000002	148.25335482692	24.0799999999999	6.04421676803213	25.52	256.60432585596
25.78	116.417566822975	24.42	31.7737429260205	24.25	15.9490546290044	24.3099999999999	378.15896664506	25.0799999999999	-218.619090653078	24.5899999999999	-497.051775507998	24.3499999999999	-304.28363135502	25.1599999999999	2514.65517752297	24.3799999999999	-266.188189513969	24.6499999999999	-536.07233622995	24.54	-310.976934831956	24.72	7.14135703196916	25.8200000000002	4601.70795169893	24.2800000000002	-11.8837065519983	24.6099999999997	-5.14567799007182	24	-1.46570360902842	24.2399999999998	42.30503193196	24	5.34973521394022	24.5600000000004	61.4669970709656	24.0099999999998	6.23795041099129	24.3300000000004	91.473525700053	24.2599999999998	10.0053839769316	24.75	148.464432331934	24.1999999999998	6.11293124302392	25.6199999999999	256.912739539985
25.88	115.823501817999	24.53	31.5518224959987	24.3499999999999	15.9920778229434	24.41	378.387982624986	25.24	-218.945280692992	24.6900000000001	-497.661476979033	24.4599999999998	-304.768375607068	25.3199999999999	2515.43098646198	24.4799999999998	-266.147641117982	24.76	-536.461354485027	24.6500000000001	-311.541050069991	24.8199999999999	7.28982224200081	25.9899999999998	4624.27913515296	24.3800000000001	-11.7315551949559	24.71	-5.16184401101327	24.0999999999999	-1.61655036106367	24.3499999999999	42.5488654069568	24.0999999999999	5.73395778292252	24.6600000000003	61.7055298249625	24.1199999999999	6.06353239197688	24.4400000000001	91.5655702630147	24.3699999999999	10.0520425019113	24.8800000000001	148.765092056919	24.3099999999999	6.16788929698942	25.7199999999998	257.238135748935
25.98	115.240923728038	24.63	31.3708805290389	24.4599999999999	16.0304631149302	24.51	378.636272872086	25.3599999999999	-219.226633359085	24.8	-498.22161562804	24.5599999999999	-305.30018320303	25.4199999999998	2516.18866091906	24.5799999999999	-266.196505612015	24.8599999999999	-536.752875920001	24.75	-312.144290139031	24.9200000000001	7.36379342197324	26.1399999999999	4645.33962447899	24.48	-11.6494592389245	24.8099999999999	-5.15435678107679	24.2000000000003	-1.70354348404089	24.4499999999998	42.8296161700246	24.1999999999998	6.14121870694362	24.7600000000002	61.8480302849775	24.27	5.84373871004118	24.54	91.6836921010145	24.4699999999998	10.0288114639397	24.98	149.110115717008	24.4099999999999	6.21162781101248	25.8200000000002	257.580514480992
26.13	114.667468751009	24.74	31.2309170250273	24.5599999999999	16.064210507011	24.61	378.879544296069	25.46	-219.533323309065	24.9100000000001	-498.725604704987	24.6599999999999	-305.879054145066	25.54	2516.87613397803	24.6799999999998	-266.308505811935	24.96	-537.001524856009	24.8499999999999	-312.698583509018	25.03	7.33310167902346	26.3000000000002	4667.28314812497	24.5900000000001	-11.6374186829944	24.9099999999999	-5.1232162990118	24.3099999999999	-1.66476910999336	24.5499999999997	43.1439004460117	24.3099999999999	6.54421124693272	24.8700000000003	61.9258032629659	24.3699999999999	5.5881066400616	24.6400000000003	91.8463937559864	24.5699999999997	9.96146640295592	25.1500000000001	149.52322442798	24.5099999999998	6.25514741307143	25.9200000000001	257.881043384941
26.27	114.153137583003	24.8399999999999	31.1298015070633	24.66	16.0733906769792	24.71	379.142089988022	25.5599999999999	-219.865350544069	25.01	-499.17849348094	24.76	-306.504988432039	25.6599999999999	2517.54547255302	24.79	-266.483641717969	25.0699999999999	-537.227852006936	24.96	-313.221282490986	25.1900000000001	7.13763148701219	26.54	4689.44845099895	24.6900000000001	-11.6979429029698	25.0099999999998	-5.08631085904199	24.4100000000003	-1.5394345130062	24.6500000000001	43.4917182349182	24.4099999999999	6.90342829000201	24.9700000000003	61.9351580950251	24.4699999999998	5.29663618306131	24.75	92.0303986960107	24.6799999999998	9.85421033692546	25.3200000000002	149.947571244979	24.6199999999999	6.29844810407576	26.02	258.136639102986
26.37	113.647929527019	24.9399999999999	31.0622103970672	24.77	16.0779329469278	24.8199999999999	379.415242137043	25.6699999999998	-220.222715063073	25.1500000000001	-499.593625090938	24.8699999999999	-307.171863207031	25.77	2518.20379603907	24.8899999999999	-266.686065354975	25.24	-537.395273609945	25.0599999999999	-313.695034774014	25.3	6.83749837298819	26.71	4709.43996851599	24.7900000000004	-11.8669804439833	25.1700000000001	-5.04749342701416	24.5100000000002	-1.32753969205623	24.7599999999998	43.8730695369713	24.5100000000002	7.24801247793039	25.0700000000002	61.8536102599592	24.5799999999999	5.02962207201563	24.8500000000004	92.2357069200643	24.7799999999997	9.70158628490481	25.4200000000001	150.341870529928	24.7199999999998	6.34704146807508	26.1300000000001	258.350384993946
26.47	113.151844584991	25.11	31.0334672719819	24.87	16.0430639659808	24.92	379.738234194974	25.77	-220.573177015012	25.27	-499.921606347016	24.9699999999998	-307.825257478044	25.8699999999999	2518.77540778401	24.9899999999998	-266.934711253953	25.3399999999999	-537.540373426964	25.21	-314.206155475972	25.4100000000001	6.4670794910171	26.8699999999999	4728.10495222495	24.8900000000003	-12.1085827619254	25.29	-5.0029110370815	24.6100000000001	-1.02908464907614	24.8600000000001	44.203452705915	24.6100000000001	7.57796380889886	25.21	61.7182730909462	24.6799999999998	4.79091056206471	24.9500000000003	92.4381827910565	24.8899999999999	9.51772971188802	25.5299999999997	150.706122281008	24.8299999999999	6.41446501401788	26.2800000000002	258.567706917916
26.5700000000001	112.702250542043	25.2199999999999	30.9766315380102	24.9699999999999	15.989361951938	25.03	380.071832709064	25.8699999999999	-220.956432408002	25.3799999999999	-500.211830437024	25.0699999999999	-308.502800816086	25.9699999999998	2519.31439896998	25.0899999999999	-267.210644884017	25.45	-537.663151459014	25.3099999999999	-314.710608833025	25.51	6.01129039398529	27.04	4747.49856762003	24.9900000000002	-12.387388312959	25.3899999999999	-4.96714849998625	24.71	-0.711344262072089	24.96	44.4909351309661	24.7199999999998	7.84353377196112	25.3200000000002	61.5291465879864	24.7799999999997	4.57665539897789	25.0599999999999	92.6354393120619	24.9899999999998	9.3026406179888	25.6300000000001	151.040326498901	24.9299999999998	6.48718123409253	26.4299999999998	258.759188697923
26.6700000000001	112.313943192021	25.3199999999999	30.8906379550535	25.0699999999999	15.9168269029806	25.17	380.416037679993	25.98	-221.363263883063	25.48	-500.456173130942	25.2299999999998	-309.229807707993	26.0799999999999	2519.82076959803	25.2099999999998	-267.487589058987	25.55	-537.796735888946	25.4100000000001	-315.252430609007	25.6200000000001	5.48521552900638	27.2399999999998	4767.03149644595	25.1000000000004	-12.7061743659169	25.4899999999998	-4.94914996306761	24.8200000000002	-0.367460776033113	25.0700000000002	44.7321330369732	24.8200000000002	8.0343578939619	25.4200000000001	61.348840376013	24.8899999999999	4.39639385706414	25.1700000000001	92.8298634789826	25.0899999999997	9.10787008399438	25.7399999999998	151.311357354984	25.0299999999997	6.57185470004151	26.5700000000002	258.954246509916
26.78	111.986922535039	25.42	30.7765517629832	25.24	15.8254588209275	25.3099999999999	380.817426066983	26.0799999999999	-221.798004136986	25.5899999999999	-500.649585158953	25.3399999999999	-309.976006229022	26.3	2520.34658658397	25.3099999999999	-267.770782447997	25.6499999999999	-537.920576006968	25.51	-315.831620804033	25.72	4.88885489494351	27.4699999999998	4784.60707199793	25.2200000000003	-13.0636862309075	25.5899999999997	-4.93997128000956	24.9200000000001	-0.0503569750662791	25.1700000000001	44.9023203540264	24.9200000000001	8.16080064589642	25.5300000000002	61.1919832670083	24.9899999999998	4.31860284402319	25.2800000000002	92.9749022240003	25.25	8.9420965929321	25.8400000000001	151.478405278908	25.1599999999999	6.67124120502649	26.6700000000001	259.152880354918
26.88	111.658974974034	25.53	30.6343729610035	25.3399999999999	15.7767908489177	25.42	381.28033177702	26.1900000000001	-222.244533242019	25.6900000000001	-500.792066520035	25.4399999999998	-310.771668305051	26.4199999999998	2520.850085711	25.4199999999998	-268.078149038956	25.75	-538.034671811943	25.6099999999999	-316.477526674021	25.8300000000002	4.34735374892625	27.6700000000001	4800.99945079598	25.3300000000004	-13.4599239089539	25.6999999999998	-4.93961245103947	25.02	0.23996714196528	25.3400000000001	44.9632799540041	25.0300000000002	8.25200467090781	25.6300000000001	61.0439464479668	25.0899999999997	4.31313499302632	25.3800000000001	93.0468336570129	25.3499999999999	8.79664166097882	25.9499999999998	151.562113088971	25.29	6.78258495599948	26.77	259.39733251596
26.98	111.356182299005	25.63	30.4530449079721	25.4399999999999	15.7491484849288	25.52	381.804754809082	26.3699999999999	-222.718971125005	25.8	-500.902680473018	25.54	-311.507951950034	26.53	2521.41288359405	25.52	-268.409688830957	25.8499999999999	-538.19721358002	25.72	-317.126096344964	25.9300000000001	3.85579788598989	27.8200000000002	4818.02965294696	25.4400000000001	-13.822990308995	25.7999999999997	-4.93639027899917	25.1400000000003	0.461397197000224	25.4400000000001	44.9532289659373	25.1799999999998	8.26582802596931	25.73	60.9418432529765	25.1999999999998	4.37999030305036	25.4900000000002	93.0693796680089	25.46	8.68564075290124	26.0500000000002	151.585860561909	25.3899999999999	6.90588595205099	26.8699999999999	259.625795161924
27.13	111.052462722	25.73	30.2542713990306	25.55	15.7631099449418	25.62	382.312228256978	26.47	-223.221317785033	25.9000000000001	-501.024233455951	25.6499999999999	-312.210171648985	26.6599999999999	2521.98088905004	25.6199999999999	-268.72753275893	25.95	-538.414490048012	25.8199999999999	-317.777329815954	26.03	3.41418730602072	27.9699999999998	4835.18753030694	25.5400000000004	-14.1544080109952	25.9000000000001	-4.93428202400992	25.27	0.647570628984795	25.54	44.8883021679194	25.2800000000002	8.2271449689415	25.8300000000004	60.9143885239973	25.3499999999999	4.51147626597503	25.5900000000001	93.0425402590345	25.5599999999999	8.63635244991201	26.1999999999998	151.549647695902	25.4899999999998	7.00973312109454	26.98	259.838268292015
27.23	110.777407826049	25.8399999999999	30.038052432019	25.65	15.8186752299798	25.73	382.829369894012	26.5799999999999	-223.676513900045	26	-501.163312217955	25.75	-312.853012918026	26.77	2522.53839957007	25.7299999999998	-269.054843479012	26.0599999999999	-538.680212477971	25.9200000000001	-318.444911673964	26.2	3.06167398002799	28.1300000000001	4851.09501497902	25.6400000000003	-14.4526544329437	26	-4.93328768607171	25.3699999999999	0.798487438942175	25.6399999999999	44.7437734919731	25.3899999999999	8.13595549993806	25.9300000000003	60.9302774499838	25.4499999999998	4.7459224240356	25.6900000000001	92.9829207750572	25.6599999999999	8.62300121195858	26.3299999999999	151.42390302799	25.5900000000001	7.09846251800172	27.0999999999999	260.06416808093
27.33	110.518804712001	25.9399999999999	29.7891484040065	25.75	15.928971011931	25.83	383.329561946994	26.6800000000001	-224.080226774049	26.1299999999999	-501.309818218033	25.8599999999999	-313.476188208028	26.8699999999999	2523.08541515197	25.8299999999999	-269.368458334952	26.1600000000001	-538.953279447014	26.03	-319.111489608986	26.3199999999999	2.85837343301409	28.3099999999999	4866.41336205696	25.75	-14.7164748899513	26.1700000000001	-4.94256807098736	25.48	0.90043211594093	25.7399999999998	44.5443690069851	25.4900000000002	8.01298856094945	26.0400000000004	60.9895100300264	25.5599999999999	5.04499923601998	25.8200000000002	92.9137977519758	25.7599999999998	8.64558703790408	26.4299999999998	151.304449681902	25.6999999999998	7.17207414299992	27.2199999999998	260.306577888969
27.4400000000001	110.28886628003	26.04	29.5128828889801	25.8499999999999	16.0740679709761	25.93	383.813795367018	26.78	-224.432456407044	26.25	-501.482814713995	25.9599999999998	-314.055548452984	26.9799999999998	2523.61481640503	25.9299999999998	-269.686301315005	26.3299999999999	-539.255297469026	26.1300000000001	-319.794415931028	26.4200000000001	2.74417013793027	28.5299999999997	4882.380348472	25.8500000000004	-14.8688111399906	26.2999999999997	-4.95827021109108	25.5799999999999	0.944927723935507	25.8499999999999	44.2900887129554	25.5900000000001	7.84097646999271	26.1400000000003	61.0628286419797	25.6599999999999	5.37855933396258	25.9200000000001	92.8351711889945	25.8699999999999	8.68675295998855	26.54	151.235310251991	25.7999999999997	7.21458343707582	27.4400000000001	260.536682089992
27.5400000000001	110.087592528998	26.2199999999999	29.2039323120434	25.9599999999999	16.2106171010237	26.03	384.242836699059	26.8799999999999	-224.77216313905	26.3599999999999	-501.663238448032	26.0599999999999	-314.645514643075	27.0899999999999	2524.17548693802	26.04	-269.966605999002	26.4300000000001	-539.564660028987	26.25	-320.365586889011	26.53	2.70923568996295	29.0700000000002	4898.53235381099	25.9500000000003	-14.9456117279669	26.4000000000001	-4.98424707302547	25.6800000000003	0.940451198971459	25.9499999999998	44.0688765460209	25.6900000000001	7.63718690893711	26.3000000000002	61.1476433149392	25.7599999999998	5.72390670299683	26.0300000000002	92.794484870069	25.9699999999998	8.74798201994054	26.6500000000001	151.193104962999	25.9099999999999	7.21245289105354	27.5500000000002	260.708061817013
27.65	109.866781428991	26.3199999999999	28.9057042620016	26.0599999999999	16.3386184009369	26.17	384.655919399052	26.99	-225.05965096002	26.46	-501.851089419006	26.2199999999998	-315.246086781031	27.27	2524.64354187498	26.1799999999998	-270.228306919989	26.53	-539.881367127009	26.3499999999999	-320.79465130596	26.6300000000001	2.77763761096139	29.2399999999998	4913.721587233	26.0600000000004	-14.9468766559266	26.5	-5.0284531799889	25.79	0.920639980904525	26.0499999999997	43.8726651149182	25.8000000000002	7.4264941349611	26.4100000000003	61.2465440200367	25.8699999999999	6.08488759701231	26.1700000000001	92.8292336830054	26.0699999999997	8.82779117489463	26.75	151.178477277995	26.0099999999998	7.17922001399529	27.6599999999999	260.820717069919
27.75	109.611637186049	26.42	28.6018938929828	26.16	16.4512692249446	26.3099999999999	385.053043465064	27.0899999999999	-225.334615879092	26.5599999999999	-502.086687232008	26.3299999999999	-315.846348344053	27.3699999999999	2525.03468372799	26.28	-270.47140407899	26.6399999999999	-540.220876059948	26.46	-321.111960359985	26.74	2.92530837896265	29.4400000000001	4928.47385918003	26.1800000000003	-14.8695607620084	26.6099999999997	-5.10899348307703	25.8900000000003	0.863031413928184	26.1599999999999	43.7014544199883	25.9000000000001	7.2379280959467	26.5100000000002	61.2853923189505	25.9699999999998	6.46150201600904	26.3200000000002	92.9019227410208	26.1700000000001	8.90040488695831	26.8600000000001	151.224553026964	26.1700000000001	7.12355691598532	27.77	260.909286729998
27.85	109.322159800058	26.53	28.3088060500631	26.3299999999999	16.5553722189316	26.41	385.377630394032	27.25	-225.588392505983	26.6700000000001	-502.375081159016	26.4399999999998	-316.406586882067	27.4699999999998	2525.34891249502	26.3899999999999	-270.649572162938	26.74	-540.603737537936	26.5599999999999	-321.317514050975	26.8400000000001	3.16171090298667	29.5799999999999	4943.45042474595	26.3000000000002	-14.6725543539787	26.71	-5.20776302903414	25.9900000000002	0.774483253962899	26.27	43.6046966019603	26	7.06112431896599	26.6100000000001	61.2495594009488	26.0799999999999	6.77709087904077	26.4200000000001	93.0358285770581	26.29	8.95876256390693	26.9699999999998	151.327777843903	26.29	7.03223483299098	27.8800000000001	260.973770797023
27.96	109.022775072049	26.63	28.0160098379838	26.43	16.5941337969571	26.52	385.633023140031	27.3799999999999	-225.843821253079	26.77	-502.716271199006	26.54	-316.926802393027	27.5799999999999	2525.56859315098	26.4899999999998	-270.739979284031	26.8399999999999	-541.029951561995	26.6600000000001	-321.364612812999	26.95	3.42181545499898	29.7199999999998	4958.65128392893	26.4000000000001	-14.3969671249806	26.8199999999997	-5.2887916290274	26.0999999999999	0.654995497939126	26.3699999999999	43.6240510770176	26.0999999999999	6.89608280492848	26.7200000000003	61.1536740759675	26.1799999999998	7.01280442501684	26.52	93.2307428530521	26.3899999999999	9.011542687972	27.0700000000002	151.488151727904	26.4000000000001	6.9184825300681	27.98	260.975010344964
28.0600000000001	108.676566968029	26.73	27.7398854750572	26.54	16.5892284609299	26.62	385.819221703059	27.48	-226.078061709018	26.8799999999999	-503.072130836017	26.6399999999999	-317.515426753062	27.6799999999998	2525.64675390499	26.5899999999999	-270.765457329958	26.95	-541.45630510402	26.77	-321.400190968006	27.05	3.71053623894113	29.8699999999999	4972.63904775502	26.5	-14.0787476219657	26.9200000000001	-5.35990951107124	26.2000000000003	0.521522023973375	26.48	43.7178584289768	26.27	6.77733892200649	26.8200000000002	60.9977363450298	26.29	7.18749241502792	26.6300000000001	93.4629436750356	26.4899999999998	9.0587452609725	27.1999999999998	151.659558593906	26.5	6.78230000698932	28.0799999999999	261.000545473962
28.1700000000001	108.32045152199	26.8399999999999	27.4587291660282	26.64	16.5406562109638	26.72	386.019448115007	27.5899999999999	-226.32314023906	26.99	-503.481442192992	26.7399999999998	-318.147145476019	27.78	2525.63748594002	26.6999999999998	-270.744940833993	27.05	-541.925094907924	26.8699999999999	-321.424248514973	27.1900000000001	4.02787325299414	30.0900000000001	4986.69266010995	26.6000000000004	-13.7226142489908	27.02	-5.4171394150444	26.3000000000002	0.358457930929035	26.5799999999999	43.8780512679386	26.3699999999999	6.72355814390357	26.9200000000001	60.744092520963	26.3899999999999	7.3050011039868	26.73	93.7324310440317	26.5899999999997	9.09740420195249	27.3400000000001	151.841354977933	26.5999999999999	6.65218048709448	28.2399999999998	261.085015063941
28.28	107.939632940997	26.9399999999999	27.1725409120336	26.74	16.4484170479682	26.8199999999999	386.207084603029	27.6900000000001	-226.614420157034	27.1299999999999	-503.905423146989	26.8499999999999	-318.84727304805	27.8899999999999	2525.57219427706	26.8	-270.665159146006	27.1600000000001	-542.39402423002	26.97	-321.497487812962	27.3	4.33515436293419	30.23	5000.07947593394	26.71	-13.3300895859065	27.1700000000001	-5.46048134106059	26.4000000000001	0.181408117896353	26.6799999999998	44.1219716479964	26.4699999999998	6.71607499600668	27.0300000000002	60.4355762300202	26.5	7.33318118102488	26.8300000000004	93.9642151880662	26.6999999999998	9.12913740194199	27.46	152.033540881007	26.71	6.52378791301089	28.4000000000001	261.193780233953
28.4	107.527873028971	27.04	26.9034995070569	26.8399999999999	16.3109265020012	26.93	386.408748939061	27.8	-226.95623416007	27.3099999999999	-504.378180246022	26.9499999999998	-319.536384563094	27.99	2525.43324388898	26.8999999999999	-270.549274922928	27.26	-542.88364378192	27.0699999999999	-321.619908860043	27.4000000000001	4.62291665803605	30.4400000000001	5012.799495227	26.8100000000004	-12.9011736319171	27.29	-5.41775519502607	26.5100000000002	-0.00276965806733642	26.7799999999997	44.4248935009455	26.5799999999999	6.74452500697953	27.1300000000001	60.0721874719738	26.5999999999999	7.31036218905956	26.9400000000001	94.1343658739697	26.7999999999997	9.15232696888779	27.5599999999999	152.193602451916	26.8099999999999	6.3971222859891	28.5	261.308699161987
28.5	107.072958886079	27.1999999999999	26.6620358460159	26.9399999999999	16.1433743369344	27.03	386.631127035002	27.8999999999999	-227.348582244986	27.4100000000001	-504.880650232963	27.05	-320.268490904027	28.1599999999999	2525.23826980303	27.01	-270.397288164986	27.3599999999999	-543.364929961967	27.21	-321.87439410302	27.5	4.89116013602597	30.5999999999999	5024.38909757302	26.9100000000003	-12.5180857769465	27.3899999999999	-5.32493116804744	26.6100000000001	-0.194774123087882	26.8899999999999	44.786816824967	26.6799999999998	6.83825490591516	27.27	59.6870634140032	26.6999999999998	7.23654412604446	27.04	94.2668133360485	26.8999999999996	9.17621690791748	27.6700000000001	152.298159917905	26.9099999999999	6.29864114000611	28.6199999999999	261.45550411195
28.61	106.574890511979	27.3099999999999	26.4481499280009	27.05	15.9674350550176	27.1899999999999	386.918207467033	28	-227.777809956024	27.51	-505.431896366986	27.1499999999999	-320.989581188996	28.3299999999999	2525.04213585405	27.1699999999998	-270.254862644947	27.46	-543.859489283022	27.3099999999999	-322.242112970002	27.6000000000001	5.14479900198239	30.7399999999998	5035.99665618299	27.02	-12.1870670069484	27.5	-5.18200925807832	26.71	-0.40308221309715	26.9899999999998	45.1244227889447	26.7800000000002	6.97999700696528	27.3900000000003	59.2827940239431	26.8099999999999	7.14942651507045	27.2000000000003	94.3246007859671	27.0099999999998	9.19932417696145	27.77	152.370593052979	27.0099999999998	6.2389641310574	28.7399999999998	261.644538386918
28.71	106.107499976019	27.41	26.2401379600306	27.15	15.7407127829856	27.3	387.226001657041	28.1099999999999	-228.211890925081	27.6199999999999	-506.031918646954	27.27	-321.699655418001	28.4299999999998	2524.91463573506	27.28	-270.131890370976	27.5599999999999	-544.367321747018	27.4200000000001	-322.754179705044	27.71	5.36923832999037	30.8899999999999	5047.30001564894	27.1700000000001	-11.9018763359691	27.5999999999999	-4.98588616608231	26.8099999999999	-0.627693929004636	27.0999999999999	45.4303273759251	26.8800000000001	7.16975131092568	27.4900000000002	58.8567893339587	26.9099999999999	7.0551895889821	27.3000000000002	94.2702333410352	27.1099999999997	9.22313181695245	27.8699999999999	152.409614931003	27.1599999999999	6.20747160098745	28.8499999999999	261.87580198598
28.8200000000001	105.652336182061	27.51	26.0457369420237	27.26	15.4700101689969	27.4	387.554509606048	28.25	-228.650825153068	27.73	-506.632210100975	27.3699999999999	-322.384315624049	28.53	2524.84006693498	27.3799999999999	-270.018479332975	27.6700000000001	-544.803833862943	27.52	-323.380243127986	27.8099999999999	5.58854564496869	31.04	5057.96436788899	27.2800000000002	-11.6990844389875	27.71	-4.71845693903106	26.9100000000003	-0.837399468991862	27.2399999999998	45.7119146029754	26.98	7.37018686891133	27.5900000000001	58.4947165939411	27.0099999999998	6.9476531169812	27.4000000000001	94.1412058840569	27.2599999999998	9.24763982891363	27.98	152.405837532001	27.29	6.1998274970847	28.98	262.061875322956
28.9200000000001	105.227850226015	27.61	25.8486420329973	27.37	15.1485245660297	27.5	387.897478680998	28.3899999999999	-229.13185195398	27.8399999999999	-507.20371344994	27.4699999999998	-323.108874057993	28.6399999999999	2524.81842945406	27.4799999999998	-269.937792189921	27.77	-545.161608544959	27.6300000000001	-324.120303238033	27.9100000000001	5.78379512398897	31.1799999999998	5067.98971290095	27.3800000000001	-11.6198010109656	27.8099999999999	-4.39782652904341	27.02	-1.04137449307018	27.3499999999999	45.9444583989352	27.0799999999999	7.59338272393961	27.7000000000003	58.2150841589737	27.1100000000001	6.8651466369829	27.5100000000002	93.9375184160554	27.3699999999999	9.27017794697349	28.0799999999999	152.368648876973	27.3899999999999	6.24432848201195	29.1100000000001	262.220900222019
29.02	104.821829209072	27.7099999999999	25.6697150190348	27.4699999999999	14.8066354989851	27.61	388.251565927021	28.5	-229.632130918048	27.9400000000001	-507.746428693963	27.5699999999999	-323.873330721085	28.74	2524.93985718002	27.5899999999999	-269.930573095962	27.8799999999999	-545.448062880951	27.73	-324.974360035981	28.01	5.95498676693751	31.3600000000001	5077.99413974203	27.4900000000002	-11.6229163559183	27.9099999999999	-4.09593531708197	27.1199999999999	-1.23044334009137	27.46	46.1021249249143	27.1900000000001	7.82725983196997	27.8000000000002	57.9993836749964	27.2599999999998	6.82679134001773	27.6100000000001	93.693796509001	27.4699999999998	9.29018065289711	28.2599999999998	152.298048965008	27.4899999999998	6.32774579105444	29.2199999999998	262.357089457964
29.14	104.464668426999	27.8199999999999	25.5089559040016	27.5699999999999	14.4019470969852	27.71	388.616771342981	28.5999999999999	-230.174502455043	28.04	-508.280199597948	27.6799999999998	-324.569663848024	28.8499999999999	2525.149486278	27.6899999999998	-269.973990163976	27.98	-545.684803384006	27.8399999999999	-325.777411694958	28.1200000000001	6.11159317202237	31.6599999999999	5088.12699587202	27.5900000000001	-11.7084304760056	28.02	-3.81365726104832	27.2800000000002	-1.41308294905684	27.5599999999999	46.2265735980054	27.29	8.05455050897308	27.9000000000001	57.8476151399627	27.3800000000001	6.81373746397185	27.71	93.4232750549882	27.5799999999999	9.30764794497918	28.3600000000001	152.225674153897	27.5999999999999	6.45007942500797	29.4099999999999	262.444710764953
29.25	104.119451843985	27.92	25.3577968429681	27.68	13.9768552310215	27.8099999999999	388.905117774016	28.7	-230.694913833986	28.1600000000001	-508.766244035996	27.78	-325.197873436991	28.9599999999998	2525.46058727307	27.79	-270.068043393962	28.0799999999999	-545.819741999026	27.9400000000001	-326.528695149023	28.22	6.24414174103549	31.8099999999999	5097.24900570995	27.7000000000003	-11.8989094950166	28.1700000000001	-3.55011840304087	27.3800000000001	-1.56606704899787	27.6599999999999	46.3178044169581	27.3899999999999	8.20528113797536	28	57.818753806032	27.4899999999998	6.82598500998211	27.8099999999999	93.1259540540168	27.6799999999998	9.32406286494825	28.4699999999998	152.152167906934	27.6999999999998	6.59009006699307	29.54	262.449125261924
29.35	103.786179462077	28.03	25.2248056790449	27.78	13.5313599030269	27.91	389.080391855032	28.8099999999999	-231.226271675041	28.28	-509.243344135029	27.8799999999999	-325.783559290016	29.0699999999999	2525.85745765498	27.8999999999999	-270.192948770955	28.23	-545.895175469923	28.05	-327.197859221997	28.3500000000001	6.36723708601039	32.02	5106.22030886202	27.8000000000002	-12.1593053199831	28.29	-3.30531874305962	27.48	-1.70500054105105	27.7599999999998	46.3905854129507	27.5	8.29811719199824	28.1000000000004	57.8699660479742	27.5899999999997	6.85117351304143	27.9200000000001	92.8831564340271	27.79	9.35498295893922	28.5700000000002	152.077530224005	27.7999999999997	6.76284561700413	29.6399999999999	262.404971829937
29.46	103.501753474006	28.15	25.1041084620738	27.88	13.146877037002	28.02	389.178806951008	28.9099999999999	-231.735669357022	28.3799999999999	-509.653385333991	27.9799999999998	-326.340834057987	29.2299999999998	2526.35773244799	28	-270.366618563003	28.3399999999999	-545.911103796925	28.1500000000001	-327.810999462031	28.45	6.47786644094595	32.1599999999999	5115.34472143001	27.9000000000001	-12.4896179499956	28.3899999999999	-3.16356315909161	27.5799999999999	-1.82988342703538	27.8600000000001	46.4607421629353	27.5999999999999	8.33305867195122	28.2200000000003	58.0012518649937	27.6900000000001	6.889574402976	28.02	92.7188124280747	27.8899999999999	9.40202611991481	28.6700000000001	152.020537142903	27.9099999999999	6.95327817606994	29.7399999999998	262.352746889974
29.5600000000001	103.259653140981	28.26	24.9885352000092	27.99	12.808216871008	28.17	389.197020106053	29.01	-232.256034887996	28.48	-509.997148140997	28.0799999999999	-326.849619883092	29.3699999999999	2526.94377662806	28.0999999999999	-270.571140502966	28.4400000000001	-545.882361156941	28.25	-328.285233423003	28.55	6.57602980697902	32.3200000000002	5124.61004107001	28	-12.830126203994	28.4899999999998	-3.08888146207664	27.6900000000001	-1.92236438203963	27.9699999999998	46.5282746670255	27.6999999999998	8.28594748998057	28.3300000000004	58.1755945479472	27.79	6.94091625098281	28.1700000000001	92.6089918029902	27.9899999999998	9.46406130890409	28.7799999999997	151.990088710932	28.0099999999998	7.13324601508702	29.8499999999999	262.293768570999
29.6600000000001	103.066399200998	28.36	24.8780858929649	28.0899999999999	12.5153794029984	28.29	389.099029733984	29.1199999999999	-232.778182314064	28.5899999999999	-510.273852048954	28.2299999999998	-327.363927648094	29.4699999999998	2527.51913304905	28.1999999999998	-270.783682702017	28.55	-545.799156236967	28.3599999999999	-328.703443551944	28.6500000000001	6.66172718297275	32.5500000000002	5133.01724203598	28.1700000000001	-13.1745890950015	28.5899999999997	-3.08127365099153	27.79	-1.97482203805066	28.0700000000002	46.6083259980223	27.8000000000002	8.10547550292995	28.4300000000003	58.4117256900072	27.9000000000001	6.98136569803864	28.3099999999999	92.5801643460318	28.0899999999997	9.54108852499758	28.8800000000001	151.97728487999	28.1799999999998	7.29212947601354	29.9699999999998	262.228036873012
29.77	102.885075620065	28.4599999999999	24.7727605410546	28.24	12.3531563820052	28.4	388.928824414052	29.25	-233.334138002078	28.71	-510.483497057976	28.3399999999999	-327.883757352993	29.5799999999999	2528.07053118499	28.3	-271.014102391973	28.6499999999999	-545.671280350916	28.47	-329.064103721976	28.76	6.71601337194261	32.71	5140.93680417	28.3000000000002	-13.5292476099949	28.6999999999998	-3.13899180798671	27.8900000000003	-1.99487776205842	28.1799999999998	46.7082801679908	27.9000000000001	7.84295085293252	28.5300000000002	58.690913696978	28	7.00474251107153	28.4100000000003	92.6761580980155	28.2599999999998	9.65028320797501	28.98	151.975923415989	28.29	7.4405482180282	30.0900000000001	262.155551793967
29.87	102.715377298068	28.5699999999999	24.6896948279982	28.3499999999999	12.3945766139286	28.5	388.686404146029	29.4099999999999	-233.923901949993	28.8099999999999	-510.635042671993	28.4399999999998	-328.409108998017	29.6799999999998	2528.59797103804	28.4099999999999	-271.272291578953	28.75	-545.541030240997	28.5699999999999	-329.393309482953	28.8600000000001	6.72641269693486	32.8499999999999	5148.76704337098	28.4000000000001	-13.8240055579217	28.7999999999997	-3.29226566998386	28	-1.99813645599534	28.29	46.8207531649796	28.0100000000002	7.51703901494238	28.6300000000001	58.9703249439708	28.1100000000001	7.01722692406292	28.52	92.8531450180117	28.3599999999997	9.77446991794295	29.1399999999999	151.995392334925	28.3899999999999	7.57850223908463	30.1900000000001	262.129094040006
29.98	102.538853140004	28.67	24.632149657009	28.4499999999999	12.5666112929821	28.61	388.444195654984	29.51	-234.514588927027	28.9100000000001	-510.757546171021	28.54	-328.92271600906	29.78	2529.112882748	28.51	-271.558250262956	28.8499999999999	-545.453020002014	28.6800000000001	-329.664965285019	28.96	6.71486374699271	33.0099999999998	5157.06488671094	28.5	-14.0402514520019	28.9000000000001	-3.5108655000613	28.0999999999999	-1.99592436399598	28.5	46.9457449869424	28.1100000000001	7.1158891369123	28.7400000000002	59.2314510749929	28.2799999999997	7.01881893496648	28.6200000000003	93.111125104997	28.46	9.90889249590055	29.29	152.026303618982	28.5	7.66094278003493	30.3600000000001	262.136052689925
30.14	102.355503144054	28.77	24.5864332300698	28.55	12.8540706530202	28.71	388.210185932053	29.6199999999999	-235.07327092409	29.02	-510.851007555971	28.6399999999999	-329.390645362992	29.8799999999999	2529.54276745402	28.6099999999999	-271.836153906975	28.96	-545.399832544945	28.78	-329.879071127948	29.0599999999999	6.64838564000547	33.1500000000001	5164.61681527494	28.6100000000001	-14.1965967790156	29	-3.74024429504516	28.2000000000003	-1.99741714902757	28.5999999999999	47.0250881350012	28.21	6.65158026197332	28.8400000000001	59.5105736899768	28.3800000000001	7.00399209006264	28.7200000000003	93.4160632150451	28.5699999999997	10.054116459969	29.3899999999999	152.068657267932	28.5999999999999	7.7027828010614	30.52	262.162471290935
30.25	102.178368787008	28.87	24.5523522700069	28.65	13.2881059569172	28.8099999999999	387.976387985987	29.72	-235.599947942092	29.1400000000001	-510.913865811972	28.75	-329.866907942005	29.99	2529.94248899199	28.7099999999998	-272.125751748945	29.0599999999999	-545.381467870925	28.8800000000001	-330.152098641975	29.21	6.51750577992516	33.3499999999999	5171.73710201303	28.71	-14.293041539986	29.1599999999999	-3.97952809407798	28.3000000000002	-2.00261481006692	28.6999999999998	47.0852989519699	28.3200000000002	6.12411238898858	28.9400000000001	59.8076927899456	28.4899999999998	6.97772998796609	28.8200000000002	93.7547244540156	28.6700000000001	10.2101418109442	29.4899999999998	152.097807488985	28.6999999999998	7.70402230307354	30.6399999999999	262.208349842922
30.35	101.988693872045	28.9699999999999	24.538474617998	28.76	13.8263213309529	28.91	387.807950890988	29.8199999999999	-236.120539467038	29.26	-510.945355597983	28.8499999999999	-330.382911721017	30.1599999999999	2530.28550631097	28.8199999999999	-272.407294550931	29.1600000000001	-545.417508601986	28.99	-330.484810889971	29.3099999999999	6.33169676393663	33.5700000000002	5178.79622677003	28.8100000000004	-14.2766285899825	29.29	-4.22959085801722	28.4000000000001	-2.02676008200342	28.7999999999997	47.1263774400086	28.4200000000001	5.63610180597607	29.0400000000004	60.0853451840067	28.5899999999997	6.94003262901788	28.9200000000001	94.1271088220219	28.77	10.3769685489397	29.5900000000001	152.120599982936	28.7999999999997	7.68694661701375	30.7600000000002	262.284602760928
30.45	101.805234597009	29.1	24.5362324310463	28.86	14.468716775923	29.01	387.741088009079	29.9199999999998	-236.602138878993	29.3599999999999	-510.946242256978	28.9599999999998	-330.913056902091	30.3199999999999	2530.58324955498	28.9199999999998	-272.690674322007	29.27	-545.545151744932	29.0899999999999	-330.877207872049	29.4200000000001	6.09095859294939	33.7199999999998	5186.32102932997	28.9200000000001	-14.1824060229965	29.3899999999999	-4.49043258606707	28.5100000000002	-2.09035487307574	28.9000000000001	47.114273378952	28.5300000000002	5.18777670390591	29.1500000000001	60.3435308729559	28.6900000000001	6.90434049897704	29.0300000000002	94.4455602340213	28.8799999999997	10.5144372619179	29.6900000000001	152.120039099941	28.9099999999999	7.63648784300131	30.8600000000001	262.391230045978
30.5600000000001	101.609539864057	29.2199999999999	24.5456257109709	28.9599999999999	15.0692346729784	29.18	387.739585976988	30.02	-237.07765279903	29.46	-510.945583066928	29.0599999999999	-331.482943284072	30.4299999999998	2530.82428858204	29.02	-272.946336851987	29.3699999999999	-545.727200292959	29.21	-331.277098488954	29.52	5.78726174001076	33.8600000000001	5193.74238027501	29.02	-14.0103738399375	29.5	-4.68301699004314	28.6100000000001	-2.17289727504522	29.0099999999998	47.064812348026	28.6300000000001	4.778908889989	29.2600000000002	60.6000231009602	28.79	6.87038217006375	29.1600000000003	94.6867388850023	28.98	10.6283564829255	29.8000000000002	152.086736820934	29.0099999999998	7.56771388000743	30.96	262.505877098988
30.6600000000001	101.365489854061	29.3199999999999	24.5599393740576	29.0599999999999	15.6166304119552	29.33	387.803444796987	30.1299999999999	-237.481225212036	29.5699999999999	-510.938200817009	29.2199999999998	-332.024704818991	30.53	2531.01834536903	29.1699999999998	-273.192194410967	29.48	-545.956237157952	29.3199999999999	-331.71883498801	29.6200000000001	5.45358708598087	34.0299999999997	5200.78086819103	29.1700000000001	-13.7977550149344	29.5999999999999	-4.82592088508227	28.7200000000003	-2.28356295099275	29.1100000000001	46.9621687689141	28.73	4.42157740997118	29.3800000000001	60.8555569780265	28.9000000000001	6.83842907005783	29.2800000000002	94.8739845799764	29.0899999999997	10.7192917319026	29.9000000000001	152.011793100996	29.1700000000001	7.51045065203471	31.0700000000002	262.621694889958
30.77	101.066563829022	29.43	24.5793666990721	29.2299999999999	16.122148601994	29.4399999999999	387.937850976982	30.27	-237.806749238075	29.6800000000001	-510.92487601295	29.3399999999999	-332.569749483014	30.6499999999999	2531.207013227	29.27	-273.428246998947	29.5799999999999	-546.275678093025	29.4200000000001	-332.168065120982	29.73	5.0899346309734	34.2199999999998	5207.75076603093	29.27	-13.5118138919097	29.6999999999998	-4.91914427107076	28.8200000000002	-2.40587962309746	29.25	46.8435497530209	28.8400000000001	4.17443048695532	29.48	61.0914009099588	29	6.81844839596124	29.3900000000003	94.9876085990127	29.1900000000001	10.7652137099876	30	151.90410798391	29.2799999999997	7.47636383198369	31.1700000000001	262.749597835978
30.87	100.712761789055	29.53	24.6039076849911	29.3399999999999	16.5433933719896	29.54	388.121644023045	30.3999999999999	-238.060331757993	29.78	-510.905608656003	29.4399999999998	-333.086669300087	30.76	2531.40356268102	29.3799999999999	-273.614996141987	29.6800000000001	-546.675731788014	29.52	-332.625551951992	29.8300000000002	4.73286255794392	34.48	5215.14423669601	29.3700000000003	-13.1767005040047	29.7999999999997	-4.97859078404872	28.9300000000003	-2.53222592402835	29.3600000000001	46.6981146749959	28.9400000000001	3.98615997698926	29.5800000000004	61.304170071935	29.0999999999999	6.81770040205265	29.4900000000002	94.9837829000444	29.29	10.7489469789925	30.1700000000001	151.760377222899	29.3800000000001	7.45378774809069	31.29	262.878671518934
30.97	100.341596125986	29.63	24.6123584960287	29.4399999999999	16.7681201450023	29.64	388.354823933014	30.5	-238.241972770993	29.8799999999999	-510.881929428024	29.54	-333.575464269074	30.8599999999999	2531.60799373097	29.4799999999998	-273.740799899997	29.78	-547.156398240986	29.6199999999999	-333.065199930957	29.9300000000001	4.39484654395983	34.7199999999998	5222.69975371398	29.7900000000004	-12.8274629460066	29.9099999999999	-4.97403068698077	29.0300000000002	-2.66260185208012	29.46	46.5367041620084	29.04	3.85676587995931	29.6900000000001	61.4938644630456	29.1999999999998	6.8289248340534	29.5900000000001	94.9063355260478	29.3999999999996	10.6876669769918	30.29	151.5975964669	29.48	7.44272240001465	31.4299999999998	263.009384930911
31.14	99.9104262820083	29.73	24.6014582280623	29.54	16.869357731025	29.74	388.571923185054	30.5999999999999	-238.379887182987	29.99	-510.849441625965	29.6499999999999	-334.049733669985	30.9699999999998	2531.80716807105	29.5799999999999	-273.817300213977	29.8899999999999	-547.643283441971	29.73	-333.547151131029	30.03	4.06341091297691	34.8600000000001	5229.59507669998	29.8900000000003	-12.4827127059461	30.0099999999998	-4.93569371803915	29.1300000000001	-2.75600359600503	29.5599999999999	46.3751437889641	29.1799999999998	3.78579181494842	29.7900000000004	61.6604840849959	29.2999999999997	6.85212169105398	29.7000000000003	94.7552664749765	29.5	10.5929907699647	30.4000000000001	151.41576571591	29.5799999999999	7.44203817703237	31.5300000000002	263.136207167918
31.27	99.4618928160662	29.8399999999999	24.5744677839639	29.64	16.8471061280115	29.85	388.764954785074	30.71	-238.507003002042	30.1500000000001	-510.812541952987	29.75	-334.54341052402	31.0799999999999	2531.99136372405	29.6799999999998	-273.862409351977	29.99	-548.170011831985	29.8299999999999	-334.071405554027	30.1900000000001	3.80451742296373	35.0299999999997	5236.425635513	30	-12.115252671947	30.1700000000001	-4.90073350306375	29.2800000000002	-2.78833751008278	29.6599999999999	46.2237702629409	29.29	3.78057786190311	29.8900000000003	61.7684824460412	29.4099999999999	6.86628706000647	29.8000000000002	94.5708015329956	29.5999999999999	10.4428890609825	30.5	151.214884969932	29.6900000000001	7.43682211907526	31.6399999999999	263.268881908971
31.37	98.98975689498	29.9399999999999	24.5317737220603	29.75	16.7238545619739	29.95	388.941905726028	30.8099999999999	-238.623320225997	30.27	-510.798418713989	29.8499999999999	-335.056494832997	31.2099999999998	2532.19817034301	29.79	-273.906194847996	30.0999999999999	-548.702958970011	29.9300000000001	-334.56925870405	30.3199999999999	3.64525166094154	35.1900000000001	5243.65219472293	30.1600000000003	-11.7336684679685	30.3099999999999	-4.88417972098887	29.3800000000001	-2.78369724003369	29.77	46.0718928159167	29.3899999999999	3.83378394190004	30	61.795743126936	29.5099999999998	6.86643734206882	29.9000000000001	94.3593945280554	29.71	10.2593911479971	30.6100000000001	151.022193471931	29.79	7.42707422602962	31.75	263.399553351974
31.47	98.5127747139813	30.11	24.460740045015	29.8499999999999	16.4603872639191	30.05	389.060455016079	30.9099999999999	-238.741052616092	30.3699999999999	-510.807837251036	29.9599999999998	-335.526170645039	31.3499999999999	2532.44085845404	29.8899999999999	-273.968405937921	30.25	-549.232333542932	30.04	-335.04071057996	30.4200000000001	3.55852804000278	35.4200000000001	5251.044117898	30.2800000000002	-11.437280393011	30.4099999999999	-4.8710026929939	29.48	-2.73446141807199	29.8699999999999	45.9195114480053	29.4900000000002	3.89410191098705	30.1000000000004	61.7831141439638	29.6100000000001	6.85257253906002	30.0100000000002	94.1210454600423	29.8099999999999	10.0424970289623	30.71	150.830845521	29.8899999999999	7.38946315209432	31.8600000000001	263.506861655969
31.58	98.0121900799986	30.2099999999999	24.3740027490276	29.9499999999999	16.0959200019306	30.18	389.091348494048	31.01	-238.888436463981	30.47	-510.840032220017	30.0599999999999	-335.974370463077	31.4699999999998	2532.70799791505	29.9899999999998	-274.049042623005	30.3499999999999	-549.696846100005	30.1400000000001	-335.51980770801	30.52	3.54434656094327	35.6199999999999	5258.01378634799	30.3800000000001	-11.2260884469606	30.5099999999998	-4.86120241998833	29.5799999999999	-2.62862637509897	29.98	45.7883074109304	29.5900000000001	3.95132824894517	30.21	61.7008555140046	29.7199999999998	6.81017213901214	30.1700000000001	93.8883194500022	29.9200000000001	9.83155016092496	30.8099999999999	150.674832416939	30	7.29287842500526	32.3099999999999	263.590337830919
31.6800000000001	97.488002990076	30.3199999999999	24.2715618339844	30.05	15.7034815839552	30.3199999999999	389.063840321001	31.1199999999999	-239.037235476985	30.5799999999999	-510.895003622977	30.2299999999998	-336.379161784066	31.5699999999999	2533.011018867	30.0899999999999	-274.171388781951	30.45	-550.133693644966	30.3	-335.998599112941	30.6200000000001	3.58035000897416	35.79	5264.82651338802	30.4900000000002	-11.1000926299312	30.6099999999997	-4.91570757606041	29.6800000000003	-2.48669401605639	30.0799999999999	45.6779266410194	29.6999999999998	4.00569114697191	30.3300000000004	61.5311939940284	29.8199999999997	6.71297720202801	30.29	93.6845563070392	30.02	9.62074200890584	30.9099999999999	150.554154157931	30.0999999999999	7.16843051702654	32.5	263.649981875005
31.78	97.0257764660118	30.42	24.1671225020355	30.16	15.3264610160022	30.42	388.977930498072	31.26	-239.220377663059	30.6800000000001	-511.007952667001	30.3299999999999	-336.774477632048	31.6699999999998	2533.36806700804	30.1999999999998	-274.385261184989	30.5599999999999	-550.542876179975	30.4100000000001	-336.44299509001	30.73	3.63355750403116	35.9400000000001	5272.004040914	30.5900000000001	-11.0406814529824	30.71	-5.01594134800598	29.79	-2.30866434105792	30.2399999999998	45.588723201945	29.8000000000002	4.05719060495358	30.4400000000001	61.2919028279748	29.9200000000001	6.58724666902799	30.3900000000003	93.4864162220492	30.1299999999997	9.41007257392812	31.02	150.48030424191	30.2599999999998	7.00485858101274	32.6500000000001	263.683468891941
31.89	96.6252286010558	30.52	24.0604914740743	30.26	14.9536136859751	30.52	388.806923215043	31.3699999999999	-239.489179169027	30.78	-511.152471553942	30.4299999999998	-337.180379604092	31.77	2533.741552685	30.3	-274.640843063025	30.6600000000001	-550.857144819929	30.51	-336.887347887	30.8300000000002	3.70396904702375	36.1100000000001	5279.31624078803	30.7000000000003	-11.1401964300057	30.8199999999997	-5.16190373502923	29.8900000000003	-2.14272464199894	30.3499999999999	45.5100063250029	29.9000000000001	4.09114646390663	30.5400000000004	60.982982015048	30.02	6.42799694105634	30.5	93.3068068510465	30.25	9.24360045189587	31.1700000000001	150.441789171964	30.3699999999999	6.79049694201694	32.8099999999999	263.709087335997
31.99	96.2863593949805	30.62	23.9516687510104	30.38	14.5849395950108	30.62	388.571978969026	31.47	-239.837533115065	30.8900000000001	-511.329850269021	30.53	-337.628275675002	31.8699999999999	2534.13147589504	30.3999999999999	-274.95788365195	30.76	-551.052407117936	30.6199999999999	-337.331657505047	30.9400000000001	3.7374134659558	36.6599999999999	5286.24106124096	30.8000000000002	-11.3234672949147	30.9200000000001	-5.32353538301322	29.9900000000002	-1.99737315506354	30.46	45.4628918109847	30.0100000000002	4.0975833939001	30.6400000000003	60.6189244159623	30.1300000000001	6.2574727030551	30.6000000000004	93.1344652750568	30.3599999999997	9.13768512589286	31.2799999999997	150.427738656958	30.4699999999998	6.53701127498607	32.9099999999999	263.737751623921
32.13	95.9796377929933	30.7199999999999	23.8659263220598	30.4799999999999	14.2988702749562	30.72	388.273097758997	31.5699999999999	-240.265439502991	31	-511.539323469947	30.6399999999999	-338.118165846026	31.9699999999998	2534.54336725406	30.51	-275.355607023926	30.8699999999999	-551.152755522025	30.72	-337.775923943013	31.04	3.69102834599744	36.7799999999997	5293.04963959703	30.9100000000003	-11.59049404896	31.02	-5.51295841501087	30.0900000000001	-1.86411164406763	30.5599999999999	45.4365390319253	30.1700000000001	4.08647672497864	30.75	60.2294700099719	30.29	6.08293420998507	30.7000000000003	92.9806544120311	30.46	9.075967112949	31.3899999999999	150.421157047958	30.5700000000002	6.24440158003381	33.04	263.768523774957
32.26	95.7477043509698	30.8299999999999	23.8135152089853	30.5799999999999	14.1275501209748	30.83	387.96878791004	31.6800000000001	-240.716425746086	31.1500000000001	-511.785287859993	30.7399999999998	-338.606185110052	32.0899999999999	2534.97893492306	30.6099999999999	-275.822371239997	30.97	-551.212539484027	30.8199999999999	-338.152316695982	31.1800000000001	3.6076761040249	37.0099999999998	5300.00728917003	31.0100000000002	-11.9398470069427	31.1700000000001	-5.71805070603659	30.2000000000003	-1.76344201406664	30.6599999999999	45.4309479889616	30.27	4.05805464799869	30.8500000000004	59.8146187990096	30.4000000000001	5.90438146105043	30.8000000000002	92.8449573880243	30.5699999999997	9.05263787990407	31.4899999999998	150.422044345987	30.6799999999998	5.97854091108729	33.1799999999998	263.801403790012
32.36	95.5479185130343	30.93	23.7841843910473	30.68	14.0388347389262	30.93	387.645527115069	31.79	-241.235701113055	31.3	-512.063346737023	30.8399999999999	-339.14380304202	32.2299999999998	2535.44790088301	30.7099999999998	-276.358176299027	31.0699999999999	-551.198134563947	30.9300000000001	-338.460573220004	31.3	3.4543758589507	37.1500000000001	5307.11400995995	31.1600000000003	-12.3801117929361	31.29	-5.92023544504627	30.3000000000002	-1.70225511908484	30.7599999999998	45.4468268069377	30.3699999999999	4.04276753192789	30.96	59.4104183619493	30.5	5.77433233604552	30.9100000000003	92.7104882209733	30.6700000000001	9.10975630893063	31.5900000000001	150.430400548998	30.7799999999997	5.73577715499596	33.3499999999999	263.857738738011
32.46	95.3797164650041	31.03	23.7777405900488	30.79	14.0214795179645	31.03	387.316837680032	31.8899999999999	-241.778056335079	31.4100000000001	-512.321974488032	30.9499999999998	-339.67955006699	32.3699999999999	2535.875085822	30.8099999999999	-276.863388661013	31.23	-551.143165200983	31.03	-338.735045763997	31.4000000000001	3.21079612501762	37.29	5313.85488904493	31.2800000000002	-12.9027027829807	31.4000000000001	-6.07188065907849	30.4100000000003	-1.65645731101449	30.8699999999999	45.4944506579977	30.4699999999998	4.04795545591696	31.0600000000004	59.0389851180362	30.5999999999999	5.72229177498684	31.0100000000002	92.5707930870203	30.77	9.22529310196296	31.6999999999998	150.402218425938	30.8800000000001	5.5161103100545	33.5500000000002	263.931893151948
32.5600000000001	95.2323233480001	31.13	23.8193898370582	30.89	14.0921946109529	31.18	387.03456496205	31.99	-242.337282785002	31.51	-512.559881132006	31.05	-340.244834163059	32.4799999999998	2536.26602035501	30.9199999999998	-277.345590458026	31.3499999999999	-551.047631397978	31.1300000000001	-339.010142963957	31.51	2.90402248595001	37.5299999999997	5320.67092127102	31.3800000000001	-13.3814294810009	31.5	-6.18801602604435	30.5100000000002	-1.62604859008297	30.9699999999998	45.5635443699975	30.5799999999999	4.0736184199659	31.2200000000003	58.6782026470019	30.6999999999998	5.71875483706208	31.1600000000003	92.4258719829822	30.8799999999997	9.39924825797789	31.8000000000002	150.358518215967	30.9899999999998	5.33165690808346	33.6599999999999	264.011123406021
32.6700000000001	95.1165140220382	31.24	23.8964961370129	31	14.2117642519679	31.3	386.827963122983	32.0999999999999	-242.885144170032	31.6099999999999	-512.777066667013	31.1599999999999	-340.84070944607	32.5799999999999	2536.61517386706	31.02	-277.797199556971	31.45	-550.976870494992	31.28	-339.251818294997	31.6100000000001	2.53405494299841	37.6999999999998	5327.21177956603	31.48	-13.8148622049812	31.6099999999997	-6.26864154799023	30.6199999999999	-1.59403248403578	31.0700000000002	45.6432673170184	30.6799999999998	4.13970708291345	31.3200000000002	58.3875509130394	30.8099999999999	5.77098177802782	31.29	92.2978338750227	30.98	9.59890281399112	31.9000000000001	150.282304269922	31.0900000000001	5.21352741998271	33.7800000000002	264.095898487994
32.77	95.0401577840694	31.3399999999999	24.0090594910498	31.0999999999999	14.3801884410095	31.4	386.66777800006	32.25	-243.449876782051	31.72	-512.984169693027	31.26	-341.489108419069	32.6799999999998	2536.89187147506	31.1799999999998	-278.206574017986	31.5599999999999	-550.913730044954	31.3900000000001	-339.494118284051	31.71	2.18661833093847	37.9000000000001	5333.47746392997	31.5800000000004	-14.2044306369371	31.71	-6.28951297403546	30.7200000000003	-1.54320619901682	31.1799999999998	45.7290323359985	30.7800000000002	4.28401189492433	31.4300000000003	58.1853042499461	30.9099999999999	5.88350571797491	31.3900000000003	92.1870956360635	31.0899999999997	9.84428635297263	32.0099999999998	150.181915058965	31.1900000000001	5.13061137405657	33.9000000000001	264.186218399914
32.87	94.9603321689665	31.4399999999999	24.1365778570071	31.24	14.5331783900247	31.51	386.554009594988	32.3699999999999	-244.031480622084	31.8199999999999	-513.150385706012	31.3699999999999	-342.190031083078	32.79	2537.06824550306	31.29	-278.50214339901	31.6600000000001	-550.858210046954	31.49	-339.73651784197	31.8099999999999	1.86846674694152	38.04	5339.56821255299	31.6900000000001	-14.5504097420144	31.8099999999999	-6.21802801299509	30.8200000000002	-1.49077252899588	31.2799999999997	45.8204853649704	30.8800000000001	4.46874240492434	31.5300000000002	58.0531883219919	31.0099999999998	6.0300677170062	31.4900000000002	92.0936572690607	31.27	10.1153692909293	32.1500000000001	150.045857088003	31.2999999999997	5.07560454104805	34	264.289938941943
32.98	94.8773190859811	31.55	24.2916212699811	31.3399999999999	14.6482284869762	31.61	386.544387377057	32.47	-244.539435404022	31.9200000000001	-513.302122505024	31.4699999999998	-342.84053829299	32.8899999999999	2537.18188560504	31.3899999999999	-278.733724469021	31.76	-550.864914273006	31.5899999999999	-340.013425607026	31.9100000000001	1.57284609292674	38.23	5345.53817379003	31.7900000000004	-14.7931936650139	31.9099999999999	-6.08678895707726	30.9300000000003	-1.41263782700207	31.3899999999999	45.9176264039343	30.9900000000002	4.70123869297367	31.6400000000003	57.9912031309959	31.1100000000001	6.21066777500801	31.6000000000004	92.046166909995	31.3999999999996	10.3461162739222	32.27	149.885623851901	31.4099999999999	5.04895777999081	34.1100000000001	264.333321119921
33.14	94.7911185320436	31.65	24.4616196949892	31.4499999999999	14.7478443449245	31.71	386.608226488079	32.5799999999999	-244.973842877016	32.02	-513.436800120985	31.5699999999999	-343.463616669055	33	2537.23279178098	31.4899999999998	-278.901317229952	31.8699999999999	-550.957935167958	31.7	-340.290432940947	32.01	1.32684195500588	38.3899999999999	5351.41723650793	31.8900000000003	-14.9838026379712	32.0099999999998	-5.92536165709134	31.0300000000002	-1.30227013005424	31.4899999999998	45.9999051079194	31.0900000000001	4.98314338892669	31.7400000000002	58.0331892040249	31.2599999999998	6.36629601297045	31.7000000000003	92.0558874789776	31.5	10.5201678189815	32.3899999999999	149.743255830913	31.5099999999998	5.05022023105539	34.27	264.339553986019
33.26	94.7311495269787	31.75	24.6339371360591	31.55	14.7928101969228	31.8099999999999	386.745526927029	32.6800000000001	-245.334703040044	32.1600000000001	-513.565057153983	31.6699999999998	-344.03627959	33.1399999999999	2537.179227921	31.5899999999999	-278.989757414934	31.97	-551.113180286961	31.8	-340.567539844983	32.1200000000001	1.19870713797354	38.6700000000001	5356.98543143803	32	-15.1222366599768	32.1700000000001	-5.72162398998444	31.1300000000001	-1.16816767206274	31.5900000000001	46.062380249964	31.1999999999998	5.30448116091975	31.8400000000001	58.1494065610286	31.3600000000001	6.47522661006406	31.8099999999999	92.1115560570343	31.5999999999999	10.6538834099865	32.5	149.627091496995	31.6100000000001	5.07939189606077	34.4299999999998	264.328342013982
33.37	94.6895427720165	31.85	24.7568005850098	31.65	14.7583515589531	31.92	386.933365158029	32.78	-245.686135537994	32.3	-513.676255004953	31.77	-344.580459560007	33.3	2537.05186890807	31.6899999999998	-278.977291352021	32.0699999999999	-551.296344733942	31.9100000000001	-340.925517886035	32.23	1.14557922597669	38.8400000000001	5362.57014763794	32.1600000000003	-15.2116300629359	32.29	-5.48769807801364	31.2800000000002	-1.01033045405075	31.6900000000001	46.1099930569162	31.3000000000002	5.66525201099921	31.9500000000003	58.3398551999608	31.4699999999998	6.5591853880278	31.9100000000003	92.2140063970573	31.71	10.747263044891	32.5999999999999	149.528792376941	31.71	5.116051211985	34.54	264.299685201991
33.47	94.6662982680664	31.9599999999999	24.8404610609896	31.76	14.6766128249283	32.02	387.185263486003	32.8899999999999	-245.982931102049	32.4300000000001	-513.770393674008	31.8799999999999	-345.059096960085	33.4199999999998	2536.85071474297	31.8	-278.885672712931	32.23	-551.52840783694	32.01	-341.364629607028	32.3300000000002	1.16745821799213	38.9899999999998	5368.01699856198	32.2800000000002	-15.2517078839765	32.3899999999999	-5.22358392402111	31.3800000000001	-0.863164064071498	31.7999999999997	46.1423894660129	31.4000000000001	5.9898750399725	32.0500000000002	58.5679864540225	31.5699999999997	6.59191340605503	32.0100000000002	92.398340462978	31.8099999999999	10.7162415019957	32.71	149.497171996927	31.8200000000002	5.163850294025	34.6599999999999	264.232236479984
33.5700000000001	94.6009506360497	32.11	24.8849185660447	31.86	14.5475939959852	32.18	387.487699606027	32.99	-246.270299000003	32.53	-513.873864083962	31.9799999999998	-345.523661363018	33.53	2536.63645313998	31.8999999999999	-278.779556506947	32.3399999999999	-551.788390267006	32.1099999999999	-341.884875007963	32.4400000000001	1.25083591797193	39.1599999999999	5373.20415278293	32.3800000000001	-15.2424701229847	32.5	-5.00902228509403	31.48	-0.728634774077364	31.9000000000001	46.1725590439528	31.5	6.27001754799039	32.1500000000001	58.860017289021	31.6700000000001	6.59065696800099	32.1700000000001	92.6294562900694	31.9099999999999	10.6048248379693	32.8099999999999	149.564744092004	31.9200000000001	5.22278914309027	34.7800000000002	264.139487118996
33.6700000000001	94.5042747359821	32.2199999999999	24.8650330260034	31.9599999999999	14.4163062959706	32.3099999999999	387.77930379706	33.0999999999999	-246.548442727999	32.6400000000001	-513.987956216965	32.0799999999999	-345.974152769031	33.6299999999999	2536.40355348705	32	-278.651360603021	32.4400000000001	-552.076292026982	32.23	-342.417436815026	32.54	1.42110271497131	39.3099999999999	5377.92125188093	32.48	-15.2268057239553	32.5999999999999	-4.82947698799308	31.5900000000001	-0.604776312002286	32	46.2107769629938	31.6100000000001	6.51401223399262	32.3100000000004	59.1897307369891	31.77	6.5849210129727	32.3400000000001	92.8717997039712	32.0099999999998	10.4130130519025	32.9099999999999	149.710488422897	32.0299999999997	5.29196604202298	34.9000000000001	264.087050704916
33.78	94.3654957080753	32.3199999999999	24.7392824520603	32.0599999999999	14.2901196360299	32.41	388.066406683038	33.25	-246.853245639045	32.76	-514.112670074951	32.2199999999998	-346.364597935008	33.7299999999998	2536.157546396	32.1799999999998	-278.508667132996	32.55	-552.340528593959	32.3499999999999	-343.009302613041	32.6400000000001	1.65286821993504	39.54	5382.752404352	32.5800000000004	-15.2061443719731	32.6999999999998	-4.6849480330593	31.6900000000001	-0.500086915053544	32.1100000000001	46.2570432239318	31.71	6.71188376998089	32.4100000000003	59.5273868179902	31.8800000000001	6.57470554199335	32.4400000000001	93.1145246630649	32.1199999999999	10.1496926639584	33.02	149.934404989949	32.1700000000001	5.38572201401166	35.0100000000002	264.055691755971
33.88	94.1688749589957	32.42	24.5491888319975	32.17	14.1616641059272	32.51	388.342677639002	33.4099999999999	-247.148824381043	32.8599999999999	-514.226728460017	32.3399999999999	-346.709406818036	33.8399999999999	2535.95978163503	32.28	-278.351476096987	32.6499999999999	-552.598252415919	32.46	-343.613484816046	32.75	1.90327001598689	39.77	5387.67933124097	32.6900000000001	-15.1790563829763	32.8099999999999	-4.55241889301305	31.79	-0.444676651000009	32.2399999999998	46.3212402759154	31.8200000000002	6.83090793097563	32.5100000000002	59.8166272550316	31.98	6.60346219297026	32.54	93.3572142889716	32.2599999999998	9.79483409093973	33.1799999999998	150.268630372921	32.2799999999997	5.48971603802784	35.1300000000001	264.051067890932
33.99	93.8536652020048	32.53	24.305003188033	32.3199999999999	14.0793690229657	32.62	388.608116665978	33.51	-247.454031391044	32.97	-514.331404482959	32.4399999999998	-346.99416946205	33.9399999999998	2535.83335726501	32.3899999999999	-278.238133077934	32.75	-552.849463495022	32.5599999999999	-344.230245969015	32.8500000000001	2.17576013494636	39.9200000000001	5392.21727967197	32.7900000000004	-15.1449918289472	32.9099999999999	-4.46449186199516	31.8900000000003	-0.42134272405292	32.3499999999999	46.4266328599479	31.9200000000001	6.90887516498151	32.6200000000003	60.0757263820242	32.0799999999999	6.71794221102573	32.6400000000003	93.5998685840786	32.3599999999997	9.36846691593018	33.3000000000002	150.664351049954	32.3800000000001	5.60760022699469	35.2600000000002	264.073179110937
34.15	93.4806137240685	32.63	24.0037433660518	32.43	14.0657399999782	32.72	388.849911829993	33.6099999999999	-247.814177685996	33.0799999999999	-514.425425032982	32.54	-347.27035544006	34.05	2535.75517522597	32.4899999999998	-278.153799837924	32.8599999999999	-553.052203172001	32.6600000000001	-344.822108002973	32.96	2.47709267398477	40.0799999999999	5396.54222943	32.9000000000001	-15.0958194240047	33.0099999999998	-4.38856464700166	32	-0.430085135008085	32.4499999999998	46.549956235026	32.02	6.94578547199853	32.7200000000003	60.3046841989681	32.1799999999998	6.87139435206063	32.75	93.7367294410478	32.46	8.95860325192643	33.4099999999999	151.121567019004	32.4899999999998	5.73052719607858	35.4000000000001	264.166561537991
34.25	93.0497205240499	32.74	23.6579794020599	32.53	14.0982714229949	32.83	389.098747992989	33.72	-248.229161519021	33.1900000000001	-514.526647314938	32.6499999999999	-347.54611750509	34.1999999999998	2535.74306345399	32.5899999999999	-278.098476375931	32.96	-553.196131822006	32.77	-345.423479555961	33.0599999999999	2.80726763401162	40.23	5400.65418051393	33	-15.0396704539162	33.1700000000001	-4.29556490007599	32.0999999999999	-0.466971342007128	32.5499999999997	46.7014855749994	32.1700000000001	6.9583042549084	32.8200000000002	60.4510667719751	32.29	7.09332355506831	32.8500000000004	93.8033510360583	32.5699999999997	8.55777013794068	33.52	151.57767992298	32.5900000000001	5.85894780203944	35.5	264.308026120943
34.35	92.5808766700129	32.8399999999999	23.2677112969668	32.63	14.1769632939486	32.93	389.354625153032	33.8199999999999	-248.698982888072	33.3299999999999	-514.624432732035	32.75	-347.844442279097	34.3	2535.83322744805	32.6999999999998	-278.091682519971	33.0599999999999	-553.291589071023	32.8699999999999	-346.034360627982	33.2	3.11550423703011	40.4699999999998	5405.074321916	33.1700000000001	-14.976544918909	33.29	-4.15035397202246	32.2000000000003	-0.544908619076523	32.6500000000001	46.8728476499791	32.2800000000002	6.95149773696357	32.9200000000001	60.4767901589867	32.3899999999999	7.37195490501108	32.9500000000003	93.7997333679732	32.6700000000001	8.17344053393754	33.6199999999999	152.024351288901	32.6900000000001	5.99286204703731	35.6100000000001	264.464759513999
34.5	92.0819514579989	32.9399999999999	22.915983025996	32.74	14.3033607149619	33.04	389.604882061008	33.9199999999998	-249.170727531009	33.4400000000001	-514.72941988095	32.8499999999999	-348.165329761059	34.4199999999998	2535.99499232303	32.8	-278.155171940966	33.1600000000001	-553.355727366011	32.97	-346.560776045976	33.3	3.41200861203106	40.6399999999999	5409.14753850393	33.27	-14.914490305955	33.3899999999999	-3.98807051305994	32.3000000000002	-0.650989692076109	32.7599999999998	47.0591012340265	32.3800000000001	6.9202996940021	33.02	60.4199383019477	32.4899999999998	7.68556258003628	33.0500000000002	93.7492162670424	32.77	7.80561444196337	33.73	152.469919588953	32.79	6.10358788298981	35.71	264.631104095997
34.6	91.5529448900543	33.11	22.6123824720617	32.8399999999999	14.4611787619624	33.18	389.880913950037	34.02	-249.625543008051	33.54	-514.841608762026	32.9499999999998	-348.479960043051	34.52	2536.22835808005	32.8999999999999	-278.267190966972	33.27	-553.375212970991	33.0799999999999	-346.999656380945	33.4100000000001	3.68657463093314	40.8000000000002	5413.02821682302	33.3800000000001	-14.8537815779264	33.5	-3.80871452205156	32.4100000000003	-0.768011767036114	32.8600000000001	47.2602463279372	32.48	6.90250057493813	33.1200000000003	60.2987855349966	32.5999999999999	8.03414658003021	33.1700000000001	93.6166977679704	32.8799999999997	7.53661811597794	33.8299999999999	152.816757773962	32.9000000000001	6.1827287830738	35.8400000000001	264.794162946941
34.7	91.115351533972	33.2199999999999	22.3473217520223	32.9399999999999	14.6504174359734	33.3	390.151325585066	34.1299999999999	-250.063429319994	33.6400000000001	-514.975020378984	33.0599999999999	-348.819472499031	34.6299999999999	2536.50495653596	33.01	-278.398063119994	33.3699999999999	-553.371025210936	33.22	-347.354071063023	33.51	3.94595639102135	40.96	5417.02420211095	33.48	-14.7944187349367	33.5999999999999	-3.6186122580375	32.5100000000002	-0.885153491026358	32.9699999999998	47.4297534519792	32.5799999999999	6.87454547994548	33.2400000000002	60.1096819000304	32.6999999999998	8.32420442100101	33.3300000000004	93.4372798360528	32.98	7.3224454999945	33.9299999999998	153.023287726	33	6.23868127399874	35.9400000000001	264.953936067968
34.8100000000001	90.8077066160331	33.3199999999999	22.1333709030205	33.05	14.847675611918	33.4	390.43290278903	34.29	-250.492703079999	33.74	-515.113087509008	33.2199999999998	-349.152727754017	34.74	2536.78469532599	33.1699999999998	-278.559726093931	33.48	-553.343164088915	33.3199999999999	-347.658428727982	33.6100000000001	4.14243633701972	41.1500000000001	5421.291601382	33.5900000000001	-14.7526643489755	33.6999999999998	-3.43229989607607	32.6100000000001	-1.00438113508972	33.0700000000002	47.5543081519163	32.6799999999998	6.82810170792436	33.3400000000001	59.8788443639933	32.7999999999997	8.52223536503516	33.4300000000003	93.282070818077	33.0799999999999	7.16309659298986	34.04	153.131087563906	33.1700000000001	6.27189621400248	36.0500000000002	265.06799892195
34.9100000000001	90.5914749109797	33.42	21.9566734100454	33.15	15.0455833809247	33.5	390.719314935041	34.3999999999999	-250.877480938016	33.8399999999999	-515.26483907594	33.3199999999999	-349.546109412017	34.8999999999999	2537.06757445104	33.28	-278.740242193976	33.5799999999999	-553.312308853947	33.4200000000001	-347.902052430982	33.72	4.30140485900665	41.3299999999999	5425.50130510801	33.6900000000001	-14.7382705539485	33.7999999999997	-3.24977743503041	32.71	-1.12569469808932	33.1799999999998	47.6472248819846	32.79	6.76316925796527	33.4500000000003	59.6062729259756	32.9000000000001	8.66174014902299	33.5300000000002	93.1748274209667	33.1799999999998	7.07351732091865	34.1799999999998	153.140157285975	33.29	6.26527224608253	36.1500000000001	265.155586992933
35.01	90.4745257149671	33.53	21.7757072849736	33.26	15.2515106519786	33.6	391.016892649077	34.5	-251.253646243981	33.96	-515.440913677935	33.4299999999998	-349.985207517079	35.01	2537.322919026	33.3799999999999	-278.939611420924	33.6900000000001	-553.286105097982	33.53	-348.131929757983	33.8199999999999	4.42286195595898	41.5900000000001	5429.516868684	33.7900000000004	-14.7414852149268	33.9099999999999	-3.14132217602037	32.8099999999999	-1.22327963606494	33.3499999999999	47.7271175859642	32.8899999999999	6.66961568299485	33.5500000000002	59.3681354720275	33	8.72099295304452	33.6300000000001	93.0917929390489	33.29	7.0719982988976	34.3099999999999	153.026195317921	33.3899999999999	6.23315039104	36.3000000000002	265.192488119965
35.13	90.4985010970449	33.63	21.5904725280325	33.36	15.4328875769352	33.7	391.325635931025	34.6099999999999	-251.583494122997	34.0599999999999	-515.640038204992	33.53	-350.484432025041	35.1599999999999	2537.52763099203	33.4899999999998	-279.117582495019	33.79	-553.256907228956	33.6300000000001	-348.348060707963	33.9200000000001	4.48639536898554	41.73	5433.62454411101	33.9000000000001	-14.7468752790019	34.0099999999998	-3.16039884501151	32.9200000000001	-1.28828086508292	33.4499999999998	47.7707215219425	32.9900000000002	6.5155533819734	33.6500000000001	59.1869990099667	33.0999999999999	8.63754822501051	33.7400000000002	93.0280017360019	33.3899999999999	7.14024890999099	34.4099999999999	152.838015185921	33.4899999999998	6.17553065001175	36.4099999999999	265.191599223954
35.24	90.6026537729758	33.74	21.3817933730525	33.4699999999999	15.588818646961	33.8099999999999	391.568855274045	34.71	-251.875442937035	34.1700000000001	-515.863485765976	33.6299999999999	-351.043782934084	35.5899999999999	2537.64709703205	33.5899999999999	-279.288993654973	33.8899999999999	-553.245694575935	33.73	-348.556584140965	34.03	4.46967793197928	41.9000000000001	5437.79437157798	34	-14.7625720309179	34.1700000000001	-3.25354271603828	33.02	-1.32955346805375	33.5599999999999	47.8013014319458	33.0999999999999	6.3328699569638	33.7600000000002	59.0402965309522	33.2599999999998	8.4581572090201	33.8400000000001	93.0541099510265	33.4899999999998	7.23426309889419	34.5099999999998	152.575616886907	33.5900000000001	6.10920607903154	36.52	265.152920302967
35.35	90.7869837410544	33.8399999999999	21.0942913170129	33.5699999999999	15.7201993710032	33.91	391.760449718049	34.8099999999999	-252.121074322986	34.3399999999999	-516.08715084194	33.7299999999998	-351.644378480046	35.79	2537.66792570002	33.6899999999998	-279.45384489999	34	-553.26372637694	33.8299999999999	-348.793810697998	34.2	4.39503681093356	42.0500000000002	5442.02635108502	34.1600000000003	-14.7804441849075	34.29	-3.41717737501313	33.1199999999999	-1.34906371602028	33.6599999999999	47.8188573139278	33.1999999999998	6.11323270493358	33.8600000000001	58.9542450029512	33.3699999999999	8.18281990495962	33.9500000000003	93.134563411013	33.5899999999997	7.36151382795924	34.6199999999999	152.322156660944	33.6999999999998	6.03141634201165	36.6300000000001	265.103927873952
35.45	90.9744205540619	33.9399999999999	20.7833448620249	33.67	15.8270297499712	34.01	391.900419264061	34.9199999999998	-252.320388281987	34.46	-516.302004509953	33.8399999999999	-352.242821678033	35.8999999999999	2537.59011699503	33.8	-279.58826084398	34.1099999999999	-553.300663005984	33.9400000000001	-349.02342973794	34.3199999999999	4.28724420794424	42.21	5445.85354504397	34.2800000000002	-14.8004917409708	34.3899999999999	-3.68644147499708	33.29	-1.34209252905748	33.77	47.8735732459654	33.3099999999999	5.85651067490289	33.96	58.9234366599385	33.4699999999998	7.87853778501812	34.0500000000002	93.269362115052	33.6999999999998	7.52714916791319	34.7199999999998	152.093807983988	33.7999999999997	5.9449217750398	36.7399999999998	265.058199797977
35.5500000000001	91.1458589930589	34.1	20.4301758819838	33.77	15.8762516580282	34.16	391.979298801061	35.02	-252.529441832053	34.5599999999999	-516.50804676899	33.9399999999998	-352.839112530091	36	2537.41367091698	33.8999999999999	-279.688582116933	34.24	-553.356504463977	34.04	-349.292428846979	34.4200000000001	4.13609399402048	42.4400000000001	5449.60367952604	34.3800000000001	-14.7875024130144	34.5	-4.0261963630428	33.3900000000003	-1.32154717800859	33.8699999999999	47.9418940609548	33.4099999999999	5.56777009092002	34.0600000000004	58.9097875620155	33.5799999999999	7.52961654302453	34.21	93.4060270170676	33.7999999999997	7.73116911693705	34.8200000000002	151.87439737997	33.9000000000001	5.9094071510799	36.8400000000001	265.021393694951
35.65	91.3204042769848	34.2199999999999	20.0251964939753	33.88	15.8841500190192	34.3099999999999	391.96569309604	35.1199999999999	-252.76708741103	34.6600000000001	-516.734753721948	34.05	-353.455026209076	36.1499999999999	2537.10314051807	34	-279.758468087948	34.3499999999999	-553.415959568952	34.1400000000001	-349.600623202946	34.52	3.95179229792575	42.5900000000001	5453.54376599198	34.48	-14.7571842169327	34.5999999999999	-4.43644204005977	33.4900000000002	-1.28742766401047	33.9699999999998	48.0238197590097	33.5100000000002	5.2470109509386	34.2200000000003	58.9132977089548	33.6799999999998	7.15175048503625	34.3099999999999	93.549523750994	33.8999999999996	7.93699244593427	34.9200000000001	151.705848991924	34	5.93326899900148	36.9400000000001	265.019303406916
35.76	91.4245214070206	34.3199999999999	19.5779945789809	33.9799999999999	15.8507248319211	34.41	391.89099738303	35.24	-253.033325019032	34.76	-516.96683125499	34.1499999999999	-354.059423340004	36.29	2536.69924286908	34.1699999999998	-279.826214464947	34.45	-553.479947933965	34.25	-349.944943376954	34.6200000000001	3.73433912102428	42.7399999999998	5457.30816789001	34.5900000000001	-14.7095371529531	34.6999999999998	-4.79213647008692	33.5900000000001	-1.25744415299778	34.0700000000002	48.1563393939268	33.6100000000001	4.95800845999383	34.3200000000002	58.8888330819373	33.7799999999997	6.8167444089795	34.4200000000001	93.6998523179682	34.0099999999998	8.14461915399534	35.02	151.629740938006	34.1700000000001	6.00811079107189	37.0500000000002	265.079405447977
35.86	91.4196751600684	34.42	19.0885701390471	34.0799999999999	15.777767119971	34.51	391.783009742085	35.3499999999999	-253.311317933026	34.8799999999999	-517.220846590021	34.3099999999999	-354.683443298086	36.3899999999999	2536.26670704398	34.28	-279.879883555964	34.5599999999999	-553.547549945961	34.3599999999999	-350.325389366958	34.73	3.52777060800236	42.8899999999999	5460.74077820492	34.6900000000001	-14.6499982579371	34.8099999999999	-5.11139223806367	33.7000000000003	-1.2397848360024	34.1799999999998	48.3527674219886	33.7199999999998	4.70569788797093	34.4200000000001	58.7929019759486	33.8899999999999	6.55809904901616	34.52	93.8214585439709	34.1099999999997	8.36667027499516	35.1799999999998	151.604495100969	34.2799999999997	6.13393252706373	37.1599999999999	265.174223303006
35.96	91.3444007600219	34.53	18.6904240400736	34.24	15.6411337709415	34.62	391.625934438025	35.46	-253.640092258024	34.98	-517.478741882996	34.4199999999998	-355.240292118083	36.52	2535.80553304198	34.3799999999999	-279.931413052964	34.6600000000001	-553.608425979974	34.47	-350.669339894012	34.8300000000002	3.3327049440004	43.0299999999997	5464.13667456795	34.7900000000004	-14.5688153969559	34.9099999999999	-5.39420934501322	33.8000000000002	-1.22626152108296	34.3400000000001	48.5997893870262	33.8200000000002	4.48514396589417	34.5300000000002	58.6689960970261	33.9899999999998	6.34231366905169	34.6300000000001	93.8786726310354	34.2599999999998	8.58305181191099	35.29	151.630111480927	34.3800000000001	6.36159862801833	37.29	265.307352085983
36.13	91.198698208018	34.63	18.3608124219745	34.3399999999999	15.4649678969463	34.72	391.435567205008	35.5599999999999	-253.98062188799	35.0999999999999	-517.769993232946	34.52	-355.737335020081	36.6199999999999	2535.31572086297	34.4899999999998	-279.98080295697	34.76	-553.681159819007	34.5699999999999	-350.973540706036	34.9300000000001	3.1491421299279	43.1900000000001	5467.81568635299	34.9000000000001	-14.4757407039151	35.0099999999998	-5.58474688807564	33.9000000000001	-1.22978148101538	34.4400000000001	48.8502949549456	33.9200000000001	4.30141291599284	34.6300000000001	58.4790315019745	34.0899999999997	6.1693882689724	34.73	93.8952512880178	34.3699999999999	8.76994185898639	35.3899999999999	151.667353741004	34.4899999999998	6.64576534302341	37.5100000000002	265.497346338975
36.24	91.00799022508	34.73	18.0997352830445	34.4399999999999	15.265554420921	34.8199999999999	391.218600778075	35.6599999999999	-254.351759262022	35.28	-518.065124539021	34.6199999999999	-356.167206785017	36.7299999999998	2534.79727050899	34.5899999999999	-280.048829475959	34.8699999999999	-553.773397052964	34.6700000000001	-351.24124605602	35.03	3.008378658933	43.4200000000001	5471.48084229002	35	-14.4021902149234	35.1599999999999	-5.62954014003481	34.0100000000002	-1.23544251709973	34.54	49.118008440928	34.02	4.18986670990762	34.73	58.1964052389594	34.1999999999998	6.0957650190403	34.8300000000004	93.8811257840371	34.48	8.94563102997381	35.4899999999998	151.723111261958	34.5900000000001	6.98643267207899	37.6300000000001	265.731309139937
36.34	90.7850645220378	34.8299999999999	17.9048965529773	34.55	15.0472794589405	34.93	391.020329431058	35.76	-254.743297756022	35.3900000000001	-518.36413580304	34.7199999999998	-356.529907413005	36.8499999999999	2534.34571258401	34.6999999999998	-280.122035137993	34.97	-553.885137684006	34.77	-351.469386512008	35.2	2.93274169803226	43.5700000000002	5475.17589164397	35.1600000000003	-14.3617322509044	35.2799999999997	-5.58205382708366	34.1100000000001	-1.23438954506128	34.6399999999999	49.3892055300194	34.1700000000001	4.11861774693989	34.8300000000004	57.8436843139798	34.3499999999999	6.09639036701992	34.9400000000001	93.8362961189796	34.5799999999999	9.11011932589645	35.5999999999999	151.797384043903	34.6999999999998	7.33524670204133	37.7600000000002	266.009240488984
36.4400000000001	90.5299211000283	34.93	17.8316747350209	34.65	14.8092475009207	35.03	390.826854121997	35.8699999999999	-255.163655731053	35.49	-518.691293414008	34.8199999999999	-356.858932851083	36.9599999999998	2533.95423831705	34.8	-280.200419943981	35.0699999999999	-554.014542484992	34.8699999999999	-351.679143015986	35.3199999999999	2.89990407998175	44.1599999999999	5479.03980502792	35.27	-14.3407984919577	35.3899999999999	-5.47851312308012	34.21	-1.22662256603689	34.7399999999998	49.6638862219925	34.27	4.08766602595279	34.9400000000001	57.4208687270357	34.46	6.17126431200177	35.04	93.7488492030525	34.6799999999998	9.26340674789117	35.6999999999998	151.849755184003	34.7999999999997	7.69496776808865	37.8600000000001	266.279782473021
36.5500000000001	90.2754835060477	35.03	17.8246913260409	34.76	14.5514585449291	35.17	390.638174854075	35.97	-255.612833188025	35.5899999999999	-519.055626293948	34.9299999999998	-357.197680082095	37.0799999999999	2533.62284770697	34.8999999999999	-280.293422326963	35.24	-554.187840830991	34.97	-351.906826207028	35.4200000000001	2.91110217801815	44.3499999999999	5483.08971884398	35.3700000000003	-14.3393889359231	35.4899999999998	-5.29821577299572	34.3200000000002	-1.19576519603015	34.8400000000001	49.8800282859975	34.3699999999999	4.08714100592533	35.0400000000004	57.0149418920209	34.5599999999999	6.28688611800499	35.1400000000003	93.6306981260486	34.79	9.37471993597683	35.8000000000002	151.864051205962	34.9000000000001	8.06283553504272	37.9699999999998	266.53933997693
36.65	90.0408569580122	35.1999999999999	17.8384586050697	34.86	14.3221988159894	35.28	390.492575828034	36.0799999999999	-256.012777915998	35.6900000000001	-519.457134442973	35.03	-357.546149105019	37.1999999999998	2533.33204328999	35	-280.404701653993	35.3499999999999	-554.378803348982	35.0799999999999	-352.152436085021	35.52	2.98742635493454	44.5500000000002	5487.32563309102	35.4700000000003	-14.4061866739094	35.5899999999997	-5.06186403208631	34.4200000000001	-1.11806015104321	34.9499999999998	50.0611868890246	34.4699999999998	4.12051705700378	35.1400000000003	56.6218678629866	34.6700000000001	6.44967967002685	35.3400000000001	93.530930107022	34.8899999999999	9.4495901839764	35.9000000000001	151.856445585963	35.0099999999998	8.3481624990327	38.0799999999999	266.779937559932
36.75	89.806936240052	35.3	17.8610926179772	34.9699999999999	14.1249589199788	35.39	390.383364310992	36.24	-256.361701653987	35.8	-519.836865659954	35.1299999999999	-357.889609484005	37.3299999999999	2533.11727201299	35.0999999999999	-280.530598558016	35.46	-554.619444000991	35.22	-352.422481155031	35.6200000000001	3.10778624702834	44.6700000000001	5491.43112559193	35.5800000000004	-14.5254836879758	35.6999999999998	-4.77464885807422	34.52	-1.01726471507391	35.0499999999997	50.2073620330066	34.5700000000002	4.18431980892819	35.25	56.2456825859954	34.77	6.64395065996359	35.4400000000001	93.4445795099919	34.9899999999998	9.50630810598341	36	151.840717084951	35.1700000000001	8.51099127601174	38.1799999999998	266.988678299981
36.85	89.5992967730308	35.41	17.9044773179839	35.0699999999999	13.95624825102	35.49	390.310540304085	36.3599999999999	-256.661392663091	35.9000000000001	-520.211548035036	35.2399999999998	-358.273814773042	37.4399999999998	2532.94308692898	35.2199999999998	-280.644198099935	35.5599999999999	-554.908843174985	35.3299999999999	-352.774452996982	35.72	3.23867193094429	44.8099999999999	5495.63052548001	35.6800000000003	-14.6972799769856	35.7999999999997	-4.50814756106865	34.6199999999999	-0.88452380509807	35.1599999999999	50.2911050859893	34.6799999999998	4.24666165997678	35.3500000000004	55.9089530689789	34.8699999999999	6.81959198300319	35.54	93.371646335072	35.0999999999999	9.52171126596113	36.1500000000001	151.818026920978	35.2999999999997	8.59127925104985	38.3400000000001	267.138085685019
36.96	89.4123268830072	35.51	17.9686127059995	35.2299999999999	13.8151712980061	35.59	390.260204766037	36.47	-256.96889121798	36.01	-520.564453477959	35.3499999999999	-358.653011416095	37.54	2532.78247904507	35.3199999999999	-280.743001016958	35.6600000000001	-555.247920484931	35.4300000000001	-353.150860030951	35.8199999999999	3.35837442503362	44.9699999999998	5499.92383275401	35.7800000000002	-14.8944389000008	35.9000000000001	-4.24424755499331	34.7200000000003	-0.711649228037459	35.27	50.2872634399409	34.7800000000002	4.29141859194715	35.46	55.6517526249536	34.9699999999998	6.97660364096464	35.6500000000001	93.3121305830582	35.2599999999998	9.48317863094417	36.3099999999999	151.787213874968	35.4000000000001	8.58902642403336	38.4899999999998	267.255636228015
37.0600000000001	89.2516382440363	35.62	18.0101714749981	35.3299999999999	13.7467030999687	35.6899999999999	390.262159029021	36.5699999999999	-257.245171213071	36.1400000000001	-520.910410828947	35.4499999999998	-359.070596396009	37.6399999999999	2532.61595089703	35.4299999999998	-280.829506570967	35.76	-555.636675929009	35.53	-353.588012897035	35.9300000000001	3.46627554495171	45.1100000000001	5504.03310618401	35.8900000000003	-15.1401833919635	36.0099999999998	-3.98294884098505	34.8200000000002	-0.518337045036787	35.3699999999999	50.220989703007	34.8800000000001	4.3235258739287	35.5600000000004	55.4305895459493	35.0699999999997	7.10571521096881	35.75	93.3102233100271	35.3599999999997	9.40333123298842	36.4099999999999	151.748277948968	35.5099999999998	8.4615742260894	38.5999999999999	267.326164258975
37.22	89.1172308570276	35.7199999999999	18.0518974859751	35.4399999999999	13.726700543998	35.8	390.300607358085	36.6699999999998	-257.529258754062	36.26	-521.219943986011	35.55	-359.51503137801	37.75	2532.49127761501	35.53	-280.903714761962	35.8699999999999	-556.047019132961	35.6400000000001	-354.107155132965	36.03	3.56237529001646	45.2599999999998	5507.79323995596	35.9900000000002	-15.4112905179318	36.1700000000001	-3.77084688204832	34.9200000000001	-0.304587259051914	35.4699999999998	50.1158390439969	34.98	4.34298350694462	35.6600000000003	55.2454638329891	35.1700000000001	7.21619711396215	35.8500000000004	93.3455596400563	35.46	9.29323165598817	36.5099999999998	151.754141419929	35.6100000000001	8.25426640699334	38.71	267.357645220955
37.33	88.988632160067	35.8199999999999	18.0937907390444	35.54	13.7551636299804	35.9	390.362164285079	36.78	-257.821153841064	36.3699999999999	-521.522529051026	35.6499999999999	-359.993681582068	37.8599999999999	2532.40845920106	35.6299999999999	-280.948508751976	35.97	-556.454581723983	35.74	-354.705032488027	36.1900000000001	3.57098300798953	45.48	5511.47559301694	36.0900000000001	-15.6781417189222	36.29	-3.60275072102922	35.0300000000002	-0.117914431029931	35.5799999999999	49.9725794919641	35.0900000000001	4.34284275195296	35.77	55.1044473789943	35.2799999999997	7.26730149006016	35.96	93.4131739360282	35.5699999999997	9.12971746390667	36.6100000000001	151.797914908002	35.7199999999998	7.96710296708625	38.8099999999999	267.338963121915
37.4300000000001	88.8530544410742	35.92	18.1596191430344	35.64	13.8251111490035	36	390.44682980898	36.8799999999999	-258.17305490898	36.48	-521.818166023991	35.75	-360.506547008072	37.9699999999998	2532.32967642407	35.7299999999998	-281.006232242021	36.0699999999999	-556.859363700937	35.8399999999999	-355.381644959948	36.3099999999999	3.52560862393148	45.6300000000001	5514.90790449293	36.2600000000002	-15.9271686740112	36.3899999999999	-3.47866035701827	35.1300000000001	0.0416814380059805	35.6799999999998	49.8049353640226	35.1999999999998	4.31191485995441	35.8700000000003	55.004121787988	35.3899999999999	7.28527292096715	36.0599999999999	93.5093053129776	35.6700000000001	8.93595109289436	36.7199999999998	151.879598413984	35.8200000000002	7.67999867900926	38.9400000000001	267.270117961971
37.5400000000001	88.710497700049	36.03	18.2841777550493	35.75	13.9573750279851	36.17	390.568609528032	36.98	-258.536340046021	36.8799999999999	-522.09189151597	35.8599999999999	-360.962120543036	38.1299999999999	2532.25730156498	35.8299999999999	-281.076885233006	36.23	-557.267267573025	35.9400000000001	-356.02200939104	36.4100000000001	3.42625213602332	45.7799999999997	5517.95120376994	36.3700000000003	-16.1719397040088	36.4899999999998	-3.39156380107397	35.2800000000002	0.162692477942983	35.7799999999997	49.6129066589219	35.3000000000002	4.26138857892511	35.98	54.947905455947	35.4899999999998	7.27011140600098	36.2000000000003	93.6458668610385	35.77	8.7119325439744	36.8200000000002	151.996869502909	35.9200000000001	7.39839905804729	39.04	267.174991141928
37.64	88.5721852899906	36.13	18.4326715170755	35.8499999999999	14.1311233409169	36.33	390.71349784399	37.0899999999999	-258.911009252984	37	-522.337905610016	35.9599999999998	-361.35622907409	38.24	2532.21961229303	35.9299999999998	-281.165466248012	36.3399999999999	-557.652063963928	36.05	-356.644115067979	36.51	3.30333105296177	45.9200000000001	5520.74446146094	36.4700000000003	-16.4124548089148	36.5899999999997	-3.36216330504158	35.3800000000001	0.248438366952541	35.8899999999999	49.4467985939764	35.4000000000001	4.1961991809103	36.0800000000004	54.8923066760381	35.5999999999999	7.22181694504798	36.3300000000004	93.8109454890537	35.8699999999999	8.51428276996558	36.9200000000001	152.179587595924	36.02	7.11685858902911	39.1399999999999	267.057177774973
37.74	88.4239621519782	36.23	18.6278442920411	35.9599999999999	14.3222129739797	36.4399999999999	390.851839865036	37.24	-259.330604017009	37.1099999999999	-522.556208306014	36.0599999999999	-361.693045713992	38.3599999999999	2532.22732587005	36.04	-281.271975286927	36.4400000000001	-558.039982248943	36.21	-357.229972702953	36.6200000000001	3.13575501002106	46.0700000000002	5523.28767756796	36.5800000000004	-16.5883575759835	36.6999999999998	-3.36975661502947	35.48	0.270415059958395	35.9899999999998	49.3211035150125	35.5	4.11287229496793	36.2200000000003	54.8894786700203	35.6999999999998	7.15893038398008	36.4300000000003	93.9638114440413	35.98	8.33747047897759	37.0299999999997	152.397893272905	36.1700000000001	6.88072102207116	39.3099999999999	266.921512754948
37.85	88.2799833450463	36.3299999999999	18.87098685404	36.0599999999999	14.5300258009229	36.54	390.990328323028	37.3799999999999	-259.796912599995	37.27	-522.776275704018	36.2299999999998	-361.979935684076	38.4599999999998	2532.28044229706	36.1799999999998	-281.425298580984	36.54	-558.382285680977	36.3199999999999	-357.784549298003	36.72	2.94461437101745	46.21	5525.74975514199	36.6800000000003	-16.7135585450069	36.7999999999997	-3.40396181798042	35.5900000000001	0.252379841981565	36.0900000000001	49.2213290749532	35.5999999999999	4.00251074790958	36.3300000000004	54.9353854939909	35.7999999999997	7.08264275203874	36.5300000000002	94.1007038379666	36.0799999999999	8.18149567191995	37.1999999999998	152.631875633006	36.27	6.74565576900932	39.4200000000001	266.779112070935
37.95	88.1241949110745	36.43	19.1502152490557	36.17	14.7580524239856	36.65	391.128963218989	37.48	-260.308146740044	37.3699999999999	-522.994072591018	36.3399999999999	-362.223591783049	38.5699999999999	2532.37896157304	36.3	-281.610007368954	36.6399999999999	-558.683957154926	36.4200000000001	-358.250353274002	36.8199999999999	2.7969289859584	46.4299999999998	5527.97040620794	36.7800000000002	-16.7880577149617	36.9000000000001	-3.47587950807338	35.6900000000001	0.194332709952505	36.2399999999998	49.161199590003	35.6999999999998	3.86511454189531	36.4300000000003	55.0300271460173	35.9000000000001	7.01681657096742	36.6300000000001	94.2253835589781	36.1799999999998	8.09268322291246	37.3099999999999	152.880373459993	36.3800000000001	6.67170544500095	39.54	266.629975723959
38.0500000000001	87.9622085279834	36.54	19.4655294790209	36.3199999999999	15.0062928439638	36.75	391.267744554057	37.5799999999999	-260.767062613013	37.48	-523.213634179001	36.4399999999998	-362.469767567063	38.6799999999998	2532.51663305298	36.3999999999999	-281.856026062997	36.75	-558.940013776009	36.52	-358.68487620894	36.9300000000001	2.72373454697572	46.5900000000001	5529.94963076196	36.8800000000001	-16.8254234089318	37.0099999999998	-3.57440908999251	35.79	0.0962736659175789	36.3400000000001	49.1621248139609	35.8000000000002	3.72306117196786	36.5300000000002	55.1802404160071	36	6.9587532669857	36.7400000000002	94.3569465620158	36.3099999999999	8.1095017599182	37.4099999999999	153.144547968964	36.48	6.6588700479997	39.6599999999999	266.456062042948
38.1800000000001	87.7884125180799	36.64	19.7473394280223	36.42	15.2330832099778	36.85	391.371494707982	37.6800000000001	-261.168175600005	37.5799999999999	-523.423360636002	36.55	-362.718463037027	38.78	2532.71295420302	36.5	-282.160855401003	36.8499999999999	-559.141849549974	36.6199999999999	-359.088118104978	37.03	2.6939953619376	46.7399999999998	5531.82639942202	36.98	-16.8267880369513	37.1599999999999	-3.69955056407889	35.9000000000001	-0.0235283130223252	36.4400000000001	49.1989521379992	35.9099999999999	3.57635063789985	36.6300000000001	55.4341425810208	36.1100000000001	6.91772326399587	36.8400000000001	94.4631148810231	36.4099999999999	8.19348265690678	37.52	153.424399161963	36.5799999999999	6.69625854800415	39.7600000000002	266.268941583917
38.35	87.6028068830692	36.75	19.9850519189795	36.53	15.4412959980164	36.95	391.447380106001	37.78	-261.516970319008	37.6900000000001	-523.596245957947	36.6499999999999	-362.978024422091	38.8899999999999	2532.89187222106	36.6099999999999	-282.524495382972	36.95	-559.291325477943	36.73	-359.432321641975	37.1900000000001	2.70771142993453	46.9099999999999	5533.72315234401	37.0900000000001	-16.8153745360087	37.27	-3.85312324601728	36	-0.16032646703934	36.5499999999997	49.2716815620042	36.0100000000002	3.41261139794824	36.73	55.7436163629745	36.2799999999997	6.88445613900512	36.9500000000003	94.5642533920363	36.5099999999998	8.33909461891835	37.6199999999999	153.647186676949	36.6900000000001	6.79958296802852	39.8800000000001	266.060638903923
38.46	87.4304354920241	36.85	20.189260129996	36.63	15.6280587309539	37.0599999999999	391.488881166993	37.8899999999999	-261.837554544059	37.79	-523.732290144949	36.75	-363.300898079046	39	2533.05338711107	36.7099999999998	-282.946946009929	37.05	-559.412809931928	36.8299999999999	-359.709265567972	37.29	2.82071493393232	47.0599999999999	5535.47762087203	37.2000000000003	-16.8190039859155	37.3699999999999	-4.04031809603111	36.0999999999999	-0.290363512021941	36.6500000000001	49.3513283929587	36.1700000000001	3.24768936400233	36.8300000000004	56.1046258169426	36.3800000000001	6.85895189099028	37.0500000000002	94.6603620950555	36.6099999999997	8.55377209097696	37.73	153.825932032987	36.79	6.95313128301223	39.9899999999998	265.853385984997
38.5600000000001	87.2745645890518	36.9599999999999	20.3480801060323	36.74	15.7968620139854	37.21	391.495997889024	37.99	-262.079518099995	37.9000000000001	-523.831493197008	36.8599999999999	-363.634637652012	39.1399999999999	2533.18887594105	36.8099999999999	-283.397859967977	37.1600000000001	-559.506302912951	36.9400000000001	-359.918949881944	37.3900000000001	2.9994959479609	47.21	5537.18479961401	37.3100000000004	-16.8376763879223	37.4699999999998	-4.26113511105086	36.2000000000003	-0.41363945001649	36.75	49.4341497759478	36.2800000000002	3.11817015392535	36.9400000000001	56.4645247729914	36.4899999999998	6.83612988802906	37.2000000000003	94.7780587209763	36.7199999999998	8.81435263295316	37.8400000000001	153.956091652958	36.9000000000001	7.07970106805078	40.1100000000001	265.629141158001
38.6600000000001	87.1351941750618	37.1	20.4112245489796	36.8399999999999	15.8916333689376	37.34	391.454724674986	38.0899999999999	-262.291482900991	38	-523.879397536007	36.9599999999998	-364.024996696003	39.26	2533.30696164198	36.9099999999999	-283.849812106951	37.27	-559.553232636972	37.04	-360.136707999004	37.5	3.24405447202025	47.4200000000001	5538.84468857098	37.4100000000003	-16.8957470899613	37.5699999999997	-4.49337310203646	36.3099999999999	-0.511911192006664	36.8499999999999	49.5238885670233	36.3800000000001	3.01286501689901	37.0400000000004	56.8198948379859	36.5899999999997	6.81868870503877	37.3000000000002	94.8982473120168	36.8199999999997	9.12083624598381	37.9499999999998	154.038826751957	37	7.17384680604027	40.2800000000002	265.40594609196
38.77	87.0133196069673	37.2099999999999	20.4134885140093	36.9399999999999	15.9332047219323	37.4399999999999	391.379067124035	38.25	-262.473448946025	38.1099999999999	-523.854797075956	37.0599999999999	-364.518375066041	39.3699999999999	2533.381269492	37.01	-284.300303164969	37.3899999999999	-559.562205098018	37.1500000000001	-360.344550633044	37.6000000000001	3.49231912196046	47.6300000000001	5540.52371237503	37.52	-16.9688607439866	37.6799999999998	-4.76474459503606	36.4100000000003	-0.596686609014796	36.96	49.5953921570162	36.48	2.93177395599287	37.1400000000003	57.1707360120399	36.6999999999998	6.80662834201939	37.4100000000003	95.0209278680632	36.9200000000001	9.39628567289219	38.0500000000002	154.044277911908	37.1599999999999	7.24101401408461	40.3899999999999	265.176959737005
38.87	86.9230959419838	37.3099999999999	20.3548720020308	37.04	15.9215760729694	37.54	391.270145766043	38.3799999999999	-262.660493243061	38.4000000000001	-523.82373303999	37.1599999999999	-365.110599647096	39.51	2533.42057969201	37.1799999999998	-284.761728995022	37.5	-559.533220296998	37.25	-360.560467069945	37.7	3.74552178993781	47.7799999999997	5542.22290307803	37.6200000000003	-17.094150825983	37.7799999999997	-5.04753706400152	36.5100000000002	-0.658472178088232	37.0599999999999	49.6290484990141	36.5799999999999	2.87489696790999	37.2900000000004	57.420813738986	36.7999999999997	6.76325125800759	37.5100000000002	95.1664652669706	37.0299999999997	9.62497291789077	38.1599999999999	154.002304551	37.2799999999997	7.28120269104693	40.5100000000002	264.945322642916
38.97	86.8503681230095	37.42	20.2565613680008	37.15	15.8510024699581	37.65	391.141172918992	38.48	-262.828508019084	38.5	-523.786205426973	37.26	-365.801670438032	39.6199999999999	2533.42489224303	37.29	-285.20520336599	37.5999999999999	-559.490646606946	37.3599999999999	-360.768014802943	37.8	4.0024305830002	47.9299999999998	5543.76675281901	37.73	-17.2030078720127	37.8800000000001	-5.34694146301717	36.6199999999999	-0.697267898999598	37.1599999999999	49.6393499399801	36.6900000000001	2.89237400795628	37.4000000000001	57.5140634589388	36.9000000000001	6.68736642205658	37.6100000000001	95.2996474690053	37.1299999999997	9.82262597790395	38.2799999999997	153.934406131953	37.3800000000001	7.22574374606211	40.6100000000001	264.699918817996
39.14	86.8016686400779	37.52	20.1030643710283	37.26	15.6862433619835	37.75	390.992148582995	38.5899999999999	-262.97749327307	38.6099999999999	-523.729521362952	37.3699999999999	-366.486694727996	39.7199999999998	2533.39420714497	37.3899999999999	-285.659612510017	37.71	-559.466254824997	37.46	-360.985035665976	37.9000000000001	4.20449450894012	48.0900000000001	5545.32499154197	37.8300000000004	-17.2954318829852	37.98	-5.60479306102479	36.7200000000003	-0.706338555005459	37.29	49.6262964799143	36.79	2.95880820692673	37.5	57.5065497330343	37	6.58016486499946	37.7200000000003	95.4167135870421	37.2599999999998	9.96608241291597	38.46	153.845126233932	37.48	7.11188221907832	40.7199999999998	264.440748263951
39.24	86.7836045250669	37.63	19.909873250981	37.36	15.4625392999606	37.85	390.820967841023	38.6900000000001	-263.176050469042	38.71	-523.666373721994	37.4799999999998	-367.20789925505	39.8199999999999	2533.34767320007	37.5	-286.070106125976	37.8099999999999	-559.465027846954	37.5699999999999	-361.193687824994	38.01	4.32067787403412	48.2599999999998	5546.89761924601	37.9300000000003	-17.3714228579911	38.0899999999997	-5.83219245402233	36.8200000000002	-0.692419364099806	37.3899999999999	49.5973738279645	36.8899999999999	3.06301081695892	37.6000000000004	57.3948541670006	37.0999999999999	6.44704373405602	37.8200000000002	95.4794717090408	37.3599999999997	10.0375162759292	38.5700000000002	153.734464856939	37.5900000000001	6.9396181090724	40.8299999999999	264.197053269982
39.34	86.7895687450755	37.73	19.7305149930571	37.4699999999999	15.200722210011	37.96	390.648802714054	38.79	-263.429664224986	38.8099999999999	-523.64159764295	37.5799999999999	-367.923057281018	39.9299999999998	2533.28338746405	37.5999999999999	-286.449080064926	37.9100000000001	-559.504177660983	37.6700000000001	-361.393971279995	38.1100000000001	4.38201637302882	48.48	5548.58188866604	38.0300000000002	-17.3822701019617	38.23	-6.02913964098661	36.9200000000001	-0.669996294050179	37.4899999999998	49.547462284977	36.9900000000002	3.21427113090067	37.71	57.1360735409598	37.27	6.26057591000517	37.9300000000003	95.4879218360247	37.46	10.0753961949067	38.6799999999998	153.601915577951	37.6900000000001	6.72349121600746	40.9400000000001	263.975674888002
39.45	86.8195612999898	37.8299999999999	19.5755827729727	37.5699999999999	14.9146674859821	38.0599999999999	390.468486777081	38.8999999999999	-263.732849922008	38.9100000000001	-523.670169910019	37.6799999999998	-368.627995690076	40.04	2533.19709780897	37.7099999999998	-286.784138476946	38.02	-559.583704267993	37.78	-361.597925676051	38.24	4.38851000399154	48.6900000000001	5550.12147832497	38.1600000000003	-17.2732746909787	38.3599999999997	-6.14020956504646	37.0300000000002	-0.643816109004547	37.5999999999999	49.4816815489685	37.0999999999999	3.42496069197296	37.8100000000004	56.7783251329956	37.3800000000001	6.0481885129775	38.0300000000002	95.4030910399979	37.5699999999997	10.079722168939	38.79	153.49035933798	37.79	6.44778951402714	41.0500000000002	263.775287570979
39.5500000000001	86.8660867620292	37.9399999999999	19.4344834139883	37.68	14.6072476019299	38.1899999999999	390.306444665043	39	-264.037392014075	39.02	-523.752090523999	37.78	-369.260416142083	40.1699999999998	2533.08880423401	37.8099999999999	-287.063888357011	38.1199999999999	-559.740361360014	37.8800000000001	-361.813772266032	38.3700000000001	4.31265391296165	48.8299999999999	5551.57240374695	38.3100000000004	-17.0852250070084	38.4699999999998	-6.11833808898155	37.1300000000001	-0.613878808053414	37.6999999999998	49.4145239679256	37.21	3.68270795797798	37.9100000000003	56.321608940948	37.48	5.80988154297302	38.1700000000001	95.2639522490699	37.6700000000001	10.0819501899423	38.8899999999999	153.386774617957	37.9000000000001	6.1282250289878	41.1599999999999	263.584775328013
39.65	86.9258788850402	38.1	19.3072169159905	37.78	14.2784625589911	38.6	390.17076653306	39.0999999999999	-264.363270051035	39.1299999999999	-523.855074402036	37.8799999999999	-369.87276499508	40.3199999999999	2532.96712966801	37.9099999999999	-287.289790788009	38.25	-559.937395243992	37.98	-362.041511050961	38.47	4.17948916901878	48.9899999999998	5552.99814174396	38.4200000000001	-16.8335040029888	38.5699999999997	-6.0105893500122	37.27	-0.580184390059912	37.7999999999997	49.3629013369628	37.3099999999999	3.93671918993732	38.0100000000002	55.8780540940234	37.5799999999999	5.58029350997913	38.29	95.0620222290581	37.77	10.1027229359261	39	153.300248573942	38	5.83928783998999	41.3200000000002	263.422179829945
39.75	86.9989376710691	38.2199999999999	19.243499689992	37.88	13.998793460928	38.75	390.063557299072	39.24	-264.690504482019	39.25	-523.991814417968	37.9799999999998	-370.465042248043	40.4199999999998	2532.82345118407	38.01	-287.489270917945	38.3899999999999	-560.188394811007	38.0799999999999	-362.245458360007	38.5699999999999	3.98901577102606	49.1500000000001	5554.43057390403	38.52	-16.4937563309877	38.6700000000001	-5.82806394504587	37.3800000000001	-0.563928154065252	37.9099999999999	49.3230708009378	37.4200000000001	4.19628368399572	38.1200000000003	55.4528746459937	37.6900000000001	5.35672584101121	38.4000000000001	94.8163969360394	37.8799999999997	10.1213977299039	39.1599999999999	153.23027478496	38.1599999999999	5.59007223102981	41.4200000000001	263.269459405933
39.86	87.0720490520398	38.3199999999999	19.2245998090357	37.99	13.784988177008	38.85	389.984816962055	39.3499999999999	-265.019095307025	39.3499999999999	-524.189316577008	38.0899999999999	-370.95279442201	40.53	2532.62143309405	38.1799999999998	-287.662328750002	38.5	-560.481056621938	38.22	-362.427885806028	38.6700000000001	3.77226941293429	49.3499999999999	5555.773479545	38.6200000000003	-16.0903373370047	38.7799999999997	-5.55301670101471	37.48	-0.557385237016206	38.0099999999998	49.2950323599644	37.52	4.4521121459411	38.2200000000003	55.0408565419502	37.79	5.13917853606927	38.5	94.5270763710369	37.98	10.1764431979063	39.27	153.177359673009	38.29	5.37148391902065	41.5300000000002	263.13897060993
39.96	87.1486064130522	38.42	19.2505172740312	38.0999999999999	13.6202988389869	38.95	389.940591414984	39.46	-265.309120583993	39.45	-524.342504435026	38.2199999999998	-371.326169534086	40.6299999999999	2532.39360519297	38.3	-287.772779572947	38.5999999999999	-560.815380678946	38.3599999999999	-362.586521775938	38.78	3.52109046593796	49.5700000000002	5556.95836993095	38.73	-15.6232470229725	38.8800000000001	-5.21316014805961	37.5900000000001	-0.565302399081702	38.1100000000001	49.2890254149643	37.6199999999999	4.70420457497767	38.3400000000001	54.6901170589535	37.8899999999999	4.98250583200388	38.6000000000004	94.1940605330274	38.0799999999999	10.2699250079468	39.3699999999999	153.141503237975	38.3899999999999	5.18352290202984	41.6599999999999	263.032038989991
40.0600000000001	87.2252163679832	38.52	19.3106589069885	38.2299999999999	13.5393013910061	39.0599999999999	389.927863414982	39.5599999999999	-265.584688086051	39.5599999999999	-524.419092908033	38.3399999999999	-371.595019568076	40.7299999999998	2532.13996748002	38.3999999999999	-287.832016388961	38.7	-561.191366981006	38.46	-362.729587524996	38.8800000000001	3.23671082503552	49.73	5558.04126058592	38.8300000000004	-15.217266185914	38.98	-4.80849428402053	37.6900000000001	-0.587679641057548	38.25	49.3182189050003	37.7199999999998	4.91062026799227	38.4400000000001	54.4427670409959	37.9899999999998	4.91745663805432	38.7000000000003	93.9096688849759	38.1900000000001	10.3861151638966	39.4699999999998	153.092723179952	38.5	5.09311395308032	41.77	262.931643895968
40.1600000000001	87.2986126739761	38.63	19.3895607890227	38.3499999999999	13.5772363860269	39.17	389.936437887059	39.6599999999999	-265.845797815018	39.6600000000001	-524.451367080928	38.4499999999998	-371.811790879065	40.8499999999999	2531.83685002602	38.51	-287.840039198954	38.8099999999999	-561.535508142924	38.5599999999999	-362.881867671945	38.98	2.96921262497563	49.8899999999999	5559.04405612102	38.9300000000003	-14.8570118759608	39.0799999999999	-4.43314738606659	37.79	-0.653332372053228	38.3600000000001	49.3694438910097	37.8299999999999	5.09675609293936	38.5500000000002	54.2427419279647	38.0999999999999	4.9132820460045	38.8000000000002	93.6595278170671	38.3599999999997	10.5250136659834	39.5700000000002	153.02647592091	38.5999999999999	5.06301203108706	41.8800000000001	262.837785330021
40.26	87.3831371660572	38.73	19.4717306779921	38.4499999999999	13.6988632719977	39.28	389.970524666978	39.76	-266.052490666993	39.76	-524.439326953029	38.55	-371.95348960006	40.9599999999998	2531.47372695707	38.6099999999999	-287.824273152978	38.9100000000001	-561.844106723925	38.6600000000001	-363.06120405402	39.0900000000001	2.71859586598566	50.04	5559.96467099499	39.0400000000004	-14.5424840929991	39.1999999999998	-4.09708681104348	37.9000000000001	-0.755525373051569	38.46	49.4389575169407	37.9400000000001	5.2626120509558	38.6500000000001	54.0900417189505	38.1999999999998	4.9672834810508	38.9100000000003	93.4627332850368	38.46	10.6453351559139	39.6799999999998	152.942761458917	38.6999999999998	5.09321713502686	42	262.739262670948
40.36	87.485396877014	38.8299999999999	19.519704722029	38.5599999999999	13.9041820480088	39.38	390.001156597009	39.8699999999999	-266.194437092054	39.8599999999999	-524.371888442033	38.6499999999999	-372.062342471054	41.0599999999999	2531.052501217	38.7099999999998	-287.773090733026	39.01	-562.112254169961	38.77	-363.267596669971	39.22	2.47793281494069	50.1900000000001	5560.68355648802	39.1600000000003	-14.3312844559205	39.2999999999997	-3.79034520108235	38	-0.878808921015661	38.5599999999999	49.5251961759777	38.04	5.38960955395851	38.75	53.9742382979966	38.2999999999997	5.06503333997443	39.0100000000002	93.3176830950515	38.5599999999999	10.7334173039817	39.7799999999997	152.8425926399	38.7999999999997	5.16554070100028	42.0999999999999	262.629234867973
40.46	87.6053918060506	38.93	19.5334829210196	38.66	14.1914004490218	39.48	390.028333677037	39.97	-266.290835084988	39.97	-524.261080765996	38.75	-372.138349492047	41.2099999999998	2530.63823239404	38.8199999999999	-287.698887794022	39.1199999999999	-562.339950480919	38.8699999999999	-363.496502294993	39.3199999999999	2.25415120394246	50.4099999999999	5561.33459391697	39.27	-14.2781118900075	39.4000000000001	-3.54063508598301	38.0999999999999	-1.02318301401283	38.6700000000001	49.6230401679441	38.1799999999998	5.47357630898659	38.8500000000004	53.881377950006	38.4000000000001	5.17910450503223	39.1700000000001	93.2633501739701	38.6599999999999	10.8029224398933	39.8899999999999	152.704465106922	38.9099999999999	5.29395043304248	42.2399999999998	262.493332365921
40.5700000000001	87.7363351860367	39.03	19.4821091130279	38.76	14.5288150030183	39.58	390.038843591014	40.0799999999999	-266.365792418014	40.1299999999999	-524.106903925031	38.8499999999999	-372.201214628035	41.3099999999999	2530.20725055899	38.9199999999998	-287.624450338967	39.25	-562.519992877924	38.98	-363.790547384951	39.4200000000001	2.0735239950227	50.5999999999999	5561.93760235294	39.3700000000003	-14.3282674699776	39.5099999999998	-3.42169029602246	38.21	-1.21072784406806	38.77	49.7324894929534	38.3000000000002	5.51868460900096	38.9500000000003	53.8254143920085	38.5	5.30949697599681	39.27	93.2607615950474	38.7599999999998	10.8381225669518	39.9899999999998	152.549883215897	39.0099999999998	5.46447862700461	42.3499999999999	262.348575813917
40.6700000000001	87.8991758850134	39.15	19.3965394610132	38.87	14.9164257110215	39.6899999999999	390.014401109056	40.24	-266.399329541059	40.23	-523.973928084956	38.9499999999998	-372.27017075304	41.4199999999998	2529.78322564206	39.03	-287.549778368998	39.3499999999999	-562.689135051983	39.0799999999999	-364.107105483981	39.53	1.9226941250281	50.75	5562.47276272495	39.4700000000003	-14.4509852949568	39.6099999999997	-3.38644669307087	38.3099999999999	-1.41936322006586	38.8800000000001	49.8272062699243	38.4000000000001	5.55033132195604	39.0600000000004	53.7542181440358	38.6100000000001	5.39471293507177	39.3700000000003	93.2811701389937	38.8699999999999	10.8014935619849	40.1700000000001	152.336921819938	39.1700000000001	5.63651945299171	42.48	262.194965211961
40.77	88.0729650350531	39.25	19.2425497959903	38.9699999999999	15.3278077009418	39.79	389.923934157082	40.3399999999999	-266.411426006016	40.3299999999999	-523.890104385032	39.0599999999999	-372.32598499304	41.53	2529.36615764304	39.1799999999998	-287.475640218986	39.45	-562.847377001958	39.22	-364.464018427043	39.6300000000001	1.80166159202599	51.3699999999999	5562.916826692	39.5800000000004	-14.6795116369276	39.71	-3.43490427803772	38.4100000000003	-1.63903195300463	38.98	49.9005071899319	38.5	5.55196086497745	39.2200000000003	53.6625751500424	38.7399999999998	5.39289766197726	39.48	93.3229736119756	38.9699999999998	10.7136781049348	40.27	152.066087340927	39.2799999999997	5.80097862905404	42.5799999999999	262.010045172929
40.87	88.2643096699667	39.35	19.0367004159953	39.0799999999999	15.7462131039665	39.89	389.796409893052	40.8299999999999	-266.410950253999	40.45	-523.827481687022	39.2199999999998	-372.410884088026	41.6299999999999	2529.031529333	39.28	-287.401267553946	39.55	-563.002113614971	39.3199999999999	-364.897593546971	39.73	1.71042639692587	51.5700000000002	5563.29209024193	39.6800000000003	-14.9806002239075	39.8199999999997	-3.54712833700432	38.5100000000002	-1.87745890309543	39.0799999999999	49.9590755629242	38.6100000000001	5.53286253193619	39.3200000000002	53.5556994659601	38.8399999999997	5.34590587699313	39.5800000000004	93.3877742070308	39.0699999999997	10.5746761959153	40.3800000000001	151.736873356981	39.3800000000001	5.96695043702766	42.6799999999998	261.788300195008
40.97	88.4504744410606	39.4599999999999	18.7789913189818	39.2299999999999	16.188389789022	39.99	389.631828315032	40.95	-266.438084716015	40.5599999999999	-523.825095209986	39.3199999999999	-372.557570356093	41.7299999999998	2528.74681091805	39.3799999999999	-287.37275176502	39.6499999999999	-563.182895799969	39.4200000000001	-365.410102457986	39.8400000000001	1.66284400700079	51.73	5563.66601005902	39.7800000000002	-15.3542510549869	39.9200000000001	-3.7497885640505	38.6700000000001	-2.13464407306674	39.25	49.9977916870193	38.71	5.49303632192277	39.4200000000001	53.4335910920163	38.9499999999998	5.22631046203514	39.6800000000003	93.4755719240457	39.1799999999998	10.4118124919523	40.48	151.34927986594	39.4899999999998	6.13443487804943	42.7800000000002	261.528404729916
41.14	88.6348527340033	39.5599999999999	18.4694225059729	39.3299999999999	16.5909308169603	40.1	389.382351939048	41.0599999999999	-266.492829392064	40.6700000000001	-523.905722621976	39.4199999999998	-372.756191815029	41.8299999999999	2528.512002399	39.4899999999998	-287.378699849	39.76	-563.360172645957	39.52	-366.001545158952	39.9400000000001	1.67059842601702	51.8699999999999	5564.03858614397	39.8900000000003	-15.7259877969409	40.02	-4.01621526498275	38.77	-2.41058746007639	39.3499999999999	49.9851309059522	38.8099999999999	5.44082682097269	39.5300000000002	53.3280925459394	39.0499999999997	5.03145049901832	39.79	93.5443848320574	39.29	10.2082055489063	40.5900000000001	150.908934017934	39.5900000000001	6.27213575307906	42.8899999999999	261.264400072946
41.24	88.8174445490222	39.66	18.1699063010683	39.4399999999999	16.9626518659243	40.21	389.058175838045	41.1599999999999	-266.575184279986	40.77	-524.037078840024	39.52	-373.006748463013	41.9399999999998	2528.37444363502	39.6099999999999	-287.419111807935	39.8599999999999	-563.570697844966	39.6199999999999	-366.586668738023	40.04	1.69696458294766	52.0700000000002	5564.37131354096	39.9900000000002	-16.1111934010023	40.1599999999999	-4.29934430303547	38.8699999999999	-2.66553157405269	39.4499999999998	49.9342621629921	38.9099999999999	5.36896773996887	39.6300000000001	53.235268743947	39.1599999999999	4.79207489706823	39.8900000000003	93.6085865399718	39.3999999999996	9.98073681091682	40.6900000000001	150.453217380004	39.6900000000001	6.38341385206331	42.9899999999998	260.973830839021
41.34	88.9563521479886	39.76	17.8782710739824	39.54	17.2947372569752	40.3099999999999	388.657195094083	41.3099999999999	-266.70512893304	40.8699999999999	-524.219163864018	39.6199999999999	-373.270774557	42.04	2528.37518465799	39.7099999999998	-287.493987640005	39.96	-563.821598520917	39.72	-367.204052141005	40.1900000000001	1.74194247802006	52.21	5564.66619949401	40.1000000000004	-16.5098678669438	40.2599999999998	-4.57881355498557	38.98	-2.89507352408691	39.5599999999999	49.8451854549558	39.02	5.28472536700519	39.7400000000002	53.1551196860391	39.27	4.50818365504801	40	93.6681770480163	39.5	9.75004895792608	40.79	149.982129953969	39.7999999999997	6.46826917409271	43.0900000000001	260.679152414014
41.4400000000001	89.0322335700375	39.87	17.6154203800252	39.64	17.5871869899993	40.41	388.237344022059	41.4099999999999	-266.921384671036	40.98	-524.39607541794	39.7199999999998	-373.571120432075	42.1499999999999	2528.47317543706	39.8099999999999	-287.624093208933	40.0699999999999	-564.109177232922	39.8299999999999	-367.824082953007	40.29	1.8069412069508	52.4299999999998	5564.93803992794	40.2000000000003	-16.855518651937	40.3599999999997	-4.86459037608711	39.0799999999999	-3.10693817300489	39.6599999999999	49.7312673999204	39.1700000000001	5.19738899697586	39.8400000000001	53.092859428034	39.3800000000001	4.26348621704165	40.1000000000004	93.7263607439718	39.6099999999997	9.53026089689502	40.8899999999999	149.499055549995	39.9000000000001	6.55298693709483	43.2399999999998	260.380364797015
41.5500000000001	89.0644307770572	39.98	17.3813542189691	39.75	17.8062800939642	40.51	387.760980209009	41.51	-267.167493288071	41.1199999999999	-524.558306084941	39.8299999999999	-373.884935752017	42.25	2528.63588617697	39.9099999999999	-287.787125980003	40.1700000000001	-564.433433978934	39.9300000000001	-368.449032785975	40.3900000000001	1.88503303797916	52.5799999999999	5565.18683484398	40.3000000000002	-17.1437512949524	40.4699999999998	-5.1566747670222	39.1800000000003	-3.26631810003164	39.77	49.5741522800017	39.27	5.09640074790241	39.9500000000003	53.0519094129431	39.48	4.08607057397603	40.21	93.7945022310487	39.71	9.30771030095912	40.9899999999998	149.025498524907	40	6.6235994370345	43.3400000000001	260.102617300959
41.65	89.0563371530106	40.11	17.2009937759867	39.8499999999999	17.983720037023	40.61	387.26574606801	41.6099999999999	-267.443454781983	41.22	-524.715363281985	39.9299999999998	-374.202368535066	42.3499999999999	2528.88328205404	40.02	-287.971692950919	40.27	-564.735266935941	40.04	-369.036275184953	40.5	1.97621796996827	52.7399999999998	5565.39276517094	40.4000000000001	-17.3789602559964	40.5699999999997	-5.4017273420186	39.2800000000002	-3.35113311405166	39.8699999999999	49.3921958119472	39.3800000000001	4.97758832591444	40.0500000000002	53.0183159239641	39.5899999999997	3.94784873503795	40.3099999999999	93.8612369060365	39.8199999999997	9.08239716795833	41.1500000000001	148.539954522903	40.1599999999999	6.6940743770374	43.4400000000001	259.828889277969
41.75	88.975714631033	40.2099999999999	17.0433828890282	39.9499999999999	18.1195068189481	40.72	386.761836672008	41.72	-267.792101832015	41.3299999999999	-524.848934348938	40.04	-374.541852705988	42.4599999999998	2529.19169313805	40.1699999999998	-288.18836009998	40.3699999999999	-565.018105785953	40.3	-369.628436605012	40.6000000000001	2.05712799595403	52.8800000000001	5565.59848807797	40.5100000000002	-17.576528486984	40.6700000000001	-5.58935333401678	39.3900000000003	-3.38346340606677	39.9699999999998	49.2252282839445	39.48	4.84095173089827	40.1500000000001	52.9842087919405	39.6900000000001	3.87956960798874	40.4100000000003	93.9409383780685	39.9200000000001	8.8880843879906	41.2599999999998	148.11718668193	40.2599999999998	6.77113333608759	43.5500000000002	259.559180727933
41.85	88.8435120770055	40.3199999999999	16.908521559003	40.0599999999999	18.1960090809525	40.8199999999999	386.306691697996	41.8199999999999	-268.213434439076	41.46	-524.931068148931	40.1399999999999	-374.922621136989	42.5599999999999	2529.56111942706	40.27	-288.436359090952	40.48	-565.278520847983	40.4000000000001	-370.234483578997	40.7	2.12224448000597	53.0299999999997	5565.789011167	40.6500000000001	-17.6877324610132	40.77	-5.72994750905309	39.4900000000002	-3.35450319607844	40.0799999999999	49.0799330019627	39.5900000000001	4.70102354393021	40.25	52.9495880180093	39.79	3.9270289749993	40.52	94.0153214600059	40.02	8.72522853990176	41.3600000000001	147.761085234947	40.3600000000001	6.87196724902606	43.6500000000001	259.338402421918
41.95	88.6597294939975	40.42	16.8007530420482	40.16	18.194461451003	40.92	385.871343991994	41.9199999999998	-268.698584158983	41.5599999999999	-524.98971581997	40.26	-375.344673828067	42.6599999999999	2529.90946086004	40.3699999999999	-288.716458260978	40.5799999999999	-565.512814678982	40.51	-370.768291680974	40.8	2.17708605794087	53.1799999999998	5565.97183449901	40.7600000000002	-17.745818450976	40.8800000000001	-5.83347722408689	39.5900000000001	-3.22944506399381	40.2399999999998	48.949626659919	39.6900000000001	4.54307358791084	40.3500000000004	52.9039213270153	39.9000000000001	4.04837211704034	40.6200000000003	94.0827839580152	40.1299999999997	8.59337304393648	41.46	147.467759948995	40.4699999999998	6.97938518101182	43.75	259.176008570989
42.0500000000001	88.4630508049895	40.52	16.7140423640149	40.26	18.133629301019	41.02	385.455793551046	42.02	-269.189306345083	41.6600000000001	-525.024877360011	40.3599999999999	-375.762310109053	42.77	2530.23301268104	40.4799999999998	-288.984052535966	40.6800000000001	-565.684369950986	40.6099999999999	-371.229860910944	40.9100000000001	2.23998827493688	53.3499999999999	5566.14695807502	40.8600000000001	-17.750786455963	40.98	-5.87895634498636	39.7000000000003	-3.04309643001943	40.3499999999999	48.8343092570176	39.79	4.3818320389164	40.46	52.8577409939999	40	4.24359903104232	40.7200000000003	94.1433258730058	40.25	8.47885557197969	41.5700000000002	147.237210824983	40.5700000000002	7.09338713204488	43.8499999999999	259.062544964991
42.1800000000001	88.2421868110441	40.63	16.6544244990519	40.37	18.0452160989262	41.16	385.135325201986	42.1299999999999	-269.728433674004	41.76	-525.069540026948	40.4699999999998	-376.213196779077	42.8699999999999	2530.53547964498	40.5799999999999	-289.249707897966	40.78	-565.822737576923	40.71	-371.619191270042	41.01	2.29926712700035	53.5700000000002	5566.33407956497	40.96	-17.7114253939408	41.0799999999999	-5.89305456401235	39.8000000000002	-2.79545729301844	40.4499999999998	48.7973535699666	39.8899999999999	4.21312660489548	40.5600000000004	52.793158217014	40.0999999999999	4.4565337379936	40.8200000000002	94.1742179960556	40.3599999999997	8.40779008092341	41.6700000000001	147.07416847591	40.6799999999998	7.22809650198997	43.96	258.980990955024
42.28	88.0084267120083	40.73	16.5909432870421	40.4699999999999	17.91940148496	41.27	384.93841146601	42.28	-270.273133467981	41.8699999999999	-525.109731396014	40.5699999999999	-376.659667039007	42.9799999999998	2530.793191822	40.6799999999998	-289.502858364926	40.8799999999999	-565.927917555996	40.8199999999999	-371.999048511043	41.1100000000001	2.36660661698807	53.7199999999998	5566.50619505103	41.0600000000004	-17.6122580129459	41.2199999999998	-5.87577188105115	39.9100000000003	-2.51057544608102	40.5599999999999	48.8120982539613	39.9900000000002	4.04978797894273	40.6600000000003	52.7351256149586	40.2599999999998	4.69111729796623	40.9300000000003	94.1555729460788	40.46	8.36329512890188	41.77	146.941251332919	40.7799999999997	7.38015250101398	44.0599999999999	258.943461364993
42.38	87.7827193760368	40.8299999999999	16.5086263949661	40.5799999999999	17.7650011379455	41.37	384.836579819989	42.3799999999999	-270.825893245046	41.97	-525.14545146596	40.6699999999998	-377.12095376105	43.1299999999999	2530.95360078601	40.79	-289.74350394094	40.99	-565.99305052498	40.9200000000001	-372.330853689959	41.23	2.44200674694639	53.9200000000001	5566.66024240496	41.1900000000001	-17.4687615639186	41.3199999999997	-5.84789783101769	40.0100000000002	-2.19285377704637	40.6599999999999	48.8785433069552	40.0999999999999	3.88454987194109	40.77	52.6836431879474	40.3600000000001	4.94340864997866	41.0300000000002	94.1072781050707	40.5599999999999	8.34537071398245	41.8699999999999	146.838459394985	40.8899999999999	7.5495551310496	44.1599999999999	258.927500806976
42.48	87.6077110419828	40.93	16.4053021929931	40.68	17.5820150599293	41.48	384.800863109035	42.49	-271.358321237017	42.0799999999999	-525.189599263967	40.77	-377.598026899022	43.2299999999998	2531.05775656707	40.8899999999999	-289.966345666926	41.0899999999999	-566.011070068953	41.02	-372.635252688042	41.3500000000001	2.56176806601616	54.0700000000002	5566.80372168796	41.2900000000004	-17.3141823210017	41.4299999999998	-5.8151159710178	40.1100000000001	-1.84229228705135	40.77	48.9813453240231	40.1999999999998	3.71741228400424	40.8700000000003	52.6387109359803	40.46	5.17155307306894	41.1600000000003	94.0277312780609	40.6599999999999	8.35310367790498	41.98	146.758012198006	40.9899999999998	7.70192252105062	44.2800000000002	258.933109283021
42.59	87.4640597489815	41.04	16.2809706820326	40.78	17.4079739899753	41.58	384.83358603105	42.5899999999999	-271.907677655008	42.1900000000001	-525.25168220393	40.8799999999999	-378.113736786077	43.3399999999999	2531.10565916597	40.9899999999998	-290.193686078965	41.24	-565.989042603974	41.1300000000001	-372.912245506996	41.46	2.70062729703113	54.23	5566.936632899	41.4000000000001	-17.15768931399	41.5299999999997	-5.77174274303616	40.27	-1.52850581707753	40.8699999999999	49.1388600199798	40.3000000000002	3.5778355659204	40.9700000000003	52.6213934080033	40.5699999999997	5.35391290600273	41.2600000000002	93.891266745004	40.77	8.39572653592313	42.1500000000001	146.688763142947	41.0900000000001	7.83404957905987	44.3800000000001	258.941378369968
42.6900000000001	87.3517654960096	41.15	16.1477018150435	40.88	17.24187324794	41.68	384.897106175004	42.6900000000001	-272.473962500044	42.3	-525.322192870021	40.9799999999998	-378.668083423008	43.4399999999998	2531.10471809305	41.1099999999999	-290.425525178989	41.3399999999999	-565.956519040924	41.25	-373.181971443955	41.5599999999999	2.85858443896814	54.4400000000001	5567.02000108703	41.5	-16.9948880840138	41.6300000000001	-5.74444784103889	40.3800000000001	-1.25786485705248	40.9699999999998	49.3327316800105	40.4000000000001	3.47138412098502	41.0700000000002	52.6527081379982	40.6700000000001	5.51857614004803	41.3600000000001	93.709249108997	40.8699999999999	8.46400677198744	42.25	146.641858826911	41.1999999999998	7.9351162240755	44.48	258.941967504938
42.8000000000001	87.293406682079	41.25	15.9883516309947	40.9799999999999	17.0847175149902	41.79	384.991423539987	42.8	-272.973997933036	42.4000000000001	-525.373186414981	41.0799999999999	-379.185733214058	43.54	2531.04343495397	41.2199999999998	-290.640731008011	41.4400000000001	-565.90757121694	41.3499999999999	-373.424291202014	41.6600000000001	3.04732349502501	54.5799999999999	5567.03519707401	41.6100000000001	-16.8257786299364	41.7399999999998	-5.75817578203441	40.48	-1.02399891602545	41.0700000000002	49.509637608935	40.5100000000002	3.39249354590265	41.2200000000003	52.7155726770161	40.77	5.66554277497744	41.4700000000003	93.4816783700398	40.9699999999998	8.54106294389112	42.3499999999999	146.579917681947	41.2999999999997	8.00176166899291	44.5900000000001	258.945217250925
42.9	87.3122875840409	41.35	15.8200640900077	41.0899999999999	16.9453224719973	41.89	385.059593083042	42.8999999999999	-273.405296436067	42.5	-525.389610725028	41.2199999999998	-379.690506446991	43.6399999999999	2530.93330814306	41.3299999999999	-290.855538812025	41.55	-565.845628813008	41.46	-373.630238247983	41.77	3.2395528979805	54.73	5566.98858001096	41.71	-16.681315460005	41.8399999999997	-5.80253179907686	40.5799999999999	-0.831310885018866	41.1700000000001	49.6609177080245	40.6100000000001	3.33389755098779	41.3200000000002	52.8099870249434	40.8699999999999	5.78693068905523	41.5700000000002	93.2483292920097	41.0799999999999	8.64178069991794	42.46	146.496383214981	41.4000000000001	8.01679497703844	44.6900000000001	258.928672221941
43	87.3851039260671	41.4499999999999	15.6406675630478	41.2299999999999	16.8371980929578	41.99	385.066297091043	43	-273.767858009023	42.6099999999999	-525.386517913034	41.3199999999999	-380.158582835065	43.74	2530.815387693	41.4299999999998	-291.053713345946	41.6499999999999	-565.770691827993	41.5599999999999	-373.877539066029	41.8700000000001	3.42975400997148	54.8899999999999	5566.88014989902	41.8200000000002	-16.5662731449174	41.9499999999998	-5.87751589307572	40.6900000000001	-0.722040870073215	41.2799999999997	49.7952320779405	40.71	3.33245906597313	41.4200000000001	52.9328602129908	40.98	5.88919021299716	41.6700000000001	92.9949007550022	41.1799999999998	8.76661661993694	42.5599999999999	146.395145659994	41.5099999999998	7.99740708407626	44.79	258.780125481962
43.13	87.4925137450191	41.5599999999999	15.4688298580368	41.3299999999999	16.7415790079986	42.1	385.046853275981	43.1099999999999	-274.043301664051	42.71	-525.363907978999	41.4299999999998	-380.612812713025	43.8399999999999	2530.65806089501	41.53	-291.257557144945	41.75	-565.69689309697	41.6600000000001	-374.166193656947	41.97	3.56740027496016	55.1199999999999	5566.72119592702	41.9200000000001	-16.4758771149991	42.0499999999997	-5.97176094709084	40.79	-0.661381451095622	41.3800000000001	49.9125807169776	40.8200000000002	3.37344791796568	41.52	53.0736599649799	41.0799999999999	5.96587101597379	41.77	92.7356938790354	41.29	8.91557070394811	42.6599999999999	146.276205016989	41.75	7.92957281703366	44.9000000000001	258.509031240919
43.23	87.6634845740227	41.66	15.2985159960508	41.43	16.6584652170059	42.2	384.963619227051	43.27	-274.188794722022	42.8099999999999	-525.293798851976	41.53	-381.035371861003	43.9499999999998	2530.45762299598	41.6299999999999	-291.451616443965	41.8499999999999	-565.621734136016	41.77	-374.496202019941	42.0800000000002	3.65249169192339	55.27	5566.50708878396	42.02	-16.4057329089928	42.1799999999998	-6.09981671198057	40.9000000000001	-0.649332628086086	41.48	49.9679465630152	40.9200000000001	3.45686410491908	41.6300000000001	53.2323862820476	41.1799999999998	6.04506108902569	41.8700000000003	92.4820732669787	41.3899999999999	9.07017792292208	42.7599999999998	146.161854479942	41.8600000000001	7.83372753608091	45	258.115389498926
43.33	87.8867272130037	41.76	15.1297259790226	41.54	16.5898660819721	42.3099999999999	384.791269478001	43.3699999999999	-274.247169861042	42.9100000000001	-525.190162955937	41.6299999999999	-381.463927076993	44.05	2530.21407399501	41.7399999999998	-291.64645722301	41.95	-565.547713427918	41.8699999999999	-374.827285558013	42.1900000000001	3.65221805702731	55.48	5566.30533932594	42.1600000000003	-16.359352349923	42.2799999999997	-6.24713343802341	41	-0.673153421075767	41.5900000000001	50.0196782179501	41.02	3.57157881899184	41.73	53.3670040970264	41.29	6.1257405300239	41.9700000000003	92.2588837330522	41.4899999999998	9.24578050592118	42.8699999999999	146.049427790899	41.96	7.70987124099065	45.0999999999999	257.61988138197
43.4400000000001	88.1622416640084	41.86	14.9967477290147	41.64	16.5305262070206	42.41	384.558276550024	43.48	-274.213452045046	43.02	-525.053000290995	41.7299999999998	-381.898478360085	44.1699999999998	2529.95041068198	41.8399999999999	-291.842079479011	42.0599999999999	-565.478260655027	41.97	-375.189625277017	42.29	3.59938957399208	55.6300000000001	5566.119087978	42.2600000000002	-16.3212581819607	42.3899999999999	-6.40331635599978	41.1100000000001	-0.740276516012273	41.6900000000001	50.0677756799632	41.1799999999998	3.73972481600049	41.8400000000001	53.4638901649487	41.3899999999999	6.21185039904049	42.0800000000004	92.0462378960565	41.5899999999997	9.42703622490626	42.9699999999998	145.941591207929	42.0599999999999	7.55800393301342	45.2399999999998	256.919754166006
43.5400000000001	88.4434193710604	41.9699999999999	14.9122140750251	41.75	16.4857009889374	42.52	384.264640445053	43.5799999999999	-274.040868516067	43.1299999999999	-524.912415083008	41.8399999999999	-382.291385137023	44.27	2529.631315595	41.9499999999998	-292.006012727029	42.1600000000001	-565.382090542926	42.0699999999999	-375.562006702012	42.3900000000001	3.46322432892521	55.7799999999997	5565.95490327402	42.3700000000003	-16.2914504069249	42.4899999999998	-6.54117689600753	41.21	-0.843269228994359	41.7999999999997	50.1295591479902	41.2800000000002	3.93916933990113	41.9400000000001	53.5366677299862	41.4899999999998	6.30339069698493	42.2000000000003	91.8441357559914	41.6900000000001	9.61440165792737	43.0700000000002	145.842234963993	42.1599999999999	7.4022681420729	45.3499999999999	256.117760574966
43.65	88.7479386690302	42.11	14.8634921880557	41.8499999999999	16.4366250569401	42.62	383.980996586047	43.6800000000001	-273.776192032074	43.29	-524.76390510094	41.9399999999998	-382.662489986046	44.3699999999999	2529.292106198	42.05	-292.133369178941	42.27	-565.252136677941	42.22	-375.944429835045	42.49	3.29581057997075	56.04	5565.78642766601	42.4700000000003	-16.2603798809187	42.5999999999999	-6.666398616062	41.3200000000002	-0.94732413708698	41.9000000000001	50.2050286219173	41.3800000000001	4.15518221598177	42.0400000000004	53.5748045169839	41.5899999999997	6.38746076299412	42.3000000000002	91.6811795480044	41.79	9.75973700690247	43.1900000000001	145.763405108937	42.2599999999998	7.24586896001256	45.4499999999998	255.223354820941
43.75	89.0581212230472	42.2099999999999	14.8445470920251	41.9499999999999	16.3620914760259	42.72	383.710492031014	43.78	-273.419422593065	43.3900000000001	-524.61197257594	42.04	-382.991950329028	44.4699999999998	2528.92907773298	42.1799999999998	-292.229036620938	42.3799999999999	-565.088399058936	42.3199999999999	-376.31428713496	42.6000000000001	3.09714832701502	56.1999999999998	5565.66770446398	42.5700000000002	-16.21608117091	42.6999999999998	-6.77898151707268	41.4200000000001	-1.0475815670361	42	50.3258713549712	41.4900000000002	4.37528003897114	42.1500000000001	53.5743859049944	41.6999999999998	6.46698175603433	42.4100000000003	91.5623267060255	41.8999999999996	9.87227478492514	43.3000000000002	145.693955044976	42.3699999999999	7.11365164204381	45.5500000000002	254.033639734985
43.85	89.3626778349699	42.3199999999999	14.8869586370211	42.0599999999999	16.261095565028	42.83	383.449979723991	43.8899999999999	-272.973646276	43.5	-524.470589933003	42.1399999999999	-383.317432962031	44.5799999999999	2528.29569676499	42.28	-292.303581033025	42.48	-564.895874650006	42.4300000000001	-376.69171790094	42.7	2.86723756994434	56.4099999999999	5565.59452474801	42.6700000000001	-16.1705197109541	42.7999999999997	-6.84982609607232	41.52	-1.15041200706401	42.0999999999999	50.4870614410038	41.5900000000001	4.60502721296052	42.25	53.5564294279993	41.7999999999997	6.53903251600241	42.5100000000002	91.4826197949878	42	9.95201499290488	43.4000000000001	145.633884773929	42.4699999999998	7.00561618600659	45.6500000000001	252.538274751942
43.96	89.638304226014	42.42	14.973582859966	42.16	16.1336373249696	42.93	383.227932185036	43.99	-272.441350599024	43.5999999999999	-524.315628125009	42.26	-383.594431580036	44.6799999999998	2527.38046489901	42.3899999999999	-292.365950801013	42.5799999999999	-564.636211764991	42.53	-377.076722134007	42.8	2.67169871801798	56.5799999999999	5565.52517019099	42.7800000000002	-16.1082182469272	42.9000000000001	-6.85742733901407	41.6199999999999	-1.255815457057	42.2399999999998	50.6320760280232	41.6900000000001	4.84442373897309	42.3600000000001	53.5209350849755	41.9099999999999	6.60755410501679	42.6100000000001	91.4221714360792	42.0999999999999	9.96827317192128	43.5	145.588526810002	42.5700000000002	6.92871418902996	45.7600000000002	250.737259872949
44.0600000000001	89.8965944550127	42.53	15.1044197619967	42.3	15.9902275460126	43.04	383.038350454058	44.0899999999999	-271.822535563047	43.7	-524.132035037951	42.3599999999999	-383.846766471038	44.78	2526.18338213301	42.4899999999998	-292.432381169988	42.6800000000001	-564.347762090961	42.6300000000001	-377.408937821997	42.9000000000001	2.53735675198641	56.73	5565.47942980899	42.8800000000001	-16.0299532229828	43	-6.82329026005846	41.73	-1.34892654602936	42.3499999999999	50.7522550199155	41.79	5.04920410389786	42.46	53.4951493640392	42.0099999999998	6.61890804406085	42.71	91.3746530050048	42.2599999999998	9.88214203789539	43.6100000000001	145.558780606962	42.6799999999998	6.87599405500805	45.8600000000001	248.836100549966
44.1700000000001	90.1375485200333	42.63	15.2542036839805	42.41	15.8086546139202	43.17	382.845916818042	44.27	-271.210746685028	43.8	-523.919810672965	42.4599999999998	-384.074437632989	44.8799999999999	2524.77508339302	42.5999999999999	-292.502872140972	42.79	-564.02345920992	42.74	-377.685896724984	43.01	2.4626499699707	56.8800000000001	5565.41965685994	42.98	-15.9404992109558	43.1700000000001	-6.77480369404293	41.8299999999999	-1.43125608906303	42.4499999999998	50.8475984139523	41.9000000000001	5.21244930894227	42.5600000000004	53.4961751759511	42.1100000000001	6.57954466498722	42.8099999999999	91.3257633840203	42.3599999999997	9.73252887490617	43.71	145.543746711951	42.7799999999997	6.86148095701355	45.96	246.621559050936
44.28	90.3258097540629	42.73	15.4373705149737	42.51	15.6111301429291	43.28	382.650631276988	44.3699999999999	-270.568724881059	43.9100000000001	-523.687959492008	42.5599999999999	-384.237759911002	44.99	2522.89753684499	42.6999999999998	-292.587199286004	42.8899999999999	-563.650777850967	42.8399999999999	-377.91006708494	43.1100000000001	2.44757837197085	57.0500000000002	5565.33078298594	43.0900000000001	-15.8398562109596	43.27	-6.69741789101863	41.9400000000001	-1.50129327107607	42.5499999999997	50.9181062129755	42	5.34107835289888	42.6700000000001	53.5069096109737	42.2599999999998	6.48946396597694	42.9200000000001	91.2755025740353	42.46	9.52866619797987	43.8099999999999	145.53227852798	42.8800000000001	6.8657734819908	46.0700000000002	244.306873107917
44.38	90.4613781569878	42.8299999999999	15.6394843660337	42.61	15.3966494519864	43.38	382.446199718061	44.47	-269.933729234026	44.01	-523.397300336001	42.6599999999999	-384.316047286006	45.1299999999999	2520.80877432297	42.8	-292.710546237004	42.99	-563.227219530972	42.9400000000001	-378.063867682044	43.24	2.51565212897731	57.1900000000001	5565.16697228199	43.2200000000003	-15.7519550879215	43.3699999999999	-6.60568260002492	42.04	-1.56540858199605	42.6500000000001	50.8352209579925	42.0999999999999	5.44065564190532	42.77	53.5483702010424	42.3600000000001	6.34282363103011	43.02	91.2139557079854	42.5599999999999	9.2750703109914	43.9200000000001	145.528613781948	42.9899999999998	6.88887163107665	46.1700000000001	241.881702157912
44.48	90.5325435089708	42.9399999999999	15.8434012770385	42.7099999999999	15.1762181899358	43.48	382.191305467018	44.5799999999999	-269.308247262984	44.1400000000001	-523.087014364023	42.77	-384.329985777072	45.2299999999998	2518.49729743196	42.9099999999999	-292.847729363984	43.0999999999999	-562.752784249938	43.05	-378.11711751101	43.3500000000001	2.63406103294983	57.4000000000001	5564.94711606797	43.3200000000002	-15.6823468589664	43.4699999999998	-6.49959782299447	42.1400000000003	-1.63451655805602	42.7599999999998	50.664125598928	42.21	5.48610189594001	42.8700000000003	53.5892337550195	42.46	6.09243551002692	43.1600000000003	91.1204930449685	42.6700000000001	8.98708344493571	44.02	145.530086216922	43.0900000000001	6.93077540404374	46.27	239.227121344015
44.58	90.5743203070415	43.04	16.0346755350247	42.8199999999999	14.9445809619237	43.59	381.927265197987	44.6800000000001	-268.712232906068	44.24	-522.742049464	42.8699999999999	-384.303395671054	45.3299999999999	2515.14631138207	43.01	-292.987356094955	43.24	-562.304175381996	43.21	-378.099997578943	43.45	2.80280508695796	57.5700000000002	5564.68443482493	43.4300000000003	-15.6254805069693	43.5799999999999	-6.44387886200093	42.2800000000002	-1.71604988599938	42.8600000000001	50.3961600359162	42.3099999999999	5.49954987195633	42.98	53.6158770299835	42.5599999999999	5.78548775297349	43.27	91.0157443260005	42.77	8.66470559890331	44.1500000000001	145.53669583097	43.21	6.97758160799822	46.3800000000001	236.240377940021
44.6800000000001	90.5848148130417	43.14	16.2259399710365	42.92	14.7017377669272	43.6899999999999	381.565362933998	44.79	-268.09891340406	44.3499999999999	-522.296305304963	42.9699999999998	-384.181719660091	45.4399999999998	2510.72049871402	43.1799999999998	-293.134314217014	43.3399999999999	-561.866369174936	43.3099999999999	-378.012507884023	43.55	2.9682343309787	57.7199999999998	5564.401799503	43.5300000000002	-15.5861306039924	43.6799999999998	-6.41682043999481	42.3800000000001	-1.81000856503033	42.96	50.0313242710035	42.4099999999999	5.48099956995429	43.0800000000004	53.6283000250251	42.6700000000001	5.42843068797083	43.3700000000003	90.8854084340192	42.8699999999999	8.3857513429848	44.25	145.546643719968	43.3099999999999	7.02711909798381	46.48	232.921471945929
44.7900000000001	90.5817053610463	43.25	16.4171945840508	43.02	14.4921118359207	43.8	381.102451617039	44.8899999999999	-267.468288757982	44.45	-521.745279654965	43.0799999999999	-383.984800322992	45.54	2505.21985942498	43.28	-293.283715943971	43.45	-561.45438938097	43.4100000000001	-377.821864393013	43.6500000000001	3.12104872796226	57.8699999999999	5564.08414174098	43.6400000000003	-15.5805683289145	43.7799999999997	-6.41842255606662	42.48	-1.91337096805455	43.0700000000002	49.5431314759571	42.52	5.44428898990645	43.2200000000003	53.5922969160083	42.77	5.0162407260359	43.48	90.7173702460113	42.9699999999998	8.17007921091317	44.3499999999999	145.561501351949	43.4200000000001	7.06753384702097	46.5799999999999	229.696878826985
44.89	90.5649919520783	43.35	16.5795675990239	43.13	14.3214534219851	43.9	380.541678305008	45	-266.894877133041	44.55	-521.08897251594	43.2199999999998	-383.712637659073	45.6399999999999	2499.16045718203	43.3899999999999	-293.435561274919	43.55	-561.065737519925	43.52	-377.565787620028	43.75	3.27054831495843	58.4200000000001	5563.72842354699	43.7400000000002	-15.5968282489312	43.8899999999999	-6.43973767205352	42.5900000000001	-2.04448431600213	43.1700000000001	48.9632689040036	42.6199999999999	5.38647161090466	43.3300000000004	53.4629212689879	42.8699999999999	4.5518390260213	43.5800000000004	90.5165871949976	43.0799999999999	7.99783066895543	44.46	145.579697258995	43.52	7.09882585499599	46.6900000000001	226.34492100201
44.99	90.5346745839779	43.4499999999999	16.7112461330134	43.2299999999999	14.1840122710164	44	379.883042996994	45.0999999999999	-266.351859709062	44.6500000000001	-520.405746205938	43.3299999999999	-383.406603706021	45.75	2491.69017973304	43.4899999999998	-293.51185513201	43.6499999999999	-560.731188997011	43.6199999999999	-377.244277565978	43.8600000000001	3.3839228880197	58.6500000000001	5563.40133055301	43.8400000000001	-15.6349103649518	43.9899999999998	-6.50227080006971	42.6900000000001	-2.18500138703348	43.27	48.4221024539693	42.73	5.31049395397076	43.4300000000003	53.2851195180228	42.9699999999998	4.0352255880407	43.6900000000001	90.283059282001	43.1799999999998	7.88434794696968	44.5599999999999	145.598565182922	43.6199999999999	7.10969469298561	46.79	223.087276052979
45.13	90.5299582950647	43.5599999999999	16.8140430690755	43.3299999999999	14.0745329889569	44.17	379.155780776046	45.24	-265.866055305992	44.75	-519.624998165	43.4299999999998	-383.031983736032	45.8499999999999	2483.66113933002	43.5999999999999	-293.540225330958	43.75	-560.412392122998	43.72	-376.83218373104	43.96	3.42129555997417	58.79	5563.06925138495	43.9500000000003	-15.6837126429537	44.0899999999997	-6.58451692800099	42.79	-2.34235486709622	43.3699999999999	47.9196321249447	42.8299999999999	5.23848877492128	43.5300000000002	53.0452684199645	43.0699999999997	3.56077670596733	43.79	90.0580459870071	43.29	7.86131886491148	44.6599999999999	145.564751067923	43.7199999999998	7.10709195902837	46.8899999999999	219.821191253004
45.23	90.535058488058	43.66	16.9005912350713	43.4399999999999	14.0367923769418	44.27	378.413289908053	45.3499999999999	-265.39069116609	44.9000000000001	-518.817330953993	43.54	-382.623492477023	45.9499999999998	2475.03801850905	43.6999999999998	-293.520671869942	43.8499999999999	-560.109346898003	43.8299999999999	-376.331974356958	44.0699999999999	3.40949131100388	58.9400000000001	5562.76203019399	44.0500000000002	-15.7475408309438	44.1999999999998	-6.64306550004312	42.9000000000001	-2.49968202206219	43.48	47.4610583439699	42.9299999999998	5.18263242599915	43.6300000000001	52.7201484260331	43.1799999999998	3.12638994898862	43.8900000000003	89.8343896200231	43.3899999999999	7.88983613892924	44.7599999999998	145.479154364921	43.8299999999999	7.09101765107789	47	216.556086341939
45.33	90.5676534970326	43.77	16.9768369760277	43.54	14.048578819029	44.37	377.655570393017	45.45	-264.747820591992	45	-517.623388299967	43.6399999999999	-382.200972508031	46.0599999999999	2464.61745193108	43.8	-293.46560086492	43.96	-559.852100834974	43.9300000000001	-375.741181201988	44.2	3.34851014201831	59.0900000000001	5562.47966697993	44.1700000000001	-15.8220891819383	44.2999999999997	-6.65441922603804	43	-2.65849366508064	43.5799999999999	47.0411806840048	43.0300000000002	5.13600590795704	43.73	52.3268624459661	43.2799999999997	2.73416774803081	44	89.619247872065	43.4899999999998	7.96989976799978	44.8699999999999	145.341775075963	43.9299999999998	7.06581406200257	47.0999999999999	213.078723586023
45.4400000000001	90.6277433219884	43.87	17.0572161799782	43.64	14.1098923160143	44.47	376.885769285991	45.55	-263.900184500017	45.1400000000001	-516.082351363025	43.7399999999998	-381.654311990019	46.1799999999998	2452.141407765	43.8999999999999	-293.349828682949	44.0599999999999	-559.633077650915	44.03	-375.135245300044	44.3099999999999	3.25695212302435	59.23	5562.24409105494	44.27	-15.8953922639284	44.4099999999999	-6.64207539603012	43.0999999999999	-2.81878979706107	43.6799999999998	46.7568693489966	43.1799999999998	5.09860921999916	43.8400000000001	51.8654104820371	43.3899999999999	2.38703126399287	44.1700000000001	89.4175781750164	43.5999999999999	8.061792683975	44.9699999999998	145.149470261913	44.04	7.02713235807551	47.2399999999998	209.389102985938
45.5400000000001	90.6274781060574	43.9699999999999	17.1417288460134	43.74	14.2092323609404	44.5699999999999	376.113023163043	45.6499999999999	-262.847782893004	45.24	-514.155038982949	43.8499999999999	-380.962824904032	46.28	2437.609886009	44.01	-293.198538954925	44.1600000000001	-559.459853627004	44.1400000000001	-374.458835146015	44.4100000000001	3.1217653489648	59.4499999999998	5562.02911333696	44.3800000000001	-15.9705299679445	44.5099999999998	-6.60603401206572	43.21	-2.94387597205059	43.7799999999997	46.5569152360104	43.2800000000002	5.07633540689767	43.9400000000001	51.4256854030464	43.4899999999998	2.1684035140197	44.27	89.2170461520436	43.6999999999998	8.15829542193569	45.0700000000002	144.849785319934	44.1700000000001	6.97932137200041	47.3400000000001	205.930579707001
45.65	90.5551476299706	44.12	17.2340007389948	43.8499999999999	14.368164140933	44.68	375.296015351068	45.75	-261.644253408008	45.3699999999999	-511.841451159967	43.9499999999998	-380.126511249046	46.3799999999999	2422.72711116402	44.1799999999998	-293.066987309999	44.27	-559.294077075947	44.24	-373.767282243989	44.52	2.95600172603372	59.6100000000001	5561.84091772195	44.48	-16.0530533089513	44.6099999999997	-6.50308478202533	43.3099999999999	-3.01840027009348	43.8800000000001	46.4413183440229	43.3800000000001	5.07444181994288	44.0400000000004	51.0015705719979	43.5999999999999	2.0310963529937	44.3700000000003	88.9970220609939	43.7999999999997	8.26662744793794	45.1999999999998	144.495174851954	44.27	6.92933269999685	47.4499999999998	202.499335754965
45.75	90.3791827020086	44.2199999999999	17.3544140890272	43.9499999999999	14.56512246898	44.79	374.54154238003	45.8599999999999	-260.07439026705	45.47	-508.927938975944	44.05	-379.214800484988	46.4799999999998	2406.03168605799	44.29	-292.972467650998	44.3699999999999	-559.107638756018	44.3499999999999	-373.060586593965	44.6200000000001	2.7864862329352	59.75	5561.68647741299	44.5900000000001	-16.1429622889955	44.7199999999998	-6.36444546501025	43.4100000000003	-3.05771461205495	43.9899999999998	46.4100786739436	43.4900000000002	5.08767110795816	44.1400000000003	50.5991826270247	43.6999999999998	1.97510977898219	44.48	88.7575059040273	43.8999999999996	8.34788147494692	45.3000000000002	144.08653831299	44.3800000000001	6.88897173301939	47.5500000000002	199.299189126009
45.85	90.0995833200113	44.3199999999999	17.4825866649826	44.0599999999999	14.7778957299352	44.89	373.849604249017	45.96	-258.353399250041	45.5699999999999	-505.769356472001	44.1599999999999	-378.096894753071	46.5799999999999	2388.98500786104	44.3899999999999	-292.897686073957	44.48	-558.885514910003	44.45	-372.37400047195	44.73	2.66711404992748	59.9099999999999	5561.56579240997	44.6900000000001	-16.2316454139955	44.8199999999997	-6.19011605999731	43.5100000000002	-3.06332981108426	44.0900000000001	46.452795372943	43.5900000000001	5.10910426896771	44.25	50.2356244800239	43.7999999999997	2.0046486559977	44.5800000000004	88.5128130570365	44.0099999999998	8.40812472893049	45.4099999999999	143.492583905982	44.48	6.85606732508859	47.6500000000001	196.116902085009
45.96	89.6167894100017	44.42	17.6329543550082	44.16	15.000733670945	44.99	373.188020860084	46.0599999999999	-256.444021273069	45.6800000000001	-502.365703648024	44.26	-376.903591912082	46.6799999999998	2371.32904474299	44.4899999999998	-292.842642581945	44.5799999999999	-558.627705539948	44.55	-371.594634083976	44.8300000000002	2.58858514393978	60.0500000000002	5561.48190070394	44.8000000000002	-16.3277335919929	44.9200000000001	-6.0270911490079	43.6100000000001	-3.01689864409127	44.25	46.5834422880107	43.6900000000001	5.12701219190603	44.3600000000001	49.9546140889606	43.9099999999999	2.15594785504436	44.6800000000003	88.2299794039909	44.1099999999997	8.46721574293952	45.5099999999998	142.714883101917	44.5900000000001	6.83061947700025	47.7600000000002	193.043934473963
46.0600000000001	89.03036104698	44.52	17.768670544001	44.27	15.2362118849396	45.09	372.588972311974	46.1599999999999	-254.157705070043	45.78	-498.302323437997	44.3599999999999	-375.614205943066	46.79	2351.728843964	44.5899999999999	-292.799324132943	44.6800000000001	-558.349363210027	44.6500000000001	-370.72248742902	44.9400000000001	2.55089951201626	60.21	5561.39513672395	44.9000000000001	-16.4225959159694	45.02	-5.87537073204203	43.71	-2.97514494104689	44.3499999999999	46.7228626229144	43.79	5.13844835393229	44.46	49.7112050170472	44.0099999999998	2.39277250602754	44.7800000000002	87.9419690610348	44.2599999999998	8.52515451799718	45.6199999999999	141.7534359	44.6900000000001	6.8213258510923	47.8600000000001	189.85860870896
46.1600000000001	88.3128034150786	44.63	17.8879223529975	44.37	15.4843303710095	45.2	372.064540195993	46.29	-251.467631822038	45.8799999999999	-493.649818404037	44.4699999999998	-374.161743313039	46.8899999999999	2329.33229327398	44.6999999999998	-292.740102914991	44.79	-558.007354921983	44.75	-369.86822351696	45.04	2.58016096699976	60.4299999999998	5561.31402142296	45	-16.5217834010036	45.1700000000001	-5.74446728899147	43.8200000000002	-2.93806870308799	44.4499999999998	46.871056377995	43.9000000000001	5.14341275390962	44.5600000000004	49.5053972659889	44.1100000000001	2.66793445996427	44.8800000000001	87.6281522889713	44.3699999999999	8.59637998098606	45.7199999999998	140.71315150693	44.79	6.83782069302197	47.96	186.560924791934
46.27	87.3899232070698	44.73	17.9907097800651	44.4699999999999	15.7019587579725	45.3	371.391265794045	46.3999999999999	-248.373801527009	45.99	-488.337585984027	44.5699999999999	-372.511489294084	47	2304.13939267498	44.8	-292.66497892695	44.8899999999999	-557.644813672937	44.8599999999999	-369.031842346999	45.1900000000001	2.72096465494087	60.5799999999999	5561.23506820302	45.1600000000003	-16.6225201379575	45.27	-5.64657361701393	43.9200000000001	-2.93637376910283	44.5499999999997	47.0146556920099	44	5.13139068800683	44.6700000000001	49.3494241100052	44.27	3.00213288801388	44.98	87.2861196789927	44.4699999999998	8.70681789092487	45.8200000000002	139.464309596974	44.8899999999999	6.87046975906469	48.0599999999999	183.558518710015
46.37	86.2617204239768	44.8299999999999	18.0362683610156	44.5799999999999	15.8890970459424	45.4	370.569149106018	46.5	-245.306625746025	46.1199999999999	-483.075334262026	44.6699999999998	-370.663443885064	47.1299999999999	2279.07293650799	44.8999999999999	-292.53936436703	45	-557.246715709994	44.96	-368.138174642013	45.29	2.92871542797002	60.77	5561.15827706299	45.2600000000002	-16.7291118729054	45.3699999999999	-5.60373722601071	44.02	-2.9700601390914	44.6599999999999	47.1588609909759	44.0999999999999	5.08770652197654	44.77	49.2420570719787	44.3699999999999	3.39326536004592	45.0800000000004	86.9087135399695	44.5699999999997	8.83054248993176	45.9200000000001	138.136630494955	45	6.91710190199046	48.1599999999999	180.721172722997
46.48	84.9281950650038	44.9399999999999	17.9859385999634	44.68	16.0425705719263	45.5	369.59819013407	46.5999999999999	-242.050734391	46.23	-477.487587330984	44.78	-368.879202802987	47.2299999999998	2251.94585978602	45.01	-292.302434750013	45.0999999999999	-556.518992121937	45.0699999999999	-367.224669161942	45.3900000000001	3.16678158299055	60.9099999999999	5561.04803119797	45.3600000000001	-16.8415586069841	45.48	-5.59246082605114	44.1300000000001	-3.07750442004817	44.7599999999998	47.3036722739835	44.1999999999998	5.02703588995246	44.8800000000001	49.1845246299363	44.48	3.84133187401403	45.1900000000001	86.4959338730387	44.6700000000001	8.98741231196709	46.02	136.731685671975	45.0999999999999	6.94599326504886	48.27	178.179104570972
46.58	83.5884672829934	45.04	17.8783799930216	44.78	16.1713042519978	45.61	368.542749073072	46.71	-238.82149755002	46.3299999999999	-471.949821096928	44.8799999999999	-367.057057787065	47.3399999999999	2224.94522749605	45.1699999999998	-292.015014562026	45.23	-555.454066627931	45.21	-366.115508100961	45.5	3.44821502494597	61.0599999999999	5560.94196380002	45.46	-16.9425985229736	45.5799999999999	-5.61274441599835	44.2800000000002	-3.23867722806881	44.8600000000001	47.421141850009	44.3000000000002	4.94643227091274	44.98	49.1318803469767	44.5799999999999	4.27386268700047	45.3000000000002	86.1137089150361	44.77	9.168014904958	46.1500000000001	135.110739853985	45.2199999999998	6.95279501701407	48.3699999999999	175.710636671965
46.6800000000001	82.1525591750287	45.14	17.7117796580433	44.89	16.2302320919707	45.71	367.232765472068	46.8099999999999	-235.387130103049	46.4300000000001	-466.462035559971	44.9799999999998	-365.298717097062	47.4399999999998	2197.21892739005	45.28	-291.457559576997	45.3299999999999	-554.051939226952	45.3099999999999	-364.755359953961	45.6000000000001	3.75996384798327	61.27	5560.79846479702	45.5600000000004	-17.0337614589471	45.6900000000001	-5.66458799801239	44.3800000000001	-3.46393547499702	44.96	47.5031022820076	44.4099999999999	4.85612510397004	45.0800000000004	49.0559882349544	44.6799999999998	4.70945453901095	45.4000000000001	85.7524715670479	44.8799999999997	9.36513080591794	46.25	133.22133844099	45.3200000000002	6.93750715799979	48.4699999999998	173.389473773
46.78	80.7262332400569	45.25	17.4699032570516	44.99	16.2409192779478	45.8099999999999	365.784901517031	46.9099999999999	-231.962837829997	46.54	-460.887136644942	45.0899999999999	-363.569466004037	47.54	2167.44997731007	45.3799999999999	-290.612775895966	45.4300000000001	-552.398875915969	45.4100000000001	-363.144224720031	45.7	4.10202805198878	61.4899999999998	5560.61404758793	45.6700000000001	-17.113517576945	45.79	-5.72751682807393	44.48	-3.73792724201394	45.0700000000002	47.557721006001	44.5100000000002	4.76137174098312	45.2200000000003	48.9507316549407	44.79	5.12951069003975	45.5100000000002	85.421788927988	44.98	9.57876001496061	46.3600000000001	131.063481430942	45.4200000000001	6.88086119703257	48.5700000000002	171.011797879942
46.89	79.3094894789874	45.35	17.17313302197	45.0999999999999	16.2033658090195	45.92	363.899306076974	47.01	-228.33341495209	46.6400000000001	-454.870270309016	45.2299999999998	-361.741996735987	47.6399999999999	2134.17698008402	45.4899999999998	-289.497957418007	45.53	-550.193231503954	45.51	-361.282102400992	45.8099999999999	4.35788567699547	61.6500000000001	5560.38343079695	45.77	-17.1861726249745	45.8899999999999	-5.80298068803131	44.5799999999999	-4.06065252707322	45.1700000000001	47.590198448006	44.6100000000001	4.66217218195197	45.3200000000002	48.8161106060261	44.8899999999999	5.53192870904695	45.6100000000001	85.1145033079774	45.0799999999999	9.75705101393487	46.46	128.896609474964	45.5299999999997	6.74678444499932	48.6799999999998	168.577608991995
46.99	77.8742225210181	45.4499999999999	16.8214689520028	45.2299999999999	16.1175716870048	46.02	361.608159248021	47.1199999999999	-224.498861468987	46.74	-448.411436552988	45.3299999999999	-359.685511434009	47.74	2097.39993571202	45.5899999999999	-288.113104143918	45.6399999999999	-547.736651181935	45.6199999999999	-359.088182240043	45.9100000000001	4.55486839302921	61.8000000000002	5560.09904556197	45.8700000000003	-17.2304846170164	46	-5.86748228806755	44.6900000000001	-4.43211133199384	45.27	47.5821361490034	44.71	4.58787769798619	45.4200000000001	48.6545820449464	45	5.87120794102702	45.71	84.7648218669974	45.1900000000001	9.88337188789501	46.5700000000002	126.529532697987	45.6300000000001	6.57134958998995	48.7800000000002	166.347342592985
47.13	76.320872288079	45.5599999999999	16.4922300390344	45.3399999999999	15.9663854229848	46.17	358.879280933024	47.24	-220.684951254043	46.8399999999999	-442.261587188	45.4299999999998	-357.40001009799	47.8499999999999	2061.49297417198	45.6999999999998	-286.387948632978	45.74	-545.021558666917	45.72	-356.793613549939	46.01	4.69297619997633	61.9499999999998	5559.80592557898	45.98	-17.2550844589523	46.0999999999999	-5.95742054906623	44.79	-4.77055543399274	45.3800000000001	47.547507953027	44.8099999999999	4.55397507994348	45.5300000000002	48.4318933439454	45.0999999999999	6.18358325698409	45.8099999999999	84.3397804879942	45.29	9.97435455190043	46.6700000000001	124.153440975988	45.7399999999998	6.35020780202922	48.8899999999999	164.190885435914
47.23	74.6494387819894	45.66	16.1895641759884	45.4399999999999	15.7733078269757	46.27	355.712671131073	47.3499999999999	-217.096650608028	46.95	-435.999376657946	45.53	-355.088909250071	47.9499999999998	2023.67771613297	45.8	-284.514407297024	45.8499999999999	-541.680920720978	45.8299999999999	-354.343064826026	46.1100000000001	4.776684516969	62.0900000000001	5559.509372251	46.0800000000004	-17.2599721519191	46.21	-6.06328299102188	44.8900000000003	-5.08097984106826	45.48	47.4863138620094	44.9200000000001	4.54497753798933	45.6300000000001	48.1822971289603	45.2599999999998	6.46905465896452	45.9100000000003	83.8393791690351	45.3899999999999	10.0227795419414	46.77	121.715879704993	45.8400000000001	6.09801990901815	48.9899999999998	162.238350768007
47.33	73.0398778069912	45.76	15.9093234680086	45.55	15.5599040829202	46.37	352.148599613997	47.45	-213.733959529009	47.05	-430.046150518024	45.6399999999999	-352.494103259005	48.05	1986.73254092603	45.8999999999999	-282.49248013492	45.95	-537.671604345974	45.9300000000001	-351.423589939941	46.23	4.76139820000299	62.2399999999998	5559.20938557597	46.2000000000003	-17.2420880219306	46.3199999999997	-6.19458209405366	44.9900000000002	-5.34803263303729	45.5799999999999	47.4148887449246	45.02	4.56614242193609	45.73	47.852810488962	45.3699999999999	6.69042866604741	46.02	83.2827521080617	45.5	9.97164300690656	46.8699999999999	119.290527413	45.9400000000001	5.82442015502238	49.0900000000001	160.285920595015
47.4300000000001	71.3645239180778	45.87	15.6718901499744	45.65	15.3292775179352	46.48	348.486917514037	47.55	-210.381672237986	47.1600000000001	-424.047054728931	45.7399999999998	-349.873697756038	48.1699999999998	1949.19605137704	46.01	-280.059826824981	46.05	-532.993609540995	46.03	-348.110358169947	46.3300000000002	4.69171239296884	62.46	5558.89235759503	46.3100000000004	-17.1888209919189	46.4200000000001	-6.35421742106246	45.0999999999999	-5.57171381103672	45.6799999999998	47.3288079889471	45.1700000000001	4.6431388319661	45.8400000000001	47.4446619009541	45.4699999999998	6.83843949605034	46.1800000000003	82.5711423469784	45.5999999999999	9.84687070592827	46.98	116.747663773936	46.04	5.52940854299777	49.2399999999998	158.353818784008
47.5400000000001	69.7510425610517	45.9699999999999	15.5219380270637	45.76	15.0846027919442	46.58	344.72762483108	47.6499999999999	-206.965901854005	47.26	-417.996165090017	45.8399999999999	-347.096894883066	48.27	1910.34995910104	46.1799999999998	-277.277271851972	46.1600000000001	-528.250226689011	46.1400000000001	-344.328200239943	46.4400000000001	4.62229043500884	62.6500000000001	5558.61203672896	46.4100000000003	-17.1127821389518	46.52	-6.57858789202237	45.2000000000003	-5.68221062110297	45.79	47.2324962079256	45.27	4.76129113098978	45.9400000000001	46.9566228880467	45.5699999999997	6.92235293297472	46.2800000000002	81.8033068439945	45.6999999999998	9.64846263696018	47.0799999999999	114.087288787914	46.1700000000001	5.28513044707779	49.3400000000001	156.311827592958
47.6700000000001	68.0456780550003	46.11	15.4208076060058	45.86	14.8227052450238	46.6899999999999	340.555144647055	47.75	-203.27127828898	47.3599999999999	-411.518005695029	45.9399999999998	-343.913773332019	48.3699999999999	1868.00719910707	46.28	-274.083990731015	46.27	-523.031289552932	46.26	-340.539414772024	46.54	4.57065965292713	62.8499999999999	5558.33808755199	46.52	-17.0226023709574	46.6300000000001	-6.83129458604981	45.3000000000002	-5.71789967102632	45.8899999999999	47.1399272479403	45.3699999999999	4.92059931900712	46.0400000000004	46.3886934500124	45.6700000000001	6.97840384702886	46.3800000000001	80.9462814810331	45.7999999999997	9.40968263194009	47.1900000000001	111.691782204957	46.27	5.11588094400395	49.4400000000001	154.159947023004
47.78	66.3384083050005	46.2099999999999	15.3684988849818	45.9699999999999	14.5905864909537	46.79	336.139537413032	47.8599999999999	-199.707734141043	47.46	-404.612576543968	46.04	-340.222624844046	48.4799999999998	1822.16777139706	46.3899999999999	-270.863816282031	46.3799999999999	-517.746964369962	46.3699999999999	-336.431055638968	46.6400000000001	4.51929272003326	63.04	5558.086147219	46.6200000000003	-16.9329925660122	46.73	-7.1123375020079	45.4100000000003	-5.68877097407494	45.9899999999998	47.006687157932	45.48	5.09008981396164	46.1500000000001	45.7625125679897	45.7799999999997	6.9572481289697	46.4900000000002	79.913352510971	46.0599999999999	9.09945259797951	47.29	109.505102225967	46.3800000000001	4.99736495703473	49.5500000000002	152.158403567
47.88	64.5392554059754	46.3199999999999	15.3567160780312	46.0699999999999	14.3913498559414	46.9	331.310742677033	47.96	-196.27526941008	47.5699999999999	-398.122568749955	46.1399999999999	-336.023449418008	48.5799999999999	1778.38843462803	46.4899999999998	-267.337114283919	46.48	-512.354118140934	46.47	-332.316068969021	46.74	4.46818963700935	63.1999999999998	5557.83535445994	46.7200000000003	-16.8454825599156	46.8299999999999	-7.39144789906732	45.5100000000002	-5.59482453309101	46.0999999999999	46.824608503016	45.5799999999999	5.28075607689971	46.25	45.1249465160117	45.8800000000001	6.87748251800713	46.5900000000001	78.694952836031	46.1599999999999	8.74885062694375	47.3899999999999	107.583290648904	46.48	4.93921673398745	49.6500000000001	150.197203352946
47.98	62.6482193590618	46.42	15.3914734979708	46.2299999999999	14.2218920159394	47	326.668462706039	48.0599999999999	-192.684627128074	47.6700000000001	-391.666582208018	46.25	-331.832458315034	48.6799999999998	1733.76383542404	46.5899999999999	-263.783518958007	46.5799999999999	-506.76937184096	46.5699999999999	-328.194454761046	46.8500000000001	4.48236371994426	63.4200000000001	5557.59174837203	46.8200000000002	-16.7600723539181	46.9400000000001	-7.66717599503863	45.6100000000001	-5.40462420099175	46.2399999999998	46.5936912819416	45.6799999999998	5.48160464597913	46.3500000000004	44.4759952960112	45.9899999999998	6.73910701505065	46.6900000000001	77.2910824540531	46.2799999999997	8.38429493990134	47.4899999999998	105.796627148948	46.5900000000001	4.95366827806265	49.75	148.386340252955
48.13	60.8664354550683	46.53	15.4667568310742	46.3299999999999	14.0822129679918	47.1	321.929300679017	48.1699999999998	-189.225064262018	47.78	-385.626017023014	46.3599999999999	-327.29802196809	48.78	1691.19932716103	46.6899999999998	-260.203030303956	46.6800000000001	-500.691080276965	46.6800000000001	-323.886651115004	46.95	4.53448329801631	63.5799999999999	5557.37574805596	46.9300000000003	-16.7019841039746	47.04	-7.93952179208191	45.71	-5.14960612304094	46.3499999999999	46.3227847229746	45.7800000000002	5.67795988592934	46.46	43.8144304280286	46.0899999999997	6.56065318401033	46.8000000000002	75.8992552840709	46.3799999999997	8.02241745293486	47.5900000000001	104.233568845984	46.6900000000001	5.00464690207991	49.8600000000001	146.595596526936
48.3000000000001	59.248099297065	46.63	15.543906584071	46.43	13.9536792079298	47.2	317.376653415977	48.29	-185.886177025054	47.8799999999999	-379.625397288009	46.4599999999998	-322.771769945007	48.8899999999999	1648.50784485202	46.8	-256.445072194992	46.78	-494.119243449973	46.78	-319.161508719048	47.05	4.6245483729308	63.73	5557.15701808492	47.0300000000002	-16.6874585249843	47.1700000000001	-8.13568744308668	45.8200000000002	-4.87112118503319	46.4499999999998	45.9593074409668	45.8800000000001	5.83070931793372	46.5600000000004	43.1460212710135	46.1900000000001	6.31137365598988	46.9000000000001	74.4231904810704	46.48	7.64658624893855	47.6999999999998	102.702925864946	46.79	5.09215260399287	49.96	144.83422993294
48.4100000000001	57.6829470330722	46.73	15.5963162850412	46.54	13.8127899259644	47.3099999999999	313.010520918056	48.3899999999999	-182.208666339079	47.98	-373.691919934004	46.5599999999999	-318.151993984088	48.99	1605.72093613803	46.8999999999999	-252.317728219964	46.8899999999999	-487.874193833022	46.8800000000001	-314.019027571021	47.1900000000001	4.71750429198892	63.8800000000001	5556.89946635903	47.1600000000003	-16.7002549019344	47.27	-8.2144419470751	45.9200000000001	-4.56417437908385	46.5499999999997	45.5558408209527	45.9900000000002	5.95533973296369	46.6600000000003	42.436515194936	46.2999999999997	6.02201580102246	47	72.9591688890423	46.5899999999997	7.25680132995876	47.8000000000002	101.204698206971	46.9000000000001	5.16759523702603	50.0599999999999	142.972127222947
48.52	56.0810007609689	46.8399999999999	15.6281338290682	46.64	13.6595451240282	47.41	308.960693866993	48.5	-178.192532202047	48.1299999999999	-367.404239403982	46.6699999999998	-313.385250229089	49.1299999999999	1560.06022169106	47	-247.820998378984	46.99	-481.570907208948	46.99	-309.085099926961	47.29	4.80643755702204	64.0299999999997	5556.62319643	47.2600000000002	-16.7419030709652	47.3699999999999	-8.21701630604821	46.02	-4.22876570507924	46.6500000000001	45.1042174279337	46.0900000000001	6.05185113192874	46.7600000000002	41.7796447519549	46.4099999999999	5.71117635797691	47.1800000000003	71.4231988570191	46.6900000000001	6.91571134393598	47.9099999999999	99.8509694659333	47	5.20713411708584	50.1599999999999	141.009288396958
48.62	54.5699259280354	46.9399999999999	15.6393592139921	46.75	13.4877381499336	47.52	304.673127633009	48.5999999999999	-173.837774614981	48.23	-360.762355698967	46.77	-308.213433048081	49.2299999999998	1511.52570151305	47.1699999999998	-243.514151118006	47.0899999999999	-475.594407794915	47.0999999999999	-304.024183853016	47.3900000000001	4.89826166699459	64.1900000000001	5556.34257397696	47.3600000000001	-16.8135367709965	47.48	-8.14196073804396	46.1300000000001	-3.86489516404254	46.7599999999998	44.5883593919234	46.1900000000001	6.09825659000762	46.8700000000003	41.1754099390009	46.5099999999998	5.37091261401201	47.2800000000002	69.9140373440059	46.79	6.62282382688772	48.0099999999998	98.5390068869947	47.1700000000001	5.23460992599212	50.2800000000002	139.165701205002
48.72	53.0220570859683	47.04	15.6179638180447	46.8499999999999	13.2584093499872	47.62	300.147822218037	48.7	-169.722907515052	48.3299999999999	-354.529069029013	46.8699999999999	-302.636542442087	49.3299999999999	1465.92808235403	47.27	-239.11551838296	47.23	-469.643050398986	47.22	-299.171821283039	47.5	4.96564495199436	64.4000000000001	5556.03946738495	47.4700000000003	-16.9025449239371	47.5799999999999	-7.95287632399777	46.27	-3.53341431605259	46.8600000000001	44.0038420979363	46.3000000000002	6.07093041890039	46.9700000000003	40.5953274870399	46.6100000000001	4.99195878603587	47.3900000000003	68.3329273899744	46.8999999999996	6.38079578095585	48.1500000000001	97.3715432269273	47.27	5.21394997701918	50.3800000000001	137.320510156997
48.83	51.435521590065	47.14	15.5414890630254	46.9499999999999	13.0105183779961	47.72	295.951571263004	48.8	-165.59359812004	48.4400000000001	-348.310230767993	46.9699999999998	-297.357837546087	49.4399999999998	1420.52053252905	47.3699999999999	-234.906768228029	47.3299999999999	-463.742151315955	47.3199999999999	-294.296862905981	47.6000000000001	4.99298359693512	64.5799999999999	5555.69097831494	47.5700000000002	-17.0089275289911	47.6799999999998	-7.72776423605137	46.3800000000001	-3.23634389405925	46.96	43.3506655459723	46.4000000000001	5.99349830793017	47.0700000000002	40.0678806670385	46.71	4.57431487507165	47.4900000000002	66.6798689960615	47	6.17299529199045	48.25	96.1573886089582	47.3699999999999	5.09757465204075	50.4899999999998	135.594570742001
48.9400000000001	49.9205832940106	47.24	15.4323935270213	47.0599999999999	12.7205644270134	47.83	292.084374768024	48.9099999999999	-161.499212914009	48.55	-342.499989542034	47.0699999999999	-292.065768873044	49.55	1378.04988372397	47.4699999999998	-230.695984241947	47.4300000000001	-457.481544306006	47.4300000000001	-289.34903683205	47.7	4.99780492600621	64.7599999999998	5555.31309531398	47.6700000000001	-17.1002031579519	47.7799999999997	-7.46662447500057	46.48	-2.96868888801782	47.0599999999999	42.7339925099659	46.5	5.8814470469315	47.2200000000003	39.6056831250462	46.8199999999997	4.17947562198151	47.5900000000001	65.0729993000141	47.1099999999997	6.03050045197051	48.3600000000001	94.8472233659459	47.4699999999998	4.90977902506984	50.5900000000001	133.857769713018
49.0500000000001	48.4772421970092	47.3399999999999	15.294825101023	47.16	12.4418576879179	47.93	288.292039238058	49.01	-157.439751895026	48.6500000000001	-336.676999794008	47.2199999999998	-287.071885909995	49.6499999999999	1333.40516948203	47.5799999999999	-226.513063536004	47.54	-450.861229370958	47.53	-284.015396935956	47.8099999999999	4.98010894000345	64.9099999999999	5554.94678320599	47.7800000000002	-17.1648944699427	47.8800000000001	-7.25191904905387	46.5799999999999	-2.730449298042	47.1700000000001	42.133320504945	46.5999999999999	5.7237831739485	47.3200000000002	39.1250577749815	46.9200000000001	3.79023253003652	47.7000000000003	63.5867428550227	47.27	5.92223316698437	48.46	93.3850057009522	47.5700000000002	4.65056309599277	50.6900000000001	132.138303647935
49.21	47.0853542310579	47.4499999999999	15.1085810820177	47.26	12.1775014879404	48.03	284.528907034087	49.1099999999999	-153.48004364705	48.75	-330.929420311008	47.3299999999999	-282.118083027058	49.75	1289.49174318007	47.6799999999998	-222.078371886028	47.6399999999999	-444.651254945938	47.6400000000001	-278.295943215994	47.9100000000001	4.95372263594618	65.0599999999999	5554.57582659903	47.8800000000001	-17.2144788039077	47.9899999999998	-7.08364795502803	46.6900000000001	-2.57237268408517	47.2799999999997	41.5691520149721	46.6999999999998	5.51630550990012	47.4200000000001	38.6260046190046	47.02	3.4237940959656	47.8000000000002	62.221099661997	47.3699999999999	5.84986551598377	48.5599999999999	91.7707356139772	47.6700000000001	4.36760823299664	50.79	130.326178672931
49.3100000000001	45.6714495529695	47.55	14.8796757830496	47.37	11.9274958259439	48.17	281.078374978051	49.24	-149.330831201041	48.8499999999999	-324.875850987951	47.4299999999998	-277.202552656036	49.8599999999999	1243.40425144101	47.79	-217.391909292928	47.74	-438.466771085928	47.74	-272.861759543048	48.01	4.92056952498388	65.6700000000001	5554.18046546595	47.98	-17.2363450849389	48.0899999999997	-7.00341344804656	46.79	-2.46302289906453	47.3800000000001	41.0370624269945	46.8099999999999	5.25901405592322	47.5300000000002	38.1085236549552	47.1199999999999	3.07089453599474	47.9000000000001	60.8390851800777	47.4699999999998	5.81074049694053	48.6599999999999	90.2098786129955	47.7799999999997	4.0376298920819	50.9000000000001	128.421394788006
49.4100000000001	44.1813325579687	47.66	14.6081092029817	47.4699999999999	11.7697600110205	48.27	277.445105391052	49.3499999999999	-144.992114558022	48.95	-318.516291824949	47.53	-271.973665229098	49.9599999999998	1195.142694266	47.8899999999999	-213.01701186303	47.8499999999999	-432.692627734923	47.8399999999999	-267.349627902036	48.1100000000001	4.87872609596707	65.8899999999999	5553.76760959598	48.0800000000004	-17.2362548489673	48.1999999999998	-7.00601219705277	46.8900000000003	-2.40644140205859	47.48	40.5958245469265	46.9099999999999	4.99916018691238	47.6300000000001	37.6295814260175	47.2799999999997	2.765586027067	48.0100000000002	59.5369802550749	47.5699999999997	5.80485810996834	48.77	88.5970732339274	47.8800000000001	3.68391261599754	51.0100000000002	126.665662970936
49.53	42.8355309520612	47.76	14.3387984940091	47.5699999999999	11.760707560029	48.37	273.629098274	49.45	-140.972559277088	49.05	-312.639040074032	47.6299999999999	-266.431420744993	50.1299999999999	1147.86814789704	47.9899999999998	-208.703942484021	47.95	-426.918658657996	47.9400000000001	-262.122766308948	48.22	4.84571967592728	66.0099999999998	5553.38674736493	48.21	-17.2304488129384	48.2999999999997	-7.1326752040477	46.9900000000002	-2.40262819409054	47.5799999999999	40.1928569870051	47.0100000000002	4.73674390093493	47.73	37.152367121962	47.3800000000001	2.47712119801236	48.1800000000003	58.218504041065	47.6700000000001	5.83221835495351	48.8699999999999	87.0376809409663	47.98	3.33075148103035	51.1100000000001	124.97718592499
49.64	41.6139006659932	47.86	14.0575552670725	47.68	11.8439249539506	48.48	269.630353627008	49.55	-137.047736975092	49.1600000000001	-306.950854415959	47.7299999999998	-261.198918183027	50.24	1103.91319946302	48.0899999999999	-204.70243826901	48.0599999999999	-421.177385343981	48.04	-256.868228635994	48.3199999999999	4.82846376303314	66.2399999999998	5553.00231755098	48.3100000000004	-17.2189269759429	48.4099999999999	-7.31982306899681	47.0999999999999	-2.47089468700779	47.6799999999998	39.8281597480263	47.1700000000001	4.4565705579771	47.8300000000004	36.6668252779618	47.48	2.20550004905817	48.2800000000002	57.0325056449974	47.7799999999997	5.86628528094479	48.9699999999998	85.4756599369466	48.0900000000001	3.01008754809118	51.2399999999998	123.43776094599
49.76	40.5365857679953	47.9699999999999	13.7785679110038	47.78	12.0225155209255	48.59	265.957258437993	49.6499999999999	-133.442076035067	49.26	-301.744976170994	47.8399999999999	-255.92272040501	50.3399999999999	1063.277848962	48.2199999999998	-200.732864993938	48.1600000000001	-415.083783574914	48.1400000000001	-251.583817601045	48.4300000000001	4.79701346296224	66.4400000000001	5552.62902010293	48.4100000000003	-17.2246440179151	48.5099999999998	-7.56745579201379	47.2000000000003	-2.5919294690766	47.79	39.5427378009572	47.27	4.18482826194122	47.9400000000001	36.1729558940169	47.5899999999997	1.98513957104751	48.3800000000001	55.9407574850184	47.8799999999997	5.90755134999199	49.0799999999999	83.9667122249921	48.1900000000001	2.69808013399597	51.3499999999999	121.93739416
49.86	39.6035862580675	48.11	13.507850739984	47.88	12.3097527570053	48.6899999999999	262.397871849998	49.75	-129.866319491043	49.3699999999999	-296.64000523303	47.9399999999998	-250.956264547995	50.4399999999998	1023.05674301999	48.3199999999999	-196.767514832004	48.27	-408.637853351024	48.25	-245.933991270022	48.53	4.75136877696514	66.6300000000001	5552.26685502203	48.5100000000002	-17.2696021940055	48.6099999999997	-7.87557337207545	47.3000000000002	-2.73631712309452	47.8899999999999	39.3427825639492	47.3699999999999	3.92087431396249	48.0400000000004	35.6650292029599	47.6900000000001	1.81934457100397	48.48	54.9814871440049	47.98	5.95070255997143	49.1799999999998	82.4081050509449	48.2999999999997	2.39472923908579	51.4499999999998	120.49393654695
49.96	38.7621334330106	48.2099999999999	13.2917731400539	47.99	12.6666770079282	48.79	258.880737899062	49.8599999999999	-126.383784257996	49.47	-291.753254154969	48.05	-245.947921043012	50.54	984.108726968998	48.4199999999998	-192.524719731978	48.3799999999999	-402.609294562012	48.3599999999999	-239.918749643039	48.6300000000001	4.68768268592612	66.8299999999999	5551.94303816393	48.6100000000001	-17.3317992499733	48.71	-8.16097130302751	47.4100000000003	-2.91308372004551	47.9899999999998	39.2221026179413	47.4699999999998	3.641083027901	48.1400000000003	35.1145619330282	47.79	1.70481024201763	48.5900000000001	54.1546946200242	48.0799999999999	5.99573891099681	49.2799999999997	80.7998384149187	48.4000000000001	2.14660394999555	51.5500000000002	118.98653261801
50.0600000000001	37.9019634410724	48.3199999999999	13.1078765350594	48.0899999999999	13.0932882739216	48.9	255.19173533803	49.96	-122.740137558026	49.5699999999999	-286.690574308977	48.1499999999999	-240.899901679086	50.6499999999999	943.686969123974	48.53	-188.004479691926	48.48	-396.64560448	48.46	-234.264528750032	48.73	4.60595519098206	66.98	5551.64417325398	48.7200000000003	-17.4274758999218	48.8199999999997	-8.40130118808702	47.5100000000002	-3.12222926106642	48.0999999999999	39.1281165759665	47.5700000000002	3.34545440296097	48.2400000000002	34.5215540860409	47.9000000000001	1.61078921496483	48.6900000000001	53.3555267130623	48.1900000000001	6.04769500796465	49.3899999999999	79.3526352459821	48.5099999999998	1.96180464604367	51.6599999999999	117.415182372952
50.1600000000001	37.0230762810024	48.42	12.9561609260236	48.2299999999999	13.4767595200174	49	251.585057662055	50.0599999999999	-118.935379391019	49.6800000000001	-281.451965696988	48.26	-235.500656965996	50.75	906.456643740057	48.6299999999999	-183.70626893693	48.5799999999999	-391.099285830933	48.5699999999999	-228.633589376045	48.8400000000001	4.48315489495599	67.1300000000001	5551.31547561393	48.8200000000002	-17.5606635939403	48.9200000000001	-8.57768042203588	47.6100000000001	-3.3637537450204	48.2399999999998	39.0374875750013	47.6700000000001	3.03398843993818	48.3400000000001	33.9596272809786	48	1.52292024802136	48.79	52.5095588700424	48.2999999999997	6.10153624495524	49.4899999999998	78.019464793897	48.6100000000001	1.83223094904861	51.7600000000002	115.943480402962
50.27	36.1657600900571	48.53	12.8650030950439	48.3299999999999	13.7914045880052	49.17	247.806511375984	50.1599999999999	-115.418366526001	49.78	-276.623910954982	48.3599999999999	-229.750186904994	50.8599999999999	872.417750817021	48.7299999999998	-179.320711588957	48.6800000000001	-385.585314399918	48.6700000000001	-223.363670736944	48.9400000000001	4.33539969594676	67.3000000000002	5550.98786058193	48.9200000000001	-17.7198849909246	49.02	-8.66764027102818	47.71	-3.59903434707576	48.3400000000001	38.9297131320063	47.7800000000002	2.71280603499235	48.4500000000003	33.3945684809578	48.0999999999999	1.42399484502675	48.8900000000003	51.6167910919876	48.3999999999996	6.15509808392289	49.5900000000001	76.8473578109479	48.71	1.7340421740073	51.8699999999999	114.468422199934
50.37	35.2211779149911	48.63	12.8583138540534	48.43	14.0629096359817	49.27	243.856096479021	50.26	-111.998083101071	49.8799999999999	-271.92957400996	48.4599999999998	-224.35536576802	50.9599999999998	839.682304002963	48.8399999999999	-175.157183525926	48.79	-380.168241088995	48.77	-218.119230896946	49.04	4.16191937597432	67.4099999999999	5550.66823794903	49.02	-17.9051400920116	49.1799999999998	-8.62957848198675	47.8200000000002	-3.83911786900626	48.4400000000001	38.8047932440259	47.8800000000001	2.40617557290079	48.5500000000002	32.8605907229758	48.1999999999998	1.31401300700418	49	50.7536785399907	48.5	6.22370793598748	49.6999999999998	75.7335815409306	48.8200000000002	1.69708849307426	51.9699999999998	113.093012271975
50.47	34.298166710073	48.74	12.9121823910054	48.54	14.2523150079796	49.38	239.943573440087	50.3699999999999	-108.865544979039	49.99	-267.645790935944	48.5599999999999	-219.006855853081	51.0599999999999	810.138289651036	48.9399999999998	-170.934016695924	48.8899999999999	-374.463215955984	48.8800000000001	-212.945893100027	49.2	3.9646374430049	67.5099999999998	5550.34969792496	49.1600000000003	-18.0724243889472	49.2799999999997	-8.50509730901194	47.9200000000001	-4.07093677802095	48.5499999999997	38.6503450749842	47.9900000000002	2.09047136695517	48.6500000000001	32.3292107379984	48.2999999999997	1.18636512297599	49.1000000000004	49.8372243059748	48.5999999999999	6.30736580092162	49.8000000000002	74.6971473729445	48.9200000000001	1.69808536202254	52.0700000000002	111.696395130934
50.5700000000001	33.2864626200262	48.8399999999999	13.0041501320193	48.64	14.3125272479665	49.48	236.283063504061	50.47	-105.766419380075	50.1199999999999	-263.378413106011	48.6699999999998	-214.013994861034	51.1699999999998	781.913997720039	49.04	-166.663912310923	49	-368.470238998952	48.98	-207.480439330993	49.3	3.74355389897119	67.6100000000001	5549.986755379	49.2600000000002	-18.2142919899206	49.3800000000001	-8.29419675108056	48.02	-4.29483798109231	48.6500000000001	38.4225292759766	48.0900000000001	1.77644901793883	48.7600000000002	31.8065579180029	48.4099999999999	1.00948145598068	49.2000000000003	48.95042529904	48.71	6.4060716779295	49.9000000000001	73.6326938409775	49.02	1.737032781989	52.23	110.245196690016
50.6800000000001	32.1756933029747	48.9399999999999	13.145586490964	48.74	14.2999598709821	49.58	232.874566671057	50.5699999999999	-102.754701709046	50.22	-259.122209458951	48.77	-209.065233305068	51.27	752.676841085986	49.1699999999998	-162.097133258953	49.0999999999999	-362.894315675021	49.0799999999999	-201.722869589958	49.4000000000001	3.49866874194049	67.71	5549.62954910798	49.3700000000003	-18.3381887859468	49.4899999999998	-8.0191048720053	48.1199999999999	-4.4915100650087	48.75	38.1651851949982	48.1999999999998	1.47930316495604	48.8600000000001	31.2558214509409	48.5099999999998	0.814931742979752	49.3099999999999	48.0188569649727	48.8099999999999	6.50975635994655	50.0099999999998	72.5402209449157	49.1599999999999	1.79772999399574	52.3299999999999	108.657619653968
50.78	30.9457146889827	49.12	13.322303077075	48.8399999999999	14.2146128799823	49.68	229.252891904025	50.6699999999998	-99.6059635820075	50.3299999999999	-254.583938674955	48.8699999999999	-204.183457427007	51.3699999999999	722.426819746033	49.27	-157.23367953899	49.23	-357.415146943026	49.21	-196.348662308992	49.51	3.27719805500237	67.8200000000002	5549.25870321995	49.4700000000003	-18.432637437968	49.5899999999997	-7.70229040506365	48.2800000000002	-4.68026444104908	48.8600000000001	37.8578103459404	48.3000000000002	1.18383916799303	48.96	30.6770013389723	48.6100000000001	0.585507488040093	49.4100000000003	47.0494462069837	48.9099999999999	6.63109025595077	50.1399999999999	71.5137901889875	49.2599999999998	1.88674262608401	52.4400000000001	106.933664020971
50.89	29.5965267790734	49.2199999999999	13.5342998889882	48.9499999999999	14.1078585850209	49.78	225.629980059011	50.78	-96.3202049980509	50.4300000000001	-249.763600754022	48.9799999999998	-199.015230094005	51.4699999999998	691.163933703024	49.3699999999999	-152.692302910964	49.3399999999999	-352.353031842995	49.3099999999999	-191.040222715969	49.6100000000001	3.0779885460106	67.9200000000001	5548.87421771502	49.5700000000002	-18.4552390400086	49.6900000000001	-7.34375335002824	48.3800000000001	-4.86110111103244	48.96	37.4566349900078	48.4099999999999	0.938593796945497	49.0600000000004	30.1385236580245	48.71	0.369581770996774	49.5100000000002	46.0039654460616	49.0099999999998	6.76005995694595	50.2399999999998	70.4670514940062	49.3699999999999	1.99750505100837	52.54	105.279338810988
50.99	28.345803475986	49.3199999999999	13.7337553070438	49.05	13.9890170469243	49.89	221.793890280082	50.8799999999999	-93.2794576830247	50.53	-245.214867844993	49.0799999999999	-193.560551304017	51.6299999999999	661.206690178005	49.4699999999998	-148.235967476012	49.4400000000001	-347.323120430929	49.4100000000001	-186.11514558404	49.71	2.90296372293142	68.0299999999997	5548.471775076	49.6700000000001	-18.4279958469915	49.79	-7.030187074065	48.48	-5.0122733759963	49.0599999999999	36.9678505439879	48.5100000000002	0.754322651914663	49.2200000000003	29.6097069899588	48.8099999999999	0.170459395008038	49.6200000000003	44.882414679023	49.1199999999999	6.8757271699269	50.3400000000001	69.4863549379079	49.4699999999998	2.10673272408712	52.6399999999999	103.579472639922
51.12	27.1630283669992	49.43	13.9178503540052	49.16	13.8487682070263	49.99	218.172865060978	50.98	-90.3132886580806	50.6400000000001	-240.639267565939	49.2199999999998	-188.438096460004	51.7299999999998	634.012554652031	49.5699999999999	-144.10170913402	49.54	-342.354986178975	49.52	-181.210212896985	49.8199999999999	2.7478956980076	68.1300000000001	5548.04878302798	49.77	-18.3509078569841	49.9000000000001	-6.78393997407056	48.5900000000001	-5.13343433203772	49.1599999999999	36.3914570090174	48.6100000000001	0.620270132912992	49.3200000000002	29.1212327549601	48.9200000000001	-0.0118596369702573	49.7200000000003	43.8507877249776	49.27	6.97305728999709	50.4400000000001	68.466339056954	49.5700000000002	2.18935038299151	52.75	101.949236891983
51.23	26.0787178659712	49.53	14.0894040069952	49.26	13.7435255819582	50.1	214.555906857981	51.0799999999999	-87.5921309020669	50.74	-236.335272299016	49.3199999999999	-183.317314669011	51.8299999999999	607.248939997021	49.6799999999998	-140.039790771993	49.6399999999999	-337.096126358006	49.6199999999999	-176.663163869989	49.9200000000001	2.6358158650055	68.2599999999998	5547.670685605	49.8800000000001	-18.2388668529256	50	-6.58266365201143	48.6900000000001	-5.22458397801984	49.27	35.8151330809733	48.7199999999998	0.536436239940485	49.4300000000003	28.6362901399571	49.02	-0.114235853970968	49.8200000000002	42.8777839040322	49.3799999999997	7.05708492193935	50.5500000000002	67.3947780609296	49.6700000000001	2.25345840601676	52.8499999999999	100.306834269986
51.33	25.0727279030798	49.64	14.2200504830043	49.37	13.6931363809936	50.2	211.154013215037	51.25	-84.8915560289925	50.8399999999999	-232.009640723959	49.4299999999998	-178.528756823994	51.9399999999998	579.900123805032	49.78	-136.125324602972	49.75	-331.54654096893	49.72	-171.865605551943	50.02	2.54369282902189	68.3600000000001	5547.32594335803	49.98	-18.0714761839909	50.1700000000001	-6.47129557398785	48.79	-5.30503372806379	49.3699999999999	35.2013004379614	48.8200000000002	0.486573857983785	49.5300000000002	28.1940513780228	49.1300000000001	-0.084991369931231	49.9200000000001	41.9947038959663	49.48	7.12781006598107	50.6500000000001	66.2246411999377	49.7799999999997	2.2990567930492	52.9499999999998	98.7083399079438
51.4400000000001	24.2160370110014	49.74	14.285878971009	49.4699999999999	13.6719144459221	50.3099999999999	207.967184132031	51.3499999999999	-82.3022535430482	50.95	-227.720602145951	49.53	-173.718985788014	52.04	553.854092427969	49.8799999999999	-132.048934744944	49.8499999999999	-326.346828091914	49.8199999999999	-166.817537942961	50.1900000000001	2.46922000701488	68.46	5547.01455628901	50.0800000000004	-17.869132501005	50.27	-6.49492685499808	48.8900000000003	-5.34366621502613	49.48	34.5875374019897	48.9200000000001	0.446414602947698	49.6300000000001	27.7603034310232	49.2599999999998	0.0241959289724036	50.0300000000002	41.1633201169934	49.5899999999997	7.13895360797778	50.7599999999998	64.9559284729548	49.8800000000001	2.31301428902952	53.0500000000002	97.0507492969546
51.5400000000001	23.399808237059	49.8399999999999	14.3108002820327	49.5699999999999	13.6798597779944	50.41	204.997599999047	51.45	-79.6332075819919	51.0599999999999	-223.191320490969	49.6299999999999	-168.953043522038	52.1399999999999	527.222859513017	49.9799999999998	-127.810621198932	49.95	-321.174058469978	49.9300000000001	-162.154150586048	50.3	2.40816950997669	68.5599999999999	5546.73652439703	50.21	-17.6538380569582	50.3800000000001	-6.60846638004386	49	-5.35152823999852	49.5799999999999	33.9800353909823	49.0300000000002	0.415958473922728	49.7400000000002	27.3350462999815	49.3699999999999	0.216630848967725	50.1700000000001	40.4132518900724	49.6900000000001	7.11145384298106	50.8600000000001	63.7613400359669	49.98	2.27835600901471	53.1599999999999	95.334062437928
51.64	22.6240415810253	49.9399999999999	14.2948144160755	49.67	13.6983322579454	50.51	201.854049731082	51.5599999999999	-76.8844181460508	51.1700000000001	-218.421795755944	49.7399999999998	-163.921592323049	52.24	502.921356021034	50.0899999999999	-123.88445576596	50.05	-316.351161358966	50.03	-157.875443481998	50.4000000000001	2.36476922600559	68.6700000000001	5546.52177643095	50.3100000000004	-17.4706561449511	50.48	-6.81191415003468	49.0999999999999	-5.32792599199183	49.6799999999998	33.3949330629366	49.1700000000001	0.373694271956992	49.8400000000001	26.9796428179916	49.4699999999998	0.505234822981038	50.2800000000002	39.6615023049662	49.79	7.04531076996773	50.96	62.5816193479523	50.0900000000001	2.21205683806147	53.2600000000002	93.7886220949622
51.75	21.9497698680016	50.11	14.229381932978	49.78	13.7214929389984	50.61	198.536533327001	51.6599999999999	-74.3967511920118	51.27	-214.008972708029	49.8399999999999	-158.624632193096	52.3499999999999	479.933859543053	50.1999999999998	-120.036174776942	50.1600000000001	-311.525634032023	50.1300000000001	-153.710762896026	50.5	2.33901915498791	68.77	5546.33563126401	50.4200000000001	-17.3121408719226	50.5799999999999	-7.10247366703243	49.2000000000003	-5.27285947407563	49.79	32.7883910699711	49.2800000000002	0.294301136932518	49.9400000000001	26.6990521810158	49.5699999999997	0.858438114050841	50.3800000000001	38.908071362016	49.8999999999996	6.95196208391735	51.0599999999999	61.4760229509557	50.1900000000001	2.12221715401029	53.3600000000001	92.3674988929406
51.85	21.3391346779872	50.2099999999999	14.1286802260083	49.88	13.7551807679301	50.71	195.467045875034	51.76	-72.0698803620508	51.3799999999999	-209.734244573951	49.9399999999998	-153.723264913992	52.4499999999998	459.276092487016	50.3	-116.500041900963	50.27	-306.758654091936	50.24	-149.593023345005	50.6000000000001	2.33780511700843	68.8699999999999	5546.185925342	50.52	-17.1782922399188	50.6799999999998	-7.45767619798698	49.3099999999999	-5.16625811701488	49.8899999999999	32.1604094119721	49.3800000000001	0.203099928967276	50.0400000000004	26.4883151950244	49.6700000000001	1.27624072206345	50.48	38.2155604170293	50	6.81873737596561	51.1799999999998	60.3975200909872	50.29	1.99324579500626	53.46	91.1176222069798
51.96	20.8299944320061	50.3099999999999	13.9927092930066	49.9799999999999	13.7737095899411	50.8199999999999	192.645587375978	51.8699999999999	-70.0041320150149	51.48	-205.816218124937	50.04	-148.973194745054	52.55	440.948054854061	50.3999999999999	-112.966681256921	50.3799999999999	-301.729922496975	50.3499999999999	-145.839819601974	50.71	2.36228040296282	68.9699999999998	5546.07265866298	50.6200000000003	-17.1099035509314	50.79	-7.87752174301204	49.4100000000003	-5.02819248902142	49.9899999999998	31.5861447319321	49.48	0.0758222629428928	50.1500000000001	26.3132188209738	49.77	1.65528687705319	50.5800000000004	37.5305918830691	50.0999999999999	6.65830705600001	51.2799999999997	59.432460847006	50.3899999999999	1.83170839102331	53.5700000000002	89.9359875289747
52.12	20.2836990999913	50.41	13.8116891409936	50.0899999999999	13.7523127839358	50.92	189.895067990051	51.97	-68.0084902870703	51.5799999999999	-201.978057286965	50.1499999999999	-144.618717427988	52.6599999999999	423.814933138033	50.51	-109.512778297017	50.48	-296.439439248957	50.45	-141.919617443023	50.8099999999999	2.41244501398796	69.0799999999999	5545.99367112394	50.73	-17.1445922039766	50.8899999999999	-8.27182807609006	49.5100000000002	-4.86936248603342	50.0999999999999	31.0378963399671	49.5900000000001	-0.0827246220751476	50.25	26.1437587220144	49.8800000000001	1.97692827703122	50.6800000000003	36.906543345026	50.2599999999998	6.51254770991727	51.3800000000001	58.4409640599688	50.4899999999998	1.6376049389919	53.6700000000001	88.8582645559381
52.22	19.7307650960283	50.52	13.5884387460692	50.2299999999999	13.7003104099449	51.02	187.178456309084	52.0699999999999	-66.1766147110257	51.6800000000001	-198.336165389946	50.25	-140.350495260009	52.76	406.419261859014	50.6099999999999	-105.901297121022	50.5799999999999	-291.53306285798	50.55	-137.832416868946	50.9200000000001	2.49675472798572	69.1799999999998	5545.951122828	50.8300000000004	-17.2447407999243	50.9899999999998	-8.63767836301577	49.6199999999999	-4.71886617208384	50.25	30.5433649269844	49.6900000000001	-0.261785126099312	50.3600000000001	25.9492534810306	49.98	2.25981322500957	50.7800000000002	36.2604178980064	50.3599999999997	6.38786242996048	51.4899999999998	57.423029728966	50.5999999999999	1.4448852100486	53.77	87.769281906958
52.33	19.1406760070549	50.62	13.3201391320199	50.3399999999999	13.617702466945	51.17	184.499011278035	52.1699999999998	-64.3380723059863	51.79	-194.592070052977	50.3499999999999	-136.283221176996	52.8599999999999	388.761041015982	50.7099999999998	-102.132237728028	50.6800000000001	-286.751671888965	50.6500000000001	-133.578217878039	51.02	2.64628004993028	69.2799999999997	5545.91425087199	50.9300000000003	-17.402903446964	51.0899999999997	-8.97798943901762	49.7200000000003	-4.57670354705897	50.3499999999999	30.0587111439654	49.79	-0.461359249015914	50.46	25.7297030969994	50.0899999999997	2.47237198402672	50.8800000000001	35.6349159829961	50.4699999999998	6.27784812490972	51.5900000000001	56.4971709349038	50.6999999999998	1.24452367003869	53.8699999999999	86.6690395819205
52.4300000000001	18.5134318330711	50.7199999999999	13.0351450810622	50.4399999999999	13.5161668539467	51.27	181.645735352049	52.28	-62.4928630730892	51.8900000000001	-190.74577127401	50.4499999999998	-132.086344287018	52.9699999999998	372.871715426982	50.8099999999999	-98.6741274549559	50.79	-282.354387776991	50.76	-129.698327942947	51.2	2.82995047496115	69.3899999999999	5545.85783706398	51.0400000000004	-17.6409242029649	51.21	-9.27029256899914	49.8200000000002	-4.44287461107251	50.4499999999998	29.6293612719865	49.8899999999999	-0.630805273999613	50.5700000000002	25.4751891819751	50.1900000000001	2.55438674105335	50.9900000000002	34.9987369230576	50.5699999999997	6.1825047939692	51.6900000000001	55.6633876759633	50.7999999999997	1.0455458530032	53.98	85.6513963299221
52.53	17.8949363390757	50.8299999999999	12.6997657880565	50.54	13.3802570099988	51.37	178.618628532035	52.3799999999999	-60.8416397290057	52	-187.234482595954	50.55	-127.759864590075	53.1299999999999	358.046992458981	50.9099999999999	-95.3666158540045	50.8899999999999	-278.020911483964	50.8599999999999	-125.978807610977	51.3	3.0357951119413	69.4899999999998	5545.78188140295	51.1700000000001	-17.9384064169881	51.3099999999999	-9.44971898400127	49.9200000000001	-4.35752049600069	50.5599999999999	29.2177369899491	49.9900000000002	-0.754560361087897	50.6700000000001	25.1250259830158	50.2999999999997	2.55753537896908	51.0900000000001	34.3518807180772	50.6700000000001	6.11930160494012	51.79	54.8681488709235	50.9000000000001	0.854517386073894	54.0799999999999	84.6368504689963
52.64	17.3150026009807	50.93	12.3476920580288	50.64	13.2254194959387	51.47	175.417690817994	52.49	-59.307628827014	52.1199999999999	-183.876134967022	50.6599999999999	-123.792373569017	53.24	344.991164743988	51.01	-92.370053370928	50.99	-273.837923581027	50.96	-122.316001562012	51.4000000000001	3.26804184999219	69.5999999999999	5545.68638389003	51.27	-18.2953500880103	51.4099999999999	-9.56135979606643	50.02	-4.34939236106402	50.6599999999999	28.8238382979671	50.0999999999999	-0.848187350015905	50.7800000000002	24.7398992529497	50.4099999999999	2.48181789800128	51.2000000000003	33.801102543066	50.77	6.06730026197511	51.8899999999999	54.078635525002	51	0.687485535991073	54.2399999999998	83.7049036809958
52.74	16.77363062106	51.04	11.9789238909789	50.75	13.0609743699779	51.5699999999999	172.189363287998	52.5899999999999	-57.9676038140633	52.22	-180.852797439002	50.76	-119.968013265066	53.3399999999999	332.246766805042	51.1799999999998	-89.4474041090234	51.0899999999999	-269.482494810973	51.0699999999999	-118.709909796962	51.51	3.52246279896917	69.6999999999998	5545.575664735	51.3700000000003	-18.6365204149297	51.5099999999998	-9.60521500508094	50.1300000000001	-4.39008595105861	50.7599999999998	28.5030665769455	50.1999999999998	-0.90093064204666	50.8800000000001	24.2891275739794	50.5099999999998	2.36453090701616	51.3000000000002	33.3578021650283	50.8699999999999	6.02650076689315	52	53.326137996919	51.1599999999999	0.527475417015921	54.3400000000001	82.7403845850085
52.85	16.2403039850005	51.14	11.6048197010059	50.8499999999999	12.8592744409843	51.68	169.141384541035	52.6900000000001	-56.6511317119875	52.3199999999999	-177.865997628942	50.8599999999999	-116.502641636998	53.4399999999998	320.298032166988	51.28	-86.7295164779307	51.23	-264.954625174937	51.22	-115.251679055973	51.6100000000001	3.7990579610323	69.8000000000002	5545.42842396893	51.4700000000003	-18.9633648050176	51.6199999999999	-9.58711827706793	50.27	-4.47960126700764	50.8600000000001	28.2632697869758	50.3000000000002	-0.887469376039007	50.98	23.7537791340401	50.6100000000001	2.1971344750682	51.4100000000003	33.0105798160503	50.9699999999998	5.98409693691337	52.1500000000001	52.5513997449707	51.2599999999998	0.374487031990611	54.4499999999998	81.6884214489164
52.95	15.7062324840354	51.24	11.2128244950327	50.9499999999999	12.6144807600213	51.78	166.062757034069	52.79	-55.4095258440839	52.4300000000001	-175.134342308979	50.9599999999998	-113.065707792998	53.55	308.129238421998	51.3799999999999	-83.9821268119749	51.3299999999999	-260.772557546943	51.3199999999999	-111.670655604939	51.71	4.02256213999408	69.9099999999999	5545.26204333899	51.5800000000004	-19.2744358519121	51.7199999999998	-9.48729195499709	50.3800000000001	-4.62971386605204	50.9699999999998	28.0965999689897	50.4000000000001	-0.843236501054889	51.0800000000004	23.1388131260246	50.71	1.98816853196604	51.5100000000002	32.7281348210136	51.0799999999999	5.92394923398842	52.25	51.7544207709761	51.3699999999999	0.246571446041344	54.5500000000002	80.502084898967
53.0500000000001	15.1335576970268	51.3399999999999	10.8029382730592	51.0599999999999	12.3265933259518	51.88	162.953480766987	52.8999999999999	-54.1424598500271	52.53	-172.289429384932	51.0699999999999	-109.742057371022	53.6499999999999	295.74038557007	51.4799999999998	-81.205235108996	51.4300000000001	-256.700043243995	51.4200000000001	-107.966839442952	51.8099999999999	4.20609951902406	70.0099999999998	5545.07652284394	51.6800000000003	-19.5493369029691	51.8299999999999	-9.32551369498924	50.48	-4.82035318304952	51.0700000000002	27.9654788009793	50.5100000000002	-0.768232017094306	51.2400000000002	22.4442295509562	50.8199999999997	1.78931096399992	51.6100000000001	32.53793842498	51.1799999999998	5.86219719696146	52.3600000000001	50.9352010749353	51.4699999999998	0.142801043011787	54.6500000000001	79.1813749340236
53.15	14.5819057770495	51.4399999999999	10.4425426440002	51.16	12.0265052610193	51.99	159.811881345036	53	-52.8499337310677	52.6299999999999	-169.331258854982	51.2199999999998	-106.287394631067	53.75	284.540058879998	51.5799999999999	-78.7195422680043	51.53	-252.973330948976	51.52	-104.56810947494	51.9100000000001	4.34967009903175	70.1199999999999	5544.84593599602	51.7800000000002	-19.7433481029066	51.9299999999998	-9.1468746099963	50.5900000000001	-5.05151921902325	51.1700000000001	27.8655982029932	50.6100000000001	-0.693581603059101	51.3400000000001	21.7913999169923	50.9200000000001	1.60357575100534	51.71	32.3866130399892	51.3099999999999	5.77790253191779	52.46	50.1728366389216	51.5700000000002	0.0641034400814533	54.75	77.8852949230213
53.26	14.0512767250129	51.55	10.1316376079694	51.27	11.6807304240183	52.09	156.460868927979	53.0999999999999	-51.6854943840599	52.74	-166.623968822933	51.3199999999999	-102.701719571996	53.8499999999999	273.996769470045	51.6799999999998	-76.4216330329646	51.6399999999999	-249.269491407972	51.6199999999999	-101.294958706035	52.02	4.44904599100937	70.2599999999998	5544.56812268995	51.8900000000003	-19.8940868519912	52.0299999999997	-8.97295185006897	50.6900000000001	-5.26570965303108	51.27	27.7692574859429	50.71	-0.619285259062963	51.4400000000001	21.1663516049612	51.02	1.41231458701441	51.8099999999999	32.2741586650181	51.4099999999999	5.69036186391259	52.5599999999999	49.4952936429627	51.6799999999998	-0.00649624701054563	54.8499999999999	76.5120437579299
53.36	13.4950219110124	51.65	9.87184556106513	51.37	11.3227549559269	52.1899999999999	153.315920716977	53.24	-50.6001287729987	52.8399999999999	-164.167559290036	51.4199999999998	-99.4167481080694	53.9499999999998	264.642006222061	51.79	-74.4149226590025	51.74	-245.847646056973	51.72	-98.3268941309916	52.1200000000001	4.4702792249609	70.3600000000001	5544.24308292596	51.9900000000002	-20.0015531489726	52.1700000000001	-8.80082858100195	50.8000000000002	-5.45462947900432	51.3800000000001	27.6764566480097	50.8099999999999	-0.555455073026678	51.5400000000004	20.5830572349441	51.1199999999999	1.21552747305032	51.9200000000001	32.1777757719701	51.5099999999998	5.60597828496157	52.6700000000001	48.8433155479697	51.7799999999997	-0.0764607069640988	54.9499999999998	75.163422547007
53.46	12.959789964043	51.75	9.64736671699029	51.4799999999999	10.9467399070127	52.29	150.377036709983	53.3399999999999	-49.6428499330932	52.9400000000001	-161.812234930949	51.53	-96.2730301380361	54.05	255.460046726967	51.8899999999999	-72.4651474779421	51.8399999999999	-242.245859955005	51.8299999999999	-95.2578599069511	52.24	4.4444403089301	70.46	5543.913416642	52.0900000000001	-20.0628521829458	52.27	-8.63050480302263	50.9000000000001	-5.62657370301167	51.48	27.5714997729892	50.9200000000001	-0.517299817033745	51.6500000000001	20.0464759999477	51.2599999999998	1.03029426907142	52.02	32.0715580170372	51.6099999999997	5.52475179392786	52.77	48.1473721710017	51.8800000000001	-0.154815472910741	55.0599999999999	73.7925019129761
53.5600000000001	12.4375355400161	51.85	9.51449648198377	51.5799999999999	10.5681318390225	52.39	147.465452675078	53.4400000000001	-48.7133315060646	53.05	-159.489184300014	51.6299999999999	-93.4300157640564	54.1599999999999	246.778975577968	51.9899999999998	-70.5783627360006	51.9400000000001	-238.464133104003	51.9300000000001	-92.3017954879697	52.3400000000001	4.39777760800553	70.5700000000002	5543.55103724492	52.1900000000001	-20.070881496963	52.3699999999999	-8.50153583007796	51	-5.76147176104769	51.5799999999999	27.4223780900229	51.02	-0.522301274031634	51.75	19.5808374139688	51.3600000000001	0.840980652014878	52.1700000000001	31.981411741981	51.71	5.47896146497351	52.8699999999999	47.4609945939619	51.98	-0.24156054598734	55.1599999999999	72.4338605079993
53.6600000000001	11.9151675760349	51.9599999999999	9.43954405397562	51.68	10.2219087749518	52.5	144.759932844067	53.55	-47.789974260013	53.1500000000001	-157.380476449021	51.7299999999998	-90.6434092440804	54.26	237.894500138964	52.0899999999999	-68.5942179849235	52.04	-234.974962872002	52.04	-89.2447614210141	52.45	4.33029112195982	70.6700000000001	5543.18403132902	52.3000000000002	-20.0327435479721	52.48	-8.43258197801333	51.1100000000001	-5.84879152700069	51.6799999999998	27.2611003689462	51.1799999999998	-0.554896606104194	51.8500000000004	19.1254557230423	51.46	0.663220944034038	52.27	31.8539593610012	51.8099999999999	5.49430701789788	52.98	46.7306517349471	52.0900000000001	-0.334840688992699	55.2800000000002	71.0079966469266
53.77	11.3926860719857	52.12	9.42250943103318	51.79	9.9080707129815	52.6	142.291125979	53.6499999999999	-46.7960047479892	53.25	-155.174924899939	51.8399999999999	-87.9721698040612	54.3599999999999	228.806620410069	52.2099999999998	-66.5127132249381	52.1399999999999	-231.778349259002	52.1400000000001	-86.0867577049476	52.55	4.23910338895439	70.77	5542.81023878798	52.4000000000001	-19.986055736922	52.5799999999999	-8.40498293200653	51.21	-5.91728416009119	51.7799999999997	27.0599659189656	51.2800000000002	-0.615085812000871	51.9500000000003	18.6803309260313	51.5599999999999	0.478366843026379	52.3700000000003	31.6581738979949	51.9200000000001	5.5450887329016	53.0799999999999	46.0122759559454	52.1900000000001	-0.451144125008796	55.3800000000001	69.5149103310087
53.87	10.8700910270727	52.2199999999999	9.46339261497542	51.89	9.69358993700098	52.7	139.717554760978	53.76	-45.7314229680605	53.3599999999999	-152.872529654019	51.9399999999998	-85.200439486016	54.4699999999998	220.578314156	52.3199999999999	-64.5406789669778	52.27	-228.671478762976	52.27	-83.051396223027	52.6500000000001	4.12709187094151	70.8800000000001	5542.45310268595	52.5100000000002	-19.9193400989088	52.6799999999998	-8.41582185898915	51.3099999999999	-5.96694966009181	51.8899999999999	26.8148682679339	51.3899999999999	-0.702868893085906	52.0600000000004	18.2734082640081	51.6700000000001	0.28947493206033	52.48	31.4054551199661	52.02	5.63770970200039	53.1799999999998	45.2363370739022	52.29	-0.573982630953651	55.4899999999998	68.1582037719863
53.97	10.4406797030379	52.3199999999999	9.58155341402289	51.99	9.57846644598703	52.8099999999999	137.039219188068	53.8599999999999	-44.6942549940559	53.46	-150.473290711034	52.04	-82.3282182910816	54.5699999999999	212.833373333069	52.4199999999998	-62.5238200069589	52.3799999999999	-225.598043447917	52.3699999999999	-80.2740790819598	52.75	4.04944901595172	70.98	5542.09132305402	52.6100000000001	-19.8340440419997	52.79	-8.46893719608488	51.4200000000001	-6.01437804209581	51.9899999999998	26.5336553719635	51.4900000000002	-0.799940618094297	52.23	17.8682314930256	51.77	0.0880052820093624	52.5800000000004	31.0958030270285	52.1199999999999	5.72696607798662	53.2799999999997	44.4723652709627	52.3899999999999	-0.712381740981982	55.5900000000001	66.8929539349392
54.13	10.1211741110774	52.42	9.75438722400668	52.0899999999999	9.6131248239999	52.91	134.256119261067	53.96	-43.5861281440566	53.5599999999999	-148.276798718939	52.1499999999999	-79.6744064230097	54.6699999999998	205.948005983032	52.52	-60.6164315479418	52.48	-222.612137863962	52.47	-77.7548062800406	52.8600000000001	3.99305064001965	71.0799999999999	5541.724899889	52.71	-19.730167563921	52.8899999999999	-8.54455128603604	51.52	-6.07778834103101	52.0900000000001	26.2163272340104	51.5900000000001	-0.904382040062046	52.3300000000004	17.5012568560078	51.8699999999999	-0.126042107012836	52.6800000000003	30.7810303020233	52.2599999999998	5.79671832099393	53.3899999999999	43.7203605479226	52.5	-0.831961885978671	55.6900000000001	65.7640838550151
54.23	9.86503916203674	52.53	9.94820324001466	52.24	9.73169392693762	53.01	131.725783448019	54.0599999999999	-42.5054150990718	53.6600000000001	-146.153936252972	52.25	-77.0821051510211	54.77	199.217919472972	52.6299999999999	-58.6581631420131	52.5799999999999	-219.477513324932	52.5799999999999	-75.2796383669647	52.97	3.95789674394109	71.1900000000001	5541.41000638299	52.8100000000004	-19.6219155799326	53	-8.64266412907	51.6199999999999	-6.13896152106008	52.25	25.9269013919265	51.6900000000001	-1.00063031902664	52.4400000000001	17.1117985979663	51.9699999999998	-0.321398586947907	52.7800000000002	30.4415097380115	52.3699999999999	5.84696643295501	53.4899999999998	42.9547580039298	52.5999999999999	-0.933650685965404	55.79	64.6920918469505
54.33	9.67227485602962	52.63	10.1318142379796	52.3399999999999	9.95360826902925	53.17	129.314473029012	54.1699999999998	-41.3753424110155	53.76	-144.051751685993	52.3499999999999	-74.7082132070318	54.8799999999999	192.96714009306	52.7299999999998	-56.7489329639557	52.6900000000001	-216.194169830942	52.6800000000001	-72.9407901829973	53.0699999999999	3.94398732703394	71.3099999999999	5541.148785627	52.9100000000003	-19.4992575319475	53.0999999999999	-8.72595509304119	51.73	-6.22664874299517	52.3600000000001	25.6691193319512	51.79	-1.08868545601126	52.5400000000004	16.7194085699975	52.0699999999997	-0.503547503967638	52.8800000000001	30.0968685420457	52.4699999999998	5.82631098097863	53.5900000000001	42.0059576179028	52.6999999999998	-1.01744814094218	55.8899999999999	63.7457411709192
54.4400000000001	9.54733415903775	52.73	10.3035978190746	52.4399999999999	10.2453817110018	53.27	126.948188123038	54.27	-40.1930962710821	53.8699999999999	-141.854051482028	52.4599999999998	-72.3368726320359	54.9799999999998	186.664178962019	52.8299999999999	-54.7853257579618	52.79	-212.762107381991	52.78	-70.5587547349751	53.2	3.96807507297581	71.4099999999999	5540.93909452797	53.0100000000002	-19.3722239769158	53.23	-8.77848495906619	51.8299999999999	-6.35063081006138	52.46	25.4392395700052	51.9000000000001	-1.14824628906263	52.6400000000003	16.3101141520201	52.1799999999998	-0.667005513037111	52.9900000000002	29.7585064799932	52.5699999999997	5.67340857696763	53.6999999999998	41.0490715850074	52.8099999999999	-1.05037780394923	56	62.8232307209373
54.5400000000001	9.44356844001959	52.8399999999999	10.4651763809898	52.55	10.6070142529688	53.37	124.436587161995	54.3799999999999	-38.9096636440627	53.97	-139.710630964942	52.5599999999999	-70.0498402920857	55.1299999999999	180.309036079052	52.9399999999998	-52.767341524941	52.8899999999999	-209.404798848936	52.8900000000001	-68.4043362349485	53.3	4.01916222301679	71.52	5540.75963311698	53.1600000000003	-19.2422623209723	53.3299999999999	-8.81619294602842	51.9300000000003	-6.50261271402997	52.5599999999999	25.2451100629969	52	-1.1894249080342	52.7400000000002	15.8839153449435	52.2799999999997	-0.820312542032298	53.0900000000001	29.4278101530381	52.6799999999998	5.44960260890548	53.8000000000002	40.1536300869338	52.9099999999999	-0.998987727939493	56.0999999999999	61.9245604970047
54.64	9.36097769897515	52.9399999999999	10.5713407160692	52.65	11.0385058949305	53.48	121.958434377007	54.48	-37.5250445290476	54.1299999999999	-137.471694810984	52.6599999999999	-67.6876660820653	55.2299999999998	174.654127530061	53.04	-51.0035706689678	52.99	-206.304398367934	52.99	-66.4775346830311	53.4000000000001	4.08412459501051	71.6199999999999	5540.63512387302	53.27	-19.1383510809828	53.4400000000001	-8.81930139803444	52.04	-6.68259445501462	52.6599999999999	25.1021512699481	52.0999999999999	-1.20838342104435	52.8400000000001	15.5137246299546	52.3899999999999	-0.94369530700078	53.25	29.0788732190777	52.7799999999997	5.1387535389722	53.9099999999999	39.3196331230001	53.0099999999998	-0.896729859960033	56.2399999999998	61.1395765660063
54.75	9.26611791101095	53.1	10.5909035979721	52.76	11.4249558449728	53.58	119.334965535018	54.5799999999999	-36.2359842870319	54.24	-135.137243019017	52.76	-65.2503500040211	55.3299999999999	169.491990723031	53.1799999999998	-49.4905161099268	53.0899999999999	-203.224657252918	53.0899999999999	-64.691057927007	53.51	4.16296218702428	71.7199999999998	5540.53748020101	53.3700000000003	-19.0533877999997	53.54	-8.78810002404862	52.1400000000003	-6.85413796600187	52.7599999999998	24.9783544189768	52.21	-1.20512182706989	52.9500000000003	15.2051212379547	52.4899999999998	-1.05278812998222	53.3500000000004	28.7116956760656	52.8899999999999	4.73318985291371	54.1599999999999	38.4054468539716	53.1599999999999	-0.744531819918848	56.3400000000001	60.435241079972
54.85	9.11679341004401	53.1999999999999	10.5550522520161	52.86	11.7804157259798	53.6899999999999	116.566180637051	54.6800000000001	-34.9906560730915	54.3399999999999	-132.849316903958	52.8699999999999	-63.0516895209894	55.4399999999998	165.030088251001	53.28	-48.2316749279335	53.23	-200.056791140923	53.21	-63.1321981189785	53.6100000000001	4.24674857993068	71.8200000000002	5540.46670210096	53.4700000000003	-18.9873724769996	53.6399999999999	-8.74124914105323	52.2800000000002	-7.01872904107859	52.8600000000001	24.8737195109925	52.3099999999999	-1.16945105401101	53.0500000000002	14.952525938952	52.5899999999997	-1.14759101097661	53.4500000000003	28.3655319429954	52.9899999999998	4.2586112679146	54.2599999999998	37.6748642439679	53.27	-0.525058964967684	56.4400000000001	59.8445918869857
54.95	8.95519986204363	53.3099999999999	10.4637866789972	52.9699999999999	12.0713993979962	53.79	113.729215551984	54.79	-33.8408867310136	54.4400000000001	-130.724110002006	52.9699999999998	-61.0139913940202	55.54	160.736931229053	53.3799999999999	-47.1236318689989	53.3399999999999	-197.00361353398	53.3199999999999	-61.7568503710118	53.72	4.33260630995846	71.9299999999998	5540.41850338695	53.5700000000002	-18.9603662289528	53.7399999999998	-8.6787487480251	52.3800000000001	-7.1748818860442	52.9699999999998	24.7807635760182	52.4200000000001	-1.11156017510439	53.1500000000001	14.7419661110462	52.6900000000001	-1.21713726002781	53.5599999999999	28.0158622770159	53.0899999999997	3.71501778499805	54.3600000000001	36.9527730969139	53.3699999999999	-0.254799517961146	56.5500000000002	59.2658278809495
55.0600000000001	8.73468863505877	53.41	10.3069320100531	53.0699999999999	12.2917890799954	53.89	111.014411849055	54.8899999999999	-32.7376632250207	54.55	-128.761622312027	53.0699999999999	-59.2149488620635	55.6399999999999	156.811881824979	53.4899999999998	-46.2353215480107	53.4400000000001	-193.862310928921	53.4200000000001	-60.3551652050101	53.8199999999999	4.39853985994887	72.0299999999997	5540.38951994403	53.6800000000003	-18.9942451129355	53.8399999999997	-8.63247728500482	52.4900000000002	-7.31430149107837	53.0700000000002	24.6828982999432	52.52	-1.03964233107945	53.25	14.623356714992	52.7999999999997	-1.25728791499569	53.6600000000003	27.6872064200688	53.27	3.22509617296873	54.4699999999998	36.2391734139464	53.4699999999998	0.0662465209870788	56.6500000000001	58.6710077290036
55.1600000000001	8.4451506820642	53.51	10.1070928490117	53.2299999999999	12.3911601879172	54	108.421769529059	55	-31.7953934539901	54.6500000000001	-126.709335056944	53.2299999999998	-57.4951118230729	55.75	152.878731994974	53.5899999999999	-45.4124487629315	53.55	-190.997191598967	53.53	-58.9271426209734	53.9200000000001	4.44454923092508	72.1300000000001	5540.38311588499	53.7800000000002	-19.0671330719852	53.9499999999998	-8.62138477805274	52.5900000000001	-7.41093001408899	53.1799999999998	24.5967119969919	52.6199999999999	-0.946548469073605	53.3500000000004	14.5602415109352	52.9000000000001	-1.27218193802037	53.7600000000002	27.3536580290283	53.3699999999999	2.80687463794038	54.5700000000002	35.5340651949518	53.5700000000002	0.371175253008005	56.7600000000002	58.0152083979328
55.27	8.10330801505188	53.62	9.86426919700989	53.3299999999999	12.4199373059355	54.1	105.772524359054	55.0999999999999	-30.9157047399822	54.76	-124.696365660952	53.3299999999999	-55.9559655140447	55.8499999999999	148.937481740063	53.6899999999998	-44.6550135150119	53.6499999999999	-188.299471178993	53.6300000000001	-57.4727826190156	54.02	4.45883053896523	72.27	5540.37120461794	53.8800000000001	-19.1719276469939	54.0499999999997	-8.62652120201801	52.6900000000001	-7.48298648807122	53.2799999999997	24.4901958949413	52.7199999999998	-0.832278588063673	53.4500000000003	14.5526204969428	53.0099999999998	-1.27745365398368	53.8600000000001	27.0299157050431	53.4699999999998	2.44232497595931	54.6700000000001	34.8485133789609	53.6700000000001	0.6608330970721	56.8600000000001	57.2984298889878
55.37	7.70916063402183	53.7199999999999	9.64083550400119	53.4399999999999	12.4062236819782	54.21	103.105327298067	55.25	-30.0985970810643	54.8599999999999	-122.593596700995	53.4299999999998	-54.4406112030629	55.9599999999998	145.40305624098	53.79	-43.9700099640277	53.75	-185.87793403492	53.74	-56.166669504023	54.1800000000001	4.45318766696801	72.3699999999999	5540.31141030998	53.9900000000002	-19.3214843919804	54.1599999999999	-8.66654687104074	52.8000000000002	-7.53047091404824	53.3899999999999	24.3774598139908	52.8299999999999	-0.696832688049653	53.5600000000004	14.589335209962	53.1100000000001	-1.29587102196638	53.96	26.6963522379911	53.5699999999997	2.15714690295954	54.7799999999997	34.3491386939832	53.77	0.934373635004704	56.96	56.5867478940163
55.47	7.34709986897997	53.8299999999999	9.44759910703397	53.54	12.3439015350186	54.3199999999999	100.286439626075	55.3499999999999	-29.4477241660616	54.96	-120.633415246971	53.53	-52.9490488900137	56.0599999999999	142.098609618984	53.8999999999999	-43.2720775239659	53.8499999999999	-183.732580164929	53.8399999999999	-54.9343559019917	54.29	4.43398121501559	72.48	5540.20587605396	54.0900000000001	-19.505772747948	54.2599999999998	-8.75418738905864	52.9000000000001	-7.55041169804827	53.4899999999998	24.2622452390151	52.9299999999998	-0.560588913003812	53.6600000000003	14.6838443689603	53.2799999999997	-1.33291738995922	54.0700000000002	26.3529676300323	53.6799999999998	2.00058980499307	54.8800000000001	33.8608289479225	53.8800000000001	1.17530864201854	57.0599999999999	55.8072980489897
55.58	7.02373868398354	53.93	9.27375267099251	53.64	12.239088646993	54.42	97.6965444850748	55.46	-28.9791212120463	55.0599999999999	-118.713097847944	53.6399999999999	-51.6366650530244	56.1699999999998	139.200987754066	54	-42.6465767809532	53.95	-181.711922804993	53.9400000000001	-53.7148870820374	54.3900000000001	4.4122089409484	72.5799999999999	5540.05460184896	54.1900000000001	-19.7247927169428	54.3599999999997	-8.87350353707461	53	-7.53497003302073	53.5900000000001	24.1445521689911	53.0300000000002	-0.414479261053202	53.7600000000002	14.8226892549701	53.3800000000001	-1.38859275602954	54.1800000000003	26.0488013619806	53.7799999999997	1.9113102969186	54.98	33.3456568649808	53.98	1.29632788105027	57.1700000000001	55.0329447179365
55.6800000000001	6.7324641149753	54.04	9.14190079799937	53.75	12.0917850189244	54.52	95.3356418750673	55.5599999999999	-28.6767530020597	55.1700000000001	-116.935367955989	53.7399999999998	-50.4480461980847	56.27	136.333982601059	54.0999999999999	-41.9392125329523	54.0599999999999	-179.633807817936	54.05	-52.4980254079992	54.49	4.38787084499381	72.6799999999998	5539.86431592693	54.2900000000004	-19.9347921790149	54.4699999999998	-9.02449531304228	53.0999999999999	-7.4919847260162	53.6999999999998	24.0575572310036	53.1700000000001	-0.269490681034767	53.8700000000003	14.9694136280232	53.48	-1.47117504695871	54.2800000000002	25.7789248249765	53.8899999999999	1.88930837794032	55.1500000000001	32.8396742759196	54.0900000000001	1.33088330107967	57.3000000000002	54.218764869006
55.78	6.48999817406093	54.15	9.06440544906673	53.8499999999999	11.9468803439986	54.63	93.1086440350555	55.6599999999999	-28.4422468560024	55.27	-115.300225572014	53.8399999999999	-49.4386058190912	56.3799999999999	133.567620297981	54.2099999999998	-41.0940042460197	54.1600000000001	-177.498235205007	54.22	-51.3710630340256	54.6000000000001	4.36096692794763	72.7799999999997	5539.59478554793	54.4000000000001	-20.1385961289589	54.5699999999997	-9.1692626680242	53.21	-7.43967481400887	53.7999999999997	24.0191117269433	53.27	-0.125623172039013	53.9700000000003	15.0871631500422	53.5799999999999	-1.60891556902243	54.3800000000001	25.5482666300395	53.9899999999998	1.89852764196985	55.2599999999998	32.3068293499773	54.1900000000001	1.27897490199302	57.4000000000001	53.3920192009418
55.89	6.34206615302446	54.25	9.01007939899046	53.9499999999999	11.7903229979675	54.73	91.1106387260361	55.76	-28.3120922870239	55.3699999999999	-113.794746805979	53.9499999999998	-48.4514451860605	56.4799999999998	130.694438254977	54.3099999999999	-40.1074548399265	54.28	-175.522773693956	54.3199999999999	-50.2467078080144	54.7	4.37534077502733	72.8899999999999	5539.28624345201	54.5	-20.3333795709568	54.6700000000001	-9.30459198298195	53.3099999999999	-7.3658626309907	53.9000000000001	24.0113643540099	53.3800000000001	-0.0183632309926907	54.0700000000002	15.1815170539749	53.6900000000001	-1.77356301503551	54.48	25.3371995670477	54.0899999999997	1.92687408889469	55.3600000000001	31.7970958680007	54.29	1.13890984300724	57.5100000000002	52.519669868957
55.99	6.24647238601028	54.36	8.97892264902111	54.0599999999999	11.6221129809446	54.83	89.2756423299943	55.8699999999999	-28.2344624530424	55.47	-112.214856436026	54.05	-47.4809277650365	56.5799999999999	127.714436470001	54.4099999999999	-38.9795643150137	54.3799999999999	-173.576595886971	54.4200000000001	-49.124959728033	54.8	4.41075656794965	72.9899999999998	5538.94083273099	54.6100000000001	-20.5091119479448	54.7799999999997	-9.43369687502127	53.4200000000001	-7.27203397309495	54	24.0380565969645	53.48	0.0624782129534651	54.2200000000003	15.2524753399348	53.79	-1.94763416993737	54.5800000000004	25.169052248998	54.27	1.98644171894102	55.4699999999998	31.2725465549875	54.3899999999999	0.856829837061923	57.6100000000001	51.601716871005
56.13	6.20321687404157	54.4599999999999	8.9493205200597	54.16	11.4544858560066	54.9399999999999	87.4133132740553	55.97	-28.2093573540578	55.5799999999999	-110.560554461017	54.1499999999999	-46.4493603180927	56.6899999999998	124.981306699055	54.52	-37.8810538429661	54.48	-171.790529181976	54.53	-48.1444759069518	54.9000000000001	4.47821206398658	73.0900000000001	5538.56503631903	54.71	-20.6232959129693	54.8800000000001	-9.54063812503136	53.52	-7.15818884009423	54.0999999999999	24.0908094829138	53.5799999999999	0.116901159913141	54.3200000000002	15.2731205699865	53.8899999999999	-2.13526799598185	54.6900000000001	25.0193049330392	54.3699999999999	2.02375005699196	55.5700000000002	30.7711086859399	54.4899999999998	0.486593173036454	57.71	50.7838889390086
56.23	6.19907368798067	54.5599999999999	8.90244775007432	54.27	11.2678551109866	55.04	85.5236515610613	56.0699999999999	-28.2047065489905	55.6800000000001	-109.037287787942	54.26	-45.356742844092	56.79	122.357612489054	54.6199999999999	-36.7524458080197	54.5799999999999	-169.982419443954	54.6300000000001	-47.3154939769529	55.01	4.58452534599019	73.1999999999998	5538.15549009994	54.8100000000004	-20.6978075240158	54.98	-9.6064657060424	53.6199999999999	-7.04000485302458	54.2399999999998	24.1530346979744	53.6799999999998	0.126769607959432	54.4200000000001	15.2121776390004	53.9899999999998	-2.3323255319383	54.79	24.8879576209902	54.4699999999998	2.02077089898012	55.6700000000001	30.2707919149725	54.5900000000001	0.0616517990010834	57.8200000000002	50.060408926015
56.33	6.23757245398338	54.67	8.85712960302953	54.37	11.0818072589609	55.17	83.6066571890797	56.1699999999998	-28.2051727100452	55.78	-107.645056417027	54.3599999999999	-44.3139023340109	56.8999999999999	119.980790292061	54.7299999999998	-35.6532178269617	54.6900000000001	-168.261051035984	54.73	-46.6380139380362	55.1100000000001	4.74150029594966	73.3099999999999	5537.71219407292	54.9200000000001	-20.7326467819939	55.0799999999999	-9.62434094299169	53.73	-6.9067901440576	54.3499999999999	24.2247322429421	53.79	0.0667861319243457	54.5300000000002	15.1009216530156	54.0999999999999	-2.53880677598772	54.8900000000003	24.7848675289788	54.5699999999997	1.99553244999606	55.7799999999997	29.7605313019176	54.6999999999998	-0.394904784002392	57.9200000000001	49.4370539779538
56.4400000000001	6.31518354703076	54.77	8.78217885201593	54.4699999999999	10.8822906749992	55.28	81.7299192090104	56.28	-28.2260931670635	55.8900000000001	-106.295978661933	54.4599999999998	-43.2375090169899	57	117.643377517993	54.8299999999999	-34.5798728169484	54.79	-166.401498448977	54.8399999999999	-45.9361284620172	55.24	4.93733303198951	73.4200000000001	5537.31561371899	55.02	-20.7221636959503	55.1799999999998	-9.59426383406026	53.8299999999999	-6.76923657999851	54.4499999999998	24.2701995099424	53.8899999999999	-0.0377518430241253	54.6300000000001	14.944931843047	54.1999999999998	-2.67524255400531	54.9900000000002	24.7088435289697	54.6799999999998	1.94803470992611	55.8800000000001	29.2153399589097	54.7999999999997	-0.882230157003505	58.02	48.8807862490148
56.5400000000001	6.38971130103982	54.87	8.67222827798741	54.5799999999999	10.6921993959759	55.38	80.0160240889909	56.3799999999999	-28.2156410750076	55.99	-104.961742672003	54.5599999999999	-42.2108926640021	57.1299999999999	115.473067737071	54.9299999999998	-33.5906425240182	54.8899999999999	-164.403761683957	54.9400000000001	-45.2842849199442	55.3400000000001	5.13155191197257	73.52	5536.96886785394	55.1600000000003	-20.64573697794	55.29	-9.52266161402804	53.9300000000003	-6.62882995902692	54.5499999999997	24.2644692129943	53.9900000000002	-0.176655245013535	54.73	14.7203150379482	54.3099999999999	-2.76459942801921	55.0900000000001	24.6610767500215	54.7799999999997	1.91032858799645	55.9899999999998	28.6352178839024	54.9000000000001	-1.40032432000226	58.1199999999999	48.4085460229835
[truncated: 1,308 more rows]
[truncated: 80 more columns]
