# Supplementary material for: Editorial Note: The role of 9-O-acetylated glycan receptor moieties in the typhoid toxin binding and intoxication
Source: PLoS Pathog. 2026 Jul 13;22(7):e1014413. doi: 10.1371/journal.ppat.1014413 (PMC13362111; doi:10.1371/journal.ppat.1014413)
Supplement: S1 File — (ZIP) [file ppat.1014413.s001.zip › SPR Data/OpenSPR/2020-01-06--16-14-49--TyT WT/TraceDrawerExport/LowResolution/2020-01-06--16-14-49--TyT WT_CH1_LR.txt]

X_buffer _580.53s	Y_buffer _580.53s	X_buffer _703.09s	Y_buffer _703.09s	X_buffer _830.83s	Y_buffer _830.83s	X_imd _951.99s	Y_imd _951.99s	X_h2o _1073.2s	Y_h2o _1073.2s	X_cobalt _1194.24s	Y_cobalt _1194.24s	X_h2o _1314.88s	Y_h2o _1314.88s	X_stripping _1436.14s	Y_stripping _1436.14s	X_h2o _1557.63s	Y_h2o _1557.63s	X_cobalt _1679.22s	Y_cobalt _1679.22s	X_h2o _1802.75s	Y_h2o _1802.75s	X_buffer _1924.05s	Y_buffer _1924.05s	X_TyT WT _2044.96s	Y_TyT WT _2044.96s	X_buffer _2166.22s	Y_buffer _2166.22s	X_buffer _2287.38s	Y_buffer _2287.38s	X_buffer _2409.87s	Y_buffer _2409.87s	X_a23 625µM_2532.19s	Y_a23 625µM_2532.19s	X_buffer _2658.27s	Y_buffer _2658.27s	X_a23 1.25mM_2779.97s	Y_a23 1.25mM_2779.97s	X_buffer _2902.4s	Y_buffer _2902.4s	X_a23 2.5mM_3024.68s	Y_a23 2.5mM_3024.68s	X_buffer _3150.84s	Y_buffer _3150.84s	X_a23 5mM_3272.46s	Y_a23 5mM_3272.46s	X_buffer _3398.69s	Y_buffer _3398.69s	X_a23 10mM_3520.5s	Y_a23 10mM_3520.5s
0	0	0	0	0	0	0	0	0	0	0	0	0	0	0	0	0	0	0	0	0	0	0	0	0	0	0	0	0	0	0	0	0	0	0	0	0	0	0	0	0	0	0	0	0	0	0	0	0	0
0.629999999999995	0.038477277939819	0.309999999999945	-0.00240141901031166	0.0999999999999091	0.00529367400758929	0.360000000000014	-0.00331048192947492	0.519999999999982	-0.000655388021186809	0.309999999999945	-0.0171252369227659	0.409999999999854	0.0275123279607215	0.319999999999936	0.0315396960104408	0.369999999999891	0.00870934900376596	0.440000000000055	0.0298713929396399	0.440000000000055	0.0548429979971843	0.400000000000091	0.053176040978542	0.460000000000036	0.00554611199277133	0.240000000000236	-0.060875941926497	0.440000000000055	-0.0228266119393084	0.110000000000127	-0.00745246200040128	0.429999999999836	-0.00480158098525862	0.380000000000109	0.00860751401887683	0.450000000000273	-0.0168004319220927	0.0999999999999091	-0.0304978210579065	0.230000000000018	0.00853417805046774	0.4699999999998	0.0246334250277869	0.349999999999909	0.00290303103156475	0.360000000000127	0.0125911260511202	0.110000000000127	-0.026602320076563
0.879999999999995	0.0710831849346505	0.439999999999941	-0.00282534301732085	0.459999999999923	0.00911579297735443	0.480000000000018	-0.00756599399664992	0.619999999999891	-0.00280624999504653	0.420000000000073	-0.0298633949569194	0.569999999999936	0.0540676988975974	0.419999999999845	0.0559408509843706	0.489999999999782	0.00978706896148651	0.559999999999945	0.0585084659405766	0.589999999999918	0.109682752054141	0.529999999999973	0.106570686966734	0.6099999999999	0.0159933169925353	0.350000000000364	-0.121966613960467	0.569999999999709	-0.0459422199128312	0.460000000000036	-0.0155004499902134	0.579999999999927	-0.0118673390261392	0.490000000000236	0.0149719829778405	0.620000000000346	-0.036895494986311	0.489999999999782	-0.0652751740517488	0.380000000000109	0.0144599770237619	0.569999999999709	0.0481894130643923	0.4699999999998	0.00811945199075126	0.4699999999998	0.023749199044687	0.489999999999782	-0.0476576660730643
0.980000000000018	0.0978177220076759	0.549999999999955	-0.000574495970795397	0.649999999999977	0.0114663549766192	0.580000000000041	-0.0132122829654691	0.740000000000009	-0.0101427849585889	0.519999999999982	-0.0388844649705788	0.669999999999845	0.0797950818878235	0.539999999999964	0.0770794009667952	0.599999999999909	0.0128467869444648	0.700000000000045	0.0840330419578095	0.690000000000055	0.161624113047765	0.630000000000109	0.162931196996396	0.720000000000027	0.0313416160224733	0.450000000000273	-0.180884234964651	0.670000000000073	-0.0740008039201712	0.559999999999945	-0.0241439660157994	0.679999999999836	-0.0211972750321365	0.599999999999909	0.0225446839294818	0.720000000000255	-0.0602851899884627	0.610000000000127	-0.104332058072032	0.490000000000236	0.0177773980567508	0.710000000000036	0.0697818670687411	0.570000000000164	0.00863309105625376	0.579999999999927	0.0371052070704536	0.599999999999909	-0.0646226729941191
1.08000000000004	0.122553435971895	0.909999999999968	0.00273518105586845	0.75	0.012026149988742	0.689999999999941	-0.0202493479264376	0.839999999999918	-0.0201492470068843	0.619999999999891	-0.0441884450310681	0.769999999999982	0.1046944769314	0.639999999999873	0.0940517180652023	0.699999999999818	0.0180237190079424	0.819999999999936	0.106445119968157	0.799999999999955	0.210667083024418	0.730000000000018	0.221807765001358	0.819999999999936	0.0465003280396559	0.5600000000004	-0.237628806985413	0.779999999999745	-0.10630718190896	0.660000000000309	-0.0321876959787915	0.779999999999745	-0.032791387980069	0.699999999999818	0.0313256180106691	0.820000000000164	-0.0869695159053663	0.7199999999998	-0.145522568004708	0.590000000000146	0.0183916349669744	0.819999999999709	0.0848271670292888	0.670000000000073	0.00943064799230342	0.679999999999836	0.0498578909855496	0.699999999999818	-0.0762355210781607
1.26999999999998	0.14600406802856	1.00999999999999	0.00710368703948916	0.849999999999909	0.01540994401239	0.789999999999964	-0.0283842429098513	0.940000000000055	-0.0296561379400373	0.720000000000027	-0.0469582560072013	0.879999999999882	0.128765882891457	0.740000000000009	0.109567974050151	0.799999999999955	0.0276023170044937	0.920000000000073	0.125744700994801	0.900000000000091	0.256811660960921	0.830000000000155	0.280961991961703	0.920000000000073	0.0634358319757666	0.660000000000309	-0.296776711934399	0.880000000000109	-0.139723214942933	0.760000000000218	-0.0400351290181789	0.880000000000109	-0.0446863349452542	0.800000000000182	0.0413147839708472	0.920000000000073	-0.114238206947448	0.819999999999709	-0.18673214106002	0.700000000000273	0.0154733570525423	0.920000000000073	0.0933253130597222	0.779999999999745	0.0137058179916494	0.779999999999745	0.0620072499941671	0.800000000000182	-0.0824162110575344
1.38	0.168169616927116	1.11000000000001	0.0158967189918258	0.959999999999923	0.0179439649627966	0.899999999999977	-0.0376169689388917	1.03999999999996	-0.0386634579854217	0.819999999999936	-0.0457704959444527	0.979999999999791	0.150839037928563	0.839999999999918	0.123628169035328	0.909999999999854	0.0392981289678573	1.03999999999996	0.137014098982036	1	0.300592921007592	0.940000000000055	0.338942033977219	1.01999999999998	0.0821481249886347	0.760000000000218	-0.35493705195222	0.980000000000018	-0.174248904954766	0.860000000000127	-0.0511909239548913	0.989999999999782	-0.0551592370356957	0.900000000000091	0.051302336032677	1.01999999999998	-0.14196199390426	0.920000000000073	-0.228552265070903	0.800000000000182	0.00899232804840722	1.01999999999998	0.0945624560699798	0.920000000000073	0.0214586010542916	0.889999999999873	0.0735532850058007	0.909999999999854	-0.0884545430608341
1.49000000000001	0.18824310097898	1.23000000000002	0.0304698279478544	1.05999999999995	0.0194144660099482	1	-0.0456717299357479	1.13999999999987	-0.0471712070293506	0.930000000000064	-0.0438844339214484	1.07999999999993	0.170066928944834	0.949999999999818	0.137029715006065	1.00999999999999	0.0564657580071071	1.17000000000007	0.13726340591802	1.1099999999999	0.337676596018355	1.03999999999996	0.398497513970142	1.12999999999988	0.104665959042904	0.870000000000346	-0.41265872096119	1.07999999999993	-0.209884250921277	0.970000000000255	-0.0621504219679991	1.09000000000015	-0.0677795949286519	1.01000000000022	0.0595095619928543	1.13000000000011	-0.170140877003178	1.02999999999975	-0.262970394032891	0.900000000000091	-0.00455707197488664	1.12999999999965	0.0885385960600615	1.03999999999996	0.0326889960433618	0.989999999999782	0.0863801250261531	1.01000000000022	-0.0943505160648783
1.59000000000003	0.212455729979411	1.32999999999993	0.0531435630364285	1.15999999999997	0.0198214460169766	1.10000000000002	-0.0521728159128543	1.25999999999999	-0.052704457971231	1.02999999999997	-0.0413359720141671	1.22999999999979	0.19110885898499	1.04999999999995	0.149717144040551	1.17999999999984	0.0764707489224747	1.31999999999994	0.130151581970495	1.24000000000001	0.369042514989815	1.18000000000006	0.458773159948578	1.26999999999998	0.128488193013254	0.970000000000255	-0.469392824925308	1.19000000000005	-0.247595831979197	1.07000000000016	-0.0748344859857752	1.25	-0.078977908970046	1.11000000000013	0.0639838709730611	1.24000000000024	-0.195480224988387	1.13000000000011	-0.293680806066732	1	-0.0190608459433861	1.25999999999976	0.0752537340531489	1.15999999999985	0.0473970040957283	1.09999999999991	0.098766690030061	1.11000000000013	-0.100104131092849
1.70000000000005	0.240807503928409	1.43999999999994	0.077303560033215	1.28999999999996	0.0191649049838816	1.26999999999998	-0.0552217059066606	1.37999999999988	-0.0570427849879707	1.1400000000001	-0.0392046080150976	1.33999999999992	0.213011943969832	1.17999999999984	0.164021584964757	1.28999999999996	0.107059514903085	1.49000000000001	0.117294278993541	1.36999999999989	0.399527036961445	1.34000000000015	0.519768971003032	1.38999999999987	0.153614827013371	1.07000000000016	-0.527550247966246	1.30999999999995	-0.291872644993418	1.17000000000007	-0.0867949520397815	1.36000000000013	-0.0864900009673875	1.2800000000002	0.0698115550221701	1.36000000000013	-0.217980036950394	1.27999999999975	-0.320722238029703	1.17000000000007	-0.0345189919244149	1.37999999999965	0.0544241190709727	1.27999999999975	0.0637340480125204	1.19999999999982	0.108403903027465	1.23999999999978	-0.104804081047405
1.80000000000007	0.273298422939661	1.53999999999996	0.102949820984577	1.39999999999998	0.0174448440475317	1.38	-0.0567953109111841	1.49000000000001	-0.0617601159547121	1.25	-0.0374903410147454	1.43999999999983	0.236811210925225	1.27999999999997	0.18171932504174	1.39999999999986	0.136841830908452	1.59999999999991	0.0844609819523612	1.47000000000003	0.428182977998404	1.44000000000005	0.581976256967209	1.49000000000001	0.180045861043254	1.20000000000027	-0.586893155968937	1.40999999999985	-0.344003765007983	1.28999999999996	-0.0980318189931495	1.46000000000004	-0.0903158719438579	1.38000000000011	0.073793837032099	1.46000000000004	-0.237640314935561	1.38000000000011	-0.34409469003549	1.28999999999996	-0.0509315109411546	1.48999999999978	0.0265628500528692	1.38000000000011	0.084461581081996	1.32000000000016	0.115711478088087	1.36999999999989	-0.111399752086072
1.91000000000008	0.304186673929507	1.65999999999997	0.130633292997118	1.5	0.012087032018826	1.48000000000002	-0.0568936309264245	1.58999999999992	-0.0682024209481824	1.34999999999991	-0.0403753649607097	1.54999999999995	0.26481600389161	1.37999999999988	0.200111910999112	1.5	0.164595096975972	1.74000000000001	0.0364359169680029	1.56999999999994	0.453001649020734	1.53999999999996	0.640428474980581	1.59999999999991	0.211717856018367	1.30000000000018	-0.64742154893338	1.50999999999976	-0.397314781935165	1.39000000000033	-0.106536588987183	1.55999999999995	-0.0889308360001451	1.48000000000002	0.072853204983403	1.57000000000016	-0.25386106597125	1.48999999999978	-0.360508460062192	1.40000000000009	-0.0689143479348786	1.58999999999969	-0.00499084592320287	1.48000000000002	0.106818151039079	1.42000000000007	0.12264907604731	1.51999999999998	-0.121236281074744
2.00999999999999	0.330852951947236	1.75999999999999	0.151298759988094	1.61000000000001	0.00756613599151024	1.58000000000004	-0.0545669079201616	1.69000000000005	-0.0755233010067968	1.46000000000004	-0.0432826240057693	1.64999999999986	0.294716978942233	1.49000000000001	0.219199343064247	1.59999999999991	0.199932942905434	1.86999999999989	-0.0292940360395733	1.67000000000007	0.475991740017889	1.6400000000001	0.69512562492946	1.70000000000005	0.245077889985623	1.41000000000031	-0.70674764594969	1.61999999999989	-0.452909180012284	1.49000000000024	-0.114284943038001	1.67000000000007	-0.0854544570074722	1.57999999999993	0.0689240139308822	1.67000000000007	-0.262072472992259	1.58999999999969	-0.370505593082271	1.5	-0.0859242160231588	1.69000000000005	-0.0384456830033741	1.59000000000015	0.127326145047846	1.51999999999998	0.128716123072081	1.61999999999989	-0.132587232087644
2.22000000000003	0.355208733935797	1.86000000000001	0.169007469025928	1.70999999999992	0.0042096929746549	1.67999999999995	-0.0514381159746335	1.78999999999996	-0.0812070110214336	1.55999999999995	-0.0462121170130558	1.75	0.327925160945597	1.58999999999992	0.238981621009771	1.69999999999982	0.23324173889705	1.99000000000001	-0.113151282107538	1.76999999999998	0.494358223022573	1.75	0.743320446986218	1.79999999999995	0.280125962945021	1.51000000000022	-0.770668412997111	1.7199999999998	-0.510004796979047	1.59000000000015	-0.121276883987775	1.76999999999998	-0.0802716939460879	1.69000000000005	0.062006265011405	1.76999999999998	-0.263925506942542	1.69999999999982	-0.373962422031582	1.60000000000036	-0.101961114978621	1.79999999999973	-0.0679014920024201	1.69000000000005	0.145439854009055	1.61999999999989	0.133912619048715	1.7199999999998	-0.145257789995412
2.36000000000001	0.377327781961867	1.96999999999991	0.181458343945451	1.80999999999995	0.00233691400808311	1.77999999999997	-0.0439195789567748	1.88999999999987	-0.0877692959875276	1.66000000000008	-0.0491638439825692	1.8599999999999	0.359468661940809	1.68999999999983	0.2619928520744	1.79999999999995	0.26215573097943	2.09999999999991	-0.215135821008516	1.86999999999989	0.507986178035935	1.85000000000014	0.787227001978863	1.90999999999985	0.313295323053353	1.61000000000013	-0.839183849961955	1.81999999999971	-0.569383792935696	1.69000000000005	-0.128838383034235	1.86999999999989	-0.0715116349283562	1.78999999999996	0.0565815679465231	1.88000000000011	-0.259420168958968	1.79999999999973	-0.371542669086011	1.70000000000027	-0.117326263989526	1.89999999999964	-0.0937887249392588	1.78999999999996	0.161704987021949	1.73000000000002	0.138238564090898	1.82000000000016	-0.15924795400224
2.48000000000002	0.396987357930811	2.11000000000001	0.189281783946171	1.91999999999996	0.00269210897840821	1.88999999999999	0.0128406030626138	2	-0.0994624189161186	1.75999999999999	-0.0684857859596377	1.95999999999981	0.38721610792436	1.79999999999995	0.287102181005139	1.89999999999986	0.285219963984673	2.22000000000003	-0.335247654106752	1.97000000000003	0.51708835997033	1.95000000000005	0.82684528797472	2.00999999999999	0.345509415978995	1.71000000000004	-0.907717571976718	1.92000000000007	-0.631760218993804	1.80000000000018	-0.134776228037481	1.98000000000002	-0.0630085370403322	1.88999999999987	0.0490451350287913	1.98000000000002	-0.2515392609439	1.90000000000009	-0.363246332085509	1.80000000000018	-0.13076407196877	2	-0.116107381927577	1.88999999999987	0.188989463026701	1.82999999999993	0.139753112989638	1.92999999999984	-0.174312660078613
2.58000000000004	0.414187460023641	2.20999999999992	0.18911209201633	2.01999999999998	0.00358997306193487	1.99000000000001	0.116479825010174	2.09999999999991	-0.115919390964336	1.86999999999989	-0.105278517025909	2.05999999999995	0.414469134966566	1.89999999999986	0.314309609052543	2.00999999999999	0.304598569982772	2.33999999999992	-0.522225069062188	2.06999999999994	0.52091694203682	2.04999999999995	0.862175307929647	2.1099999999999	0.376768241039827	1.82000000000016	-0.978702478960258	2.01999999999998	-0.692442726972331	1.90000000000009	-0.140880143931099	2.07999999999993	-0.0564852759907808	1.99000000000024	0.0397828349605334	2.08000000000038	-0.240139516904492	2	-0.350596489056443	1.90000000000009	-0.142274536983678	2.09999999999991	-0.13412943997082	2	0.224695573024292	1.92999999999984	0.142079938996176	2.0300000000002	-0.16325551700902
2.68000000000006	0.428865129038059	2.31999999999994	0.179593715984083	2.12	0.00671581096867158	2.10000000000002	0.267084897018322	2.25999999999999	-0.140096677000656	1.97000000000003	-0.156605596998816	2.22999999999979	0.438161298916384	2	0.343615135989239	2.17999999999984	0.318127416903735	2.48000000000002	-0.776737121100268	2.21000000000004	0.521835576023477	2.19000000000005	0.897186272936779	2.26999999999998	0.403941155013854	1.92000000000007	-1.05309657101316	2.17000000000007	-0.750627054003417	2	-0.147150129009788	2.23999999999978	-0.0490213959665198	2.09999999999991	0.0305733789218721	2.22000000000025	-0.225220933998571	2.11000000000013	-0.337287416073195	2.01000000000022	-0.148352040014288	2.25999999999976	-0.148922528978801	2.13999999999987	0.26896305507762	2.02999999999975	0.143334915037485	2.13000000000011	-0.126076526044017
2.79000000000008	0.445117583012689	2.41999999999996	0.163410692948673	2.24000000000001	0.0126142200542745	2.21000000000004	0.464655819087056	2.37999999999988	-0.171512738006641	2.12999999999988	-0.223546519919182	2.33999999999992	0.457546753978022	2.12999999999988	0.38312452397804	2.30999999999995	0.330033095906401	2.59999999999991	-1.09691253408073	2.33999999999992	0.520835046017964	2.29999999999995	0.92876424298538	2.38999999999987	0.441764961010449	2.01999999999998	-1.13089984802173	2.30999999999995	-0.806150884955059	2.09999999999991	-0.1516612260275	2.34000000000015	-0.0435373540312867	2.2800000000002	0.0233693589279937	2.33000000000038	-0.20818450900606	2.26999999999998	-0.319808381050279	2.17000000000007	-0.153176888034068	2.36999999999989	-0.157528314957744	2.25	0.321652171010101	2.17000000000007	0.145239118069185	2.23999999999978	-0.0627756850235528
2.88999999999999	0.463075786001355	2.51999999999998	0.150632871054768	2.33999999999992	0.0212852010008646	2.34000000000003	0.706918360037889	2.48000000000002	-0.209584130971052	2.23000000000002	-0.305021791973559	2.43999999999983	0.473371345947271	2.24000000000001	0.435947139067139	2.40999999999985	0.332569193915333	2.70000000000005	-1.48462258300697	2.44000000000005	0.516924568046306	2.41000000000008	0.957777476969568	2.5	0.490239658006431	2.17000000000007	-1.21187447598459	2.40999999999985	-0.857697417927739	2.21000000000004	-0.158304362003037	2.44999999999982	-0.0400331489345263	2.38000000000011	0.016218182963712	2.43000000000029	-0.18282782298229	2.38000000000011	-0.298159383987695	2.32000000000016	-0.144936014976338	2.4699999999998	-0.159663044996705	2.36000000000013	0.384611494041565	2.28999999999996	0.148826150052628	2.34999999999991	0.024198412916121
2.99000000000001	0.482739738004057	2.63	0.141260249961306	2.44999999999993	0.0317621270369273	2.43999999999994	0.997620477050987	2.57999999999993	-0.251540797989946	2.33999999999992	-0.404625297960592	2.53999999999996	0.488873416998103	2.33999999999992	0.497975568009679	2.50999999999999	0.333482124005968	2.81999999999994	-1.92128115099877	2.53999999999996	0.492554859988559	2.50999999999999	0.985502192975218	2.59999999999991	0.549010163013008	2.33000000000038	-1.29089877395927	2.51999999999998	-0.900805382002545	2.36999999999989	-0.167079538982762	2.54999999999973	-0.0356103670355878	2.48000000000002	0.00911985193852161	2.54000000000042	-0.148157673947935	2.48000000000002	-0.273851767019551	2.42000000000007	-0.120021046996044	2.57999999999993	-0.160858019967236	2.46000000000004	0.457342465097099	2.38999999999987	0.15409601007832	2.44999999999982	0.138613967010315
3.20000000000005	0.510136908019376	2.73000000000002	0.134939699023562	2.54999999999995	0.0444161140649157	2.54999999999995	1.33297746901917	2.68000000000006	-0.297382739972818	2.44000000000005	-0.56509251692205	2.63999999999987	0.493520564987193	2.43999999999983	0.57274297796539	2.61999999999989	0.334532235001461	2.93000000000006	-2.40688823805613	2.65000000000009	0.445501004037396	2.61000000000013	1.01389757799097	2.71000000000004	0.618431560042154	2.46000000000004	-1.36797274296896	2.61999999999989	-0.939936047984702	2.48000000000002	-0.175468332940909	2.65000000000009	-0.0277221560054386	2.57999999999993	0.00310621499011177	2.64000000000033	-0.104174063949358	2.57999999999993	-0.247605466029199	2.5300000000002	-0.0817798779735313	2.67999999999984	-0.159434265924574	2.55999999999995	0.540343644047425	2.5	0.163212789061618	2.55000000000018	0.282534583902816
3.39999999999998	0.55019220496888	2.82999999999993	0.139953050961594	2.65999999999997	0.0579422350028835	2.64999999999998	1.71298933605613	2.77999999999997	-0.350988136005981	2.54999999999995	-0.787379703979241	2.73999999999978	0.484814138985712	2.53999999999996	0.659703655060184	2.7199999999998	0.315327174007507	3.03999999999996	-2.94371494908319	2.75	0.37358505994689	2.72000000000003	1.04296363497269	2.80999999999995	0.698523413007024	2.59000000000015	-1.44378175900783	2.7199999999998	-0.974973436996152	2.57999999999993	-0.183978280006158	2.75999999999976	-0.0173204899738266	2.69000000000005	0.00114145097995788	2.74000000000024	-0.0560467999548564	2.69000000000005	-0.219420481016641	2.63000000000011	-0.0324003309515319	2.77999999999975	-0.155391784005587	2.65999999999985	0.633615031006229	2.59999999999991	0.174828765011625	2.65000000000009	0.453896656949837
3.5	0.600429578980766	2.93999999999994	0.156300303956414	2.75999999999999	0.0720129530691338	2.75	2.16561436400298	2.88999999999987	-0.406946065027114	2.65000000000009	-1.07352715701836	2.84999999999991	0.461343111965107	2.64999999999986	0.758857597020324	2.82999999999993	0.271783746939036	3.14999999999986	-3.58237181001186	2.8599999999999	0.281779997976628	2.81999999999994	1.0727003619877	2.90999999999985	0.789285723044486	2.72000000000025	-1.51423125998917	2.81999999999971	-1.00453039897275	2.69000000000005	-0.192738540022219	2.86000000000013	-0.00402040802782722	2.80000000000018	0.00322555899856525	2.84000000000015	-0.00212491192996822	2.78999999999996	-0.189420480069202	2.73000000000002	0.0281175960026303	2.87999999999965	-0.148454661939468	2.76999999999998	0.763883724061998	2.7199999999998	0.188943937018848	2.82999999999993	0.702855736903985
3.60000000000002	0.661413605939742	3.03999999999996	0.186282534968996	2.86000000000001	0.0866282680362929	2.85000000000002	2.68479447606751	2.99000000000001	-0.470667449008033	2.75	-1.42353487399305	2.94999999999982	0.428079373932633	2.75	0.870204806005859	2.92999999999984	0.207985145948442	3.25	-4.32352003201686	2.96000000000004	0.170200735965409	2.93000000000006	1.09826669790891	3.01999999999998	0.894285239951387	2.84000000000015	-1.57932124693616	2.92999999999984	-1.03023545398173	2.78999999999996	-0.200423140995554	2.96000000000004	0.0103071760122475	2.90000000000009	0.0048769289833217	2.95000000000027	0.057591601034801	2.88999999999987	-0.159087646011358	2.83000000000038	0.100169928032301	2.98000000000002	-0.139660751983683	2.86999999999989	0.92947989401182	2.82999999999993	0.205558307015963	2.94000000000005	1.02941182399263
3.71000000000004	0.732653282966567	3.14999999999998	0.229269346050387	2.96999999999991	0.102268121963789	2.95000000000005	3.22567777106997	3.08999999999992	-0.537900023005022	2.8599999999999	-1.8198719569682	3.05999999999995	0.387154295935943	2.84999999999991	1.04963844103168	3.03999999999996	0.125846532910145	3.41000000000008	-5.16649840210448	3.05999999999995	0.0386345200240612	3.02999999999997	1.12465781296578	3.11999999999989	1.06345200504165	2.99000000000024	-1.63905171996248	3.02999999999975	-1.05137455193471	2.89000000000033	-0.208821805017578	3.07000000000016	0.0275331759667097	3	0.00970034898273298	3.05000000000018	0.133565347027798	2.98999999999978	-0.126848181025707	2.98000000000002	0.185627020073298	3.07999999999993	-0.127972201994453	2.9699999999998	1.11920544907207	2.92999999999984	0.226612718051911	3.03999999999996	1.43773981392314
3.83000000000004	0.814148611993915	3.25	0.301986552017297	3.06999999999994	0.11893251598849	3.05999999999995	3.79062685601639	3.25	-0.60901077699782	2.96000000000004	-2.25970174494705	3.15999999999985	0.336436507950566	2.94999999999982	1.29684445596467	3.16999999999985	0.0232037739351654	3.51999999999998	-6.05803227699653	3.22000000000003	-0.112705895958243	3.19000000000005	1.15187370499825	3.26999999999998	1.29678601695105	3.13000000000011	-1.69788095695367	3.17000000000007	-1.07692464393949	2.99000000000024	-0.2138770739748	3.17000000000007	0.0475570350317867	3.09999999999991	0.0185197959581274	3.15000000000009	0.224756857051034	3.08999999999969	-0.0954629609850599	3.09000000000015	0.299955844980104	3.19000000000005	-0.114117035991512	3.07999999999993	1.33565810301661	3.02999999999975	0.248483496989138	3.15000000000009	1.89622335494732
3.94000000000005	0.902488179008287	3.35000000000002	0.404434155029776	3.2299999999999	0.137259410962542	3.16999999999996	4.37727912310493	3.36999999999989	-0.681043247027446	3.05999999999995	-2.74412481201125	3.25999999999999	0.27487736895182	3.04999999999995	1.61182285205541	3.28999999999996	-0.0977789970875165	3.61999999999989	-6.99850696810245	3.33999999999992	-0.313248795009713	3.29999999999995	1.17594516291319	3.40000000000009	1.59584704999816	3.24000000000024	-1.75144037598329	3.30999999999995	-1.10768999297761	3.09000000000015	-0.215588947980905	3.34999999999991	0.0747762990158662	3.2800000000002	0.0313352709326864	3.3100000000004	0.332205601011992	3.19999999999982	-0.05863026899533	3.20000000000027	0.442380619006144	3.29999999999973	-0.0970276220186861	3.23999999999978	1.5786981130077	3.15999999999985	0.2711706450782	3.26999999999998	2.40486244797467
4.04000000000008	1.0082483260021	3.44999999999993	0.53567357394968	3.33999999999992	0.156066247996023	3.27999999999997	4.98825939405378	3.48000000000002	-0.777664341967466	3.23000000000002	-3.32050032193365	3.37999999999988	0.176251315906484	3.16999999999985	1.98652333597238	3.38999999999987	-0.262755663015923	3.73000000000002	-7.98979374906139	3.45000000000005	-0.563066465019801	3.40000000000009	1.20223926694507	3.5	1.94630580199373	3.37000000000035	-1.80168500298805	3.40999999999985	-1.14286633595384	3.20000000000027	-0.216326640043008	3.46000000000004	0.112983797976085	3.38000000000011	0.0502961579513794	3.42000000000007	0.457312574098978	3.29999999999973	-0.0224682760290307	3.32000000000016	0.614351813055691	3.42000000000007	-0.0796622970256067	3.34999999999991	1.84846522108728	3.25999999999976	0.300350141060335	3.36999999999989	2.96365709198199
4.18000000000006	1.13002063892509	3.55999999999995	0.687943840944172	3.43999999999994	0.175353027998426	3.38	5.62356766806715	3.57999999999993	-0.898874063977928	3.33999999999992	-3.98935068494666	3.48999999999978	0.0407150399723832	3.26999999999998	2.4161737940176	3.48999999999978	-0.472515468004531	3.82999999999993	-9.03002134600683	3.54999999999995	-0.862188078031068	3.50999999999999	1.22988775899557	3.59999999999991	2.34691870196002	3.48000000000002	-1.84665981191756	3.50999999999976	-1.17924734297503	3.30000000000018	-0.214616768971609	3.55999999999995	0.162179531002948	3.48000000000002	0.0733353530222303	3.51999999999998	0.593875356003082	3.40000000000009	0.0130230189370195	3.43000000000029	0.804056361971561	3.51999999999998	-0.0620210589659109	3.44999999999982	2.14495942702797	3.36999999999989	0.333480003064324	3.4699999999998	3.57414457198502
4.33000000000004	1.26908256697789	3.65999999999997	0.861244953966889	3.53999999999996	0.196086376035964	3.48000000000002	6.29112171907309	3.68000000000006	-1.04556342898832	3.44000000000005	-4.74655960397286	3.58999999999992	-0.134969800001272	3.37999999999988	2.90077422801005	3.58999999999992	-0.72626916801255	3.94000000000005	-10.172696788004	3.65000000000009	-1.19306435203725	3.61000000000013	1.26154413294444	3.71000000000004	2.79804083197632	3.60000000000036	-1.89172431691986	3.60999999999967	-1.21794753397353	3.40000000000009	-0.210489951996351	3.65999999999985	0.219465082977877	3.57999999999993	0.100452856031552	3.62000000000035	0.740900745995532	3.5	0.0493549559905659	3.5300000000002	1.00788589099921	3.61999999999989	-0.0431539219789556	3.55999999999995	2.48481772302966	3.4699999999998	0.370560230066985	3.57999999999993	4.27168973294556
4.44000000000005	1.4194066429809	3.75999999999999	1.05593004400362	3.63999999999999	0.217299667042425	3.58000000000004	6.99384319602814	3.78999999999996	-1.21379715994863	3.53999999999996	-5.54939160201684	3.69999999999982	-0.340270803008025	3.47999999999979	3.55711146005433	3.69999999999982	-1.02401676303998	4.03999999999996	-11.4178200740298	3.75	-1.55347037002684	3.71000000000004	1.29651673796616	3.80999999999995	3.41188666902781	3.71000000000004	-1.93687851799496	3.7199999999998	-1.25785238992648	3.51000000000022	-0.20646461200613	3.75999999999976	0.282293603049766	3.67999999999984	0.130616816022666	3.72000000000025	0.898388746009005	3.61999999999989	0.0844998149887033	3.63000000000011	1.22944877398368	3.7199999999998	-0.0190293629884764	3.65999999999985	2.87053629506318	3.57999999999993	0.409426731039275	3.67999999999984	5.05629257600049
4.54000000000008	1.58099286693414	3.86000000000001	1.26871124905392	3.75	0.237682340980427	3.68999999999994	7.73173209904598	3.88999999999987	-1.39969707402088	3.66000000000008	-6.39988697400895	3.79999999999995	-0.572689317095865	3.58999999999992	4.38275998999416	3.79999999999995	-1.34583660803855	4.13999999999987	-12.7689126760515	3.8599999999999	-1.9412281909581	3.81999999999994	1.33480557292387	3.90999999999985	4.18987835598728	3.8100000000004	-1.98143703892129	3.81999999999971	-1.29907788993933	3.61000000000013	-0.202669908958342	3.86000000000013	0.35321194206972	3.7800000000002	0.160863055953087	3.83000000000038	1.06681011402543	3.7199999999998	0.118457596954613	3.73000000000002	1.46874501103866	3.81999999999971	0.00632109504294931	3.75999999999976	3.30211514108214	3.67999999999984	0.451427230018453	3.7800000000002	5.92638066598283
4.63999999999999	1.754405813017	3.96999999999991	1.5217714260416	3.84999999999991	0.261724941992725	3.78999999999996	8.47683014001177	3.99000000000001	-1.60867409692855	3.75999999999999	-7.29600542501885	3.89999999999986	-0.859748908055735	3.68999999999983	5.38069103401995	3.89999999999986	-1.68764551108325	4.25999999999999	-14.1695420180668	3.96000000000004	-2.38784949601722	3.92000000000007	1.37734017096136	4.00999999999976	5.13201589194523	3.91000000000031	-2.02796302392017	3.92999999999984	-1.34211851400323	3.72000000000025	-0.203793870014124	3.96000000000004	0.432220101060921	3.88999999999987	0.191191576959682	3.93000000000029	1.24900482103385	3.81999999999971	0.146897413969782	3.83000000000038	1.73530548897816	3.92999999999984	0.0326215420045628	3.86999999999989	3.75282716606762	3.77999999999975	0.496561725981337	3.88999999999987	6.83337088594271
4.74000000000001	1.94304324293171	4.12	1.81511057394346	3.95999999999992	0.288554674057195	3.88999999999999	9.23160772208576	4.08999999999992	-1.83531730294817	3.8599999999999	-8.23919565198139	4	-1.20479783799965	3.78999999999996	6.55090459099483	4	-2.0535266630759	4.38999999999987	-15.6202217640384	4.05999999999995	-2.89333428497685	4.01999999999998	1.42719733696595	4.11999999999989	6.23678130000371	4.01999999999998	-2.07486570900528	4.02999999999975	-1.38534574296045	3.82000000000016	-0.209836494036608	4.07000000000016	0.523875520002548	3.99000000000024	0.22160237801927	4.0300000000002	1.44753173208301	3.92000000000007	0.169519684959596	3.94000000000005	2.02878483696622	4.02999999999975	0.0609098290169641	3.9699999999998	4.22434219706247	3.88000000000011	0.544830218018433	3.98999999999978	7.77726323690331
4.84000000000003	2.15572552599497	4.23000000000002	2.15108139605036	4.05999999999995	0.317691597047087	4	9.99328902003072	4.25	-2.10230259892796	3.96000000000004	-9.27842409100776	4.1099999999999	-1.6073229110134	3.89999999999986	7.83592818299894	4.1099999999999	-2.47673678109095	4.5	-17.1216131270739	4.22000000000003	-3.45107486805318	4.19000000000005	1.47288914297405	4.26999999999998	7.45535746500536	4.16000000000031	-2.12373585793557	4.15999999999985	-1.42875957601518	3.92000000000007	-0.220803176034678	4.17000000000007	0.627793407034005	4.09000000000015	0.252467359018738	4.13000000000011	1.65192823601501	4.02999999999975	0.189760565945107	4.03999999999996	2.34726204496383	4.13999999999987	0.0901481040500585	4.07000000000016	4.71499040702383	3.98999999999978	0.593647152072663	4.09999999999991	8.75388282292988
4.95000000000005	2.39245266402577	4.33999999999992	2.50803068604455	4.15999999999997	0.349135709029724	4.10000000000002	10.7824364970384	4.34999999999991	-2.40757396102254	4.12999999999988	-10.418629447031	4.2199999999998	-2.06783732403437	4	9.23587228396627	4.25999999999999	-2.95719322707555	4.59999999999991	-18.6737161070596	4.33999999999992	-4.06543631004297	4.30999999999995	1.51441558898568	4.40999999999985	8.78774438604069	4.26999999999998	-2.17107319201659	4.26999999999998	-1.47040149693112	4.01999999999998	-0.239191703030883	4.34000000000015	0.74407431804957	4.19000000000005	0.284459714976038	4.24000000000024	1.8632338030784	4.13000000000011	0.210380929956955	4.19000000000005	2.67527014000279	4.25999999999976	0.120336366990159	4.19000000000005	5.22477179401903	4.09000000000015	0.641657357050462	4.23999999999978	9.76740453893399
5.05000000000007	2.6573291289651	4.43999999999994	2.88595844494921	4.32999999999993	0.382249048016092	4.26999999999998	11.5980989310174	4.45000000000005	-2.75523413995415	4.24000000000001	-11.6566091019195	4.32999999999993	-2.58529243603789	4.12999999999988	10.7507368950337	4.36999999999989	-3.49497863908255	4.70000000000005	-20.3239653160381	4.44000000000005	-4.7069903270085	4.42000000000007	1.54894935997163	4.51999999999998	10.2323822890185	4.37000000000035	-2.22028829398369	4.36999999999989	-1.5083225489434	4.13000000000011	-0.264772023001569	4.44000000000005	0.868320708036663	4.30000000000018	0.317579447937533	4.35000000000036	2.080408965071	4.26999999999998	0.225079061920042	4.30999999999995	3.01358490696657	4.36999999999989	0.146755088053396	4.30000000000018	5.78176882902426	4.19999999999982	0.688860833065519	4.36999999999989	10.8504289419216
5.17000000000007	2.93498830001226	4.54999999999995	3.28580325094663	4.42999999999995	0.417669577018387	4.37	12.4386027219998	4.55999999999995	-3.12457269001243	4.33999999999992	-12.9450038929235	4.42999999999984	-3.13346268603709	4.24000000000001	12.3805220159738	4.4699999999998	-4.0660312710088	4.80999999999995	-22.0707155590389	4.53999999999996	-5.37566463003714	4.51999999999998	1.57791990295664	4.61999999999989	11.9575204499824	4.48000000000002	-2.26942613699066	4.4699999999998	-1.54447168893057	4.2800000000002	-0.295174922939623	4.53999999999996	0.996739746028652	4.40000000000009	0.349677171925578	4.45000000000027	2.30345372108332	4.36999999999989	0.240156677932646	4.41000000000031	3.36143056199489	4.4699999999998	0.170501765069275	4.40000000000009	6.38176448603645	4.29999999999973	0.729581598079676	4.4699999999998	11.9983608909706
5.27999999999997	3.22670762693633	4.64999999999998	3.70525622599871	4.52999999999997	0.455051134963469	4.47000000000003	13.303947872032	4.65999999999985	-3.51558961199316	4.44000000000005	-14.2832914099245	4.52999999999997	-3.71250476507612	4.33999999999992	14.3214661819684	4.57999999999993	-4.67184509602703	4.91000000000008	-23.9156120310327	4.6400000000001	-6.07143004697264	4.63000000000011	1.5977273609451	4.7199999999998	13.9644024390009	4.58000000000038	-2.32044174697421	4.57999999999993	-1.58205524394361	4.38000000000011	-0.330431020984179	4.65000000000009	1.1293314340719	4.5	0.382819990932148	4.55000000000018	2.54056438006955	4.48000000000002	0.255613776971586	4.51999999999998	3.71880710406458	4.56999999999971	0.190478899980917	4.5	7.02475876403241	4.40999999999985	0.766361638056878	4.57000000000016	13.2157955279126
5.38	3.53120965996823	4.75	4.16712672199537	4.63999999999999	0.493840050012295	4.56999999999994	14.1862166070723	4.75999999999999	-3.92739388701102	4.53999999999996	-15.6701277450111	4.62999999999988	-4.354086991043	4.43999999999983	16.5693122280572	4.67999999999984	-5.31320935806434	5.00999999999999	-25.8095033030941	4.75	-6.79428657804237	4.73000000000002	1.60571823892042	4.82999999999993	16.2535175689982	4.69000000000005	-2.37532891401315	4.67999999999984	-1.61958158901143	4.48000000000002	-0.366646060001585	4.75	1.26609577102954	4.61000000000013	0.417007905980427	4.65000000000009	2.79339857604555	4.58999999999969	0.272983719924014	4.62000000000035	4.09793880203324	4.67999999999984	0.205736503062326	4.61000000000013	7.69411467001646	4.50999999999976	0.799200951064449	4.67999999999984	14.4658307199279
5.49000000000001	3.84710047694625	4.86000000000001	4.67141473905031	4.74000000000001	0.534589994003909	4.66999999999996	15.0862719810902	4.8599999999999	-4.36392079495818	4.65000000000009	-17.1055129000024	4.73999999999978	-5.05727664608457	4.53999999999996	19.0072733309989	4.77999999999997	-5.99012405803023	5.11999999999989	-27.7532173530517	4.84999999999991	-7.5781381140132	4.83000000000015	1.6045460309897	4.92999999999984	18.7108555070381	4.79000000000042	-2.43737744699501	4.77999999999975	-1.65816524190632	4.59000000000015	-0.403820041015024	4.86000000000013	1.41371461802464	4.71000000000004	0.452240916956725	4.75	3.06029867704183	4.69000000000005	0.288896946926798	4.72000000000025	4.49785062801311	4.77999999999975	0.212243054988903	4.71000000000004	8.38733602006414	4.61000000000013	0.828099538011884	4.7800000000002	15.7484664699723
5.63999999999999	4.19288266095919	4.95999999999992	5.21249000701118	4.83999999999992	0.578611526066197	4.77999999999997	16.0052535080695	4.97000000000003	-4.84841644697553	4.75	-18.6311223959592	4.83999999999992	-5.82220269802747	4.63999999999987	21.638320704028	4.87999999999988	-6.72998075208397	5.23000000000002	-29.7432327090519	4.96000000000004	-8.4215361069937	4.94000000000005	1.59701006498381	5.03999999999996	21.336416253007	4.90000000000009	-2.50329753691858	4.88999999999987	-1.69780620296933	4.69000000000005	-0.440185945990379	4.96000000000004	1.56942208400324	4.80999999999995	0.485595720988385	4.86000000000013	3.34079392007425	4.78999999999996	0.303641581012926	4.82000000000016	4.91854258200419	4.87999999999965	0.214030075994742	4.80999999999995	9.10442281303858	4.7199999999998	0.850294204042257	4.88000000000011	17.0652752119622
5.74000000000001	4.5646099009673	5.11000000000001	5.77292819298236	4.93999999999994	0.6214141029659	4.88	16.9431611900563	5.06999999999994	-5.37970638902152	4.84999999999991	-20.2476262219307	4.93999999999983	-6.62121261507309	4.75	24.4556071979787	4.97999999999979	-7.53054890105886	5.34999999999991	-31.783070843062	5.05999999999995	-9.29552479499307	5.04999999999995	1.58218080900951	5.13999999999987	24.1301998070185	5	-2.57121141794414	4.98999999999978	-1.73552531998666	4.78999999999996	-0.472121899974809	5.05999999999995	1.73321816805583	4.90999999999985	0.51539319792937	4.96000000000004	3.63204433699593	4.88999999999987	0.321548508964042	4.93000000000029	5.35048377605563	4.98000000000002	0.211097566989338	4.92000000000007	9.855324298087	4.82000000000016	0.868403000026774	4.98999999999978	18.4146845099349
5.85000000000002	4.96226617201501	5.21999999999991	6.35272929605435	5.04999999999995	0.663870519019838	4.98000000000002	17.9240783580781	5.18000000000006	-5.96062323700153	4.96000000000004	-21.9535756799587	5.03999999999996	-7.45095813306307	4.84999999999991	27.4591328129645	5.08999999999992	-8.39405904400792	5.45000000000005	-33.917492076057	5.22000000000003	-10.2001041780113	5.19000000000005	1.56374850701013	5.25999999999976	27.0937241459706	5.16000000000031	-2.64270985098847	5.08999999999969	-1.7744607299619	4.90000000000009	-0.498432591939491	5.17000000000007	1.90054543202223	5.01999999999998	0.541633348007053	5.0600000000004	3.9314910630992	5	0.342917312991631	5.0300000000002	5.79401958407288	5.08999999999969	0.211446396974679	5.01999999999998	10.6304321410562	4.92999999999984	0.883438861023933	5.09000000000015	19.8164262849332
5.95000000000005	5.37703110501297	5.32999999999993	6.94954061498265	5.14999999999998	0.705980774000636	5.08000000000004	18.9510737840237	5.34999999999991	-6.5656584710041	5.05999999999995	-23.7000043319995	5.14999999999986	-8.31195245007166	4.95999999999981	30.9236143730232	5.20999999999981	-9.28771467408751	5.55999999999995	-36.146115077031	5.33999999999992	-11.1418819440132	5.28999999999996	1.54451567300384	5.38000000000011	30.4284437189608	5.26000000000022	-2.71620207399792	5.21000000000004	-1.81147429691464	5	-0.519112628012408	5.26999999999998	2.07178866401136	5.19000000000005	0.56394427201667	5.21000000000004	4.239134098043	5.09999999999991	0.362738038916177	5.17000000000007	6.24880463203681	5.25999999999976	0.214072336007121	5.13999999999987	11.434395885999	5.02999999999975	0.897987344046669	5.23999999999978	21.2760354039574
6.06000000000006	5.80890469893802	5.42999999999995	7.5682895379714	5.25999999999999	0.75224676606922	5.18999999999994	20.0035850029963	5.45000000000005	-7.19686811396514	5.16000000000008	-25.4837095619678	5.25	-9.20368236700142	5.05999999999995	34.8484580370041	5.30999999999995	-10.2093139720409	5.66000000000008	-38.4693211771037	5.44000000000005	-12.1164930310442	5.40000000000009	1.52593415191404	5.48000000000002	34.1343585239429	5.37000000000035	-2.79168808799568	5.31999999999971	-1.84423893495023	5.09999999999991	-0.533931956965716	5.36999999999989	2.2469478669791	5.28999999999996	0.581652774030772	5.32000000000016	4.55840185907164	5.25999999999976	0.383125251914862	5.30000000000018	6.71970804398825	5.36999999999989	0.219979615053489	5.25	12.2672155330292	5.15999999999985	0.913403619051678	5.34999999999991	22.7879770009167
6.18000000000006	6.25719389302049	5.53999999999996	8.22070574099598	5.37	0.803040044047521	5.30999999999995	21.0825632390197	5.54999999999995	-7.850149414935	5.25999999999999	-27.3064705859269	5.3599999999999	-10.1531907180288	5.15999999999985	39.2344612159832	5.41999999999985	-11.1587743020891	5.75999999999999	-40.8392904540733	5.54999999999995	-13.1534298659517	5.5	1.51083125695095	5.57999999999993	38.2131043229492	5.47000000000025	-2.86748615894794	5.42000000000007	-1.87611966396162	5.21000000000004	-0.546625287029201	5.4699999999998	2.4235706670197	5.40000000000009	0.594758853026178	5.43000000000029	4.8896698910994	5.36999999999989	0.403773983975952	5.40000000000009	7.20445936099168	5.4699999999998	0.233887765034524	5.36000000000013	13.1008086110569	5.26999999999998	0.92968768603896	5.44999999999982	24.3196505180094
6.31000000000006	6.74616537094153	5.63999999999999	8.90839900398532	5.46999999999991	0.858360608049225	5.40999999999997	22.1870572700027	5.65999999999985	-8.52550237493688	5.36999999999989	-29.1682874039907	5.45999999999981	-11.1643909600616	5.26999999999998	44.0816239109836	5.51999999999998	-12.1360956640046	5.8599999999999	-43.261327062055	5.65000000000009	-14.2585086380222	5.61000000000013	1.49637967297167	5.67999999999984	42.4952539600554	5.58000000000038	-2.93771392193776	5.52999999999975	-1.90516752991243	5.36999999999989	-0.556552392936283	5.57999999999993	2.60250335600176	5.5	0.60326251002607	5.5300000000002	5.23256264909833	5.4699999999998	0.424722972979907	5.51000000000022	7.7053290430058	5.56999999999971	0.254699288007032	5.46000000000004	13.9393921480178	5.36999999999989	0.946839543985334	5.55999999999995	25.8756510969533
6.41000000000008	7.27581913201902	5.74000000000001	9.63476413198805	5.56999999999994	0.918554618010603	5.50999999999999	23.3174428030907	5.75999999999999	-9.24571355096759	5.47000000000003	-31.1173279949344	5.56999999999994	-12.2383181180794	5.37999999999988	49.1953703279933	5.61999999999989	-13.1648628050698	5.97000000000003	-45.7337858071014	5.75	-15.4278837729862	5.71000000000004	1.49016537898206	5.78999999999996	46.9808074359435	5.68000000000029	-3.00880263694125	5.63000000000011	-1.93138253098368	5.47000000000025	-0.563713275937516	5.67999999999984	2.78225060003479	5.59999999999991	0.614193344972591	5.63000000000011	5.57888382400051	5.57999999999993	0.445933482978944	5.61000000000013	8.22231708900745	5.67000000000007	0.283511682027893	5.55999999999995	14.7829661440255	5.4699999999998	0.97030857102709	5.65999999999985	27.4513835969401
6.51999999999998	7.84959138400154	5.85000000000002	10.3769917709542	5.67999999999995	0.984175747021254	5.61000000000001	24.4737198380562	5.8599999999999	-10.0106331009329	5.56999999999994	-33.1528569849979	5.66999999999985	-13.3422688480778	5.47999999999979	54.5822887639815	5.7199999999998	-14.2419696650222	6.06999999999994	-48.2995786400124	5.84999999999991	-16.6615552700478	5.80999999999995	1.4914663579475	5.88999999999987	51.6692754380301	5.7800000000002	-3.07875851297013	5.73000000000002	-1.95831397195434	5.57999999999993	-0.571367692941749	5.78999999999996	2.96281240002827	5.71000000000004	0.6306199819619	5.74000000000024	5.92697578099433	5.67999999999984	0.465872152972224	5.72000000000025	8.74319923207167	5.76999999999998	0.320324948006601	5.67000000000007	15.631530598057	5.57999999999993	0.997963525037449	5.76000000000022	29.0468480169466
6.62	8.46543984198433	5.94999999999993	11.1350819220206	5.77999999999997	1.05467032199158	5.72000000000003	25.6783287990174	5.96000000000004	-10.821606997979	5.67000000000007	-35.2774760659713	5.76999999999998	-14.4771758680236	5.57999999999993	60.2423792170157	5.81999999999994	-15.3741661200684	6.23000000000002	-50.9578775860291	5.96000000000004	-17.9256192400317	5.92000000000007	1.5027721539127	6	56.5620987390503	5.89000000000033	-3.14429174397901	5.83999999999969	-1.98485836892814	5.68000000000029	-0.58011952603465	5.88999999999987	3.13750689497283	5.80999999999995	0.652542422017177	5.84000000000015	6.27849615602827	5.78999999999996	0.487908542936566	5.82000000000016	9.26895049803989	5.86999999999989	0.362806366979385	5.76999999999998	16.502259296999	5.67999999999984	1.02980440703959	5.86999999999989	30.6751302689463
6.72000000000003	9.1025563169751	6.12	11.9146648560218	5.88	1.12686860404665	5.81999999999994	26.9294569520753	6.05999999999995	-11.655389130965	5.77999999999997	-37.4510902189513	5.86999999999989	-15.6406008640033	5.68999999999983	66.1756416880053	5.92999999999984	-16.5335898990406	6.3599999999999	-53.7057765920963	6.05999999999995	-19.2235329210462	6.01999999999998	1.5212834389331	6.09999999999991	61.8973912629599	5.99000000000024	-3.20869213601327	5.94000000000005	-2.01211920398237	5.7800000000002	-0.589123411941728	5.98999999999978	3.31062465897958	5.90999999999985	0.680949611023607	5.95000000000027	6.64310417801062	5.88999999999987	0.512296572992454	5.93000000000029	9.7992154220492	5.98000000000002	0.412747224004306	5.86999999999989	17.3896451560722	5.77999999999975	1.06909498708774	5.9699999999998	32.336035535991
6.83000000000004	9.76488712001355	6.21999999999991	12.7069208009516	5.9799999999999	1.20516717504415	5.92999999999995	28.2287272740405	6.16999999999985	-12.5131539509766	5.87999999999988	-39.6730294550025	5.97999999999979	-16.8326728040711	5.78999999999996	72.7172301500332	6.02999999999997	-17.7128579190367	6.46000000000004	-56.5413974820785	6.22000000000003	-20.5549183359608	6.19000000000005	1.54700021391818	6.26999999999998	67.6751530089632	6.09000000000015	-3.26957190895882	6.03999999999996	-2.04396829997222	5.89000000000033	-0.597184038042542	6.09999999999991	3.48216569398119	6.01999999999998	0.717520667990357	6.05000000000018	7.02079984910142	5.98999999999978	0.539036245982061	6.0300000000002	10.3339940050091	6.07999999999993	0.47014751999086	5.9699999999998	18.2837389270389	5.88999999999987	1.11321721306012	6.07000000000016	34.0297586359384
6.93000000000006	10.4484859399463	6.32999999999993	13.5127967420203	6.08999999999992	1.2888217240743	6.02999999999997	29.5520564300205	6.28999999999996	-13.3895531020016	5.98000000000002	-41.943293772988	6.07999999999993	-18.0786004780202	5.88999999999987	79.8669685350433	6.16999999999985	-18.9097396350917	6.56999999999994	-59.4188050559978	6.33999999999992	-21.9496902659557	6.30999999999995	1.57348497600651	6.38999999999987	73.8973503539455	6.21000000000004	-3.32864793494991	6.15999999999985	-2.07340727092742	5.99000000000024	-0.605496716957532	6.23999999999978	3.65934796502643	6.17000000000007	0.762255593940608	6.21000000000004	7.41228179902009	6.08999999999969	0.571747297954062	6.17000000000007	10.8767301489934	6.17999999999984	0.527436833976935	6.07000000000016	19.1936032330204	5.98999999999978	1.16115814898876	6.23999999999978	35.7365676459267
7.04000000000008	11.1635339959548	6.42999999999995	14.3356583760124	6.2299999999999	1.37857656102369	6.16999999999996	30.8991514750687	6.39999999999986	-14.3118598539331	6.12999999999988	-44.2618831749542	6.22999999999979	-19.3783838871013	5.99000000000001	87.3528501920191	6.28999999999996	-20.1242350490247	6.67000000000007	-62.3383806470201	6.44000000000005	-23.4073136359712	6.41000000000008	1.60313415301516	6.48999999999978	80.3565597290117	6.3100000000004	-3.38134382900535	6.27999999999975	-2.10357425396523	6.09999999999991	-0.614061448004577	6.34000000000015	3.84389434805144	6.26999999999998	0.811216846955176	6.33000000000038	7.81685139702404	6.19000000000005	0.611952805002147	6.2800000000002	11.4282834190362	6.35999999999967	0.585619401022086	6.23999999999978	20.1145885290543	6.09000000000015	1.21291779601052	6.36999999999989	37.4509276999788
7.16000000000008	11.9100942480372	6.52999999999997	15.1721400050064	6.33999999999992	1.46992979000515	6.27999999999997	32.2700124090716	6.5	-15.2800742069985	6.24000000000001	-46.6667076219665	6.33999999999992	-20.728956589096	6.13999999999987	95.1756725330597	6.38999999999987	-21.3844709650175	6.76999999999998	-65.29974292107	6.53999999999996	-24.9283235200437	6.51999999999998	1.6344959029766	6.59000000000015	87.0527811330248	6.42000000000007	-3.42765959192093	6.38999999999987	-2.13446924897198	6.21000000000004	-0.624444524987666	6.44999999999982	4.03408196700639	6.38000000000011	0.865614272925086	6.43000000000029	8.23093695703392	6.28999999999996	0.656015128015497	6.38000000000011	11.9837846940527	6.46000000000004	0.643690987999435	6.34000000000015	21.0466948170733	6.19999999999982	1.26889188902624	6.4699999999998	39.1786187309435
7.26999999999998	12.6881037349449	6.63	16.0105119549598	6.44999999999993	1.56082455498563	6.38	33.6646392330522	6.6099999999999	-16.2917212339835	6.33999999999992	-49.157354648969	6.44999999999982	-22.1063421920462	6.25999999999999	103.334638146066	6.48999999999978	-22.6930818370192	6.86999999999989	-68.3376735670436	6.65000000000009	-26.4832274899618	6.62000000000012	1.66671495196624	6.69999999999982	93.984378807022	6.51999999999998	-3.46927695591148	6.48999999999978	-2.1646761899774	6.36999999999989	-0.632618080999237	6.54999999999973	4.23236319397802	6.48000000000002	0.925447872987206	6.5300000000002	8.65416293402177	6.38999999999987	0.704239235005844	6.49000000000024	12.5455044310456	6.55999999999995	0.701651593999486	6.44000000000005	21.989922095031	6.29999999999973	1.32719629903022	6.57000000000016	40.9196407379113
7.37	13.4739888359263	6.74000000000001	16.8478088939992	6.54999999999995	1.6512608569883	6.48000000000002	35.1108427020108	6.71000000000004	-17.3492758639213	6.45000000000005	-51.7338242549386	6.54999999999995	-23.5066272400672	6.3599999999999	111.829747030015	6.59999999999991	-24.0474332100575	6.97000000000003	-71.4485136230678	6.75	-28.0662093590536	6.72000000000003	1.70064657493185	6.80000000000018	101.150959761981	6.62000000000035	-3.51207828691713	6.58999999999969	-2.19551188001788	6.47000000000025	-0.639745549960935	6.65000000000009	4.44081219700365	6.57999999999993	0.990717644981487	6.63000000000011	9.08690487199237	6.5	0.752892108948799	6.59000000000015	13.1146777930553	6.67000000000007	0.75953977102472	6.55000000000018	22.9469424419904	6.40000000000009	1.38783102806883	6.67999999999984	42.6851355709914
7.47000000000003	14.2677495489352	6.83999999999992	17.6806360169621	6.64999999999998	1.74123869601317	6.58000000000004	36.6097208320753	6.80999999999995	-18.4299515359498	6.54999999999995	-54.3490279579828	6.65999999999985	-24.9295225540891	6.45999999999981	120.999493626073	6.69999999999982	-25.4216571190682	7.07999999999993	-74.6464936080429	6.84999999999991	-29.680123915	6.83000000000015	1.73230464895369	6.90000000000009	108.806927119986	6.73000000000002	-3.54963232496175	6.69000000000005	-2.22565951594333	6.57999999999993	-0.643378766994829	6.75999999999976	4.6609243080411	6.67999999999984	1.05634658098097	6.73000000000002	9.53076468704239	6.59999999999991	0.802012486929016	6.69000000000005	13.6913047790586	6.76999999999998	0.817639271076587	6.65000000000009	23.9196684170793	6.5	1.44431309604443	6.7800000000002	44.4728723139178
7.58000000000004	15.0659496679282	6.94999999999993	18.5142601590087	6.75	1.83413662205112	6.67999999999995	38.1575256650422	6.91999999999985	-19.5366681509768	6.65000000000009	-57.0055674469359	6.75999999999999	-26.3760631600007	6.56999999999994	130.842121051046	6.79999999999995	-26.8266060350015	7.23000000000002	-77.874471049995	6.96000000000004	-31.3490201480136	6.93000000000006	1.76241119095266	7.00999999999976	116.95228088297	6.83000000000038	-3.58534048791626	6.79999999999973	-2.25194690494845	6.68000000000029	-0.644121612026538	6.86000000000013	4.89269952697668	6.7800000000002	1.11926605598001	6.83000000000038	9.98574238008132	6.69999999999982	0.851600368946492	6.80000000000018	14.2753853899649	6.86999999999989	0.875950093018218	6.75	24.9081000220031	6.61000000000013	1.4987737440606	6.88999999999987	46.2850818829565
7.68000000000006	15.8720253999718	7.11000000000001	19.3436873520341	6.86000000000001	1.93158709998897	6.78999999999996	39.7318167800904	7.01999999999998	-20.6846504479472	6.75999999999999	-59.7008410319404	6.8599999999999	-27.8712590300074	6.66999999999985	141.352947641053	6.90999999999985	-28.2555300850618	7.32999999999993	-81.1324459500611	7.05999999999995	-33.0728980569575	7.02999999999997	1.78975287496996	7.11000000000013	125.58557934301	6.93000000000029	-3.61920277600802	6.90000000000009	-2.26890785290834	6.78999999999996	-0.641370205016756	6.9699999999998	5.14087608098635	6.88999999999987	1.17947606997859	6.93000000000029	10.4514765920385	6.80999999999995	0.900820306924288	6.90000000000009	14.8729769640568	6.9699999999998	0.935125983005491	6.84999999999991	25.8945649090947	6.71000000000004	1.55121297302685	6.98999999999978	48.1086783659066
7.77999999999997	16.6895584450231	7.20999999999992	20.1739115630062	6.95999999999992	2.0351274050654	6.88999999999999	41.3332673930427	7.11999999999989	-21.8738984249285	6.8599999999999	-62.4332682090198	6.95999999999981	-29.4174195111054	6.76999999999998	152.531973398027	7.00999999999999	-29.7084292679983	7.44000000000005	-84.4233243590224	7.21000000000004	-34.8525439800369	7.18000000000006	1.81564288993741	7.26999999999998	134.47015028396	7.04000000000042	-3.65342297493498	7	-2.27543887694992	6.89000000000033	-0.63773692693303	7.07000000000016	5.40354432700951	6.99000000000024	1.23863058092866	7.04000000000042	10.9186694510299	6.90999999999985	0.950736106005934	7	15.4822471459966	7.06999999999971	0.993375658026707	6.94999999999982	26.8845701610871	6.80999999999995	1.6049339969868	7.09000000000015	49.9459201889749
7.88999999999999	17.520460280025	7.31999999999994	21.0089940410398	7.06999999999994	2.1406884930002	7	42.9602545290209	7.25999999999999	-23.104412083967	6.96000000000004	-65.2397536649687	7.06999999999994	-31.0195164940978	6.86999999999989	164.04792028402	7.17999999999984	-31.2199038910421	7.53999999999996	-87.7512555620115	7.32999999999993	-36.685162888034	7.30999999999995	1.84184549300426	7.38000000000011	143.605993705023	7.16000000000031	-3.68818507990909	7.15999999999985	-2.27153997900587	6.99000000000024	-0.635651705010787	7.21000000000004	5.68108922504962	7.09000000000015	1.3012111990065	7.14000000000033	11.3856699850885	7.01999999999998	0.999741916984931	7.17000000000007	16.1031959349884	7.17999999999984	1.0506991160355	7.05999999999995	27.8781157790036	6.92000000000007	1.65993681503096	7.23999999999978	51.7966125339626
7.99000000000001	18.3652219039914	7.41999999999996	21.847987801948	7.2299999999999	2.24901467504424	7.10000000000002	44.6576300890911	7.36999999999989	-24.3829594339786	7.11999999999989	-68.1378282979495	7.2199999999998	-32.6473692970239	6.97999999999979	175.900964365042	7.27999999999997	-32.7914089070873	7.63999999999987	-91.151884433998	7.43000000000006	-38.5408400010192	7.41000000000008	1.86934368593938	7.48000000000002	152.991143232043	7.29000000000042	-3.72177221993297	7.26999999999998	-2.26107140497334	7.09000000000015	-0.633788566005933	7.32000000000016	5.96629280698835	7.19999999999982	1.36273631301265	7.26000000000022	11.85177956404	7.11999999999989	1.04570018390859	7.26999999999998	16.7323794290724	7.27999999999975	1.10666590603614	7.19000000000005	28.8973230960892	7.01999999999998	1.71686163503182	7.36999999999989	53.660755402916
8.16000000000008	19.2131710989543	7.52999999999997	22.6898282260208	7.32999999999993	2.35936163903716	7.25	46.4055293890624	7.47000000000003	-25.6808475519392	7.23000000000002	-71.1099612090038	7.32999999999993	-34.3009779190879	7.12999999999988	188.088395470004	7.38999999999987	-34.4214893630124	7.75	-94.6784856190561	7.52999999999997	-40.4201103930291	7.50999999999999	1.89943128600589	7.59000000000015	162.631131989997	7.39000000000033	-3.75876077794146	7.36999999999989	-2.23934180996821	7.19000000000005	-0.63214751094165	7.42000000000007	6.25556128704829	7.30999999999995	1.42714346600314	7.36000000000013	12.3176968170355	7.26999999999998	1.08708783295697	7.37000000000035	17.3693340869931	7.38999999999987	1.15799961304219	7.30000000000018	29.9293241910163	7.15999999999985	1.7750682490032	7.4699999999998	55.5747925859578
8.27999999999997	20.0642449019597	7.63	23.5378810090197	7.42999999999995	2.47172938600215	7.35000000000002	48.2039524280253	7.57999999999993	-26.9980764379625	7.32999999999993	-74.11824243502	7.43999999999983	-35.9812774330521	7.24000000000001	200.911040276992	7.48999999999978	-36.0843029091029	7.84999999999991	-98.2777844729981	7.63000000000011	-42.3226517440298	7.61000000000013	1.93210829093005	7.69000000000005	172.788390704	7.49000000000024	-3.79915075393455	7.4699999999998	-2.21104254001148	7.34999999999991	-0.630951970038041	7.51999999999998	6.55061753900554	7.40999999999985	1.49239883398877	7.46000000000004	12.7844449140184	7.36999999999989	1.12542793897319	7.47000000000025	18.0140599089782	7.48999999999978	1.20397221098756	7.40000000000009	30.9741190650357	7.25999999999976	1.83778459506811	7.57999999999993	57.5114839209618
8.38999999999999	20.9185062769848	7.73000000000002	24.3874996799605	7.53999999999996	2.58675520001361	7.46000000000004	50.0552618140091	7.68000000000006	-28.3371210189216	7.43000000000006	-77.1634072699499	7.53999999999996	-37.6852013940834	7.34999999999991	214.380058448	7.58999999999992	-37.7793792240482	7.95000000000005	-101.91499931102	7.73000000000002	-44.2484640550447	7.71000000000004	1.96822997600066	7.78999999999996	183.475688902035	7.60000000000036	-3.84321296292001	7.56999999999971	-2.17617359396627	7.45000000000027	-0.630725148994316	7.63000000000011	6.85146156399696	7.51999999999998	1.55850241594635	7.5600000000004	13.2520238560119	7.48000000000002	1.16072050093408	7.57000000000016	18.6741461420752	7.59999999999991	1.24458370305547	7.50999999999976	32.0317077180334	7.36999999999989	1.90689480302808	7.67999999999984	59.4708294079283
8.49000000000001	21.77595522096	7.82999999999993	25.2501096380229	7.63999999999999	2.70501139402768	7.55999999999995	51.9316467920135	7.77999999999997	-29.7075356569394	7.52999999999997	-80.2454557109513	7.63999999999987	-39.4372097171072	7.44999999999982	228.484290321035	7.68999999999983	-39.5093527610015	8.04999999999995	-105.590130131077	7.83999999999992	-46.2223291269765	7.80999999999995	2.00297185392628	7.90000000000009	194.683387697978	7.70000000000027	-3.890947405921	7.67000000000007	-2.13389115401696	7.55000000000018	-0.630943840974396	7.73000000000002	7.15517290404932	7.61999999999989	1.62545421096638	7.66000000000031	13.7276292610977	7.57999999999993	1.19537973796469	7.68000000000029	19.3579002319666	7.69999999999982	1.28275387100985	7.61000000000013	33.099278332088	7.4699999999998	1.98239887106411	7.7800000000002	61.4416871979984
8.59000000000003	22.6398310169316	7.93999999999994	26.1156410349486	7.74000000000001	2.82649796804435	7.66999999999996	53.8316336350135	7.88999999999987	-31.1093203520159	7.6400000000001	-83.3633082639835	7.73999999999978	-41.236556554054	7.54999999999995	242.888350827002	7.79999999999995	-41.2742235210999	8.16000000000008	-109.290817691999	7.94000000000005	-48.2627870270562	7.92000000000007	2.03635485297582	8	206.157083968947	7.8100000000004	-3.9377902879778	7.77999999999975	-2.0855120219494	7.66000000000031	-0.631674838018625	7.84000000000015	7.46716710102646	7.7199999999998	1.69303422796929	7.76000000000022	14.2024635940743	7.67999999999984	1.22992203000649	7.7800000000002	20.0535091130405	7.79999999999973	1.31819896500929	7.7199999999998	34.1749183470483	7.57999999999993	2.06533040102386	7.88000000000011	63.426288204937
8.70000000000005	23.5161611319654	8.11000000000001	26.9788270379649	7.83999999999992	2.94783637207274	7.76999999999998	55.7589703020085	7.99000000000001	-32.5397050460197	7.74000000000001	-86.5873933510102	7.83999999999992	-43.0962729590192	7.65999999999985	257.591665716973	7.89999999999986	-43.0827756800909	8.31999999999994	-113.053823564087	8.03999999999996	-50.3282394839744	8.01999999999998	2.06641712895816	8.09999999999991	217.896777714031	7.91000000000031	-3.98490398492868	7.88000000000011	-2.03103619696776	7.76999999999998	-0.630399715987551	7.94000000000005	7.78662476500358	7.82000000000016	1.76261040201098	7.90000000000009	14.6775200560114	7.78999999999996	1.26383099700433	7.88000000000011	20.7609727840463	7.90999999999985	1.35091898403061	7.82000000000016	35.2586277610953	7.67999999999984	2.15067053397888	8	65.4239387969255
8.80000000000007	24.3989180989956	8.21999999999991	27.8446616130168	7.93999999999994	3.06836076606487	7.87	57.7136567929983	8.08999999999992	-33.9880043189851	7.83999999999992	-89.8749754909431	7.94999999999982	-44.97831790502	7.75999999999999	272.598916655966	8	-44.9554015940521	8.42000000000007	-116.879147749046	8.15000000000009	-52.4186864960257	8.12000000000012	2.09384431195758	8.26999999999998	229.904265723007	8.01000000000022	-4.03228849700099	7.98000000000002	-1.97703335493316	7.86999999999989	-0.629636899020625	8.03999999999996	8.10880766800892	7.92000000000007	1.83281479598918	8.01000000000022	15.1531600050703	7.88999999999987	1.29996980899705	7.99000000000024	21.4706255329702	8.00999999999976	1.38259290201859	7.92000000000007	36.35725731408	7.77999999999975	2.23680293709094	8.09999999999991	67.4346389760103
8.89999999999998	25.2868258229455	8.31999999999994	28.7085039240083	8.04999999999995	3.18970361502124	7.97000000000003	59.7449529320784	8.24000000000001	-35.4483328790138	7.94000000000005	-93.2260546859425	8.04999999999995	-46.8851900420759	7.8599999999999	287.910103643981	8.09999999999991	-46.8717089080428	8.52999999999997	-120.819701350001	8.25999999999999	-54.5313330350155	8.28999999999996	2.11732320894953	8.40000000000009	242.178106289998	8.17000000000007	-4.07774003895156	8.08999999999969	-1.92374486493918	7.97000000000025	-0.629386385980979	8.15000000000009	8.43155391805794	8.01999999999998	1.90426389599452	8.11000000000013	15.6285454070257	7.98999999999978	1.33673261393596	8.09000000000015	22.184655182059	8.10999999999967	1.41856474397173	8.01999999999998	37.4973171529973	7.88999999999987	2.31937606406518	8.23999999999978	69.51549113694
9.00999999999999	26.1779728280089	8.41999999999996	29.5703539700298	8.14999999999998	3.31153738204648	8.08000000000004	61.8273708359993	8.36999999999989	-36.9206907289481	8.04999999999995	-96.6057665469862	8.14999999999986	-48.811917481089	8.00999999999999	303.772628085994	8.25999999999999	-48.8067109430403	8.62999999999988	-124.820302158014	8.36999999999989	-56.6667961900293	8.3900000000001	2.13508956596797	8.50999999999976	254.993318185029	8.29000000000042	-4.12277701798303	8.23000000000002	-1.87092935800592	8.07000000000016	-0.627347409931645	8.25	8.75447855605671	8.17000000000007	1.9724760909412	8.23000000000002	16.1053272330491	8.09999999999991	1.37572526193708	8.20000000000027	22.9030617309718	8.25999999999976	1.45700878704247	8.15999999999985	38.6522971300565	7.98999999999978	2.39838991603847	8.36000000000013	71.618018170966
9.13999999999999	27.0724326879872	8.52999999999997	30.4302117509678	8.26999999999998	3.43573142004061	8.18999999999994	63.9135882011033	8.48000000000002	-38.4062365250202	8.17000000000007	-99.9965801750022	8.25	-50.7634721110435	8.12999999999988	320.243648416977	8.36999999999989	-50.7548695520654	8.74000000000001	-128.845305294021	8.48000000000002	-58.8250759600442	8.5	2.14890763800213	8.61000000000013	268.402721269013	8.40000000000009	-4.16739943591438	8.67000000000007	-1.82021535295007	8.17000000000007	-0.624845942979846	8.34999999999991	9.07758158098204	8.26999999999998	2.04193299202871	8.35000000000036	16.5950642719963	8.19999999999982	1.41546557097172	8.32000000000016	23.6264786079801	8.35999999999967	1.49792503202661	8.26999999999998	39.8006216260001	8.15999999999985	2.47320428502462	8.46000000000004	73.7422200769515
9.26999999999998	27.9847201379653	8.63	31.3009017700097	8.37	3.56148525202116	8.29999999999995	66.0234697110127	8.57999999999993	-39.9222505259331	8.26999999999998	-103.416026468949	8.3599999999999	-52.7557562980974	8.24000000000001	337.266006204004	8.4699999999998	-52.7176396900586	8.83999999999992	-132.840774903002	8.57999999999993	-61.021522162946	8.60000000000014	2.16185423198567	8.7199999999998	282.349928929989	8.5	-4.2157069519817	8.76999999999998	-1.78361148698514	8.2800000000002	-0.621881986035078	8.46000000000004	9.40032800997415	8.36999999999989	2.11263459800648	8.45000000000027	17.0861977360346	8.36000000000013	1.45800639199933	8.42000000000007	24.3699767599992	8.46000000000004	1.54562774400802	8.36999999999989	40.9568283880617	8.26999999999998	2.54445937798664	8.57000000000016	75.8516530650013
9.38	28.9148351789663	8.73000000000002	32.1656982109744	8.46999999999991	3.68879887696494	8.39999999999998	68.1570153670918	8.68000000000006	-41.4687327310048	8.36999999999989	-106.86410542894	8.45999999999981	-54.7909014140942	8.33999999999992	354.538560720016	8.57999999999993	-54.6950213580431	8.94000000000005	-136.859985626074	8.68000000000006	-63.2853503279875	8.70000000000005	2.17327476798346	8.82000000000016	296.572510445003	8.61000000000013	-4.26419928692212	8.86999999999989	-1.75214080991282	8.38000000000011	-0.617273793977802	8.55999999999995	9.73090821798905	8.4699999999998	2.18337638295907	8.5600000000004	17.5778477240556	8.46000000000004	1.50610859896005	8.51999999999998	25.1180892149705	8.55999999999995	1.60084494700641	8.4699999999998	42.1209174180603	8.38000000000011	2.60853152201435	8.67000000000007	77.9691373359128
9.48000000000002	29.8774513710214	8.82999999999993	33.0292475459828	8.57999999999993	3.81872031698549	8.5	70.3118625610841	8.78999999999996	-43.0663935849225	8.48000000000002	-110.415139151996	8.73999999999978	-56.8949763290902	8.43999999999983	372.050152305064	8.67999999999984	-56.7222848080746	9.03999999999996	-140.927981234995	8.78999999999996	-65.5871321710038	8.79999999999995	2.18456711399995	8.92000000000007	311.057696285957	8.71000000000004	-4.31260562697844	8.9699999999998	-1.72580332298367	8.49000000000024	-0.613390580042505	8.67000000000007	10.0611318290476	8.57999999999993	2.25190364096761	8.66000000000031	18.0710537050572	8.55999999999995	1.55977219196757	8.62000000000035	25.8632267250505	8.67000000000007	1.66357664102179	8.57000000000016	43.2928887150865	8.48000000000002	2.67425133108645	8.76999999999998	80.0946728879808
9.58000000000004	30.8578951529626	8.93999999999994	33.881479927004	8.67999999999995	3.95003929702398	8.61000000000001	72.4880112940127	8.88999999999987	-44.6824933559355	8.57999999999993	-114.021768475936	8.83999999999992	-59.0174522590132	8.54999999999995	389.811940620007	8.78999999999996	-58.7753682960965	9.14999999999986	-145.044761731015	8.8900000000001	-67.902085890978	8.91000000000008	2.19830261596599	9.03999999999996	325.816696205948	8.82000000000016	-4.36092597101378	9.07999999999993	-1.70412604393277	8.59000000000015	-0.607863132017883	8.76999999999998	10.3947916720699	8.67999999999984	2.32047107897415	8.76000000000022	18.5586200600483	8.67000000000007	1.61397551391929	8.73000000000002	26.5943520070095	8.76999999999998	1.73086448899085	8.67000000000007	44.4796012650386	8.57999999999993	2.73661628807531	8.86999999999989	82.2282597229105
9.69000000000005	31.8529272449268	9.03999999999996	34.7334037810469	8.77999999999997	4.08275581503403	8.71000000000004	74.7151935480588	8.99000000000001	-46.3170320409745	8.68000000000006	-117.683993398941	8.93999999999983	-61.1581725140695	8.64999999999986	407.820816296066	8.88999999999987	-60.8542718200624	9.27999999999997	-149.257607268055	8.99000000000001	-70.2126913760139	9.00999999999999	2.21446034402106	9.13999999999987	340.849510205999	8.92000000000007	-4.4117690879375	9.19999999999982	-1.68710897094115	8.70000000000027	-0.603072822968898	8.88000000000011	10.7264722070113	8.7800000000002	2.38527899398377	8.87000000000035	19.055080441035	8.76999999999998	1.6682021869201	8.83000000000038	27.3232781299839	8.86999999999989	1.80240929205411	8.76999999999998	45.7005945700075	8.67999999999984	2.79495292807042	8.98000000000002	84.4161651649529
9.79000000000008	32.8577976270026	9.19999999999993	35.5850191079981	8.88	4.22168877901186	8.80999999999995	76.9863546040597	9.08999999999992	-47.9700096429951	8.78999999999996	-121.330863089952	9.04999999999995	-63.3041060400501	8.75	426.379509674007	8.98999999999978	-62.9416755500642	9.37999999999988	-153.494835362039	9.08999999999992	-72.5364979100505	9.11000000000013	2.23500214201522	9.26999999999998	356.541812207979	9.0300000000002	-4.46057118392673	9.31999999999971	-1.67475210594148	8.80000000000018	-0.601568691990906	8.98000000000002	11.0569928230007	8.88999999999987	2.44495945094059	8.97000000000025	19.5594416470612	8.86999999999989	1.72296858795562	8.93000000000029	28.0500050920409	8.9699999999998	1.87942472598479	8.86999999999989	46.936329128016	8.78999999999996	2.85428011000022	9.07999999999993	86.6174422579888
9.88999999999999	33.878533767961	9.29999999999995	36.4291657740523	8.9799999999999	4.36587156298174	8.91999999999996	79.3006314100921	9.25	-49.6316055920261	8.8900000000001	-125.00511302801	9.14999999999986	-65.4682838920735	8.8599999999999	445.371233930018	9.08999999999992	-65.0171871300245	9.49000000000001	-157.756446012058	9.22000000000003	-74.8847849009735	9.22000000000003	2.25531267199131	9.38999999999987	372.780677566993	9.16000000000031	-4.50783778194364	9.42999999999984	-1.66594092900141	8.91000000000031	-0.600832315967637	9.07999999999993	11.386353520038	8.99000000000024	2.50088038592367	9.08000000000038	20.0717036790365	8.98000000000002	1.77624699892931	9.0300000000002	28.7816220750301	9.06999999999971	1.96191079203345	8.98000000000002	48.1829489450547	8.88999999999987	2.91621416704402	9.23999999999978	88.8320910029279
9.99000000000001	34.9240926680068	9.39999999999998	37.287673505034	9.08999999999992	4.51892191597381	9.01999999999998	81.6087641400145	9.39999999999986	-51.320226855978	9	-128.706743211978	9.31999999999994	-67.6861657360632	8.95999999999981	464.795989066033	9.20999999999981	-67.1011989160206	9.58999999999992	-161.98952811601	9.33999999999992	-77.286886088018	9.35000000000014	2.27597107993915	9.5	389.566106285997	9.26999999999998	-4.5534579529658	9.52999999999975	-1.66078510699208	9.01000000000022	-0.600863696035958	9.23999999999978	11.7207420749992	9.09000000000015	2.5527057130148	9.22000000000025	20.5977420470163	9.07999999999993	1.82996189892037	9.17000000000007	29.5302774540005	9.17999999999984	2.04049193996525	9.07999999999993	49.4139438770844	8.98999999999978	2.98130285602838	9.34999999999991	91.0009453929206
10.14	35.994474329982	9.5	38.1383594459521	9.24000000000001	4.67722208907162	9.15999999999997	83.9362406790087	9.50999999999999	-53.0358734349647	9.12999999999988	-132.433713343971	9.41999999999985	-69.9302280100937	9.05999999999995	484.409344888036	9.31999999999994	-69.2041944080302	9.69000000000005	-166.243471304028	9.45000000000005	-79.7156456719677	9.45000000000005	2.29697736597245	9.59999999999991	406.623079590986	9.37000000000035	-4.59822800291931	9.63999999999987	-1.66041867896638	9.11999999999989	-0.601392795942957	9.34999999999991	12.0643873690369	9.19999999999982	2.59991615303079	9.35000000000036	21.1321579160995	9.17999999999984	1.88882365898735	9.26999999999998	30.2838228550399	9.29999999999973	2.116993893992	9.19999999999982	50.6558240680306	9.09999999999991	3.04695636305041	9.44999999999982	93.1740549739288
10.26	37.0979345469777	9.61000000000001	38.9812235949876	9.36000000000001	4.83802993403515	9.26999999999998	86.2855314300077	9.6099999999999	-54.7958103110204	9.24000000000001	-136.258846750025	9.51999999999998	-72.2004707140513	9.16999999999985	504.154142961966	9.41999999999985	-71.363053308005	9.79999999999995	-170.53344284102	9.54999999999995	-82.1710636530497	9.54999999999995	2.31183877201602	9.69999999999982	423.898777624004	9.48000000000002	-4.64214793191786	9.73999999999978	-1.66321312497075	9.2800000000002	-0.602425010015395	9.44999999999982	12.4130605220216	9.30000000000018	2.64387952995548	9.45000000000027	21.6659513610011	9.28999999999996	1.94812190693483	9.38000000000011	31.0416248489673	9.39999999999964	2.1914166550232	9.32000000000016	51.9085895190301	9.25	3.10925448002308	9.55000000000018	95.3514197459526
10.37	38.2116292159935	9.70999999999992	39.8011403740384	9.45999999999992	5.00214592807424	9.37	88.6771988560895	9.71000000000004	-56.5643335850154	9.34999999999991	-140.133176989934	9.61999999999989	-74.4809914820053	9.26999999999998	524.08754172302	9.51999999999998	-73.544979107055	9.89999999999986	-174.860103940091	9.65000000000009	-84.6377902130371	9.65000000000009	2.32397124898398	9.80999999999995	441.447538220018	9.58000000000038	-4.68270884391586	9.84999999999991	-1.66185115392636	9.39000000000033	-0.603954944040197	9.54999999999973	12.768782637977	9.40000000000009	2.6832280209419	9.55000000000018	22.2106811710319	9.38999999999987	2.01081374393652	9.48000000000002	31.7885618360378	9.5	2.26346818897127	9.42999999999984	53.1709934519995	9.34999999999991	3.17211741503343	9.65999999999985	97.539098434936
10.47	39.3355583360062	9.81999999999994	40.6099082080118	9.55999999999995	5.16957007096153	9.47000000000003	91.1089885480578	9.81999999999994	-58.3414432589962	9.45000000000005	-144.056704063928	9.7199999999998	-76.772303513053	9.36999999999989	544.209855215058	9.62999999999988	-75.7499718040435	10.01	-179.271274524012	9.75999999999999	-87.090762131993	9.75999999999999	2.33402937794835	9.90999999999985	459.269361380962	9.69000000000005	-4.72341101692564	9.94999999999982	-1.66061837092002	9.49000000000024	-0.605374620022303	9.65999999999985	13.1233633420607	9.51000000000022	2.72098605296378	9.66000000000031	22.7644866490664	9.48999999999978	2.07413829593861	9.58000000000038	32.5401007870596	9.60999999999967	2.33068335796816	9.52999999999975	54.462075548031	9.46000000000004	3.23421051405148	9.76000000000022	99.7723138779065
10.58	40.4550483469848	9.91999999999996	41.4075270959984	9.65999999999997	5.3371308209762	9.58000000000004	93.5809005050032	9.91999999999985	-60.1084849099607	9.55999999999995	-147.953003835028	9.82999999999993	-79.0483379360012	9.4699999999998	564.651555385012	9.72999999999979	-77.9406796510784	10.1099999999999	-183.694090900076	9.86999999999989	-89.5594076939688	9.86000000000013	2.34061529101837	10.0099999999998	477.803673563017	9.79000000000042	-4.76425444992401	10.0499999999997	-1.65951477401904	9.59999999999991	-0.604084772930946	9.75999999999976	13.4849930079781	9.61000000000013	2.75940833500954	9.76000000000022	23.3263283250835	9.59999999999991	2.13809556294109	9.68000000000029	33.2962417039653	9.71000000000004	2.39552729999559	9.63999999999987	55.7627961270555	9.55999999999995	3.28670316605439	9.86000000000013	102.020018134908
10.6800000000001	41.5863204709694	10.02	42.1931635939927	9.76999999999998	5.5061072710032	9.67999999999995	96.0938859520866	10.03	-61.8901775269478	9.66000000000008	-151.869435463937	9.92999999999984	-81.3351636220432	9.57999999999993	585.602960858068	9.82999999999993	-80.1411643930123	10.23	-188.128553066008	9.97000000000003	-92.0573933279911	9.97000000000003	2.34795416997713	10.1100000000001	496.885345041051	9.89000000000033	-4.80325144496874	10.1799999999998	-1.66048931896512	9.70000000000027	-0.60245461793329	9.86000000000013	13.8498788089692	9.71000000000004	2.79624016002344	9.86000000000013	23.9058646820922	9.69999999999982	2.20898726092855	9.78999999999996	34.0633767859799	9.81999999999971	2.45800001505359	9.73999999999978	57.0622189140977	9.67000000000007	3.33459788407708	9.96000000000004	104.282211204918
10.78	42.7293747069371	10.13	42.9886884739972	9.87	5.67585828900974	9.78999999999996	98.6182129050803	10.1299999999999	-63.6865211109807	9.75999999999999	-155.805998952019	10.03	-83.6713706941055	9.67999999999984	606.873753008017	9.93999999999983	-82.3514260310958	10.3499999999999	-192.527154790014	10.0699999999999	-94.5846898630407	10.0699999999999	2.35521728598087	10.2599999999998	516.51437581404	10	-4.84554215097432	10.3099999999999	-1.66068719795476	9.80000000000018	-0.600484152982972	9.9699999999998	14.2204793230576	9.82000000000016	2.83354862995111	9.97000000000025	24.4860992040685	9.79999999999973	2.2823372989933	9.89000000000033	34.8530146950452	9.92000000000007	2.51730320599108	9.84000000000015	58.3408044089992	9.76999999999998	3.37856813598592	10.0700000000002	106.517220904948
10.89	43.8829336069375	10.23	43.7712923850313	9.96999999999991	5.84156497006916	9.88999999999999	101.160936083033	10.25	-65.4975156629689	9.86999999999989	-159.763216709962	10.1399999999999	-86.0252908310031	9.78999999999996	628.156944329021	10.04	-84.5821963820299	10.46	-196.939047499995	10.22	-97.175201189998	10.1900000000001	2.36240464096227	10.3600000000001	536.305091960003	10.1000000000004	-4.88794144393978	10.4099999999999	-1.66048551898257	9.90000000000009	-0.595468801975585	10.0700000000002	14.5995488570634	9.92000000000007	2.87372710795353	10.0700000000002	25.0670318920356	9.90000000000009	2.35506423894094	9.99000000000024	35.6536467689921	10.0299999999997	2.57222319498851	9.94000000000005	59.6180921120322	9.86999999999989	3.42027431804581	10.1700000000001	108.76445690792
10.99	45.0654997539459	10.3399999999999	44.5481354599906	10.0799999999999	6.00378098306464	10	103.722918539006	10.3599999999999	-67.3503425709896	9.97000000000003	-163.801618115031	10.25	-88.3969240350098	9.88999999999987	649.569321643071	10.1699999999998	-86.8613377140264	10.5599999999999	-201.381474903087	10.3499999999999	-99.7837440089597	10.3099999999999	2.37496905401713	10.4699999999998	556.369573728034	10.21	-4.92994380192613	10.5099999999998	-1.66099879800186	10	-0.585641545967519	10.1799999999998	14.9843331059856	10.02	2.91465337897989	10.2200000000003	25.6470051110682	10	2.43024951896587	10.1000000000004	36.4608171730652	10.1299999999997	2.62275998306905	10.0599999999999	60.8915858400678	9.9699999999998	3.45957128706686	10.2800000000002	111.023919212926
11.14	46.2496135629635	10.4399999999999	45.2970348419512	10.2299999999999	6.15888858101243	10.1	106.324627742083	10.47	-69.2092340480031	10.1199999999999	-167.878857657001	10.3499999999999	-90.7483119860899	10	671.110884950963	10.28	-89.1609877580777	10.6600000000001	-205.854436998038	10.45	-102.380984582965	10.4200000000001	2.38953205393955	10.5700000000002	576.707821118021	10.3100000000004	-4.96837034302189	10.6099999999997	-1.66187600291323	10.1100000000001	-0.572769404016071	10.3400000000001	15.3684252520634	10.1799999999998	2.95844965694414	10.3500000000004	26.220620026038	10.0999999999999	2.50625678199867	10.2600000000002	37.2623775300553	10.2599999999998	2.67342110100799	10.1900000000001	62.1755219110582	10.0700000000002	3.49660418703479	10.3899999999999	113.300552576902
11.28	47.4352750329672	10.54	46.0449319109557	10.3299999999999	6.31050551203316	10.21	108.990439972104	10.5699999999999	-71.0741900919629	10.23	-171.995605325947	10.4599999999998	-93.1068492800478	10.1299999999999	692.868621258071	10.3799999999999	-91.4706630150022	10.77	-210.407390457021	10.55	-104.996634628037	10.52	2.40609363891053	10.6799999999998	597.319834129053	10.4100000000003	-5.00311013900046	10.7199999999998	-1.66222446193842	10.21	-0.556993250029336	10.4400000000001	15.7475964140303	10.2800000000002	3.00643630896502	10.46	26.7973076159933	10.27	2.57837565595764	10.3700000000003	38.0704762170581	10.3699999999999	2.72719334907379	10.29	63.4599510769931	10.1799999999998	3.53658088204156	10.5	115.613778304919
11.38	48.6176101049978	10.64	46.7918266659808	10.4399999999999	6.46087270604312	10.3099999999999	111.695978949001	10.6699999999998	-72.9225347989768	10.3299999999999	-176.079037796967	10.5599999999999	-95.4725359171107	10.2299999999998	715.117247390026	10.4899999999998	-93.7597975170092	10.8699999999999	-214.979232819019	10.6600000000001	-107.630694142017	10.6300000000001	2.43114656996113	10.7799999999997	618.683732192039	10.5100000000002	-5.0341631909987	10.8199999999997	-1.66204417496374	10.3699999999999	-0.537112378992788	10.5499999999997	16.1260754740624	10.3899999999999	3.05724551094499	10.5600000000004	27.3745090170223	10.3699999999999	2.65131651394768	10.4700000000003	38.8851132340733	10.4699999999998	2.78108992597481	10.3899999999999	64.7448733370766	10.2799999999997	3.58342158403957	10.5999999999999	117.942602655944
11.48	49.8054391509868	10.74	47.5325500480039	10.54	6.60950453607256	10.42	114.420975156008	10.77	-74.7825295690063	10.4300000000001	-180.178121509016	10.6599999999999	-97.8453718970513	10.3399999999999	737.582046521993	10.5899999999999	-96.0611877731026	10.98	-219.569964082098	10.76	-110.288140446983	10.73	2.4545078420033	10.8800000000001	640.592540137959	10.6200000000003	-5.0597341229377	10.9200000000001	-1.65925187297944	10.4700000000003	-0.513132183982634	10.6500000000001	16.504247222997	10.4900000000002	3.11224508800478	10.6600000000003	27.9559251840737	10.48	2.72006940292613	10.5700000000002	39.7094847280641	10.5799999999999	2.83436501604228	10.4899999999998	66.0345151850379	10.3899999999999	3.63320608107642	10.6999999999998	120.280966904943
11.58	50.9992965689889	10.8399999999999	48.2837591230236	10.64	6.75688662806806	10.52	117.167683001071	10.8799999999999	-76.654174402961	10.54	-184.292856460957	10.76	-100.259941165064	10.4399999999998	760.263018653063	10.6899999999998	-98.374833784078	11.0799999999999	-224.132145656085	10.8699999999999	-112.994100908054	10.8300000000002	2.47839947996908	10.98	663.046257967039	10.7200000000003	-5.07814120101102	11.02	-1.65526361990942	10.5700000000002	-0.485052664998875	10.75	16.8790120029598	10.5900000000001	3.17043911400106	10.7600000000002	28.5397158610294	10.5799999999999	2.78564115001245	10.6700000000001	40.5387518110274	10.6799999999998	2.89048799004377	10.5999999999999	67.3098369370564	10.4899999999998	3.68726902809158	10.8000000000002	122.592288243936
11.6900000000001	52.2236259289457	10.9499999999999	49.0337242140413	10.75	6.90656207598295	10.62	119.936102484075	10.98	-78.5354132780185	10.6400000000001	-188.426445270011	10.8699999999999	-102.689200887085	10.55	783.030489249995	10.8	-100.70728722701	11.25	-228.713597464093	10.97	-115.719083094973	10.9400000000001	2.502821482949	11.0900000000001	685.605459221051	10.8200000000002	-5.09106615891142	11.1599999999999	-1.64866335001079	10.6800000000003	-0.454233835966988	10.8600000000001	17.2528221839912	10.6900000000001	3.22918227595892	10.8600000000001	29.1258810480031	10.6799999999998	2.84833672196783	10.77	41.3729144839863	10.7799999999997	2.94699370897433	10.6999999999998	68.5898782770664	10.5900000000001	3.74143859107789	10.9000000000001	124.907614613903
11.7900000000001	53.4524359999295	11.11	49.7832787680181	10.8499999999999	7.05788974596544	10.73	122.725282383044	11.0899999999999	-80.4450242069379	10.74	-192.637808297945	10.9699999999998	-105.133151065047	10.6499999999999	805.694139686011	10.8999999999999	-103.084416070033	11.3499999999999	-233.328314990104	11.0699999999999	-118.449420578031	11.04	2.52893265496823	11.1900000000001	708.435197641961	10.9200000000001	-5.10049669594537	11.27	-1.6375021099293	10.7800000000002	-0.421315919993503	10.9699999999998	17.6256777680237	10.8000000000002	3.29543909901986	10.9700000000003	29.7043867180946	10.7799999999997	2.90815611799644	10.8700000000003	42.2070752200625	10.8799999999997	3.00388217306136	10.8000000000002	69.8829639400174	10.6900000000001	3.80030838198309	11	127.229364922982
11.89	54.6857267829637	11.2199999999999	50.5080036540448	10.9499999999999	7.21151077198101	10.83	125.53522269809	11.24	-82.3602206319265	10.8499999999999	-196.878777563029	11.0699999999999	-107.553358267069	10.75	828.509671283996	11	-105.480352345012	11.45	-238.017564990059	11.21	-121.181267782958	11.2	2.55357560695302	11.29	731.535473228973	11.0300000000002	-5.10967894695114	11.3800000000001	-1.6246347059905	10.8800000000001	-0.386298917987915	11.0700000000002	17.9936248399599	10.9000000000001	3.36224505895188	11.0700000000002	30.2858020910435	10.8800000000001	2.96953669294453	10.9700000000003	43.0297253590197	10.9899999999998	3.06276985702425	10.9099999999999	71.1890939270461	10.7999999999997	3.85928478999631	11.1100000000001	129.552944029001
11.99	55.9234982779344	11.3199999999999	51.2307082250345	11.05	7.36742515402966	10.93	128.405215136013	11.3799999999999	-84.2810025519611	10.95	-201.149353065944	11.2299999999998	-109.980455786058	10.8599999999999	851.481341210047	11.1699999999998	-107.885153478037	11.5599999999999	-242.738435513047	11.3299999999999	-123.880720822967	11.3199999999999	2.57675033697069	11.4000000000001	754.906285981974	11.1700000000001	-5.1217980369529	11.48	-1.60968403292827	10.98	-0.351856789961857	11.1799999999998	18.3539090960494	11	3.42714171802072	11.2200000000003	30.8701271660539	10.9899999999998	3.03555988591597	11.0800000000004	43.8523735609806	11.0899999999997	3.12813352400099	11.0099999999998	72.5176720500258	10.9000000000001	3.91585165198194	11.2399999999998	131.892156315985
12.14	57.1438116940044	11.42	51.9413343620272	11.16	7.52492054505183	11.04	131.313492493064	11.48	-86.1854698299567	11.0599999999999	-205.391607118941	11.3299999999999	-112.414443624061	10.9599999999998	874.60914946405	11.28	-110.274063261045	11.6600000000001	-247.473682851023	11.4300000000001	-126.589005246046	11.4200000000001	2.59637953593028	11.5	779.050323014985	11.27	-5.13685396595065	11.5799999999999	-1.59265008801412	11.0900000000001	-0.320360436035116	11.2799999999997	18.7092848410657	11.1100000000001	3.49225128900343	11.3500000000004	31.4680788200121	11.0899999999997	3.10314425701108	11.1800000000003	44.6759948549698	11.1900000000001	3.19549641005779	11.1500000000001	73.8592944970833	11.0099999999998	3.97015411306256	11.3499999999999	134.233197401954
12.26	58.3638506179796	11.52	52.6398820660461	11.3199999999999	7.68839352906525	11.17	134.238914083994	11.5799999999999	-88.0961486759588	11.1700000000001	-209.647885230993	11.4299999999998	-114.855321780055	11.0599999999999	898.22419801601	11.3799999999999	-112.674943965089	11.77	-252.223307003078	11.53	-129.306121055038	11.52	2.61526252995736	11.5999999999999	803.731581620013	11.3700000000003	-5.16272675599794	11.6799999999998	-1.57594070697087	11.1900000000001	-0.290042836013527	11.3899999999999	19.0625179660628	11.29	3.55545156003245	11.4500000000003	32.0705978120941	11.1900000000001	3.17200168592535	11.29	45.50153503601	11.3599999999997	3.2661737880062	11.2599999999998	75.1942178650324	11.1500000000001	4.02204702800191	11.4499999999998	136.571122527926
12.37	59.5836150489504	11.63	53.3225397989554	11.42	7.85344752205219	11.27	137.157103629079	11.6900000000001	-90.0130390909908	11.27	-213.917517413961	11.53	-117.336443032059	11.2199999999998	921.905426675039	11.4799999999998	-115.087795587101	11.8699999999999	-256.939494595031	11.6400000000001	-132.061605052968	11.6300000000001	2.63436308796372	11.71	828.950061796036	11.48	-5.19655689492993	11.7799999999997	-1.55647780195523	11.29	-0.260903992966632	11.4899999999998	19.4223648220486	11.3899999999999	3.61594144192168	11.5600000000004	32.6736519980386	11.3600000000001	3.24587350598904	11.3900000000003	46.333297572005	11.46	3.33717886098839	11.3600000000001	76.5323914010878	11.27	4.06891234706563	11.5500000000002	138.885132771975
12.47	60.8092661319688	11.73	53.9883605759997	11.52	8.01871439000479	11.38	140.092437408043	11.79	-91.9605817330194	11.3699999999999	-218.200503666935	11.6299999999999	-119.832598590051	11.3199999999999	945.377942552	11.5799999999999	-117.513778468037	11.97	-261.668180824017	11.74	-134.825542457975	11.73	2.65238739495999	11.8099999999999	854.227644112029	11.5800000000004	-5.24120389593463	11.8899999999999	-1.53733946092416	11.4000000000001	-0.234019787967554	11.5900000000001	19.7816074439743	11.4900000000002	3.67164969702571	11.6600000000003	33.2772413760267	11.46	3.3211399800166	11.4900000000002	47.1669789940279	11.5599999999999	3.41149842699906	11.46	77.8738151060452	11.3699999999999	4.11459529505009	11.6500000000001	141.196221873997
12.5700000000001	62.0306964100337	11.8299999999999	54.6425134569972	11.63	8.18542407205314	11.48	143.044622474008	11.8899999999999	-93.9087504469853	11.48	-222.545992308937	11.7399999999998	-122.343788452099	11.4199999999998	968.916462468997	11.6899999999998	-119.978734959091	12.0699999999999	-266.420013832999	11.8399999999999	-137.592955951959	11.8300000000002	2.67431950999253	11.9200000000001	879.767819384028	11.6900000000001	-5.29229598691927	11.9899999999998	-1.5206089530011	11.5	-0.21095651595715	11.6999999999998	20.140245831044	11.5999999999999	3.72530402296434	11.7600000000002	33.8769663620724	11.5699999999997	3.39780110596166	11.6000000000004	47.999897349996	11.6599999999999	3.48913248501503	11.5599999999999	79.2170707610467	11.4699999999998	4.15760748103367	11.75	143.50438983297
12.6700000000001	63.2473714839534	11.9399999999999	55.2699030699841	11.7299999999999	8.35309093997694	11.58	146.026823084071	11.99	-95.8575452340256	11.5799999999999	-226.917909242957	11.8399999999999	-124.834915476072	11.53	992.561657060037	11.79	-122.456822709069	12.23	-271.230063028042	11.95	-140.33488817995	11.9400000000001	2.69793741097146	12.02	905.570587613056	11.7900000000004	-5.35151490191765	12.0899999999997	-1.5048702130116	11.5999999999999	-0.190147883017744	11.7999999999997	20.4996567659919	11.6999999999998	3.77811426596963	11.8600000000001	34.4757404960774	11.6700000000001	3.47332698197533	11.7000000000003	48.8368915280262	11.77	3.56624765004199	11.6599999999999	80.5621583660923	11.5799999999999	4.19943729707484	11.8600000000001	145.820815298976
12.78	64.4347848249254	12.04	55.882259091959	11.8399999999999	8.52134344404476	11.68	149.068323719007	12.0999999999999	-97.8069660940264	11.6800000000001	-231.314418603006	11.9399999999998	-127.336088938023	11.6299999999999	1016.31272891404	11.8899999999999	-124.941407403071	12.3499999999999	-276.062877670029	12.05	-143.080831570956	12.04	2.72324109698729	12.1199999999999	931.635948797975	11.8900000000003	-5.41717890700966	12.1999999999998	-1.4915393079491	11.71	-0.170463928043318	11.9099999999999	20.8573878770721	11.8000000000002	3.83272573799331	11.9700000000003	35.0735637790649	11.77	3.54741264300174	11.8000000000002	49.6779615269816	11.8699999999999	3.64316622403749	11.77	81.9136625600549	11.6799999999998	4.24237244806136	11.96	148.156640121897
12.88	65.6185642069431	12.2099999999999	56.4786713309786	11.9399999999999	8.68853847600803	11.79	152.139839897018	12.25	-99.7416273010003	11.78	-235.676600029024	12.05	-129.847308837043	11.7299999999998	1040.50817246798	12	-127.403986619015	12.45	-280.904462275998	12.21	-145.836023176003	12.2	2.74709972097753	12.2599999999998	958.477352604973	11.9900000000002	-5.48928800299109	12.2999999999997	-1.4806162359946	11.8099999999999	-0.151787632944433	12.0099999999998	21.213439164967	11.9000000000001	3.88217391594026	12.0700000000002	35.6724136699995	11.8699999999999	3.62005808892718	11.9100000000003	50.5208368880403	11.9699999999998	3.71956590402078	11.8800000000001	83.2628909950017	11.7799999999997	4.28181932102234	12.0599999999999	150.498303543941
12.99	66.7987096279603	12.3099999999999	57.0660164030414	12.04	8.85805458699451	11.89	155.242845344105	12.4199999999998	-101.684315415014	11.8900000000001	-240.05262149899	12.1499999999999	-132.377347919032	11.8399999999999	1064.74411058798	12.0999999999999	-129.870428325034	12.55	-285.711904894015	12.3099999999999	-148.628357559005	12.3199999999999	2.77349940392924	12.3699999999999	985.840395910031	12.1600000000003	-5.56094419300734	12.4099999999999	-1.46833799396973	11.9200000000001	-0.134118997948462	12.1199999999999	21.5693059619753	12	3.93342332392876	12.23	36.2697775160541	11.98	3.69130205592683	12.0100000000002	51.3671254319661	12.0799999999999	3.79521146601292	11.98	84.6117562310837	11.8899999999999	4.32237152904236	12.1599999999999	152.845805566926
13.14	67.9752210909328	12.41	57.6390274710548	12.15	9.02651322496695	12	158.338048351993	12.52	-103.651601145998	11.99	-244.442483013927	12.26	-134.952251181062	11.9399999999998	1089.02054327405	12.2099999999998	-132.34865887307	12.6600000000001	-290.513886959047	12.4100000000001	-151.433785731001	12.4200000000001	2.79842911595551	12.4699999999998	1013.72507871201	12.27	-5.62850822495875	12.5099999999998	-1.45259617897864	12.02	-0.117458022032224	12.25	21.9320584050138	12.0999999999999	3.98846331495406	12.3500000000004	36.8656553170013	12.0799999999999	3.7590208759184	12.1600000000003	52.220696676045	12.1799999999998	3.86562614505692	12.0799999999999	85.9508544580194	11.9899999999998	4.36324627708018	12.2600000000002	155.187572719001
13.26	69.1528108959574	12.52	58.2077626539785	12.26	9.19407306503217	12.1	161.447216127044	12.6199999999999	-105.625567809966	12.1299999999999	-248.843582885002	12.3599999999999	-137.54700865104	12.05	1113.33689627804	12.3099999999999	-134.835572203087	12.76	-295.310408472005	12.52	-154.244986029994	12.53	2.82248003099994	12.5700000000002	1041.62920321096	12.3700000000003	-5.69198009895899	12.6199999999999	-1.43549919300767	12.1199999999999	-0.102643536024516	12.3499999999999	22.2969582670203	12.2600000000002	4.04701349202696	12.4500000000003	37.45098783304	12.1900000000001	3.82404999800201	12.27	53.0776811010583	12.2799999999997	3.93528670599608	12.1999999999998	87.2895894869998	12.0900000000001	4.40824735403567	12.3699999999999	157.537409384986
13.37	70.3315219459455	12.62	58.7772159210544	12.36	9.35470505999092	12.21	164.582336090007	12.72	-107.606721140996	12.23	-253.304518485947	12.4599999999998	-140.161620329081	12.1599999999999	1137.36206763099	12.4199999999998	-137.356154993086	12.8599999999999	-300.109279517073	12.6199999999999	-157.061958454051	12.6300000000001	2.84433895797065	12.6700000000001	1069.79021382199	12.4700000000003	-5.74676959899989	12.7199999999998	-1.41463920294882	12.2800000000002	-0.0907794949398522	12.4499999999998	22.6640055479947	12.3699999999999	4.10935425293246	12.5600000000004	38.0351956620189	12.29	3.8863894219503	12.3700000000003	53.9349450909867	12.3899999999999	4.00240186399969	12.3200000000002	88.6379691860384	12.25	4.45357096998578	12.4699999999998	159.895315565905
13.47	71.5113542399877	12.7199999999999	59.3464402869586	12.4599999999999	9.51280579306513	12.3099999999999	167.743408242018	12.8199999999999	-109.595061138975	12.3299999999999	-257.788385130993	12.5699999999999	-142.762862404084	12.26	1161.45798078901	12.53	-139.885420565065	12.96	-304.948023147062	12.73	-159.85199319698	12.73	2.86304212897903	12.77	1098.20811054499	12.5800000000004	-5.79353245097991	12.8199999999997	-1.39309429698642	12.3900000000003	-0.0807619429679107	12.5599999999999	23.0248288560233	12.4699999999998	4.17548559698844	12.6600000000003	38.6197226920331	12.3899999999999	3.94069196295277	12.4700000000003	54.7881851770171	12.4899999999998	4.06830648307732	12.4200000000001	90.0047012580671	12.3499999999999	4.4992171250442	12.5700000000002	162.264191479949
13.58	72.6822003239249	12.8199999999999	59.9163827370148	12.5699999999999	9.66837526300424	12.41	170.955419799043	12.9300000000001	-111.566147145936	12.4400000000001	-262.295182821958	12.6699999999998	-145.370971777083	12.3699999999999	1185.624811818	12.6299999999999	-142.41997803606	13.0699999999999	-309.79099448507	12.8299999999999	-162.645005037007	12.8300000000002	2.87811910300206	12.8800000000001	1126.88289337996	12.6800000000003	-5.82940914398478	12.9200000000001	-1.36778638693613	12.4900000000002	-0.0713843360244937	12.6599999999999	23.3866461570642	12.5700000000002	4.24299715200505	12.7600000000002	39.2045689230827	12.4899999999998	3.99057736092345	12.5700000000002	55.6417048280764	12.5899999999997	4.12899612297224	12.5299999999997	91.3810780000404	12.46	4.54134059407352	12.6799999999998	164.653485821987
13.6800000000001	73.853488465943	12.93	60.4805352750191	12.67	9.81950624407091	12.52	174.148531643027	13.03	-113.540167555016	12.54	-266.75823233802	12.77	-147.985948447058	12.4699999999998	1210.16338739901	12.7299999999998	-144.932530103006	13.23	-314.62754539109	12.9300000000001	-165.447594866009	12.9400000000001	2.88827606595987	12.98	1156.32059763198	12.7800000000002	-5.85897606094932	13.02	-1.33871547200215	12.5900000000001	-0.0610803809877325	12.7599999999998	23.7494574510038	12.6799999999998	4.30916122195413	12.8600000000001	39.7913128870186	12.5999999999999	4.03604561495285	12.6800000000003	56.4946444760608	12.6999999999998	4.18847522303167	12.6399999999999	92.7510001670271	12.5599999999999	4.58078956103236	12.7800000000002	167.053749897946
13.7900000000001	75.0252186650187	13.03	61.0376171269991	12.77	9.96572303097309	12.62	177.309579519033	13.1299999999999	-115.517122365986	12.6400000000001	-271.213607776986	12.8699999999999	-150.60779241503	12.5799999999999	1234.73221021902	12.8399999999999	-147.448919116073	13.3499999999999	-319.368950481021	13.04	-168.259227609042	13.04	2.89592362901203	13.0799999999999	1186.258792579	12.8900000000003	-5.8845799159144	13.1599999999999	-1.31308729999091	12.6900000000001	-0.0514163699563142	12.8600000000001	24.1149856150287	12.7800000000002	4.37276796094466	12.96	40.3798620960742	12.6999999999998	4.07861979897461	12.7800000000002	57.3589100609979	12.7999999999997	4.24884491201283	12.7399999999998	94.1144677600505	12.6599999999999	4.61607563306643	12.8800000000001	169.43234482801
13.89	76.1974538829691	13.14	61.5922747640525	12.87	10.1075013290028	12.72	180.409278945035	13.27	-117.511997331917	12.74	-275.663145004955	12.9699999999998	-153.265532355022	12.6799999999998	1259.33128027805	12.9399999999998	-149.974001534019	13.46	-324.050660494095	13.1400000000001	-171.104685069054	13.1900000000001	2.90106179295435	13.1900000000001	1216.69747821898	12.9900000000002	-5.90690789692871	13.27	-1.29057058893522	12.8000000000002	-0.0423923049766017	12.9699999999998	24.4857809050245	12.8800000000001	4.43381736795345	13.0600000000004	40.9702165530916	12.7999999999997	4.1198281069228	12.8800000000001	58.226912336977	12.8999999999996	4.30978288898132	12.8400000000001	95.4668961389871	12.77	4.651430186982	12.98	171.778128760934
13.99	77.3763464129615	13.24	62.1454183750529	12.9699999999999	10.2470565610702	12.83	183.476914403059	13.4099999999999	-119.502405867934	12.8499999999999	-280.10684402193	13.0699999999999	-155.934708353016	12.78	1283.63109730503	13.04	-152.510411813068	13.5599999999999	-328.672675431108	13.25	-173.953948390022	13.3199999999999	2.90285621395014	13.3000000000002	1247.11207112	13.1000000000004	-5.9259600019459	13.3800000000001	-1.27149662091597	12.9000000000001	-0.0303011420328403	13.0700000000002	24.866439473044	12.9900000000002	4.49107912402269	13.23	41.5607743400415	12.9099999999999	4.16095059699728	12.9900000000002	59.0986513010421	13.0099999999998	4.37161145498521	12.9400000000001	96.812869944074	12.8699999999999	4.68685322300644	13.0900000000001	174.10224354694
14.14	78.5545597569808	13.35	62.6817112779463	13.0799999999999	10.38101017798	12.93	186.521516526	13.51	-121.491277874952	12.95	-284.58213873796	13.2199999999998	-158.606547664021	12.8899999999999	1307.97015573899	13.1799999999998	-155.074680542043	13.6600000000001	-333.268671723999	13.3499999999999	-176.78296858503	13.4200000000001	2.90128596191153	13.4000000000001	1277.75697440495	13.2000000000003	-5.94220296795811	13.48	-1.25962839899785	13	-0.0175242549858012	13.1700000000001	25.2523651680576	13.0900000000001	4.54282063196843	13.3400000000001	42.1459417530059	13.0099999999998	4.20198727101706	13.0900000000001	59.9607060700009	13.1099999999997	4.43404685904625	13.0500000000002	98.1491596240858	12.9699999999998	4.71732588107443	13.2399999999998	176.406679624961
14.28	79.7320939119572	13.4499999999999	63.2064203069831	13.2299999999999	10.5127407300643	13.03	189.543085314085	13.6099999999999	-123.462042643951	13.0599999999999	-289.061336210921	13.3299999999999	-161.256040315038	12.99	1332.34845557899	13.29	-157.642350778019	13.77	-337.830348835041	13.45	-179.598245358989	13.52	2.90036206797595	13.5	1308.63218807394	13.3100000000004	-5.96383984191107	13.5799999999999	-1.25707432698619	13.1100000000001	-0.00406164394917141	13.3400000000001	25.6356684619732	13.1900000000001	4.58711761393715	13.4500000000003	42.725989381097	13.1100000000001	4.24454541598607	13.25	60.8092071259989	13.2599999999998	4.4989038830181	13.1700000000001	99.4821173550235	13.0799999999999	4.7495055790705	13.3600000000001	178.689206078957
14.39	80.9016453189315	13.55	63.7195454620496	13.3299999999999	10.6431383170502	13.18	192.565392709071	13.71	-125.431270884974	13.1700000000001	-293.501700960974	13.4299999999998	-163.895165227018	13.1299999999999	1356.76657107297	13.3899999999999	-160.213422520087	13.8699999999999	-342.357706763096	13.5599999999999	-182.399778710987	13.6300000000001	2.90073318501527	13.6100000000001	1339.96542532304	13.4100000000003	-5.99087062391845	13.6799999999998	-1.26172600096197	13.21	0.00901097803307493	13.4400000000001	26.0210875819666	13.29	4.62288253095267	13.5500000000002	43.3004405460906	13.27	4.28778958496423	13.3600000000001	61.6480239850716	13.3699999999999	4.56970083007491	13.3000000000002	100.805390962023	13.1900000000001	4.77958852900429	13.46	180.960511806916
14.49	82.0662207139549	13.65	64.2113388330472	13.4399999999999	10.7738354040521	13.28	195.553352562001	13.8099999999999	-127.393291474959	13.27	-297.854635613021	13.53	-166.523922398028	13.2299999999998	1381.47190362804	13.5	-162.742516736103	13.97	-346.842935425002	13.6600000000001	-185.188598166974	13.73	2.90269145295952	13.71	1372.03026321697	13.52	-6.02329531500345	13.7799999999997	-1.27358342092521	13.3800000000001	0.0227975669986336	13.54	26.408622528038	13.3899999999999	4.64983498602578	13.6500000000001	43.8694105670265	13.3699999999999	4.33171977601887	13.46	62.4793444700344	13.4699999999998	4.64291939601935	13.4000000000001	102.114479659008	13.2999999999997	4.81299485306863	13.5599999999999	183.209907909941
14.59	83.2258200960041	13.76	64.6818004189527	13.54	10.9059008680106	13.38	198.481476989059	13.9099999999999	-129.34810441493	13.3699999999999	-302.157044852947	13.6399999999999	-169.142311829091	13.3399999999999	1406.18623035004	13.5999999999999	-165.254620104065	14.0799999999999	-351.197478839026	13.76	-187.967498754006	13.8300000000002	2.90623687101288	13.8200000000002	1404.55168298399	13.6200000000003	-6.0635071699835	13.8800000000001	-1.29353691090728	13.48	0.0361941670234955	13.6500000000001	26.7978883420028	13.5	4.66797497892912	13.75	44.4314555550136	13.4699999999998	4.37794184097129	13.5700000000002	63.3043183299833	13.5799999999999	4.71539899501749	13.5099999999998	103.374165601053	13.4000000000001	4.84972455001298	13.6599999999999	185.385822245962
14.7	84.3944672019461	13.86	65.1293299860072	13.65	11.038265831985	13.48	201.324778774051	14.02	-131.308737695917	13.47	-306.408928682004	13.7399999999998	-171.776690125057	13.4399999999998	1430.90955123898	13.7099999999998	-167.749732623065	14.23	-355.456981882071	13.8699999999999	-190.751830290992	13.9400000000001	2.91313369496038	13.9200000000001	1437.529684624	13.7200000000003	-6.11210556894548	13.98	-1.3246181570139	13.5799999999999	0.0478748049772548	13.75	27.1891150420061	13.5999999999999	4.68178411699682	13.8500000000004	44.986575511075	13.5799999999999	4.42853942399779	13.6700000000001	64.1223121380108	13.6799999999998	4.79114406505232	13.6100000000001	104.593156489045	13.5	4.88955732100749	13.77	187.478806117952
14.8000000000001	85.5588174839568	13.9599999999999	65.5620357630369	13.75	11.1712927320013	13.58	204.153097034009	14.1199999999999	-133.270626481931	13.5799999999999	-310.632631066937	13.8399999999999	-174.411154921017	13.54	1455.29822622302	13.8099999999999	-170.227677550088	14.3499999999999	-359.621444555046	13.97	-193.519642068054	14.04	2.92272734395738	14.02	1470.40737934697	13.8300000000004	-6.16849113293938	14.0899999999997	-1.36379547200249	13.6900000000001	0.0572315040017202	13.8499999999999	27.5847085250689	13.6999999999998	4.69199610392934	13.96	45.5223317450191	13.6799999999998	4.47869879792506	13.77	64.9333258929801	13.7799999999997	4.86615016905034	13.71	105.784320242037	13.6100000000001	4.93313337199197	13.8699999999999	189.504121948971
14.9	86.7188709410129	14.11	65.9678384070048	13.8499999999999	11.3054572769897	13.68	206.971832793101	14.25	-135.23377077297	13.6800000000001	-314.854014367938	13.9399999999998	-177.045706218109	13.6399999999999	1479.65308198002	13.9099999999999	-172.701827524065	14.45	-363.773848849064	14.0799999999999	-196.270934085987	14.1900000000001	2.93326178700681	14.1199999999999	1503.44719787802	13.9300000000003	-6.22681686695614	14.1999999999998	-1.39957750593567	13.79	0.0665826530621416	13.96	27.9846687900545	13.8000000000002	4.70063944192134	14.0600000000004	46.0396041560216	13.7799999999997	4.53118083896698	13.8800000000001	65.709986682009	13.8899999999999	4.94114532898493	13.8200000000002	106.95072489807	13.71	4.98428080106805	13.9699999999998	191.488764834958
15	87.8746275730009	14.2199999999999	66.3420914449944	13.9499999999999	11.4402837569969	13.79	209.78098605201	14.3699999999999	-137.183184813011	13.78	-319.047216224931	14.04	-179.648248898047	13.75	1503.974118511	14.02	-175.15395344401	14.55	-367.889150993051	14.21	-198.951496259042	14.3	2.94473702194864	14.2599999999998	1536.64914021601	14.0300000000002	-6.28639558692612	14.3099999999999	-1.43229554100799	13.8900000000003	0.0759282530680139	14.0599999999999	28.3782552060075	13.9099999999999	4.707714131996	14.21	46.5371413880575	13.8800000000001	4.58445735398527	13.98	66.4598837539643	13.9899999999998	5.01142520499798	13.9200000000001	108.099089701	13.8200000000002	5.03682426301566	14.0700000000002	193.432734775911
15.14	89.0040773209648	14.3199999999999	66.6847948780287	14.0599999999999	11.5767576149892	13.89	212.603234073072	14.47	-139.113143912027	13.8900000000001	-323.164877474028	14.1499999999999	-182.217174002062	13.8499999999999	1528.25234165005	14.1699999999998	-177.559993563023	14.6499999999999	-371.967350986097	14.3199999999999	-201.586110390053	14.4000000000001	2.95573425398743	14.3699999999999	1570.24086312299	14.1600000000003	-6.34722729193982	14.4200000000001	-1.46161829593439	13.9900000000002	0.0844536809836427	14.1599999999999	28.7608716209888	14.0100000000002	4.7167051999395	14.3300000000004	47.0222814740282	13.9899999999998	4.63724828296108	14.0800000000004	67.1830171080501	14.0899999999997	5.07790427400323	14.02	109.222695407084	13.9200000000001	5.08576124207138	14.2399999999998	195.343504004995
15.25	90.1172567189406	14.43	67.0042201510341	14.16	11.719697756007	13.99	215.405395235052	14.5699999999999	-141.020718166942	13.99	-327.169564205974	14.26	-184.752481532087	13.9599999999998	1552.67369491298	14.29	-179.903417293076	14.75	-375.974772396035	14.4200000000001	-204.178972900991	14.51	2.96424656801264	14.48	1604.49547096096	14.2900000000004	-6.40931198199723	14.52	-1.48754576991905	14.0900000000001	0.0945403099876785	14.2799999999997	29.1371141860282	14.1100000000001	4.72934524293578	14.4400000000001	47.4948820000236	14.0899999999997	4.68955362600809	14.1900000000001	67.8908688249749	14.1900000000001	5.13966805806376	14.1500000000001	110.3228590041	14.02	5.13611059898267	14.3600000000001	197.212224432974
15.35	91.2141657679513	14.53	67.2932071320247	14.3199999999999	11.8642852750099	14.09	218.180414815038	14.6699999999998	-142.90590757696	14.1299999999999	-331.094555200934	14.3599999999999	-187.255966909106	14.0599999999999	1577.05223478297	14.3899999999999	-182.200755222084	14.8599999999999	-379.884794851023	14.53	-206.75891248402	14.6100000000001	2.97027396391059	14.5799999999999	1639.13985936802	14.3900000000003	-6.4682443919537	14.6199999999999	-1.50816422092248	14.1900000000001	0.106188140989616	14.4000000000001	29.5043344269743	14.27	4.74563426303121	14.5400000000004	47.9546723790918	14.1900000000001	4.74070382301761	14.3000000000002	68.5869197139937	14.3599999999997	5.19611545507814	14.2599999999998	111.373688813046	14.1599999999999	5.18325834298139	14.46	198.999486386924
15.46	92.3097889359497	14.63	67.5589159529864	14.42	12.0096300689738	14.2	220.904520875024	14.78	-144.781233821959	14.23	-334.982585937951	14.4699999999998	-189.751095940096	14.1599999999999	1601.27117443699	14.4899999999998	-184.455411640101	14.96	-383.697418350039	14.6300000000001	-209.314649731027	14.71	2.97243374495793	14.6799999999998	1673.83374558904	14.4900000000002	-6.52351899896075	14.73	-1.5247173539592	14.29	0.121915595968858	14.5	29.866173268033	14.3800000000001	4.76694019494062	14.6500000000001	48.4021292880925	14.29	4.79262335193198	14.4000000000001	69.2676889650556	14.4699999999998	5.24372816005325	14.3600000000001	112.381537011061	14.2799999999997	5.22720447406755	14.5700000000002	200.694600969996
15.5600000000001	93.3934385799375	14.73	67.8061005550035	14.52	12.1557321400587	14.3099999999999	223.601485355061	14.8799999999999	-146.643832404948	14.3299999999999	-338.833656417933	14.5699999999999	-192.227433870016	14.28	1625.09623278402	14.5899999999999	-186.698262405002	15.0599999999999	-387.415816014027	14.74	-211.845155119022	14.8099999999999	2.97116781496243	14.7799999999997	1708.30211085104	14.5900000000001	-6.57513580301838	14.8299999999999	-1.53596146299151	14.3900000000003	0.139839278972431	14.6100000000001	30.2189897849985	14.48	4.79075269493023	14.75	48.8367760500523	14.4000000000001	4.84338773401305	14.5	69.933176581003	14.5699999999997	5.28602447798221	14.46	113.346403599053	14.3899999999999	5.26374284504527	14.6700000000001	202.308257078926
15.6600000000001	94.4651146990054	14.8299999999999	68.0125780839944	14.63	12.2979048610432	14.41	226.306383181054	14.98	-148.493703327972	14.4300000000001	-342.67162352603	14.6699999999998	-194.657457136032	14.3899999999999	1648.77481123199	14.6999999999998	-188.918824014991	15.1700000000001	-391.108066209995	14.8399999999999	-214.32109490695	14.9200000000001	2.96647617494727	14.8899999999999	1742.819973927	14.6900000000001	-6.62301626391582	14.9299999999998	-1.54189889701684	14.5	0.159818314045879	14.71	30.5627839769613	14.5799999999999	4.81759104195589	14.8500000000004	49.2614538360385	14.5	4.89299696891976	14.6000000000004	70.5700844340527	14.6700000000001	5.32483013205365	14.5700000000002	114.294168827996	14.4899999999998	5.29546327004482	14.77	203.888931822007
15.77	95.5107935579917	14.9399999999999	68.1799487739454	14.7299999999999	12.4372171089817	14.51	229.019214352093	15.0799999999999	-150.317818598978	14.53	-346.472630375956	14.77	-197.01978102205	14.49	1672.30690977897	14.8	-191.117096470066	15.28	-394.759001675084	14.9400000000001	-216.727119277039	15.02	2.95835882297979	14.9899999999998	1777.38733481601	14.8000000000002	-6.66656099997454	15.04	-1.53949796697361	14.5999999999999	0.181852700961826	14.8099999999999	30.8930969440553	14.6900000000001	4.84745523692709	14.96	49.6761626460511	14.6100000000001	4.9346570419857	14.7000000000003	71.1790459560007	14.7799999999997	5.364546297983	14.6799999999998	115.225255751056	14.5900000000001	5.32258604800973	14.8699999999999	205.443458566947
15.87	96.5296048899518	15.04	68.3066123899607	14.8399999999999	12.5724338789723	14.61	231.758286923082	15.24	-152.102319413984	14.6400000000001	-350.191257282972	14.8799999999999	-199.330307895025	14.5999999999999	1695.73534182007	14.8999999999999	-193.261914959066	15.3899999999999	-398.368622410089	15.04	-219.07857804797	15.1200000000001	2.95943116293529	15.0900000000001	1812.25064879698	14.9000000000001	-6.70636939298674	15.1599999999999	-1.53179036101392	14.7000000000003	0.206555813974774	14.9099999999999	31.2075227880086	14.79	4.87824375295531	15.0600000000004	50.0906005700017	14.71	4.97318167799676	14.8099999999999	71.7600611440048	14.8799999999997	5.40442715498557	14.7799999999997	116.139241314045	14.6999999999998	5.34903138998288	14.9699999999998	206.959964857901
15.97	97.521548693976	15.2099999999999	68.4071123149579	14.9399999999999	12.7003836270205	14.72	234.479329351075	15.3799999999999	-153.847205774014	14.74	-353.801641888936	14.9799999999998	-201.589037754047	14.7099999999998	1719.19057929904	15.01	-195.33990684306	15.49	-401.90722106604	15.21	-221.38280566503	15.24	2.96903861294595	15.1900000000001	1847.68265282401	15.0100000000002	-6.74594172096477	15.2999999999997	-1.52394276199175	14.8099999999999	0.231609261049925	15.02	31.5060615109815	14.8899999999999	4.90792808693641	15.23	50.5066283080851	14.8099999999999	5.00581000198963	14.9100000000003	72.3288528949979	14.98	5.44447270601722	14.8800000000001	117.033057483013	14.7999999999997	5.37097119706687	15.0700000000002	208.438450696008
16.13	98.4888656950034	15.3099999999999	68.480615104022	15.04	12.8242378970072	14.8199999999999	237.182341637094	15.48	-155.556486225009	14.8399999999999	-357.329646550966	15.0799999999999	-203.802863855003	14.8299999999999	1742.54827595905	15.1799999999998	-197.364444761092	15.5899999999999	-405.352021491012	15.3299999999999	-223.682896844025	15.3500000000001	2.98718117596763	15.3000000000002	1883.41060994298	15.1600000000003	-6.78513310299422	15.4099999999999	-1.51595517093028	14.9100000000003	0.257013044006271	15.1199999999999	31.7969034859971	14.9900000000002	4.93650823796088	15.3400000000001	50.9254972160988	14.9099999999999	5.0335179199692	15.0100000000002	72.892589193998	15.0799999999999	5.4918524290315	14.98	117.880945326988	14.9000000000001	5.39196658201035	15.23	209.847868140969
16.24	99.4439887269891	15.41	68.5279542019543	15.15	12.9424389330097	14.92	239.844646516076	15.5899999999999	-157.246622379944	14.9400000000001	-360.822630433972	15.2199999999998	-206.004620184103	14.9299999999998	1765.8084318	15.29	-199.359326988997	15.7	-408.703023684097	15.4300000000001	-225.965185152972	15.46	3.0144279879778	15.4099999999999	1919.052943417	15.2800000000002	-6.82593123895003	15.5099999999998	-1.5053498849511	15.0100000000002	0.280397948017708	15.2399999999998	32.0813741450365	15.0900000000001	4.961729498973	15.4500000000003	51.3398692610281	15.02	5.05182934091408	15.1600000000003	73.4441020540544	15.1900000000001	5.54565184802414	15.1500000000001	118.689624094031	15.0099999999998	5.41702006000833	15.3400000000001	211.180744960984
16.34	100.384217758005	15.52	68.5509280119732	15.3099999999999	13.0495266989783	15.02	242.497968228008	15.6900000000001	-158.917614239954	15.05	-364.280593536932	15.3399999999999	-208.187541627012	15.04	1788.59478467803	15.3899999999999	-201.334496103073	15.8	-411.960227647	15.54	-228.225474167971	15.5599999999999	3.05363562199545	15.52	1954.33654888598	15.3800000000001	-6.8683361279227	15.6099999999997	-1.49460460795581	15.1100000000001	0.305920219034306	15.3499999999999	32.3570149080297	15.2600000000002	4.98597390992472	15.5500000000002	51.7474239950388	15.1199999999999	5.06522035493617	15.27	73.9837224630264	15.3499999999999	5.6067854389994	15.2599999999998	119.460089071026	15.1599999999999	5.44779202903101	15.4400000000001	212.444790799964
16.4400000000001	101.309552787029	15.62	68.5338873149703	15.41	13.1503200990437	15.18	245.149361492054	15.79	-160.569461804016	15.1500000000001	-367.716133891008	15.4499999999998	-210.318164445084	15.1899999999998	1811.093278111	15.4899999999998	-203.280009525997	15.8999999999999	-415.196989201036	15.6400000000001	-230.452484482043	15.6600000000001	3.1048040789301	15.6199999999999	1989.53453070999	15.4900000000002	-6.90900411700568	15.71	-1.48601018793215	15.2800000000002	0.330905897044431	15.4499999999998	32.6272936390524	15.3600000000001	5.00684810799612	15.6600000000003	52.1481614160848	15.2599999999998	5.07487690299513	15.3700000000003	74.4964609500585	15.4499999999998	5.67403952504719	15.3699999999999	120.211879758017	15.27	5.48221721999198	15.54	213.67941533299
16.5400000000001	102.211036812037	15.73	68.4696719780504	15.51	13.2448191340018	15.3	247.819293779003	15.8999999999999	-162.189643393958	15.26	-371.111067628021	15.55	-212.386053882028	15.3099999999999	1833.42069892103	15.5999999999999	-205.192462968057	16.01	-418.396064640092	15.74	-232.623591612992	15.77	3.16735421097292	15.7199999999998	2024.75945845094	15.5900000000001	-6.94844072995693	15.8199999999997	-1.47832292100247	15.3800000000001	0.355354980001721	15.5599999999999	32.8858151100349	15.46	5.02435209295982	15.7600000000002	52.5398747111012	15.3699999999999	5.08195594193239	15.4700000000003	74.9857983240645	15.5599999999999	5.74592089105863	15.4699999999998	120.949283228015	15.3699999999999	5.52029563607448	15.6399999999999	214.889563313932
16.65	103.079181599014	15.8299999999999	68.3582819999629	15.61	13.3337157320739	15.4	250.487297617042	16	-163.763662682982	15.3599999999999	-374.426909199997	15.6499999999999	-214.401644695045	15.4099999999999	1855.653885013	15.6999999999998	-207.033510661063	16.1099999999999	-421.554280842997	15.8399999999999	-234.73879556002	15.8700000000001	3.23798671195163	15.8299999999999	2060.18739440003	15.6900000000001	-6.98664596598064	15.9200000000001	-1.47278651195393	15.48	0.379383849008264	15.6599999999999	33.1362202440459	15.5599999999999	5.04311842496463	15.8600000000001	52.9265960240082	15.4699999999998	5.08838195196404	15.5800000000004	75.4517345860677	15.6599999999999	5.82195352603776	15.5700000000002	121.668012410055	15.4699999999998	5.56476223300706	15.75	216.070289987897
16.75	103.913987150008	15.93	68.2171777509666	15.7199999999999	13.4219957769801	15.5	253.143785966017	16.0999999999999	-165.29151966995	15.46	-377.639801720989	15.76	-216.392460446059	15.53	1877.70287816602	15.8	-208.813636104992	16.23	-424.65647054803	15.95	-236.825930886994	15.97	3.31670157993358	15.9299999999998	2096.09100079695	15.8000000000002	-7.0235088969639	16.02	-1.46683475691134	15.5799999999999	0.403133377972154	15.7599999999998	33.3785090430183	15.6700000000001	5.06262782300837	15.96	53.3014520390225	15.5699999999997	5.09415493297638	15.6800000000003	75.9067904809854	15.7599999999998	5.90213742998458	15.6700000000001	122.358747949079	15.5700000000002	5.61302719700052	15.8499999999999	217.221595354999
16.86	104.715453463996	16.04	68.041190172039	15.8199999999999	13.5082911330073	15.6	255.764382548023	16.24	-166.781632465927	15.5599999999999	-380.773602077966	15.8599999999999	-218.365479590034	15.6699999999998	1899.57747760502	15.9099999999999	-210.536235442078	16.3499999999999	-427.671865817047	16.05	-238.88997491099	16.0800000000002	3.40349881696511	16.0299999999997	2132.19761540199	15.9000000000001	-7.05754460193475	16.1700000000001	-1.46152252295906	15.6900000000001	0.426603569053441	15.8699999999999	33.6169103879911	15.77	5.08288028697734	16.0700000000002	53.6644427591	15.6799999999998	5.10751184901892	15.7800000000002	76.3496686410008	15.8699999999999	5.97908462998475	15.77	123.021066793058	15.6799999999998	5.66526975501347	15.9499999999998	218.315652309002
16.96	105.49900894398	16.2099999999999	67.8354883229986	15.92	13.5946372849958	15.7	258.330779308039	16.3599999999999	-168.247557926975	15.6700000000001	-383.868916887991	15.9599999999998	-220.328756439017	15.77	1921.00296650699	16.01	-212.234105182006	16.46	-430.600466651072	16.21	-240.925950314022	16.2	3.48863962096857	16.1399999999999	2168.10814560597	16	-7.08895769298579	16.3199999999997	-1.45579494301273	15.79	0.449789027015868	15.9699999999998	33.8522332730236	15.8699999999999	5.10524364301546	16.23	54.0174288790922	15.7799999999997	5.12976449601865	15.8800000000001	76.7816664340444	15.9699999999998	6.05354094307131	15.8800000000001	123.656641596995	15.7799999999997	5.71756969907256	16.0500000000002	219.358519576986
17.14	106.264119187927	16.3099999999999	67.6022546349486	16.02	13.6846914040234	15.8099999999999	260.879209159043	16.46	-169.689296055026	15.77	-386.925746149927	16.0699999999999	-222.274236682097	15.8899999999999	1941.84887292499	16.1699999999998	-213.913879638994	16.5599999999999	-433.442273050105	16.3199999999999	-242.926522650009	16.3199999999999	3.56990197201412	16.2599999999998	2203.54985445294	16.1600000000003	-7.11774817091282	16.4200000000001	-1.44877093691775	15.8900000000003	0.467536933001611	16.0700000000002	34.0851249850402	15.98	5.1288661519493	16.3600000000001	54.3548487480621	15.8800000000001	5.15960107998126	15.98	77.1976890490578	16.0699999999997	6.12550636901688	15.98	124.26547235907	15.8899999999999	5.76575519403377	16.1599999999999	220.355201430948
17.2900000000001	107.008543476013	16.41	67.3305928789887	16.13	13.775281945982	15.91	263.409672100011	16.5699999999999	-171.102838304023	15.8699999999999	-389.95484224597	16.2199999999998	-224.167984228075	16	1962.23954311699	16.27	-215.568924499053	16.6600000000001	-436.263267555091	16.4300000000001	-244.848533058985	16.4200000000001	3.64728586794172	16.3699999999999	2238.79547889806	16.2600000000002	-7.14574264895873	16.52	-1.43903443995441	15.9900000000002	0.481617474065388	16.1700000000001	34.318037894991	16.0799999999999	5.15639312493477	16.46	54.6767023640768	15.9899999999998	5.1963506609809	16.0800000000004	77.590568501023	16.1799999999998	6.19144880101885	16.1500000000001	124.870706472052	15.9899999999998	5.81426506107618	16.27	221.339164718984
17.4	107.710078960963	16.52	67.0196696080438	16.24	13.8664089120084	16.01	265.922168132079	16.6699999999998	-172.492433503976	15.98	-392.945452794947	16.3499999999999	-226.003233965002	16.1199999999999	1982.24035978001	16.3799999999999	-217.199503233019	16.77	-439.049454685005	16.53	-246.705647972021	16.53	3.72162003895937	16.4699999999998	2274.16966649002	16.3700000000003	-7.17095342793073	16.6199999999999	-1.42906315295477	16.0900000000001	0.491390424031124	16.3299999999999	34.5496465730548	16.1900000000001	5.18782456299505	16.5600000000004	54.9815783570011	16.0899999999997	5.24448933094845	16.2000000000003	77.9674727750717	16.2799999999997	6.25188721301129	16.25	125.468236226084	16.0900000000001	5.86309929701656	16.3800000000001	222.307990532954
17.5	108.367028189946	16.62	66.6694848230236	16.3499999999999	13.9592529579886	16.16	268.425174783033	16.77	-173.835295098002	16.1199999999999	-395.849024765994	16.4499999999998	-227.786751004032	16.25	2001.976258843	16.4799999999998	-218.769805300099	16.8699999999999	-441.800834438027	16.6300000000001	-248.497867389005	16.6300000000001	3.78808963500887	16.5799999999999	2309.67241722794	16.4700000000003	-7.19338050794249	16.7199999999998	-1.41637937497308	16.2000000000003	0.492699540018293	16.4400000000001	34.7824095989608	16.3099999999999	5.21381390501574	16.6700000000001	55.278224471067	16.1900000000001	5.29954099795305	16.3000000000002	78.3326832839748	16.3899999999999	6.30630263106013	16.3600000000001	126.057066334056	16.27	5.90600389398332	16.48	223.260826879937
17.6	108.979391162961	16.7199999999999	66.2869872210194	16.4599999999999	14.0536554109758	16.28	270.901167549027	16.8799999999999	-175.131423084963	16.23	-398.647374290931	16.55	-229.550203665099	16.3599999999999	2021.44724030597	16.5899999999999	-220.289773274089	16.98	-444.450290469035	16.74	-250.240928257995	16.74	3.84369584492106	16.6799999999998	2345.56992620401	16.5700000000002	-7.21620901197184	16.8199999999997	-1.40460768795947	16.3000000000002	0.48821878203853	16.54	35.0163269720269	16.4099999999999	5.23675450995142	16.77	55.5666407060471	16.3499999999999	5.36150566301785	16.4000000000001	78.6977086900151	16.4899999999998	6.35469505300534	16.46	126.637196796082	16.3699999999999	5.94463924903721	16.5799999999999	224.197673758908
17.71	109.545848882931	16.8199999999999	65.8822349199681	16.5599999999999	14.1497749450537	16.38	273.307911755069	16.98	-176.380097565925	16.3299999999999	-401.358685237938	16.6499999999999	-231.298828655099	16.49	2040.65684094599	16.6899999999998	-221.758082331007	17.0799999999999	-447.015066483004	16.8399999999999	-251.961412807987	16.8400000000001	3.88843866994648	16.7799999999997	2381.59599832704	16.6700000000001	-7.24435541201274	16.9299999999998	-1.39505244294469	16.4100000000003	0.477948149068652	16.6399999999999	35.2541529989594	16.5100000000002	5.25664637802947	16.8700000000003	55.8490338760294	16.46	5.42817780194582	16.5100000000002	79.0634947860553	16.5899999999997	6.39408093104521	16.5700000000002	127.194936730007	16.48	5.97737412306287	16.6799999999998	225.099782029929
17.8100000000001	110.086165581947	16.92	65.4552279210066	16.66	14.2469196330239	16.48	275.665874870015	17.0799999999999	-177.613712823018	16.4400000000001	-404.021443154988	16.75	-233.040640993067	16.5899999999999	2059.51510254397	16.79	-223.202594739064	17.23	-449.495162482094	16.95	-253.659321037958	16.9400000000001	3.92716033093166	16.8899999999999	2417.33856859503	16.77	-7.27322949501286	17.0299999999997	-1.38640928696532	16.5100000000002	0.466641808998247	16.75	35.4978503660277	16.6199999999999	5.27136729692756	16.9700000000003	56.1123125970653	16.5599999999999	5.49967901099535	16.6100000000001	79.4290957779822	16.6900000000001	6.424936276062	16.6700000000001	127.734573205089	16.5799999999999	6.00406337105142	16.79	225.971830565982
17.9100000000001	110.600916347948	17.03	65.0106887079573	16.76	14.3393247560653	16.59	277.987649350052	17.24	-178.832268856922	16.54	-406.635648040947	16.8599999999999	-234.76762565906	16.6999999999998	2077.78088134899	16.8999999999999	-224.626701382022	17.3399999999999	-451.891568188103	17.05	-255.336152126006	17.04	3.95889706101116	16.9899999999998	2452.52497476997	16.8800000000001	-7.30283125892583	17.1599999999999	-1.38035175598361	16.6100000000001	0.454419189054533	16.8499999999999	35.7458806910245	16.7199999999998	5.28218488500443	17.0700000000002	56.3605090140982	16.6599999999999	5.57588769299855	16.7200000000003	79.7941392960411	16.7999999999997	6.44726108600935	16.77	128.273779573988	16.6799999999998	6.0285522220056	16.8899999999999	226.813819366953
18.01	111.090101180025	17.1899999999999	64.5528393580435	16.87	14.4283584500045	16.6899999999999	280.297611473088	17.3899999999999	-180.027347557029	16.6500000000001	-409.214374117937	16.9599999999998	-236.447595408094	16.8	2095.44437813599	17	-226.023615233089	17.4400000000001	-454.260866942036	17.21	-256.957013972965	17.1900000000001	3.98364885893443	17.0900000000001	2487.42787908895	16.98	-7.33750513893483	17.27	-1.37890306996269	16.71	0.441160862010292	16.9499999999998	35.9910260050356	16.8200000000002	5.28844268399098	17.21	56.5912439440126	16.77	5.6496575169831	16.8200000000002	80.1556192379849	16.8999999999996	6.46550273006596	16.8800000000001	128.815787160988	16.79	6.04681622098724	16.9899999999998	227.646742172965
18.14	111.54307822494	17.29	64.0765108099686	16.9699999999999	14.5140207159784	16.8	282.608925495992	17.5	-181.183627313999	16.75	-411.749933775013	17.0699999999999	-238.072495929032	16.8999999999999	2112.82098036202	17.0999999999999	-227.393336294085	17.54	-456.592410604003	17.3099999999999	-258.526883897048	17.3099999999999	4.00048751794202	17.27	2522.39192491697	17.0900000000001	-7.37704651999138	17.3699999999999	-1.3831180959869	16.8200000000002	0.426866827979211	17.0599999999999	36.2324773170712	16.9200000000001	5.29286838798271	17.3100000000004	56.8037299740354	16.8699999999999	5.71967668690831	16.9300000000003	80.5122382359968	17	6.4768320520443	16.98	129.356115040082	16.8899999999999	6.05885536799633	17.0900000000001	228.476242766988
18.2900000000001	111.960381882	17.4	63.58170306396	17.0699999999999	14.5977190639996	16.9	284.911064768039	17.5999999999999	-182.301108126921	16.8499999999999	-414.206252914937	17.2199999999998	-239.650381532101	17.01	2129.870017396	17.26	-228.703387900055	17.6399999999999	-458.886199173094	17.4100000000001	-260.04576189905	17.4100000000001	4.01252631399984	17.3800000000001	2557.41711225403	17.21	-7.42145540493766	17.4699999999998	-1.39299683394256	16.9200000000001	0.418256198031486	17.1599999999999	36.4695873380469	17.0300000000002	5.29631373694883	17.4200000000001	57.0024554730253	16.9699999999998	5.78725699892857	17.0300000000002	80.8668496899827	17.1099999999997	6.48407820699504	17.1500000000001	129.894763210018	16.9899999999998	6.070329890008	17.25	229.29167309394
18.39	112.343196357983	17.5	63.0830535500309	17.2299999999999	14.677810386047	17.01	287.204029290024	17.71	-183.384715903003	16.95	-416.572579155968	17.3299999999999	-241.208295051024	17.1599999999999	2146.59788967299	17.3699999999999	-229.960404365102	17.75	-461.088619291104	17.52	-261.548592520057	17.52	4.01976524699421	17.48	2592.76085188003	17.3100000000004	-7.46905005894405	17.5799999999999	-1.40889044894266	17.0300000000002	0.413558783066037	17.29	36.6999036970128	17.1799999999998	5.29613341700497	17.52	57.187420441096	17.0799999999999	5.85209348491844	17.1900000000001	81.2194536019888	17.25	6.48830816396639	17.2599999999998	130.427623962987	17.1700000000001	6.07706795199192	17.3499999999999	230.088856967996
18.5	112.714781012983	17.6	62.5814724589873	17.3499999999999	14.7559377900279	17.17	289.458534580035	17.8099999999999	-184.429524734924	17.05	-418.859664880983	17.4299999999998	-242.758778736061	17.3099999999999	2162.93921449801	17.4699999999998	-231.170729195014	17.8499999999999	-463.213666440083	17.6199999999999	-263.030138709041	17.6200000000001	4.02220431601563	17.5900000000001	2628.00777496795	17.4200000000001	-7.52133025696367	17.6799999999998	-1.42835273993569	17.1300000000001	0.413414810964241	17.3899999999999	36.9229169290293	17.2800000000002	5.29232742894692	17.6300000000001	57.3600362490652	17.1799999999998	5.91011892493043	17.29	81.5716577910734	17.3599999999997	6.48868064604358	17.3600000000001	130.954220369063	17.2799999999997	6.07864728601726	17.4499999999998	230.859071447981
18.6	113.076833303012	17.7099999999999	62.0769597900335	17.4499999999999	14.8315617519756	17.33	291.658639496063	17.9099999999999	-185.458540745003	17.22	-421.116063119939	17.53	-244.293059840061	17.4199999999998	2178.62088012805	17.5699999999999	-232.368156713051	17.95	-465.261340621055	17.73	-264.490400463956	17.72	4.01981861296008	17.6900000000001	2662.90347839504	17.52	-7.58240198797466	17.79	-1.45382991001952	17.2800000000002	0.417824280020795	17.5	37.140958944974	17.3899999999999	5.29378457497387	17.73	57.5196117200676	17.29	5.9600450989592	17.3900000000003	81.9175730230199	17.46	6.48571462897962	17.46	131.469627664046	17.3800000000001	6.07802294700832	17.5599999999999	231.602316532985
18.7	113.430707204998	17.8099999999999	61.5801093630353	17.55	14.9014623950734	17.43	293.821868541045	18.01	-186.471763933014	17.3199999999999	-423.341773872949	17.6399999999999	-245.811138364047	17.52	2193.642886563	17.6699999999998	-233.544760563063	18.0599999999999	-467.279818058046	17.8299999999999	-265.889591848008	17.8199999999999	4.0196179789973	17.8000000000002	2697.306269107	17.6200000000003	-7.64862599999105	17.8899999999999	-1.48132026799885	17.3800000000001	0.427070592991186	17.5999999999999	37.3516978339694	17.4900000000002	5.29560657503225	17.8300000000004	57.666146852057	17.4000000000001	6.00316022791958	17.5	82.2571992980556	17.5599999999999	6.47941011106923	17.5599999999999	131.973845850098	17.4899999999998	6.07683349107901	17.6599999999999	232.318592223919
18.8100000000001	113.777721716929	17.92	61.0808630600559	17.65	14.9654810450102	17.54	295.981303128997	18.4300000000001	-187.453129320943	17.4300000000001	-425.548489828998	17.7399999999998	-247.282767628008	17.6199999999999	2208.00169702602	17.77	-234.701865569036	18.1600000000001	-469.276908835013	17.9300000000001	-267.235034523992	17.9200000000001	4.02160241401361	17.9000000000001	2731.482342199	17.7200000000003	-7.71508582192837	17.9899999999998	-1.51162786801251	17.48	0.442596458015032	17.6999999999998	37.5503953690668	17.5900000000001	5.29779343003156	17.9400000000001	57.7992396940772	17.5	6.03942384498168	17.6000000000004	82.5857213039853	17.6700000000001	6.47470161197816	17.6599999999999	132.480779520051	17.5900000000001	6.07671015904998	17.7600000000002	233.021702903898
18.9100000000001	114.115281748013	18.02	60.5792208809817	17.75	15.0236177009901	17.64	298.125629052038	18.54	-188.393702902999	17.53	-427.725971510995	17.8399999999999	-248.699932612112	17.75	2221.72813300404	17.8799999999999	-235.839471731083	18.26	-471.244802868	18.04	-268.526728489974	18.03	4.02349495800536	18	2765.66770037698	17.8300000000004	-7.78637166592944	18.0899999999997	-1.54605705893118	17.5900000000001	0.461414727055853	17.7999999999997	37.7350888600176	17.6900000000001	5.30062553696098	18.0400000000004	57.9293933730014	17.5999999999999	6.06871435593348	17.7000000000003	82.9040848369687	17.77	6.47292399605703	17.77	132.985927892037	17.6999999999998	6.07384916202136	17.8800000000001	233.715009493949
19.01	114.442812207926	18.12	60.07518282604	17.86	15.0763623520334	17.75	300.242253855004	18.6900000000001	-189.293484681002	17.6400000000001	-429.837314234987	17.9499999999998	-250.070648335054	17.8699999999999	2235.12410332603	17.9799999999998	-236.929201490057	18.3799999999999	-473.182510433048	18.1400000000001	-269.767098458033	18.2	4.02946821600381	18.1100000000001	2799.86234364196	17.9300000000003	-7.86248353392693	18.2599999999998	-1.58460784291492	17.6900000000001	0.48450992699145	17.9099999999999	37.9073166930084	17.8000000000002	5.30283527803022	18.1400000000003	58.0551640010754	17.6999999999998	6.09115335601018	17.8099999999999	83.2122448340442	17.8699999999999	6.47274239906892	17.8699999999999	133.481566862088	17.7999999999997	6.06440527201357	17.98	234.396435304916
19.15	114.760124911982	18.2199999999999	59.5582611059626	17.9599999999999	15.1225520829712	17.85	302.331177538008	18.79	-190.152474653019	17.74	-431.869443776918	18.05	-251.42422186002	17.9699999999998	2248.189607992	18.0799999999999	-237.974445726081	18.48	-475.043738514046	18.24	-270.992660098045	18.3099999999999	4.03952218994164	18.27	2834.41199623996	18.0300000000002	-7.93671065696344	18.3599999999997	-1.62622374398325	17.79	0.512001486981717	18.0099999999998	38.0742968339973	17.9000000000001	5.3050791119631	18.2400000000002	58.1789307600502	17.7999999999997	6.11036058296577	17.9100000000003	83.5145047650485	17.9699999999998	6.47269625403624	17.9699999999998	133.955757402077	17.9099999999999	6.05222371598302	18.0999999999999	235.065980338959
19.26	115.077515500957	18.3199999999999	59.034963713998	18.0699999999999	15.1633498089723	17.95	304.354248628101	18.8899999999999	-190.998432934975	17.8399999999999	-433.83004775103	18.1499999999999	-252.760653186101	18.0899999999999	2260.88397637	18.1999999999998	-238.972342569014	18.5799999999999	-476.839135249065	18.3599999999999	-272.196812518018	18.4100000000001	4.05477367598905	18.3800000000001	2868.93583379299	18.1600000000003	-8.01208693394528	18.46	-1.67341916096575	17.8900000000003	0.543889404980291	18.1100000000001	38.2356607530028	18	5.30462934295883	18.3700000000003	58.3014810630402	17.9099999999999	6.12737475091762	18.02	83.815181322052	18.0699999999997	6.47961915205997	18.0700000000002	134.411730837087	18.0099999999998	6.03850258301009	18.25	235.708552116989
19.37	115.394983973943	18.43	58.505290651965	18.2299999999999	15.1968623910079	18.0599999999999	306.327277164996	18.99	-191.831359525963	17.9400000000001	-435.755200250924	18.26	-254.087577516088	18.2099999999998	2272.95272306606	18.3	-239.953590829032	18.6800000000001	-478.568700641063	18.47	-273.379555719998	18.52	4.07192080797358	18.48	2903.17142557899	18.27	-8.08557846391977	18.5599999999999	-1.72367969491916	17.9900000000002	0.57359040602023	18.2399999999998	38.3939587070472	18.0999999999999	5.30148597101743	18.4700000000003	58.4211475980965	18.0099999999998	6.1450041119997	18.1700000000001	84.1119433000586	18.1799999999998	6.4906819410453	18.1700000000001	134.850124335003	18.1599999999999	6.02410072804105	18.4400000000001	236.329794421977
19.47	115.705900505986	18.53	57.9709806349911	18.3399999999999	15.2252086450062	18.18	308.250263147102	19.0999999999999	-192.646328519004	18.05	-437.644901278986	18.3699999999999	-255.3973596481	18.3799999999999	2284.40960147304	18.4099999999999	-240.91333404499	18.79	-480.267885426997	18.5699999999999	-274.535437590998	18.6200000000001	4.09096358691841	18.5900000000001	2936.86136081703	18.3700000000003	-8.1578724349356	18.6599999999999	-1.77807024499543	18.0999999999999	0.601906952965692	18.3600000000001	38.5466404389945	18.21	5.2958600299462	18.5800000000004	58.5379303640821	18.1199999999999	6.16044041294117	18.27	84.3972014530436	18.29	6.50588462099222	18.29	135.270937895029	18.27	6.00667090304796	18.54	236.931464532972
19.5700000000001	116.011449301936	18.63	57.4311234760216	18.4499999999999	15.2467454620364	18.29	310.162995417045	19.25	-193.436209969946	18.1800000000001	-439.508891800983	18.4699999999998	-256.652997418087	18.5	2295.23445776204	18.51	-241.845228712009	18.8899999999999	-481.951819356027	18.6700000000001	-275.644913381029	18.72	4.11190201100453	18.6900000000001	2970.35532520795	18.4700000000003	-8.22746906999328	18.77	-1.83936829296272	18.2000000000003	0.628036583066205	18.46	38.6942154140115	18.3299999999999	5.29071443702378	18.6800000000003	58.6558714070407	18.27	6.17903093598215	18.3800000000001	84.6693479589931	18.3999999999996	6.52708899997378	18.4000000000001	135.677439167011	18.3699999999999	5.98663537698485	18.6500000000001	237.526694736971
19.6700000000001	116.304293861958	18.74	56.8857191740335	18.55	15.263714034063	18.39	312.053386253069	19.3999999999999	-194.197854411982	18.29	-441.342810306992	18.5699999999999	-257.863263573086	18.5999999999999	2305.76578637204	18.6099999999999	-242.741348474055	19	-483.60935705	18.78	-276.707983092024	18.8199999999999	4.13872618401001	18.79	3003.90772187802	18.5800000000004	-8.29026238000097	18.8699999999999	-1.90512763799688	18.3000000000002	0.649597924052614	18.5700000000002	38.8297555690542	18.4299999999998	5.28239231800853	18.7900000000004	58.7768432300209	18.3699999999999	6.20206389896794	18.48	84.9299906390115	18.5	6.55610985802468	18.5099999999998	136.075869902015	18.48	5.96563270903516	18.75	238.11349459595
19.77	116.583080206965	18.8399999999999	56.3400345639593	18.65	15.2803830120547	18.5	313.921435654038	19.5	-194.931261846023	18.3900000000001	-443.11896385193	18.6699999999998	-259.028158112073	18.6999999999998	2316.00358730202	18.7099999999998	-243.593089097999	19.0999999999999	-485.212703182015	18.8800000000001	-277.753491685985	18.9200000000001	4.1690679339581	18.8899999999999	3037.62176198097	18.6800000000003	-8.34989161899102	18.98	-1.97534827896106	18.4000000000001	0.666307574988423	18.6700000000001	38.9555928150003	18.54	5.27579194897498	18.8900000000003	58.9005752470939	18.48	6.22825108291636	18.5800000000004	85.1793894620414	18.5999999999999	6.59113241499654	18.6199999999999	136.466230102087	18.5799999999999	5.94704320008077	18.8499999999999	238.695067850927
19.88	116.849538978954	18.9399999999999	55.7894317209957	18.75	15.2958622969663	18.6	315.755829416048	19.5999999999999	-195.653217149925	18.49	-444.825659748972	18.77	-260.172691008052	18.8099999999999	2325.94786055404	18.8199999999999	-244.400450583043	19.23	-486.754047666068	18.98	-278.782468686018	19.23	4.2019062119607	19	3071.26973232096	18.7900000000004	-8.4062201379993	19.0799999999999	-2.04694769797698	18.5100000000002	0.676722825005527	18.77	39.0764653800488	18.6399999999999	5.27091333299268	18.9900000000002	59.0274694100117	18.5799999999999	6.25675703895467	18.6800000000003	85.421413946051	18.6999999999998	6.63169891697635	18.7199999999998	136.837666806059	18.6900000000001	5.93086684898481	18.96	239.2714145019
19.98	117.103215631005	19.11	55.2386645859997	18.86	15.3101518869789	18.71	317.544581812058	19.71	-196.36350615599	18.5999999999999	-446.473137472935	18.8799999999999	-261.300159203074	18.9099999999999	2335.56778463901	18.9199999999998	-245.16538504804	19.3399999999999	-488.241200589073	19.0899999999999	-279.79388457095	19.3400000000001	4.23957525799779	19.0999999999999	3104.93594697505	18.8900000000003	-8.45943740398525	19.1799999999998	-2.12105758794223	18.6100000000001	0.680843673990239	18.8699999999999	39.192373263063	18.7400000000002	5.26747607000289	19.1000000000004	59.1565585079934	18.6900000000001	6.28429839196087	18.79	85.6565804119782	18.8099999999999	6.67295619700781	18.8299999999999	137.196929024071	18.79	5.9206073100313	19.0599999999999	239.828750617903
20.13	117.34411016198	19.2199999999999	54.6877331589712	18.9599999999999	15.3271583769765	18.8099999999999	319.287692844	19.8099999999999	-197.063884499926	18.7	-448.098301709933	18.9799999999998	-262.416045047075	19.02	2344.64969987005	19.02	-245.912879169055	19.45	-489.674161948074	19.21	-280.785314628019	19.4400000000001	4.27886623492668	19.2599999999998	3138.34538717197	18.9900000000002	-8.50935394998942	19.29	-2.19654625595922	18.71	0.677566167041732	18.98	39.3101146410118	18.8499999999999	5.26548016000561	19.23	59.2892864290206	18.79	6.30814505893795	18.8900000000003	85.8844176000275	18.9099999999999	6.71623911898678	18.9299999999998	137.544016757033	18.8899999999999	5.9160442809798	19.1700000000001	240.369152886956
20.27	117.569570168939	19.3199999999999	54.1480722140477	19.0599999999999	15.3469758050733	18.91	320.985162510055	19.9199999999998	-197.758563072966	18.8	-449.705965527983	19.0799999999999	-263.510767921048	19.1699999999998	2353.20795128803	19.1699999999998	-246.641301248019	19.55	-491.088576622019	19.3299999999999	-281.750157968986	19.55	4.31977914502113	19.3800000000001	3171.15232866502	19.0900000000001	-8.55982103200859	19.3899999999999	-2.27139208993776	18.8099999999999	0.670553787017525	19.0799999999999	39.42705359907	18.9499999999998	5.27039688699915	19.3300000000004	59.4256531720703	18.9000000000001	6.33102712197342	18.9900000000002	86.104292082041	19.02	6.76154768098058	19.04	137.887637706058	18.9899999999998	5.91739806407077	19.3299999999999	240.898435033955
20.37	117.765383728965	19.42	53.6147739940134	19.16	15.3684412570101	19.02	322.667379053087	20.02	-198.426983533977	18.9000000000001	-451.292033228015	19.2199999999998	-264.568425458037	19.27	2361.22819385207	19.29	-247.355144857011	19.6499999999999	-492.488423275063	19.4300000000001	-282.679665666024	19.6500000000001	4.35990337291514	19.48	3203.59840966205	19.2000000000003	-8.60720536900317	19.4899999999998	-2.34004900300988	18.9200000000001	0.661516946024676	19.1799999999998	39.5459645629899	19.0500000000002	5.27946404395152	19.4300000000003	59.5622493040082	19	6.34709214193663	19.1000000000004	86.3118871650386	19.1199999999999	6.80207020798207	19.1599999999999	138.230859910095	19.0999999999999	5.92347056999643	19.5	241.420232027963
20.47	117.931550842968	19.52	53.0878384979587	19.3299999999999	15.3915547330143	19.17	324.326295664036	20.1199999999999	-199.069145885005	19.01	-452.856504809006	19.3399999999999	-265.581382456048	19.3699999999999	2369.00558358798	19.3899999999999	-248.049553533065	19.75	-493.869038330104	19.53	-283.573837716972	19.75	4.40230411300035	19.5799999999999	3236.01807876605	19.3200000000002	-8.65454086101636	19.5999999999999	-2.40503139400516	19.02	0.654370194979492	19.3400000000001	39.6642972769996	19.1700000000001	5.29471013601324	19.5400000000004	59.6987033660525	19.0999999999999	6.353531866921	19.23	86.5140546100065	19.25	6.83310235899626	19.29	138.573198817994	19.27	5.93191455197939	19.6199999999999	241.934543867956
20.58	118.073517130938	19.62	52.5626192539903	19.43	15.4152277580124	19.3099999999999	325.961912345065	20.27	-199.685050124003	19.1800000000001	-454.37351791395	19.4499999999998	-266.557274119009	19.4699999999998	2376.519966665	19.4899999999998	-248.716011097031	19.8599999999999	-495.205378016067	19.6400000000001	-284.434563979971	19.8500000000001	4.4404341289237	19.6799999999998	3268.62622321198	19.4300000000003	-8.70114032295533	19.6999999999998	-2.46633926292361	19.1300000000001	0.648311069994634	19.4400000000001	39.7846019969847	19.2800000000002	5.31592412892223	19.6400000000003	59.8362667150241	19.2599999999998	6.3531545489468	19.3500000000004	86.7183836629692	19.3599999999997	6.8593484760413	19.4000000000001	138.914654431005	19.3699999999999	5.94124915903649	20.0999999999999	242.441649322927
20.6800000000001	118.193982627986	19.73	52.0367380639755	19.54	15.4379025800608	19.42	327.563724735001	20.3899999999999	-200.286752103011	19.3099999999999	-455.83333157299	19.55	-267.526487397049	19.5999999999999	2383.79227229404	19.5899999999999	-249.354517549023	19.96	-496.482312585044	19.74	-285.290822679031	19.95	4.47226557798786	19.79	3301.11568084396	19.5300000000002	-8.7509189429511	19.8099999999999	-2.52406096001323	19.2800000000002	0.644142034047945	19.5499999999997	39.9068787239685	19.3800000000001	5.34014310494513	19.7400000000002	59.9708973049928	19.3699999999999	6.34468012799516	19.46	86.9245433410697	19.4699999999998	6.87926905106906	19.5	139.249824493049	19.48	5.95147439207722	20.21	242.938943375975
20.7900000000001	118.297583798949	19.8299999999999	51.5119933310189	19.64	15.4573380050351	19.52	329.1238328801	20.49	-200.877181724991	19.76	-457.245893137952	19.6499999999999	-268.49081771411	19.6999999999998	2390.82250047306	19.6899999999998	-249.967135066072	20.0599999999999	-497.710987415076	19.8399999999999	-286.138417390021	20.0599999999999	4.49984723195485	19.8899999999999	3333.486451662	19.6300000000001	-8.80352972592391	19.9099999999999	-2.57628274198396	19.3800000000001	0.644244459977017	19.6500000000001	40.0313771160654	19.48	5.36909966297117	19.8400000000001	60.0949865170151	19.4699999999998	6.32734156295101	19.5599999999999	87.1328646270513	19.5699999999997	6.89013482906375	19.6100000000001	139.577392015099	19.5799999999999	5.96446950203244	20.3800000000001	243.421558811974
20.89	118.382709222033	19.93	50.9883850539836	19.74	15.4678250270308	19.62	330.642236781046	20.5899999999999	-201.460662318027	19.8699999999999	-458.633309712013	19.75	-269.448469646022	19.8	2397.42470768499	19.8	-250.57379852808	20.1600000000001	-498.913933562108	19.9400000000001	-286.972552137968	20.1900000000001	4.52153622893547	19.9899999999998	3365.30190128497	19.7400000000002	-8.85931966695352	20.0099999999998	-2.62491835201217	19.48	0.648618348009222	19.7599999999998	40.1615650399663	19.5900000000001	5.40279380300035	19.9400000000001	60.2088049370195	19.5699999999997	6.30232479500137	19.6700000000001	87.3430875529948	19.6799999999998	6.89376059006008	19.71	139.897356996016	19.6799999999998	5.9748107590849	20.54	243.886291889908
20.99	118.447628253989	20.04	50.477711292956	19.8399999999999	15.4702537470257	19.72	332.118936438064	20.6900000000001	-202.040965776973	19.97	-459.99613121603	19.8499999999999	-270.399443194037	19.9299999999998	2403.61201424707	19.8999999999999	-251.171103644083	20.28	-500.096562342037	20.05	-287.780917991995	20.29	4.53835362191057	20.0999999999999	3396.78974290996	19.8400000000001	-8.91791989101876	20.1700000000001	-2.67094190394346	19.5900000000001	0.65598630999375	19.8600000000001	40.2974424960121	19.6900000000001	5.43810565397962	20.0400000000004	60.3123525650062	19.6799999999998	6.26962982391888	19.77	87.5517313099863	19.7799999999997	6.89014633405804	19.8099999999999	140.212463851071	19.7799999999997	5.98249816607677	20.6500000000001	244.333142607957
21.13	118.485114533996	20.14	49.9752181050326	19.9499999999999	15.4646241639966	19.83	333.586818821004	20.79	-202.601798528917	20.1199999999999	-461.334357651026	19.9599999999998	-271.330006662083	20.05	2409.37129984206	20	-251.757098296025	20.3799999999999	-501.255700636079	20.1500000000001	-288.564544477026	20.3900000000001	4.54869921099998	20.2599999999998	3427.865662459	19.9400000000001	-8.97914092990959	20.29	-2.71197800100254	19.6900000000001	0.668372618065405	19.96	40.4353685580645	19.79	5.47702628398383	20.1500000000001	60.4149859680092	19.7799999999997	6.23061554597371	19.8700000000003	87.7582795760645	19.8799999999997	6.88375554500453	19.9099999999999	140.519834458019	19.8899999999999	5.98783185603224	20.7600000000002	244.772799863995
21.27	118.495168063987	20.24	49.4809054910093	20.05	15.4532968680314	19.9399999999999	335.036296892099	20.8999999999999	-203.141404937924	20.27	-462.647989015977	20.0599999999999	-272.234677698066	20.1599999999999	2414.94541729901	20.1799999999998	-252.32129898302	20.49	-502.391348442075	20.3099999999999	-289.330407538046	20.5	4.5531082079151	20.3699999999999	3458.80467870597	20.0400000000004	-9.04317225092655	20.4000000000001	-2.74915833495015	19.79	0.685636396042355	20.0599999999999	40.5685450490409	19.8899999999999	5.52007496992246	20.2800000000002	60.5084651390371	19.8800000000001	6.18801204393549	19.9700000000003	87.9606651010363	19.9899999999998	6.8782435820367	20.0299999999997	140.820098710037	19.9899999999998	5.99362194498099	20.8600000000001	245.20996731701
21.37	118.474555803004	20.3399999999999	48.992409671996	20.16	15.4353052510032	20.04	336.467370648052	21	-203.655574114009	20.3799999999999	-463.916715176993	20.2299999999998	-273.118938653056	20.3099999999999	2420.32591269606	20.3099999999999	-252.865337405069	20.5899999999999	-503.488338500006	20.4100000000001	-290.078507175963	20.6000000000001	4.5570486760198	20.4699999999998	3489.85598775403	20.1600000000003	-9.1100138560023	20.5	-2.78204974097207	19.8900000000003	0.704114161976577	20.1599999999999	40.699607885017	19.9900000000002	5.56178042893407	20.3800000000001	60.5927900800225	19.9899999999998	6.13908923594408	20.0700000000002	88.1595213120363	20.0899999999997	6.86995508704058	20.1999999999998	141.113256608037	20.0999999999999	5.99964813204679	20.96	245.638056601933
21.47	118.443375116954	20.4499999999999	48.505947979038	20.3299999999999	15.4126847970701	20.2	337.874639067081	21.0999999999999	-204.161544938984	20.48	-465.136272013979	20.3299999999999	-274.001448915101	20.4199999999998	2425.52713107398	20.4099999999999	-253.387581861034	20.6900000000001	-504.542692142081	20.51	-290.831527654973	20.7	4.55505255092703	20.5700000000002	3520.82595418801	20.2600000000002	-9.18043094998211	20.6099999999997	-2.81456498396437	19.9900000000002	0.722095502965203	20.2599999999998	40.8261511689716	20.0999999999999	5.60490486702747	20.4900000000002	60.671370225009	20.0899999999997	6.08866084701276	20.23	88.3551041330293	20.2599999999998	6.86095147898413	20.3200000000002	141.395817062062	20.25	6.00543817404287	21.0700000000002	246.05682271897
21.5700000000001	118.401626005948	20.55	48.0237028449437	20.43	15.385435507028	20.3099999999999	339.248094083018	21.24	-204.659789292009	20.5799999999999	-466.306659526936	20.4299999999998	-274.889101742019	20.5699999999999	2430.55519812003	20.51	-253.890555020007	20.8	-505.559072948017	20.6099999999999	-291.582134528994	20.8	4.54646525395219	20.6700000000001	3551.64256012597	20.3600000000001	-9.25626635296339	20.71	-2.8458229859325	20.0999999999999	0.740682854029728	20.3699999999999	40.9454819620123	20.1999999999998	5.64741978098482	20.5900000000001	60.7473176290796	20.1999999999998	6.04187728799843	20.3400000000001	88.544622573977	20.3699999999999	6.85593709897603	20.4200000000001	141.667627456059	20.3600000000001	6.01072508504785	21.1700000000001	246.466265668914
21.6800000000001	118.347978350926	20.65	47.545674268008	20.54	15.357341688059	20.41	340.587735697	21.3499999999999	-205.150066885949	20.6900000000001	-467.453740074006	20.54	-275.775003875083	20.6699999999998	2435.27351620105	20.6099999999999	-254.387366048036	20.8999999999999	-506.56252468707	20.72	-292.328437942956	20.9000000000001	4.53783401997043	20.7799999999997	3581.81818137803	20.4700000000003	-9.33567724496243	20.8099999999999	-2.87582374699014	20.2000000000003	0.759876213010102	20.4699999999998	41.0564671169595	20.3099999999999	5.68932516796394	20.7000000000003	60.8193809350723	20.3699999999999	5.99776265391938	20.4400000000001	88.7280766330605	20.4699999999998	6.85020760602129	20.5299999999997	141.928687788095	20.46	6.01960394703838	21.3099999999999	246.866106681978
21.78	118.277491396952	20.75	47.0750738950301	20.64	15.3299610959721	20.52	341.902610883039	21.46	-205.62860946302	20.79	-468.57958985197	20.6399999999999	-276.653228276018	20.79	2439.68130994006	20.7199999999998	-254.878278417095	21	-507.555400545016	20.8199999999999	-293.052575040974	21.01	4.53118669202013	20.8800000000001	3611.61819848996	20.5700000000002	-9.41673613795047	20.9200000000001	-2.90414763492208	20.3800000000001	0.780234632998145	20.5799999999999	41.1602397809929	20.4099999999999	5.72872907002875	20.8000000000002	60.8875601450336	20.4699999999998	5.95631694295662	20.54	88.8986293110747	20.5699999999997	6.8437630010294	20.6300000000001	142.189258904068	20.5599999999999	6.03207476308398	21.54	247.255009807986
21.88	118.192865175956	20.85	46.6101033209725	20.74	15.3032937299713	20.62	343.202076980106	21.5599999999999	-206.095417020947	20.8900000000001	-469.678623023015	20.75	-277.515214412006	20.8999999999999	2443.77857933398	20.8199999999999	-255.361229952086	21.1099999999999	-508.54466120802	20.9200000000001	-293.758742248997	21.1100000000001	4.52532415692986	20.98	3641.04261146201	20.6800000000003	-9.49979002598411	21.02	-2.93518609601051	20.4900000000002	0.800275832034458	20.6799999999998	41.2586878650245	20.5100000000002	5.76564280697767	20.9000000000001	60.9589112129925	20.5699999999997	5.92278328997509	20.6400000000003	89.0559496240257	20.6799999999998	6.83767927898771	20.73	142.448345516073	20.6599999999999	6.04625827907057	21.6500000000001	247.638980705915
21.99	118.095711113938	20.9599999999999	46.1507625479953	20.8499999999999	15.2821584970297	20.73	344.486133988084	21.6699999999998	-206.54616623392	21	-470.756425424952	20.8499999999999	-278.362757704031	21	2447.74955772698	20.9199999999998	-255.822873786087	21.23	-509.523345991056	21.03	-294.443633991023	21.22	4.52286762902077	21.0900000000001	3670.35063910998	20.7800000000002	-9.58449191398358	21.1599999999999	-2.967025384919	20.5900000000001	0.817325848061046	20.79	41.3483435049784	20.6100000000001	5.79767301996981	21.0100000000002	61.031227327021	20.6799999999998	5.89597575299194	20.75	89.2041211719743	20.7799999999997	6.82998721299555	20.8400000000001	142.705947623995	20.77	6.06089896700723	21.7600000000002	248.018019375991
22.13	117.986086557949	21.11	45.6881156660529	20.9499999999999	15.2665064430266	20.83	345.754781907999	21.77	-206.977085206972	21.1199999999999	-471.798123233953	20.9499999999998	-279.200183270063	21.1099999999999	2451.58112480397	21.03	-256.266614210062	21.3499999999999	-510.468799868022	21.1300000000001	-295.118529676984	21.3600000000001	4.52273798100578	21.1900000000001	3699.71834372802	20.8900000000003	-9.6713473269574	21.27	-3.0016373309536	20.6900000000001	0.832662069001344	20.8899999999999	41.4292067009683	20.71	5.82793957698868	21.1100000000001	61.1067152990472	20.7799999999997	5.87589433393987	20.8500000000004	89.3466247649712	20.8899999999999	6.82265603006726	20.9400000000001	142.965672993	20.8699999999999	6.07599682905402	21.8800000000001	248.39212581594
22.27	117.872891161028	21.2099999999999	45.2174401899583	21.05	15.2556456390585	20.93	346.977602143056	21.8799999999999	-207.404467511992	21.25	-472.799856486972	21.0599999999999	-280.037925866054	21.25	2455.28640088003	21.1699999999998	-256.692451224012	21.45	-511.38419596009	21.24	-295.781930126964	21.46	4.52659348798079	21.3600000000001	3728.96966302199	20.9900000000002	-9.75587897096375	21.3699999999999	-3.03859210191604	20.79	0.84426022306161	20.9899999999998	41.5049183779956	20.8099999999999	5.85445141302898	21.2900000000004	61.1755418900657	20.8800000000001	5.86446350996539	20.9500000000003	89.4838327719754	20.9899999999998	6.8142645379794	21.04	143.223864444053	20.9699999999998	6.09011110498159	21.98	248.756355272917
22.38	117.756124923972	21.3099999999999	44.7434586060353	21.16	15.2472154960606	21.04	348.164181736024	21.98	-207.830800719989	21.3499999999999	-473.761625181965	21.2199999999998	-280.882963946056	21.3499999999999	2458.78522696103	21.3	-257.111777830005	21.55	-512.269534267034	21.3499999999999	-296.428358573053	21.5699999999999	4.53389893891654	21.46	3758.10459699403	21.0900000000001	-9.83680653791907	21.48	-3.07956323501912	20.9000000000001	0.852261185968928	21.0999999999999	41.580015698969	20.9099999999999	5.87668924993068	21.3900000000003	61.2419149590551	20.98	5.86315693294637	21.0500000000002	89.6179563960686	21.0899999999997	6.80115737907272	21.21	143.479892084088	21.0700000000002	6.10083121102889	22.0900000000001	249.106004082932
22.48	117.637840919997	21.42	44.2685346920371	21.27	15.2418833630463	21.18	349.314520685994	22.0899999999999	-208.255383891924	21.46	-474.698926386964	21.3399999999999	-281.728319056015	21.4599999999998	2462.06191270107	21.3999999999999	-257.521197886035	21.6600000000001	-513.139982053076	21.45	-297.057815015023	21.6700000000001	4.53918627192706	21.5599999999999	3786.601287297	21.2400000000002	-9.91541033602061	21.5799999999999	-3.12498389496341	21	0.856664956017994	21.2399999999998	41.6559549460089	21.02	5.89465308701165	21.4900000000002	61.3058345060153	21.0899999999997	5.86844800795916	21.2000000000003	89.7489956360005	21.25	6.78698991202964	21.3099999999999	143.735075596055	21.1900000000001	6.10797791807727	22.21	249.441846885929
22.58	117.511965516997	21.52	43.8000199419548	21.37	15.2376137559713	21.3	350.425981387048	22.1900000000001	-208.670499857021	21.5599999999999	-475.624343716959	21.4499999999998	-282.57123417211	21.5699999999999	2465.11645810199	21.51	-257.92071139108	21.76	-514.000145892055	21.5599999999999	-297.657987686989	21.77	4.54792354992151	21.6700000000001	3814.69675028904	21.3400000000001	-9.99172915294366	21.6799999999998	-3.17291813598786	21.1100000000001	0.852389360034067	21.3499999999999	41.7312798369949	21.1700000000001	5.91216937198169	21.6000000000004	61.3626354820553	21.1900000000001	5.88033673398058	21.3600000000001	89.8779919380104	21.3599999999997	6.77250795297368	21.4099999999999	143.988588430034	21.29	6.11202347204198	22.4000000000001	249.77871923295
22.6800000000001	117.377964316006	21.62	43.3357319229799	21.4699999999999	15.2344066759724	21.4	351.516610533054	22.3199999999999	-209.075676737029	21.6600000000001	-476.537877170927	21.55	-283.39676172709	21.6899999999998	2467.94273747503	21.6099999999999	-258.307795681048	21.8599999999999	-514.854192921007	21.6600000000001	-298.236211035032	21.8800000000001	4.55891936292119	21.77	3842.39098596902	21.4400000000001	-10.0639201689319	21.7799999999997	-3.22424703995239	21.21	0.842817028001264	21.4499999999998	41.8093306000173	21.27	5.92744453001615	21.7000000000003	61.4104571900498	21.2999999999997	5.89236090900158	21.46	90.0052012250399	21.46	6.75682073801909	21.5099999999998	144.240430586024	21.4000000000001	6.11323485497905	22.5599999999999	250.111616851996
22.7900000000001	117.237167433018	21.7199999999999	42.8745345969901	21.5799999999999	15.2274362470735	21.51	352.586408126058	22.4300000000001	-209.471154816015	21.76	-477.439526751027	21.6499999999999	-284.211794977068	21.79	2470.67542780701	21.7099999999998	-258.676079911083	21.97	-515.697956004033	21.76	-298.792485059948	21.98	4.57217371399565	21.8699999999999	3870.11468933997	21.5500000000002	-10.133826203969	21.8899999999999	-3.27505305892828	21.3699999999999	0.829718146974301	21.5599999999999	41.8912403830518	21.3699999999999	5.94312387602258	21.8000000000002	61.4469775200632	21.4000000000001	5.90549643891336	21.5599999999999	90.1280172330416	21.5599999999999	6.74099523905625	21.6100000000001	144.490602063001	21.5	6.11551691906698	22.6700000000001	250.440539740907
22.89	117.09011813798	21.8199999999999	42.4155945180473	21.68	15.2172419959697	21.61	353.62632719	22.54	-209.860702354945	21.8699999999999	-478.316078826992	21.75	-285.022216296056	21.8999999999999	2473.31452909805	21.8199999999999	-259.025300610006	22.0699999999999	-516.515086474101	21.8599999999999	-299.349502991959	22.0800000000002	4.58768660098485	21.98	3897.65940904397	21.6500000000001	-10.1994595589758	21.9899999999998	-3.32533619496189	21.48	0.812533664998227	21.6599999999999	41.9758760369859	21.48	5.96109936896028	21.9100000000003	61.4745185820311	21.5099999999998	5.91974332201062	21.6700000000001	90.2578893610553	21.6599999999999	6.72503145301562	21.71	144.73145355305	21.5999999999999	6.11886966100883	22.77	250.76501952401
22.99	116.938513884975	21.93	41.9531091480394	21.78	15.2032843980123	21.71	354.650205534995	22.6399999999999	-210.24780737298	21.97	-479.167918451026	21.8499999999999	-285.834790797026	22	2475.79465865101	21.9199999999998	-259.355457778042	22.24	-517.298623643001	21.97	-299.915680119057	22.22	4.60163048398954	22.0799999999999	3925.06549436996	21.75	-10.2614999439083	22.0899999999997	-3.37662043500586	21.5799999999999	0.79274586403244	21.7599999999998	42.0656961420036	21.5799999999999	5.98135968800761	22.0100000000002	61.4924517140025	21.6100000000001	5.93062546693091	21.77	90.3905361950592	21.77	6.70824888902644	21.8099999999999	144.963980344073	21.6999999999998	6.12444967998727	22.8800000000001	251.085908194
23.14	116.782354672978	22.03	41.492881025988	21.88	15.1855634510412	21.8199999999999	355.640518657992	22.74	-210.632469870006	22.1199999999999	-479.99504562199	21.9599999999998	-286.654755186078	22.1699999999998	2478.12106341803	22.02	-259.676246512072	22.3399999999999	-518.055528198033	22.0699999999999	-300.485906727999	22.3199999999999	4.61438295894823	22.1799999999998	3952.28264768798	21.8500000000004	-10.3202736169123	22.2599999999998	-3.42490408991125	21.6800000000003	0.77302870602125	21.8600000000001	42.1598964990153	21.6799999999998	6.00629819393816	22.1200000000003	61.5029837300654	21.71	5.93969188298615	21.8700000000003	90.5218741349927	21.8699999999999	6.69261677001032	21.9200000000001	145.188182435049	21.7999999999997	6.132286132015	22.98	251.403205751899
23.45	116.619573627986	22.2099999999999	41.0467440430011	21.9799999999999	15.164286784966	21.92	356.597266560016	22.8499999999999	-211.023118118987	22.25	-480.814948898001	22.0599999999999	-287.472547638004	22.3199999999999	2480.29020662204	22.1699999999998	-259.988991638011	22.4400000000001	-518.803043847015	22.22	-301.052861157018	22.4200000000001	4.62702315292063	22.3000000000002	3978.86861160998	21.96	-10.3754543199557	22.3599999999997	-3.46821533400998	21.79	0.756369341047503	21.96	42.2589014129926	21.79	6.03591488493294	22.2600000000002	61.5039078149948	21.8199999999997	5.94606665492847	21.9700000000003	90.6519031790367	21.98	6.67616587202247	22.02	145.403037368055	21.9099999999999	6.14401025802636	23.0799999999999	251.71467047096
23.5700000000001	116.452122185024	22.3099999999999	40.6194206849477	22.0799999999999	15.1401463280081	22.02	357.553873248094	22.95	-211.412043746009	22.3599999999999	-481.631488243011	22.1599999999999	-288.288168152008	22.4399999999998	2482.30208826305	22.28	-260.29369315404	22.54	-519.541352511055	22.3399999999999	-301.618042582049	22.52	4.6384719399839	22.4000000000001	4004.99944843102	22.0600000000004	-10.4269291319952	22.46	-3.50692334995983	21.8900000000003	0.738781290010593	22.0700000000002	42.3622865789639	21.8899999999999	6.07213646298987	22.3700000000003	61.4972397330575	21.9200000000001	5.94974978400842	22.0800000000004	90.7793051620729	22.0799999999999	6.65943379601686	22.1500000000001	145.620556319045	22.0099999999998	6.16106281404427	23.25	252.025512991963
23.6700000000001	116.279425255016	22.42	40.206188466982	22.24	15.1131420790307	22.12	358.497746268995	23.0599999999999	-211.796759183017	22.46	-482.44466365702	22.27	-289.086623255002	22.55	2484.242842605	22.3799999999999	-260.589441560001	22.6499999999999	-520.269464468015	22.4400000000001	-302.179951827952	22.6300000000001	4.64776554895252	22.5	4030.70938589701	22.1800000000003	-10.4759783629333	22.5599999999999	-3.53935460498178	21.9900000000002	0.720264550977845	22.1700000000001	42.4639764470385	21.9900000000002	6.11435176597297	22.4700000000003	61.484632444035	22.0299999999997	5.94914602390872	22.1900000000001	90.9030110310596	22.1799999999998	6.64388110999425	22.2799999999997	145.833015182006	22.1700000000001	6.18326457299645	23.3600000000001	252.335733314908
23.78	116.105503395943	22.52	39.8070473889902	22.3399999999999	15.080024802046	22.28	359.428885622037	23.1599999999999	-212.177965367005	22.5599999999999	-483.259861749957	22.3799999999999	-289.874891402064	22.6699999999998	2486.12226887303	22.4799999999998	-260.876242115046	22.75	-520.987379716075	22.55	-302.738671997986	22.73	4.65593565002109	22.5999999999999	4056.41027241802	22.2800000000002	-10.5213217029814	22.6700000000001	-3.56560428099328	22.0999999999999	0.700699698995777	22.3299999999999	42.5625147370283	22.0900000000001	6.16190433493102	22.5700000000002	61.4684651310426	22.1300000000001	5.9477819689846	22.3200000000002	91.0230207859968	22.3299999999999	6.62804724697708	22.3800000000001	146.039094277057	22.2799999999997	6.20694953499878	23.5100000000002	252.645331438998
23.88	115.930356608033	22.62	39.4158952580028	22.4499999999999	15.0426876350593	22.39	360.349928913024	23.28	-212.563379468975	22.6700000000001	-484.054397893942	22.4799999999998	-290.652972592056	22.77	2487.94036706806	22.5799999999999	-261.154094820085	22.8499999999999	-521.679843538095	22.6500000000001	-303.299180414001	22.8400000000001	4.66387349501929	22.71	4081.91954088204	22.3900000000003	-10.5665716589556	22.77	-3.58672724394182	22.2000000000003	0.685168907011757	22.4400000000001	42.6593577300309	22.1999999999998	6.21096772295004	22.6700000000001	61.4534028420621	22.2599999999998	5.94565761798549	22.4200000000001	91.1360515719934	22.4400000000001	6.61193220503264	22.48	146.236811879021	22.3800000000001	6.23211770005128	23.6399999999999	252.945530540956
23.98	115.754519291954	22.73	39.0365500200005	22.55	14.9992374390422	22.49	361.241130251074	23.3899999999999	-212.956585380994	22.77	-484.828272087952	22.5899999999999	-291.431709233052	22.8699999999999	2489.66286699306	22.6799999999998	-261.422999673073	22.95	-522.342688798062	22.76	-303.861692135001	22.9400000000001	4.67187924095924	22.8600000000001	4107.23719129101	22.4900000000002	-10.6117282309697	22.8699999999999	-3.60165859592598	22.3099999999999	0.670289545041669	22.54	42.7538581390081	22.3000000000002	6.26333550292202	22.77	61.4402329910035	22.3699999999999	5.94408476695207	22.52	91.2440888760102	22.54	6.5992559040069	22.5900000000001	146.426167989034	22.48	6.26041012606038	23.77	253.233933832007
24.13	115.577991447935	22.8299999999999	38.6663297670111	22.66	14.9513285459761	22.59	362.102489635049	23.5	-213.357583101924	22.8799999999999	-485.581484333011	22.6899999999998	-292.214870829071	22.9699999999998	2491.28528885899	22.78	-261.697885339004	23.05	-522.980082632102	22.8599999999999	-304.42599210096	23.04	4.67995288602197	23.0099999999998	4132.23835448196	22.6000000000004	-10.6623971819317	22.9699999999998	-3.61538078198009	22.4100000000003	0.654291426030795	22.6500000000001	42.84723007504	22.4000000000001	6.3163623640321	22.8800000000001	61.4312776870065	22.4699999999998	5.93902575394623	22.6200000000003	91.3497389600479	22.6499999999996	6.58895137200943	22.6900000000001	146.607162606074	22.5900000000001	6.28723271108811	23.8699999999999	253.512757406952
24.25	115.400576142974	22.93	38.3061446909778	22.76	14.9000645379829	22.7	362.935590429061	23.5999999999999	-213.761666287951	22.98	-486.325257066028	22.79	-292.992805503104	23.0799999999999	2492.807632667	22.8899999999999	-261.972408311067	23.1600000000001	-523.606020523061	22.96	-304.97781645704	23.1900000000001	4.68809442998008	23.1599999999999	4156.82357771698	22.7000000000003	-10.7129727489337	23.0799999999999	-3.6278937999441	22.52	0.637174548955954	22.75	42.9399830049988	22.5100000000002	6.37004830400656	22.98	61.4242148210451	22.5699999999997	5.93454780198499	22.7200000000003	91.4487204120178	22.75	6.58101861006344	22.8099999999999	146.77994798808	22.6900000000001	6.31300772408849	23.9699999999998	253.784420172906
24.35	115.221929905033	23.04	37.9617973269433	22.86	14.8459849400524	22.8	363.73405843301	23.7	-214.165127356978	23.1400000000001	-487.05920523696	22.8899999999999	-293.756740509025	23.1999999999998	2494.29672641497	22.9899999999998	-262.246568588012	23.27	-524.224700362083	23.0699999999999	-305.508749917976	23.3199999999999	4.69930268593544	23.3200000000002	4181.07701374799	22.8000000000002	-10.7668812109978	23.1999999999998	-3.63764216399431	22.6199999999999	0.621495076984502	22.8499999999999	43.0321169270655	22.6100000000001	6.41583130698109	23.0900000000001	61.4219952050235	22.6799999999998	5.93065090890832	22.8200000000002	91.5437068259735	22.8499999999999	6.57597659198927	22.9200000000001	146.949448899022	22.79	6.33657856803893	24.0900000000001	254.048922131005
24.45	115.040698752978	23.15	37.6274851389553	22.9599999999999	14.7890897540037	22.9	364.515418153019	23.8099999999999	-214.567966306959	23.26	-487.783328845012	23	-294.501439140049	23.3699999999999	2495.74903332905	23.0999999999999	-262.51268729402	23.3799999999999	-524.830857877078	23.21	-306.027207770057	23.4200000000001	4.71458987101414	23.5700000000002	4204.87416053402	22.9000000000001	-10.823796308955	23.3099999999999	-3.64862756396178	22.7200000000003	0.605526897970776	22.96	43.1221041320669	22.71	6.45476109696119	23.23	61.4242168860528	22.7799999999997	5.92707428700123	22.9200000000001	91.639471552071	22.96	6.57615366696973	23.02	147.115665337992	22.8899999999999	6.36121504101084	24.21	254.30626328
24.5600000000001	114.858892212965	23.25	37.2931500089635	23.0599999999999	14.7371739379878	23	365.279669587039	23.9099999999999	-214.961754868	23.3599999999999	-488.495916448983	23.0999999999999	-295.232138103074	23.4799999999998	2497.16809018503	23.1999999999998	-262.769439604085	23.48	-525.424493068044	23.3299999999999	-306.543353765051	23.52	4.73259724799391	23.7199999999998	4228.48121316804	23	-10.8840443009512	23.4099999999999	-3.66414234690637	22.8200000000002	0.587725573041098	23.0599999999999	43.2095203160543	22.8099999999999	6.48683767292368	23.3700000000003	61.431281817022	22.8899999999999	5.92469384992	23.0300000000002	91.7360145899693	23.0599999999999	6.58109207802227	23.1799999999998	147.279619764049	23	6.38528590297938	24.3699999999999	254.558685346979
24.6600000000001	114.674616199977	23.35	36.9591470849855	23.16	14.6863308970069	23.17	366.002906074073	24.02	-215.358001795948	23.46	-489.183822147993	23.2299999999998	-295.952533074001	23.5799999999999	2498.55552532802	23.3199999999999	-263.016825518093	23.5799999999999	-525.997613930031	23.4400000000001	-307.059612611965	23.6200000000001	4.75653365299422	23.8699999999999	4251.92993156497	23.1700000000001	-10.9501884079464	23.5099999999998	-3.68549086294934	22.9300000000003	0.572077580045516	23.1599999999999	43.296513358996	22.9099999999999	6.51013433696335	23.4700000000003	61.4411742360517	22.9899999999998	5.92350959698251	23.1600000000003	91.8342366740035	23.1599999999999	6.59073023507517	23.29	147.429087289993	23.1599999999999	6.40716697205335	24.5	254.807543170955
24.77	114.48844580093	23.4499999999999	36.6205495870418	23.3299999999999	14.6404672250355	23.33	366.698589939006	24.1199999999999	-215.756707091941	23.5599999999999	-489.847045939996	23.3499999999999	-296.674737343096	23.6799999999998	2499.87291365699	23.4199999999998	-263.254845037068	23.6800000000001	-526.551210185062	23.54	-307.573559602019	23.73	4.78415401994425	24.02	4275.29017401503	23.2800000000002	-11.0183773729204	23.6099999999997	-3.71469472497665	23.0300000000002	0.558582920007211	23.27	43.3817337290066	23.02	6.52526224803296	23.5800000000004	61.4548294370252	23.0899999999997	5.92310035597166	23.3000000000002	91.9356242900449	23.2599999999998	6.6022727080508	23.4000000000001	147.571792018994	23.2599999999998	6.42685824698219	24.5999999999999	255.048723368986
24.87	114.30038101696	23.5599999999999	36.282284293975	23.43	14.6042002950253	23.43	367.366721183089	24.26	-216.161190212006	23.6700000000001	-490.48020121802	23.4499999999998	-297.394652638104	24.1799999999998	2501.12025517103	23.52	-263.486178079006	23.79	-527.08528183507	23.6400000000001	-308.085111628998	23.8300000000002	4.81442668001364	24.1999999999998	4298.31866831103	23.3800000000001	-11.0924624530071	23.7199999999998	-3.74963713693433	23.1400000000003	0.547361020039716	23.3699999999999	43.4648128959907	23.1700000000001	6.53287786497003	23.6800000000003	61.4698682380777	23.1900000000001	5.92450483998164	23.4000000000001	92.0401774379798	23.3699999999999	6.61718006506362	23.5	147.706988380037	23.3699999999999	6.4494030430069	24.71	255.282225938913
24.97	114.108567280937	23.66	35.9517923340036	23.54	14.5767998819792	23.53	368.009945588028	24.3599999999999	-216.568131700001	23.77	-491.101665458018	23.5599999999999	-298.112278961071	24.3499999999999	2502.30322052607	23.6199999999999	-263.713686514052	23.8899999999999	-527.610477020062	23.75	-308.587667801021	23.9300000000001	4.84646037898528	24.46	4320.91296241595	23.48	-11.1686265289563	23.8199999999997	-3.79031809893604	23.2800000000002	0.533394897956896	23.4699999999998	43.5461193900437	23.27	6.53298118993462	23.7800000000002	61.4862906400049	23.2999999999997	5.92668433694143	23.5100000000002	92.149881603973	23.48	6.63545230406726	23.6100000000001	147.838544865067	23.4699999999998	6.47360327207025	24.8099999999999	255.508050881986
25.13	113.907558970936	23.76	35.6252557610333	23.64	14.5601591250397	23.64	368.642725657082	24.46	-216.97394766602	23.8699999999999	-491.711438659991	23.6599999999999	-298.824828214038	24.4499999999998	2503.45165412807	23.7299999999998	-263.937370343001	23.99	-528.130846900012	23.8499999999999	-309.081013058972	24.03	4.87873575696085	24.71	4343.101951839	23.5900000000001	-11.2438356990197	23.9299999999998	-3.83528810891676	23.3900000000003	0.519468655056698	23.5700000000002	43.6239296329859	23.3800000000001	6.52877102402272	23.8900000000003	61.5033092270778	23.4000000000001	5.92963884594155	23.6100000000001	92.2584346089934	23.5799999999999	6.65362766096678	23.71	147.965824306993	23.5700000000002	6.49781787501524	24.9200000000001	255.733599259997
25.24	113.702801708996	23.86	35.3064925200215	23.74	14.5542780239794	23.74	369.265061389001	24.5699999999999	-217.378638109949	23.98	-492.309520824961	23.76	-299.520895691103	24.5599999999999	2504.571956414	23.8299999999999	-264.144078759045	24.0899999999999	-528.650375843995	23.96	-309.56536246299	24.2	4.90766083794369	24.8800000000001	4364.94482262003	23.6900000000001	-11.3124841999479	24.0299999999997	-3.88145905196779	23.4900000000002	0.505582292021245	23.6799999999998	43.6962028320522	23.48	6.51707341694419	23.9900000000002	61.5269017470155	23.5	5.93459777496719	23.71	92.3632944940209	23.6900000000001	6.67324564096816	23.8200000000002	148.08882670809	23.6799999999998	6.52012187606488	25.02	255.956654976899
25.36	113.496189879015	23.9599999999999	34.9945713719535	23.8399999999999	14.558530001068	23.84	369.875369423085	24.6699999999998	-217.786909374922	24.0899999999999	-492.901206402962	23.8599999999999	-300.204250893103	24.6699999999998	2505.64397355606	23.9299999999998	-264.340155266041	24.23	-529.16507948305	24.0599999999999	-310.04969440005	24.3	4.93323562193382	25.0299999999997	4386.60671061996	23.7900000000004	-11.3801777960134	24.1599999999999	-3.92883092797547	23.5900000000001	0.490933345986377	23.7799999999997	43.7624295219621	23.5799999999999	6.50085128700084	24.0900000000001	61.5530261530921	23.5999999999999	5.93749390293397	23.8200000000002	92.4644612590555	23.79	6.69276673897912	23.9200000000001	148.21150751709	23.7799999999997	6.54009300308189	25.1199999999999	256.177218032917
25.47	113.286369502021	24.1	34.6894923150103	23.9499999999999	14.5706738640001	23.9399999999999	370.467033369096	24.77	-218.195386016987	24.28	-493.471374971023	23.9599999999998	-300.887087239062	24.79	2506.66626024906	24.03	-264.525599866033	24.3399999999999	-529.659614549018	24.22	-310.538804842963	24.4100000000001	4.95710296900143	25.1799999999998	4407.963113797	23.9000000000001	-11.440180294926	24.2999999999997	-3.97495753497878	23.6900000000001	0.472965656058477	23.8800000000001	43.8226097049892	23.6799999999998	6.4886666490338	24.2200000000003	61.5796423700203	23.6999999999998	5.93832722893239	23.9200000000001	92.5638026940305	23.8899999999999	6.71219095306697	24.0299999999997	148.330258962005	23.8800000000001	6.55900177707736	25.25	256.397690430958
25.5700000000001	113.074694556985	24.2199999999999	34.3913713669508	24.05	14.5907096130031	24.04	371.040053228057	24.8799999999999	-218.604068033983	24.3900000000001	-494.020026528005	24.0599999999999	-301.569404727047	24.8899999999999	2507.63881649198	24.1699999999998	-264.708338912101	24.4400000000001	-530.139245312057	24.3399999999999	-311.027897819031	24.51	4.97360898998522	25.3400000000001	4429.16701727199	24	-11.4923550489721	24.4000000000001	-4.01886475697211	23.8000000000002	0.453405334042145	23.9899999999998	43.8778946270304	23.7800000000002	6.47946977994707	24.3500000000004	61.6068817651012	23.8099999999999	5.93660025595	24.02	92.6562854759823	24	6.72737515799327	24.1599999999999	148.443230030011	23.98	6.57520963898151	25.4000000000001	256.614868428983
25.6800000000001	112.861165045956	24.3199999999999	34.1000925110393	24.15	14.6097935149783	24.18	371.594901008052	24.98	-219.012955427957	24.49	-494.545707862926	24.2299999999998	-302.254500301046	24.99	2508.56164228503	24.28	-264.889056587094	24.55	-530.603971774099	24.4400000000001	-311.514131238027	24.6100000000001	4.98411241994745	25.6199999999999	4450.07502192698	24.1700000000001	-11.5368387070021	24.5	-4.05823436096853	23.9000000000001	0.43080966895559	24.0900000000001	43.9282842889952	23.8899999999999	6.47326067996801	24.46	61.6343423849912	23.9099999999999	5.92902960795527	24.1900000000001	92.7419096070707	24.0999999999999	6.73877710698889	24.3200000000002	148.552668949037	24.0799999999999	6.58841645201846	25.52	256.828752026991
25.78	112.639406302037	24.42	33.8200545410245	24.25	14.6318321629906	24.3099999999999	372.14241890706	25.0799999999999	-219.420003446999	24.5899999999999	-495.061086027022	24.3499999999999	-302.935381341058	25.1599999999999	2509.43871669097	24.3799999999999	-265.065800775005	24.6499999999999	-531.061604017054	24.54	-311.994050867042	24.72	4.98642547495365	25.8200000000002	4470.57105377098	24.2800000000002	-11.5756582629274	24.6099999999997	-4.09306634901441	24	0.405178661026184	24.2399999999998	43.9779409520042	24	6.47003934898294	24.5600000000004	61.6620242290082	24.0099999999998	5.91889865995654	24.3300000000004	92.8207201479836	24.2599999999998	6.74639680005384	24.75	148.660828275069	24.1999999999998	6.60054653701536	25.6199999999999	257.037720500989
25.88	112.406577734987	24.53	33.5561842359766	24.3499999999999	14.652918963975	24.41	372.681737053995	25.24	-219.823456458016	24.6900000000001	-495.566161020975	24.4599999999998	-303.607949579032	25.3199999999999	2510.29794096303	24.4799999999998	-265.238571475038	24.76	-531.515804110995	24.6500000000001	-312.470081413949	24.8199999999999	4.98375699191911	25.9899999999998	4490.55102676402	24.3800000000001	-11.6115404349557	24.71	-4.12020741498509	24.0999999999999	0.38279985403733	24.3499999999999	44.0238666950563	24.0999999999999	6.47331427899189	24.6600000000003	61.6913711860434	24.1199999999999	5.90675018190723	24.4400000000001	92.8914528240057	24.3699999999999	6.74916987100005	24.8800000000001	148.767708007995	24.3099999999999	6.6115998930627	25.7199999999998	257.245887235968
25.98	112.16551993698	24.63	33.3035548170528	24.4599999999999	14.6730539170221	24.51	373.212855449992	25.3599999999999	-220.219995002026	24.8	-496.061650212937	24.5599999999999	-304.270820934107	25.4199999999998	2511.13931510304	24.5799999999999	-265.408079652047	24.8599999999999	-531.965887142064	24.75	-312.94222288102	24.9200000000001	4.97905688393985	26.1399999999999	4510.14414576503	24.48	-11.6406339689092	24.8099999999999	-4.14331606691576	24.2000000000003	0.36000976399464	24.4499999999998	44.0637941350133	24.1999999999998	6.48037639302856	24.7600000000002	61.7165651020741	24.27	5.89427553995847	24.54	92.9541076350233	24.4699999999998	6.74428908007485	24.98	148.874053718032	24.4099999999999	6.62059873400267	25.8200000000002	257.453252230903
26.13	111.91808747401	24.74	33.0542820920527	24.5599999999999	14.6868030840324	24.61	373.733128312097	25.46	-220.608727647004	24.9100000000001	-496.542106519996	24.6599999999999	-304.923995406057	25.54	2511.94282341498	24.6799999999998	-265.573095132027	24.96	-532.412538023095	24.8499999999999	-313.417076158999	25.03	4.97232515294854	26.3000000000002	4529.66406686198	24.5900000000001	-11.6629388639922	24.9099999999999	-4.1623923049201	24.3099999999999	0.341825375016924	24.5499999999997	44.0973547390513	24.3099999999999	6.48846348599363	24.8700000000003	61.7410154130766	24.3699999999999	5.88251344890978	24.6400000000003	93.0112196490427	24.5699999999997	6.7345616670309	25.1500000000001	148.982448895026	24.5099999999998	6.62874114698297	25.9200000000001	257.654052838006
26.27	111.669725966976	24.8399999999999	32.8083660599532	24.66	14.691995944986	24.71	374.236614302049	25.5599999999999	-220.992729633963	25.01	-497.007529943971	24.76	-305.569861685058	25.6599999999999	2512.71289168596	24.79	-265.733617917022	25.0699999999999	-532.847042018034	24.96	-313.900239139002	25.1900000000001	4.95942517500225	26.54	4549.00987666201	24.6900000000001	-11.6814890200203	25.0099999999998	-4.17995052896458	24.4100000000003	0.323752173017056	24.6500000000001	44.1245485089894	24.4099999999999	6.49437675292575	24.9700000000003	61.7647221180277	24.4699999999998	5.87146390694215	24.75	93.0645704920607	24.6799999999998	6.72062024204934	25.3200000000002	149.087242012001	24.6199999999999	6.63263886303866	26.02	257.847953245914
26.37	111.414989797026	24.9399999999999	32.5652269259535	24.77	14.6908030200166	24.8199999999999	374.723313419054	25.6699999999998	-221.372000959946	25.1500000000001	-497.45792048202	24.8699999999999	-306.221982012062	25.77	2513.450295295	24.8899999999999	-265.894504466019	25.24	-533.265414757011	25.0599999999999	-314.389821966984	25.3	4.95049616301912	26.71	4568.08930024499	24.7900000000004	-11.700199625011	25.1700000000001	-4.19843358599792	24.5100000000002	0.305790156971852	24.7599999999998	44.1478871390473	24.5100000000002	6.50129014593404	25.0700000000002	61.7829588270524	24.5799999999999	5.86107528397406	24.8500000000004	93.1167021210513	24.7799999999997	6.70562964205601	25.4200000000001	149.188433071004	24.7199999999998	6.634639130084	26.1300000000001	258.03528926599
26.47	111.153909663926	25.11	32.3254655349956	24.87	14.6806500240473	24.92	375.197498614057	25.77	-221.746541628022	25.27	-497.890774777943	24.9699999999998	-306.874429349023	25.8699999999999	2514.17850661699	24.9899999999998	-266.063242545101	25.3399999999999	-533.6716406091	25.21	-314.882083309044	25.4100000000001	4.94553811597598	26.8699999999999	4586.80478875897	24.8900000000003	-11.7151554919701	25.29	-4.21742184596496	24.6100000000001	0.288741789972846	24.8600000000001	44.1664920050471	24.6100000000001	6.50624074899042	25.21	61.7997675880133	24.6799999999998	5.85176647598473	24.9500000000003	93.1676145370375	24.8899999999999	6.69112937100635	25.5299999999997	149.287273838013	24.8299999999999	6.63621632998002	26.2800000000002	258.214590734951
26.5700000000001	110.882174112021	25.2199999999999	32.0908802909798	24.9699999999999	14.6637781490426	25.03	375.663096688072	25.8699999999999	-222.124269972937	25.3799999999999	-498.321213251984	25.0699999999999	-307.523783024067	25.9699999999998	2514.89752564999	25.0899999999999	-266.237769978034	25.45	-534.076864951999	25.3099999999999	-315.368030765967	25.51	4.94493601900103	27.04	4605.22052538101	24.9900000000002	-11.7345434820209	25.3899999999999	-4.23691531000259	24.71	0.272607072020037	24.96	44.181241731053	24.7199999999998	6.50922856095804	25.3200000000002	61.8151483990914	24.7799999999997	5.84311858699493	25.0599999999999	93.2173787570036	24.9899999999998	6.67711943106042	25.6300000000001	149.382447324001	24.9299999999998	6.63462556099148	26.4299999999998	258.383455650005
26.6700000000001	110.601394564014	25.3199999999999	31.8613551760336	25.0699999999999	14.6401873939794	25.17	376.120107642009	25.98	-222.500862667971	25.48	-498.744199989005	25.2299999999998	-308.168247618028	26.0799999999999	2515.607352394	25.2099999999998	-266.41808676402	25.55	-534.480702053088	25.4100000000001	-315.852460312044	25.6200000000001	4.95033273000445	27.2399999999998	4623.26570744801	25.1000000000004	-11.7588472369334	25.4899999999998	-4.25980183399588	24.8200000000002	0.257207336062493	25.0700000000002	44.1967848460081	24.8200000000002	6.50803835594616	25.4200000000001	61.8261328410199	24.8899999999999	5.8355268329251	25.1700000000001	93.2650280940379	25.0899999999997	6.66719632704371	25.7399999999998	149.47219677606	25.0299999999997	6.62946195507175	26.5700000000002	258.545087752964
26.78	110.311571018997	25.42	31.6370062080296	25.24	14.6107678609724	25.3099999999999	376.568059465058	26.0799999999999	-222.876319711986	25.5899999999999	-499.159185067015	25.3399999999999	-308.804526187032	26.3	2516.30798685107	25.3099999999999	-266.600104429017	25.6499999999999	-534.880913715028	25.51	-316.335371947048	25.72	4.95706006699947	27.4699999999998	4641.08373408101	25.2200000000003	-11.7879301069479	25.5899999999997	-4.28642753490749	24.9200000000001	0.241795698002534	25.1700000000001	44.2131213500261	24.9200000000001	6.50379893897934	25.5300000000002	61.8343141500191	24.9899999999998	5.83227459298996	25.2800000000002	93.3105625480266	25.25	6.66230524097955	25.8400000000001	149.557881731084	25.1599999999999	6.6210256480872	26.6700000000001	258.699487043941
26.88	110.019078141931	25.53	31.4141958920118	25.3399999999999	14.5813810130448	25.42	377.007424167005	26.1900000000001	-223.245113576013	25.6900000000001	-499.566647335996	25.4399999999998	-309.435915673021	26.4199999999998	2516.98070129498	25.4199999999998	-266.78577509108	25.75	-535.274326816079	25.6099999999999	-316.824799735969	25.8300000000002	4.96463218894405	27.6700000000001	4658.75891935605	25.3300000000004	-11.8217920939969	25.6999999999998	-4.31679241296479	25.02	0.228396429974964	25.3400000000001	44.2260889800536	25.0300000000002	6.49850137392605	25.6300000000001	61.8380990890728	25.0899999999997	5.83007848899797	25.3800000000001	93.3513985489753	25.3499999999999	6.66150099198148	25.9499999999998	149.641750416095	25.29	6.60941425803685	26.77	258.850582544937
26.98	109.726756522946	25.63	31.1905604489766	25.4399999999999	14.5496662620417	25.52	377.427141980093	26.3699999999999	-223.613923677021	25.8	-499.966586795949	25.54	-310.068021674056	26.53	2517.63593542398	25.52	-266.975098750095	25.8499999999999	-535.657279291058	25.72	-317.31376773098	25.9300000000001	4.9725138840131	27.8200000000002	4676.34682396294	25.4400000000001	-11.8615577349601	25.7999999999997	-4.35159499397741	25.1400000000003	0.210721988992191	25.4400000000001	44.2398499990304	25.1799999999998	6.48863717094628	25.73	61.8292476530087	25.1999999999998	5.82893852094912	25.4900000000002	93.3913388799965	25.46	6.66718280899659	26.0500000000002	149.724432724042	25.3899999999999	6.59462778605757	26.8699999999999	258.99677016298
27.13	109.431765571003	25.73	30.9684636580414	25.55	14.5156236070534	25.62	377.827212905004	26.47	-223.982750015011	25.9000000000001	-500.358426570983	25.6499999999999	-310.709083563097	26.6599999999999	2518.26779812006	25.6199999999999	-267.168075405039	25.95	-536.030456049048	25.8199999999999	-317.802275932991	26.03	4.97775523899691	27.9699999999998	4693.76676839204	25.5400000000004	-11.9073928530042	25.9000000000001	-4.38963154999783	25.27	0.192435858025419	25.54	44.2581593999876	25.2800000000002	6.47691540495998	25.8300000000004	61.8135779970999	25.3499999999999	5.82933801797481	25.5900000000001	93.4303835419996	25.5599999999999	6.67850257298142	26.1999999999998	149.803639323068	25.4899999999998	6.57597368604002	26.98	259.137275257899
27.23	109.139005419934	25.8399999999999	30.7492817180446	25.65	14.4855595550553	25.73	378.210535908011	26.5799999999999	-224.356275355944	26	-500.739337276968	25.75	-311.356344315072	26.77	2518.89123676699	25.7299999999998	-267.366421801057	26.0599999999999	-536.393172180055	25.9200000000001	-318.290324343025	26.2	4.97488818996317	28.1300000000001	4710.77600966805	25.6400000000003	-11.9591316249625	26	-4.43090207897967	25.3699999999999	0.173538036960963	25.6399999999999	44.278324245056	25.3899999999999	6.46609828299916	25.9300000000003	61.787680685029	25.4499999999998	5.83545148401754	25.6900000000001	93.465997466069	25.6599999999999	6.69265304702549	26.3299999999999	149.876149558054	25.5900000000001	6.55392420401313	27.0999999999999	259.277860479983
27.33	108.847145948971	25.9399999999999	30.5351970599759	25.75	14.4616446279997	25.83	378.582799143032	26.6800000000001	-224.730952584991	26.1299999999999	-501.109318915951	25.8599999999999	-312.007415243102	26.8699999999999	2519.50625136396	25.8299999999999	-267.567615272014	26.1600000000001	-536.75195934909	26.03	-318.764980618994	26.3199999999999	4.97045997099121	28.3099999999999	4727.44656567295	25.75	-12.016618341022	26.1700000000001	-4.47452550292837	25.48	0.155738938019567	25.7399999999998	44.303037471991	25.4900000000002	6.45618580495011	26.0400000000004	61.7515557170236	25.5599999999999	5.84310441399793	25.8200000000002	93.5004143969991	25.7599999999998	6.70963423101512	26.4299999999998	149.948252119998	25.6999999999998	6.53186760700919	27.2199999999998	259.418861639006
27.4400000000001	108.557517277973	26.04	30.3267894800001	25.8499999999999	14.4417083050712	25.93	378.944002610069	26.78	-225.106781699992	26.25	-501.470447683005	25.9599999999998	-312.649476050069	26.9799999999998	2520.10594084504	25.9299999999998	-267.771655817	26.3299999999999	-537.109170741019	26.1300000000001	-319.228134619038	26.4200000000001	4.95792334891121	28.5299999999997	4743.82892971801	25.8500000000004	-12.0740949959099	26.2999999999997	-4.5200821899698	25.5799999999999	0.139988901992183	25.8499999999999	44.3323376420039	25.5900000000001	6.44941312202718	26.1400000000003	61.7059420100077	25.6599999999999	5.85418078696875	25.9200000000001	93.5336343329709	25.8699999999999	6.72692322302737	26.54	150.022493320989	25.7999999999997	6.51007088106326	27.4400000000001	259.55714039992
27.5400000000001	108.270088702966	26.2199999999999	30.1234791819525	25.9599999999999	14.4273083400321	26.03	379.289873359085	26.8799999999999	-225.484002986946	26.3599999999999	-501.817771285005	26.0599999999999	-313.288453775044	27.0899999999999	2520.68698666596	26.04	-267.971319143044	26.4300000000001	-537.462453170065	26.25	-319.679786342022	26.53	4.93801391598936	29.0700000000002	4760.08159838	25.9500000000003	-12.1354767759385	26.4000000000001	-4.56444102599107	25.6800000000003	0.127211158996943	25.9499999999998	44.3682365309996	25.6900000000001	6.44766087498283	26.3000000000002	61.650557489088	25.7599999999998	5.86826170695076	26.0300000000002	93.5656572760308	25.9699999999998	6.74468154306851	26.6500000000001	150.095075083073	25.9099999999999	6.48705964408691	27.5500000000002	259.696969450943
27.65	107.989171683016	26.3199999999999	29.9248367780365	26.0599999999999	14.415993628063	26.17	379.618979281076	26.99	-225.858282037962	26.46	-502.151289722974	26.2199999999998	-313.924348418027	27.27	2521.24767865303	26.1799999999998	-268.168667427062	26.53	-537.811806637023	26.3499999999999	-320.124574113947	26.6300000000001	4.91132504691905	29.2399999999998	4776.19068611398	26.0600000000004	-12.1952070239786	26.5	-4.60760201201538	25.79	0.115923426051268	26.0499999999997	44.4098555129813	25.8000000000002	6.45094038497973	26.4100000000003	61.5856842290441	25.8699999999999	5.88576606992319	26.1700000000001	93.6002358399719	26.0699999999997	6.76274767306495	26.75	150.165002118001	26.0099999999998	6.46435738099171	27.6599999999999	259.834971257987
27.75	107.713154794965	26.42	29.7290864920114	26.16	14.4070232839795	26.3099999999999	379.931320376045	27.0899999999999	-226.233942179988	26.5599999999999	-502.476038913983	26.3299999999999	-314.565784013098	27.3699999999999	2521.78972698005	26.28	-268.363700668033	26.6399999999999	-538.150656188009	26.46	-320.565803508998	26.74	4.87523552499169	29.4400000000001	4792.14821486903	26.1800000000003	-12.2529387449504	26.6099999999997	-4.64962323098916	25.8900000000003	0.10630436804604	26.1599999999999	44.4537267220539	25.9000000000001	6.46146687802229	26.5100000000002	61.5145612380275	25.9699999999998	5.90550793697275	26.3200000000002	93.6345130779728	26.1700000000001	6.77933988401946	26.8600000000001	150.235882189008	26.1700000000001	6.44236896107486	27.77	259.971145819009
27.85	107.442895090003	26.53	29.5380041010276	26.3299999999999	14.4011381929658	26.41	380.226532560073	27.25	-226.610983413025	26.6700000000001	-502.793727436028	26.4399999999998	-315.208435441036	27.4699999999998	2522.30979081901	26.3899999999999	-268.559823158057	26.74	-538.481240018996	26.5599999999999	-321.003474526037	26.8400000000001	4.83441353401304	29.5799999999999	4807.95418464402	26.3000000000002	-12.3041946459352	26.71	-4.68721262495819	25.9900000000002	0.0991008710116148	26.27	44.4993120059962	26	6.47811154999545	26.6100000000001	61.4378020940194	26.0799999999999	5.92512112996246	26.4200000000001	93.6684889919661	26.29	6.79548222399262	26.9699999999998	150.305015682989	26.29	6.41965362899555	27.8800000000001	260.105493135939
27.96	107.178335220965	26.63	29.3504731560006	26.43	14.3917849610489	26.52	380.504979916054	27.3799999999999	-226.995665201002	26.77	-503.100495327999	26.54	-315.852302702069	27.5799999999999	2522.820990485	26.4899999999998	-268.752179043076	26.8399999999999	-538.806731252066	26.6600000000001	-321.430582627045	26.95	4.78940299194619	29.7199999999998	4823.44934752405	26.4000000000001	-12.3534819659881	26.8199999999997	-4.72037019301297	26.0999999999999	0.0922886620173813	26.3699999999999	44.5511485280576	26.0999999999999	6.49888333703075	26.7200000000003	61.357000034036	26.1799999999998	5.94255270391386	26.52	93.7047471529695	26.3899999999999	6.81211987205188	27.0700000000002	150.372402600055	26.4000000000001	6.39725438406913	27.98	260.234084187005
28.0600000000001	106.915454627028	26.73	29.1735799220305	26.54	14.3813241789985	26.62	380.777722212088	27.48	-227.380576193013	26.8799999999999	-503.396342588985	26.6399999999999	-316.491780199044	27.6799999999998	2523.31743485797	26.5899999999999	-268.943254965052	26.95	-539.129414763011	26.77	-321.855602933056	27.05	4.74073910891093	29.8699999999999	4838.57814281805	26.5	-12.4008007069278	26.9200000000001	-4.75120263797635	26.2000000000003	0.0858677400401575	26.48	44.6046991239655	26.27	6.52378223696815	26.8200000000002	61.2803950630223	26.29	5.9598556039191	26.6300000000001	93.7441546039963	26.4899999999998	6.82446009000159	27.1999999999998	150.437483127007	26.5	6.37517122800091	28.0799999999999	260.358523063928
28.1700000000001	106.658273869016	26.8399999999999	29.00496062	26.64	14.369755846019	26.72	381.044759449082	27.5899999999999	-227.765716389968	26.99	-503.685352520961	26.7399999999998	-317.117132453063	27.78	2523.79521583407	26.6999999999998	-269.129654781068	27.05	-539.453897128055	26.8699999999999	-322.278535447026	27.1900000000001	4.68842188502094	30.0900000000001	4853.439512156	26.6000000000004	-12.4472653490102	27.02	-4.78085993893274	26.3000000000002	0.0779244149953229	26.5799999999999	44.6588447159684	26.3699999999999	6.55393360295875	26.9200000000001	61.2061774450012	26.3899999999999	5.97028982599568	26.73	93.7867113460698	26.5899999999997	6.83615823504624	27.3400000000001	150.50247651709	26.5999999999999	6.35369717701906	28.2399999999998	260.483356957934
28.28	106.401892814006	26.9399999999999	28.8446152500228	26.74	14.3550444789753	26.8199999999999	381.303192660994	27.6900000000001	-228.151314850948	27.1299999999999	-503.971661148967	26.8499999999999	-317.731116489085	27.8899999999999	2524.25373106803	26.8	-269.30803005007	27.1600000000001	-539.775571771997	26.97	-322.699380167023	27.3	4.64171528699353	30.23	4868.16079969196	26.71	-12.4930417199494	27.1700000000001	-4.809342097019	26.4000000000001	0.0701582290503211	26.6799999999998	44.7148219619748	26.4699999999998	6.58730456098056	27.0300000000002	61.1390122280682	26.5	5.96968086597371	26.8300000000004	93.8324173780529	26.6999999999998	6.84739051405359	27.46	150.566133168013	26.71	6.33235998805048	28.4000000000001	260.606908270915
28.4	106.147641580037	27.04	28.6847031450179	26.8399999999999	14.3363384109989	26.93	381.559247893051	27.8	-228.541751539979	27.3099999999999	-504.255268473003	26.9499999999998	-318.333732306087	27.99	2524.69105991304	26.8999999999999	-269.480903436033	27.26	-540.092570604997	27.0699999999999	-323.130589000016	27.4000000000001	4.59958870294486	30.4400000000001	4882.76084728398	26.8100000000004	-12.5382855259204	27.29	-4.83361264593896	26.5100000000002	0.0659518140082582	26.7799999999997	44.7699379229789	26.5799999999999	6.62210153700471	27.1300000000001	61.0788994140421	26.5999999999999	5.96220322790941	26.9400000000001	93.8789677629757	26.7999999999997	6.857980719019	27.5599999999999	150.628453082049	26.8099999999999	6.31272155305851	28.5	260.724172730988
28.5	105.894190048957	27.1999999999999	28.5263603440171	26.9399999999999	14.3152919710019	27.03	381.81292514605	27.8999999999999	-228.937026456947	27.4100000000001	-504.534098295949	27.05	-318.939324936082	28.1599999999999	2525.11524870397	27.01	-269.648274940096	27.3599999999999	-540.398373308108	27.21	-323.581188746971	27.5	4.56204213094225	30.5999999999999	4897.18916161996	26.9100000000003	-12.5848395870207	27.3899999999999	-4.85758913100653	26.6100000000001	0.0643548280550021	26.8899999999999	44.8241925989805	26.6799999999998	6.65608937799789	27.27	61.0238487280412	26.6999999999998	5.94883281598868	27.04	93.9289687630662	26.8999999999996	6.86681438105552	27.6700000000001	150.692206269014	26.9099999999999	6.29451488998711	28.6199999999999	260.837952862971
28.61	105.634922181025	27.3099999999999	28.369586844974	27.05	14.2919051610306	27.1899999999999	382.069015254046	28	-229.34038733797	27.51	-504.810365468984	27.1499999999999	-319.542012006082	28.3299999999999	2525.52881307099	27.1699999999998	-269.811497136061	27.46	-540.695333065059	27.3099999999999	-324.042152606012	27.6000000000001	4.528339975991	30.7399999999998	4911.35946114196	27.02	-12.633383614002	27.5	-4.88482229695819	26.71	0.0644440430050963	26.9899999999998	44.8789866260313	26.7800000000002	6.68738744502662	27.3900000000003	60.9764643540984	26.8099999999999	5.93466135092058	27.2000000000003	93.9824203779835	27.0099999999998	6.87372998106639	27.77	150.759939042018	27.0099999999998	6.27889659199354	28.7399999999998	260.945446139999
28.71	105.371535427935	27.41	28.213013635991	27.15	14.2680895610283	27.3	382.328432443046	28.1099999999999	-229.748357243921	27.6199999999999	-505.084455044994	27.27	-320.141793515063	28.4299999999998	2525.93346318804	27.28	-269.971647370994	27.5599999999999	-540.983449875057	27.4200000000001	-324.513038677992	27.71	4.49586102297417	30.8899999999999	4925.18109892706	27.1700000000001	-12.6823523110033	27.5999999999999	-4.91531214493079	26.8099999999999	0.0677017400221303	27.0999999999999	44.9335158019721	26.8800000000001	6.71598441601873	27.4900000000002	60.9364642170931	26.9099999999999	5.92036192699652	27.3000000000002	94.02708535697	27.1099999999997	6.87888903905787	27.8699999999999	150.832646688059	27.1599999999999	6.26466096105105	28.8499999999999	261.050030099
28.8200000000001	105.102020266941	27.51	28.0642190290337	27.26	14.2445860529961	27.4	382.591176712026	28.25	-230.160936174002	27.73	-505.359531677982	27.3699999999999	-320.731840851067	28.53	2526.32748888107	27.3799999999999	-270.127648298057	27.6700000000001	-541.26855832908	27.52	-324.982126100053	27.8099999999999	4.47022529999686	31.04	4938.70437260705	27.2800000000002	-12.7317456759783	27.71	-4.94308515897046	26.9100000000003	0.0741279210387802	27.2399999999998	44.9885843280526	26.98	6.7418802919974	27.5900000000001	60.9038483180484	27.0099999999998	5.9052614490156	27.4000000000001	94.0670473009959	27.2599999999998	6.88147766607017	27.98	150.909306751032	27.29	6.25180799704594	28.98	261.14972889593
28.9200000000001	104.827529169029	27.61	27.9214272469517	27.37	14.2206537550464	27.5	382.85761214604	28.3899999999999	-230.578124129011	27.8399999999999	-505.631272053961	27.4699999999998	-321.3112424271	28.6399999999999	2526.71069420205	27.4799999999998	-270.280824740098	27.77	-541.549850625074	27.6300000000001	-325.449414872992	27.9100000000001	4.4514328050127	31.1799999999998	4951.94613326305	27.3800000000001	-12.7857147469967	27.8099999999999	-4.96628618191153	27.02	0.0813175120129017	27.3499999999999	45.0447303560395	27.0799999999999	6.76694237699849	27.7000000000003	60.8742778460964	27.1100000000001	5.89085018293645	27.5100000000002	94.1023062109707	27.3699999999999	6.87958823004919	28.0799999999999	150.990033537028	27.3899999999999	6.24340969602599	29.1100000000001	261.247134550899
29.02	104.548119483979	27.7099999999999	27.7846382920188	27.4699999999999	14.1987582010188	27.61	383.127374660035	28.5	-230.991058502923	27.9400000000001	-505.903536135975	27.5699999999999	-321.879998241002	28.74	2527.08905442103	27.5899999999999	-270.436032552084	27.8799999999999	-541.828134563048	27.73	-325.914904996012	28.01	4.43951596992065	31.3600000000001	4965.09985655803	27.4900000000002	-12.8397522839805	27.9099999999999	-4.98491521591404	27.1199999999999	0.0872826940394589	27.46	45.0969924199853	27.1900000000001	6.78985513297903	27.8000000000002	60.8457370410633	27.2599999999998	5.87918107191854	27.6100000000001	94.1314206610286	27.4699999999998	6.87315913705788	28.2599999999998	151.074827046045	27.4899999999998	6.23802530003559	29.2199999999998	261.342512947977
29.14	104.267236680926	27.8199999999999	27.650173901975	27.5699999999999	14.1742820179616	27.71	383.391291082035	28.5999999999999	-231.40222686493	28.04	-506.176323924933	27.6799999999998	-322.438108295046	28.8499999999999	2527.45659426705	27.6899999999998	-270.590785090008	27.98	-542.100135544047	27.8399999999999	-326.37684610404	28.1200000000001	4.43550646400581	31.6599999999999	4978.13131474697	27.5900000000001	-12.8938582860201	28.02	-4.99739391000276	27.2800000000002	0.0920234680279464	27.5599999999999	45.1499076820028	27.29	6.81000740098625	27.9000000000001	60.8182259020396	27.3800000000001	5.86820117200659	27.71	94.1523814600487	27.5799999999999	6.86698312802037	28.3600000000001	151.155893094028	27.5999999999999	6.23474033704952	29.4099999999999	261.435864085001
29.25	103.980860203933	27.92	27.5171009450332	27.68	14.1518425790537	27.8099999999999	383.649361409994	28.7	-231.81162921594	28.1600000000001	-506.447215974958	27.78	-322.995942459102	28.9599999999998	2527.82505462301	27.79	-270.748478498035	28.0799999999999	-542.361246992073	27.9400000000001	-326.835155090976	28.22	4.43837261798308	31.8099999999999	4990.99712688803	27.7000000000003	-12.9505695649641	28.1700000000001	-5.0020439319951	27.3800000000001	0.0974535230398033	27.6599999999999	45.2034761430014	27.3899999999999	6.82627382695955	28	60.7959333460713	27.4899999999998	5.86143707892006	27.8099999999999	94.165188609054	27.6799999999998	6.85959963402638	28.4699999999998	151.22877345209	27.6999999999998	6.23373403402638	29.54	261.523415411943
29.35	103.693186955979	28.03	27.3863525540037	27.78	14.1314398830446	27.91	383.897641617068	28.8099999999999	-232.222148507958	28.28	-506.715049472973	27.8799999999999	-323.556288832037	29.0699999999999	2528.19443548901	27.8999999999999	-270.910412921012	28.23	-542.616075481078	28.05	-327.289831956023	28.3500000000001	4.4443185270211	32.02	5003.61848950502	27.8000000000002	-13.0060690009941	28.29	-4.99886528393745	27.48	0.101873318044454	27.7599999999998	45.2577039940252	27.5	6.84068728594411	28.1000000000004	60.774194325063	27.5899999999997	5.85524019595596	27.9200000000001	94.1698421080446	27.79	6.85083245002716	28.5700000000002	151.29471772002	27.7999999999997	6.23664744705366	29.6399999999999	261.606844526909
29.46	103.404216938998	28.15	27.2635869620217	27.88	14.1120324590247	28.02	384.136748651031	28.9099999999999	-232.626292764962	28.3799999999999	-506.979824418977	27.9799999999998	-324.116359314075	29.2299999999998	2528.56665751199	28	-271.078539200062	28.3399999999999	-542.864621012995	28.1500000000001	-327.735759239999	28.45	4.45348355299302	32.1599999999999	5016.00964962302	27.9000000000001	-13.0614187089577	28.3899999999999	-4.99177550898366	27.5799999999999	0.101900221011419	27.8600000000001	45.3143148140498	27.5999999999999	6.85504135196879	28.2200000000003	60.7530088390149	27.6900000000001	5.84964008498901	28.02	94.1735210710704	27.8899999999999	6.84085778107146	28.6700000000001	151.353725899071	27.9099999999999	6.24027762705737	29.7399999999998	261.691614519918
29.5600000000001	103.113239972004	28.26	27.1438501889634	27.99	14.0919659750125	28.17	384.366682511995	29.01	-233.02406198502	28.48	-507.241625819006	28.0799999999999	-324.66870213409	29.3699999999999	2528.93339960804	28.0999999999999	-271.250906493037	28.4400000000001	-543.111883411029	28.25	-328.163695081003	28.55	4.46586769601254	32.3200000000002	5028.13751836004	28	-13.1166186879454	28.4899999999998	-4.97792196199498	27.6900000000001	0.0975342310312044	27.9699999999998	45.371585023986	27.6999999999998	6.86933602503359	28.3300000000004	60.7323768880406	27.79	5.84460718494029	28.1700000000001	94.1736192339704	27.9899999999998	6.83060070400643	28.7799999999997	151.401450977005	28.0099999999998	6.24462457199115	29.8499999999999	261.777619234977
29.6600000000001	102.827582276973	28.36	27.0271422330097	28.0899999999999	14.0712404320311	28.29	384.582652364998	29.1199999999999	-233.411968148971	28.5899999999999	-507.500230010919	28.2299999999998	-325.215430159005	29.4699999999998	2529.29359145105	28.1999999999998	-271.419555248031	28.55	-543.356796296052	28.3599999999999	-328.582666281022	28.6500000000001	4.48147095494278	32.5500000000002	5040.13406605395	28.1700000000001	-13.1653834629333	28.5899999999997	-4.96312753296024	27.79	0.090569814005903	28.0700000000002	45.4274903049736	27.8000000000002	6.87451038197651	28.4300000000003	60.7144742300534	27.9000000000001	5.8391169980041	28.3099999999999	94.1701365990184	28.0899999999997	6.8200612209921	28.8800000000001	151.436923640063	28.1799999999998	6.24895395606018	29.9699999999998	261.864858672993
29.77	102.545546399028	28.4599999999999	26.9134630959798	28.24	14.050297824042	28.4	384.786351926095	29.25	-233.794196566009	28.71	-507.755251943991	28.3399999999999	-325.756543391094	29.5799999999999	2529.64336289801	28.3	-271.583408120023	28.6499999999999	-543.600426047078	28.47	-328.992672839036	28.76	4.49786165893329	32.71	5052.039641997	28.3000000000002	-13.209278330919	28.6999999999998	-4.94739222199314	27.8900000000003	0.0801769190275081	28.1799999999998	45.4828348580349	27.9000000000001	6.87615243896289	28.5300000000002	60.6972607899934	28	5.83249642897954	28.4100000000003	94.1760001660441	28.2599999999998	6.81110992206868	28.98	151.465068654034	28.29	6.2544223740133	30.0900000000001	261.953332833968
29.87	102.267787883989	28.5699999999999	26.7909789170062	28.3499999999999	14.0370917839618	28.5	384.977781196085	29.4099999999999	-234.170747234998	28.8099999999999	-508.004510311935	28.4399999999998	-326.296768233078	29.6799999999998	2529.98271395006	28.4099999999999	-271.743542454033	28.75	-543.838634491067	28.5699999999999	-329.408926756969	28.8600000000001	4.51068226095686	32.8499999999999	5063.72974414796	28.4000000000001	-13.2483032909931	28.7999999999997	-4.93801006700778	28	0.0646294359967214	28.29	45.5368144820341	28.0100000000002	6.87723619694225	28.6300000000001	60.6807365689974	28.1100000000001	5.82541857193064	28.52	94.186436583982	28.3599999999997	6.80269010297252	29.1399999999999	151.486908475022	28.3899999999999	6.26072919703802	30.1900000000001	262.045017559899
29.98	101.992297207971	28.67	26.6600448460395	28.4499999999999	14.0236686789876	28.61	385.156940176103	29.51	-234.545206373923	28.9100000000001	-508.251169768982	28.54	-326.845037067073	29.78	2530.31518138198	28.51	-271.898633427099	28.8499999999999	-544.072229429048	28.6800000000001	-329.828585944028	28.96	4.52129149596203	33.0099999999998	5075.21928134099	28.5	-13.2807576079585	28.9000000000001	-4.93551570093587	28.0999999999999	0.0463324359998296	28.5	45.5937181700392	28.1100000000001	6.87589434994607	28.7400000000002	60.667435515029	28.2799999999997	5.81875934096843	28.6200000000003	94.2014458539688	28.46	6.79428241801361	29.29	151.503182113061	28.5	6.26461900208142	30.3600000000001	262.137923208002
30.14	101.716993603986	28.77	26.5203057330154	28.55	14.0082549040699	28.71	385.324698734053	29.6199999999999	-234.920362801972	29.02	-508.493777103013	28.6399999999999	-327.397654219112	29.8799999999999	2530.63478992703	28.6099999999999	-272.048282494097	28.96	-544.300403060106	28.78	-330.25165040101	29.0599999999999	4.52857780692284	33.1500000000001	5086.44226591298	28.6100000000001	-13.3069574999354	29	-4.93990912400477	28.2000000000003	0.0272737399882317	28.5999999999999	45.649358728042	28.21	6.87344243601729	28.8400000000001	60.6593733890577	28.3800000000001	5.81026668692175	28.7200000000003	94.2219285880128	28.5699999999997	6.78594845805947	29.3899999999999	151.513889570083	28.5999999999999	6.2677159710347	30.52	262.231181518928
30.25	101.442452159972	28.87	26.3707173539842	28.65	13.9993744249978	28.8099999999999	385.489360174006	29.72	-235.296216516986	29.1400000000001	-508.732332313002	28.75	-327.954619688057	29.99	2530.94202594798	28.7099999999998	-272.19464056202	29.0599999999999	-544.524145108085	28.8800000000001	-330.675946605993	29.21	4.52830068695675	33.3499999999999	5097.44402424701	28.71	-13.3269029679468	29.1599999999999	-4.95109515293279	28.3000000000002	0.00745334705243295	28.6999999999998	45.70662407707	28.3200000000002	6.87049161592768	28.9400000000001	60.6565501919931	28.4899999999998	5.80048337701555	28.8200000000002	94.2464884229821	28.6700000000001	6.7776882229964	29.4899999999998	151.526009376084	28.6999999999998	6.27093458001582	30.6399999999999	262.323774142942
30.35	101.166630122975	28.9699999999999	26.2171396219628	28.76	13.9924098700703	28.91	385.650924496076	29.8199999999999	-235.67276752101	29.26	-508.964947694949	28.8499999999999	-328.508443787086	30.1599999999999	2531.23494778902	28.8199999999999	-272.335556725011	29.1600000000001	-544.743555728019	28.99	-331.101557664965	29.3099999999999	4.5214918069405	33.5700000000002	5108.12047030299	28.8100000000004	-13.340628148967	29.29	-4.96517470094204	28.4000000000001	-0.0131287409885772	28.7999999999997	45.7655142149633	28.4200000000001	6.86704189092779	29.0400000000004	60.6565867400377	28.5899999999997	5.78940941295514	28.9200000000001	94.2751253589904	28.77	6.77096228105256	29.5900000000001	151.544815414013	28.7999999999997	6.27427482709209	30.7600000000002	262.418693572954
30.45	100.887373340015	29.1	26.0586394040274	28.86	13.9873612390602	29.01	385.81333572904	29.9199999999998	-236.043112466973	29.3599999999999	-509.197093211924	28.9599999999998	-329.056338419036	30.3199999999999	2531.51480031806	28.9199999999998	-272.472592707004	29.27	-544.962686079089	29.0899999999999	-331.52848357804	29.4200000000001	4.50808383891399	33.7199999999998	5118.62268400705	28.9200000000001	-13.3519501620185	29.3899999999999	-4.98214776791883	28.5100000000002	-0.0375971900439254	28.9000000000001	45.8261241850551	28.5300000000002	6.86365561693947	29.1500000000001	60.6547463150946	28.6900000000001	5.77965467493868	29.0300000000002	94.3078393960377	28.8799999999997	6.76651258697802	29.6900000000001	151.570307683073	28.9099999999999	6.27489756607247	30.8600000000001	262.515939808964
30.5600000000001	100.604681810978	29.2199999999999	25.8976937540183	28.9599999999999	13.9834922230193	29.18	385.968283733064	30.02	-236.415085610929	29.46	-509.428768863927	29.0599999999999	-329.60109168107	30.4299999999998	2531.77466801196	29.02	-272.603797670058	29.3699999999999	-545.177485002	29.21	-331.956724346014	29.52	4.48537605893762	33.8600000000001	5128.88868096695	29.02	-13.3598068949823	29.5	-4.99999113799277	28.6100000000001	-0.0587021349929273	29.0099999999998	45.8901775630238	28.6300000000001	6.86030794201997	29.2600000000002	60.6529646150875	28.79	5.77118960291045	29.1600000000003	94.3375157230548	28.98	6.76497175402346	29.8000000000002	151.601849017084	29.0099999999998	6.27938228399216	30.96	262.615054032949
30.6600000000001	100.324711336953	29.3199999999999	25.738099565956	29.0599999999999	13.9795781610701	29.33	386.115768510081	30.1299999999999	-236.788686954014	29.5699999999999	-509.663099913951	29.2199999999998	-330.143505726028	30.53	2532.02095130803	29.1699999999998	-272.731122453024	29.48	-545.387119809106	29.3199999999999	-332.38988193898	29.6200000000001	4.45696044391752	34.0299999999997	5138.96953188703	29.1700000000001	-13.3641983459256	29.5999999999999	-5.01966312799595	28.7200000000003	-0.0764435759492699	29.1100000000001	45.9576743500065	28.73	6.85382491394648	29.3800000000001	60.6493059410695	28.9000000000001	5.76404375794937	29.2800000000002	94.3666963009946	29.0899999999997	6.76434773401979	29.9000000000001	151.63771977609	29.1700000000001	6.28772898107854	31.0700000000002	262.716142399995
30.77	100.045359017031	29.43	25.5798778910048	29.2299999999999	13.9768437149996	29.4399999999999	386.258094667028	30.27	-237.163251390939	29.6800000000001	-509.900171368031	29.3399999999999	-330.690770728097	30.6499999999999	2532.25220490299	29.27	-272.86237622809	29.5799999999999	-545.58867251103	29.4200000000001	-332.824215023038	29.73	4.42283699294421	34.2199999999998	5148.758600262	29.27	-13.368100078992	29.6999999999998	-5.03534084896273	28.8200000000002	-0.0926159790424208	29.25	46.0295998090032	28.8400000000001	6.85326745792736	29.48	60.6352303790345	29	5.75687852301598	29.3900000000003	94.395381128038	29.1900000000001	6.7631010219884	30	151.678889271011	29.2799999999997	6.30078590700123	31.1700000000001	262.82039360899
30.87	99.7666248509859	29.53	25.4230287270047	29.3399999999999	13.9731452229626	29.54	386.396054714055	30.3999999999999	-237.538746739006	29.78	-510.134603769984	29.4399999999998	-331.239466016086	30.76	2532.47255730605	29.3799999999999	-272.997558994007	29.6800000000001	-545.781076727053	29.52	-333.259723597052	29.8300000000002	4.38543737993768	34.48	5158.28436917297	29.3700000000003	-13.3756200319795	29.7999999999997	-5.0470242999836	28.9300000000003	-0.106389293023312	29.3600000000001	46.1047732779889	28.9400000000001	6.85304755597826	29.5800000000004	60.6127780040424	29.0999999999999	5.7504846199663	29.4900000000002	94.4187968540291	29.29	6.75936102504693	30.1700000000001	151.718581728005	29.3800000000001	6.3172825419997	31.29	262.926618960933
30.97	99.4898628180181	29.63	25.2735833989846	29.4399999999999	13.9605290530653	29.64	386.529648651049	30.5	-237.915172996964	29.8799999999999	-510.365413770955	29.54	-331.784865186023	30.8599999999999	2532.68200851801	29.4799999999998	-273.13540281807	29.78	-545.969596729037	29.6199999999999	-333.684814974049	29.9300000000001	4.34447748000366	34.7199999999998	5167.65799299196	29.7900000000004	-13.3867582069342	29.9099999999999	-5.05142113297552	29.0300000000002	-0.116037406996838	29.46	46.1843754170559	29.04	6.8501912079455	29.6900000000001	60.5819488150701	29.1999999999998	5.74407132694432	29.5900000000001	94.4401593940256	29.3999999999996	6.75499833505455	30.29	151.758648157056	29.48	6.33751951704653	31.4299999999998	263.032006260005
31.14	99.2104288969813	29.73	25.1310707400307	29.54	13.9469488369741	29.74	386.658876478009	30.5999999999999	-238.288943947964	29.99	-510.592122523008	29.6499999999999	-332.323272563031	30.9699999999998	2532.88161736805	29.5799999999999	-273.277175633098	29.8899999999999	-546.157089180042	29.73	-334.102331244026	30.03	4.29859855591985	34.8600000000001	5176.84771180598	29.8900000000003	-13.4036782440035	30.0099999999998	-5.05054311099684	29.1300000000001	-0.121560319939817	29.5599999999999	46.2658408140442	29.1799999999998	6.84469841394275	29.7900000000004	60.5423408600245	29.2999999999997	5.73763864497323	29.7000000000003	94.4594687490508	29.5	6.74986828903457	30.4000000000001	151.797327091003	29.5799999999999	6.36312101607928	31.5300000000002	263.135953132974
31.27	98.9350478749884	29.8399999999999	24.9958458999799	29.64	13.93240457503	29.85	386.783125226998	30.71	-238.66364580897	30.1500000000001	-510.816662086995	29.75	-332.855086879022	31.0799999999999	2533.07032502698	29.6799999999998	-273.421323868092	29.99	-546.347216150025	29.8299999999999	-334.512272406982	30.1900000000001	4.25009757793759	35.0299999999997	5185.80097145298	30	-13.4251288590121	30.1700000000001	-5.04439023200121	29.2800000000002	-0.117746546948183	29.6599999999999	46.3503338099827	29.29	6.83774698393336	29.8900000000003	60.4935145790932	29.4099999999999	5.73672199891462	29.8000000000002	94.4765628389632	29.5999999999999	6.74157165701672	30.5	151.832370302031	29.6900000000001	6.39276299204994	31.6399999999999	263.239061952959
31.37	98.6637197519258	29.9399999999999	24.8666145870402	29.75	13.9133698389742	29.95	386.903264769103	30.8099999999999	-239.037328184963	30.27	-511.039032463032	29.8499999999999	-333.380308136043	31.2099999999998	2533.24907182002	29.79	-273.565696615037	30.0999999999999	-546.536315571075	29.9300000000001	-334.917063171019	30.3199999999999	4.20513329800087	35.1900000000001	5194.54439257299	30.1600000000003	-13.4520451169919	30.3099999999999	-5.03459939397999	29.3800000000001	-0.107220147015141	29.77	46.4325278010165	29.3899999999999	6.82853750492995	30	60.4330612550257	29.5099999999998	5.74077862097511	29.9000000000001	94.4920994940048	29.71	6.73250766806177	30.6100000000001	151.864523362065	29.79	6.42209364798418	31.75	263.342351069923
31.47	98.401327873944	30.11	24.7370738210293	29.8499999999999	13.8855736030337	30.05	387.019295103073	30.9099999999999	-239.409991074922	30.3699999999999	-511.261138876989	29.9599999999998	-333.908017664044	31.3499999999999	2533.41785774899	29.8899999999999	-273.71244478104	30.25	-546.724287285087	30.04	-335.322964995953	30.4200000000001	4.16075580096731	35.4200000000001	5203.15694238798	30.2800000000002	-13.4805757629692	30.4099999999999	-5.02352796900141	29.48	-0.0936446029982108	29.8699999999999	46.5124227880551	29.4900000000002	6.81436089894305	30.1000000000004	60.3633896050724	29.6100000000001	5.7498085119505	30.0100000000002	94.5060787130387	29.8099999999999	6.72267632296553	30.71	151.893167168055	29.8899999999999	6.45111298706524	31.8600000000001	263.442879070908
31.58	98.1452183129932	30.2099999999999	24.6085998020362	29.9499999999999	13.8532868929815	30.18	387.128030132089	31.01	-239.788029175998	30.47	-511.482180604958	30.0599999999999	-334.440604151041	31.4699999999998	2533.57543794505	29.9899999999998	-273.858434298063	30.3499999999999	-546.907765047081	30.1400000000001	-335.73368591999	30.52	4.11703241400119	35.6199999999999	5211.60972538701	30.3800000000001	-13.5107207950114	30.5099999999998	-5.01117595899814	29.5799999999999	-0.0738952529673043	29.98	46.5869108479637	29.5900000000001	6.79465480902763	30.21	60.2926457850117	29.7199999999998	5.76485038300234	30.1700000000001	94.5185004979976	29.9200000000001	6.71414290400207	30.8099999999999	151.918301720002	30	6.47763082599795	32.3099999999999	263.540594875963
31.6800000000001	97.8953910699829	30.3199999999999	24.478715473947	30.05	13.8191391549753	30.3199999999999	387.237022063005	31.1199999999999	-240.16411688001	30.5799999999999	-511.702157648983	30.2299999999998	-334.975678909018	31.5699999999999	2533.72660444506	30.0899999999999	-274.003665165083	30.45	-547.090800015098	30.3	-336.145517905948	30.6200000000001	4.07755511400865	35.79	5219.85961919802	30.4900000000002	-13.5450094459202	30.6099999999997	-4.99956657995426	29.6800000000003	-0.0552219579503799	30.0799999999999	46.655953419986	29.6999999999998	6.76944408701274	30.3300000000004	60.2188940960104	29.8199999999997	5.78203470195149	30.29	94.5315896959755	30.02	6.70627479701125	30.9099999999999	151.937343529994	30.0999999999999	6.50009700598275	32.5	263.6346298749
31.78	97.6464312269627	30.42	24.3474418889491	30.16	13.7865255710494	30.42	387.346270896046	31.26	-240.538254187982	30.6800000000001	-511.92073583502	30.3299999999999	-335.512439784111	31.6699999999998	2533.87545117107	30.1999999999998	-274.153562973083	30.5599999999999	-547.276046171078	30.4100000000001	-336.553184185959	30.73	4.04527915895869	35.9400000000001	5227.91370546099	30.5900000000001	-13.5834417139904	30.71	-4.98724196700095	29.79	-0.0376247210169822	30.2399999999998	46.7195890639687	29.8000000000002	6.74190268500752	30.4400000000001	60.1440702370155	29.9200000000001	5.80422135192293	30.3900000000003	94.5428043480661	30.1299999999997	6.69907200403941	31.02	151.95229469407	30.2599999999998	6.51851152804284	32.6500000000001	263.72446429491
31.89	97.3997008019296	30.52	24.2153377899967	30.26	13.7542214799851	30.52	387.453472023026	31.3699999999999	-240.911106203953	30.78	-512.135039067971	30.4299999999998	-336.041539069015	31.77	2534.01710881997	30.3	-274.301236465021	30.6600000000001	-547.467487884092	30.51	-336.96042609597	30.8300000000002	4.01655495295472	36.1100000000001	5235.85076775998	30.7000000000003	-13.63028927301	30.8199999999997	-4.9737824889462	29.8900000000003	-0.0211035410302429	30.3499999999999	46.7763230540186	29.9000000000001	6.71203060096559	30.5400000000004	60.0722162550937	30.02	5.82868172898543	30.5	94.5521444530186	30.25	6.69155138803035	31.1700000000001	151.961903446022	30.3699999999999	6.53160387207663	32.8099999999999	263.809765020937
31.99	97.1551997949973	30.62	24.0824031790225	30.38	13.7244680739741	30.62	387.556657101072	31.47	-241.287303279023	30.8900000000001	-512.350446802998	30.53	-336.566397433103	31.8699999999999	2534.151319025	30.3999999999999	-274.444623467048	30.76	-547.662501226	30.6199999999999	-337.367243635981	30.9400000000001	3.99138249792941	36.6599999999999	5243.66418660895	30.8000000000002	-13.6758875229361	30.9200000000001	-4.95918814692686	29.9900000000002	-0.00658396697872377	30.46	46.8282146780439	30.0100000000002	6.67752283902701	30.6400000000003	59.9997208410059	30.1300000000001	5.85420621200683	30.6000000000004	94.5583833580486	30.3599999999997	6.68549467502544	31.2799999999997	151.968020795039	30.4699999999998	6.5391701759836	32.9099999999999	263.891720749939
32.13	96.9145396300064	30.7199999999999	23.9524276159955	30.4799999999999	13.6995341759985	30.72	387.657351493999	31.5699999999999	-241.662522086017	31	-512.56759071498	30.6399999999999	-337.087014877056	31.9699999999998	2534.27808178697	30.51	-274.584991912093	30.8699999999999	-547.863710125057	30.72	-337.778432778009	31.04	3.96673646798718	36.7799999999997	5251.28126290394	30.9100000000003	-13.7202364650193	31.02	-4.94477917300173	30.0900000000001	0.00560621697331953	30.5599999999999	46.8740832750427	30.1700000000001	6.63946581892105	30.75	59.9298230030172	30.29	5.88158552295681	30.7000000000003	94.5643051520619	30.46	6.67912013898331	31.3899999999999	151.968795731023	30.5700000000002	6.54180351398281	33.04	263.973143678982
32.26	96.6823643269663	30.8299999999999	23.8266435650303	30.5799999999999	13.68292066104	30.83	387.755555200101	31.6800000000001	-242.036762624025	31.1500000000001	-512.786399732022	30.7399999999998	-337.602936902044	32.0899999999999	2534.39941802105	30.6099999999999	-274.721073865067	30.97	-548.066019720068	30.8199999999999	-338.195981348008	31.1800000000001	3.94728504795694	37.0099999999998	5258.70199664496	31.0100000000002	-13.7631994499543	31.1700000000001	-4.93051591899984	30.2000000000003	0.0147201279787623	30.6599999999999	46.9139288439919	30.27	6.59898834499018	30.8500000000004	59.8625227410139	30.4000000000001	5.91081966194906	30.8000000000002	94.5699098350588	30.5699999999997	6.6730301990674	31.4899999999998	151.971088034088	30.6799999999998	6.53990164300922	33.1799999999998	264.054033805905
32.36	96.4524882249407	30.93	23.7039345779522	30.68	13.6711266550265	30.93	387.849538591013	31.79	-242.414948676014	31.3	-513.006395004936	30.8399999999999	-338.12306604807	32.2299999999998	2534.51638655804	30.7099999999998	-274.854821445047	31.0699999999999	-548.265767945054	30.9300000000001	-338.619860749986	31.3	3.93073126792842	37.1500000000001	5266.01070190804	31.1600000000003	-13.8041965349203	31.29	-4.91639838799074	30.3000000000002	0.0155462780639937	30.7599999999998	46.9493297590589	30.3699999999999	6.55491260692997	30.96	59.7966663769967	30.5	5.9386252519289	30.9100000000003	94.5759002989917	30.6700000000001	6.66867890299727	31.5900000000001	151.977145931028	30.7799999999997	6.53276667208047	33.3499999999999	264.135505408944
32.46	96.2249113249527	31.03	23.5855949459847	30.79	13.6614114030635	31.03	387.940774393996	31.8899999999999	-242.794106854944	31.4100000000001	-513.227717027007	30.9499999999998	-338.641796719003	32.3699999999999	2534.63353597499	30.8099999999999	-274.989380676061	31.23	-548.466616866108	31.03	-339.04309503896	31.4000000000001	3.91359000298053	37.29	5273.17657273295	31.2800000000002	-13.8422926539761	31.4000000000001	-4.90078968300622	30.4100000000003	0.0107087290643904	30.8699999999999	46.9855673610482	30.4699999999998	6.50803801795519	31.0600000000004	59.734662630035	30.5999999999999	5.96834541795488	31.0100000000002	94.5837476219822	30.77	6.66366702000687	31.6999999999998	151.984680090095	30.8800000000001	6.52475039407818	33.5500000000002	264.211304534911
32.5600000000001	95.9956195359837	31.13	23.475364647993	30.89	13.6580459300149	31.18	388.029262608029	31.99	-243.174237161952	31.51	-513.449785826992	31.05	-339.154145853058	32.4799999999998	2534.74557749701	30.9199999999998	-275.125577336098	31.3499999999999	-548.66910917508	31.1300000000001	-339.459422753976	31.51	3.8988111659819	37.5299999999997	5280.19207757302	31.3800000000001	-13.877487807008	31.5	-4.88696884201545	30.5100000000002	0.00387096304166334	30.9699999999998	47.0215225700485	30.5799999999999	6.4610736569648	31.2200000000003	59.6741027800363	30.6999999999998	5.99676675199134	31.1600000000003	94.593451805963	30.8799999999997	6.65799455202887	31.8000000000002	151.995853374046	30.9899999999998	6.51585281104872	33.6599999999999	264.281380107946
32.6700000000001	95.7663975290188	31.24	23.3718674860484	31	13.6567592099937	31.3	388.118189331067	32.0999999999999	-243.552264357959	31.6099999999999	-513.673318772021	31.1599999999999	-339.654967739079	32.5799999999999	2534.85190878007	31.02	-275.262857844041	31.45	-548.874428049999	31.28	-339.865135858986	31.6100000000001	3.88977488398723	37.6999999999998	5287.03430610597	31.48	-13.9094604579668	31.6099999999997	-4.87493586501841	30.6199999999999	-0.00496702000418736	31.0700000000002	47.0599347810321	30.6799999999998	6.41401952293563	31.3200000000002	59.6115773930705	30.8099999999999	6.02388925199193	31.29	94.604967447026	30.98	6.65304391304744	31.9000000000001	152.010665782996	31.0900000000001	6.50993443400694	33.7800000000002	264.345783204931
32.77	95.5372453059908	31.3399999999999	23.2751034590137	31.0999999999999	13.6575512450463	31.4	388.200688999063	32.25	-243.930194469954	31.72	-513.898315863003	31.26	-340.146651065083	32.6799999999998	2534.95465331105	31.1799999999998	-275.398699535003	31.5599999999999	-549.080705400002	31.3900000000001	-340.263942390948	31.71	3.88648115699652	37.9000000000001	5293.77527621205	31.5800000000004	-13.9358370869331	31.71	-4.86469075292462	30.7200000000003	-0.0144486209592287	31.1799999999998	47.1035354920559	30.7800000000002	6.37099140794817	31.4300000000003	59.5543172390762	30.9099999999999	6.04940794994491	31.3900000000003	94.6186570599821	31.0899999999997	6.65099654406731	32.0099999999998	152.032337972059	31.1900000000001	6.50360699398789	33.9000000000001	264.405382439008
32.87	95.3094622809658	31.4399999999999	23.1839188560343	31.24	13.6585643580247	31.51	388.276761610086	32.3699999999999	-244.308027497027	31.8199999999999	-514.121901003932	31.3699999999999	-340.62919583107	32.79	2535.049717167	31.29	-275.527676820047	31.6600000000001	-549.285287246107	31.49	-340.65862758905	31.8099999999999	3.88311834296928	38.04	5300.415191247	31.6900000000001	-13.9566176929975	31.8099999999999	-4.85211740897284	30.8200000000002	-0.0264474130062808	31.2799999999997	47.1522861430458	30.8800000000001	6.32652612500806	31.5300000000002	59.5003320420346	31.0099999999998	6.0704629599968	31.4900000000002	94.6345206430124	31.27	6.64967100306058	32.1500000000001	152.058199988005	31.2999999999997	6.49858170299922	34	264.460697580944
32.98	95.0827234270264	31.55	23.0991028950029	31.3399999999999	13.6573474420629	31.61	388.349749082067	32.47	-244.685752358919	31.9200000000001	-514.344874093922	31.4699999999998	-341.114241056061	32.8899999999999	2535.14196965	31.3899999999999	-275.655215287998	31.76	-549.485820402083	31.5899999999999	-341.052938930034	31.9100000000001	3.88260044394428	38.23	5306.897883121	31.7900000000004	-13.9701608050018	31.9099999999999	-4.84118620693152	30.9300000000003	-0.0400401650040294	31.3899999999999	47.2061867329785	30.9900000000002	6.28250431202559	31.6400000000003	59.4496218039922	31.1100000000001	6.08705428294343	31.6000000000004	94.6525581970263	31.3999999999996	6.65158993399473	32.27	152.086957286087	31.4099999999999	6.49490766409144	34.1100000000001	264.511150031922
33.14	94.8570287449684	31.65	23.0192865609524	31.4499999999999	13.6563516040269	31.71	388.42058244802	32.5799999999999	-245.058084680977	32.02	-514.567235133995	31.5699999999999	-341.604290233022	33	2535.23047162901	31.4899999999998	-275.786364013015	31.8699999999999	-549.684928798001	31.7	-341.443128936021	32.01	3.88492745992153	38.3899999999999	5313.20148823795	31.8900000000003	-13.9820230829173	32.0099999999998	-4.83189714793753	31.0300000000002	-0.0543013260312364	31.4899999999998	47.2639509980581	31.0900000000001	6.24123096793028	31.7400000000002	59.406079908058	31.2599999999998	6.09930691291538	31.7000000000003	94.6760761339647	31.5	6.65481009104951	32.3899999999999	152.118609866989	31.5099999999998	6.49401015505191	34.27	264.557300396973
33.26	94.6316238629379	31.75	22.9406802940275	31.55	13.6533080210484	31.8099999999999	388.487736347088	32.6800000000001	-245.429347790946	32.1600000000001	-514.789511108006	31.6699999999998	-342.096839868077	33.1399999999999	2535.31359245005	31.5899999999999	-275.921122995101	31.97	-549.879051217999	31.8	-341.832503183014	32.1200000000001	3.89214635799817	38.6700000000001	5319.36175573696	32	-13.9948570879369	32.1700000000001	-4.82293000095524	31.1300000000001	-0.0689031139700091	31.5900000000001	47.3250407850401	31.1999999999998	6.20161967094646	31.8400000000001	59.3664673469902	31.3600000000001	6.10485467291255	31.8099999999999	94.6997641990492	31.5999999999999	6.66111320003893	32.5	152.154065881064	31.6100000000001	6.49529610097943	34.4299999999998	264.599148677917
33.37	94.4056517289482	31.85	22.8639434219531	31.65	13.6454567000328	31.92	388.551210779042	32.78	-245.799541688029	32.3	-515.008152029964	31.77	-342.588019340042	33.3	2535.39159319598	31.6899999999998	-276.057123023065	32.0699999999999	-550.070425859076	31.9100000000001	-342.219073848014	32.23	3.89958895698328	38.8400000000001	5325.40273436302	32.1600000000003	-14.0086927669927	32.29	-4.8166513660135	31.2800000000002	-0.0830986449500415	31.6900000000001	47.3899942470553	31.3000000000002	6.16254161695906	31.9500000000003	59.330784119993	31.4699999999998	6.10606373993505	31.9100000000003	94.7236223900063	31.71	6.67049926107666	32.5999999999999	152.185557396024	31.71	6.49836774607593	34.54	264.636694873957
33.47	94.1806539839263	31.9599999999999	22.7901923919944	31.76	13.6362985159622	32.02	388.611403589039	32.8899999999999	-246.166368190984	32.4300000000001	-515.223157899982	31.8799999999999	-343.072223053014	33.4199999999998	2535.464473866	31.8	-276.196733308097	32.23	-550.261337597021	32.01	-342.602869523034	32.3300000000002	3.9073894199646	38.9899999999998	5331.307609737	32.2800000000002	-14.0294924769933	32.3899999999999	-4.81306124390812	31.3800000000001	-0.096887919994515	31.7999999999997	47.45723301005	31.4000000000001	6.12399680596809	32.0500000000002	59.300623464992	31.5699999999997	6.10293411500606	32.0100000000002	94.7514736950552	31.8099999999999	6.67740776600567	32.71	152.213084415052	31.8200000000002	6.50506360204872	34.6599999999999	264.668824708906
33.5700000000001	93.9566306269626	32.11	22.7194272049474	31.86	13.6281940580147	32.18	388.666842050043	32.99	-246.532263510971	32.53	-515.434388226026	31.9799999999998	-343.555056604032	33.53	2535.53223446102	31.8999999999999	-276.339294466084	32.3399999999999	-550.449501555022	32.1099999999999	-342.990866157038	32.4400000000001	3.91608296001777	39.1599999999999	5337.06946854397	32.3800000000001	-14.0572562179386	32.5	-4.81374278194835	31.48	-0.110485085997425	31.9000000000001	47.521100830977	31.5	6.0878437119527	32.1500000000001	59.2727346530637	31.6700000000001	6.09417561599912	32.1700000000001	94.7773211570393	31.9099999999999	6.68663145506798	32.8099999999999	152.238441423037	31.9200000000001	6.51132727898585	34.7800000000002	264.701792132996
33.6700000000001	93.7387757160195	32.2199999999999	22.6475968059958	31.9599999999999	13.6173052460435	32.3099999999999	388.717526163077	33.0999999999999	-246.897227647992	32.6400000000001	-515.640601106952	32.0799999999999	-344.036519992073	33.6299999999999	2535.60016375502	32	-276.483980721082	32.4400000000001	-550.634375042023	32.23	-343.385006918993	32.54	3.92843486599759	39.3099999999999	5342.72096115205	32.48	-14.0919839899425	32.5999999999999	-4.81547069000499	31.5900000000001	-0.122942455959674	32	47.5827167880425	31.6100000000001	6.05498985692066	32.3100000000004	59.2442623700435	31.77	6.08300165299625	32.3400000000001	94.8011647740259	32.0099999999998	6.69817032701303	32.9099999999999	152.259269009051	32.0299999999997	6.51715877609149	34.9000000000001	264.73769209997
33.78	93.526635328999	32.3199999999999	22.570179000013	32.0599999999999	13.6044347440247	32.41	388.764145402092	33.25	-247.265168691001	32.76	-515.837572746932	32.2199999999998	-344.523969193006	33.7299999999998	2535.66907134405	32.1799999999998	-276.631617848011	32.55	-550.809483393095	32.3499999999999	-343.790409268991	32.6400000000001	3.93829972301774	39.54	5348.26045880095	32.5800000000004	-14.1339973259846	32.6999999999998	-4.81824496694117	31.6900000000001	-0.132560487031697	32.1100000000001	47.6420808830653	31.71	6.02340236696364	32.4100000000003	59.2198716660732	31.8800000000001	6.06941222599744	32.4400000000001	94.8230499500369	32.1199999999999	6.70783473003667	33.02	152.275567172069	32.1700000000001	6.52364774498437	35.0100000000002	264.769912040947
33.88	93.3202094670378	32.42	22.4916959820121	32.17	13.5887798879821	32.51	388.809689760024	33.4099999999999	-247.633247761996	32.8599999999999	-516.029554508009	32.3399999999999	-345.018973607012	33.8399999999999	2535.738957229	32.28	-276.786078558075	32.6499999999999	-550.976694697056	32.46	-344.201955747053	32.75	3.94464691692065	39.77	5353.67646639997	32.6900000000001	-14.1831405179573	32.8099999999999	-4.82206561400744	31.79	-0.140695776963184	32.2399999999998	47.6959425840278	31.8200000000002	5.98896545102434	32.5100000000002	59.1923317700775	31.98	6.05459472694747	32.54	94.8429312820736	32.2599999999998	6.7132670179717	33.1799999999998	152.292652236042	32.2799999999997	6.52923229006319	35.1300000000001	264.798451954903
33.99	93.111551970992	32.53	22.4144375030164	32.3199999999999	13.5716821649794	32.62	388.854159236075	33.51	-248.001464863023	32.97	-516.216685044924	32.4399999999998	-345.519963834022	33.9399999999998	2535.81425768505	32.3899999999999	-276.94897889603	32.75	-551.136008954018	32.5599999999999	-344.618750968948	32.8500000000001	3.94674085396218	39.9200000000001	5358.94371713505	32.7900000000004	-14.2334562569886	32.9099999999999	-4.83440092193632	31.8900000000003	-0.145474753935559	32.3499999999999	47.74683567598	31.9200000000001	5.95714229598343	32.6200000000003	59.1636329580751	32.0799999999999	6.04364087598697	32.6400000000003	94.8591704569708	32.3599999999997	6.71664863000387	33.3000000000002	152.306626063023	32.3800000000001	6.53220120204878	35.2600000000002	264.823311841951
34.15	92.9076346100146	32.63	22.3370345499916	32.43	13.5555926819961	32.72	388.894211917091	33.6099999999999	-248.369831075934	33.0799999999999	-516.400901898919	32.54	-346.015345521096	34.05	2535.89245708304	32.4899999999998	-277.118702816097	32.8599999999999	-551.293782225002	32.6600000000001	-345.028020657992	32.96	3.94258988194451	40.0799999999999	5364.13187043195	32.9000000000001	-14.2840589589923	33.0099999999998	-4.84657434697056	32	-0.147820648976449	32.4499999999998	47.792226376032	32.02	5.92605226302112	32.7200000000003	59.1337752269965	32.1799999999998	6.0314589529753	32.75	94.8678952390765	32.46	6.71797956704268	33.4099999999999	152.320034964987	32.4899999999998	6.53250537607164	35.4000000000001	264.844214719005
34.25	92.7084573859247	32.74	22.2608561359721	32.53	13.5380603310296	32.83	388.928169632095	33.72	-248.737023287958	33.1900000000001	-516.582205069994	32.6499999999999	-346.502615175041	34.1999999999998	2535.97449455401	32.5899999999999	-277.292263420009	32.96	-551.448888413006	32.77	-345.433512291038	33.0599999999999	3.93219400200451	40.23	5369.20057700195	33	-14.3351544969619	33.1700000000001	-4.85858588990595	32.0999999999999	-0.147733461972166	32.5499999999997	47.83252232005	32.1700000000001	5.89569535202372	32.8200000000002	59.1024765039947	32.29	6.01834286294434	32.8500000000004	94.8708981050004	32.5699999999997	6.71885567396657	33.52	152.332878941024	32.5900000000001	6.52903732100185	35.5	264.860599979897
34.35	92.5131632459397	32.8399999999999	22.1879423720566	32.63	13.5190851140123	32.93	388.956032383021	33.8199999999999	-249.103041500007	33.3299999999999	-516.759435897939	32.75	-346.984276288026	34.3	2536.06200075103	32.6999999999998	-277.468583362065	33.0599999999999	-551.603390903097	32.8699999999999	-345.831920292994	33.2	3.91817442994125	40.4699999999998	5374.22023067097	33.1700000000001	-14.3840903099317	33.29	-4.86660856893195	32.2000000000003	-0.147460256016529	32.6500000000001	47.8690658610503	32.2800000000002	5.86763503497423	32.9200000000001	59.0661568990072	32.3899999999999	6.00598568792066	32.9500000000003	94.8722626590097	32.6700000000001	6.72009083700686	33.6199999999999	152.344194686066	32.6900000000001	6.5227875020355	35.6100000000001	264.873083800921
34.5	92.324618766952	32.9399999999999	22.1165174830276	32.74	13.5015237780181	33.04	388.97780016805	33.9199999999998	-249.469938947982	33.4400000000001	-516.933529636958	32.8499999999999	-347.464653979046	34.4199999999998	2536.14809199701	32.8	-277.65003185209	33.1600000000001	-551.757289693001	32.97	-346.22349206802	33.3	3.90164272391758	40.6399999999999	5379.14993161598	33.27	-14.4308364489234	33.3899999999999	-4.87342299697957	32.3000000000002	-0.145595289950506	32.7599999999998	47.901318847039	32.3800000000001	5.84131954497025	33.02	59.0289641680783	32.4899999999998	5.99202125192733	33.0500000000002	94.8719888990581	32.77	6.72168505707305	33.73	152.355912809071	32.79	6.51375591905889	35.71	264.882881480958
34.6	92.1431935259989	33.11	22.0476256939719	32.8399999999999	13.4836027190204	33.18	388.997967153045	34.02	-249.833036798009	33.54	-517.104486286939	32.9499999999998	-347.942675261038	34.52	2536.23276829296	32.8999999999999	-277.832998858003	33.27	-551.909107710003	33.0799999999999	-346.607893320993	33.4100000000001	3.88135315893123	40.8000000000002	5384.00649421499	33.3800000000001	-14.4709455679504	33.5	-4.87902917291194	32.4100000000003	-0.14113923396053	32.8600000000001	47.9292812780159	32.48	5.81543334396883	33.1200000000003	58.9888825500111	32.5999999999999	5.97644955394117	33.1700000000001	94.8662538399958	32.8799999999997	6.73008243097684	33.8299999999999	152.368033309017	32.9000000000001	6.49958734209122	35.8400000000001	264.889993020915
34.7	91.9688875229667	33.2199999999999	21.9802227800301	32.9399999999999	13.465321934973	33.3	389.014224409038	34.1299999999999	-250.194822618028	33.6400000000001	-517.270594000024	33.0599999999999	-348.42173155107	34.6299999999999	2536.31199602501	33.01	-278.014997738069	33.3699999999999	-552.061129829099	33.22	-346.985458346012	33.51	3.85730573498222	40.96	5388.75569071797	33.48	-14.5060930390173	33.5999999999999	-4.88184394998825	32.5100000000002	-0.133877938992555	32.9699999999998	47.9589245579746	32.5799999999999	5.78811795594447	33.2400000000002	58.9491627730467	32.6999999999998	5.96056654001131	33.3300000000004	94.8618873329679	32.98	6.74049022006784	33.9299999999998	152.376522721056	33	6.48525263602551	35.9400000000001	264.894418418976
34.8100000000001	91.801877106036	33.3199999999999	21.915996013945	33.05	13.4551368789744	33.4	389.026571935005	34.29	-250.555296407924	33.74	-517.430048426945	33.2199999999998	-348.89843143003	34.74	2536.383833537	33.1699999999998	-278.19732863702	33.48	-552.213356052107	33.3199999999999	-347.354160866985	33.6100000000001	3.82570349302114	41.1500000000001	5393.41475002004	33.5900000000001	-14.5362788609873	33.6999999999998	-4.88335529098549	32.6100000000001	-0.124759092955173	33.0700000000002	47.9887985979985	32.6799999999998	5.75846586093576	33.3400000000001	58.9126601510088	32.7999999999997	5.94072361491271	33.4300000000003	94.8588893810438	33.0799999999999	6.75290842502818	34.04	152.385979436076	33.1700000000001	6.47075179904277	36.0500000000002	264.894062723897
34.9100000000001	91.6372457909347	33.42	21.860400726041	33.15	13.4522448889811	33.5	389.034320259043	34.3999999999999	-250.910550081016	33.8399999999999	-517.587073363984	33.3199999999999	-349.36817594803	34.8999999999999	2536.44807357705	33.28	-278.378691409102	33.5799999999999	-552.369990262036	33.4200000000001	-347.70888342598	33.72	3.78931172201646	41.3299999999999	5397.99120944599	33.6900000000001	-14.5587480290033	33.7999999999997	-4.88464875093086	32.71	-0.115482238015829	33.1799999999998	48.0203534890506	32.79	5.72850993194152	33.4500000000003	58.8747096350062	32.9000000000001	5.92056937500729	33.5300000000002	94.8598473460152	33.1799999999998	6.76733704506205	34.1799999999998	152.396403454077	33.29	6.45452293906601	36.1500000000001	264.895538504902
35.01	91.4749935769805	33.53	21.8089147169849	33.26	13.4574486260135	33.6	389.042102882058	34.5	-251.259782835973	33.96	-517.737417447961	33.4299999999998	-349.826607606019	35.01	2536.50471614606	33.3799999999999	-278.55773601209	33.6900000000001	-552.531865147103	33.53	-348.05474348002	33.8199999999999	3.74840653194042	41.5900000000001	5402.49656408696	33.7900000000004	-14.5724384290133	33.9099999999999	-4.88572432800538	32.8099999999999	-0.106047375993512	33.3499999999999	48.0541468190268	32.8899999999999	5.69825016793857	33.5500000000002	58.8353112250388	33	5.90309093195174	33.6300000000001	94.8621738640441	33.29	6.78445635696789	34.3099999999999	152.402478449062	33.3899999999999	6.43648689106158	36.3000000000002	264.89744114599
35.13	91.3217365059609	33.63	21.7604019510418	33.36	13.4725466140253	33.7	389.049919806098	34.6099999999999	-251.602994669952	34.0599999999999	-517.880942025954	33.53	-350.275295806	35.1599999999999	2536.54932496602	33.4899999999998	-278.730895559079	33.79	-552.698148019999	33.6300000000001	-348.391741031037	33.9200000000001	3.70298792097401	41.73	5406.91208664498	33.9000000000001	-14.5833073689801	34.0099999999998	-4.88848736995351	32.9200000000001	-0.0954900920078217	33.4499999999998	48.0859212300402	32.9900000000002	5.66375925495777	33.6500000000001	58.7954030020228	33.0999999999999	5.88316700395808	33.7400000000002	94.8675072489777	33.3899999999999	6.80227431405456	34.4099999999999	152.407178689032	33.4899999999998	6.41816489007851	36.4099999999999	264.898862711902
35.24	91.171568716959	33.74	21.7114909629572	33.4699999999999	13.4974413219879	33.8099999999999	389.056257273069	34.71	-251.941102436945	34.1700000000001	-518.017700747009	33.6299999999999	-350.720122921075	35.5899999999999	2536.57941291704	33.5899999999999	-278.899786096076	33.8899999999999	-552.864836002072	33.73	-348.733545365008	34.03	3.65335146500456	41.9000000000001	5411.22557404799	34	-14.5922404359453	34.1700000000001	-4.89224078194184	33.02	-0.0871795720058799	33.5599999999999	48.1182105030484	33.0999999999999	5.62851009999576	33.7600000000002	58.7525271740788	33.2599999999998	5.86588931093956	33.8400000000001	94.8797197370368	33.4899999999998	6.82079091598098	34.5099999999998	152.409534859999	33.5900000000001	6.39955693497996	36.52	264.899803202979
35.35	91.0267717679289	33.8399999999999	21.6561504320225	33.5699999999999	13.5322302810437	33.91	389.067649125082	34.8099999999999	-252.274501313991	34.3399999999999	-518.148676958958	33.7299999999998	-351.167910023037	35.79	2536.59595953206	33.6899999999998	-279.064407622059	34	-553.034121573091	33.8299999999999	-349.084111107004	34.2	3.60192883397303	42.0500000000002	5415.47737558597	34.1600000000003	-14.5990317539599	34.29	-4.89698456294718	33.1199999999999	-0.0819458680325624	33.6599999999999	48.151014638961	33.1999999999998	5.59809071796735	33.8600000000001	58.704643666033	33.3699999999999	5.85125785300988	33.9500000000003	94.8949390930238	33.5899999999997	6.83857183798864	34.6199999999999	152.409546963099	33.6999999999998	6.38151899306649	36.6300000000001	264.900262617971
35.45	90.8873456610308	33.9399999999999	21.5983715700077	33.67	13.5769134909651	34.01	389.080940521012	34.9199999999998	-252.603191299954	34.46	-518.275931496987	33.8399999999999	-351.613930710073	35.8999999999999	2536.59896481099	33.8	-279.225921164993	34.1099999999999	-553.204878635029	33.9400000000001	-349.439483630022	34.3199999999999	3.54872002696993	42.21	5419.648211903	34.2800000000002	-14.6073022040127	34.3899999999999	-4.90654569591698	33.29	-0.0775419149476875	33.77	48.1853669680277	33.3099999999999	5.57093763700323	33.96	58.6553323660155	33.4699999999998	5.83538728994881	34.0500000000002	94.9082174670366	33.6999999999998	6.85293259903119	34.7199999999998	152.409031621005	33.7999999999997	6.36336122806824	36.7399999999998	264.899624781947
35.5500000000001	90.7492001040282	34.1	21.5381543760031	33.77	13.6199396880556	34.16	389.09613146302	35.02	-252.926085030936	34.5599999999999	-518.402629014986	33.9399999999998	-352.058184981047	36	2536.591971603	33.8999999999999	-279.383928180096	34.24	-553.377107187089	34.04	-349.796573443996	34.4200000000001	3.49397222498737	42.4400000000001	5423.75493407894	34.3800000000001	-14.6153410139505	34.5	-4.91380485198079	33.3900000000003	-0.075373455956651	33.8699999999999	48.2187020739957	33.4099999999999	5.54760262400578	34.0600000000004	58.6004455170723	33.5799999999999	5.81656833992383	34.21	94.9190140480596	33.7999999999997	6.86387320104132	34.8200000000002	152.405204908064	33.9000000000001	6.34508363998521	36.8400000000001	264.896674393981
35.65	90.6140462849407	34.2199999999999	21.4740994770182	33.88	13.6630824780468	34.3099999999999	389.109802667008	35.1199999999999	-253.241649523943	34.6600000000001	-518.528769515001	34.05	-352.498050149052	36.1499999999999	2536.57111934899	34	-279.540068034066	34.3499999999999	-553.553217843046	34.1400000000001	-350.155714842003	34.52	3.43879698493765	42.5900000000001	5427.77688083402	34.48	-14.6268859499514	34.5999999999999	-4.92166664992055	33.4900000000002	-0.0764398199635252	33.9699999999998	48.2492963819823	33.5100000000002	5.52940121792744	34.2200000000003	58.5419988830154	33.6799999999998	5.79651028397166	34.3099999999999	94.927869649041	33.8999999999996	6.87145523397703	34.9200000000001	152.398066824048	34	6.32922488603072	36.9400000000001	264.89080907993
35.76	90.4818842059285	34.3199999999999	21.4072510990491	33.9799999999999	13.7063418600292	34.41	389.123393191085	35.24	-253.549884777954	34.76	-518.656064841025	34.1499999999999	-352.930134796111	36.29	2536.54430222002	34.1699999999998	-279.694340727019	34.45	-553.733310761004	34.25	-350.516573529944	34.6200000000001	3.38446682201266	42.7399999999998	5431.73718128105	34.5900000000001	-14.6402616409205	34.6999999999998	-4.92815843301742	33.5900000000001	-0.0807410069683101	34.0700000000002	48.2786035670415	33.6100000000001	5.51633342001878	34.3200000000002	58.4804210360517	33.7799999999997	5.77240699999493	34.4200000000001	94.9317774020528	34.0099999999998	6.8738401249675	35.02	152.388074419036	34.1700000000001	6.31450446508097	37.0500000000002	264.885021331907
35.86	90.3485169609439	34.42	21.337609240959	34.0799999999999	13.7460605869819	34.51	389.136903036047	35.3499999999999	-253.850790792967	34.8799999999999	-518.786319344031	34.3099999999999	-353.357830339064	36.3899999999999	2536.51346187405	34.28	-279.843295207002	34.5599999999999	-553.917285783086	34.3599999999999	-350.879232613011	34.73	3.33194607901532	42.8899999999999	5435.61895708206	34.6900000000001	-14.6554680879945	34.8099999999999	-4.93534804195406	33.7000000000003	-0.0896483229553269	34.1799999999998	48.3080737200225	33.7199999999998	5.5081453559751	34.4200000000001	58.4109752550148	33.8899999999999	5.74790708299133	34.52	94.9307373080046	34.1099999999997	6.8724024409903	35.1799999999998	152.371444954042	34.2799999999997	6.30092237906865	37.1599999999999	264.873873019951
35.96	90.220184208988	34.53	21.2664813129777	34.24	13.7796092100189	34.62	389.148611872088	35.46	-254.148617937972	34.98	-518.919616380003	34.4199999999998	-353.781136779048	36.52	2536.483069106	34.3799999999999	-279.988231619086	34.6600000000001	-554.105545602056	34.47	-351.247893760046	34.8300000000002	3.28130208197308	43.0299999999997	5439.43920999197	34.7900000000004	-14.6752602959168	34.9099999999999	-4.94214992295383	33.8000000000002	-0.10226998597318	34.3400000000001	48.3362567520089	33.8200000000002	5.50429952193099	34.5300000000002	58.3383982610712	33.9899999999998	5.71936193694	34.6300000000001	94.9221620020353	34.2599999999998	6.86576761597735	35.29	152.348178430088	34.3800000000001	6.29341705598563	37.29	264.857364145996
36.13	90.0947794000331	34.63	21.1913902589913	34.3399999999999	13.809617177003	34.72	389.15629600001	35.5599999999999	-254.446916908023	35.0999999999999	-519.059166215015	34.52	-354.206133016078	36.6199999999999	2536.45187904806	34.4899999999998	-280.131578953046	34.76	-554.293206371085	34.5699999999999	-351.622202545968	34.9300000000001	3.23328933791345	43.1900000000001	5443.18702632199	34.9000000000001	-14.7007003789668	35.0099999999998	-4.94856407601674	33.9000000000001	-0.116373112973633	34.4400000000001	48.3648762390203	33.9200000000001	5.50477106401104	34.6300000000001	58.2626900550167	34.0899999999997	5.68677156297781	34.73	94.9086388479827	34.3699999999999	6.8540641909749	35.3899999999999	152.317524518025	34.4899999999998	6.28869112506436	37.5100000000002	264.836899324905
36.24	89.9709098119956	34.73	21.1123360810461	34.4399999999999	13.8326316350685	34.8199999999999	389.155855749095	35.6599999999999	-254.745687701984	35.28	-519.200723122026	34.6199999999999	-354.632016896062	36.7299999999998	2536.41989170103	34.5899999999999	-280.276753712997	34.8699999999999	-554.481100777025	34.6700000000001	-352.002513395973	35.03	3.19149982396993	43.4200000000001	5446.863151549	35	-14.7313097319284	35.1599999999999	-4.950790828957	34.0100000000002	-0.132922119973955	34.54	48.3934277719982	34.02	5.51348729800338	34.73	58.1809768550556	34.1999999999998	5.65595321495493	34.8300000000004	94.8939475359794	34.48	6.83928421301516	35.4899999999998	152.282575605	34.5900000000001	6.28522335205162	37.6300000000001	264.813386491937
36.34	89.8492579880212	34.8299999999999	21.0327112910136	34.55	13.8499747760079	34.93	389.148804878005	35.76	-255.044013468023	35.3900000000001	-519.344372105024	34.7199999999998	-355.058788420024	36.8499999999999	2536.39236818401	34.6999999999998	-280.422290236061	34.97	-554.669228820103	34.77	-352.380442490016	35.2	3.15836520996982	43.5700000000002	5450.47978874504	35.1600000000003	-14.7685660939487	35.2799999999997	-4.95465307096765	34.1100000000001	-0.14854781898066	34.6399999999999	48.4204166240261	34.1700000000001	5.52697531793456	34.8300000000004	58.0957164530673	34.3499999999999	5.62417828791695	34.9400000000001	94.8780880639788	34.5799999999999	6.82142768198446	35.5999999999999	152.244301004089	34.6999999999998	6.2830137360379	37.7600000000002	264.786825646979
36.4400000000001	89.7275423679957	34.93	20.9585472119898	34.65	13.8615490679967	35.03	389.131325019093	35.8699999999999	-255.34347616599	35.49	-519.489129815952	34.8199999999999	-355.476205843047	36.9599999999998	2536.36807059502	34.8	-280.568188521102	35.0699999999999	-554.856897650097	34.8699999999999	-352.752035203025	35.3199999999999	3.13145382494895	44.1599999999999	5454.05241535002	35.27	-14.8136219279422	35.3899999999999	-4.95901869999216	34.21	-0.162420159995236	34.7399999999998	48.4458427939671	34.27	5.53964710695709	34.9400000000001	58.0089489250213	34.46	5.59144678197754	35.04	94.8597629670758	34.6799999999998	6.80049459799648	35.6999999999998	152.202700714042	34.7999999999997	6.28109238903107	37.8600000000001	264.756419638957
36.5500000000001	89.6057629520328	35.03	20.8838125209923	34.76	13.867354511035	35.17	389.106571013031	35.97	-255.644075792929	35.5899999999999	-519.632935419963	34.9299999999998	-355.888995571036	37.0799999999999	2536.34699893507	34.8999999999999	-280.714364888013	35.24	-555.046963932	34.97	-353.122222713978	35.4200000000001	3.11016463092528	44.3499999999999	5457.53659603099	35.3700000000003	-14.8628563520106	35.4899999999998	-4.96163301500019	34.3200000000002	-0.174539143017682	34.8400000000001	48.469049415985	34.3699999999999	5.55150266598048	35.0400000000004	57.9206742710312	34.5599999999999	5.56152641092922	35.1400000000003	94.8452175590546	34.79	6.7778028610519	35.8000000000002	152.15828796704	34.9000000000001	6.28103096005361	37.9699999999998	264.721776920965
36.65	89.4860005049622	35.1999999999999	20.8085072180211	34.86	13.8733009860061	35.28	389.075271772072	36.0799999999999	-255.94484648002	35.6900000000001	-519.775788916945	35.03	-356.297157602057	37.1999999999998	2536.32915320406	35	-280.862485817011	35.3499999999999	-555.236571000023	35.0799999999999	-353.49384711003	35.52	3.09543585899519	44.5500000000002	5460.93233078795	35.4700000000003	-14.917980141945	35.5899999999997	-4.96804306294507	34.4200000000001	-0.178526432932813	34.9499999999998	48.4926019040586	34.4699999999998	5.5613161139263	35.1400000000003	57.8293058520103	34.6700000000001	5.53612645694557	35.3400000000001	94.8349926510446	34.8899999999999	6.75395489099628	35.9000000000001	152.11282423104	35.0099999999998	6.28282945001502	38.0799999999999	264.683927157989
36.75	89.3708182829869	35.3	20.7310348849887	34.9699999999999	13.8797686570342	35.39	389.036698382029	36.24	-256.249179685028	35.8	-519.918169155972	35.1299999999999	-356.704387613036	37.3299999999999	2536.31693164198	35.0999999999999	-281.012152761036	35.46	-555.422500439022	35.22	-353.866908394025	35.6200000000001	3.08497053993051	44.6700000000001	5464.27288135806	35.5800000000004	-14.9752555289524	35.6999999999998	-4.97534422493118	34.52	-0.176969458038911	35.0499999999997	48.5165002570511	34.5700000000002	5.56870905495543	35.25	57.735283227089	34.77	5.51353763796669	35.4400000000001	94.8285474299837	34.9899999999998	6.72895068601065	36	152.066309507063	35.1700000000001	6.28051188107293	38.1799999999998	264.643472727926
36.85	89.2589867689821	35.41	20.6526898130051	35.0699999999999	13.8863773589719	35.49	388.991720715012	36.3599999999999	-256.561935112927	35.9000000000001	-520.06341975698	35.2399999999998	-357.119770989016	37.4399999999998	2536.30647369107	35.2199999999998	-281.164516472018	35.5599999999999	-555.600990024004	35.3299999999999	-354.247668023049	35.72	3.07749615899411	44.8099999999999	5467.55889120902	35.6800000000003	-15.0356175819297	35.7999999999997	-4.98550915995111	34.6199999999999	-0.172492278011305	35.1599999999999	48.5424838469726	34.6799999999998	5.57288207392048	35.3500000000004	57.638177823037	34.8699999999999	5.49321718597184	35.54	94.8265847910079	35.0999999999999	6.70702805098244	36.1500000000001	152.022941523001	35.2999999999997	6.27879607202431	38.3400000000001	264.597421137978
36.96	89.1498947900118	35.51	20.5734720029795	35.2299999999999	13.8921669680485	35.59	388.943439739023	36.47	-256.883112765991	36.01	-520.209718849969	35.3499999999999	-357.538324669008	37.54	2536.297779351	35.3199999999999	-281.321455658031	35.6600000000001	-555.772139912051	35.4300000000001	-354.629864537969	35.8199999999999	3.07013012695734	44.9699999999998	5470.76489096798	35.7800000000002	-15.0973806579486	35.9000000000001	-4.99492831295356	34.7200000000003	-0.163723586979359	35.27	48.5678132799876	34.7800000000002	5.57408904501244	35.46	57.5451350800904	34.9699999999998	5.4755943259579	35.6500000000001	94.8269387789651	35.2599999999998	6.6868124180246	36.3099999999999	151.981848239075	35.4000000000001	6.27768202502921	38.4899999999998	264.551210514924
37.0600000000001	89.0421107650354	35.62	20.4925171119612	35.3299999999999	13.9040379569906	35.6899999999999	388.893575781026	36.5699999999999	-257.208462273979	36.1400000000001	-520.356983079978	35.4499999999998	-357.960048653013	37.6399999999999	2536.28425434101	35.4299999999998	-281.483242519016	35.76	-555.935950103049	35.53	-355.00929627301	35.9300000000001	3.06280511699697	45.1100000000001	5473.89088063403	35.8900000000003	-15.163073987992	36.0099999999998	-5.00360168393854	34.8200000000002	-0.151555168940831	35.3699999999999	48.5952279479989	34.8800000000001	5.57286747300623	35.5600000000004	57.4514182760595	35.0699999999997	5.45965940796123	35.75	94.8318273510722	35.3599999999997	6.66967835400101	36.4099999999999	151.943029656081	35.5099999999998	6.27223131004939	38.5999999999999	264.50392116999
37.22	88.9377412439671	35.7199999999999	20.4123021929945	35.4399999999999	13.9193608770256	35.8	388.843594611103	36.6699999999998	-257.536066592934	36.26	-520.502002179001	35.55	-358.379263450047	37.75	2536.26926701202	35.53	-281.64744806304	35.8699999999999	-556.098356128018	35.6400000000001	-355.382609613002	36.03	3.05827257591318	45.2599999999998	5476.947773897	35.9900000000002	-15.2301683430096	36.1700000000001	-5.01271362600164	34.9200000000001	-0.13821990296492	35.4699999999998	48.6247278520295	34.98	5.56924220893507	35.6600000000003	57.357027411058	35.1700000000001	5.44642208092228	35.8500000000004	94.839032552045	35.46	6.65499324702523	36.5099999999998	151.90723610101	35.6100000000001	6.27077062608805	38.71	264.45642171393
37.33	88.8381789479809	35.8199999999999	20.3328272480121	35.54	13.9381357290631	35.9	388.797595895994	36.78	-257.865925723991	36.3699999999999	-520.649021876011	35.6499999999999	-358.796771213065	37.8599999999999	2536.25281736697	35.6299999999999	-281.81260662609	35.97	-556.256704003999	35.74	-355.749450133999	36.1900000000001	3.04929092999373	45.48	5479.96512470104	36.0900000000001	-15.2991423249205	36.29	-5.01967557192984	35.0300000000002	-0.123717790984301	35.5799999999999	48.6568559640546	35.0900000000001	5.56321325495901	35.77	57.2638981871023	35.2799999999997	5.43295453792325	35.96	94.8447746919783	35.5699999999997	6.64123997705701	36.6100000000001	151.872503260051	35.7199999999998	6.27295090203006	38.8099999999999	264.408712147997
37.4300000000001	88.7420004539763	35.92	20.2540712250538	35.64	13.9590284310316	36	388.755579638087	36.8799999999999	-258.203335120925	36.48	-520.795166075004	35.75	-359.212571941043	37.9699999999998	2536.230553113	35.7299999999998	-281.97475828506	36.0699999999999	-556.410993732015	35.8399999999999	-356.115752560981	36.3099999999999	3.03950977593104	45.6300000000001	5482.90369377401	36.2600000000002	-15.3685181979881	36.3899999999999	-5.02448751899465	35.1300000000001	-0.108742647967119	35.6799999999998	48.6931070099672	35.1999999999998	5.55416805593723	35.8700000000003	57.1739473400612	35.3899999999999	5.42198538300909	36.0599999999999	94.849053772009	35.6700000000001	6.6309411849943	36.7199999999998	151.837579366088	35.8200000000002	6.27877213901229	38.9400000000001	264.360521853973
37.5400000000001	88.6492057619535	36.03	20.1779565220477	35.75	13.9843078060267	36.17	388.721375806085	36.98	-258.542605140974	36.8799999999999	-520.941066448927	35.8599999999999	-359.63008630506	38.1299999999999	2536.20148031905	35.8299999999999	-282.133903038016	36.23	-556.560851783047	35.9400000000001	-356.481516890995	36.4100000000001	3.02892911292929	45.7799999999997	5485.74800367601	36.3700000000003	-15.4315868379626	36.4899999999998	-5.02828157300428	35.2800000000002	-0.0945478060430105	35.7799999999997	48.7334809899949	35.3000000000002	5.54332519095624	35.98	57.0875471699992	35.4899999999998	5.41351461595241	36.2000000000003	94.8531672570425	35.77	6.62409687106447	36.8200000000002	151.80246442003	35.9200000000001	6.29009793101432	39.04	264.312647983957
37.64	88.5623329610326	36.13	20.1006935780015	35.8499999999999	14.0117050319759	36.33	388.693459039018	37.0899999999999	-258.883735784934	37	-521.084451987008	35.9599999999998	-360.051454096038	38.24	2536.16867872904	35.9299999999998	-282.291809083063	36.3399999999999	-556.706045421038	36.05	-356.84772580305	36.51	3.0181499819264	45.9200000000001	5488.51980930499	36.4700000000003	-15.4883482459809	36.5899999999997	-5.03331243294269	35.3800000000001	-0.0789543819337268	35.8899999999999	48.7758540640471	35.4000000000001	5.5317710809959	36.0800000000004	57.0079366870004	35.5999999999999	5.40833295792709	36.3300000000004	94.8570443359813	35.8699999999999	6.61947800097096	36.9200000000001	151.768135737029	36.02	6.30446292200304	39.1399999999999	264.265482084966
37.74	88.4798404109688	36.23	20.0222823920058	35.9599999999999	14.0432638610264	36.4399999999999	388.667253941094	37.24	-259.22672705201	37.1099999999999	-521.22532268595	36.0599999999999	-360.477129812011	38.3599999999999	2536.12906859905	36.04	-282.447208483063	36.4400000000001	-556.849431312003	36.21	-357.212420066048	36.6200000000001	3.00954359499883	46.0700000000002	5491.21911066004	36.5800000000004	-15.5378074149439	36.6999999999998	-5.03600516799452	35.48	-0.068340710981829	35.9899999999998	48.8218046050406	35.5	5.52073160599775	36.2200000000003	56.9367025270822	35.6999999999998	5.40714291992117	36.4300000000003	94.859127461973	35.98	6.61648215805144	37.0299999999997	151.731341302025	36.1700000000001	6.32186711300164	39.3099999999999	264.216783836901
37.85	88.3986257309743	36.3299999999999	19.9435580849467	36.0599999999999	14.0751032549815	36.54	388.643489425021	37.3799999999999	-259.571773702987	37.27	-521.363199698953	36.2299999999998	-360.907113453095	38.4599999999998	2536.08411224604	36.1799999999998	-282.603247264092	36.54	-556.991009455032	36.3199999999999	-357.575571086954	36.72	3.00540692296636	46.21	5493.83857949397	36.6800000000003	-15.5814793539548	36.7999999999997	-5.03635977690919	35.5900000000001	-0.0601193650027199	36.0900000000001	48.8697542400587	35.5999999999999	5.51058516293779	36.3300000000004	56.8734051330466	35.7999999999997	5.41007421793438	36.5300000000002	94.8590070330511	36.0799999999999	6.61510934105536	37.1999999999998	151.692081113083	36.27	6.34473704906213	39.4200000000001	264.167763892942
37.95	88.3199184389696	36.43	19.8632263619629	36.17	14.107603377056	36.65	388.623638214995	37.48	-259.909092249927	37.3699999999999	-521.496121798009	36.3399999999999	-361.326714037091	38.5699999999999	2536.03380966899	36.3	-282.755628651103	36.6399999999999	-557.134712498055	36.4200000000001	-357.930917406975	36.8199999999999	3.00573996594267	46.4299999999998	5496.38175765494	36.7800000000002	-15.6184289959356	36.9000000000001	-5.03716986293057	35.6900000000001	-0.0516662839800119	36.2399999999998	48.9167992560624	35.6999999999998	5.50213116503073	36.4300000000003	56.818044504098	35.9000000000001	5.41699713699018	36.6300000000001	94.856389759002	36.1799999999998	6.61296031898928	37.3099999999999	151.650228703033	36.3800000000001	6.36872093502916	39.54	264.116097324973
38.0500000000001	88.2443297049349	36.54	19.7812872260101	36.3199999999999	14.1407642280456	36.75	388.604599345058	37.5799999999999	-260.238682693966	37.48	-521.624387966995	36.4399999999998	-361.740914624079	38.6799999999998	2535.97816086904	36.3999999999999	-282.90462484108	36.75	-557.279997748083	36.52	-358.284720483994	36.9300000000001	3.01329937599348	46.5900000000001	5498.87376396305	36.8800000000001	-15.6503419819956	37.0099999999998	-5.03886334490744	35.79	-0.0429814689368868	36.3400000000001	48.9645599700452	35.8000000000002	5.49536961398189	36.5300000000002	56.7682119210531	36	5.42426904200966	36.7400000000002	94.8534415920221	36.3099999999999	6.61589568096588	37.4099999999999	151.607909488007	36.48	6.39381877101641	39.6599999999999	264.061784132991
38.1800000000001	88.1724218589852	36.64	19.6963644769994	36.42	14.1697424139693	36.85	388.58559231403	37.6800000000001	-260.559947700017	37.5799999999999	-521.747998207957	36.55	-362.149715214059	38.78	2535.91868698697	36.5	-283.049137861099	36.8499999999999	-557.426865208072	36.6199999999999	-358.640267359988	37.03	3.02470502697361	46.7399999999998	5501.29168809599	36.98	-15.6746890809245	37.1599999999999	-5.0414402229535	35.9000000000001	-0.0353913929984628	36.4400000000001	49.010296987035	35.9099999999999	5.49271100692295	36.6300000000001	56.7276641600074	36.1100000000001	5.43289958295645	36.8400000000001	94.8479445750081	36.4099999999999	6.61972577506731	37.52	151.565123469027	36.5799999999999	6.42003055804707	39.7600000000002	263.994553115936
38.35	88.1041948989605	36.75	19.6086802569653	36.53	14.194850779063	36.95	388.564211523999	37.78	-260.871465779019	37.6900000000001	-521.866952518963	36.6499999999999	-362.555504496072	38.8899999999999	2535.84941808299	36.6099999999999	-283.189167708997	36.95	-557.571562415092	36.73	-359.002161453986	37.1900000000001	3.03720547401554	46.9099999999999	5503.64450137704	37.0900000000001	-15.6941552329499	37.27	-5.04371614499632	36	-0.0283790830053476	36.5499999999997	49.0540103089643	36.0100000000002	5.49280794894003	36.73	56.6911607249949	36.2799999999997	5.4418791110038	36.9500000000003	94.8421620670388	36.5099999999998	6.6244506010662	37.6199999999999	151.520452461	36.6900000000001	6.44567923598061	39.8800000000001	263.913535661914
38.46	88.0412184579882	36.85	19.51938827699	36.63	14.2157764789772	37.0599999999999	388.540456978035	37.8899999999999	-261.173236930972	37.79	-521.980760559927	36.75	-362.966155521008	39	2535.77035415401	36.7099999999998	-283.324182053093	37.05	-557.716743352103	36.8299999999999	-359.369507384031	37.29	3.0544503119927	47.0599999999999	5505.91453098298	37.2000000000003	-15.7087404369349	37.3699999999999	-5.0462564619238	36.0999999999999	-0.0238181099803114	36.6500000000001	49.0956613730305	36.1700000000001	5.49289204400338	36.8300000000004	56.6567113440897	36.3800000000001	5.44834774098035	37.0500000000002	94.8360940700468	36.6099999999997	6.62940583799809	37.73	151.476528634021	36.79	6.46940266608453	39.9899999999998	263.818731770925
38.5600000000001	87.9838789700216	36.9599999999999	19.428488537983	36.74	14.2326289339962	37.21	388.514671423081	37.99	-261.459965700965	37.9000000000001	-522.092298425946	36.8599999999999	-363.375956312098	39.1399999999999	2535.68464999398	36.8099999999999	-283.462593380023	37.1600000000001	-557.862408019105	36.9400000000001	-359.740111760971	37.3900000000001	3.07205435092328	47.21	5508.12185007203	37.3100000000004	-15.7171415269204	37.4699999999998	-5.05261191801765	36.2000000000003	-0.0210146579320281	36.75	49.138293628971	36.2800000000002	5.49357584395693	36.9400000000001	56.6223992760797	36.4899999999998	5.45232971501264	37.2000000000003	94.8323602569872	36.7199999999998	6.63206884598821	37.8400000000001	151.434603755092	36.9000000000001	6.49120084608512	40.1100000000001	263.708447125964
38.6600000000001	87.932176434947	37.1	19.332689630005	36.8399999999999	14.2455904280041	37.34	388.481987582054	38.0899999999999	-261.736687706957	38	-522.200934443958	36.9599999999998	-363.784906867068	39.26	2535.59449703403	36.9099999999999	-283.601414791065	37.27	-558.007619129057	37.04	-360.110227107953	37.5	3.09001759001148	47.4200000000001	5510.26645864295	37.4100000000003	-15.7275677239568	37.5699999999997	-5.06278251498316	36.3099999999999	-0.0187153959814168	36.8499999999999	49.1823147150399	36.3800000000001	5.49364077301107	37.0400000000004	56.5878522230605	36.5899999999997	5.45411893699566	37.3000000000002	94.828880873024	36.8199999999997	6.63243962401339	37.9499999999998	151.39467782501	37	6.51043159700748	40.2800000000002	263.587172201937
38.77	87.8835727619389	37.2099999999999	19.2357811120019	36.9399999999999	14.2569297839827	37.4399999999999	388.443930818084	38.25	-262.003402950995	38.1099999999999	-522.305998379011	37.0599999999999	-364.188363902031	39.3699999999999	2535.49681552806	37.01	-283.738878092095	37.3899999999999	-558.146513122097	37.1500000000001	-360.477894196947	37.6000000000001	3.10834002993943	47.6300000000001	5512.37529941795	37.52	-15.7373664669649	37.6799999999998	-5.07744431695301	36.4100000000003	-0.0190992060424833	36.96	49.2286678099845	36.48	5.49200040802589	37.1400000000003	56.5498311769943	36.6999999999998	5.4537154069294	37.4100000000003	94.8244292620757	36.9200000000001	6.63229989800129	38.0500000000002	151.35349882803	37.1599999999999	6.52844510102568	40.3899999999999	263.454906997936
38.87	87.8387525390281	37.3099999999999	19.1377629860199	37.04	14.2666470020458	37.54	388.402908647095	38.3799999999999	-262.262737030028	38.4000000000001	-522.409272819004	37.1599999999999	-364.585872920088	39.51	2535.39802605007	37.1799999999998	-283.874983284022	37.5	-558.279089997995	37.25	-360.845072257007	37.7	3.12540918491777	47.7799999999997	5514.44113803302	37.6200000000003	-15.7475327609973	37.7799999999997	-5.09489935996044	36.5100000000002	-0.0221660880015406	37.0599999999999	49.2763126919726	36.5799999999999	5.48865475002458	37.2900000000004	56.5083361360621	36.7999999999997	5.45278279196282	37.5100000000002	94.8205629720178	37.0299999999997	6.62569929102119	38.1599999999999	151.313508589055	37.2799999999997	6.54524135700285	40.5100000000002	263.312862168959
38.97	87.7961741269928	37.42	19.0397516979601	37.15	14.2758238690703	37.65	388.360360036017	38.48	-262.512064346993	38.5	-522.510757764962	37.26	-364.977433920103	39.6199999999999	2535.29812860097	37.29	-284.008953551051	37.5999999999999	-558.405349757095	37.3599999999999	-361.211521063979	37.8	3.1410908890166	47.9299999999998	5516.44188790203	37.73	-15.7565216519515	37.8800000000001	-5.11514764400545	36.6199999999999	-0.0280805859347311	37.1599999999999	49.3268277369907	36.6900000000001	5.48561623998012	37.4000000000001	56.4591237540526	36.9000000000001	5.45119137700567	37.6100000000001	94.8176916040211	37.1299999999997	6.61435075301142	38.2799999999997	151.274212262024	37.3800000000001	6.558689223084	40.6100000000001	263.136603147927
39.14	87.7558375259468	37.52	18.9416322009492	37.26	14.2806223060461	37.75	388.314812259068	38.5899999999999	-262.752250763015	38.6099999999999	-522.609070823933	37.3699999999999	-365.368652500024	39.7199999999998	2535.16902070305	37.3899999999999	-284.143934921076	37.71	-558.522736943019	37.46	-361.579183787057	37.9000000000001	3.15538514291802	48.0900000000001	5518.38446234297	37.8300000000004	-15.7643331369854	37.98	-5.13539556698106	36.7200000000003	-0.036109162010689	37.29	49.3802129429923	36.79	5.48011888201927	37.5	56.408300071098	37	5.44907087692081	37.7200000000003	94.8115825709692	37.2599999999998	6.60304702307712	38.46	151.236104695045	37.48	6.5728450900906	40.7199999999998	262.928454865005
39.24	87.7184623129779	37.63	18.845091767048	37.36	14.2848803940296	37.85	388.266265314087	38.6900000000001	-262.983296276957	38.71	-522.701467626007	37.4799999999998	-365.761874678014	39.8199999999999	2535.01090960901	37.5	-284.282670163066	37.8099999999999	-558.631794247049	37.5699999999999	-361.946117257048	38.01	3.16848520901658	48.2599999999998	5520.26647301295	37.9300000000003	-15.770967217918	38.0899999999997	-5.15526895696894	36.8200000000002	-0.0467712050067348	37.3899999999999	49.4304882570304	36.8899999999999	5.47307019792243	37.6000000000004	56.35300977508	37.0999999999999	5.44963470099447	37.8200000000002	94.8022358720664	37.3599999999997	6.58592751199194	38.5700000000002	151.197186936997	37.5900000000001	6.58770895904581	40.8299999999999	262.68767225497
39.34	87.6808800400113	37.73	18.7501303979616	37.4699999999999	14.2891704999784	37.96	388.210999869102	38.79	-263.205798224021	38.8099999999999	-522.792199533001	37.5799999999999	-366.152501503052	39.9299999999998	2534.82419041097	37.5999999999999	-284.427335100077	37.9100000000001	-558.732521668048	37.6700000000001	-362.30903443402	38.1100000000001	3.18100592198789	48.48	5522.11817700402	38.0300000000002	-15.7770284610024	38.23	-5.17476781499226	36.9200000000001	-0.0587402420251237	37.4899999999998	49.4770960870028	36.9900000000002	5.46205968998947	37.71	56.2894960900167	37.27	5.44475643391706	37.9300000000003	94.7874047050163	37.46	6.56718187406113	38.6799999999998	151.157458987996	37.6900000000001	6.60328082904016	40.9400000000001	262.424096320956
39.45	87.6430907079566	37.8299999999999	18.6610481499656	37.5699999999999	14.2923771189771	38.0599999999999	388.147545947049	38.8999999999999	-263.420345246004	38.9100000000001	-522.877015184008	37.6799999999998	-366.540532976046	40.04	2534.61270956598	37.7099999999998	-284.576579687041	38.02	-558.826787296084	37.78	-362.661922472057	38.24	3.192947283992	48.6900000000001	5523.90441436501	38.1600000000003	-15.7764038489177	38.3599999999997	-5.19625608001206	37.0300000000002	-0.072533247021056	37.5999999999999	49.5205940239885	37.0999999999999	5.44843475393009	37.8100000000004	56.2229995100552	37.3800000000001	5.43742318893692	38.0300000000002	94.7627990890396	37.5699999999997	6.54681010701097	38.79	151.118339035065	37.79	6.61628759598898	41.0500000000002	262.137727060917
39.5500000000001	87.6035246840274	37.9399999999999	18.576691309022	37.68	14.2948130940113	38.1899999999999	388.075903548042	39	-263.626937340973	39.02	-522.956404920023	37.78	-366.916526641035	40.1699999999998	2534.37646707198	37.8099999999999	-284.730936257006	38.1199999999999	-558.916957756082	37.8800000000001	-363.005676756984	38.3700000000001	3.20158204795007	48.8299999999999	5525.63128579698	38.3100000000004	-15.7750506909906	38.4699999999998	-5.2146079559634	37.1300000000001	-0.0862766479485799	37.6999999999998	49.5609820690106	37.21	5.43496378497821	37.9100000000003	56.1555103111004	37.48	5.42763496491716	38.1700000000001	94.7326636030539	37.6700000000001	6.52699365207354	38.8899999999999	151.073092568026	37.9000000000001	6.62820400907549	41.1599999999999	261.8285644769
39.65	87.5684422769609	38.1	18.4970598769496	37.78	14.2964784249671	38.6	387.995500675061	39.0999999999999	-263.827750500923	39.1299999999999	-523.030230086988	37.8799999999999	-367.286194480016	40.3199999999999	2534.11388643099	37.9099999999999	-284.885801868086	38.25	-558.999030172004	37.98	-363.336189113966	38.47	3.20936017897111	48.9899999999998	5527.31795741397	38.4200000000001	-15.7742721519298	38.5699999999997	-5.23139849599374	37.27	-0.0999704440118876	37.7999999999997	49.5926829870541	37.3099999999999	5.42164678302015	38.0100000000002	56.0870284909925	37.5799999999999	5.41027580095488	38.29	94.6943785700114	37.77	6.51214353206342	39	151.021890736047	38	6.63903006807232	41.3200000000002	261.49857350299
39.75	87.5378434880076	38.2199999999999	18.4255629779955	37.88	14.29554827007	38.75	387.909908493043	39.24	-264.020597652916	39.25	-523.098490682969	37.9799999999998	-367.649536491058	40.4199999999998	2533.82402851207	38.01	-285.044163416046	38.3899999999999	-559.073941830093	38.0799999999999	-363.657207017013	38.5699999999999	3.21628167796462	49.1500000000001	5528.96734345995	38.52	-15.7723012559927	38.6700000000001	-5.24662769896622	37.3800000000001	-0.116454169983626	37.9099999999999	49.6152891430484	37.4200000000001	5.40917454600276	38.1200000000003	56.0132267640938	37.6900000000001	5.3850517920182	38.4000000000001	94.653895983015	37.8799999999997	6.5000115340581	39.1599999999999	150.964678384071	38.1599999999999	6.64980534304505	41.4200000000001	261.119120559897
39.86	87.5117283179634	38.3199999999999	18.3599630589697	37.99	14.2938466560736	38.85	387.81912700108	39.3499999999999	-264.20255793596	39.3499999999999	-523.164127958012	38.0899999999999	-368.009056169058	40.53	2533.41054616203	38.1799999999998	-285.203011932026	38.5	-559.146058458055	38.22	-363.968977870968	38.6700000000001	3.22234654402109	49.3499999999999	5530.57111969599	38.6200000000003	-15.7717905639174	38.7799999999997	-5.25961949995235	37.48	-0.134886504042697	38.0099999999998	49.6288005340375	37.52	5.39653536702644	38.2200000000003	55.9335372590795	37.79	5.35196293901663	38.5	94.6112158429742	37.98	6.4914115459942	39.27	150.901510668064	38.29	6.65878226300265	41.5300000000002	260.690061282958
39.96	87.4930425100047	38.42	18.3002601189628	38.0999999999999	14.2895495570201	38.95	387.718779511033	39.46	-264.371005749922	39.45	-523.217669934979	38.2199999999998	-368.359899712004	40.6299999999999	2532.87364139999	38.3	-285.361106593996	38.5999999999999	-559.215380056003	38.3599999999999	-364.271254270989	38.78	3.22449907901046	49.5700000000002	5532.11928967596	38.73	-15.7727400779777	38.8800000000001	-5.27721907496925	37.5900000000001	-0.153861704006886	38.1100000000001	49.6326790099602	37.6199999999999	5.38317748100781	38.3400000000001	55.8521077350633	37.8899999999999	5.30864306392687	38.6000000000004	94.5663381500026	38.0799999999999	6.49229394400663	39.3699999999999	150.83319777807	38.3899999999999	6.66596082805881	41.6599999999999	260.210923860996
40.0600000000001	87.4814164859572	38.52	18.2464541589979	38.2299999999999	14.2833024540323	39.0599999999999	387.608537414053	39.5599999999999	-264.526513458918	39.5599999999999	-523.255600415951	38.3399999999999	-368.703140110028	40.7299999999998	2532.21331422696	38.3999999999999	-285.517319012001	38.7	-559.281906624051	38.46	-364.564305036993	38.8800000000001	3.22176189001766	49.73	5533.62866777695	38.8300000000004	-15.7773240559891	38.98	-5.2994264259496	37.6900000000001	-0.173215226027423	38.25	49.6289251930193	37.7199999999998	5.36708844595069	38.4400000000001	55.7731815390525	37.9899999999998	5.2582120789566	38.7000000000003	94.5200487969942	38.1900000000001	6.50094577906657	39.4699999999998	150.760234557993	38.5	6.67539742801182	41.77	259.704932205977
40.1600000000001	87.4768502469578	38.63	18.1976160009754	38.3499999999999	14.2789434270298	39.17	387.483871071026	39.6599999999999	-264.673138982971	39.6600000000001	-523.281435597937	38.4499999999998	-369.038777362107	40.8499999999999	2531.45766711907	38.51	-285.671649186042	38.8099999999999	-559.347923038104	38.5599999999999	-364.846521291042	38.98	3.21413497692902	49.8899999999999	5535.09948113799	38.9300000000003	-15.7838671290165	39.0799999999999	-5.32368244194004	37.79	-0.193680607935676	38.3600000000001	49.6161048420163	37.8299999999999	5.35103425795569	38.5500000000002	55.6906526290959	38.0999999999999	5.19732109398774	38.8000000000002	94.4746053270364	38.3599999999997	6.51257431104568	39.5700000000002	150.682126165066	38.5999999999999	6.68395014702128	41.8800000000001	259.172086316994
40.26	87.4786242139862	38.73	18.152058372948	38.4499999999999	14.2726343959794	39.28	387.34478048309	39.76	-264.81088232299	39.76	-523.297638387021	38.55	-369.361074031076	40.9599999999998	2530.60455116804	38.6099999999999	-285.821354345103	38.9100000000001	-559.412201469058	38.6600000000001	-365.119846205971	39.0900000000001	3.20161834099508	50.04	5536.53389096098	39.0400000000004	-15.7923692969462	39.1999999999998	-5.35265582300326	37.9000000000001	-0.214738459021646	38.46	49.6013170910601	37.9400000000001	5.33410739399187	38.6500000000001	55.6073763200402	38.1999999999998	5.12597010799709	38.9100000000003	94.4300077400158	38.46	6.52717954096715	39.6799999999998	150.603400907016	38.6999999999998	6.69114535003246	42	258.613131259949
40.36	87.4845364319299	38.8299999999999	18.1097812750295	38.5599999999999	14.2643753609946	39.38	387.195765485103	39.8699999999999	-264.938618475981	39.8599999999999	-523.299957420022	38.6499999999999	-369.674629071028	41.0599999999999	2529.654173626	38.7099999999998	-285.963784299042	39.01	-559.475144607063	38.77	-365.378253575955	39.22	3.18480126998111	50.1900000000001	5537.90642304796	39.1600000000003	-15.8022259919335	39.2999999999997	-5.38526101593106	38	-0.236388779967456	38.5599999999999	49.5865696200326	38.04	5.31630785496873	38.75	55.5233526090433	38.2999999999997	5.05593413197403	39.0100000000002	94.3885028390241	38.5599999999999	6.54248721400563	39.7799999999997	150.518345905994	38.7999999999997	6.69698303499899	42.0999999999999	258.029416923932
40.46	87.4945868989698	38.93	18.0662625090235	38.66	14.2607705230375	39.48	387.037515552038	39.97	-265.061380531961	39.97	-523.292644060007	38.75	-369.979442481053	41.2099999999998	2528.60653449306	38.8199999999999	-286.100289093042	39.1199999999999	-559.536752453027	38.8699999999999	-365.626860861994	39.3199999999999	3.16443827091462	50.4099999999999	5539.24326602396	39.27	-15.8183324109586	39.4000000000001	-5.41913407892025	38.0999999999999	-0.256959580042349	38.6700000000001	49.571304837059	38.1799999999998	5.29775381494346	38.8500000000004	55.43639561904	38.4000000000001	4.98422605392079	39.1700000000001	94.3517478369813	38.6599999999999	6.5599853060121	39.8899999999999	150.424619105024	38.9099999999999	6.70454633200279	42.2399999999998	257.396891574899
40.5700000000001	87.5087756160156	39.03	18.0203504589826	38.76	14.2583670269687	39.58	386.870030683099	40.0799999999999	-265.155730236984	40.1299999999999	-523.23705083495	38.8499999999999	-370.277083662018	41.3099999999999	2527.29989378804	38.9199999999998	-286.23275222003	39.25	-559.593825691081	38.98	-365.870310548985	39.4200000000001	3.14325658791859	50.5999999999999	5540.54657840197	39.3700000000003	-15.8347312440128	39.5099999999998	-5.45940081099161	38.21	-0.278855630995167	38.77	49.5555227440718	38.3000000000002	5.27889968293493	38.9500000000003	55.3480250600842	38.5	4.91084587395108	39.27	94.315498157016	38.7599999999998	6.57768177006801	39.9899999999998	150.329878887078	39.0099999999998	6.71255046700026	42.3499999999999	256.718813561974
40.6700000000001	87.5227681019624	39.15	17.9754165890245	38.87	14.2571648759713	39.6899999999999	386.693540128022	40.24	-265.219491600988	40.23	-523.133316401982	38.9499999999998	-370.555401971046	41.4199999999998	2525.73934505301	39.03	-286.362789726013	39.3499999999999	-559.650367199083	39.0799999999999	-366.10806832698	39.53	3.11954185201557	50.75	5541.79984008601	39.4700000000003	-15.8514224909823	39.6099999999997	-5.49511252290813	38.3099999999999	-0.300636575957469	38.8800000000001	49.5417571220287	38.4000000000001	5.26321836593979	39.0600000000004	55.2557831390459	38.6100000000001	4.84088531197813	39.3700000000003	94.2797537990145	38.8699999999999	6.59116558301776	40.1700000000001	150.233954101054	39.1700000000001	6.72099544101457	42.48	255.995182884931
40.77	87.5234396199858	39.25	17.9294207880503	38.9699999999999	14.2566353330267	39.79	386.502668791081	40.3399999999999	-265.253923762998	40.3299999999999	-522.984484942981	39.0599999999999	-370.812302740092	41.53	2523.92731312705	39.1799999999998	-286.490485292006	39.45	-559.706376978056	39.22	-366.34013419598	39.6300000000001	3.09572573496553	51.3699999999999	5543.00095367	39.5800000000004	-15.872081448947	39.71	-5.52626921501087	38.4100000000003	-0.319462880952415	38.98	49.5308019919776	38.5	5.25001906692069	39.2200000000003	55.1639971450868	38.7399999999998	4.77373230398825	39.48	94.2368778800073	38.9699999999998	6.6026849580112	40.27	150.136899902009	39.2799999999997	6.72889078600747	42.5799999999999	255.250142646901
40.87	87.5107901689489	39.35	17.8906319320049	39.0799999999999	14.2549543729729	39.89	386.300571513061	40.8299999999999	-265.26291345499	40.45	-522.786528928009	39.2199999999998	-371.043059565068	41.6299999999999	2521.96014516403	39.28	-286.618764208015	39.55	-559.76072892804	39.3199999999999	-366.562306128003	39.73	3.07180823494946	51.5700000000002	5544.15405048599	39.6800000000003	-15.8930872349856	39.8199999999997	-5.55287088695877	38.5100000000002	-0.336175865982113	39.0799999999999	49.5233852379897	38.6100000000001	5.24031349095822	39.3200000000002	55.0732349460077	38.8399999999997	4.71394528494784	39.5800000000004	94.1870448940563	39.0699999999997	6.61142600699804	40.3800000000001	150.038661136023	39.3800000000001	6.73752760008028	42.6799999999998	254.483837214934
40.97	87.4827310599358	39.4599999999999	17.8590500189557	39.2299999999999	14.2539460230182	39.99	386.093063945054	40.95	-265.245494805981	40.5599999999999	-522.547137744027	39.3199999999999	-371.252526246053	41.7299999999998	2519.834298315	39.3799999999999	-286.748867294023	39.6499999999999	-559.811943813997	39.4200000000001	-366.774831526982	39.8400000000001	3.04778935299055	51.73	5545.27636134503	39.7800000000002	-15.9144398500075	39.9200000000001	-5.57503119000557	38.6700000000001	-0.352181274934082	39.25	49.5169414459724	38.71	5.23465340495477	39.4200000000001	54.979348785082	38.9499999999998	4.66152425599375	39.6800000000003	94.1302548429803	39.1799999999998	6.61738873100148	40.48	149.937476334003	39.4899999999998	6.74795515703863	42.7800000000002	253.696738397935
41.14	87.4417126349272	39.5599999999999	17.834675050949	39.3299999999999	14.2553838869617	40.1	385.879035734092	41.0599999999999	-265.203721053012	40.6700000000001	-522.269827588957	39.4199999999998	-371.439629794054	41.8299999999999	2517.54977257997	39.4899999999998	-286.879952275058	39.76	-559.856803218054	39.52	-366.977710392007	39.9400000000001	3.03091006094292	51.8699999999999	5546.367886246	39.8900000000003	-15.9357057549414	40.02	-5.5898455040051	38.77	-0.367479108035695	39.3499999999999	49.5094699920173	38.8099999999999	5.23303880902404	39.5300000000002	54.882767237018	39.0499999999997	4.61505858493183	39.79	94.0662626450148	39.29	6.62155815302867	40.5900000000001	149.815146281071	39.5900000000001	6.75980743005766	42.8899999999999	252.888846197948
41.24	87.3877348940368	39.66	17.8185512529581	39.4399999999999	14.2602280900519	40.21	385.663016516105	41.1599999999999	-265.13759219597	40.77	-521.951082264991	39.52	-371.604370210093	41.9399999999998	2515.11042851803	39.6099999999999	-287.012019151007	39.8599999999999	-559.895307142028	39.6199999999999	-367.162421676994	40.04	3.01989784190937	52.0700000000002	5547.41764997004	39.9900000000002	-15.958560319973	40.1599999999999	-5.59987293991071	38.8699999999999	-0.382548886932454	39.4499999999998	49.5024051169821	38.9099999999999	5.23307998798828	39.6300000000001	54.782927932024	39.1599999999999	4.57789716199386	39.8900000000003	93.9966337430178	39.3999999999996	6.62577284799681	40.6900000000001	149.675742236013	39.6900000000001	6.77253597302752	42.9899999999998	252.04353284596
41.34	87.3207978360142	39.76	17.8062316690557	39.54	14.2671727520565	40.3099999999999	385.445006292002	41.3099999999999	-265.023652085006	40.8699999999999	-521.551812707003	39.6199999999999	-371.750138911011	42.04	2512.28448338304	39.7099999999998	-287.138443472031	39.96	-559.928583260103	39.72	-367.333167048969	40.1900000000001	3.01475269793627	52.21	5548.42222524405	40.1000000000004	-15.9830035449886	40.2599999999998	-5.60600060191518	38.98	-0.401090719947206	39.5599999999999	49.495746820071	39.02	5.23556832092709	39.7400000000002	54.6798308710095	39.27	4.55003998797565	40	93.9213681380124	39.5	6.63003281397323	40.79	149.514735889056	39.7999999999997	6.7866144220261	43.0900000000001	251.160251488955
41.4400000000001	87.242991818016	39.87	17.7979528140213	39.64	14.2762178729754	40.41	385.225005062011	41.4099999999999	-264.866117896986	40.98	-521.072018916925	39.7199999999998	-371.8683474101	42.1499999999999	2509.067466381	39.8099999999999	-287.262954372068	40.0699999999999	-559.956228881106	39.8299999999999	-367.491771044001	40.29	3.01771795398054	52.4299999999998	5549.39973949797	40.2000000000003	-16.0090354310114	40.3599999999997	-5.60931404390885	39.0799999999999	-0.422212823991686	39.6599999999999	49.4880450140727	39.1700000000001	5.23996630295187	39.8400000000001	54.5782127750272	39.3800000000001	4.52783846697002	40.1000000000004	93.8404658289755	39.6099999999997	6.63523774005625	40.8899999999999	149.337840118051	39.9000000000001	6.80204277398389	43.2399999999998	250.239002124999
41.5500000000001	87.1466238149878	39.98	17.7912376340146	39.75	14.28419136505	40.51	384.982112048078	41.51	-264.656522086966	41.1199999999999	-520.510665431971	39.8299999999999	-371.956507056098	42.25	2505.45937751201	39.9099999999999	-287.383122863048	40.1700000000001	-559.978244005038	39.9300000000001	-367.638233660955	40.3900000000001	3.02803910699367	52.5799999999999	5550.350192731	40.3000000000002	-16.0374061019866	40.4699999999998	-5.60981326498222	39.1800000000003	-0.447587190024024	39.77	49.476411037972	39.27	5.24615575795906	39.9500000000003	54.4802595240981	39.48	4.51637707396912	40.21	93.7567099480248	39.71	6.6398996469843	40.9899999999998	149.147396980993	40	6.81236136801999	43.3400000000001	249.303836487911
41.65	87.0316938289761	40.11	17.7872377460062	39.8499999999999	14.2945460810324	40.61	384.720426921035	41.6099999999999	-264.41830291094	41.22	-519.904224914967	39.9299999999998	-372.013815697073	42.3499999999999	2501.62195675603	40.02	-287.497065449088	40.27	-559.99546131909	40.04	-367.768266840017	40.5	3.04571615492932	52.7399999999998	5551.25344460998	40.4000000000001	-16.0685941630163	40.5699999999997	-5.60734036992017	39.2800000000002	-0.474809044931135	39.8699999999999	49.4628440279712	39.3800000000001	5.25368227999934	40.0500000000002	54.3844514060083	39.5899999999997	4.5125967229751	40.3099999999999	93.6688627659805	39.8199999999997	6.64601058406333	41.1500000000001	148.941814749037	40.1599999999999	6.81909143906978	43.4400000000001	248.351496228906
41.75	86.8973130189943	40.2099999999999	17.782581684969	39.9499999999999	14.3072820200132	40.72	384.439949679063	41.72	-264.151460366975	41.3299999999999	-519.252697366028	40.04	-372.052423975106	42.4599999999998	2497.55262619999	40.1699999999998	-287.603316467994	40.3699999999999	-559.975401908105	40.3	-367.886513064036	40.6000000000001	3.06777238199629	52.8800000000001	5552.12578205897	40.5100000000002	-16.102599613987	40.6700000000001	-5.60658614494969	39.3900000000003	-0.505318746945704	39.9699999999998	49.4458492589729	39.48	5.2590729600297	40.1500000000001	54.2932462130921	39.6900000000001	4.51376880698717	40.4100000000003	93.5769242830702	39.9200000000001	6.65357055106597	41.2599999999998	148.721093422068	40.2599999999998	6.81830427799923	43.5500000000002	247.381981347985
41.85	86.7566061230036	40.3199999999999	17.7772694520399	40.0599999999999	14.3223016519869	40.8199999999999	384.14582616906	41.8199999999999	-263.856911307016	41.46	-518.553038602022	40.1399999999999	-372.074426559038	42.5599999999999	2493.24870264002	40.27	-287.701792237044	40.48	-559.917692241015	40.4000000000001	-367.968774211022	40.7	3.09117507799783	53.0299999999997	5552.96604621196	40.6500000000001	-16.1333838359496	40.77	-5.60868269394632	39.4900000000002	-0.539116295954045	40.0799999999999	49.4246327100427	39.5900000000001	5.26232779998281	40.25	54.2066439470545	39.79	4.52050539092852	40.52	93.4846591460428	40.02	6.66081787699113	41.3600000000001	148.464834028005	40.3600000000001	6.81187216400758	43.6500000000001	246.395291845943
41.95	86.6095731410041	40.42	17.7652697250323	40.16	14.3350017300463	40.92	383.834901550017	41.9199999999998	-263.51136679898	41.5599999999999	-517.809276154026	40.26	-372.084549853071	42.6599999999999	2488.71018607304	40.3699999999999	-287.771674650003	40.5799999999999	-559.822332318049	40.51	-368.018028349979	40.8	3.11652528091599	53.1799999999998	5553.75821543703	40.7600000000002	-16.1645677100069	40.8800000000001	-5.61363001691007	39.5900000000001	-0.571866773952934	40.2399999999998	49.3984664969958	39.6900000000001	5.26352920098816	40.3500000000004	54.1197670420388	39.9000000000001	4.52824803892327	40.6200000000003	93.393190325969	40.1299999999997	6.66770283601181	41.46	148.17261287908	40.4699999999998	6.79762218703672	43.75	245.377895090996
42.0500000000001	86.4562140719727	40.52	17.7463769799715	40.26	14.3474260059975	41.02	383.507175824093	42.02	-263.115792712938	41.6600000000001	-516.975520901951	40.3599999999999	-372.082793857089	42.77	2483.63407724503	40.4799999999998	-287.812963708006	40.6800000000001	-559.687944713005	40.6099999999999	-368.034275482046	40.9100000000001	3.14382299200133	53.3499999999999	5554.50228973496	40.8600000000001	-16.1961512369544	40.98	-5.61974218101113	39.7000000000003	-0.607361089009828	40.3499999999999	49.3699160330152	39.79	5.26428144200963	40.46	54.0337625800476	40	4.53699674994823	40.7200000000003	93.3025178210301	40.25	6.6748278460409	41.5700000000002	147.846191443023	40.5700000000002	6.77450507407684	43.8499999999999	244.328761416909
42.1800000000001	86.2932186329317	40.63	17.7212484919664	40.37	14.3595744820004	41.16	383.129263025012	42.1299999999999	-262.674853993985	41.76	-516.05329459494	40.4699999999998	-372.045150381041	42.8699999999999	2478.02077964298	40.5799999999999	-287.826411613992	40.78	-559.517747841028	40.71	-368.017515608017	41.01	3.16464182799336	53.5700000000002	5555.20041439695	40.96	-16.226423641001	41.0799999999999	-5.62992380798732	39.8000000000002	-0.648186667035588	40.4499999999998	49.3418850310263	39.8899999999999	5.26420612493439	40.5600000000004	53.9486415440251	40.0999999999999	4.54504224501306	40.8200000000002	93.2121008210061	40.3599999999997	6.68120788202486	41.6700000000001	147.503768936076	40.6799999999998	6.74288685002011	43.96	243.247890823909
42.28	86.1079121849571	40.73	17.6911785520133	40.4699999999999	14.3701068680002	41.27	382.70426411907	42.28	-262.184080457928	41.8699999999999	-515.041075484987	40.5699999999999	-371.967517101098	42.9799999999998	2471.86643270902	40.6799999999998	-287.8108676191	40.8799999999999	-559.311741701094	40.8199999999999	-367.975935478967	41.1100000000001	3.18025430499347	53.7199999999998	5555.84719222395	41.0600000000004	-16.2523257979501	41.2199999999998	-5.64417489590596	39.9100000000003	-0.693863985020471	40.5599999999999	49.3109878900668	39.9900000000002	5.26569296494017	40.6600000000003	53.864966303081	40.2599999999998	4.5518046019879	40.9300000000003	93.1090176629823	40.46	6.68500437200237	41.77	147.14127409809	40.7799999999997	6.70675328399284	44.0599999999999	242.151911079986
42.38	85.9002947260024	40.8299999999999	17.660614115016	40.5799999999999	14.3803290429787	41.37	382.229078140085	42.3799999999999	-261.666928253931	41.97	-513.977935115008	40.6699999999998	-371.844910957066	43.1299999999999	2465.40476084203	40.79	-287.772956172034	40.99	-559.070026451082	40.9200000000001	-367.899071968964	41.23	3.19066042197846	53.9200000000001	5556.44627763002	41.1900000000001	-16.275543348911	41.3199999999997	-5.66448702693378	40.0100000000002	-0.740692936005871	40.6599999999999	49.2772246110462	40.0999999999999	5.26795058397056	40.77	53.7827368571016	40.3600000000001	4.55685459701272	41.0300000000002	92.995434300974	40.5599999999999	6.68621731506391	41.8699999999999	146.75858045905	40.8899999999999	6.66610437508552	44.1599999999999	241.04136903793
42.48	85.6730839799411	40.93	17.6293186669909	40.68	14.3902410070496	41.48	381.703705087034	42.49	-261.120305206987	42.0799999999999	-512.863873485003	40.77	-371.685920435084	43.2299999999998	2458.64023484103	40.8899999999999	-287.710520480005	41.0899999999999	-558.747160910002	41.02	-367.791126746965	41.3500000000001	3.20045321495854	54.0700000000002	5556.99767061299	41.2900000000004	-16.2960762950206	41.4299999999998	-5.69147920293744	40.1100000000001	-0.789565302966366	40.77	49.2433345850714	40.1999999999998	5.27151648600466	40.8700000000003	53.697216485034	40.46	4.56019222997384	41.1600000000003	92.8713507349812	40.6599999999999	6.68622127898288	41.98	146.355688021004	40.9899999999998	6.62358612100888	44.2800000000002	239.9162646999
42.59	85.4339729700087	41.04	17.5997692609826	40.78	14.3972133130319	41.58	381.149045737061	42.5899999999999	-260.551553858932	42.1900000000001	-511.699926056963	40.8799999999999	-371.493034186074	43.3399999999999	2451.574978189	40.9899999999998	-287.625989533012	41.24	-558.343914687043	41.1300000000001	-367.618016569054	41.46	3.20688123792934	54.23	5557.50137117502	41.4000000000001	-16.3117073919921	41.5299999999997	-5.7245324219366	40.27	-0.840481086015643	40.8699999999999	49.212206474067	40.3000000000002	5.27639067195196	40.9700000000003	53.6033009390167	40.5699999999997	4.55774267595643	41.2600000000002	92.7343532390523	40.77	6.68263704301353	42.1500000000001	145.925279234007	41.0900000000001	6.58378788205027	44.3800000000001	238.777466676993
42.6900000000001	85.1829616959776	41.15	17.5719658990374	40.88	14.4014745250161	41.68	380.561000422063	42.6900000000001	-259.960674209992	42.3	-510.488267637015	40.9799999999998	-371.267054361056	43.4399999999998	2444.208990888	41.1099999999999	-287.488908118007	41.3399999999999	-557.857633802087	41.25	-367.381580403048	41.5599999999999	3.20994448998135	54.4400000000001	5557.97267492505	41.5	-16.3219580369969	41.6300000000001	-5.76323922894062	40.3800000000001	-0.894134101031341	40.9699999999998	49.1818411400118	40.4000000000001	5.28437647392366	41.0700000000002	53.5032792590755	40.6700000000001	4.55256502300472	41.3600000000001	92.5856795440723	40.8699999999999	6.67445908607078	42.25	145.467817756071	41.1999999999998	6.54705872807426	44.48	237.611869239913
42.8000000000001	84.9186574379246	41.25	17.5446964390176	40.9799999999999	14.4031340639685	41.79	379.939569141015	42.8	-259.316433943923	42.4000000000001	-509.187359601015	41.0799999999999	-371.007980962077	43.54	2436.22459601204	41.2199999999998	-287.300741901049	41.4400000000001	-557.320797171087	41.3499999999999	-367.079624856956	41.6600000000001	3.21626928496244	54.5799999999999	5558.40284659996	41.6100000000001	-16.3268282299214	41.7399999999998	-5.80873172793872	40.48	-0.946406792991183	41.0700000000002	49.1537333100496	40.5100000000002	5.2948678659277	41.2200000000003	53.3948624050709	40.77	4.54738787493625	41.4700000000003	92.4253296479947	40.9699999999998	6.6642100490526	42.3499999999999	144.983303587992	41.2999999999997	6.51732736605481	44.5900000000001	236.42059858696
42.9	84.6376957920256	41.35	17.5198280460336	41.0899999999999	14.4021919310262	41.89	379.253886893025	42.8999999999999	-258.613266687007	42.5	-507.795562608976	41.2199999999998	-370.680111987099	43.6399999999999	2427.62330422806	41.3299999999999	-287.063259075012	41.55	-556.733778324087	41.46	-366.736348059021	41.77	3.22645666096832	54.73	5558.79222822705	41.71	-16.3277957079799	41.8399999999997	-5.8598778139185	40.5799999999999	-0.997299162008858	41.1700000000001	49.1269398049781	40.6100000000001	5.30908342693692	41.3200000000002	53.2784226780905	40.8699999999999	4.5422112319784	41.5700000000002	92.2533035520701	41.0799999999999	6.65365160205056	42.46	144.492135699011	41.4000000000001	6.49272151599689	44.6900000000001	235.203654717907
43	84.3375386699563	41.4499999999999	17.4935711600028	41.2299999999999	14.400982548068	41.99	378.498581834037	43	-257.87349550194	42.6099999999999	-506.313884327028	41.3199999999999	-370.280853149097	43.74	2418.40511553801	41.4299999999998	-286.795593234046	41.6499999999999	-556.096577261087	41.5599999999999	-366.352726559057	41.8700000000001	3.23990558001697	54.8899999999999	5559.15595521799	41.8200000000002	-16.3271492649528	41.9499999999998	-5.91667748801683	40.6900000000001	-1.04989279395795	41.2799999999997	49.096677118996	40.71	5.3269407519565	41.4200000000001	53.1588376420586	40.98	4.53438888291657	41.6700000000001	92.0562602110522	41.1799999999998	6.64283347202854	42.5599999999999	143.994737779053	41.5099999999998	6.47452038299434	44.79	233.974570264991
43.13	84.0181860710345	41.5599999999999	17.4661313029674	41.3299999999999	14.3974621630605	42.1	377.677500447021	43.1099999999999	-257.097120387016	42.71	-504.788213872985	41.4299999999998	-369.810658943038	43.8399999999999	2408.86994945106	41.53	-286.497744378039	41.75	-555.412050647078	41.6600000000001	-365.926801129035	41.97	3.25661603994831	55.1199999999999	5559.49019697198	41.9200000000001	-16.3243688979264	42.0499999999997	-5.97238554496471	40.79	-1.10039678202156	41.3800000000001	49.0629452519897	40.8200000000002	5.34683556497839	41.52	53.0349602159959	41.0799999999999	4.52321831494373	41.77	91.8357571720207	41.29	6.63115324107366	42.6599999999999	143.487857812033	41.75	6.46119647308296	44.9000000000001	232.734374893994
43.23	83.6824091519475	41.66	17.4368512019782	41.43	14.3916307760037	42.2	376.824028698024	43.27	-256.279476397935	42.8099999999999	-503.217029499979	41.53	-369.293537560111	43.9499999999998	2399.01740247899	41.6299999999999	-286.168561756085	41.8499999999999	-554.637993038	41.77	-365.458571769977	42.0800000000002	3.27813205797156	55.27	5559.79444930404	42.02	-16.3209696169133	42.1799999999998	-6.02858661000028	40.9000000000001	-1.14622369903827	41.48	49.0212621169803	40.9200000000001	5.36914626195539	41.6300000000001	52.9063508440686	41.1799999999998	4.50869952896937	41.8700000000003	91.5917944349758	41.3899999999999	6.61866454402116	42.7599999999998	142.971495798065	41.8600000000001	6.45168077005565	45	231.484279255938
43.33	83.3428825540068	41.76	17.4044365650161	41.54	14.3838685510218	42.3099999999999	375.935065619046	43.3699999999999	-255.425033719007	42.9100000000001	-501.601852956014	41.6299999999999	-368.733591325054	44.05	2388.84747462305	41.7399999999998	-285.806050093015	41.95	-553.77467654705	41.8699999999999	-364.911494309013	42.1900000000001	3.30088024395536	55.48	5560.07794417701	42.1600000000003	-16.3200105470196	42.2799999999997	-6.0836960569759	41	-1.18737354500809	41.5900000000001	48.9750133160669	41.02	5.39387284300119	41.73	52.7730095240031	41.29	4.4912827289636	41.9700000000003	91.3377032620701	41.4899999999998	6.6070383160195	42.8699999999999	142.434172636058	41.96	6.44162147807492	45.0999999999999	230.224283352982
43.4400000000001	82.9996062780083	41.86	17.3688873909441	41.64	14.3693599879953	42.41	375.013712177065	43.48	-254.533792351026	43.02	-499.943123719959	41.7299999999998	-368.13580329806	44.1699999999998	2378.36016588199	41.8399999999999	-285.379532671072	42.0599999999999	-552.82155848306	41.97	-364.295117247025	42.29	3.32843398700788	55.6300000000001	5560.34068158999	42.2600000000002	-16.319806045999	42.3899999999999	-6.13254067093294	41.1100000000001	-1.22443574093722	41.6900000000001	48.9241988479989	41.1799999999998	5.42085271194992	41.8400000000001	52.6303503980898	41.3899999999999	4.47139713992328	42.0800000000004	91.0713177009939	41.5899999999997	6.59460362101072	42.9699999999998	141.876305180062	42.0599999999999	6.43101859805029	45.2399999999998	228.930033813981
43.5400000000001	82.6399602150332	41.9699999999999	17.3291335499925	41.75	14.3486774560415	42.52	374.059968373103	43.5799999999999	-253.572958619998	43.1299999999999	-498.197914713955	41.8399999999999	-367.500173479016	44.27	2367.25246991307	41.9499999999998	-284.888737292022	42.1600000000001	-551.824080025085	42.0699999999999	-363.606153542946	42.3900000000001	3.35275279894631	55.7799999999997	5560.58379084197	42.3700000000003	-16.3203561139653	42.4899999999998	-6.17450145000475	41.21	-1.25660078595047	41.7999999999997	48.8660793190547	41.2800000000002	5.44767537098778	41.9400000000001	52.4798571869951	41.4899999999998	4.44904276093894	42.2000000000003	90.7926377519743	41.6900000000001	6.57717080707698	43.0700000000002	141.297893430078	42.1599999999999	6.41722613204365	45.3499999999999	227.612721529908
43.65	82.2658697289853	42.11	17.2837991880215	41.8499999999999	14.3218209569795	42.62	373.074614709026	43.6800000000001	-252.548223922986	43.29	-496.365735594964	41.9399999999998	-366.794931809068	44.3699999999999	2355.52610968705	42.05	-284.333131624066	42.27	-550.781471563027	42.22	-362.878686437966	42.49	3.37658812691188	56.04	5560.80440130802	42.4700000000003	-16.324189982015	42.5999999999999	-6.21019739696749	41.3200000000002	-1.28335170700211	41.9000000000001	48.8006547310533	41.3800000000001	5.47434081897791	42.0400000000004	52.3213936430693	41.5899999999997	4.42320994193324	42.3000000000002	90.4957757270495	41.79	6.55711909598722	43.1900000000001	140.706254933093	42.2599999999998	6.40059315003327	45.4499999999998	226.271477887963
43.75	81.875409456984	42.2099999999999	17.2340380189553	41.9499999999999	14.2882490799821	42.72	372.030309493084	43.78	-251.459588261923	43.3900000000001	-494.447076706933	42.04	-366.017917214094	44.4699999999998	2343.18108520301	42.1799999999998	-283.743703212053	42.3799999999999	-549.696387080076	42.3199999999999	-362.109627159953	42.6000000000001	3.3999399699951	56.1999999999998	5560.999098499	42.5700000000002	-16.3287544769446	42.6999999999998	-6.24019386191321	41.4200000000001	-1.30399468798714	42	48.7291432250458	41.4900000000002	5.50039312099671	42.1500000000001	52.1526707260591	41.6999999999998	4.39234263797061	42.4100000000003	90.1812715450205	41.8999999999996	6.53545400803068	43.3000000000002	140.101593891018	42.3699999999999	6.37905937105643	45.5500000000002	224.91940861994
43.85	81.4689351290099	42.3199999999999	17.1810621819759	42.0599999999999	14.247852404992	42.83	370.926709976061	43.8899999999999	-250.338283951919	43.5	-492.48347667401	42.1399999999999	-365.163417716076	44.5799999999999	2330.53507338798	42.28	-283.120452056096	42.48	-548.568826574069	42.4300000000001	-361.301169098056	42.7	3.41915873298149	56.4099999999999	5561.17685085098	42.6700000000001	-16.3353527649406	42.7999999999997	-6.26449084700198	41.52	-1.32264728301834	42.0999999999999	48.6480937149736	41.5900000000001	5.52643830098987	42.25	51.9759774759905	41.7999999999997	4.35612270098318	42.5100000000002	89.8485852869726	42	6.50994227805768	43.4000000000001	139.48391030101	42.4699999999998	6.35262479408993	45.6500000000001	223.555387524925
43.96	81.0498111469542	42.42	17.1230045140192	42.16	14.2006309320095	42.93	369.794681159078	43.99	-249.189877366007	43.5999999999999	-490.476574834929	42.26	-364.267135315004	44.6799999999998	2317.58776107097	42.3899999999999	-282.458623063008	42.5799999999999	-547.352698779036	42.53	-360.453312251025	42.8	3.43445390694797	56.5799999999999	5561.33475057197	42.7800000000002	-16.343984846003	42.9000000000001	-6.28527715798555	41.6199999999999	-1.3393094930052	42.2399999999998	48.5588570189748	41.6900000000001	5.55125778100773	42.3600000000001	51.790941592003	41.9099999999999	4.3148440360028	42.6100000000001	89.4956371970466	42.0999999999999	6.4805839069777	43.5	138.853204166026	42.5700000000002	6.3195105850582	45.7600000000002	222.181379538938
44.0600000000001	80.6205755990277	42.53	17.0636545740308	42.3	14.1488534850396	43.04	368.6395948871	44.0899999999999	-248.014368506006	43.7	-488.425363525948	42.3599999999999	-363.331664299039	44.78	2304.33914825301	42.4899999999998	-281.759984429073	42.6800000000001	-546.053117899078	42.6300000000001	-359.526498222976	42.9000000000001	3.44874702398101	56.73	5561.47495290202	42.8800000000001	-16.3497093629985	43	-6.30489492698416	41.73	-1.355234648031	42.3499999999999	48.4662166410317	41.79	5.57485156298299	42.46	51.5975630740968	42.0099999999998	4.27115285594937	42.71	89.1344708529687	42.2599999999998	6.44314146700253	43.6100000000001	138.198098432099	42.6799999999998	6.27955271500014	45.8600000000001	220.797384659932
44.1700000000001	80.1812284869357	42.63	17.003012363034	42.41	14.0962450220741	43.17	367.457604677043	44.27	-246.811757369983	43.8	-486.332783993021	42.4599999999998	-362.35655017208	44.8799999999999	2290.53827053599	42.5999999999999	-280.997337063013	42.79	-544.670083932033	42.74	-358.522417422023	43.01	3.45911655199416	56.8800000000001	5561.59405408005	42.98	-16.3530463189545	43.1700000000001	-6.32481646300675	41.8299999999999	-1.37058729501405	42.4499999999998	48.3701725829633	41.9000000000001	5.59646609099218	42.5600000000004	51.3936955170493	42.1100000000001	4.22575167101513	42.8099999999999	88.7635287090234	42.3599999999997	6.40185238398772	43.71	137.521747158075	42.7799999999997	6.23427867708415	45.96	219.371270361989
44.28	79.7280342609383	42.73	16.9411048359507	42.51	14.0452246320137	43.28	366.250149494022	44.3699999999999	-245.550917744936	43.9100000000001	-484.166899065031	42.5599999999999	-361.341792934013	44.99	2276.15702544404	42.6999999999998	-280.17068096301	42.8899999999999	-543.245802322076	42.8399999999999	-357.441338668991	43.1100000000001	3.46618127900911	57.0500000000002	5561.68872948797	43.0900000000001	-16.3524807049953	43.27	-6.34345713797302	41.9400000000001	-1.38730611104165	42.5499999999997	48.2723032190506	42	5.61520005794591	42.6700000000001	51.1774762280766	42.2599999999998	4.1786404819959	42.9200000000001	88.3828107640738	42.46	6.3583759759922	43.8099999999999	136.824150342022	42.8800000000001	6.18475748899527	46.0700000000002	217.925049902988
44.38	79.2609929219452	42.8299999999999	16.876359767025	42.61	13.9957923140628	43.38	365.017229337013	44.47	-244.235907548955	44.01	-481.923441485947	42.6599999999999	-360.246646497103	45.1299999999999	2261.22351545405	42.8	-279.285904927065	42.99	-541.780000957033	42.9400000000001	-356.319806135048	43.24	3.47351459492984	57.1900000000001	5561.76350410101	43.2200000000003	-16.3480125210071	43.3699999999999	-6.36240157996326	42.04	-1.40539109702331	42.6500000000001	48.165509415071	42.0999999999999	5.62828746899413	42.77	50.955011249016	42.3600000000001	4.12994900398189	43.02	87.9877440170276	42.5599999999999	6.31104130604854	43.9200000000001	136.117281930069	42.9899999999998	6.13504553905386	46.1700000000001	216.458723282926
44.48	78.7788290999742	42.9399999999999	16.8104644310461	42.7099999999999	13.956601648033	43.48	363.731261705084	44.5799999999999	-242.866726783973	44.1400000000001	-479.608060902933	42.77	-359.073363795005	45.2299999999998	2245.73774056603	42.9099999999999	-278.370942902029	43.0999999999999	-540.273222528072	43.05	-355.152589607997	43.3500000000001	3.47754310996606	57.4000000000001	5561.82076626101	43.3200000000002	-16.3426426189517	43.4699999999998	-6.38285876493683	42.1400000000003	-1.42498637001154	42.7599999999998	48.0575646180341	42.21	5.63589091996164	42.8700000000003	50.7308864370088	42.46	4.07489786391579	43.1600000000003	87.57608166502	42.6700000000001	6.26151930907781	44.02	135.400851537042	43.0900000000001	6.0851428290789	46.27	214.996643871928
44.58	78.294107520037	43.04	16.7444889580111	42.8199999999999	13.9270802650344	43.59	362.396746432069	44.6800000000001	-241.476169121938	44.24	-477.263684393961	42.8699999999999	-357.817345876015	45.3299999999999	2230.00249987103	43.01	-277.425794888018	43.24	-538.725467035079	43.21	-353.942976129019	43.45	3.48164694992192	57.5700000000002	5561.85910434203	43.4300000000003	-16.3357664309842	43.5799999999999	-6.40719263196843	42.2800000000002	-1.44690143099524	42.8600000000001	47.9484688280536	42.3099999999999	5.6404209090033	42.98	50.5036180720708	42.5599999999999	4.01862636397254	43.27	87.1500705110293	42.77	6.21399963904423	44.1500000000001	134.674859164079	43.21	6.0350493590704	46.3800000000001	213.52836584299
44.6800000000001	77.804902820958	43.14	16.6798092010367	42.92	13.9072281640438	43.6899999999999	361.012903016103	44.79	-240.058543164992	44.3499999999999	-474.886550940937	42.9699999999998	-356.510362800009	45.4399999999998	2214.01394691202	43.1799999999998	-276.449643175056	43.3399999999999	-537.096706842021	43.3099999999999	-352.690965698002	43.55	3.48582611400161	57.7199999999998	5561.87404220304	43.5300000000002	-16.3273839589237	43.6799999999998	-6.43060525794681	42.3800000000001	-1.4716532540433	42.96	47.8387796350717	42.4099999999999	5.64187743600542	43.0800000000004	50.2784466510775	42.6700000000001	3.9641216169457	43.3700000000003	86.7178161989841	42.8699999999999	6.16903061802532	44.25	133.939304811065	43.3099999999999	5.98541088504589	46.48	212.053889197932
44.7900000000001	77.313140365959	43.25	16.6152714469945	43.02	13.8973581899791	43.8	359.60707314905	44.8899999999999	-238.613848913928	44.45	-472.476170201958	43.0799999999999	-355.154575639062	45.54	2197.77208169	43.28	-275.441955429073	43.45	-535.388578198081	43.4100000000001	-351.356562044998	43.6500000000001	3.4865593579525	57.8699999999999	5561.87168054305	43.6400000000003	-16.3260056839363	43.7799999999997	-6.45309664196247	42.48	-1.49924183801886	43.0700000000002	47.727278897014	42.52	5.63891310594045	43.2200000000003	50.0553721740289	42.77	3.91293966993089	43.48	86.2830233870682	42.9699999999998	6.12877505807319	44.3499999999999	133.187819281034	43.4200000000001	5.93817508206484	46.5799999999999	210.573213935959
44.89	76.8184644240364	43.35	16.5508756970212	43.13	13.8952991050019	43.9	358.179599580012	45	-237.142086367953	44.55	-470.032542177023	43.2199999999998	-353.755696372104	45.6399999999999	2181.27690420499	43.3899999999999	-274.369037247993	43.55	-533.597078228013	43.52	-349.943873345978	43.75	3.48758680092942	58.4200000000001	5561.85168849299	43.7400000000002	-16.3303284389258	43.8899999999999	-6.47979258201303	42.5900000000001	-1.53166539598715	43.1700000000001	47.6174177009625	42.6199999999999	5.62856391900368	43.3300000000004	49.8257733109995	42.8699999999999	3.86539866792646	43.5800000000004	85.8462319949922	43.0799999999999	6.09078077104641	44.46	132.420231424021	43.52	5.89334194705771	46.6900000000001	209.050978640903
44.99	76.3090214659314	43.4499999999999	16.4890286559967	43.2299999999999	13.900424645044	44	356.730711558043	45.0999999999999	-235.617354966962	44.6500000000001	-467.52551640202	43.3299999999999	-352.313725001068	45.75	2164.22904874605	43.4899999999998	-273.230866560084	43.6499999999999	-531.768298196084	43.6199999999999	-348.45289959901	43.8600000000001	3.48869895401549	58.6500000000001	5561.81730471201	43.8400000000001	-16.3403522259387	43.9899999999998	-6.50850426893612	42.6900000000001	-1.56812883301427	43.27	47.5087884079812	42.73	5.611150783011	43.4300000000003	49.5945452180422	42.9699999999998	3.82120470692371	43.6900000000001	85.4095217780468	43.1799999999998	6.05279954402249	44.5599999999999	131.636541240027	43.6199999999999	5.85269031898861	46.79	207.509361481925
45.13	75.7865306069334	43.5599999999999	16.427887655027	43.3299999999999	13.9127348089687	44.17	355.23127329202	45.24	-234.042575572971	44.75	-464.947403488964	43.4299999999998	-350.791190468044	45.8499999999999	2146.72131961606	43.5999999999999	-272.03045233307	43.75	-529.897123901037	43.72	-346.923199203047	43.96	3.486974281941	58.79	5561.76274912002	43.9500000000003	-16.3587296059404	44.0899999999997	-6.53688957197573	42.79	-1.60779082693807	43.3699999999999	47.4013910200028	42.8299999999999	5.5856619919723	43.5300000000002	49.3611200290616	43.0699999999997	3.78035778794583	43.79	84.9638534700716	43.29	6.01906880501701	44.6599999999999	130.848180935004	43.7199999999998	5.81598683299944	46.8899999999999	205.948362458003
45.23	75.2492727330036	43.66	16.3674526950217	43.4399999999999	13.9266806120304	44.27	353.687100437014	45.3499999999999	-232.417748185981	44.9000000000001	-462.302951578977	43.54	-349.191873584005	45.9499999999998	2129.01130380806	43.6999999999998	-270.794993660047	43.8499999999999	-527.983555343098	43.8299999999999	-345.354793573051	44.0699999999999	3.48533431997566	58.9400000000001	5561.69185865895	44.0500000000002	-16.3851185830026	44.1999999999998	-6.56796668897641	42.9000000000001	-1.65048683402347	43.48	47.2910173369883	42.9299999999998	5.55285110192472	43.6300000000001	49.1276441480295	43.1799999999998	3.73919064293204	43.8900000000003	84.5084475209887	43.3899999999999	5.98535112703757	44.7599999999998	130.055248470057	43.8299999999999	5.78323149102289	47	204.40025846392
45.33	74.6990721739849	43.77	16.3076968200357	43.54	13.9398429670337	44.37	352.096754027002	45.45	-230.773999020926	45	-459.624097844994	43.6399999999999	-347.51684733908	46.0599999999999	2111.12710379803	43.8	-269.52573136407	43.96	-526.027592521018	43.9300000000001	-343.747413891037	44.2	3.48391323200303	59.0900000000001	5561.60631683599	44.1700000000001	-16.4190502159727	44.2999999999997	-6.5967294190159	43	-1.69427817399992	43.5799999999999	47.1771009749773	43.0300000000002	5.51361941995765	43.73	48.8959802680711	43.2799999999997	3.69793225195281	44	84.0440834809897	43.4899999999998	5.94993355900897	44.8699999999999	129.257743843027	43.9299999999998	5.75442429305895	47.0999999999999	202.841825588962
45.4400000000001	74.1359289320371	43.87	16.2501922560523	43.64	13.9522218750017	44.47	350.459123707083	45.55	-229.107270156987	45.1400000000001	-456.918625738922	43.7399999999998	-345.806857819071	46.1799999999998	2093.04061710907	43.8999999999999	-268.219922671051	44.0599999999999	-523.993526241043	44.03	-342.101060155983	44.3099999999999	3.48283662594895	59.23	5561.508511993	44.27	-16.4588491329596	44.4099999999999	-6.6257368719107	43.0999999999999	-1.73916484902747	43.6799999999998	47.0653068259708	43.1799999999998	5.47073294092115	43.8400000000001	48.6600223480309	43.3899999999999	3.65323372398052	44.1700000000001	83.5733593070245	43.5999999999999	5.91419604802468	44.9699999999998	128.45517221001	44.04	5.72575028104438	47.2399999999998	201.273063831991
45.5400000000001	73.5611183770288	43.9699999999999	16.1932517289642	43.74	13.9599792560148	44.5699999999999	348.801791981032	45.6499999999999	-227.417561593938	45.24	-454.182268004956	43.8499999999999	-344.059652090095	46.28	2074.75184374198	44.01	-266.880310354054	44.1600000000001	-521.882181645083	44.1400000000001	-340.37705980495	44.4100000000001	3.48068300695559	59.4499999999998	5561.39470297501	44.3800000000001	-16.5015144829113	44.5099999999998	-6.65498904891138	43.21	-1.78441331797785	43.7799999999997	46.9478614460286	43.2800000000002	5.42419166595209	43.9400000000001	48.4197703880227	43.4899999999998	3.60987443093563	44.27	83.0985218029809	43.6999999999998	5.87735231397346	45.0700000000002	127.632416230085	44.1700000000001	5.69768309105712	47.3400000000001	199.693973193916
45.65	72.9740847159519	44.12	16.136875238999	43.8499999999999	13.9664788480331	44.68	347.120259014105	45.75	-225.704873333029	45.3699999999999	-451.41502464503	43.9499999999998	-342.279829106019	46.3799999999999	2056.10225708301	44.1799999999998	-265.481078621065	44.27	-519.693961422036	44.24	-338.581439042969	44.52	3.47887386897128	59.6100000000001	5561.26629778498	44.48	-16.5476508319671	44.6099999999997	-6.68103645398332	43.3099999999999	-1.82838937394081	43.8800000000001	46.8247648329907	43.3800000000001	5.3757395789944	44.0400000000004	48.1712166780426	43.5999999999999	3.56271507098427	44.3700000000003	82.6173241649713	43.7999999999997	5.84018863696656	45.1999999999998	126.795188780079	44.27	5.67022272105078	47.4499999999998	198.069067191909
45.75	72.3715043790207	44.2199999999999	16.0829756159728	43.9499999999999	13.9693719689831	44.79	345.414524804028	45.8599999999999	-223.928330113949	45.47	-448.549992656012	44.05	-340.467388863999	46.4799999999998	2036.93269506505	44.29	-264.025461011101	44.3699999999999	-517.468893211003	44.3499999999999	-336.714197867991	44.6200000000001	3.47816371800036	59.75	5561.13064319004	44.5900000000001	-16.5972581800133	44.7199999999998	-6.70867701296629	43.4100000000003	-1.8727650059418	43.9899999999998	46.6954593960054	43.4900000000002	5.324804096972	44.1400000000003	47.9150273880578	43.6999999999998	3.5087685309918	44.48	82.1297663929954	43.8999999999996	5.80364466907213	45.3000000000002	125.943489859083	44.3800000000001	5.64272341500782	47.5500000000002	196.42054382598
45.85	71.753377366008	44.3199999999999	16.0293330120567	44.0599999999999	13.9652057659987	44.89	343.661609422043	45.96	-222.111370187918	45.5699999999999	-445.625819506972	44.1599999999999	-338.572085463056	46.5799999999999	2017.402319756	44.3899999999999	-262.511574029077	44.48	-515.205340760076	44.45	-334.816227936017	44.73	3.48207379897758	59.9099999999999	5560.98731245299	44.6900000000001	-16.6443792189739	44.8199999999997	-6.73791072597396	43.5100000000002	-1.91754021602719	44.0900000000001	46.5599451359822	43.5900000000001	5.27183962799427	44.25	47.6527222290315	43.7999999999997	3.4480348130046	44.5800000000004	81.6281949270206	44.0099999999998	5.76555760005704	45.4099999999999	125.084612539013	44.48	5.61342747607796	47.6500000000001	194.750256828911
45.96	71.1088605020223	44.42	15.9793188920503	44.16	13.9561514739626	44.99	341.858008104055	46.0599999999999	-220.25399355698	45.6800000000001	-442.642505198933	44.26	-336.608164214113	46.6799999999998	1997.51370906904	44.4899999999998	-260.973112078091	44.5799999999999	-512.907306947	44.55	-332.878778585041	44.8300000000002	3.48686399092912	60.0500000000002	5560.83447793299	44.8000000000002	-16.6877325299311	44.9200000000001	-6.76361179500873	43.6100000000001	-1.9583120159723	44.25	46.4156512680347	43.6900000000001	5.21981017300277	44.3600000000001	47.3929225300935	43.9099999999999	3.39008857201861	44.6800000000003	81.1090196140185	44.1099999999997	5.72809024004073	45.5099999999998	124.218727968014	44.5900000000001	5.58233490403381	47.7600000000002	193.093567618007
46.0600000000001	70.4583689309857	44.52	15.9305265490275	44.27	13.9428353600124	45.09	340.006996365105	46.1599999999999	-218.382100781014	45.78	-439.630200194983	44.3599999999999	-334.57353044605	46.79	1977.56528958405	44.5899999999999	-259.413084128028	44.6800000000001	-510.574791772001	44.6500000000001	-330.901849815973	44.9400000000001	3.49253429499186	60.21	5560.67351181503	44.9000000000001	-16.7263781149813	45.02	-6.79069113391506	43.71	-1.99587550400793	44.3499999999999	46.2610558880669	43.79	5.16839482202158	44.46	47.130733134054	44.0099999999998	3.33098343594429	44.7800000000002	80.5758306070175	44.2599999999998	5.69121039404763	45.6199999999999	123.345836146996	44.6900000000001	5.54944569807958	47.8600000000001	191.426333088998
46.1600000000001	69.8001835399964	44.63	15.8847986530191	44.37	13.9252574240345	45.2	338.140864833008	46.29	-216.492770998002	45.8799999999999	-436.593549698955	44.4699999999998	-332.505655218029	46.8899999999999	1957.46425699599	44.6999999999998	-257.828397529011	44.79	-508.167927069053	44.75	-328.885441629041	45.04	3.49862424798175	60.4299999999998	5560.50551904696	45	-16.7566950909759	45.1700000000001	-6.82018475595214	43.8200000000002	-2.03107199899932	44.4499999999998	46.0968868800364	43.9000000000001	5.11860528195029	44.5600000000004	46.866721910078	44.1100000000001	3.27527784099857	44.8800000000001	80.0378416689682	44.3699999999999	5.65491806207774	45.7199999999998	122.465881921016	44.79	5.51495085005627	47.96	189.748553242907
46.27	69.1360234429794	44.73	15.8421352019786	44.4699999999999	13.905241690054	45.3	336.253797854056	46.3999999999999	-214.585038336963	45.99	-433.524864325022	44.5699999999999	-330.40075771703	47	1937.20706845806	44.8	-256.219052280017	44.8899999999999	-505.691410490044	44.8599999999999	-326.829801426015	45.1900000000001	3.50999074692027	60.5799999999999	5560.33389705397	45.1600000000003	-16.7790254560032	45.27	-6.85105664797447	43.9200000000001	-2.06390150401603	44.5499999999997	45.9273524460286	44	5.07044155096992	44.6700000000001	46.6008888560054	44.27	3.22663905194531	44.98	79.4958323509718	44.4699999999998	5.62203684103224	45.8200000000002	121.558283652007	44.8899999999999	5.47780108604456	48.0599999999999	188.060083712912
46.37	68.466258215949	44.8299999999999	15.8009921250368	44.5799999999999	13.8821522340322	45.4	334.345795430067	46.5	-212.658902799944	46.1199999999999	-430.424144071026	44.6699999999998	-328.25776495406	47.1299999999999	1916.68310073703	44.8999999999999	-254.55829369605	45	-503.142023620057	44.96	-324.69726531599	45.29	3.52177689296695	60.77	5560.15864583503	45.2600000000002	-16.7938381509884	45.3699999999999	-6.88540838996232	44.02	-2.0943640159885	44.6599999999999	45.7530189660247	44.0999999999999	5.01954757794465	44.77	46.3336402890491	44.3699999999999	3.1848380909878	45.0800000000004	78.9490231010177	44.5699999999997	5.58974313298677	45.9200000000001	120.637169295037	45	5.43799640502129	48.1599999999999	186.341631248979
46.48	67.7867646650157	44.9399999999999	15.7571589819554	44.68	13.8556432999621	45.5	332.417967913102	46.5999999999999	-210.679981604017	46.23	-427.223170666934	44.78	-326.076676930029	47.2299999999998	1895.65415863399	45.01	-252.839497326022	45.0999999999999	-500.55547565205	45.0699999999999	-322.496020051972	45.3900000000001	3.53258456698313	60.9099999999999	5559.97646153105	45.3600000000001	-16.8028085469132	45.48	-6.9206808719855	44.1300000000001	-2.12445326496891	44.7599999999998	45.5753206830423	44.1999999999998	4.96752169601677	44.8800000000001	46.0646814310621	44.48	3.15322384994943	45.1900000000001	78.3989793629871	44.6700000000001	5.5584955670156	46.02	119.706610110029	45.0999999999999	5.39566140002989	48.27	184.607377980001
46.58	67.0975427899521	45.04	15.7148462119494	44.78	13.8251005209895	45.61	330.470315306002	46.71	-208.671730898004	46.3299999999999	-423.962837527938	44.8799999999999	-323.81981004005	47.3399999999999	1874.35843734897	45.1699999999998	-251.069287619998	45.23	-497.930941447066	45.21	-320.266681365979	45.5	3.54383526291713	61.0599999999999	5559.79165026201	45.46	-16.8059366449143	45.5799999999999	-6.95687409290713	44.2800000000002	-2.14951009502329	44.8600000000001	45.3942575969677	44.3000000000002	4.9151552859712	44.98	45.7940122799982	44.5799999999999	3.13179632792071	45.3000000000002	77.8398877359905	44.77	5.52908042106992	46.1500000000001	118.781723439042	45.2199999999998	5.35032243806199	48.3699999999999	182.859769542915
46.6800000000001	66.3887930179499	45.14	15.6742903300255	44.89	13.7871601559709	45.71	328.465029157996	46.8099999999999	-206.634150682021	46.4300000000001	-420.643144654946	44.9799999999998	-321.498241422091	47.4399999999998	1852.95019994805	45.28	-249.273480369993	45.3299999999999	-495.268018313027	45.3099999999999	-317.999021388005	45.6000000000001	3.55410748591112	61.27	5559.602851092	45.5600000000004	-16.8074860049501	45.6900000000001	-6.99507360798179	44.3800000000001	-2.17116871795042	44.96	45.205923276967	44.4099999999999	4.86070436193131	45.0800000000004	45.5256405450655	44.6799999999998	3.12054990990873	45.4000000000001	77.2707062590143	44.8799999999997	5.50071141606168	46.25	117.856796405022	45.3200000000002	5.30197951707123	48.4699999999998	181.133547355898
46.78	65.6757450419718	45.25	15.6335785060264	44.99	13.7441708890265	45.8099999999999	326.420630907023	46.9099999999999	-204.605024042962	46.54	-417.335246409948	45.0899999999999	-319.109482426029	47.54	1831.58860850006	45.3799999999999	-247.447763091031	45.4300000000001	-492.566706249022	45.4100000000001	-315.693040117026	45.7	3.56264673098394	61.4899999999998	5559.41006401997	45.6700000000001	-16.8072900110019	45.79	-7.03480384390787	44.48	-2.18775714199637	45.0700000000002	45.0112072460342	44.5100000000002	4.80474150799637	45.2200000000003	45.2589000600483	44.79	3.11745920794237	45.5100000000002	76.6924768930721	44.98	5.47259794200272	46.3600000000001	116.931829007058	45.4200000000001	5.25063263705761	48.5700000000002	179.406513417916
46.89	64.9583988620179	45.35	15.5949305869854	45.0999999999999	13.699585573022	45.92	324.364200152104	47.01	-202.560912728018	46.6400000000001	-414.001530784958	45.2299999999998	-316.703778954093	47.6399999999999	1810.11450093797	45.4899999999998	-245.594019278087	45.53	-489.765931663101	45.51	-313.348737553952	45.8099999999999	3.56986019698979	61.6500000000001	5559.21314058503	45.77	-16.8058272669214	45.8899999999999	-7.07622269794683	44.5799999999999	-2.19927536602427	45.1700000000001	44.8121086429865	44.6100000000001	4.74681231298746	45.3200000000002	44.9922711110275	44.8899999999999	3.11946513397743	45.6100000000001	76.1073708930553	45.0799999999999	5.44473999900674	46.46	116.004479186017	45.5299999999997	5.19289134604151	48.6799999999998	177.676813996982
46.99	64.2475976540027	45.4499999999999	15.554975109012	45.2299999999999	13.6534042089806	46.02	322.29924165506	47.1199999999999	-200.50181673696	46.74	-410.641997778953	45.3299999999999	-314.266885697066	47.74	1788.52529934704	45.5899999999999	-243.712248931047	45.6399999999999	-486.898547001033	45.6199999999999	-310.945581506985	45.9100000000001	3.57872460097042	61.8000000000002	5559.01481449905	45.8700000000003	-16.8043791919672	46	-7.11933017100819	44.6900000000001	-2.20812816496618	45.27	44.6111982510047	44.71	4.68691677997413	45.4200000000001	44.7257536980032	45	3.11699303097157	45.71	75.5189784119921	45.1900000000001	5.41532619104146	46.5700000000002	115.053924284098	45.6300000000001	5.13268435406644	48.7800000000002	175.944449090935
47.13	63.5315328349861	45.5599999999999	15.5100427780326	45.3399999999999	13.6013850029713	46.17	320.222250653046	47.24	-198.405413006981	46.8399999999999	-407.256647391932	45.4299999999998	-311.800897321064	47.8499999999999	1766.74429858906	45.6999999999998	-241.764086353101	45.74	-483.964178734027	45.72	-308.485446316013	46.01	3.58923994292581	61.9499999999998	5558.81304067702	45.98	-16.8038857839292	46.0999999999999	-7.16034745300931	44.79	-2.21377152695368	45.3800000000001	44.4099979740713	44.8099999999999	4.62843655100187	45.5300000000002	44.4490079989919	45.0999999999999	3.11398927192386	45.8099999999999	74.9237092969679	45.29	5.38844832203722	46.6700000000001	114.095156841017	45.7399999999998	5.07001165908605	48.8899999999999	174.186589352985
47.23	62.8102044020125	45.66	15.4605853440444	45.4399999999999	13.5460874499813	46.27	318.130072308008	47.3499999999999	-196.285663135995	46.95	-403.782805385958	45.53	-309.305813829042	47.9499999999998	1744.46890289698	45.8	-239.770517011038	45.8499999999999	-481.002695027996	45.8299999999999	-305.967355428947	46.1100000000001	3.60246772595474	62.0900000000001	5558.61033901601	46.0800000000004	-16.8079679259563	46.21	-7.19823853000889	44.8900000000003	-2.21988077794322	45.48	44.2077799280014	44.9200000000001	4.56968494495413	45.6300000000001	44.1657644960287	45.2599999999998	3.10589542198159	45.9100000000003	74.3213890519883	45.3899999999999	5.36405666605333	46.77	113.127753170033	45.8400000000001	5.00380045707516	48.9899999999998	172.41740553095
47.33	62.0836123570143	45.76	15.4061510560268	45.55	13.4895553020442	46.37	315.967424569067	47.45	-194.143532994985	47.05	-400.266360879982	45.6399999999999	-306.730015423	48.05	1722.00170803796	45.8999999999999	-237.731540905088	45.95	-478.009398229005	45.9300000000001	-303.391308846017	46.23	3.61355105292205	62.2399999999998	5558.406709515	46.2000000000003	-16.8166256169116	46.3199999999997	-7.23403941594825	44.9900000000002	-2.23024682395589	45.5799999999999	44.0045441119992	45.02	4.51226623897583	45.73	43.8771702710028	45.3699999999999	3.09271147898471	46.02	73.7132592360013	45.5	5.33932762607492	46.8699999999999	112.172294908078	45.9400000000001	4.93510002308994	49.0900000000001	170.635867959959
47.4300000000001	61.3378525409871	45.87	15.3489412620047	45.65	13.4324244860409	46.48	313.766964491037	47.55	-191.979022582018	47.1600000000001	-396.707313875027	45.7399999999998	-304.101612617046	48.1699999999998	1699.45374073302	46.01	-235.67267189901	46.05	-474.987506754019	46.03	-300.794970458014	46.3300000000002	3.6273468199397	62.46	5558.19843284405	46.3100000000004	-16.8286430109674	46.4200000000001	-7.27065472995037	45.0999999999999	-2.24486966601489	45.6799999999998	43.8006633660279	45.1700000000001	4.46053648795441	45.8400000000001	43.5828190060192	45.4699999999998	3.07249820991728	46.1800000000003	73.0885641410168	45.5999999999999	5.31708479797999	46.98	111.214654099058	46.04	4.86391035599354	49.2399999999998	168.861269888907
47.5400000000001	60.5921818239494	45.9699999999999	15.2931664000562	45.76	13.3750407560456	46.58	311.528692074035	47.6499999999999	-189.821849734926	47.26	-393.168844693946	45.8399999999999	-301.416503087012	48.27	1677.06319618003	46.1799999999998	-233.59938369299	46.1600000000001	-471.937020603036	46.1400000000001	-298.170153515002	46.4400000000001	3.64369817691568	62.6500000000001	5557.988067103	46.4100000000003	-16.8453935929165	46.52	-7.30989470901022	45.2000000000003	-2.26175557702391	45.79	43.5937158670185	45.27	4.41289735294959	45.9400000000001	43.2830054800206	45.5699999999997	3.04626475701753	46.2800000000002	72.4580594740019	45.6999999999998	5.29373183906046	47.0799999999999	110.250759485098	46.1700000000001	4.78986543100746	49.3400000000001	167.079429187993
47.6700000000001	59.8466002049918	46.11	15.2346160319894	45.86	13.3180184800494	46.6899999999999	309.249506349033	47.75	-187.648558305	47.3599999999999	-389.610059922006	45.9399999999998	-298.712370438011	48.3699999999999	1654.59187917998	46.28	-231.505051838099	46.27	-468.787538150082	46.26	-295.516858014025	46.54	3.6645140399969	62.8499999999999	5557.77265898598	46.52	-16.8685630029586	46.6300000000001	-7.34779511492434	45.3000000000002	-2.28556370893784	45.8899999999999	43.3837016159941	45.3699999999999	4.36855745897446	46.0400000000004	42.9777296950533	45.6700000000001	3.01358189699386	46.3800000000001	71.8297245890653	45.7999999999997	5.26926874897526	47.1900000000001	109.280611063014	46.27	4.71551021701089	49.4400000000001	165.28790022096
47.78	59.1109072579457	46.2099999999999	15.173053643025	45.9699999999999	13.261357658962	46.79	306.967215764075	47.8599999999999	-185.459148292011	47.46	-386.030959560003	46.04	-295.978137531051	48.4799999999998	1632.04426053107	46.3899999999999	-229.389676333085	46.3799999999999	-465.583730966046	46.3699999999999	-292.805202382056	46.6400000000001	3.68788549292276	63.04	5557.55244375302	46.6200000000003	-16.8938876819311	46.73	-7.38435594701059	45.4100000000003	-2.31629406300726	45.9899999999998	43.1745270419697	45.48	4.32751680295951	46.1500000000001	42.6618874020051	45.7799999999997	2.97445524597606	46.4900000000002	71.2046014469934	46.0599999999999	5.24031078305143	47.29	108.295059452075	46.3800000000001	4.63819871606574	49.5500000000002	163.486682988946
47.88	58.3731968589518	46.3199999999999	15.1084792330494	46.0699999999999	13.2017492729801	46.9	304.663298885089	47.96	-183.256711869944	47.5699999999999	-382.431543607026	46.1399999999999	-293.216293017053	48.5799999999999	1609.36245530297	46.4899999999998	-227.213967908028	46.48	-462.326368661024	46.47	-290.049719595004	46.74	3.71106108900676	63.1999999999998	5557.32733887896	46.7200000000003	-16.9215342449434	46.8299999999999	-7.41943377499865	45.5100000000002	-2.35394663798161	46.0999999999999	42.9653026220649	45.5799999999999	4.29097269397971	46.25	42.3390610779961	45.8800000000001	2.93091019091207	46.5900000000001	70.581648088023	46.1599999999999	5.20954532100859	47.3899999999999	107.300208211996	46.48	4.55793092908152	49.6500000000001	161.652710710996
47.98	57.6283884649911	46.42	15.0417245240533	46.2299999999999	13.1388553360239	47	302.333656041014	48.0599999999999	-181.004407749924	47.6700000000001	-378.76923797603	46.25	-290.426836896017	48.6799999999998	1586.23003887305	46.5899999999999	-225.008381775069	46.5799999999999	-459.076524827083	46.5699999999999	-287.250409651051	46.8500000000001	3.73363362791679	63.4200000000001	5557.09800208899	46.8200000000002	-16.9510240879163	46.9400000000001	-7.45287070401446	45.6100000000001	-2.39419427998655	46.2399999999998	42.7540292190542	45.6799999999998	4.25662650798131	46.3500000000004	42.0092507240497	45.9899999999998	2.88600581995979	46.6900000000001	69.9621022390602	46.2799999999997	5.17596683801003	47.4899999999998	106.29727133005	46.5900000000001	4.47996761204195	49.75	159.797962917992
48.13	56.8705795830056	46.53	14.9721344899945	46.3299999999999	13.0727852690598	47.1	299.947422234027	48.1699999999998	-178.733739167001	47.78	-375.069266951982	46.3599999999999	-287.55410702604	48.78	1562.96343586405	46.6899999999998	-222.772917934094	46.6800000000001	-455.801347019019	46.6800000000001	-284.430253840014	46.95	3.75262639397533	63.5799999999999	5556.86646187098	46.9300000000003	-16.9823572099403	47.04	-7.48466673098847	45.71	-2.43976691103853	46.3499999999999	42.5407068339609	45.7800000000002	4.22387222101861	46.46	41.6701673000262	46.0899999999997	2.83974213300553	46.8000000000002	69.3431424180062	46.3799999999997	5.14138673406705	47.5900000000001	105.307071465063	46.6900000000001	4.40038005706356	49.8600000000001	157.923565809938
48.3000000000001	56.1089196739886	46.63	14.9052455909668	46.43	13.0077808639726	47.2	297.515993090997	48.29	-176.466758263928	47.8799999999999	-371.33163053295	46.4599999999998	-284.636399696069	48.8899999999999	1539.64060371698	46.8	-220.545942083049	46.78	-452.50120876608	46.78	-281.587377820983	47.05	3.76803938797821	63.73	5556.63000131494	47.0300000000002	-17.0165288679982	47.1700000000001	-7.51368975591049	45.8200000000002	-2.49120854198281	46.4499999999998	42.3161226759703	45.8800000000001	4.18932818899975	46.5600000000004	41.3321506320017	46.1900000000001	2.78706765800507	46.9000000000001	68.7142825929641	46.48	5.10399361007785	47.6999999999998	104.314616076067	46.79	4.31916826403267	49.96	156.052348735898
48.4100000000001	55.3408706480241	46.73	14.8406060779962	46.54	12.9412826280486	47.3099999999999	295.039368613061	48.3899999999999	-174.189503445973	47.98	-367.62368648192	46.5599999999999	-281.671120618057	48.99	1516.56413819899	46.8999999999999	-218.304784239081	46.8899999999999	-449.176110068038	46.8800000000001	-278.722758146046	47.1900000000001	3.77927156796432	63.8800000000001	5556.38643092595	47.1600000000003	-17.0517702709958	47.27	-7.53748158297185	45.9200000000001	-2.5448438479998	46.5499999999997	42.0869466109934	45.9900000000002	4.1546810929276	46.6600000000003	40.9914702340757	46.2999999999997	2.73133112000323	47	68.0860087960582	46.5899999999997	5.06663617204595	47.8000000000002	103.320328850032	46.9000000000001	4.23820451305801	50.0599999999999	154.170140946007
48.52	54.5664325060216	46.8399999999999	14.7786677000568	46.64	12.8712468069807	47.41	292.576677332022	48.5	-171.901974710977	48.1299999999999	-363.899545678919	46.6699999999998	-278.709889588072	49.1299999999999	1493.43144354202	47	-216.049444402074	46.99	-445.78411759403	46.99	-275.836394814974	47.29	3.78525659391471	64.0299999999997	5556.13794019996	47.2600000000002	-17.0875614160195	47.3699999999999	-7.56053271800283	46.02	-2.59688192102203	46.6500000000001	41.8531786380072	46.0900000000001	4.11832665497514	46.7600000000002	40.6469790279971	46.4099999999999	2.6718300059656	47.1800000000003	67.4586370170118	46.6900000000001	5.02936805503396	47.9099999999999	102.324209789003	47	4.1530965460197	50.1599999999999	152.277972106958
48.62	53.7995094049393	46.9399999999999	14.718773182949	46.75	12.7976734020194	47.52	290.095262194995	48.5999999999999	-169.604172058939	48.23	-360.159208122923	46.77	-275.724596092005	49.2299999999998	1470.24211625796	47.1699999999998	-213.779922573053	47.0899999999999	-442.345076076094	47.0999999999999	-272.876996893046	47.3900000000001	3.78674741898521	64.1900000000001	5555.88988957402	47.3600000000001	-17.1251181490106	47.48	-7.58284316100344	46.1300000000001	-2.64732276298218	46.7599999999998	41.6144459180714	46.1900000000001	4.08026487696134	46.8700000000003	40.2986770120606	46.5099999999998	2.61050355300085	47.2800000000002	66.842922961996	46.79	4.99213562397927	48.0099999999998	101.307497583093	47.1700000000001	4.06796836898593	50.2800000000002	150.375842218978
48.72	53.0249676700123	47.04	14.6633844140069	46.8499999999999	12.7163192810258	47.62	287.595123203005	48.7	-167.300760435978	48.3299999999999	-356.404195563982	46.8699999999999	-272.719342455048	49.3299999999999	1446.95518319304	47.27	-211.449888354082	47.23	-438.85925762504	47.22	-269.881108551999	47.5	3.78517341198403	64.4000000000001	5555.643024809	47.4700000000003	-17.1630669859724	47.5799999999999	-7.60101804792157	46.27	-2.6959462919649	46.8600000000001	41.3731702740279	46.3000000000002	4.03771366995898	46.9700000000003	39.9394915680205	46.6100000000001	2.54634261591491	47.3900000000003	66.2281109250671	46.8999999999996	4.95669665099285	48.1500000000001	100.281380946058	47.27	3.98281998002403	50.3800000000001	148.445696194926
48.83	52.232619577012	47.14	14.610055410003	46.9499999999999	12.6369193619666	47.72	285.079361322005	48.8	-164.953326376008	48.4400000000001	-352.591580924013	46.9699999999998	-269.694128676065	49.4399999999998	1423.27148446202	47.3699999999999	-209.0900184661	47.3299999999999	-435.397063867072	47.3199999999999	-266.848729791036	47.6000000000001	3.78219904393973	64.5799999999999	5555.39560457805	47.5700000000002	-17.1997222839764	47.6799999999998	-7.61902161991657	46.3800000000001	-2.74495684095655	46.96	41.1293517049671	46.4000000000001	3.99324612794771	47.0700000000002	39.5725248340568	46.71	2.47977641993202	47.4900000000002	65.6120349530056	47	4.92138020001676	48.25	99.2461502640936	47.3699999999999	3.89510641002744	50.4899999999998	146.500696514977
48.9400000000001	51.4344740599881	47.24	14.5612321549606	47.0599999999999	12.5600460140731	47.83	282.547976551996	48.9099999999999	-162.589569489001	48.55	-348.750228987001	47.0699999999999	-266.597935643063	49.55	1399.49017995002	47.4699999999998	-206.700312906037	47.4300000000001	-431.913823231071	47.4300000000001	-263.810656811984	47.7	3.77973322997605	64.7599999999998	5555.14937020803	47.6700000000001	-17.2350840449553	47.7799999999997	-7.63685387494206	46.48	-2.79354490794503	47.0599999999999	40.882990212026	46.5	3.94445175197689	47.2200000000003	39.2043647760829	46.8199999999997	2.41080496391533	47.5900000000001	64.9844517839711	47.1099999999997	4.88957101299548	48.3600000000001	98.2109549200914	47.4699999999998	3.80747365704792	50.5900000000001	144.552034067942
49.0500000000001	50.6305311180313	47.3399999999999	14.5155387959903	47.16	12.4890082570346	47.93	279.958718851049	49.01	-160.214583836932	48.6500000000001	-344.880139752945	47.2199999999998	-263.464694488107	49.6499999999999	1375.67300104206	47.5799999999999	-204.322489936999	47.54	-428.408766108078	47.53	-260.752356639046	47.8099999999999	3.78052741893953	64.9099999999999	5554.90176700403	47.7800000000002	-17.2668098239228	47.8800000000001	-7.65513381600158	46.5799999999999	-2.84171049304405	47.1700000000001	40.6322603380431	46.5999999999999	3.89013323592735	47.3200000000002	38.8314289190248	46.9200000000001	2.33695685994917	47.7000000000003	64.3534670630288	47.27	4.85788434798451	48.46	97.1696913520645	47.5700000000002	3.7199217200623	50.6900000000001	142.622775635914
49.21	49.8239459340084	47.4499999999999	14.4721436109876	47.26	12.4241440780679	48.03	277.339272658082	49.1099999999999	-157.865210707996	48.75	-341.023342188919	47.3299999999999	-260.2922441381	49.75	1352.136372362	47.6799999999998	-201.92662667705	47.6399999999999	-424.881892497069	47.6400000000001	-257.67382927404	47.9100000000001	3.78577938499802	65.0599999999999	5554.65271244304	47.8800000000001	-17.296149628919	47.9899999999998	-7.67212548691987	46.6900000000001	-2.89378075297009	47.2799999999997	40.379395028026	46.6999999999998	3.83258920294338	47.4200000000001	38.4537172600403	47.02	2.26010630092333	47.8000000000002	63.7190807900652	47.3699999999999	4.82093414007068	48.5599999999999	96.1211455750117	47.6700000000001	3.63210153000182	50.79	140.700941686987
49.3100000000001	49.0206209969983	47.55	14.4317016259947	47.37	12.3653440540465	48.17	274.720160226025	49.24	-155.509946867937	48.8499999999999	-337.154612013023	47.4299999999998	-257.136246735058	49.8599999999999	1328.563869287	47.79	-199.512723128009	47.74	-421.271449479036	47.74	-254.577268103958	48.01	3.79569861900109	65.6700000000001	5554.39885028397	47.98	-17.3244066249936	48.0899999999997	-7.69235982693317	46.79	-2.94702576297823	47.3800000000001	40.1209431960297	46.8099999999999	3.77242567697067	47.5300000000002	38.0735188400649	47.1199999999999	2.17993514092996	47.9000000000001	63.0835745290597	47.4699999999998	4.7784310120278	48.6599999999999	95.0653175880234	47.7799999999997	3.54512042906663	50.9000000000001	138.785406021952
49.4100000000001	48.2146538170127	47.66	14.3923456749917	47.4699999999999	12.3126081859937	48.27	272.089985925049	49.3499999999999	-153.149063233968	48.95	-333.273949224008	47.53	-253.95840598901	49.9599999999998	1304.95423951402	47.8899999999999	-197.08077928999	47.8499999999999	-417.619351405051	47.8399999999999	-251.423114733029	48.1100000000001	3.81007563100866	65.8899999999999	5554.14399201698	48.0800000000004	-17.3505855559597	48.1999999999998	-7.71130589794211	46.8900000000003	-3.00144552397796	47.48	39.8661176290034	46.9099999999999	3.70964265994189	47.6300000000001	37.6908336580755	47.2799999999997	2.10149484996691	48.0100000000002	62.4574343130462	47.5699999999997	4.73037496499273	48.77	93.9907323810303	47.8800000000001	3.46151435701358	51.0100000000002	136.876168639901
49.53	47.4085824839676	47.76	14.3506791309846	47.5699999999999	12.2705501470364	48.37	269.448749756066	49.45	-150.782559806999	49.05	-329.379714483025	47.6299999999999	-250.761316191074	50.1299999999999	1281.03084396605	47.9899999999998	-194.604983395038	47.95	-413.929775190013	47.9400000000001	-248.241420491013	48.22	3.82891041999756	66.0099999999998	5553.89248237395	48.21	-17.3764552129114	48.2999999999997	-7.73376402298709	46.9900000000002	-3.05704003596929	47.5799999999999	39.6082484639919	47.0100000000002	3.64424014992437	47.73	37.3022602540232	47.3800000000001	2.02143670594523	48.1800000000003	61.8301741089908	47.6700000000001	4.67396701901635	48.8699999999999	92.8934394960379	47.98	3.38052620907092	51.1100000000001	134.960722742903
49.64	46.5956175199835	47.86	14.3051567230259	47.68	12.2330258880083	48.48	266.792605235082	49.55	-148.380349382933	49.1600000000001	-325.427315875004	47.7299999999998	-247.544977338066	50.24	1257.04772678603	48.0899999999999	-192.112534534999	48.0599999999999	-410.244654166036	48.04	-245.032185378022	48.3199999999999	3.8503477969698	66.2399999999998	5553.64044835301	48.3100000000004	-17.4025356000129	48.4099999999999	-7.75524369794312	47.0999999999999	-3.1160743409373	47.6799999999998	39.3473357009952	47.1700000000001	3.57567298692629	47.8300000000004	36.9118077280746	47.48	1.94046321996666	48.2800000000002	61.2002363700412	47.7799999999997	4.6133909670516	48.9699999999998	91.7924125990339	48.0900000000001	3.30654824199428	51.2399999999998	133.047976949001
49.76	45.7779528360334	47.9699999999999	14.2573237210399	47.78	12.2024544980377	48.59	264.100822092018	49.6499999999999	-145.966874658029	49.26	-321.448690574016	47.8399999999999	-244.26243463904	50.3399999999999	1233.00488797406	48.2199999999998	-189.603432710101	48.1600000000001	-406.544143601081	48.1400000000001	-241.846969149037	48.4300000000001	3.8736348050179	66.4400000000001	5553.38793235296	48.4100000000003	-17.4288267149905	48.5099999999998	-7.7757449209912	47.2000000000003	-3.17628067296027	47.79	39.083379337967	47.27	3.50634958692808	47.9400000000001	36.5176133850582	47.5899999999997	1.8585743919175	48.3800000000001	60.5607872290648	47.8799999999997	4.54870044404743	49.0799999999999	90.6988404060485	48.1900000000001	3.23545645198919	51.3499999999999	131.161155168002
49.86	44.9555884299571	48.11	14.2031460129601	47.88	12.183079105057	48.6899999999999	261.350317660003	49.75	-143.54619355197	49.3699999999999	-317.443838579948	47.9399999999998	-240.95218124603	50.4399999999998	1208.97140315901	48.3199999999999	-187.125159067023	48.27	-402.82797138309	48.25	-238.649227631981	48.53	3.89877144493767	66.6300000000001	5553.13456798604	48.5100000000002	-17.4601073860003	48.6099999999997	-7.79685231998428	47.3000000000002	-3.23787910997453	47.8899999999999	38.8152470429759	47.3699999999999	3.43905203897066	48.0400000000004	36.1267498470852	47.6900000000001	1.77658092991351	48.48	59.9159900859831	47.98	4.47989544807115	49.1799999999998	89.6015342000283	48.2999999999997	3.16725083905567	51.4499999999998	129.318312487953
49.96	44.1387120280297	48.2099999999999	14.1450695809908	47.99	12.1651647949648	48.79	258.564174604999	49.8599999999999	-141.156719530954	49.47	-313.459954224982	48.05	-237.61647009303	50.54	1185.24643222702	48.4199999999998	-184.64429411506	48.3799999999999	-399.096137512061	48.3599999999999	-235.438960826968	48.6300000000001	3.92218432898517	66.8299999999999	5552.88420259205	48.6100000000001	-17.493981326993	48.71	-7.82062975792996	47.4100000000003	-3.29866532194956	47.9899999999998	38.549363634047	47.4699999999998	3.37120724793749	48.1400000000003	35.7361149730195	47.79	1.69412290301807	48.5900000000001	59.2658449410237	48.0799999999999	4.41061038497992	49.2799999999997	88.5002035970501	48.4000000000001	3.10193140398951	51.5500000000002	127.506286428911
50.0600000000001	43.316590065956	48.3199999999999	14.0806484430414	48.0899999999999	12.1481391970519	48.9	255.746892765046	49.96	-138.77075298501	49.5699999999999	-309.468172726952	48.1499999999999	-234.306320291012	50.6499999999999	1161.53081529399	48.53	-182.160837855008	48.48	-395.298402801018	48.46	-232.219455774043	48.73	3.94258788401203	66.98	5552.63537717201	48.7200000000003	-17.5298439719427	48.8199999999997	-7.84464325192857	47.5100000000002	-3.35944880896477	48.0999999999999	38.2857291119763	47.5700000000002	3.30522571198344	48.2400000000002	35.3442250460603	47.9000000000001	1.61633961590724	48.6900000000001	58.6228418590053	48.1900000000001	4.34139357707863	49.3899999999999	87.3921272520874	48.5099999999998	3.04047254905981	51.6599999999999	125.713886099902
50.1600000000001	42.4892225449867	48.42	14.0112584509779	48.2299999999999	12.1320023100679	49	252.940722182075	50.0599999999999	-136.383199851025	49.6800000000001	-305.468494083016	48.26	-230.987800710068	50.75	1137.82070590105	48.6299999999999	-179.674790286072	48.5799999999999	-391.473158634085	48.5699999999999	-228.953928994997	48.8400000000001	3.95747374193434	67.1300000000001	5552.39072894301	48.8200000000002	-17.5700377649264	48.9200000000001	-7.86896284500926	47.6100000000001	-3.42022957102017	48.2399999999998	38.0261689319923	47.6700000000001	3.241107432018	48.3400000000001	34.9510800640473	48	1.54570245592822	48.79	57.9788751940669	48.2999999999997	4.27169670103922	49.4899999999998	86.2721830050077	48.6100000000001	2.98199205701621	51.7600000000002	123.941111500926
50.27	41.6585348259559	48.53	13.9380766420345	48.3299999999999	12.1132903400394	49.17	250.117978416029	50.1599999999999	-133.994060128998	49.78	-301.460427952975	48.3599999999999	-227.663072422047	50.8599999999999	1114.09684360706	48.7299999999998	-177.142627975059	48.6800000000001	-387.622041263057	48.6700000000001	-225.671055838006	48.9400000000001	3.96815249496285	67.3000000000002	5552.15025790505	48.9200000000001	-17.6133126989271	49.02	-7.89532449095987	47.71	-3.48100760902526	48.3400000000001	37.7684501499971	47.7800000000002	3.17620931593865	48.4500000000003	34.5544196560468	48.0999999999999	1.48033723201024	48.8900000000003	57.3339449480272	48.3999999999996	4.20791134399678	49.5900000000001	85.1454930170803	48.71	2.92672638704516	51.8699999999999	122.168808595916
50.37	40.8133936040258	48.63	13.8637071629546	48.43	12.0948007889865	49.27	247.279004215102	50.26	-131.584276520925	49.8799999999999	-297.402636169977	48.4599999999998	-224.332135426039	50.9599999999998	1090.15360613705	48.8399999999999	-174.598045324046	48.79	-383.806803608081	48.77	-222.37494447802	49.04	3.97542752898516	67.4099999999999	5551.91471661101	49.02	-17.6583656090088	49.1799999999998	-7.91919725190837	47.8200000000002	-3.54213230696132	48.4400000000001	37.5160238530725	47.8800000000001	3.11416205897785	48.5500000000002	34.1579699950216	48.1999999999998	1.42056208892427	49	56.6885910379824	48.5	4.14816406998852	49.6999999999998	84.0118861370911	48.8200000000002	2.87356819808338	51.9699999999998	120.408195698928
50.47	39.9656524090233	48.74	13.7855458680178	48.54	12.0759073910222	49.38	244.400479445062	50.3699999999999	-129.174652735969	49.99	-293.325269198021	48.5599999999999	-220.955264346003	51.0599999999999	1066.19661576599	48.9399999999998	-172.041042334058	48.8899999999999	-379.985531318084	48.8800000000001	-219.10515331399	49.2	3.97950833394134	67.5099999999998	5551.68368337797	49.1600000000003	-17.7051964930115	49.2799999999997	-7.94511206595416	47.9200000000001	-3.60040233601922	48.5499999999997	37.2688900409912	47.9900000000002	3.05528656997467	48.6500000000001	33.7666262370249	48.2999999999997	1.36637702792086	49.1000000000004	56.0332374179779	48.5999999999999	4.0924548810608	49.8000000000002	82.8867638140309	48.9200000000001	2.81998155105612	52.0700000000002	118.68341591196
50.5700000000001	39.1153112419715	48.8399999999999	13.7071868259682	48.64	12.0519964750656	49.48	241.495368147071	50.47	-126.768109635009	50.1199999999999	-289.228327035971	48.6699999999998	-217.566149425011	51.1699999999998	1042.59531587604	49.04	-169.502207937057	49	-376.154047476007	48.98	-215.831631012975	49.3	3.98039491096824	67.6100000000001	5551.44684403194	49.2600000000002	-17.7533020869305	49.3800000000001	-7.97072680290967	48.02	-3.65581769597156	48.6500000000001	37.0242183330447	48.0900000000001	2.99958284892909	48.7600000000002	33.383789841082	48.4099999999999	1.31126688393124	49.2000000000003	55.3769233549701	48.71	4.04078377607675	49.9000000000001	81.7586510360115	49.02	2.76672355005303	52.23	117.006976033963
50.6800000000001	38.2674404619365	48.9399999999999	13.6301753079806	48.74	12.0292120880094	49.58	238.569485976086	50.5699999999999	-124.394734421003	50.22	-285.164090988019	48.77	-214.16857147608	51.27	1019.09566232598	49.1699999999998	-166.954343039038	49.0999999999999	-372.3123520831	49.0799999999999	-212.554377577021	49.4000000000001	3.98321269199187	67.71	5551.21003896204	49.3700000000003	-17.8034933279605	49.4899999999998	-7.99324437593896	48.1199999999999	-3.70611334403748	48.75	36.7867833119817	48.1999999999998	2.94759605594663	48.8600000000001	33.0054517100962	48.5099999999998	1.25866994699209	49.3099999999999	54.7196488499822	48.8099999999999	3.98759615904964	50.0099999999998	80.627645763002	49.1599999999999	2.71379419405093	52.3299999999999	115.369967447009
50.78	37.4198461629476	49.12	13.552966044017	48.8399999999999	12.0051351419761	49.68	235.643563200028	50.6699999999998	-122.03008439792	50.3299999999999	-281.100623878956	48.8699999999999	-210.809485293112	51.3699999999999	995.697655113986	49.27	-164.397447643069	49.23	-368.411312556077	49.21	-209.273124184961	49.51	3.98808728391487	67.8200000000002	5550.97158466003	49.4700000000003	-17.8553012749489	49.5899999999997	-8.01511187398773	48.2800000000002	-3.75355704898084	48.8600000000001	36.5560185949789	48.3000000000002	2.89691777595635	48.96	32.6334745350323	48.6100000000001	1.20881519399063	49.4100000000003	54.0690273199971	48.9099999999999	3.93427197707297	50.1399999999999	79.4896173019879	49.2599999999998	2.65604279798026	52.4400000000001	113.749166239927
50.89	36.5725283429583	49.2199999999999	13.4771312599469	48.9499999999999	11.9797656390119	49.78	232.740682488043	50.78	-119.670101646989	50.4300000000001	-277.037925710943	48.9799999999998	-207.450397721004	51.4699999999998	972.373191764973	49.3699999999999	-161.83152174699	49.3399999999999	-364.485812949056	49.3099999999999	-205.952166320003	49.6100000000001	3.99489308097145	67.9200000000001	5550.73184751495	49.5700000000002	-17.9039470999669	49.6900000000001	-8.03888840800937	48.3800000000001	-3.79814880898266	48.96	36.333056516014	48.4099999999999	2.84754800793507	49.0600000000004	32.2678583180505	48.71	1.16089191692481	49.5100000000002	53.4208953630468	49.0099999999998	3.87943128407642	50.2399999999998	78.3351611900116	49.3699999999999	2.59275429300487	52.54	112.144572412944
50.99	35.7254870029919	49.3199999999999	13.4006206790218	49.05	11.9519854480359	49.89	229.837761171098	50.8799999999999	-117.314786166958	50.53	-272.971729227947	49.0799999999999	-204.089055828035	51.6299999999999	948.948570087055	49.4699999999998	-159.227014573048	49.4400000000001	-360.536678401104	49.4100000000001	-202.626093510958	49.71	4.00363008395743	68.0299999999997	5550.48872151201	49.6700000000001	-17.9518270899734	49.79	-8.06251011397308	48.48	-3.83992640695396	49.0599999999999	36.1114722550155	48.5100000000002	2.80065815502439	49.2200000000003	31.9018553190062	48.8099999999999	1.11526004593543	49.6200000000003	52.7752529819736	49.1199999999999	3.82111061196611	50.3400000000001	77.1736818890076	49.4699999999998	2.52440231599849	52.6399999999999	110.543013354913
51.12	34.8745076179284	49.43	13.3231272830017	49.16	11.920779514071	49.99	226.930299415017	50.98	-114.943905549922	50.6400000000001	-268.869527536935	49.2199999999998	-200.725459615001	51.7299999999998	925.582523944968	49.5699999999999	-156.609741911097	49.54	-356.61414810204	49.52	-199.300931960011	49.8199999999999	4.01700535701366	68.1300000000001	5550.243050002	49.77	-17.9995458089479	49.9000000000001	-8.08841097591539	48.5900000000001	-3.87768759901519	49.1599999999999	35.8912658119834	48.6100000000001	2.75232164892714	49.3200000000002	31.5388070770268	48.9200000000001	1.06678027793805	49.7200000000003	52.1298533710706	49.27	3.75954791604727	50.4400000000001	76.0136136229903	49.5700000000002	2.45001246105403	52.75	108.957032481953
51.23	34.0229137559618	49.53	13.2449580910361	49.26	11.8837991540204	50.1	223.981966286033	51.0799999999999	-112.576021801942	50.74	-264.754256256992	49.3199999999999	-197.314532968107	51.8299999999999	902.275053339054	49.6799999999998	-153.979703761024	49.6399999999999	-352.679830664101	49.6199999999999	-196.013465147985	49.9200000000001	4.03752727095252	68.2599999999998	5549.99440624601	49.8800000000001	-18.0471032589367	50	-8.11652095092086	48.6900000000001	-3.91310437794345	49.27	35.6724371880546	48.7199999999998	2.70196590702199	49.4300000000003	31.1793797610562	49.02	1.01795392197346	49.8200000000002	51.4811578200352	49.3799999999997	3.69529151896586	50.5500000000002	74.8600785530016	49.6700000000001	2.37046694803666	52.8499999999999	107.408827794984
51.33	33.1707054190247	49.64	13.1627162179484	49.37	11.8445081619711	50.2	221.015741716087	51.25	-110.234573176967	50.8399999999999	-260.664562860029	49.4299999999998	-193.892276481051	51.9399999999998	879.204580778037	49.78	-151.378007731068	49.75	-348.732089837995	49.72	-192.735017724999	50.02	4.06268745598481	68.3600000000001	5549.74355665604	49.98	-18.090032137934	50.1700000000001	-8.14684003898947	48.79	-3.94617674294295	49.3699999999999	35.4481744850546	48.8200000000002	2.65223402095671	49.5300000000002	30.8258337430516	49.1300000000001	0.97440926094805	49.9200000000001	50.8325753130521	49.48	3.62919777796833	50.6500000000001	73.7079545160668	49.7799999999997	2.28552931605464	52.9499999999998	105.917553328936
51.4400000000001	32.329015910932	49.74	13.0737975159718	49.4699999999999	11.8001090370399	50.3099999999999	218.031625704043	51.3499999999999	-107.938616971978	50.95	-256.641785510965	49.53	-190.472935465095	52.04	856.576728539039	49.8799999999999	-148.77095941506	49.8499999999999	-344.770925622015	49.8199999999999	-189.461481514968	50.1900000000001	4.09221559993966	68.46	5549.49050123196	50.0800000000004	-18.1305538640117	50.27	-8.18427915396569	48.8900000000003	-3.97655530798602	49.48	35.2225703900331	48.9200000000001	2.59949529493042	49.6300000000001	30.4744428500499	49.2599999999998	0.930518010932246	50.0300000000002	50.1841058500077	49.5899999999997	3.56114909607186	50.7599999999998	72.5550176759953	49.8800000000001	2.19519956499425	53.0500000000002	104.471990771913
51.5400000000001	31.4968348799312	49.8399999999999	12.9808061329868	49.5699999999999	11.7512280439769	50.41	215.056443150047	51.45	-105.667349479972	51.0599999999999	-252.655773746937	49.6299999999999	-187.096235297076	52.1399999999999	834.185874345962	49.9799999999998	-146.158558816069	49.95	-340.761167505093	49.9300000000001	-186.192856519028	50.3	4.12565124099729	68.5599999999999	5549.23490910198	50.21	-18.1677284380157	50.3800000000001	-8.22111871093512	49	-4.00744140495135	49.5799999999999	34.9941030000309	49.0300000000002	2.54342882101355	49.7400000000002	30.1203119259981	49.3699999999999	0.882333799950175	50.1700000000001	49.548915628975	49.6900000000001	3.49342588003765	50.8600000000001	71.4012680310816	49.98	2.10023582701524	53.1599999999999	103.047997019985
51.64	30.6741623269318	49.9399999999999	12.8835446259927	49.67	11.6978651819863	50.51	212.077230010095	51.5599999999999	-103.417849838934	51.1700000000001	-248.706527567947	49.7399999999998	-183.728485733013	52.24	811.939213895016	50.0899999999999	-143.537796963074	50.05	-336.725336964037	50.03	-182.919491579014	50.4000000000001	4.16345483995428	68.6700000000001	5548.98323614702	50.3100000000004	-18.2020591249739	50.48	-8.25735871001143	49.0999999999999	-4.03883503099678	49.6799999999998	34.7656026959839	49.1700000000001	2.48403459897872	49.8400000000001	29.7634409710099	49.4699999999998	0.836371791933743	50.2800000000002	48.9179653829979	49.79	3.42602813100257	50.96	70.2402519000316	50.0900000000001	2.00248685302995	53.2600000000002	101.645572072925
51.75	29.8627173639261	50.11	12.7810614120563	49.78	11.6412116440188	50.61	209.088170632072	51.6599999999999	-101.190118048976	51.27	-244.786357586008	49.8399999999999	-180.365905960002	52.3499999999999	789.720770731037	50.1999999999998	-140.880205365079	50.1600000000001	-332.668131651076	50.1300000000001	-179.611909554978	50.5	4.20342249799432	68.77	5548.73132548403	50.4200000000001	-18.2327349859861	50.5799999999999	-8.29476022693143	49.2000000000003	-4.07073618794129	49.79	34.5322948960529	49.2800000000002	2.4185549119693	49.9400000000001	29.4032336699956	49.5699999999997	0.789193696959956	50.3800000000001	48.2912551120762	49.8999999999996	3.36027301705144	51.0599999999999	69.0784229660721	50.1900000000001	1.90090336707271	53.3600000000001	100.253514070005
51.85	29.0536469319704	50.2099999999999	12.6749005629563	49.88	11.5819033539992	50.71	206.089265015066	51.76	-98.9714315439869	51.3799999999999	-240.871455142951	49.9399999999998	-177.00849598009	52.4499999999998	767.641168087039	50.3	-138.211297886073	50.27	-328.638684149041	50.24	-176.299587588005	50.6000000000001	4.24057170994274	68.8699999999999	5548.47917711402	50.52	-18.2602249639103	50.6799999999998	-8.33087617093042	49.3099999999999	-4.10525149300156	49.8899999999999	34.2947459810148	49.3800000000001	2.35309651498028	50.0400000000004	29.0391499110001	49.6700000000001	0.740570539960572	50.48	47.6680052649954	50	3.29195699498541	51.1799999999998	67.9340398770591	50.29	1.80063605603209	53.46	98.8769341299758
51.96	28.251074223931	50.3099999999999	12.5650620780107	49.9799999999999	11.5199403130646	50.8199999999999	203.080513160103	51.8699999999999	-96.7727169569343	51.48	-236.973323733991	50.04	-173.626209030999	52.55	745.700405961998	50.3999999999999	-135.53107452708	50.3799999999999	-324.602110405067	50.3499999999999	-173.026416948005	50.71	4.27502808395275	68.9699999999998	5548.226791037	50.6200000000003	-18.2845290599971	50.79	-8.36314743196453	49.4100000000003	-4.14456684893594	49.9899999999998	34.0528150539967	49.48	2.28925774695199	50.1500000000001	28.6713234910394	49.77	0.690502317979735	50.5800000000004	47.0363222240167	50.0999999999999	3.22246000996529	51.2799999999997	66.8165070970872	50.3899999999999	1.70239998908528	53.5700000000002	97.5300143849154
52.12	27.4549992409447	50.41	12.4578066739787	50.0899999999999	11.4567864050059	50.92	200.029468789012	51.97	-94.6174304369833	51.5799999999999	-233.132856773977	50.1499999999999	-170.245651580103	52.6599999999999	724.310381744999	50.51	-132.878453288072	50.48	-320.557585279062	50.45	-169.757808107988	50.8099999999999	4.30679161797798	69.0799999999999	5547.97660408099	50.73	-18.3102311819994	50.8899999999999	-8.39157400992008	49.5100000000002	-4.18446484400192	50.0999999999999	33.8034852049987	49.5900000000001	2.22586720394702	50.25	28.3065021490074	49.8800000000001	0.63744017791123	50.6800000000003	46.4020193900296	50.2599999999998	3.15178206301425	51.3800000000001	65.7164201620617	50.4899999999998	1.6057215290175	53.6700000000001	96.2259274459711
52.22	26.6683611370127	50.52	12.3534413679636	50.2299999999999	11.3934566850276	51.02	196.955418915081	52.0699999999999	-92.5258043939721	51.6800000000001	-229.382561156967	50.25	-166.877900766053	52.76	703.312361570966	50.6099999999999	-130.227618377035	50.5799999999999	-316.505108770002	50.55	-166.487734862017	50.9200000000001	4.33268390099784	69.1799999999998	5547.72772582805	50.8300000000004	-18.3332343870006	50.9899999999998	-8.41694049893249	49.6199999999999	-4.22614772003271	50.25	33.5497733429975	49.6900000000001	2.16685145301199	50.3600000000001	27.9413443440717	49.98	0.583415122946462	50.7800000000002	45.7650967620111	50.3599999999997	3.08154741298949	51.4899999999998	64.6231865200662	50.5999999999999	1.51060067707931	53.77	94.9521298949776
52.33	25.8976359159533	50.62	12.251659143999	50.3399999999999	11.3322998370222	51.17	193.913215903081	52.1699999999998	-90.4792768179732	51.79	-225.699501262966	50.3499999999999	-163.568032699004	52.8599999999999	682.706345441034	50.7099999999998	-127.578569794991	50.6800000000001	-312.405260788069	50.6500000000001	-163.216197212023	51.02	4.35608884799876	69.2799999999997	5547.48058301504	50.9300000000003	-18.353372057959	51.0899999999997	-8.43956457401873	49.7200000000003	-4.26794348697968	50.3499999999999	33.2925689899639	49.79	2.11278307892826	50.46	27.575183908084	50.0899999999997	0.523900456983029	50.8800000000001	45.1301350129825	50.4699999999998	3.01105869402818	51.5900000000001	63.5368061709869	50.6999999999998	1.41193760703118	53.8699999999999	93.6864237329473
52.4300000000001	25.1428235790172	50.7199999999999	12.1546798469581	50.4399999999999	11.2733158609899	51.27	190.879879825047	52.28	-88.4544094590183	51.8900000000001	-222.045029620972	50.4499999999998	-160.280046788102	52.9699999999998	662.333171285013	50.8099999999999	-124.933191035097	50.79	-308.286262478077	50.76	-159.942050783002	51.2	4.37362254297113	69.3899999999999	5547.23440923203	51.0400000000004	-18.3751114949473	51.21	-8.45960413198554	49.8200000000002	-4.30985214393331	50.4499999999998	33.0386840440724	49.8899999999999	2.06366207999054	50.5700000000002	27.2080208420675	50.1900000000001	0.45326789597766	50.9900000000002	44.4937251589863	50.5699999999997	2.93945954899755	51.6900000000001	62.4572791130049	50.7999999999997	1.31071529506244	53.98	92.4288089589709
52.53	24.4006771570184	50.8299999999999	12.0622501569869	50.54	11.2116913969658	51.37	187.855410680072	52.3799999999999	-86.4512023139241	52	-218.419146232918	50.55	-156.999697721062	53.1299999999999	642.109458849973	50.9099999999999	-122.271088976049	50.8899999999999	-304.180966289096	50.8599999999999	-156.641995238033	51.3	4.38751913998203	69.4899999999998	5546.98977967803	51.1700000000001	-18.3962312809172	51.3099999999999	-8.47214826092113	49.9200000000001	-4.35187369100731	50.5599999999999	32.7840258159995	49.9900000000002	2.02030390403252	50.6700000000001	26.832180619067	50.2999999999997	0.377145722950445	51.0900000000001	43.8558671989995	50.6700000000001	2.86903038704622	51.79	61.3811702180556	50.9000000000001	1.21086245303559	54.0799999999999	91.1704055559994
52.64	23.6680548949835	50.93	11.9780393689553	50.64	11.1491087440072	51.47	184.836303705083	52.49	-84.4603142729738	52.1199999999999	-214.798823849947	50.6599999999999	-153.72698549811	53.24	622.111913272988	51.01	-119.60972752604	50.99	-300.124542732078	50.96	-153.364505591981	51.4000000000001	4.39823910096493	69.5999999999999	5546.74669435406	51.27	-18.4176714169553	51.4099999999999	-8.48491654198824	50.02	-4.39312701894323	50.6599999999999	32.5301162109781	50.0999999999999	1.98101358796521	50.7800000000002	26.4542725790307	50.4099999999999	0.299480311014122	51.2000000000003	43.2129709830633	50.77	2.79930219596736	51.8899999999999	60.3351322630488	51	1.11162094606243	54.2399999999998	89.919872123005
52.74	22.944956793026	51.04	11.9020474829767	50.75	11.0881273959649	51.5699999999999	181.779422362069	52.5899999999999	-82.5124298619357	52.22	-211.203891774971	50.76	-150.431590845074	53.3399999999999	602.34053455406	51.1799999999998	-116.970008474027	51.0899999999999	-296.094470330104	51.0699999999999	-150.119233001988	51.51	4.40532196296317	69.6999999999998	5546.50685631702	51.3700000000003	-18.4394319010153	51.5099999999998	-8.49790897700586	50.1300000000001	-4.43102482302038	50.7599999999998	32.2769552279851	50.1999999999998	1.94410445192261	50.8800000000001	26.0780272070633	50.5099999999998	0.220271659941318	51.3000000000002	42.5649910190486	50.8699999999999	2.73027497598832	52	59.3256189310978	51.1599999999999	1.01114202607278	54.3400000000001	88.6913794079192
52.85	22.2313828500091	51.14	11.8347743330105	50.8499999999999	11.0275561610251	51.68	178.707391647094	52.6900000000001	-80.6075490809235	52.3199999999999	-207.68023912899	50.8599999999999	-147.137023044024	53.4399999999998	583.213894916071	51.28	-114.380400311006	51.23	-292.086051430033	51.22	-146.935654608001	51.6100000000001	4.40876772597676	69.8000000000002	5546.267759241	51.4700000000003	-18.465700297952	51.6199999999999	-8.51216157900581	50.27	-4.46556710494406	50.8600000000001	32.0215074200405	50.3000000000002	1.91233421196557	50.98	25.7040408180274	50.6100000000001	0.140786016004313	51.4100000000003	41.9106857490306	50.9699999999998	2.66011356598028	52.1500000000001	58.3461765390894	51.2599999999998	0.910474966076436	54.4499999999998	87.4961292749958
52.95	21.5361861279462	51.24	11.7746758470503	50.9499999999999	10.9667591129892	51.78	175.652868613042	52.79	-78.7583944959351	52.4300000000001	-204.251674569946	50.9599999999998	-143.871392610095	53.55	564.621371127032	51.3799999999999	-111.815389171056	51.3299999999999	-288.09928603107	51.3199999999999	-143.78429326996	51.71	4.41201387491219	69.9099999999999	5546.03172292798	51.5800000000004	-18.4963189709606	51.7199999999998	-8.52686901691868	50.3800000000001	-4.49464724601967	50.9699999999998	31.7629180569838	50.4000000000001	1.87959611298538	51.0800000000004	25.3328535220589	50.71	0.0619534699808355	51.5100000000002	41.2500551740322	51.0799999999999	2.58988379198399	52.25	57.3826771300219	51.3699999999999	0.809619766073411	54.5500000000002	86.3290106019576
53.0500000000001	20.8691475909291	51.3399999999999	11.7217520230497	51.0599999999999	10.905736254017	51.88	172.61585326105	52.8999999999999	-76.9540394740034	52.53	-200.906694601031	51.0699999999999	-140.664746301013	53.6499999999999	546.562963186034	51.4799999999998	-109.274975054063	51.4300000000001	-284.108444081085	51.4200000000001	-140.656962234971	51.8099999999999	4.41648977596287	70.0099999999998	5545.800146906	51.6800000000003	-18.5326614009682	51.8299999999999	-8.54418529490886	50.48	-4.51607934303411	51.0700000000002	31.5018099299778	50.5100000000002	1.84429181899759	51.2400000000002	24.9643315260073	50.8199999999997	-0.0152168330487257	51.6100000000001	40.6057486189866	51.1799999999998	2.52134342497357	52.3600000000001	56.4375153760466	51.4699999999998	0.712524394089087	54.6500000000001	85.1758412599111
53.15	20.2302672370251	51.4399999999999	11.6717924239538	51.16	10.8441418269649	51.99	169.628791869059	53	-75.1710278669862	52.6299999999999	-197.604405808988	51.2199999999998	-137.490477653046	53.75	528.800475897015	51.5799999999999	-106.752533513031	51.53	-280.137410560997	51.52	-137.548814947991	51.9100000000001	4.42219542799194	70.1199999999999	5545.57059434899	51.7800000000002	-18.5701436810177	51.9299999999998	-8.56014617295386	50.5900000000001	-4.53404302697891	51.1700000000001	31.2411999450433	50.6100000000001	1.80642132795583	51.3400000000001	24.5984748270303	50.9200000000001	-0.0891760380454798	51.71	39.9719526860736	51.3099999999999	2.45449246597218	52.46	55.507645455009	51.5700000000002	0.619289878045493	54.75	84.0366212479466
53.26	19.6195450679397	51.55	11.6214577340088	51.27	10.7802931049719	52.09	166.672397424009	53.0999999999999	-73.409359673974	52.74	-194.344808192	51.3199999999999	-134.337509526063	53.8499999999999	511.276024330982	51.6799999999998	-104.237260135051	51.6399999999999	-276.230857044084	51.6199999999999	-134.440301139989	52.02	4.42897883499427	70.2599999999998	5545.34282999805	51.8900000000003	-18.6128627549351	52.0299999999997	-8.57396705691826	50.6900000000001	-4.54853829796775	51.27	30.9780711950225	50.71	1.76598463997379	51.4400000000001	24.2322128680144	51.02	-0.161955150019821	51.8099999999999	39.3486673719963	51.4099999999999	2.38692037498822	52.5599999999999	54.6009928640387	51.6799999999998	0.527270218071862	54.8499999999999	82.8966755389047
53.36	19.0210949970151	51.65	11.5709246509823	51.37	10.7178370940346	52.1899999999999	163.728148491032	53.24	-71.6624764110065	52.8399999999999	-191.121936064974	51.4199999999998	-131.205841921087	53.9499999999998	494.042564219967	51.79	-101.740417968017	51.74	-272.428203619029	51.72	-131.385054320049	52.1200000000001	4.43345607800438	70.3600000000001	5545.11685385296	51.9900000000002	-18.6609852379434	52.1700000000001	-8.58533027201247	50.8000000000002	-4.56221356296282	51.3800000000001	30.7115341580584	50.8099999999999	1.72022098297475	51.5400000000004	23.8721716660848	51.1199999999999	-0.231528779067958	51.9200000000001	38.734850718015	51.5099999999998	2.32270926301226	52.6700000000001	53.7236611650087	51.7799999999997	0.441565244045705	54.9499999999998	81.7670913819484
53.46	18.4399975679526	51.75	11.5200164790394	51.4799999999999	10.65643580705	52.29	160.788612900092	53.3399999999999	-69.935716130999	52.9400000000001	-187.919475086005	51.53	-128.075875661011	54.05	477.100095561013	51.8899999999999	-99.2924622250939	51.8399999999999	-268.701229141016	51.8299999999999	-128.384218863971	52.24	4.4390110739414	70.46	5544.89274843695	52.0900000000001	-18.7145111309519	52.27	-8.594077920975	50.9000000000001	-4.57597223896755	51.48	30.4415888319909	50.9200000000001	1.66903436399934	51.6500000000001	23.5183512220374	51.2599999999998	-0.297896927008878	52.02	38.1280967179691	51.6099999999997	2.2618591290211	52.77	52.8756503580325	51.8800000000001	0.361191973979658	55.0599999999999	80.6598483079597
53.5600000000001	17.8794997490286	51.85	11.4683315140383	51.5799999999999	10.600902605006	52.39	157.834321278074	53.4400000000001	-68.2605820679782	53.05	-184.795278222964	51.6299999999999	-124.964976599017	54.1599999999999	460.848423237053	51.9899999999998	-96.9137860280398	51.9400000000001	-265.017081164046	51.9300000000001	-125.461095105948	52.3400000000001	4.44266710792363	70.5700000000002	5544.66475570598	52.1900000000001	-18.7690714349174	52.3699999999999	-8.60021000301003	51	-4.59323806501288	51.5799999999999	30.1676929730093	51.02	1.61160933600968	51.75	23.1784260610084	51.3600000000001	-0.3623184160233	52.1700000000001	37.5312268549806	51.71	2.20436997403795	52.8699999999999	52.0627905619904	51.98	0.282221702036622	55.1599999999999	79.5838263359201
53.6600000000001	17.3378026099726	51.9599999999999	11.4122004620185	51.68	10.5495551880495	52.5	154.91560800001	53.55	-66.646415334958	53.1500000000001	-181.77237272198	51.7299999999998	-121.911441025077	54.26	445.210842107031	52.0899999999999	-94.5869254670697	52.04	-261.375759686075	52.04	-122.567208033956	52.45	4.44561079200412	70.6700000000001	5544.43593459496	52.3000000000002	-18.8254396879302	52.48	-8.60575883200454	51.1100000000001	-4.61489215194888	51.6799999999998	29.8933326820361	51.1799999999998	1.54964086300424	51.8500000000004	22.8457868430496	51.46	-0.423090498088641	52.27	36.9442411280261	51.8099999999999	2.14797085800456	52.98	51.2584289980396	52.0900000000001	0.20465442605655	55.2800000000002	78.5303668649249
53.77	16.8149061510121	52.12	11.3516233210476	51.79	10.499834064035	52.6	152.07560960107	53.6499999999999	-65.0625314029867	53.25	-178.830929280025	51.8399999999999	-118.945588212	54.3599999999999	430.187352172993	52.2099999999998	-92.2909787550452	52.1399999999999	-257.768373254066	52.1400000000001	-119.702557646974	52.55	4.44752873897869	70.77	5544.20628510502	52.4000000000001	-18.8818470959404	52.5799999999999	-8.605970324993	51.21	-4.64352180097194	51.7799999999997	29.6242346470308	51.2800000000002	1.48481562393954	51.9500000000003	22.5167030830562	51.5599999999999	-0.476864449069581	52.3700000000003	36.3776710610182	51.9200000000001	2.08986280199497	53.0799999999999	50.4585211710946	52.1900000000001	0.125736468021387	55.3800000000001	77.485299147952
53.87	16.3108103720333	52.2199999999999	11.2875573679503	51.89	10.4517392310299	52.7	149.291701087009	53.76	-63.5089302729739	53.3599999999999	-175.925058778944	51.9399999999998	-116.043908878055	54.4699999999998	415.475357665969	52.3199999999999	-90.0259458910568	52.27	-254.172833270104	52.27	-116.850677889033	52.6500000000001	4.44873433593784	70.8800000000001	5543.98050305599	52.5100000000002	-18.9341060969355	52.6799999999998	-8.60533498894256	51.3099999999999	-4.67912701401474	51.8899999999999	29.3634343140639	51.3899999999999	1.41713361995244	52.0600000000004	22.1911747820513	51.6700000000001	-0.524906516034207	52.48	35.8327582130187	52.02	2.03188096702434	53.1799999999998	49.6554944870695	52.29	0.047263575083889	55.4899999999998	76.4486231819319
53.97	15.8255152739457	52.3199999999999	11.222464489947	51.99	10.4038071119703	52.8099999999999	146.53122540301	53.8599999999999	-61.9856119459428	53.46	-173.054761217031	52.04	-113.178292510042	54.5699999999999	401.033885432071	52.4199999999998	-87.7723282170564	52.3799999999999	-250.653161663081	52.3699999999999	-114.026315524029	52.75	4.45139995201771	70.98	5543.75626864703	52.6100000000001	-18.9823743289708	52.79	-8.60465815298994	51.4200000000001	-4.72170778994041	51.9899999999998	29.1117864130683	51.4900000000002	1.34739618601998	52.23	21.8629336950471	51.77	-0.568146789078128	52.5800000000004	35.3095025830044	52.1199999999999	1.97572949105052	53.2799999999997	48.8569215410735	52.3899999999999	-0.0281677439488703	55.5900000000001	75.4157465789831
54.13	15.3483596369597	52.42	11.1538827990216	52.0899999999999	10.361529493025	52.91	143.794182549073	53.96	-60.4791341110058	53.5599999999999	-170.216799136938	52.1499999999999	-110.348739107053	54.6699999999998	386.900768447049	52.52	-85.5469301600351	52.48	-247.235088488083	52.47	-111.266014724038	52.8600000000001	4.45409621897852	71.0799999999999	5543.53218234905	52.71	-19.0252783079359	52.8899999999999	-8.60178581399396	51.52	-4.771878095994	52.0900000000001	28.8688090539608	51.5900000000001	1.27581231799923	52.3300000000004	21.5359503030186	51.8699999999999	-0.607594414077539	52.6800000000003	34.7971484629852	52.2599999999998	1.91965060207622	53.3899999999999	48.071596377099	52.5	-0.104505453919046	55.6900000000001	74.3915619459585
54.23	14.8775222510267	52.53	11.0818122949468	52.24	10.3236577180041	53.01	141.064998183992	54.0599999999999	-59.0002106239353	53.6600000000001	-167.39711024502	52.25	-107.535612640049	54.77	373.076006709994	52.6299999999999	-83.380428440023	52.5799999999999	-243.894728760097	52.5799999999999	-108.574622045012	52.97	4.45682313898033	71.1900000000001	5543.30824416104	52.8100000000004	-19.0628180329213	53	-8.60068221197707	51.6199999999999	-4.82787376097349	52.25	28.6345022369687	51.6900000000001	1.20495510998353	52.4400000000001	21.213326743009	51.9699999999998	-0.643249388986078	52.7800000000002	34.2935582350492	52.3699999999999	1.86364429998775	53.4899999999998	47.3025648170733	52.5999999999999	-0.181850584908716	55.79	73.3892317609843
54.33	14.4250120509923	52.63	11.0120382760215	52.3399999999999	10.2918745150191	53.17	138.329106704077	54.1699999999998	-57.5765410949316	53.76	-164.652683914028	52.3499999999999	-104.756001090095	54.8799999999999	359.916645036037	52.7299999999998	-81.283627466064	52.6900000000001	-240.587410909029	52.6800000000001	-105.971687753026	53.0699999999999	4.4614896269195	71.3099999999999	5543.08742689705	52.9100000000003	-19.0992826109095	53.0999999999999	-8.60134734591611	51.73	-4.88969478294621	52.3600000000001	28.408116889068	51.79	1.13482456094971	52.5400000000004	20.8981335770204	52.0699999999997	-0.677836613022009	52.8800000000001	33.798796538008	52.4699999999998	1.8077105850125	53.5900000000001	46.5467810400924	52.6999999999998	-0.25755713795661	55.8899999999999	72.4234310529255
54.4400000000001	13.9969155500239	52.73	10.9443840430004	52.4399999999999	10.2625328780732	53.27	135.601073713019	54.27	-56.2146840100013	53.8699999999999	-161.98948582894	52.4599999999998	-102.043835588006	54.9799999999998	347.369727694058	52.8299999999999	-79.2452641929913	52.79	-237.313134935107	52.78	-103.403578341045	53.2	4.46749893694687	71.4099999999999	5542.86949715299	53.0100000000002	-19.1357644789605	53.23	-8.60381039899494	51.8299999999999	-4.95469275494997	52.46	28.1892455210482	51.9000000000001	1.06818144695353	52.6400000000003	20.5837447850854	52.1799999999998	-0.710758888089913	52.9900000000002	33.3209690149943	52.5699999999997	1.74774521906329	53.6999999999998	45.7981414830329	52.8099999999999	-0.33162511192586	56	71.4830725719366
54.5400000000001	13.5881522039654	52.8399999999999	10.879026293992	52.55	10.2359707940423	53.37	132.916015820001	54.3799999999999	-54.9093013139554	53.97	-159.423830330979	52.5599999999999	-99.4187153120265	55.1299999999999	335.435254687013	52.9399999999998	-77.2348834060494	52.8899999999999	-234.052062269029	52.8900000000001	-100.867310505009	53.3	4.47365329500826	71.52	5542.65437240201	53.1600000000003	-19.1735136429543	53.3299999999999	-8.60980732693406	51.9300000000003	-5.02196426100454	52.5599999999999	27.9801210759842	52	1.0051217579985	52.7400000000002	20.2701603670903	52.2799999999997	-0.740142023005319	53.0900000000001	32.8624816710317	52.6799999999998	1.69042916502349	53.8000000000002	45.0550415660018	52.9099999999999	-0.397822188915598	56.0999999999999	70.5561767869085
54.64	13.1987220129304	52.9399999999999	10.818829258028	52.65	10.2121882620168	53.48	130.293402398024	54.48	-53.6288897749273	54.1299999999999	-156.897864453981	52.6599999999999	-96.8632744101114	55.2299999999998	323.796801387061	53.04	-75.2524851070575	52.99	-230.818217138108	52.99	-98.3628842450344	53.4000000000001	4.47995269996682	71.6199999999999	5542.447235493	53.27	-19.2168991019344	53.4400000000001	-8.61933812791449	52.04	-5.08808556196527	52.6599999999999	27.7812858030302	52.0999999999999	0.945645493970915	52.8400000000001	19.9573803240582	52.3899999999999	-0.764727193995896	53.25	32.4205130240216	52.7799999999997	1.63547304600797	53.9099999999999	44.3174812880898	53.0099999999998	-0.45979164997334	56.2399999999998	69.6427436979548
54.75	12.8227224849979	53.1	10.7603963069778	52.76	10.190718042054	53.58	127.682899074102	54.5799999999999	-52.3734493909842	54.24	-154.411588197945	52.76	-94.3392165910382	55.3299999999999	312.431772858986	53.1799999999998	-73.2967005250202	53.0899999999999	-227.653513894097	53.0899999999999	-95.8807924970415	53.51	4.48500104698724	71.7199999999998	5542.245780038	53.3700000000003	-19.2651473189471	53.54	-8.62583955392893	52.1400000000003	-5.15305665794585	52.7599999999998	27.589253597057	52.21	0.88758335800776	52.9500000000003	19.6439548470835	52.4899999999998	-0.786217149993718	53.3500000000004	31.995063073964	52.8899999999999	1.58333640399633	54.1599999999999	43.5700351820287	53.1599999999999	-0.514997553977992	56.3400000000001	68.7377452799183
54.85	12.4532517769467	53.1999999999999	10.707124068972	52.86	10.1730905099657	53.6899999999999	125.084505849031	54.6800000000001	-51.1396268640283	54.3399999999999	-151.94282974403	52.8699999999999	-91.8465418560572	55.4399999999998	301.357828653067	53.28	-71.3679105310803	53.23	-224.56684398901	53.21	-93.4701007220156	53.6100000000001	4.48911172395583	71.8200000000002	5542.05000603895	53.4700000000003	-19.3200270870193	53.6399999999999	-8.63406568396385	52.2800000000002	-5.21278389396684	52.8600000000001	27.3982977720379	52.3099999999999	0.832045048923646	53.0500000000002	19.3292762970714	52.5899999999997	-0.807960613997238	53.4500000000003	31.5756457880525	52.9899999999998	1.53681822007457	54.2599999999998	42.862719846994	53.27	-0.560686222002005	56.4400000000001	67.8447797129138
54.95	12.0949054579569	53.3099999999999	10.6585070190022	52.9699999999999	10.1531616170405	53.79	122.468326088097	54.79	-49.9330667020104	54.4400000000001	-149.504243834031	52.9699999999998	-89.3778387390967	55.54	290.829012909967	53.3799999999999	-69.4933142140144	53.3399999999999	-221.580296023035	53.3199999999999	-91.1472749779705	53.72	4.49197134400947	71.9299999999998	5541.85772400001	53.5700000000002	-19.3815384039908	53.7399999999998	-8.63952601298479	52.3800000000001	-5.26710545295828	52.9699999999998	27.2084183289962	52.4200000000001	0.777920865971282	53.1500000000001	19.0173537710052	52.6900000000001	-0.829957586006458	53.5599999999999	31.160974394993	53.0899999999997	1.49591849196895	54.3600000000001	42.1764636580519	53.3699999999999	-0.598653401993943	56.5500000000002	66.9727556139605
55.0600000000001	11.7498774350224	53.41	10.613628541023	53.0699999999999	10.1323949430707	53.89	119.855090063083	54.8899999999999	-48.778211599938	54.55	-147.127767642019	53.0699999999999	-86.9415688780464	55.6399999999999	280.886298784026	53.4899999999998	-67.6924102360772	53.4400000000001	-218.62984806603	53.4200000000001	-88.8975684989646	53.8199999999999	4.49282695092279	72.0299999999997	5541.67066380501	53.6800000000003	-19.4497999099212	53.8399999999997	-8.64222054201491	52.4900000000002	-5.31391811000503	53.0700000000002	27.0161270619838	52.52	0.726064335935916	53.25	18.714455516033	52.7999999999997	-0.852115087013772	53.6600000000003	30.7537193640428	53.27	1.46069085496947	54.4699999999998	41.5112666140658	53.4699999999998	-0.631495604011434	56.6500000000001	66.1262653729864
55.1600000000001	11.4149247709747	53.51	10.5749505220274	53.2299999999999	10.1052987020012	54	117.244797774106	55	-47.6885038689261	54.6500000000001	-144.816638625002	53.2299999999998	-84.5762254290321	55.75	271.491853300063	53.5899999999999	-65.9483941670942	53.55	-215.715500117085	53.53	-86.6844371159914	53.9200000000001	4.49168187401483	72.1300000000001	5541.48919184399	53.7800000000002	-19.5224290620217	53.9499999999998	-8.64720091192339	52.5900000000001	-5.35260789797576	53.1799999999998	26.8232306179925	52.6199999999999	0.676266463983666	53.3500000000004	18.4166110500428	52.9000000000001	-0.874883898063672	53.7600000000002	30.3580440929636	53.3699999999999	1.43229425805202	54.5700000000002	40.8559400020749	53.5700000000002	-0.65921282691761	56.7600000000002	65.300416382911
55.27	11.0918686730201	53.62	10.5424729620154	53.3299999999999	10.0731215479755	54.1	114.676106229012	55.0999999999999	-46.6532296509286	54.76	-142.584919075944	53.3299999999999	-82.3014444190449	55.8499999999999	262.645676458988	53.6899999999998	-64.2305892899913	53.6499999999999	-212.825404376076	53.6300000000001	-84.5078808280277	54.02	4.4872505419562	72.27	5541.31330811504	53.8800000000001	-19.5970295769712	54.0499999999997	-8.65240325993	52.6900000000001	-5.38493899102832	53.2799999999997	26.6290546850314	52.7199999999998	0.62595415602118	53.4500000000003	18.1207182340586	53.0099999999998	-0.898623945090549	53.8600000000001	29.9760862000085	53.4699999999998	1.40876523198585	54.6700000000001	40.2090905860177	53.6700000000001	-0.681712886944297	56.8600000000001	64.4820461639029
55.37	10.7687002089278	53.7199999999999	10.5114488079607	53.4399999999999	10.03586348304	54.21	112.163581032064	55.25	-45.6446893369957	54.8599999999999	-140.375619624024	53.4299999999998	-80.1001378680439	55.9599999999998	254.048608372045	53.79	-62.5389956040863	53.75	-209.967597655009	53.74	-82.3642486250264	54.1800000000001	4.48081852493942	72.3699999999999	5541.14032213204	53.9900000000002	-19.6693123469913	54.1599999999999	-8.65782758592104	52.8000000000002	-5.41091138700267	53.3899999999999	26.4343483360108	52.8299999999999	0.575127410002096	53.5600000000004	17.8267770680804	53.1100000000001	-0.92061033308255	53.96	29.6077810470479	53.5699999999997	1.39010377699833	54.7799999999997	39.5734397120577	53.77	-0.701241978958933	56.96	63.6711547159621
55.47	10.4454193780157	53.8299999999999	10.4830550959605	53.54	9.99544828005128	54.3199999999999	109.692656580023	55.3499999999999	-44.6628829279234	54.96	-138.188740269925	53.53	-77.9383746451003	56.0599999999999	245.679032508974	53.8999999999999	-60.8650313860153	53.8499999999999	-207.180471340052	53.8399999999999	-80.2454323779784	54.29	4.47298256995055	72.48	5540.97046730101	54.0900000000001	-19.7381849369549	54.2599999999998	-8.66587869097657	52.9000000000001	-5.43052508794517	53.4899999999998	26.2395190610505	52.9299999999998	0.52623170302013	53.6600000000003	17.53899060202	53.2799999999997	-0.941440258998227	54.0700000000002	29.2450229919723	53.6799999999998	1.37648106601773	54.8800000000001	38.9489873790581	53.8800000000001	-0.718682323963549	57.0599999999999	62.8547269730007
55.58	10.1233026499585	53.93	10.4561147890081	53.64	9.9525422330089	54.42	107.235648432038	55.46	-43.7082957370194	55.0599999999999	-136.011000484928	53.6399999999999	-75.816154748054	56.1699999999998	237.556209311037	54	-59.2179933330499	53.95	-204.483864000053	53.9400000000001	-78.1993069980444	54.3900000000001	4.46744882299299	72.5799999999999	5540.80374362104	54.1900000000001	-19.8023973389354	54.3599999999997	-8.67482061892133	53	-5.44292635993315	53.5900000000001	26.0423339150293	53.0300000000002	0.480254635931487	53.7600000000002	17.2558930340756	53.3800000000001	-0.962987912998869	54.1800000000003	28.8878120320533	53.7799999999997	1.36121613502382	54.98	38.3424603290905	53.98	-0.740266240995879	57.1700000000001	62.0406986579383
55.6800000000001	9.80162980101795	54.04	10.4284186829773	53.75	9.90994284404678	54.52	104.781198423098	55.5599999999999	-42.7791813530121	55.1700000000001	-133.853587973022	53.7399999999998	-73.7274430460957	56.27	229.680138779031	54.0999999999999	-57.6315758480632	54.0599999999999	-201.863751408041	54.05	-76.2258724849971	54.49	4.46421728292989	72.6799999999998	5540.64015109202	54.2900000000004	-19.8619495529329	54.4699999999998	-8.68465337293856	53.0999999999999	-5.45049767094952	53.6999999999998	25.8427928980609	53.1700000000001	0.438851698959297	53.8700000000003	16.9812105360734	53.48	-0.985253297017152	54.2800000000002	28.5356113910211	53.8899999999999	1.34459836101541	55.1500000000001	37.7577850000534	54.0900000000001	-0.762350447985227	57.3000000000002	61.24028808199
55.78	9.49225436193046	54.15	10.4007592590278	53.8499999999999	9.8681173519708	54.63	102.31895046104	55.6599999999999	-41.8963434849502	55.27	-131.746653197979	53.8399999999999	-71.6785262570738	56.3799999999999	222.27903812302	54.2099999999998	-56.1071477020505	54.1600000000001	-199.278219214079	54.22	-74.3346359059842	54.6000000000001	4.46349744095187	72.7799999999997	5540.47403104403	54.4000000000001	-19.9148096650106	54.5699999999997	-8.69990788794439	53.21	-5.4520359029766	53.7999999999997	25.640591426054	53.27	0.404192189989772	53.9700000000003	16.716392918056	53.5799999999999	-1.01095607305979	54.3800000000001	28.1861008010083	53.9899999999998	1.3266277439925	55.2599999999998	37.1910349540485	54.1900000000001	-0.78747088491582	57.4000000000001	60.4585232729278
55.89	9.20207817398477	54.25	10.3697398869826	53.9499999999999	9.82553538403863	54.73	99.8825807730555	55.76	-41.0631354309317	55.3699999999999	-129.712367976026	53.9499999999998	-69.7030946270161	56.4799999999998	215.335247794997	54.3099999999999	-54.644328025006	54.28	-196.727267417032	54.3199999999999	-72.4765317960419	54.7	4.46708371691784	72.8899999999999	5540.30976525803	54.5	-19.9606699999322	54.6700000000001	-8.72023416798129	53.3099999999999	-5.45163471201704	53.9000000000001	25.4337852969684	53.3800000000001	0.375166407025063	54.0700000000002	16.462047818095	53.6900000000001	-1.03701936700418	54.48	27.8483195299941	54.0899999999997	1.30074261301161	55.3600000000001	36.6307351810065	54.29	-0.815627552924525	57.5100000000002	59.6918060479084
55.99	8.92650566993325	54.36	10.3353605679786	54.0599999999999	9.78834098600601	54.83	97.5019859930626	55.8699999999999	-40.2739126830056	55.47	-127.738077567983	54.05	-67.8085596210849	56.5799999999999	208.594723652027	54.4099999999999	-53.2159177250833	54.3799999999999	-194.19664748807	54.4200000000001	-70.6515601559659	54.8	4.47277220996511	72.9899999999998	5540.15113088803	54.6100000000001	-20.0003414989851	54.7799999999997	-8.74232956198284	53.4200000000001	-5.4494559150271	54	25.2271490940075	53.48	0.35288405092615	54.2200000000003	16.2141661380701	53.79	-1.06000489199687	54.5800000000004	27.5235543490453	54.27	1.26826013502068	55.4699999999998	36.0694535349921	54.3899999999999	-0.852120254990041	57.6100000000001	58.9312277929821
56.13	8.66334294198623	54.4599999999999	10.2942683970468	54.16	9.75653415798661	54.9399999999999	95.1564358520045	55.97	-39.5042325469603	55.5799999999999	-125.791844798982	54.1499999999999	-65.9864596000261	56.6899999999998	202.05746569502	54.52	-51.8219168010319	54.48	-191.694188212068	54.53	-68.859075536011	54.9000000000001	4.48056291895682	73.0900000000001	5539.99639804999	54.71	-20.0337055230193	54.8800000000001	-8.76864115991793	53.52	-5.44760273601241	54.0999999999999	25.0241710219825	53.5799999999999	0.335690260953925	54.3200000000002	15.9727478780951	53.8899999999999	-1.08000562306643	54.6900000000001	27.2091347900414	54.3699999999999	1.22918031206609	55.5700000000002	35.511320710043	54.4899999999998	-0.891083236979284	57.71	58.176788505989
56.23	8.41258999003003	54.5599999999999	10.2444130980075	54.27	9.72493767403648	55.04	92.845930347039	56.0699999999999	-38.754095022	55.6800000000001	-123.873669669933	54.26	-64.198301411011	56.79	195.708811673967	54.6199999999999	-50.4556935630944	54.5799999999999	-189.254773640073	54.6300000000001	-67.1001929270005	55.01	4.49032691096818	73.1999999999998	5539.84520035294	54.8100000000004	-20.0631446130046	54.98	-8.79411731693835	53.6199999999999	-5.44607517497298	54.2399999999998	24.823044432992	53.6799999999998	0.321134935006739	54.4200000000001	15.7329377410633	53.9899999999998	-1.09657078508008	54.79	26.9008974530607	54.4699999999998	1.18096424898795	55.6700000000001	34.9563367060455	54.5900000000001	-0.933231567955772	57.8200000000002	57.4314334589872
56.33	8.1793082799777	54.67	10.1878449460173	54.37	9.6956847180536	55.17	90.5473868140234	56.1699999999998	-38.0224738360084	55.78	-121.982029516971	54.3599999999999	-62.4440850540395	56.8999999999999	189.563729914994	54.7299999999998	-49.12372576905	54.6900000000001	-186.890251576074	54.73	-65.409501857971	55.1100000000001	4.50334975596434	73.3099999999999	5539.69753779904	54.9200000000001	-20.0910550529443	55.0799999999999	-8.82082189991706	53.73	-5.44569479200163	54.3499999999999	24.6244436409597	53.79	0.306462907929017	54.5300000000002	15.4981419270825	54.0999999999999	-1.10934044698752	54.8900000000003	26.5988423390127	54.5699999999997	1.12557541399383	55.7799999999997	34.4152992200861	54.6999999999998	-0.978657429982377	57.9200000000001	56.6957918479147
56.4400000000001	7.96311339593103	54.77	10.1268650130351	54.4699999999999	9.66776023597049	55.28	88.2369720480938	56.28	-37.311039391966	55.8900000000001	-120.107353066942	54.4599999999998	-60.7098845780456	57	183.780954283066	54.8299999999999	-47.8518292110266	54.79	-184.592585206019	54.8399999999999	-63.7906533379464	55.24	4.51834588295696	73.4200000000001	5539.55312806102	55.02	-20.1174368449983	55.1799999999998	-8.84875490692139	53.8299999999999	-5.44758826504221	54.4499999999998	24.4283686449762	53.8899999999999	0.293257942985292	54.6300000000001	15.2717019760757	54.1999999999998	-1.11581330008903	54.9900000000002	26.3036560660339	54.6799999999998	1.06301380697005	55.8800000000001	33.8854869080478	54.7999999999997	-1.02511463001065	58.02	55.982407089914
56.5400000000001	7.76732890994936	54.87	10.0606032769974	54.5799999999999	9.63924045197473	55.38	85.9280370530087	56.3799999999999	-36.6383536979811	55.99	-118.291718486944	54.5599999999999	-59.0047755021033	57.1299999999999	178.382101309012	54.9299999999998	-46.6485856130703	54.8899999999999	-182.32338314408	54.9400000000001	-62.251755496959	55.3400000000001	4.53531529296924	73.52	5539.40871653299	55.1600000000003	-20.1380044489952	55.29	-8.87548235493796	53.9300000000003	-5.45175559500422	54.5499999999997	24.2321002369863	53.9900000000002	0.27907456592402	54.73	15.0494148390408	54.3099999999999	-1.12135863798812	55.0900000000001	26.0154683620613	54.7799999999997	0.994684108036381	55.9899999999998	33.3668997690211	54.9000000000001	-1.07172094692487	58.1199999999999	55.3042942519824
[truncated: 1,308 more rows]
[truncated: 80 more columns]
