# Supplementary material for: Editorial Note: The role of 9-O-acetylated glycan receptor moieties in the typhoid toxin binding and intoxication
Source: PLoS Pathog. 2026 Jul 13;22(7):e1014413. doi: 10.1371/journal.ppat.1014413 (PMC13362111; doi:10.1371/journal.ppat.1014413)
Supplement: S1 File — (ZIP) [file ppat.1014413.s001.zip › SPR Data/OpenSPR/2020-01-06--16-14-49--TyT WT/TraceDrawerExport/NormalResolution/2020-01-06--16-14-49--TyT WT_CH1_NR.txt]

X_buffer _580.53s	Y_buffer _580.53s	X_buffer _703.09s	Y_buffer _703.09s	X_buffer _830.83s	Y_buffer _830.83s	X_imd _951.99s	Y_imd _951.99s	X_h2o _1073.2s	Y_h2o _1073.2s	X_cobalt _1194.24s	Y_cobalt _1194.24s	X_h2o _1314.88s	Y_h2o _1314.88s	X_stripping _1436.14s	Y_stripping _1436.14s	X_h2o _1557.63s	Y_h2o _1557.63s	X_cobalt _1679.22s	Y_cobalt _1679.22s	X_h2o _1802.75s	Y_h2o _1802.75s	X_buffer _1924.05s	Y_buffer _1924.05s	X_TyT WT _2044.96s	Y_TyT WT _2044.96s	X_buffer _2166.22s	Y_buffer _2166.22s	X_buffer _2287.38s	Y_buffer _2287.38s	X_buffer _2409.87s	Y_buffer _2409.87s	X_a23 625µM_2532.19s	Y_a23 625µM_2532.19s	X_buffer _2658.27s	Y_buffer _2658.27s	X_a23 1.25mM_2779.97s	Y_a23 1.25mM_2779.97s	X_buffer _2902.4s	Y_buffer _2902.4s	X_a23 2.5mM_3024.68s	Y_a23 2.5mM_3024.68s	X_buffer _3150.84s	Y_buffer _3150.84s	X_a23 5mM_3272.46s	Y_a23 5mM_3272.46s	X_buffer _3398.69s	Y_buffer _3398.69s	X_a23 10mM_3520.5s	Y_a23 10mM_3520.5s
0	0	0	0	0	0	0	0	0	0	0	0	0	0	0	0	0	0	0	0	0	0	0	0	0	0	0	0	0	0	0	0	0	0	0	0	0	0	0	0	0	0	0	0	0	0	0	0	0	0
0.629999999999995	0.0913680009944073	0.309999999999945	-0.0387585240559929	0.0999999999999091	0.0160830630875353	0.360000000000014	0.0121910439929707	0.519999999999982	-0.0546681669675309	0.309999999999945	0.00130558305500017	0.409999999999854	0.0816120799527198	0.319999999999936	0.0550471920632845	0.369999999999891	0.0553282319515347	0.440000000000055	0.0556593200826683	0.440000000000055	0.0080455820352654	0.400000000000091	0.0366105530247296	0.460000000000036	-0.0264991580252172	0.240000000000236	-0.0829767749337407	0.440000000000055	-0.113632150942067	0.110000000000127	-0.00839952201658889	0.429999999999836	-0.0470930410756409	0.380000000000109	-0.0636895939578608	0.450000000000273	0.0544065230769775	0.0999999999999091	-0.00732665398572863	0.230000000000018	-0.0049034230187317	0.4699999999998	-0.0118110909852476	0.349999999999909	-0.0148142370335336	0.360000000000127	-0.0217284469954393	0.110000000000127	-0.0166570890769435
0.879999999999995	0.191349550959785	0.439999999999941	-0.0643616010620462	0.459999999999923	0.0318289630740765	0.480000000000018	0.0185651330184555	0.619999999999891	-0.0981748070216781	0.420000000000073	0.00297258304726711	0.569999999999936	0.172508935975202	0.419999999999845	0.0958019430754575	0.489999999999782	0.0875958309052294	0.559999999999945	0.121577758022795	0.589999999999918	0.00737178004328598	0.529999999999973	0.0805070250180506	0.6099999999999	-0.0565179169598196	0.350000000000364	-0.163709480034413	0.569999999999709	-0.214549027987232	0.460000000000036	-0.0149094889820844	0.579999999999927	-0.0852241720394886	0.490000000000236	-0.127751906006779	0.620000000000346	0.0998421750182388	0.489999999999782	-0.0159157459620474	0.380000000000109	0.000491327000418096	0.569999999999709	-0.0346054330293555	0.4699999999998	-0.0322289999985514	0.4699999999998	-0.0343534430840009	0.489999999999782	-0.0247666970381033
0.980000000000018	0.299944647963457	0.549999999999955	-0.0848520960516908	0.649999999999977	0.0462891940742338	0.580000000000041	0.0275345689715323	0.740000000000009	-0.131972994040552	0.519999999999982	0.00500099804412457	0.669999999999845	0.272690566930578	0.539999999999964	0.12994012706713	0.599999999999909	0.112688496983537	0.700000000000045	0.197755315070935	0.690000000000055	-0.00222233700242214	0.630000000000109	0.129269469084647	0.720000000000027	-0.0869673129955117	0.450000000000273	-0.237469371995758	0.670000000000073	-0.313560099016286	0.559999999999945	-0.019529902033355	0.679999999999836	-0.121904681009255	0.599999999999909	-0.182646997927804	0.720000000000255	0.139081477982472	0.610000000000127	-0.0129239119814883	0.490000000000236	0.0159840390097088	0.710000000000036	-0.0534469990043362	0.570000000000164	-0.0612606570484786	0.579999999999927	-0.0358689800350476	0.599999999999909	-0.0268277200348166
1.08000000000004	0.400519649929265	0.909999999999968	-0.0993750310271935	0.75	0.0594637569975021	0.689999999999941	0.0390993500332115	0.839999999999918	-0.151080570049089	0.619999999999891	0.00739083100143034	0.769999999999982	0.381846664026853	0.639999999999873	0.154959424094159	0.699999999999818	0.130606229959085	0.819999999999936	0.280486135011415	0.799999999999955	-0.0206789969752208	0.730000000000018	0.175737741074045	0.819999999999936	-0.120310104989585	0.5600000000004	-0.308128169990596	0.779999999999745	-0.402766590013925	0.660000000000309	-0.0194035210370203	0.779999999999745	-0.157134569008122	0.699999999999818	-0.224281192913622	0.820000000000164	0.172124430037002	0.7199999999998	0.00164884500009066	0.590000000000146	0.0415747130091404	0.819999999999709	-0.0774131519847288	0.670000000000073	-0.0931695830104218	0.679999999999836	-0.0306477370486391	0.699999999999818	-0.0203412610062514
1.26999999999998	0.490690788979009	1.00999999999999	-0.107930407011736	0.849999999999909	0.0819657210513469	0.789999999999964	0.0532594769993011	0.940000000000055	-0.149468703966704	0.720000000000027	0.0162248060178172	0.879999999999882	0.493564040993988	0.740000000000009	0.176227041038146	0.799999999999955	0.144310136988679	0.920000000000073	0.361144422072357	0.900000000000091	-0.0479981999887968	0.830000000000155	0.222787058078211	0.920000000000073	-0.156546292032544	0.660000000000309	-0.377261711037136	0.880000000000109	-0.482168500980151	0.760000000000218	-0.0144697130508575	0.880000000000109	-0.195031120028943	0.800000000000182	-0.252654490964233	0.920000000000073	0.200681957039706	0.819999999999709	0.0319901920420307	0.700000000000273	0.077323227060333	0.920000000000073	-0.102218985944091	0.779999999999745	-0.128760457982935	0.779999999999745	-0.0186897160574517	0.800000000000182	-0.00771413897382445
1.38	0.570458063975821	1.11000000000001	-0.110518224005318	0.959999999999923	0.108433879063341	0.899999999999977	0.0792193289953502	1.03999999999996	-0.134930789954524	0.819999999999936	0.0343218169973625	0.979999999999791	0.607842694989813	0.839999999999918	0.193742976080102	0.909999999999854	0.149276100955831	1.03999999999996	0.438405190038793	1	-0.0797737400262122	0.940000000000055	0.272797164029726	1.01999999999998	-0.194972671010873	0.760000000000218	-0.444869996954367	0.980000000000018	-0.553973015030351	0.860000000000127	-0.0116690770255445	0.989999999999782	-0.235594335094902	0.900000000000091	-0.26776689298913	1.01999999999998	0.225010060034947	0.920000000000073	0.0779281430141054	0.800000000000182	0.116023708073953	1.01999999999998	-0.127864499972929	0.920000000000073	-0.172976706949157	0.889999999999873	5.08396169607295E-06	0.909999999999854	0.011538970966285
1.49000000000001	0.638098642980367	1.23000000000002	-0.109566539094885	1.05999999999995	0.132935245005683	1	0.116978903974996	1.13999999999987	-0.111441691046821	0.930000000000064	0.0588629720823519	1.07999999999993	0.711984141958055	0.949999999999818	0.20858796108314	1.00999999999999	0.144571934015403	1.17000000000007	0.506347250052386	1.1099999999999	-0.119908203942032	1.03999999999996	0.325768060065457	1.12999999999988	-0.228755125021962	0.870000000000346	-0.512040051944496	1.07999999999993	-0.618409818002874	0.970000000000255	-0.00406101298722206	1.09000000000015	-0.290936989017609	1.01000000000022	-0.274157466947145	1.13000000000011	0.246041028049149	1.02999999999975	0.146778818020721	0.900000000000091	0.150733653981661	1.12999999999965	-0.146365703017182	1.03999999999996	-0.225818328999594	0.989999999999782	0.016333213920916	1.01000000000022	0.0374180689277637
1.59000000000003	0.695335358955163	1.32999999999993	-0.097848839004655	1.15999999999997	0.155469818082565	1.10000000000002	0.167282255006285	1.25999999999999	-0.0790014070162215	1.02999999999997	0.0879455070617041	1.22999999999979	0.815215629927479	1.04999999999995	0.214877826010706	1.17999999999984	0.13019763491684	1.31999999999994	0.565242882998973	1.24000000000001	-0.162147968012505	1.18000000000006	0.383540583015929	1.26999999999998	-0.261911372945178	0.970000000000255	-0.580265935013813	1.19000000000005	-0.675478908988225	1.07000000000016	-0.00628955206138926	1.25	-0.353990071062071	1.11000000000013	-0.275693106914332	1.24000000000024	0.263774861991806	1.13000000000011	0.222649242004991	1	0.183211916009896	1.25999999999976	-0.154653359004442	1.15999999999985	-0.2877149760252	1.09999999999991	0.0323416079481831	1.11000000000013	0.0634851439826889
1.70000000000005	0.751133268977355	1.43999999999994	-0.0852761630767418	1.28999999999996	0.177766075012187	1.26999999999998	0.231915391054827	1.37999999999988	-0.0452086950417652	1.1400000000001	0.116562606081061	1.33999999999992	0.909429212015311	1.17999999999984	0.217229121062701	1.28999999999996	0.129580460907164	1.49000000000001	0.6127653709882	1.36999999999989	-0.204530892006005	1.34000000000015	0.446114731062153	1.38999999999987	-0.294441413984714	1.07000000000016	-0.650018650958373	1.30999999999995	-0.734687585008942	1.17000000000007	-0.0135063710331451	1.36000000000013	-0.424864946012349	1.2800000000002	-0.262300962958761	1.36000000000013	0.273144006996517	1.27999999999975	0.305539414057421	1.17000000000007	0.213458494044971	1.37999999999965	-0.152727468048397	1.27999999999975	-0.358666645979611	1.19999999999982	0.0434573859138254	1.23999999999978	0.0897401949941923
1.80000000000007	0.805492372933259	1.53999999999996	-0.0769473990658298	1.39999999999998	0.200458801032255	1.38	0.297958663054487	1.49000000000001	-0.0131805479668401	1.25	0.144714266980372	1.43999999999983	0.994624889926854	1.27999999999997	0.219159590074014	1.39999999999986	0.119251908017759	1.59999999999991	0.650224178002645	1.47000000000003	-0.242615696947723	1.44000000000005	0.516757664058787	1.49000000000001	-0.324430625028072	1.20000000000027	-0.71767686097246	1.40999999999985	-0.798588723000648	1.28999999999996	-0.0257114670603187	1.46000000000004	-0.502799574064738	1.38000000000011	-0.240186989003632	1.46000000000004	0.27631933005523	1.38000000000011	0.382410930001242	1.28999999999996	0.236301091035784	1.48999999999978	-0.145145656006207	1.38000000000011	-0.429897667004298	1.32000000000016	0.0522064929100452	1.36999999999989	0.114760363999267
1.91000000000008	0.853846666018399	1.65999999999997	-0.0631043850489732	1.5	0.217270669054415	1.48000000000002	0.365412069982085	1.58999999999992	0.0170830339811801	1.34999999999991	0.16583234207701	1.54999999999995	1.07639241002744	1.37999999999988	0.211509858104364	1.5	0.106428155959293	1.74000000000001	0.687093953047224	1.56999999999994	-0.271735842034104	1.53999999999996	0.594496396047361	1.59999999999991	-0.347697972983951	1.30000000000018	-0.783240564942389	1.50999999999976	-0.862955800016607	1.39000000000033	-0.0422223120040144	1.55999999999995	-0.58457534498757	1.48000000000002	-0.215793422967181	1.57000000000016	0.274489049047588	1.48999999999978	0.454337249038872	1.40000000000009	0.251035746032358	1.58999999999969	-0.125294945974019	1.48000000000002	-0.506876792996991	1.42000000000007	0.0621827670101993	1.51999999999998	0.127613822996864
2.00999999999999	0.903732616961861	1.75999999999999	-0.0517899840133396	1.61000000000001	0.233830354090969	1.58000000000004	0.437489738033037	1.69000000000005	0.0456004589750592	1.46000000000004	0.176704411046558	1.64999999999986	1.15223507998508	1.49000000000001	0.194279925040064	1.59999999999991	0.110311615003411	1.86999999999989	0.719160796052165	1.67000000000007	-0.287913331021628	1.6400000000001	0.679330924981514	1.70000000000005	-0.368424489010977	1.41000000000031	-0.848735308977666	1.61999999999989	-0.927788812987274	1.49000000000024	-0.0686680309627263	1.67000000000007	-0.673211731054835	1.57999999999993	-0.185289477940387	1.67000000000007	0.271793073011395	1.58999999999969	0.520244911058398	1.5	0.25836642100785	1.69000000000005	-0.0976399179535292	1.59000000000015	-0.580047125026795	1.51999999999998	0.0723948739960179	1.61999999999989	0.135462115963492
2.22000000000003	0.960308227945461	1.86000000000001	-0.0349613320622666	1.70999999999992	0.249523092065829	1.67999999999995	0.503895569067936	1.78999999999996	0.0773538860130429	1.55999999999995	0.177330476049065	1.75	1.22215289900396	1.58999999999992	0.167469790085306	1.69999999999982	0.111863529014045	1.99000000000001	0.741927028002465	1.76999999999998	-0.290947231974314	1.75	0.760221410018858	1.79999999999995	-0.389699138963806	1.51000000000022	-0.918889835020309	1.7199999999998	-0.98767908298214	1.59000000000015	-0.105048624959636	1.76999999999998	-0.76119744198877	1.69000000000005	-0.153303307911301	1.76999999999998	0.264961831021537	1.69999999999982	0.564718741998149	1.60000000000036	0.259829471019657	1.79999999999973	-0.0613281069945515	1.69000000000005	-0.642138014995908	1.61999999999989	0.0828428139811876	1.7199999999998	0.138305243012837
2.36000000000001	1.02371958291769	1.96999999999991	-0.0180304400601017	1.80999999999995	0.262393658090332	1.77999999999997	0.564629565019459	1.88999999999987	0.107361154960017	1.66000000000008	0.167710535038168	1.8599999999999	1.28645617598977	1.68999999999983	0.139739544010808	1.79999999999995	0.106562231962926	2.09999999999991	0.758650778038827	1.86999999999989	-0.280895318041985	1.85000000000014	0.835479372085501	1.90999999999985	-0.416122730939605	1.61000000000013	-0.98983242594386	1.81999999999971	-1.05052538003747	1.69000000000005	-0.151364093994744	1.86999999999989	-0.844827338028153	1.78999999999996	-0.123928589005118	1.88000000000011	0.251099647016417	1.79999999999973	0.590694046991302	1.70000000000027	0.254640612070034	1.89999999999964	-0.0150385019423993	1.78999999999996	-0.692068744001517	1.73000000000002	0.0958932569119497	1.82000000000016	0.127043024008344
2.48000000000002	1.09635044793777	2.11000000000001	0.00355972690613271	1.91999999999996	0.272442050004429	1.88999999999999	0.619691724068616	2	0.129593437009135	1.75999999999999	0.1525752049929	1.95999999999981	1.34092396103824	1.79999999999995	0.114152838023074	1.89999999999986	0.0959707319907466	2.22000000000003	0.769332047070748	1.97000000000003	-0.257336247955209	1.95000000000005	0.905104809021395	2.00999999999999	-0.440631699007099	1.71000000000004	-1.05920377393431	1.92000000000007	-1.11632770699543	1.80000000000018	-0.196479198052657	1.98000000000002	-0.927806560071076	1.88999999999987	-0.0955335209482655	1.98000000000002	0.229922792073012	1.90000000000009	0.601207480031007	1.80000000000018	0.243070375063326	2	0.036943990949112	1.88999999999987	-0.729034628989211	1.82999999999993	0.104369911014146	1.92999999999984	0.107126700982008
2.58000000000004	1.17544031002126	2.20999999999992	0.0298091669037603	2.01999999999998	0.275234216019271	1.99000000000001	0.662693974959438	2.09999999999991	0.15184412598046	1.86999999999989	0.129744915057017	2.05999999999995	1.39162435198159	1.89999999999986	0.090709673031597	2.00999999999999	0.0843748609895556	2.33999999999992	0.773656102978748	2.06999999999994	-0.220691361960235	2.04999999999995	0.963842761052547	2.1099999999999	-0.46414127598382	1.82000000000016	-1.12510665996979	2.01999999999998	-1.18287887903534	1.90000000000009	-0.243938290054757	2.07999999999993	-1.00783455400233	1.99000000000024	-0.0697499040143157	2.08000000000038	0.20499776098859	2	0.596259040094083	1.90000000000009	0.227049698992232	2.09999999999991	0.0946193730442246	2	-0.748092245999032	1.92999999999984	0.115449067948248	2.0300000000002	0.0780709480068253
2.68000000000006	1.26098916996398	2.31999999999994	0.056306955002583	2.12	0.276703145004831	2.10000000000002	0.700571894981294	2.25999999999999	0.168258260032417	1.97000000000003	0.101399235973076	2.22999999999979	1.43855734802401	2	0.0694100480131965	2.17999999999984	0.0684209769588051	2.48000000000002	0.770297958069932	2.21000000000004	-0.168840512969837	2.19000000000005	1.01955382604046	2.26999999999998	-0.492851364015223	1.92000000000007	-1.19595341402601	2.17000000000007	-1.24858614003642	2	-0.293741370001044	2.23999999999978	-1.07365011899674	2.09999999999991	-0.0465777379758947	2.22000000000025	0.175392267010466	2.11000000000013	0.567962013064971	2.01000000000022	0.213521086038782	2.25999999999976	0.144144984005834	2.13999999999987	-0.748964855006307	2.02999999999975	0.129130729987992	2.13000000000011	0.0398757659922921
2.79000000000008	1.36111112692561	2.41999999999996	0.07631387290985	2.24000000000001	0.276848835028431	2.21000000000004	0.733325481974134	2.37999999999988	0.187016680001761	2.12999999999988	0.0667271820020687	2.33999999999992	1.47999047396752	2.12999999999988	0.0423044900799141	2.30999999999995	0.0481090809216767	2.59999999999991	0.76993736206532	2.33999999999992	-0.0990730169405651	2.29999999999995	1.06253656906574	2.38999999999987	-0.520562063002217	2.01999999999998	-1.26780563596185	2.30999999999995	-1.30737452195717	2.09999999999991	-0.331500193965439	2.34000000000015	-1.13103690705429	2.2800000000002	-0.0286483829086137	2.33000000000038	0.141106308092276	2.26999999999998	0.532209373091064	2.17000000000007	0.200725684976533	2.36999999999989	0.191379490956933	2.25	-0.731929196945202	2.17000000000007	0.138183189960728	2.23999999999978	-0.00434480807598447
2.88999999999999	1.45202985902415	2.51999999999998	0.0898299219898036	2.33999999999992	0.273942811077177	2.34000000000003	0.753532310000082	2.48000000000002	0.202633584990508	2.23000000000002	0.030735572067897	2.43999999999983	1.5240316749896	2.24000000000001	0.0155507671024679	2.40999999999985	0.0125155859223014	2.70000000000005	0.771195178003836	2.44000000000005	-0.0133510160367223	2.41000000000008	1.09279099103787	2.5	-0.547273371012125	2.17000000000007	-1.34019231995808	2.40999999999985	-1.35924402593446	2.21000000000004	-0.364430272952632	2.44999999999982	-1.17988355407306	2.38000000000011	-0.0198287359580718	2.43000000000029	0.105240514017169	2.38000000000011	0.489001121081856	2.32000000000016	0.188663496032859	2.4699999999998	0.24625272396861	2.36000000000013	-0.706805618051476	2.28999999999996	0.146659393976734	2.34999999999991	-0.0601340930188599
2.99000000000001	1.53374536500905	2.63	0.101953991929804	2.44999999999993	0.266070775069238	2.43999999999994	0.77353188203233	2.57999999999993	0.214985087950481	2.33999999999992	-0.00657559496630711	2.53999999999996	1.57068095097657	2.33999999999992	-0.0189854129075684	2.50999999999999	-0.0230185739837907	2.81999999999994	0.774071405999166	2.53999999999996	0.0838842130406192	2.50999999999999	1.12015262800469	2.59999999999991	-0.575603116999446	2.33000000000038	-1.41673480698046	2.51999999999998	-1.4015743249729	2.36999999999989	-0.392531607985802	2.54999999999973	-1.22095209803774	2.48000000000002	-0.0201187959874005	2.54000000000042	0.0697618099820829	2.48000000000002	0.444243246988663	2.42000000000007	0.185164485060341	2.57999999999993	0.305439659996409	2.46000000000004	-0.683789386016542	2.38999999999987	0.154559342945504	2.44999999999982	-0.124447667076311
3.20000000000005	1.60625764692668	2.73000000000002	0.102228581909003	2.54999999999995	0.265760094066536	2.54999999999995	0.793324200003553	2.68000000000006	0.224071187972186	2.44000000000005	-0.0452063189868568	2.63999999999987	1.62387027398836	2.43999999999983	-0.0527666099969792	2.61999999999989	-0.0539692809979897	2.93000000000006	0.779321234062991	2.65000000000009	0.183988131993829	2.61000000000013	1.14496929006691	2.71000000000004	-0.60484809796435	2.46000000000004	-1.49743309702899	2.61999999999989	-1.43859194292872	2.48000000000002	-0.415804198951264	2.65000000000009	-1.24919877407592	2.57999999999993	-0.0275726939662491	2.64000000000033	0.0341304649964513	2.57999999999993	0.406139096071456	2.5300000000002	0.183142536002379	2.67999999999984	0.370276546050263	2.55999999999995	-0.661893154983773	2.5	0.16356627895675	2.55000000000018	-0.182237568992605
3.39999999999998	1.67335217395248	2.82999999999993	0.0913530279831321	2.65999999999997	0.272923608008568	2.64999999999998	0.812909261981076	2.77999999999997	0.229873478019726	2.54999999999995	-0.0719546799246018	2.73999999999978	1.67865133698797	2.53999999999996	-0.0873720089202834	2.7199999999998	-0.0805001910748615	3.03999999999996	0.782446979997076	2.75	0.282647563039973	2.72000000000003	1.16724097608767	2.80999999999995	-0.635008314020524	2.59000000000015	-1.58364450294357	2.7199999999998	-1.47029688196199	2.57999999999993	-0.440477263964567	2.75999999999976	-1.2696673480832	2.69000000000005	-0.0415248479157526	2.74000000000024	-0.00492309300170746	2.69000000000005	0.3746886660565	2.63000000000011	0.182597649086347	2.77999999999975	0.445227963950856	2.65999999999985	-0.650673821951386	2.59999999999991	0.169394454928806	2.65000000000009	-0.240665342971624
3.5	1.72703003102015	2.93999999999994	0.0693273309479991	2.75999999999999	0.286912663000294	2.75	0.839063229022941	2.88999999999987	0.243107709025026	2.65000000000009	-0.0908612689727306	2.84999999999991	1.72727396102346	2.64999999999986	-0.122801610928036	2.82999999999993	-0.110697626041656	3.14999999999986	0.780700150016855	2.8599999999999	0.380273096993733	2.81999999999994	1.19256688003588	2.90999999999985	-0.665026499973465	2.72000000000025	-1.67509873892868	2.81999999999971	-1.49732372904055	2.69000000000005	-0.466806592953617	2.86000000000013	-1.28364317799878	2.80000000000018	-0.061975257949598	2.84000000000015	-0.0433855669825789	2.78999999999996	0.352827264009647	2.73000000000002	0.179033424046793	2.87999999999965	0.530293914039248	2.76999999999998	-0.658482756989542	2.7199999999998	0.172043870975358	2.82999999999993	-0.299730989013369
3.60000000000002	1.76840929896116	3.03999999999996	0.053807554991181	2.86000000000001	0.309682486999918	2.85000000000002	0.867637788019238	2.99000000000001	0.253058129942474	2.75	-0.101926084994375	2.94999999999982	1.76973814495796	2.75	-0.159055414997056	2.92999999999984	-0.131953595996492	3.25	0.769513149975865	2.96000000000004	0.469248989020343	2.93000000000006	1.22198284600472	3.01999999999998	-0.687839091028764	2.84000000000015	-1.7590593879504	2.92999999999984	-1.52289759296309	2.78999999999996	-0.494792183985737	2.96000000000004	-1.29187005904896	2.90000000000009	-0.08892392497728	2.95000000000027	-0.0783612819077462	2.88999999999987	0.337696298061019	2.83000000000038	0.173234148064694	2.98000000000002	0.621245565980644	2.86999999999989	-0.688626877035858	2.82999999999993	0.171514528005901	2.94000000000005	-0.350334326981283
3.71000000000004	1.7974899769797	3.14999999999998	0.0402366649723263	2.96999999999991	0.341233080007441	2.95000000000005	0.898632939993149	3.08999999999992	0.257355933968029	2.8599999999999	-0.108845167005711	3.05999999999995	1.80821508502049	2.84999999999991	-0.199325797893835	3.03999999999996	-0.144268101053058	3.41000000000008	0.750195444084056	3.05999999999995	0.549153901033606	3.02999999999997	1.26158216005479	3.11999999999989	-0.710509651980828	2.99000000000024	-1.83788575702692	3.02999999999975	-1.55330066399983	2.89000000000033	-0.535629911041724	3.07000000000016	-1.29064285101776	3	-0.117667813924527	3.05000000000018	-0.109850238004583	2.98999999999978	0.326259113080596	2.98000000000002	0.164929287052473	3.07999999999993	0.720138272981785	2.9699999999998	-0.737799264015848	2.92999999999984	0.174151521946442	3.03999999999996	-0.384207424986016
3.83000000000004	1.8238376150066	3.25	0.0286146629377981	3.06999999999994	0.382660930085876	3.05999999999995	0.93672757202512	3.25	0.258666676018038	2.96000000000004	-0.104286579926338	3.15999999999985	1.83663668497047	2.94999999999982	-0.24423469096746	3.16999999999985	-0.152991933077828	3.51999999999998	0.724386749993755	3.22000000000003	0.620409173052394	3.19000000000005	1.3134353400801	3.26999999999998	-0.732122948988945	3.13000000000011	-1.91347506392958	3.17000000000007	-1.58853293999073	2.99000000000024	-0.584579501037297	3.17000000000007	-1.28226210699722	3.09999999999991	-0.146575125995696	3.15000000000009	-0.143193756912297	3.08999999999969	0.31851571009156	3.09000000000015	0.152187905086976	3.19000000000005	0.817034034980679	3.07999999999993	-0.801518510002097	3.02999999999975	0.172778558976461	3.15000000000009	-0.41104107197043
3.94000000000005	1.84288621096584	3.35000000000002	0.0206679499115126	3.2299999999999	0.428952122092596	3.16999999999996	0.976319339997644	3.36999999999989	0.262845316001403	3.05999999999995	-0.09355991198845	3.25999999999999	1.85957635403611	3.04999999999995	-0.293782094900052	3.28999999999996	-0.15383926006507	3.61999999999989	0.701561717050936	3.33999999999992	0.676916657994298	3.29999999999995	1.36968178799179	3.40000000000009	-0.745408982993467	3.24000000000024	-1.97741498197956	3.30999999999995	-1.62800185103151	3.09000000000015	-0.6364674170527	3.34999999999991	-1.27669719302048	3.2800000000002	-0.1794766429839	3.3100000000004	-0.175145066918958	3.19999999999982	0.328590013054963	3.20000000000027	0.132769682977596	3.29999999999973	0.9142440700316	3.23999999999978	-0.869155168970792	3.15999999999985	0.168386972973167	3.26999999999998	-0.430835269071395
4.04000000000008	1.84652166399246	3.44999999999993	0.0159186489554486	3.33999999999992	0.478843241012328	3.27999999999997	1.02062236896927	3.48000000000002	0.261711016037225	3.23000000000002	-0.0779920050035798	3.37999999999988	1.87697919193397	3.16999999999985	-0.334134365971295	3.38999999999987	-0.127771328038762	3.73000000000002	0.674294963005195	3.45000000000005	0.717985587016301	3.40000000000009	1.43818210301561	3.5	-0.753456720985923	3.37000000000035	-2.02884848499707	3.40999999999985	-1.67778236300364	3.20000000000027	-0.691293661020609	3.46000000000004	-1.26643682199301	3.38000000000011	-0.205780432906977	3.42000000000007	-0.205704168934062	3.29999999999973	0.344002154065493	3.32000000000016	0.108210979078649	3.42000000000007	1.00590971305792	3.34999999999991	-0.940432497941401	3.25999999999976	0.167495259915995	3.36999999999989	-0.443975829057308
4.18000000000006	1.84814346891926	3.55999999999995	0.0162255149689372	3.43999999999994	0.532334288095626	3.38	1.0696366580305	3.57999999999993	0.260245935010062	3.33999999999992	-0.0586174379577642	3.48999999999978	1.88915550893398	3.26999999999998	-0.371100593952178	3.48999999999978	-0.0807684940582476	3.82999999999993	0.646292343049026	3.54999999999995	0.743558187991766	3.50999999999999	1.51349563407166	3.59999999999991	-0.756266160010455	3.48000000000002	-2.06390385699251	3.50999999999976	-1.73632549001468	3.30000000000018	-0.74663041095846	3.55999999999995	-1.25148099107264	3.48000000000002	-0.229580172913302	3.51999999999998	-0.232904134918499	3.40000000000009	0.364752131076784	3.43000000000029	0.0785117910027111	3.51999999999998	1.08295359905242	3.44999999999982	-1.00661087299159	3.36999999999989	0.166763682955207	3.4699999999998	-0.44491942901459
4.33000000000004	1.85042755697395	3.65999999999997	0.0215885479519784	3.53999999999996	0.589865531992473	3.48000000000002	1.12565153801825	3.68000000000006	0.256266366022828	3.44000000000005	-0.0344016309554718	3.58999999999992	1.89610530298978	3.37999999999988	-0.399313572984283	3.58999999999992	-0.0112677510060166	3.94000000000005	0.617553857068742	3.65000000000009	0.75363446103438	3.61000000000013	1.5935692150606	3.71000000000004	-0.749239903029775	3.60000000000036	-2.0916441319514	3.60999999999967	-1.79962367496955	3.40000000000009	-0.802538301968525	3.65999999999985	-1.23182970207836	3.57999999999993	-0.250875861979694	3.62000000000035	-0.257328327961659	3.5	0.394855625017954	3.5300000000002	0.0348238460219363	3.61999999999989	1.1453757280151	3.55999999999995	-1.06342579499596	3.4699999999998	0.166192243000296	3.57999999999993	-0.436710495023362
4.44000000000005	1.85337392895235	3.75999999999999	0.0393724809555351	3.63999999999999	0.638909607005189	3.58000000000004	1.18695782498435	3.78999999999996	0.257565704032459	3.53999999999996	-0.00534458592937881	3.69999999999982	1.89288026695067	3.47999999999979	-0.418773303977105	3.69999999999982	0.0762067869573002	4.03999999999996	0.587324317052662	3.75	0.749274061035976	3.71000000000004	1.67027266604691	3.80999999999995	-0.73308115099735	3.71000000000004	-2.11206930896424	3.7199999999998	-1.86546973498025	3.51000000000022	-0.859017333027623	3.75999999999976	-1.20911474903096	3.67999999999984	-0.271397889946456	3.72000000000025	-0.278720745995997	3.61999999999989	0.429125578079947	3.63000000000011	-0.0157667399207639	3.7199999999998	1.20314886896722	3.65999999999985	-1.10593384204094	3.57999999999993	0.161495191946415	3.67999999999984	-0.429824906063914
4.54000000000008	1.85710727294008	3.86000000000001	0.0688779779238757	3.75	0.676864760066564	3.68999999999994	1.25355551904249	3.88999999999987	0.264143948015771	3.66000000000008	0.018058480009131	3.79999999999995	1.89050146900627	3.58999999999992	-0.433784768915757	3.79999999999995	0.181655118922208	4.13999999999987	0.549954815028286	3.8599999999999	0.734790167030042	3.81999999999994	1.74360598703061	3.90999999999985	-0.707789904026868	3.8100000000004	-2.12382207394057	3.81999999999971	-1.93386366993309	3.61000000000013	-0.909382693976113	3.86000000000013	-1.17829236603484	3.7800000000002	-0.291811837996647	3.83000000000038	-0.297081389931009	3.7199999999998	0.467561989012211	3.73000000000002	-0.0732599679622581	3.81999999999971	1.24828902801255	3.75999999999976	-1.13413501298965	3.67999999999984	0.160689592007657	3.7800000000002	-0.427376700031346
4.63999999999999	1.86446850000266	3.96999999999991	0.107420512904355	3.84999999999991	0.705459468008485	3.78999999999996	1.32055225606109	3.99000000000001	0.270186675038531	3.75999999999999	0.0398481560068831	3.89999999999986	1.89671908799482	3.68999999999983	-0.438463797991062	3.89999999999986	0.307946313910179	4.25999999999999	0.519665421052196	3.96000000000004	0.709772188997704	3.92000000000007	1.81187540204064	4.00999999999976	-0.680623329003538	3.91000000000031	-2.12717271494967	3.92999999999984	-2.00803058703514	3.72000000000025	-0.952342444975329	3.96000000000004	-1.1322935440603	3.88999999999987	-0.312117705902892	3.93000000000029	-0.318221535962948	3.81999999999971	0.50284873907458	3.83000000000038	-0.126216932926582	3.92999999999984	1.2807962059469	3.86999999999989	-1.14802930897895	3.77999999999975	0.163775441933467	3.88999999999987	-0.426251839030556
4.74000000000001	1.87433952999072	4.12	0.141901057986615	3.95999999999992	0.722965253089569	3.88999999999999	1.38917779202075	4.08999999999992	0.286409631939932	3.8599999999999	0.057886615991265	4	1.91005605393002	3.78999999999996	-0.432810391998828	4	0.446994048957094	4.38999999999987	0.497765598993283	4.05999999999995	0.683798010982173	4.01999999999998	1.88117419406808	4.11999999999989	-0.654587612984869	4.01999999999998	-2.13170731399259	4.02999999999975	-2.0873531630059	3.82000000000016	-0.983048259058705	4.07000000000016	-1.07331758806595	3.99000000000024	-0.328448598907016	4.0300000000002	-0.337073631953899	3.92000000000007	0.524987442986458	3.94000000000005	-0.175321609958701	4.02999999999975	1.3021638170585	3.9699999999998	-1.14809743297428	3.88000000000011	0.168705804981073	3.98999999999978	-0.426450323971039
4.84000000000003	1.88672036392745	4.23000000000002	0.182077774979916	4.05999999999995	0.729382118038302	4	1.45200970098358	4.25	0.309695828946133	3.96000000000004	0.0721738590527821	4.1099999999999	1.93357845796527	3.89999999999986	-0.422063033965969	4.1099999999999	0.583457390916919	4.5	0.454763881066356	4.22000000000003	0.665512170030524	4.19000000000005	1.94540908103136	4.26999999999998	-0.626676568003859	4.16000000000031	-2.1401051999419	4.15999999999985	-2.16554920700673	3.92000000000007	-1.00150013702205	4.17000000000007	-1.00212653808285	4.09000000000015	-0.349111672903746	4.13000000000011	-0.353637678017549	4.02999999999975	0.543899772992518	4.03999999999996	-0.219890023913649	4.13999999999987	1.31033650802692	4.07000000000016	-1.13764630202695	3.98999999999978	0.178955015940119	4.09999999999991	-0.440658170077768
4.95000000000005	1.89480596395697	4.33999999999992	0.218192499914949	4.15999999999997	0.724710060012512	4.10000000000002	1.5090479820401	4.34999999999991	0.341451441045137	4.12999999999988	0.0712150849722093	4.2199999999998	1.96626996500981	4	-0.412596847922941	4.25999999999999	0.718564954013345	4.59999999999991	0.390660267044041	4.33999999999992	0.646270130005178	4.30999999999995	2.00503694907184	4.40999999999985	-0.59689019394682	4.26999999999998	-2.15236637302496	4.26999999999998	-2.23378365194549	4.01999999999998	-1.00934958902599	4.34000000000015	-0.918720392064643	4.19000000000005	-0.372134603935592	4.24000000000024	-0.365855116911007	4.13000000000011	0.559585728069578	4.19000000000005	-0.259922176951477	4.25999999999976	1.31192725802975	4.19000000000005	-1.12214467503691	4.09000000000015	0.191879937915473	4.23999999999978	-0.459184588976314
5.05000000000007	1.90453486698061	4.43999999999994	0.240355216988064	4.32999999999993	0.717195914035074	4.26999999999998	1.55707560804785	4.45000000000005	0.377604737991533	4.24000000000001	0.0644827480300592	4.32999999999993	2.00355716094691	4.12999999999988	-0.404411836939289	4.36999999999989	0.852153083997109	4.70000000000005	0.29598010803511	4.44000000000005	0.630049887035966	4.42000000000007	2.05445860808595	4.51999999999998	-0.575353632939368	4.37000000000035	-2.16849083199122	4.36999999999989	-2.29038213194599	4.13000000000011	-1.01131456199255	4.44000000000005	-0.818607335077104	4.30000000000018	-0.393686611005251	4.35000000000036	-0.377688351932193	4.26999999999998	0.558491979063547	4.30999999999995	-0.288845002955895	4.36999999999989	1.31048351397567	4.30000000000018	-1.10414737002884	4.19999999999982	0.206489237939422	4.36999999999989	-0.477942825000355
5.17000000000007	1.91832000996328	4.54999999999995	0.258467541925711	4.42999999999995	0.708751747993119	4.37	1.59476225098842	4.55999999999995	0.418155720012692	4.33999999999992	0.051976847998958	4.42999999999984	2.04575035695598	4.24000000000001	-0.397507998968649	4.4699999999998	0.965183025982697	4.80999999999995	0.173203382018983	4.53999999999996	0.611258416029159	4.51999999999998	2.09927324908676	4.61999999999989	-0.558977920945836	4.48000000000002	-2.19369996295882	4.4699999999998	-2.33920434197898	4.2800000000002	-1.0073950570586	4.53999999999996	-0.710061025074538	4.40000000000009	-0.41786136898736	4.45000000000027	-0.392406954006219	4.36999999999989	0.556278608996763	4.41000000000031	-0.30819486096334	4.4699999999998	1.30817875106004	4.40000000000009	-1.09200575502655	4.29999999999973	0.221449187961298	4.4699999999998	-0.505647246995977
5.27999999999997	1.93869124495905	4.64999999999998	0.270670722898103	4.52999999999997	0.69937756006766	4.47000000000003	1.62210790904282	4.65999999999985	0.458122226973501	4.44000000000005	0.034731962045953	4.52999999999997	2.08269295001173	4.33999999999992	-0.383803156978502	4.57999999999993	1.05921778992979	4.91000000000008	0.019071957012784	4.6400000000001	0.589953488997708	4.63000000000011	2.14841544004685	4.7199999999998	-0.547763057966222	4.58000000000038	-2.23186548498688	4.57999999999993	-2.38179926793691	4.38000000000011	-1.00027765097366	4.65000000000009	-0.593081463080125	4.5	-0.431689857009587	4.55000000000018	-0.410010922905713	4.48000000000002	0.555880923002405	4.51999999999998	-0.317971748927448	4.56999999999971	1.30198702902362	4.5	-1.08463911101353	4.40999999999985	0.238093515008586	4.57000000000016	-0.533197674030816
5.38	1.96394501301711	4.75	0.281521792999229	4.63999999999999	0.689450894014954	4.56999999999994	1.72622775505715	4.75999999999999	0.496876501983934	4.53999999999996	-0.0230045419584712	4.62999999999988	2.11438493897731	4.43999999999983	-0.37709537491537	4.67999999999984	1.12981298593695	5.00999999999999	-0.166414165960305	4.75	0.566135105032117	4.73000000000002	2.19663022005534	4.82999999999993	-0.537570644041807	4.69000000000005	-2.27392436192986	4.67999999999984	-2.41595972693176	4.48000000000002	-0.989901711022867	4.75	-0.471373788059282	4.61000000000013	-0.435172077004609	4.65000000000009	-0.428601056000844	4.58999999999969	0.557298920057292	4.62000000000035	-0.313758163997591	4.67999999999984	1.29190834695692	4.61000000000013	-1.05162048703278	4.50999999999976	0.257690079934036	4.67999999999984	-0.560594105991186
5.49000000000001	1.99408131402379	4.86000000000001	0.284355353983301	4.74000000000001	0.68006823403266	4.66999999999996	1.90883097104688	4.8599999999999	0.52662514997337	4.65000000000009	-0.121232666970172	4.73999999999978	2.1450472769402	4.53999999999996	-0.377384651983448	4.77999999999997	1.17696861593686	5.11999999999989	-0.488759673999084	4.84999999999991	0.538322270017488	4.83000000000015	2.24917254899992	4.92999999999984	-0.529369709965977	4.79000000000042	-2.32639170701532	4.77999999999975	-2.43460219599001	4.59000000000015	-0.979811590013924	4.86000000000013	-0.342872423061635	4.71000000000004	-0.427543856972079	4.75	-0.45117638899228	4.69000000000005	0.556945720063595	4.72000000000025	-0.297485041983236	4.77999999999975	1.27140048402907	4.71000000000004	-0.997893307953746	4.61000000000013	0.287415177922412	4.7800000000002	-0.534860988977925
5.63999999999999	2.02897546091663	4.95999999999992	0.269747666948206	4.83999999999992	0.674567148053029	4.77999999999997	2.17459644602513	4.97000000000003	0.547368170032314	4.75	-0.252810262963976	4.83999999999992	2.16835179696773	4.63999999999987	-0.378786817918808	4.87999999999988	1.19639884792377	5.23000000000002	-0.942315659017368	4.96000000000004	0.507263526969837	4.94000000000005	2.30604242904064	5.03999999999996	-0.523160255966104	4.90000000000009	-2.38464962399121	4.88999999999987	-2.43772667602116	4.69000000000005	-0.970007286014152	4.96000000000004	-0.213054916002875	4.80999999999995	-0.410391667969634	4.86000000000013	-0.477736923016892	4.78999999999996	0.555391919078829	4.82000000000016	-0.269152384930749	4.87999999999965	1.24844743504582	4.80999999999995	-0.923457571957442	4.7199999999998	0.318352725912519	4.88000000000011	-0.452884286005428
5.74000000000001	2.06081220994747	5.11000000000001	0.249806996976076	4.93999999999994	0.670085753085914	4.88	2.52352418101509	5.06999999999994	0.560059199983698	4.84999999999991	-0.419064174025152	4.93999999999983	2.18455390495365	4.75	-0.365085536941478	4.97999999999979	1.19773828294001	5.34999999999991	-1.53405601599843	5.05999999999995	0.472210331963652	5.04999999999995	2.36107303601329	5.13999999999987	-0.487453706000451	5	-2.44869811501758	4.98999999999978	-2.4269259220091	4.78999999999996	-0.963892140021017	5.05999999999995	-0.0877049189966783	4.90999999999985	-0.382129040986001	4.96000000000004	-0.503215104004084	4.88999999999987	0.559953636070532	4.93000000000029	-0.235702695022155	4.98000000000002	1.22890786303742	4.92000000000007	-0.828590021001219	4.82000000000016	0.355687492969992	4.98999999999978	-0.317778034059302
5.85000000000002	2.08929270297631	5.21999999999991	0.244475591898663	5.04999999999995	0.668352526076887	4.98000000000002	2.95795258500675	5.18000000000006	0.559088553018228	4.96000000000004	-0.61785657294422	5.03999999999996	2.19513067202115	4.84999999999991	-0.330123035951146	5.08999999999992	1.17656957399959	5.45000000000005	-2.2676865989979	5.22000000000003	0.431200543971499	5.19000000000005	2.42157249908814	5.25999999999976	-0.419243871988328	5.16000000000031	-2.5216875139904	5.08999999999969	-2.40580689296621	4.90000000000009	-0.963947292007106	5.17000000000007	0.0324155289490591	5.01999999999998	-0.346622869983548	5.0600000000004	-0.518428337954902	5	0.580552541009638	5.0300000000002	-0.173057494976092	5.08999999999969	1.21334370805926	5.01999999999998	-0.718710953947266	4.92999999999984	0.401466414928109	5.09000000000015	-0.12954223404904
5.95000000000005	2.11441694193582	5.32999999999993	0.243995288997212	5.14999999999998	0.669367466002768	5.08000000000004	3.48588423298679	5.34999999999991	0.555551715024194	5.05999999999995	-0.849187459948553	5.14999999999986	2.1990657629658	4.95999999999981	-0.27389931790367	5.20999999999981	1.14823365493066	5.55999999999995	-3.11427021699728	5.33999999999992	0.340835163001429	5.28999999999996	2.48023268898123	5.38000000000011	-0.321536942010425	5.26000000000022	-2.5919003890067	5.21000000000004	-2.3681548479999	5	-0.970172740039743	5.26999999999998	0.149691179899492	5.19000000000005	-0.301900833960644	5.21000000000004	-0.52140969694392	5.09999999999991	0.608289597039402	5.17000000000007	-0.0819007589143439	5.25999999999976	1.1997661949863	5.13999999999987	-0.584612448960797	5.02999999999975	0.453046355005426	5.23999999999978	0.130246829030511
6.06000000000006	2.14812167496348	5.42999999999995	0.258124251899972	5.25999999999999	0.674309058013023	5.18999999999994	4.10731912404572	5.45000000000005	0.545376954960375	5.16000000000008	-1.19134740498339	5.25	2.17156891596915	5.05999999999995	-0.190996507967611	5.30999999999995	1.11256687000605	5.66000000000008	-4.07456205800827	5.44000000000005	0.209758728033194	5.40000000000009	2.53064097705646	5.48000000000002	-0.193629714999588	5.37000000000035	-2.65933674097596	5.31999999999971	-2.32280485499814	5.09999999999991	-0.977125429017178	5.36999999999989	0.264122033968306	5.28999999999996	-0.247226204010076	5.32000000000016	-0.512159181994321	5.25999999999976	0.647180484065757	5.30000000000018	0.0306215190448711	5.36999999999989	1.19348911903217	5.25	-0.425307159048316	5.15999999999985	0.513070451916064	5.34999999999991	0.450627949021509
6.18000000000006	2.18903437098561	5.53999999999996	0.297451833944251	5.37	0.680680195046079	5.30999999999995	4.82414105397311	5.54999999999995	0.520980824035178	5.25999999999999	-1.65067884597647	5.3599999999999	2.10769182592685	5.15999999999985	-0.0798354199105233	5.41999999999985	1.02934801498122	5.75999999999999	-5.14856212191717	5.54999999999995	0.0379712370204288	5.5	2.57839655705538	5.57999999999993	-0.0294275979513259	5.47000000000025	-2.72399657103506	5.42000000000007	-2.27361660893166	5.21000000000004	-0.985260948027644	5.4699999999998	0.370664325942016	5.40000000000009	-0.181933395992928	5.43000000000029	-0.489217437007028	5.36999999999989	0.697225202088703	5.40000000000009	0.155680195007335	5.4699999999998	1.19451248201585	5.36000000000013	-0.249146450983062	5.26999999999998	0.574051981971024	5.44999999999982	0.827514370939753
6.31000000000006	2.23474209099095	5.63999999999999	0.365166027904706	5.46999999999991	0.687832225025886	5.40999999999997	5.68494223398375	5.65999999999985	0.482363322021229	5.36999999999989	-2.23122237093776	5.45999999999981	2.00743449101992	5.26999999999998	0.0595839450170388	5.51999999999998	0.898577087923513	5.8599999999999	-6.43981559392159	5.65000000000009	-0.172294620938374	5.61000000000013	2.61790023603226	5.67999999999984	0.167829962038013	5.58000000000038	-2.76742178402856	5.52999999999975	-2.21720842193918	5.36999999999989	-0.994835086999046	5.57999999999993	0.473041769964766	5.5	-0.106022412978746	5.5300000000002	-0.450058616934257	5.4699999999998	0.755320250050318	5.51000000000022	0.297771666055269	5.56999999999971	1.20427845604354	5.46000000000004	0.00472152601105336	5.36999999999989	0.635990946989295	5.55999999999995	1.36600996393099
6.41000000000008	2.28636291194562	5.74000000000001	0.458078841916176	5.56999999999994	0.695765147042948	5.50999999999999	6.68483030005973	5.75999999999999	0.418808699009787	5.47000000000003	-2.93297798100411	5.56999999999994	1.8785934510106	5.37999999999988	0.218830731000708	5.61999999999989	0.728340413957085	5.97000000000003	-7.94506434294817	5.75	-0.413423103964305	5.71000000000004	2.64565809504802	5.78999999999996	0.398142964968429	5.68000000000029	-2.80234879801355	5.63000000000011	-2.15680540100038	5.47000000000025	-1.00322189803137	5.67999999999984	0.56829302297956	5.59999999999991	-0.0282397179489635	5.63000000000011	-0.394682722003381	5.57999999999993	0.818453610008874	5.61000000000013	0.456895934007662	5.67000000000007	1.22496051596954	5.55999999999995	0.336296772957212	5.4699999999998	0.700582092918012	5.65999999999985	2.05701454694918
6.51999999999998	2.34972949999701	5.85000000000002	0.571633241975178	5.67999999999995	0.70716070808885	5.61000000000001	7.7349808980216	5.8599999999999	0.341403660968354	5.56999999999994	-3.71607525391937	5.66999999999985	1.72321846093837	5.47999999999979	0.519531908025783	5.7199999999998	0.527670590940943	6.06999999999994	-9.66299890592381	5.84999999999991	-0.685414211034185	5.80999999999995	2.66633354408441	5.88999999999987	0.758082852030384	5.7800000000002	-2.82877761196687	5.73000000000002	-2.09240754497841	5.57999999999993	-1.0092254619849	5.78999999999996	0.660123224974996	5.71000000000004	0.0512858090360169	5.74000000000024	-0.303481581909182	5.67999999999984	0.886625282987552	5.72000000000025	0.63033777507826	5.76999999999998	1.2586140150006	5.67000000000007	0.723402681046537	5.57999999999993	0.76486281295729	5.76000000000022	2.90052811999431
6.62	2.41803681592501	5.94999999999993	0.738952900974255	5.77999999999997	0.720922423056436	5.72000000000003	8.83672725797169	5.96000000000004	0.247482655026943	5.67000000000007	-4.58566655493087	5.76999999999998	1.53708856896628	5.57999999999993	0.961065544061057	5.81999999999994	0.29041639800198	6.23000000000002	-11.4881145959771	5.96000000000004	-0.987846603948128	5.92000000000007	2.68135645706025	6	1.24861865401726	5.89000000000033	-2.84712503901119	5.83999999999969	-2.03960740600451	5.68000000000029	-1.01049734803382	5.88999999999987	0.743054824965839	5.80999999999995	0.134185969045575	5.84000000000015	-0.173172429981605	5.78999999999996	0.954938250060877	5.82000000000016	0.850658795002346	5.86999999999989	1.30024973395848	5.76999999999998	1.17694543803282	5.67999999999984	0.821656811012872	5.86999999999989	3.83482187100981
6.72000000000003	2.49128486098016	6.12	0.969461560998752	5.88	0.737050291036212	5.81999999999994	9.98405725897555	6.05999999999995	0.137045679025505	5.77999999999997	-5.54525829500108	5.86999999999989	1.32045918098811	5.68999999999983	1.54343163808335	5.92999999999984	0.0208636689649211	6.3599999999999	-13.4241309399386	6.05999999999995	-1.37974836798094	6.01999999999998	2.6907268360219	6.09999999999991	1.86975037001957	5.99000000000024	-2.86200897096478	5.94000000000005	-2.00059031294586	5.7800000000002	-1.00703755595077	5.98999999999978	0.838785526980246	5.90999999999985	0.22204723404684	5.95000000000027	-0.0016967109104371	5.88999999999987	1.02282191505765	5.93000000000029	1.11785899707684	5.98000000000002	1.35341511997922	5.86999999999989	1.68601885695807	5.77999999999975	0.876148857969383	5.9699999999998	4.85950998995577
6.83000000000004	2.60634828100592	6.21999999999991	1.25373548098651	5.9799999999999	0.755414301011115	5.92999999999995	11.1769709029659	6.16999999999985	-0.0367770310276683	5.87999999999988	-6.68731334792483	5.97999999999979	1.02144830293582	5.78999999999996	2.24487836408116	6.02999999999997	-0.333056642034535	6.46000000000004	-15.4673284120008	6.22000000000003	-1.86037095795655	6.19000000000005	2.70507360403371	6.26999999999998	2.59310036199167	6.09000000000015	-2.87342940998769	6.03999999999996	-1.97376350899958	5.89000000000033	-1.00117087004037	6.09999999999991	0.9548266219781	6.01999999999998	0.308817927020755	6.05000000000018	0.210945575076948	5.98999999999978	1.07779641007255	6.0300000000002	1.43347473499489	6.07999999999993	1.41225150503033	5.9699999999998	2.25089967796066	5.88999999999987	0.933061125010681	6.07000000000016	5.97497828698579
6.93000000000006	2.76352593391493	6.32999999999993	1.57369116595873	6.08999999999992	0.774540427073589	6.02999999999997	12.4160483350124	6.28999999999996	-0.268375786959041	5.98000000000002	-8.01183171495268	6.07999999999993	0.640366243032986	5.88999999999987	3.05889927005865	6.16999999999985	-0.766927185054556	6.56999999999994	-17.6140011549251	6.33999999999992	-2.42977214895745	6.30999999999995	2.7170886330623	6.38999999999987	3.42256282704057	6.21000000000004	-2.88657767100631	6.15999999999985	-1.95291225293204	5.99000000000024	-0.995264476046032	6.23999999999978	1.09117810791304	6.17000000000007	0.390404373092679	6.21000000000004	0.451887844064913	6.08999999999969	1.11986173408241	6.17000000000007	1.77240922698729	6.17999999999984	1.47675889195398	6.07000000000016	2.88079582105638	5.98999999999978	0.991059884995593	6.23999999999978	7.18122676300936
7.04000000000008	2.9653476680096	6.42999999999995	1.93599401291067	6.2299999999999	0.795902695017503	6.16999999999996	13.7146805210477	6.39999999999986	-0.563360277055835	6.12999999999988	-9.5177788169849	6.22999999999979	0.177213001961718	5.99000000000001	3.98549435601581	6.28999999999996	-1.27918495104495	6.67000000000007	-19.9622434610092	6.44000000000005	-3.05213781996372	6.41000000000008	2.73408005205056	6.48999999999978	4.35424356805925	6.3100000000004	-2.90142882192868	6.27999999999975	-1.94425128597686	6.09999999999991	-0.989379007023672	6.34000000000015	1.24962924292049	6.26999999999998	0.464410599988696	6.33000000000038	0.717779604997304	6.19000000000005	1.1510115400597	6.2800000000002	2.13636475098156	6.35999999999967	1.54652249705123	6.23999999999978	3.60519524394931	6.09000000000015	1.05014513792412	6.36999999999989	8.54229639492132
7.16000000000008	3.20000142301069	6.52999999999997	2.33397862496076	6.33999999999992	0.818322622080814	6.27999999999997	15.07115827701	6.5	-0.913937104996876	6.24000000000001	-11.1241573849838	6.33999999999992	-0.336132066991013	6.13999999999987	5.25752651810762	6.38999999999987	-1.86982994102891	6.76999999999998	-22.5113001429236	6.53999999999996	-3.72852762700404	6.51999999999998	2.75467811900398	6.59000000000015	5.61037125498842	6.42000000000007	-2.91798286400535	6.38999999999987	-1.94557342501867	6.21000000000004	-0.988501930009988	6.44999999999982	1.42676805694464	6.38000000000011	0.530523529050697	6.43000000000029	1.00862085707831	6.28999999999996	1.164213863035	6.38000000000011	2.53248730302857	6.46000000000004	1.61955354701604	6.34000000000015	4.42904136900779	6.19999999999982	1.11404819699601	6.4699999999998	10.0691483900164
7.26999999999998	3.46736250992308	6.63	2.76694566491642	6.44999999999993	0.841064394990099	6.38	16.4854816030129	6.6099999999999	-1.30354976704439	6.33999999999992	-12.8273316810237	6.44999999999982	-0.900793414984946	6.25999999999999	6.87341656907847	6.48999999999978	-2.50369454806787	6.86999999999989	-25.261171198963	6.65000000000009	-4.4589415720111	6.62000000000012	2.77718905806523	6.69999999999982	7.18770644300548	6.51999999999998	-2.93623979598578	6.48999999999978	-1.95687866994376	6.36999999999989	-0.991597091001495	6.54999999999973	1.62763831394841	6.48000000000002	0.58807757602608	6.5300000000002	1.32366787806859	6.38999999999987	1.15946870300832	6.49000000000024	2.96527328202956	6.55999999999995	1.68786804704268	6.44000000000005	5.35233419600445	6.29999999999973	1.18652447099521	6.57000000000016	11.7617827479535
7.37	3.76743092999732	6.74000000000001	3.27563789494434	6.54999999999995	0.871292574061044	6.48000000000002	17.9042559369691	6.71000000000004	-1.73709958596646	6.45000000000005	-14.6232611159576	6.54999999999995	-1.57127849297467	6.3599999999999	8.83904867805541	6.59999999999991	-3.17556151708231	6.97000000000003	-28.1000980010049	6.75	-5.29816939604189	6.72000000000003	2.80330664406847	6.80000000000018	9.08948857795622	6.62000000000035	-2.9700736660061	6.58999999999969	-1.97852896098993	6.47000000000025	-0.999444854983267	6.65000000000009	1.8492786709885	6.57999999999993	0.637072742051714	6.63000000000011	1.67435619903245	6.5	1.13669934603422	6.59000000000015	3.45428483501564	6.67000000000007	1.74728841204796	6.55000000000018	6.31878562103338	6.40000000000009	1.26757395901222	6.67999999999984	13.5273098189828
7.47000000000003	4.09908860297037	6.83999999999992	3.86324330690968	6.64999999999998	0.907278685076562	6.58000000000004	19.3352921990027	6.80999999999995	-2.20387081401441	6.54999999999995	-16.5119456909224	6.65999999999985	-2.34553754603439	6.45999999999981	11.1544228440152	6.69999999999982	-3.89351717308273	7.07999999999993	-31.0562625500097	6.84999999999991	-6.25382684302167	6.83000000000015	2.83303087803688	6.90000000000009	11.3157176590448	6.73000000000002	-3.00674805794188	6.69000000000005	-2.00469140702353	6.57999999999993	-1.01204522297849	6.75999999999976	2.10302531490925	6.67999999999984	0.677380150023055	6.73000000000002	2.06575337699633	6.59999999999991	1.10531088807875	6.69000000000005	3.99952196198683	6.76999999999998	1.79837658004089	6.65000000000009	7.33218326502083	6.5	1.35550191396305	6.7800000000002	15.3613115189728
7.58000000000004	4.47299828397263	6.94999999999993	4.52976190194931	6.75	0.947437466038537	6.67999999999995	20.7785903889999	6.91999999999985	-2.75143618705442	6.65000000000009	-18.5955105180255	6.75999999999999	-3.22562032897622	6.56999999999994	13.7074801911012	6.79999999999995	-4.72866268307826	7.23000000000002	-34.1027923089996	6.96000000000004	-7.32591391295045	6.93000000000006	2.84884014206455	7.00999999999976	13.7647958380285	6.83000000000038	-3.04941330603015	6.79999999999973	-2.03536600702137	6.68000000000029	-1.03060479898431	6.86000000000013	2.38811621090917	6.7800000000002	0.711837504013602	6.83000000000038	2.47496847407547	6.69999999999982	1.07522500002233	6.80000000000018	4.60166863501854	6.86999999999989	1.8390771989516	6.75	8.38922020898281	6.61000000000013	1.44423953202022	6.88999999999987	17.2682059319413
7.68000000000006	4.89596501302003	7.11000000000001	5.22242182194077	6.86000000000001	0.995001838077769	6.78999999999996	22.2735390200342	7.01999999999998	-3.37713015198915	6.75999999999999	-20.8688032320197	6.8599999999999	-4.21254317802777	6.66999999999985	16.4977054150768	6.90999999999985	-5.67484682903796	7.32999999999993	-37.2396872759282	7.05999999999995	-8.523075142989	7.02999999999997	2.84930456302845	7.11000000000013	16.4338679710454	6.93000000000029	-3.09113748699019	6.90000000000009	-2.06425091801066	6.78999999999996	-1.05392766204204	6.9699999999998	2.70455135591874	6.88999999999987	0.74241712809453	6.93000000000029	2.9012858610713	6.80999999999995	1.05190929605214	6.90000000000009	5.23442693008747	6.9699999999998	1.87293771500663	6.84999999999991	9.47899026596133	6.71000000000004	1.5311436779939	6.98999999999978	19.2562609910283
7.77999999999997	5.36798878692935	7.20999999999992	5.95111308496143	6.95999999999992	1.04673888108664	6.88999999999999	23.8214713230036	7.11999999999989	-4.085024439064	6.8599999999999	-23.3254813970234	6.95999999999981	-5.306306091029	6.76999999999998	19.5250985160556	7.00999999999999	-6.73223326498373	7.44000000000005	-40.557930124919	7.21000000000004	-9.79256624498248	7.18000000000006	2.83442413808643	7.26999999999998	19.3257892029806	7.04000000000042	-3.13628496303409	7	-2.08916080896415	6.89000000000033	-1.08155822101708	7.07000000000016	3.03534822796792	6.99000000000024	0.769119019992104	7.04000000000042	3.34336261107637	6.90999999999985	1.03854398707881	7	5.89346410106373	7.06999999999971	1.891528739975	6.94999999999982	10.6501056610568	6.80999999999995	1.61621434995141	7.09000000000015	21.3873496039696
7.88999999999999	5.85863767298633	7.31999999999994	6.71583569089762	7.06999999999994	1.10391200905724	7	25.4242710919925	7.25999999999999	-4.83410424601516	6.96000000000004	-25.8717552959524	7.06999999999994	-6.46512877403893	6.86999999999989	22.7893108150283	7.17999999999984	-7.85317029601629	7.53999999999996	-44.0612403839395	7.32999999999993	-11.1288519640311	7.30999999999995	2.81052365301093	7.38000000000011	22.7737590780634	7.16000000000031	-3.18049137194976	7.15999999999985	-2.11395537701264	6.99000000000024	-1.11143045205608	7.21000000000004	3.37375790593342	7.09000000000015	0.805283730073825	7.14000000000033	3.80119872500018	7.01999999999998	1.0444287320297	7.17000000000007	6.57724379004776	7.17999999999984	1.89485027703995	7.05999999999995	11.8942150260182	6.92000000000007	1.68954460798432	7.23999999999978	23.6610859609527
7.99000000000001	6.36888404301317	7.41999999999996	7.51473088598686	7.2299999999999	1.16926494501968	7.10000000000002	27.1707626810667	7.36999999999989	-5.63279072400746	7.11999999999989	-28.5423429850198	7.2199999999998	-7.67947524298052	6.97999999999979	26.6675965070817	7.27999999999997	-9.0405393010542	7.63999999999987	-47.7528761829262	7.43000000000006	-12.5318745290315	7.41000000000008	2.77410918999976	7.48000000000002	26.7738833999829	7.29000000000042	-3.21856539699183	7.26999999999998	-2.13863462192876	7.09000000000015	-1.14091840805486	7.32000000000016	3.71978039197529	7.19999999999982	0.846129590058808	7.26000000000022	4.29253822198916	7.11999999999989	1.06956352908583	7.26999999999998	7.28746827905979	7.27999999999975	1.88072884600388	7.19000000000005	13.2368018889792	7.01999999999998	1.75373603997286	7.36999999999989	26.0865702399542
8.16000000000008	6.89522567392942	7.52999999999997	8.38630473697322	7.32999999999993	1.24132365999685	7.25	28.9581506260674	7.47000000000003	-6.47266272096658	7.23000000000002	-31.3035609859753	7.32999999999993	-9.01206118805931	7.12999999999988	31.1515247331045	7.38999999999987	-10.2930219090922	7.75	-51.6410031069654	7.52999999999997	-14.0026935970354	7.50999999999999	2.72518074905292	7.59000000000015	31.3300563659595	7.39000000000033	-3.26587786696564	7.36999999999989	-2.15316101696317	7.19000000000005	-1.16996145800385	7.42000000000007	4.07000371399135	7.30999999999995	0.894052571084103	7.36000000000013	4.81876466608355	7.26999999999998	1.11093209307001	7.37000000000035	8.04522694807019	7.38999999999987	1.85300977898351	7.30000000000018	14.6136868449958	7.15999999999985	1.80752078597379	7.4699999999998	28.6392167139411
8.27999999999997	7.43753787799051	7.63	9.33722263891923	7.42999999999995	1.32118464000541	7.35000000000002	30.7881441100335	7.57999999999993	-7.36151363298632	7.32999999999993	-34.1517735629395	7.43999999999983	-10.4689593659941	7.24000000000001	36.0098117860161	7.48999999999978	-11.610618122063	7.84999999999991	-55.6201164670256	7.63000000000011	-15.6073925079454	7.61000000000013	2.66899329199077	7.69000000000005	36.2183770710089	7.49000000000024	-3.32242878300804	7.4699999999998	-2.16903244893274	7.34999999999991	-1.19855959997039	7.51999999999998	4.43329444499341	7.40999999999985	0.94665670201266	7.46000000000004	5.37659528902168	7.36999999999989	1.16544825698384	7.47000000000025	8.84858885899575	7.48999999999978	1.81025130200396	7.40000000000009	16.0199264699941	7.25999999999976	1.84716752994518	7.57999999999993	31.2655645039968
8.38999999999999	8.03258771395576	7.73000000000002	10.367484593985	7.53999999999996	1.40771448207033	7.46000000000004	32.6607431310322	7.68000000000006	-8.35028120195602	7.43000000000006	-37.1744771670137	7.53999999999996	-12.0440970209756	7.34999999999991	41.2645581729976	7.58999999999992	-13.0432889030772	7.95000000000005	-59.6902162659489	7.73000000000002	-17.345971263012	7.71000000000004	2.61278435903023	7.78999999999996	41.4641341900506	7.60000000000036	-3.38170303393781	7.56999999999971	-2.18624891999752	7.45000000000027	-1.22424960204626	7.63000000000011	4.80417503592889	7.51999999999998	0.999739169060376	7.5600000000004	5.9660300920541	7.48000000000002	1.23368261608903	7.57000000000016	9.69755401308703	7.59999999999991	1.7604374070288	7.50999999999976	17.4555207660205	7.36999999999989	1.87612014599381	7.67999999999984	33.9656136110307
8.49000000000001	8.68037518193887	7.82999999999993	11.4625258379419	7.63999999999999	1.49488202805514	7.55999999999995	34.5788662469886	7.77999999999997	-9.43406410203806	7.52999999999997	-40.3729986429653	7.63999999999987	-13.6827112920628	7.44999999999982	46.887779218082	7.68999999999983	-14.5962515050542	8.04999999999995	-63.8582763970135	7.83999999999992	-19.1610860960054	7.80999999999995	2.55486017408657	7.90000000000009	47.0420390489608	7.70000000000027	-3.44392030297058	7.67000000000007	-2.20397048303767	7.55000000000018	-1.2459953089774	7.73000000000002	5.18264548793468	7.61999999999989	1.05488644101115	7.66000000000031	6.59062741306116	7.57999999999993	1.31563517004452	7.68000000000029	10.5914583670028	7.69999999999982	1.70413003297654	7.61000000000013	18.9439607660233	7.4699999999998	1.89956340193476	7.7800000000002	36.7362499949877
8.59000000000003	9.38871552796172	7.93999999999994	12.6024041209121	7.74000000000001	1.58441575399593	7.66999999999996	36.5878694919957	7.88999999999987	-10.6128623340283	7.6400000000001	-43.7473379899984	7.73999999999978	-15.3848021810745	7.54999999999995	52.8794749200188	7.79999999999995	-16.2739232770264	8.16000000000008	-68.1870845639878	7.94000000000005	-21.0874914689612	7.92000000000007	2.49522073704611	8	52.9520916479669	7.8100000000004	-3.50004248593905	7.77999999999975	-2.22480491993338	7.66000000000031	-1.26142953604358	7.84000000000015	5.56195366800694	7.7199999999998	1.11209851706917	7.76000000000022	7.23106954899322	7.67999999999984	1.40300016903439	7.7800000000002	11.5069074170151	7.79999999999973	1.64668227500897	7.7199999999998	20.4814588470299	7.57999999999993	1.91749729992807	7.88000000000011	39.623467579986
8.70000000000005	10.152077705925	8.11000000000001	13.7871194428953	7.83999999999992	1.67631566000637	7.76999999999998	38.6883330120327	7.99000000000001	-11.836159025961	7.74000000000001	-47.2851554679892	7.83999999999992	-17.1761762810547	7.65999999999985	59.7825550900097	7.89999999999986	-18.0113542689924	8.31999999999994	-72.7048227719251	8.03999999999996	-23.0904329180248	8.01999999999998	2.43553090808746	8.09999999999991	59.5981716099914	7.91000000000031	-3.55595735402403	7.88000000000011	-2.24253749092895	7.76999999999998	-1.26555413305596	7.94000000000005	5.94123890095943	7.82000000000016	1.17137562199332	7.90000000000009	7.88735650098715	7.78999999999996	1.4848333100872	7.88000000000011	12.4432171910485	7.90999999999985	1.58809413198924	7.82000000000016	22.0772229309887	7.67999999999984	1.93768538792938	8	42.6228482809847
8.80000000000007	10.9585249679185	8.21999999999991	15.0363199869616	7.93999999999994	1.76638709308463	7.87	40.8395350650608	8.08999999999992	-13.1156093580103	7.83999999999992	-50.9018180689509	7.94999999999982	-19.0300106639825	7.75999999999999	67.598156962049	8	-19.8489293410375	8.42000000000007	-77.4122462089508	8.15000000000009	-25.1612659079683	8.12000000000012	2.37967590703647	8.26999999999998	66.9831340800329	8.01000000000022	-3.61166490597498	7.98000000000002	-2.25716819693389	7.86999999999989	-1.26335656602805	8.03999999999996	6.32050118690586	7.92000000000007	1.22803638100777	8.01000000000022	8.56753324205783	7.88999999999987	1.56113459308926	7.99000000000024	13.4056378390142	8.00999999999976	1.53035437995186	7.92000000000007	23.731253015967	7.77999999999975	1.95956982997814	8.09999999999991	45.7234308929628
8.89999999999998	11.8080573129191	8.31999999999994	16.363345092941	8.04999999999995	1.85859878604333	7.97000000000003	43.0919516579706	8.24000000000001	-14.435486419984	7.94000000000005	-54.6036682289923	8.04999999999995	-20.9998607440411	7.8599999999999	76.3278597250974	8.09999999999991	-21.7460999790546	8.52999999999997	-82.3194374089553	8.25999999999999	-27.3528617590273	8.28999999999996	2.32765573298366	8.40000000000009	75.1041239140022	8.17000000000007	-3.65947028797109	8.08999999999969	-2.27197940898805	7.97000000000025	-1.25529242700395	8.15000000000009	6.69564623899532	8.01999999999998	1.28208079502201	8.11000000000013	9.27088414107402	7.98999999999978	1.62811985308053	8.09000000000015	14.3985021080653	8.10999999999967	1.48196060797545	8.01999999999998	25.4583435499853	7.88999999999987	1.9863515999532	8.23999999999978	48.9597320059829
9.00999999999999	12.7504551239781	8.41999999999996	17.7681947619703	8.14999999999998	1.95295073899615	8.08000000000004	45.3932229889915	8.36999999999989	-15.7957902109729	8.04999999999995	-58.390705949023	8.14999999999986	-23.0758802280207	8.00999999999999	85.9716633771086	8.25999999999999	-23.7028661820204	8.62999999999988	-87.3216116369804	8.36999999999989	-29.6707557249647	8.3900000000001	2.27037727700008	8.50999999999976	83.6277910840408	8.29000000000042	-3.70373786392975	8.23000000000002	-2.28263342296486	8.07000000000016	-1.23746787096479	8.25	7.06591168500381	8.17000000000007	1.32463351906154	8.23000000000002	9.99666547306788	8.09999999999991	1.68896930404117	8.20000000000027	15.4263063969893	8.25999999999976	1.43929716602997	8.15999999999985	27.2143454150182	7.98999999999978	2.01803069796824	8.36000000000013	52.2357479319453
9.13999999999999	13.7847460259763	8.52999999999997	19.2476809999107	8.26999999999998	2.04975851909239	8.18999999999994	47.6545247020113	8.48000000000002	-17.2332259010091	8.17000000000007	-62.3236046619695	8.25	-25.2679154090174	8.12999999999988	96.2658585170857	8.36999999999989	-25.76757529107	8.74000000000001	-92.4155107619526	8.48000000000002	-32.1073320619689	8.5	2.21922853802425	8.61000000000013	92.6587396299965	8.40000000000009	-3.75720404997537	8.67000000000007	-2.28913023897803	8.17000000000007	-1.2125088439916	8.34999999999991	7.4283361830112	8.26999999999998	1.37836238809541	8.35000000000036	10.7486405939881	8.19999999999982	1.74360623202574	8.32000000000016	16.4890507060136	8.35999999999967	1.40453753294878	8.26999999999998	28.9737750860013	8.15999999999985	2.06243641696346	8.46000000000004	55.5423784909408
9.26999999999998	14.9119023939193	8.63	20.7897560209176	8.37	2.14743686603924	8.29999999999995	49.9646811540515	8.57999999999993	-18.7562146410301	8.26999999999998	-66.4370824230218	8.3599999999999	-27.5112008420138	8.24000000000001	107.105679890083	8.4699999999998	-27.943108683985	8.83999999999992	-97.5806125919689	8.57999999999993	-34.66259077004	8.60000000000014	2.17420951605618	8.7199999999998	102.092365513045	8.5	-3.82049297400044	8.76999999999998	-2.30999455993697	8.2800000000002	-1.18041534597069	8.46000000000004	7.7829197319943	8.36999999999989	1.44313852206324	8.45000000000027	11.5039185650403	8.36000000000013	1.78656302307445	8.42000000000007	17.5945740439829	8.46000000000004	1.37623993498437	8.36999999999989	30.7621160890221	8.26999999999998	2.11914187195816	8.57000000000016	58.8261628030295
9.38	16.1251191889278	8.73000000000002	22.3612961489152	8.46999999999991	2.24488929200106	8.39999999999998	52.3667999460713	8.68000000000006	-20.3674219859522	8.36999999999989	-70.7362915979957	8.45999999999981	-29.8057365280329	8.33999999999992	118.4911274961	8.57999999999993	-30.2356175810701	8.94000000000005	-102.922421812991	8.68000000000006	-37.3276683959602	8.70000000000005	2.13675008603786	8.82000000000016	111.929637763978	8.61000000000013	-3.8866727139748	8.86999999999989	-2.32744850393374	8.38000000000011	-1.14238329797445	8.55999999999995	8.14042788294955	8.4699999999998	1.51896192301137	8.5600000000004	12.2657821550547	8.46000000000004	1.82940974605117	8.51999999999998	18.7141766790546	8.55999999999995	1.36471189398435	8.4699999999998	32.5979916600545	8.38000000000011	2.18814706295234	8.67000000000007	62.1678998419384
9.48000000000002	17.4168134440151	8.82999999999993	23.9623013839037	8.57999999999993	2.34324920302242	8.5	54.8595478489915	8.78999999999996	-22.0618263209644	8.48000000000002	-75.2311611850018	8.73999999999978	-32.2031490560448	8.43999999999983	130.400100826023	8.67999999999984	-32.6375754610808	9.03999999999996	-108.440938425929	8.78999999999996	-40.0442853939467	8.79999999999995	2.10407481108632	8.92000000000007	122.612645620052	8.71000000000004	-3.9622583799428	8.9699999999998	-2.34367740199559	8.49000000000024	-1.10660405596263	8.67000000000007	8.49011803200028	8.57999999999993	1.60557020103624	8.66000000000031	13.052172212042	8.55999999999995	1.8715758030794	8.62000000000035	19.8478586099782	8.67000000000007	1.37350085901744	8.57000000000016	34.4704956110036	8.48000000000002	2.27964637201694	8.76999999999998	65.5675896069852
9.58000000000004	18.757925754926	8.93999999999994	25.5634057369889	8.67999999999995	2.45009015100095	8.61000000000001	57.4429248630395	8.88999999999987	-23.7984128440303	8.57999999999993	-79.8265746269635	8.83999999999992	-34.6520672439965	8.54999999999995	143.510412133082	8.78999999999996	-35.1013306270715	9.14999999999986	-114.132442902928	8.8900000000001	-42.8116932249623	8.91000000000008	2.0734153650892	9.03999999999996	134.16667775698	8.82000000000016	-4.04724997099493	9.07999999999993	-2.35868125298566	8.59000000000015	-1.06838565102407	8.76999999999998	8.83199017800962	8.67999999999984	1.70584209001845	8.76000000000022	13.8488385870232	8.67000000000007	1.91306119506862	8.73000000000002	20.9722253330256	8.76999999999998	1.40260682803728	8.67000000000007	36.3599245299611	8.57999999999993	2.37854808801785	8.86999999999989	69.0256179100288
9.69000000000005	20.1406408780258	9.03999999999996	27.1864268569288	8.77999999999997	2.56541213605033	8.71000000000004	60.0826275079953	8.99000000000001	-25.5771815540129	8.68000000000006	-84.522531921948	8.93999999999983	-37.2024143849785	8.64999999999986	157.821712736109	8.88999999999987	-37.6224657320563	9.27999999999997	-120.003304637976	8.99000000000001	-45.6543804200464	9.00999999999999	2.04477174600015	9.13999999999987	146.591734173967	8.92000000000007	-4.14502263595296	9.19999999999982	-2.36636423801428	8.70000000000027	-1.03009526901587	8.88000000000011	9.17871601291154	8.7800000000002	1.81977759109486	8.87000000000035	14.6700314290911	8.76999999999998	1.96001179108407	8.83000000000038	22.1191939100436	8.86999999999989	1.44371121200493	8.76999999999998	38.3049742930552	8.67999999999984	2.48485221197825	8.98000000000002	72.578455519988
9.79000000000008	21.5730387869826	9.19999999999993	28.8313647439509	8.88	2.69068918510129	8.80999999999995	62.7641045269911	9.08999999999992	-27.4521442249807	8.78999999999996	-89.2344000629919	9.04999999999995	-39.8283838840143	8.75	173.021239298009	8.98999999999978	-40.2009807750119	9.37999999999988	-125.956184528945	9.08999999999992	-48.6071014439631	9.11000000000013	2.02677504398707	9.26999999999998	159.699966735047	9.0300000000002	-4.23747523495877	9.31999999999971	-2.37294109604136	8.80000000000018	-0.996720375042059	8.98000000000002	9.5319182479443	8.88999999999987	1.93926574502257	8.97000000000025	15.5143671740916	8.86999999999989	2.01345022503574	8.93000000000029	23.2904666199829	8.9699999999998	1.49921756894855	8.86999999999989	40.2577411040284	8.78999999999996	2.59855874401183	9.07999999999993	76.1480558310268
9.88999999999999	23.0670562319801	9.29999999999995	30.4915540009461	8.9799999999999	2.82688303207124	8.91999999999996	65.4873559179805	9.25	-29.4116456769871	8.8900000000001	-94.1182529149955	9.14999999999986	-42.5557823359668	8.8599999999999	188.877708112045	9.08999999999992	-42.8476688830415	9.49000000000001	-131.990327386916	9.22000000000003	-51.6709159510356	9.22000000000003	2.01554003604087	9.38999999999987	173.26844356603	9.16000000000031	-4.32460776903554	9.42999999999984	-2.37841182797638	8.91000000000031	-0.966375377061013	9.07999999999993	9.8881849139616	8.99000000000024	2.06941157500751	9.08000000000038	16.3745164790043	8.98000000000002	2.07036021004114	9.0300000000002	24.476460568053	9.06999999999971	1.56713712101464	8.98000000000002	42.2182249629941	8.88999999999987	2.71992105695062	9.23999999999978	79.7453800479389
9.99000000000001	24.6225685240233	9.39999999999998	32.1876960219925	9.08999999999992	2.98042242502561	9.01999999999998	68.2019056760055	9.39999999999986	-31.4673410880459	9	-99.1704547399195	9.31999999999994	-45.3916345360312	8.95999999999981	205.389539989028	9.20999999999981	-45.6029149150936	9.58999999999992	-138.071154842919	9.33999999999992	-54.8455096769658	9.35000000000014	2.01106672398055	9.5	187.297164667029	9.26999999999998	-4.40953104600794	9.52999999999975	-2.37772622699595	9.01000000000022	-0.939060274049552	9.23999999999978	10.2523726669688	9.09000000000015	2.21021507900332	9.22000000000025	17.2611711540185	9.07999999999993	2.13134569708018	9.17000000000007	25.7012342980261	9.17999999999984	1.6438542220385	9.07999999999993	44.1339253850401	8.98999999999978	2.84200686292024	9.34999999999991	83.2744244829655
10.14	26.1911678139768	9.5	33.8758600549909	9.24000000000001	3.1441428020571	9.15999999999997	71.0162245640049	9.50999999999999	-33.6241317850181	9.12999999999988	-104.391005539014	9.41999999999985	-48.2814330330257	9.05999999999995	222.556734931004	9.31999999999994	-48.4615016190446	9.69000000000005	-144.303451632936	9.45000000000005	-58.0727903110301	9.45000000000005	2.0150488840045	9.59999999999991	201.789369482981	9.37000000000035	-4.49246475000109	9.63999999999987	-2.37313013496987	9.11999999999989	-0.91707911803951	9.34999999999991	10.6328563549596	9.19999999999982	2.36167625803319	9.35000000000036	18.1643831140264	9.17999999999984	2.20573507101562	9.26999999999998	26.9362328659781	9.29999999999973	1.73362280497713	9.19999999999982	46.0664222370042	9.09999999999991	2.96481616101119	9.44999999999982	86.8532580540204
10.26	27.7903218959636	9.61000000000001	35.5592340919202	9.36000000000001	3.31645890310028	9.26999999999998	73.9332311410408	9.6099999999999	-35.8817986300437	9.24000000000001	-109.781486571023	9.51999999999998	-51.2251778279733	9.16999999999985	240.936448554066	9.41999999999985	-51.4371502240465	9.79999999999995	-150.687217754921	9.54999999999995	-61.3603735979495	9.54999999999995	2.00673422398268	9.69999999999982	217.144271928987	9.48000000000002	-4.5606724619347	9.73999999999978	-2.36201576899475	9.2800000000002	-0.900442591955652	9.44999999999982	11.0242224739068	9.30000000000018	2.51271145305054	9.45000000000027	19.0644338440507	9.28999999999996	2.2842766610438	9.38000000000011	28.1814562720228	9.39999999999964	1.83700480795324	9.32000000000016	48.0195031409494	9.25	3.07148824697379	9.55000000000018	90.4818807620131
10.37	29.4025629759744	9.70999999999992	37.2151248549244	9.45999999999992	3.5056468429957	9.37	76.9936471469919	9.71000000000004	-38.1954344379665	9.34999999999991	-115.244925086927	9.61999999999989	-54.2249186750041	9.26999999999998	260.641876974091	9.51999999999998	-54.4649107810073	9.89999999999986	-157.109288712945	9.65000000000009	-64.7558859659512	9.65000000000009	1.99898095308981	9.80999999999995	233.466476042963	9.58000000000038	-4.61442940797951	9.84999999999991	-2.33589595393369	9.39000000000033	-0.889140014010081	9.54999999999973	11.4264710259704	9.40000000000009	2.66074070998457	9.55000000000018	19.9842142800435	9.38999999999987	2.37243808101084	9.48000000000002	29.4062738440743	9.5	1.95400023198999	9.42999999999984	49.9931680959662	9.34999999999991	3.17148141800772	9.65999999999985	94.1647106909613
10.47	31.0346960930019	9.81999999999994	38.8766560199656	9.55999999999995	3.71170662299392	9.47000000000003	80.1136432360181	9.81999999999994	-40.5951901619801	9.45000000000005	-120.776168723978	9.7199999999998	-57.3301851279666	9.36999999999989	281.671882954015	9.62999999999988	-57.5386320709868	10.01	-163.664366705007	9.75999999999999	-68.2010478730035	9.75999999999999	1.99035919604285	9.90999999999985	250.755981822977	9.69000000000005	-4.66066751198468	9.94999999999982	-2.29908239998622	9.49000000000024	-0.881975461993534	9.65999999999985	11.8327654049608	9.51000000000022	2.80576403099531	9.66000000000031	20.9237244220049	9.48999999999978	2.46309720205318	9.58000000000038	30.6489794149911	9.60999999999967	2.07086138505019	9.52999999999975	52.0064999050192	9.46000000000004	3.26479567399929	9.76000000000022	97.9358968450015
10.58	32.6601890089933	9.91999999999996	40.5537176039843	9.65999999999997	3.93140532310099	9.58000000000004	83.2945526400408	9.91999999999985	-43.040050999025	9.55999999999995	-126.28142776498	9.82999999999993	-60.4893505990276	9.4699999999998	304.026466494065	9.72999999999979	-60.6106623980622	10.1099999999999	-170.257749532993	9.86999999999989	-71.7541388600011	9.86000000000013	1.98070125804861	10.0099999999998	268.878377083979	9.79000000000042	-4.69938677292703	10.0499999999997	-2.24938977703459	9.59999999999991	-0.874256966994835	9.75999999999976	12.2593257649442	9.61000000000013	2.95169132209594	9.76000000000022	21.8657390530552	9.59999999999991	2.55625402201076	9.68000000000029	31.9052402389843	9.71000000000004	2.18892276200222	9.63999999999987	54.0326987179469	9.55999999999995	3.34905706699828	9.86000000000013	101.733952127006
10.6800000000001	34.3081011300228	10.02	42.2463096069805	9.76999999999998	4.15730567908668	9.67999999999995	86.5363753580368	10.03	-45.5710317529565	9.66000000000008	-131.927577675015	9.92999999999984	-63.7540416760203	9.57999999999993	327.426821366998	9.82999999999993	-63.7781368790229	10.23	-176.893156721917	9.97000000000003	-75.4096236750001	9.97000000000003	1.97277546499208	10.1100000000001	287.503551243958	9.89000000000033	-4.72622282893553	10.1799999999998	-2.18681808496513	9.70000000000027	-0.87286276402665	9.86000000000013	12.7069144770076	9.71000000000004	3.09405737698398	9.86000000000013	22.829385755017	9.69999999999982	2.64872832906349	9.78999999999996	33.175056316054	9.81999999999971	2.30818436295976	9.73999999999978	56.071764536	9.67000000000007	3.43417253998268	9.96000000000004	105.558490725002
10.78	35.9784324539305	10.13	43.9977280899484	9.87	4.38813799803484	9.78999999999996	89.8251402790038	10.1299999999999	-48.1881324229789	9.75999999999999	-137.714618454993	10.03	-67.1272044629632	9.67999999999984	351.496390736088	9.93999999999983	-67.0410555139824	10.3499999999999	-183.543840003949	10.0699999999999	-79.1082593219699	10.0699999999999	1.96308789907107	10.2599999999998	306.63150430405	10	-4.75314642994817	10.3099999999999	-2.11671632303023	9.80000000000018	-0.875166907007952	9.9699999999998	13.1612371359324	9.82000000000016	3.22398685307235	9.97000000000025	23.7955369450447	9.79999999999973	2.73335162205512	9.89000000000033	34.4726967500719	9.92000000000007	2.43104974401831	9.84000000000015	58.1022461450402	9.76999999999998	3.52014208999663	10.0700000000002	109.331466030994
10.89	37.6501938849287	10.23	45.7628015919909	9.96999999999991	4.62242825199155	9.88999999999999	93.1354786470138	10.25	-50.8345297720325	9.86999999999989	-143.607832048929	10.1399999999999	-70.5461232699918	9.78999999999996	376.003890893003	10.04	-70.3965369229991	10.46	-190.307138482922	10.22	-82.9171887969551	10.1900000000001	1.95420082309283	10.3600000000001	326.043198586035	10.1000000000004	-4.78291281797283	10.4099999999999	-2.03983131200403	9.90000000000009	-0.881169396052428	10.0700000000002	13.6277483449021	9.92000000000007	3.3468816570803	10.0700000000002	24.7655761870647	9.90000000000009	2.80402144505842	9.99000000000024	35.7736676010063	10.0299999999997	2.54718499002138	9.94000000000005	60.1373558979503	9.86999999999989	3.60569785891585	10.1700000000001	113.149636771936
10.99	39.3600277919859	10.3399999999999	47.5481955089663	10.0799999999999	4.86017644107051	10	96.4673904620668	10.3599999999999	-53.5562602169648	9.97000000000003	-149.619638316949	10.25	-74.0107980969924	9.88999999999987	401.776360344002	10.1699999999998	-73.8485813370744	10.5599999999999	-197.077547469917	10.3499999999999	-86.768209447996	10.3099999999999	1.9516580000527	10.4699999999998	346.481281711021	10.21	-4.81552199096313	10.5099999999998	-1.96545375695223	10	-0.884268971958591	10.1799999999998	14.1044054729491	10.02	3.4561430040867	10.2200000000003	25.7412460269961	10	2.86985653906413	10.1000000000004	37.077968866015	10.1299999999997	2.65514832801728	10.0599999999999	62.1770937940482	9.9699999999998	3.69350000494251	10.2800000000002	116.959542069935
11.14	41.0714164939918	10.4399999999999	49.3007772499823	10.2299999999999	5.093275915101	10.1	99.8208757249586	10.47	-56.3072873400188	10.1199999999999	-155.669812278006	10.3499999999999	-77.4606487350411	10	428.813799088061	10.28	-77.3420105400646	10.6600000000001	-203.784860602013	10.45	-90.6032289659606	10.4200000000001	1.94991566706904	10.5700000000002	367.945753677986	10.3100000000004	-4.84983273599937	10.6099999999997	-1.89535149593212	10.1100000000001	-0.88796502200239	10.3400000000001	14.5912085199598	10.1799999999998	3.55597370798932	10.3500000000004	26.7118546560141	10.0999999999999	2.93085690407224	10.2600000000002	38.3765716870812	10.2599999999998	2.754939758006	10.1900000000001	64.2411632450148	10.0700000000002	3.78756728400731	10.3899999999999	120.761181923967
11.28	42.7843599890139	10.54	51.0644775710034	10.3299999999999	5.33002464101173	10.21	103.186214266998	10.5699999999999	-59.1123874879713	10.23	-161.758353930963	10.4599999999998	-80.9986228530306	10.1299999999999	457.094106617092	10.3799999999999	-80.8820417850029	10.77	-210.520047585987	10.55	-94.5294173419597	10.52	1.94728004703393	10.6799999999998	390.411325813034	10.4100000000003	-4.88562536997961	10.7199999999998	-1.82710062495062	10.21	-0.891221391043473	10.4400000000001	15.0797826399867	10.2800000000002	3.64637376901555	10.46	27.6880938820341	10.27	2.97515913598545	10.3700000000003	39.6935346100236	10.3699999999999	2.85183602795769	10.29	66.3007814570165	10.1799999999998	3.88789969497338	10.5	124.574066941932
11.38	44.4959196319132	10.64	52.819354220901	10.4399999999999	5.57042261903007	10.3099999999999	106.512212941993	10.6699999999998	-61.9266534770304	10.3299999999999	-167.788290529984	10.5599999999999	-84.6247204519841	10.2299999999998	486.490978244092	10.4899999999998	-84.4037251220016	10.8699999999999	-217.192138713017	10.6600000000001	-98.5467745770165	10.6300000000001	1.95665079604623	10.7799999999997	413.781065978014	10.5100000000002	-4.92289989301753	10.8199999999997	-1.7633089279343	10.3699999999999	-0.889311344053567	10.5499999999997	15.5876048619348	10.3899999999999	3.72806558300454	10.5600000000004	28.6525411370349	10.3699999999999	3.0120916200076	10.4700000000003	41.0054631310004	10.4699999999998	2.93936016498719	10.3899999999999	68.35216080799	10.2799999999997	4.00226079000277	10.5999999999999	128.356621284979
11.48	46.2235632160173	10.74	54.5549768029332	10.54	5.80681726103194	10.42	109.75815000802	10.77	-64.7949924909881	10.4300000000001	-173.911437708966	10.6599999999999	-88.3389415330385	10.3399999999999	516.460366926026	10.5899999999999	-88.0047475490073	10.98	-223.873936314931	10.76	-102.572919780982	10.73	1.96516970606808	10.8800000000001	437.648088361016	10.6200000000003	-4.96348725903317	10.9200000000001	-1.70397640499687	10.4700000000003	-0.88224556395744	10.6500000000001	16.1130524719511	10.4900000000002	3.80375797601573	10.6600000000003	29.6125257619906	10.48	3.04063172200131	10.5700000000002	42.3219401450297	10.5799999999999	3.01751217102719	10.4899999999998	70.3953012980492	10.3899999999999	4.11294770697168	10.6999999999998	132.104426870001
11.58	47.955353991938	10.8399999999999	56.2945746748937	10.64	6.04017030002524	10.52	112.964747207002	10.8799999999999	-67.6845880219616	10.54	-180.043162460947	10.76	-92.1195053590509	10.4399999999998	547.003409895069	10.6899999999998	-91.6851090660202	11.0799999999999	-230.470738189979	10.8699999999999	-106.666259526037	10.8300000000002	1.97672199703902	10.98	462.012392959991	10.7200000000003	-5.00405697800943	11.02	-1.65608288602925	10.5700000000002	-0.875011516995983	10.75	16.6418852639936	10.5900000000001	3.87074189802661	10.7600000000002	30.5607184150176	10.5799999999999	3.06183000702731	10.6700000000001	43.6257195959797	10.6799999999998	3.09117398501257	10.5999999999999	72.4050766920072	10.4899999999998	4.21996044894968	10.8000000000002	135.755996597936
11.6900000000001	49.7371726399933	10.9499999999999	58.0050284609115	10.75	6.27371465509441	10.62	116.179082303006	10.98	-70.583784892051	10.6400000000001	-186.183464785927	10.8699999999999	-95.9128565179981	10.55	578.12010715304	10.8	-95.4044248130685	11.25	-237.077246540025	10.97	-110.76838724	10.9400000000001	1.98870703604825	11.0900000000001	486.541014050999	10.8200000000002	-5.04793953996341	11.1599999999999	-1.61682400596419	10.6800000000003	-0.866341306050344	10.8600000000001	17.1789598949772	10.6900000000001	3.92957264807592	10.8600000000001	31.4954594600749	10.6799999999998	3.07629042708868	10.77	44.9211342280478	10.7799999999997	3.16243128895621	10.6999999999998	74.4191930269835	10.5900000000001	4.31896699399204	10.9000000000001	139.393985772017
11.7900000000001	51.5206113129807	11.11	59.6863381609865	10.8499999999999	6.50618063400543	10.73	119.350679290051	11.0899999999999	-73.5377094209753	10.74	-192.354650422999	10.9699999999998	-99.718995008061	10.6499999999999	609.923504990093	10.8999999999999	-99.1644400880887	11.3499999999999	-243.588676627951	11.0699999999999	-114.884838175044	11.04	2.00901890798377	11.1900000000001	512.10870723196	10.9200000000001	-5.09949930801668	11.27	-1.58572175894278	10.7800000000002	-0.855316563047381	10.9699999999998	17.7235139959748	10.8000000000002	3.99404271399817	10.9700000000003	32.3976213140895	10.7799999999997	3.0871931950287	10.8700000000003	46.2081840420296	10.8799999999997	3.22766843396494	10.8000000000002	76.3851498199983	10.6900000000001	4.41906449793805	11	142.92239070403
11.89	53.3056700099905	11.2199999999999	61.293332312971	10.9499999999999	6.74095472299996	10.83	122.479538165976	11.24	-76.5012352869689	10.8499999999999	-198.461327883024	11.0699999999999	-103.485051434063	10.75	642.790508921053	11	-102.91392617205	11.45	-250.019420114995	11.21	-119.015612330941	11.2	2.03325744507765	11.29	538.715472501963	11.0300000000002	-5.15242848700836	11.3800000000001	-1.56352296596651	10.8800000000001	-0.844563233954432	11.0700000000002	18.2755475659633	10.9000000000001	4.05923495100069	11.0700000000002	33.2863315600207	10.8800000000001	3.09453831107476	10.9700000000003	47.4653318150331	10.9899999999998	3.28688542003874	10.9099999999999	78.285702404969	10.7999999999997	4.51115580699479	11.1100000000001	146.341211393974
11.99	55.1210935989275	11.3199999999999	62.8680132839463	11.05	6.97645166201255	10.93	125.648106404014	11.3799999999999	-79.5085841780292	10.95	-204.53821522301	11.2299999999998	-107.305234404066	10.8599999999999	676.607922831067	11.1699999999998	-106.655764443985	11.5599999999999	-256.284494506986	11.3299999999999	-123.123965370951	11.3199999999999	2.06142265005838	11.4000000000001	566.256705824003	11.1700000000001	-5.21422188103315	11.48	-1.55548473503586	10.98	-0.834081318998869	11.1799999999998	18.8248413849124	11	4.12514935999297	11.2200000000003	34.1386992610069	10.9899999999998	3.11396129302466	11.0800000000004	48.7153692059792	11.0899999999997	3.35687835604404	11.0099999999998	80.1649575449801	10.9000000000001	4.59650878099183	11.2399999999998	149.659073815997
12.14	56.9302397079809	11.42	64.3772573999968	11.16	7.21267145002003	11.04	128.813276399001	11.48	-82.5137196760579	11.0599999999999	-210.501451725008	11.3299999999999	-111.17954391807	10.9599999999998	710.779991926074	11.28	-110.334776687068	11.6600000000001	-262.489404489997	11.4300000000001	-127.277040289982	11.4200000000001	2.08667443200738	11.5	594.680069364017	11.27	-5.27794756692401	11.5799999999999	-1.54382918697138	11.0900000000001	-0.828574240017588	11.2799999999997	19.3768500539591	11.1100000000001	4.19197152109518	11.3500000000004	34.9709227200492	11.0899999999997	3.1448273020942	11.1800000000003	49.9276655450558	11.1900000000001	3.43022326603659	11.1500000000001	82.0042920030346	11.0099999999998	4.6754108609548	11.3499999999999	152.902100756023
12.26	58.7697507099847	11.52	65.8302664979828	11.3199999999999	7.4592631330006	11.17	131.975048152071	11.5799999999999	-85.5626781969931	11.1700000000001	-216.486115719931	11.4299999999998	-115.107979976074	11.0599999999999	745.962427949053	11.3799999999999	-114.032624191054	11.77	-268.683746551005	11.53	-131.416557547936	11.52	2.11455655698956	11.5999999999999	623.518185211992	11.3700000000003	-5.34496644297633	11.6799999999998	-1.52855632200044	11.1900000000001	-0.824542609962009	11.3899999999999	19.9153534199468	11.29	4.25549862006847	11.4500000000003	35.7650610890232	11.1900000000001	3.18713633703283	11.29	51.0871911470758	11.3599999999997	3.50692014797005	11.2599999999998	83.7840023690433	11.1500000000001	4.7551557429415	11.4499999999998	156.07029221303
12.37	60.6105672000012	11.63	67.2289159789443	11.42	7.7063863479907	11.27	135.085147070981	11.6900000000001	-88.5847672690261	11.27	-222.398417491945	11.53	-119.04039906301	11.2199999999998	781.52161966409	11.4799999999998	-117.701655260021	11.8699999999999	-274.776550983916	11.6400000000001	-135.552682457046	11.6300000000001	2.14230069707355	11.71	652.796342038982	11.48	-5.40961555100239	11.7799999999997	-1.50422638500913	11.29	-0.817294459011464	11.4899999999998	20.454645885934	11.3899999999999	4.32019586207844	11.5600000000004	36.5211143670194	11.3600000000001	3.25059192107346	11.3900000000003	52.202468567998	11.46	3.58105397003783	11.3600000000001	85.5370987940205	11.27	4.82583648295076	11.5500000000002	159.122072348964
12.47	62.4581767549444	11.73	68.5912726899005	11.52	7.95404109703668	11.38	138.236757622963	11.79	-91.6283889760052	11.3699999999999	-228.238357040937	11.6299999999999	-122.92687788397	11.3199999999999	816.913520025082	11.5799999999999	-121.341869894991	11.97	-280.858787494935	11.74	-139.62617202003	11.73	2.16730314502911	11.8099999999999	682.107654032961	11.5800000000004	-5.47755784793935	11.8899999999999	-1.47693519795666	11.4000000000001	-0.811545839042083	11.5900000000001	20.9713308659047	11.4900000000002	4.3772301160061	11.6600000000003	37.2678648850524	11.46	3.32802555203671	11.4900000000002	53.2883697550233	11.5599999999999	3.66035078695859	11.46	87.2635812779663	11.3699999999999	4.88745308200578	11.6500000000001	162.11259784302
12.5700000000001	64.2925626519855	11.8299999999999	69.9173366319883	11.63	8.21273243502674	11.48	141.415908697013	11.8899999999999	-94.6451412339684	11.48	-234.022532334961	11.7399999999998	-126.767416442021	11.4199999999998	853.050417161057	11.6899999999998	-124.971709033048	12.0699999999999	-286.788496655959	11.8399999999999	-143.671780699037	11.8300000000002	2.19212616104869	11.9200000000001	712.399860743062	11.6900000000001	-5.53975523098416	11.9899999999998	-1.44668275902404	11.5	-0.810398623002584	11.6999999999998	21.4670310720066	11.5999999999999	4.43200329004867	11.7600000000002	37.9979833020343	11.5699999999997	3.42045986099038	11.6000000000004	54.3353118110872	11.6599999999999	3.74721415505519	11.5599999999999	88.9247539449798	11.4699999999998	4.94699724902148	11.75	164.963822086975
12.6700000000001	66.125661638921	11.9399999999999	71.1696985739536	11.7299999999999	8.48149863099934	11.58	144.622600291996	11.99	-97.6350240409829	11.5799999999999	-239.764135527025	11.8399999999999	-130.534265915003	11.53	889.701027365049	11.79	-128.539994688026	12.23	-292.635884831952	11.95	-147.653439570945	11.9400000000001	2.21288452701174	12.02	743.45003029498	11.7900000000004	-5.60053932792925	12.0899999999997	-1.4106647039398	11.5999999999999	-0.805763472953913	11.7999999999997	21.9466031639968	11.6999999999998	4.48722443502447	11.8600000000001	38.7187989580298	11.6700000000001	3.52849880005124	11.7000000000003	55.3597710010081	11.77	3.84164407500975	11.6599999999999	90.5080369909683	11.5799999999999	5.00741658402148	11.8600000000001	167.675745081965
12.78	67.9268042439389	12.04	72.3715878739313	11.8399999999999	8.76033968404499	11.68	147.867749402963	12.0999999999999	-100.634490412062	11.6800000000001	-245.463166614968	11.9399999999998	-134.301646624976	11.6299999999999	926.865350636035	11.8899999999999	-132.087111720011	12.3499999999999	-298.330745656926	12.05	-151.629555208956	12.04	2.23072518008394	12.1199999999999	775.258162688033	11.8900000000003	-5.65657964693855	12.1999999999998	-1.37414842197359	11.71	-0.798908283968558	11.9099999999999	22.4124009419029	11.8000000000002	4.5428935510472	11.9700000000003	39.4312558620413	11.77	3.65534964100789	11.8000000000002	56.3617473220575	11.8699999999999	3.93731121005203	11.77	92.0225098000174	11.6799999999998	5.06551011392276	11.96	170.249263851929
12.88	69.7443983169705	12.2099999999999	73.4790737780031	11.9399999999999	9.0420910330522	11.79	151.143837278028	12.25	-103.59841402601	11.78	-251.024234111014	12.05	-138.015051123034	11.7299999999998	964.723786901004	12	-135.582592854007	12.45	-303.977863866976	12.21	-155.542035304961	12.2	2.23775403901527	12.2599999999998	807.783430857967	11.9900000000002	-5.7080958710003	12.2999999999997	-1.33937975601839	11.8099999999999	-0.788286173019515	12.0099999999998	22.8644244079987	11.9000000000001	4.58418977405017	12.0700000000002	40.1278346230356	11.8699999999999	3.8010123840877	11.9100000000003	57.3171822310314	11.9699999999998	4.03719292398819	11.8800000000001	93.5115934729538	11.7799999999997	5.10705183501159	12.0599999999999	172.758316855948
12.99	71.5784438569926	12.3099999999999	74.5025866859805	12.04	9.33132673799264	11.89	154.450863917987	12.4199999999998	-106.571921202999	11.8900000000001	-256.589975492943	12.1499999999999	-141.674479408039	11.8399999999999	1002.6059844281	12.0999999999999	-139.077666806998	12.55	-309.522294095927	12.3099999999999	-159.438506286961	12.3199999999999	2.24186518505576	12.3699999999999	840.522016851992	12.1600000000003	-5.76229514797433	12.4099999999999	-1.30635870493734	11.9200000000001	-0.77389713806042	12.1199999999999	23.2942987149727	12	4.62490559209527	12.23	40.805362821061	11.98	3.9561586460195	12.0100000000002	58.2248212880359	12.0799999999999	4.14128921602241	11.98	94.9752880089818	11.8899999999999	5.1411389030136	12.1599999999999	175.202904091975
13.14	73.3837005769828	12.41	75.4348652919816	12.15	9.6229412069988	12	157.745721719039	12.52	-109.517120731994	11.99	-262.063418014009	12.26	-145.297968115074	11.9399999999998	1040.62513933002	12.2099999999998	-142.507383631028	12.6600000000001	-315.04901883693	12.4100000000001	-163.24094306799	12.4200000000001	2.25591682806225	12.4699999999998	873.578524707	12.27	-5.81078332095331	12.5099999999998	-1.26490587501848	12.02	-0.755730496962315	12.25	23.7161720309587	12.0999999999999	4.66233217798617	12.3500000000004	41.4867313920695	12.0799999999999	4.10960084502676	12.1600000000003	59.0923276560034	12.1799999999998	4.24221134801428	12.0799999999999	96.3958079829581	11.9899999999998	5.17553486895395	12.2600000000002	177.567686122984
13.26	75.1626956459859	12.52	76.3090332729917	12.26	9.91693443802433	12.1	161.067053668035	12.6199999999999	-112.401196107953	12.1299999999999	-267.444561673983	12.3599999999999	-148.835987690973	12.05	1078.78125160903	12.3099999999999	-145.871743325074	12.76	-320.558038091008	12.52	-166.949345647026	12.53	2.28380592307076	12.5700000000002	906.485576511955	12.3700000000003	-5.86049231299057	12.6199999999999	-1.22768390394867	12.1199999999999	-0.732582214027389	12.3499999999999	24.1206608079665	12.2600000000002	4.699931466007	12.4500000000003	42.1503145749966	12.1900000000001	4.25752588500927	12.27	59.9426688440872	12.2799999999997	4.34882506999656	12.1999999999998	97.791776629947	12.0900000000001	5.21777272592772	12.3699999999999	179.880001040942
13.37	76.912901894957	12.62	77.1250906269643	12.36	10.1983185750214	12.21	164.414859767021	12.72	-115.224147329968	12.23	-272.755274608926	12.4599999999998	-152.28853813403	12.1599999999999	1116.67699513509	12.4199999999998	-149.193746237984	12.8599999999999	-325.905053168981	12.6199999999999	-170.621993567011	12.6300000000001	2.32293183898946	12.6700000000001	940.250676309006	12.4700000000003	-5.91142212294926	12.7199999999998	-1.19469279297846	12.2800000000002	-0.706638552969707	12.4499999999998	24.5239851989254	12.3699999999999	4.73825875405964	12.5600000000004	42.81405321899	12.29	4.39993376505754	12.3700000000003	60.7758448520599	12.3899999999999	4.46601232295052	12.3200000000002	99.1254879120334	12.25	5.25273834591644	12.4699999999998	182.07836174895
13.47	78.6678162360204	12.7199999999999	77.8795114039212	12.4599999999999	10.4758005760459	12.3099999999999	167.789140014975	12.8199999999999	-118.034927692065	12.3299999999999	-278.016260785989	12.5699999999999	-155.657322742059	12.26	1154.96808165506	12.53	-152.471560644017	12.96	-331.16065490492	12.73	-174.22670872304	12.73	2.3760629020444	12.77	974.54371351705	12.5800000000004	-5.96529928395739	12.8199999999997	-1.17202836202068	12.3900000000003	-0.680405221032743	12.5599999999999	24.9118508019137	12.4699999999998	4.77284883902485	12.6600000000003	43.4779473230265	12.3899999999999	4.52965598299215	12.4700000000003	61.597528543075	12.4899999999998	4.59377310596665	12.4200000000001	100.400879754034	12.3499999999999	5.29033866894224	12.5700000000002	184.162768248029
13.58	80.4074219469157	12.8199999999999	78.5741710039929	12.5699999999999	10.7481107460217	12.41	171.194469024044	12.9300000000001	-120.785135110054	12.4400000000001	-283.227520204946	12.6699999999998	-159.005662382015	12.3699999999999	1193.27760565102	12.6299999999999	-155.705186542036	13.0699999999999	-336.254252462936	12.8299999999999	-177.822734111032	12.8300000000002	2.44412016502338	12.8800000000001	1009.364688137	12.6800000000003	-6.01646084101048	12.9200000000001	-1.14868797197687	12.4900000000002	-0.653882217989121	12.6599999999999	25.3034209729321	12.5700000000002	4.80910362705345	12.7600000000002	44.1083371219975	12.4899999999998	4.64499662507478	12.5700000000002	62.416242476047	12.5899999999997	4.72236604002774	12.5299999999997	101.600707489979	12.46	5.33057369500511	12.6799999999998	186.138351817931
13.6800000000001	82.1517357509265	12.93	79.1638979638947	12.67	11.005705761022	12.52	174.59533341696	13.03	-123.523171668012	12.54	-288.317612008996	12.77	-162.270841364034	12.4699999999998	1231.8330808381	12.7299999999998	-158.863136144987	13.23	-341.28318494902	12.9300000000001	-181.41006973201	12.9400000000001	2.52454136705182	12.98	1044.69246217798	12.7800000000002	-6.058598997015	13.02	-1.12541844202951	12.5900000000001	-0.61867217903	12.7599999999998	25.6986957130039	12.6799999999998	4.84636100406988	12.8600000000001	44.7069651620495	12.5999999999999	4.74595569005487	12.6800000000003	63.209194988076	12.6999999999998	4.85731792502975	12.6399999999999	102.763666998044	12.5599999999999	5.37967926493366	12.7800000000002	188.064446944963
13.7900000000001	83.9007576469157	13.03	79.6536703209085	12.77	11.2476435330109	12.62	177.991733195995	13.1299999999999	-126.249037366961	12.6400000000001	-293.393988242997	12.8699999999999	-165.452859689026	12.5799999999999	1270.27003612602	12.8399999999999	-161.996587436988	13.3499999999999	-346.211395297019	13.04	-184.89923493803	13.04	2.61732650699287	13.0799999999999	1080.23025176897	12.8900000000003	-6.0893517219256	13.1599999999999	-1.10221977502079	12.6900000000001	-0.57787697699041	12.8600000000001	26.0922204199687	12.7800000000002	4.88462097098363	12.96	45.2720888970362	12.6999999999998	4.83863563204068	12.7800000000002	63.9845223989823	12.7999999999997	4.99862876301904	12.7399999999998	103.889758275955	12.6599999999999	5.43470777597577	12.8800000000001	189.941053629923
13.89	85.6001068880232	13.14	80.0526899099623	12.87	11.4748661500244	12.72	181.366207217025	13.27	-128.921575627032	12.74	-298.372788190022	12.9699999999998	-168.579492668073	12.6799999999998	1308.58847151603	12.9399999999998	-165.05036220201	13.46	-351.109089873944	13.1400000000001	-188.339307413003	13.1900000000001	2.71578488309387	13.1900000000001	1115.97805690997	12.9900000000002	-6.11007991096812	13.27	-1.07597288001671	12.8000000000002	-0.534996000055799	12.9699999999998	26.4767846319955	12.8800000000001	4.92808634101038	13.0600000000004	45.8037083280942	12.7999999999997	4.916690208006	12.8800000000001	64.727195025057	12.8999999999996	5.14660295505109	12.8400000000001	104.978392025032	12.77	5.49594667097608	12.98	191.755899198938
13.99	87.2643126199364	13.24	80.4048874859973	12.9699999999999	11.6945381740834	12.83	184.776750239962	13.4099999999999	-131.511108778	12.8499999999999	-303.254011848935	13.0699999999999	-171.656807533054	12.78	1346.29618783003	13.04	-168.00369899704	13.5599999999999	-355.976268679001	13.25	-191.739301781013	13.3199999999999	2.81995794205159	13.3000000000002	1151.43205964898	13.1000000000004	-6.12056388297333	13.3800000000001	-1.04556598694217	12.9000000000001	-0.48559218396349	13.0700000000002	26.8614905339746	12.9900000000002	4.98121671398621	13.23	46.3173280689944	12.9099999999999	4.98265443900436	12.9900000000002	65.4612714100722	13.0099999999998	5.30187878700872	12.9400000000001	106.018944213019	12.8699999999999	5.5685247970132	13.0900000000001	193.531048881027
14.14	88.8788456969678	13.35	80.6998326509074	13.0799999999999	11.9026781929961	12.93	188.17508767404	13.51	-134.017636818953	12.95	-308.045256118021	13.2199999999998	-174.68480428397	12.8899999999999	1384.06353679909	13.1799999999998	-170.889334871049	13.6600000000001	-360.736545203963	13.3499999999999	-195.05159161497	13.4200000000001	2.92980423705558	13.4000000000001	1187.63605609604	13.2000000000003	-6.113596488035	13.48	-1.01099909500135	13	-0.434381580021181	13.1700000000001	27.2456107879862	13.0900000000001	5.04058086607984	13.3400000000001	46.8161205410524	13.0099999999998	5.04585670603319	13.0900000000001	66.1867515550512	13.1099999999997	5.45854122697165	13.0500000000002	107.011414841963	12.9699999999998	5.64250284298851	13.2399999999998	195.224926839956
14.28	90.46117391199	13.4499999999999	80.937719036001	13.2299999999999	12.1059770619922	13.03	191.561219518007	13.6099999999999	-136.469921588059	13.0599999999999	-312.78865085801	13.3299999999999	-177.613953366063	12.99	1421.34647137902	13.29	-173.739482725068	13.77	-365.345299120918	13.45	-198.333660386993	13.52	3.03246555904479	13.5	1224.18316043797	13.3100000000004	-6.09597966001729	13.5799999999999	-0.978536719003387	13.1100000000001	-0.381374872063134	13.3400000000001	27.6197618449032	13.1900000000001	5.10888762505601	13.4500000000003	47.3000857460875	13.1100000000001	5.1079515260426	13.25	66.8934029999946	13.2599999999998	5.61511326100117	13.1700000000001	107.967545903989	13.0799999999999	5.72005656999863	13.3600000000001	196.825534419986
14.39	92.009828419009	13.55	81.1185466429833	13.3299999999999	12.3053965149893	13.18	194.986688154017	13.71	-138.90077959104	13.1700000000001	-317.484196067994	13.4299999999998	-180.509735027044	13.1299999999999	1458.14499156802	13.3899999999999	-176.554142558075	13.8699999999999	-369.802530429979	13.5599999999999	-201.585508096969	13.6300000000001	3.12974175301406	13.6100000000001	1261.07337267501	13.4100000000003	-6.06771340096657	13.6799999999998	-0.944003392987725	13.21	-0.326572059975661	13.4400000000001	27.992045369956	13.29	5.18669229199986	13.5500000000002	47.7646352470629	13.27	5.16988224808301	13.3600000000001	67.5793060120213	13.3699999999999	5.77856251300091	13.3000000000002	108.874757596027	13.1900000000001	5.79365298301582	13.46	198.354039824949
14.49	93.5273363850229	13.65	81.2190861119007	13.4399999999999	12.5072174510024	13.28	198.404415815048	13.8099999999999	-141.31021082801	13.27	-322.058805999973	13.53	-183.318593853073	13.2299999999998	1494.69066355607	13.5	-179.296969496022	13.97	-374.20294133301	13.6600000000001	-204.748728169989	13.73	3.224233449032	13.71	1298.31121169502	13.52	-6.03212820101362	13.7799999999997	-0.904594752000776	13.3800000000001	-0.271292543061463	13.54	28.3673180209689	13.3899999999999	5.26820080904145	13.6500000000001	48.2107130500253	13.3699999999999	5.23225282404383	13.46	68.2444605899946	13.4699999999998	5.93703941899548	13.4000000000001	109.770755958039	13.2999999999997	5.86256320900702	13.5599999999999	199.850761948937
14.59	94.9608524520045	13.76	81.2409879929419	13.54	12.7135566640391	13.38	201.814402502009	13.9099999999999	-143.690276808002	13.3699999999999	-326.606860332959	13.6399999999999	-186.040529844036	13.3399999999999	1530.49353553808	13.5999999999999	-182.017446960003	14.0799999999999	-378.503657539	13.76	-207.796255715039	13.8300000000002	3.31594064800811	13.8200000000002	1335.68214305899	13.6200000000003	-5.9931604829444	13.8800000000001	-0.860310796952035	13.48	-0.218990483062953	13.6500000000001	28.7455797979419	13.5	5.35341317709026	13.75	48.6383191540654	13.4699999999998	5.29506325403872	13.5700000000002	68.8759257500351	13.5799999999999	6.09054398103126	13.5099999999998	110.646431199029	13.4000000000001	5.92678724899542	13.6599999999999	201.320491176944
14.7	96.3381491139899	13.86	81.1810831939965	13.65	12.9235670540311	13.48	205.167163727992	14.02	-146.021651743013	13.47	-331.032967578949	13.7399999999998	-188.693638341988	13.4399999999998	1566.05999640601	13.7099999999998	-184.664346232012	14.23	-382.775269882018	13.8699999999999	-210.758489391992	13.9400000000001	3.39861047598333	13.9200000000001	1373.18616676896	13.7200000000003	-5.95199725694329	13.98	-0.822062276938595	13.5799999999999	-0.16966587998013	13.75	29.1171971279027	13.5999999999999	5.42853690808442	13.8500000000004	49.0683847610853	13.5799999999999	5.37671101903925	13.6700000000001	69.4724470549772	13.6799999999998	6.24803433004217	13.6100000000001	111.519027984059	13.5	5.97722794691435	13.77	202.744515388986
14.8000000000001	97.6314538779661	13.9599999999999	81.0877122689817	13.75	13.1372486200689	13.58	208.546889370041	14.1199999999999	-148.278535099962	13.5799999999999	-335.337127737944	13.8399999999999	-191.309142119053	13.54	1600.79429136704	13.8099999999999	-187.21797711305	14.3499999999999	-386.932795868006	13.97	-213.605030540975	14.04	3.4709466079903	14.02	1410.30356707802	13.8300000000004	-5.91375930696358	14.0899999999997	-0.783098440933827	13.6900000000001	-0.12981826205305	13.8499999999999	29.486934629972	13.6999999999998	5.48481497401099	13.96	49.4991673230061	13.6799999999998	5.46766305603796	13.77	70.0568161660158	13.7799999999997	6.40158010901359	13.71	112.388546314037	13.6100000000001	6.01059706491469	13.8699999999999	204.141546704022
14.9	98.8407667420006	14.11	80.9501580409915	13.8499999999999	13.3552292140848	13.68	211.910471821966	14.25	-150.460926878054	13.6800000000001	-339.534547234962	13.9399999999998	-193.887041176026	13.6399999999999	1635.29217521409	13.9099999999999	-189.704822678095	14.45	-390.991682682966	14.0799999999999	-216.417521921016	14.1900000000001	3.53424537001956	14.1199999999999	1448.08123040605	13.9300000000003	-5.87980753095962	14.1999999999998	-0.743419288028235	13.79	-0.0982435909691048	13.96	29.8602469059688	13.8000000000002	5.52626461001182	14.0600000000004	49.9324093860878	13.7799999999997	5.56181690899393	13.8800000000001	70.6140033970541	13.8899999999999	6.54231556598006	13.8200000000002	113.236362952989	13.71	6.034475738943	13.9699999999998	205.484247029972
15	100.000117947957	14.2199999999999	80.7592186699821	13.9499999999999	13.5765667470196	13.79	215.217377469003	14.3699999999999	-152.583760140033	13.78	-343.657869173967	14.04	-196.378895289968	13.75	1669.55364795001	14.02	-192.15357807002	14.55	-394.90233383799	14.21	-219.146885849	14.3	3.59405052404327	14.2599999999998	1486.05177884099	14.0300000000002	-5.85787145701033	14.3099999999999	-0.706264011000712	13.8900000000003	-0.0714424819534543	14.0599999999999	30.2371339579395	13.9099999999999	5.54868300002909	14.21	50.3501701030018	13.8800000000001	5.66170759998386	13.98	71.1609114799785	13.9899999999998	6.66929801502647	13.9200000000001	114.067294562005	13.8200000000002	6.04099539100389	14.0700000000002	206.762823809981
15.14	101.094978346964	14.3199999999999	80.5148941580001	14.0599999999999	13.7925542640005	13.89	218.512516187047	14.47	-154.676712557034	13.8900000000001	-347.707093555982	14.1499999999999	-198.849017565067	13.8499999999999	1702.74484527408	14.1699999999998	-194.564243290074	14.6499999999999	-398.664749332966	14.3199999999999	-221.84220000895	14.4000000000001	3.65222926598108	14.3699999999999	1524.21521238205	14.1600000000003	-5.84795108397884	14.4200000000001	-0.670976543005963	13.9900000000002	-0.054130986995915	14.1599999999999	30.6115402059959	14.0100000000002	5.54863892205049	14.3300000000004	50.7589964290673	13.9899999999998	5.76504091509378	14.0800000000004	71.6975404130835	14.0899999999997	6.78433847701854	14.02	114.887737810022	13.9200000000001	6.03015602098367	14.2399999999998	207.990857883033
15.25	102.139877088007	14.43	80.2153091029822	14.16	14.0100256440974	13.99	221.799252689038	14.5699999999999	-156.739784129059	13.99	-351.627377492946	14.26	-201.247484706983	13.9599999999998	1735.23400827207	14.29	-196.910796566044	14.75	-402.325278550961	14.4200000000001	-224.444221404042	14.51	3.70882304298448	14.48	1562.57240660602	14.2900000000004	-5.85570936993918	14.52	-0.643652704980013	14.0900000000001	-0.041356540009474	14.2799999999997	30.9782734319697	14.1100000000001	5.53086364504907	14.4400000000001	51.1443561809983	14.0899999999997	5.86464835305378	14.1900000000001	72.2153676409789	14.1900000000001	6.89154096198763	14.1500000000001	115.697692698973	14.02	6.01951199791984	14.3600000000001	209.196344248994
15.35	103.114797445983	14.53	79.8565203989483	14.3199999999999	14.2194375630424	14.09	225.077586975999	14.6699999999998	-158.707901610001	14.1299999999999	-355.49945595892	14.3599999999999	-203.574296716056	14.0599999999999	1767.19694290603	14.3899999999999	-199.225974947012	14.8599999999999	-405.949629314023	14.53	-226.965430640007	14.6100000000001	3.76639411604174	14.5799999999999	1600.98939359102	14.3900000000003	-5.88255266200122	14.6199999999999	-0.622203447960601	14.1900000000001	-0.0331191399709496	14.4000000000001	31.3373336349514	14.27	5.50075907801784	14.5400000000004	51.5062493590221	14.1900000000001	5.96052991409124	14.3000000000002	72.7238558270074	14.3599999999997	6.99090547095693	14.2599999999998	116.490978718048	14.1599999999999	5.99912400991798	14.46	210.379282906956
15.46	104.036419476984	14.63	79.4527079179943	14.42	14.4198282880552	14.2	228.326511673004	14.78	-160.605862834018	14.23	-359.251888098925	14.4699999999998	-205.834167806984	14.1599999999999	1798.7141929741	14.4899999999998	-201.458600446017	14.96	-409.537801621923	14.6300000000001	-229.38349006597	14.71	3.82168894805091	14.6799999999998	1639.46617333806	14.4900000000002	-5.92747982693709	14.73	-0.609091795013228	14.29	-0.0263169159779864	14.5	31.6972131579405	14.3800000000001	5.45832521902412	14.6500000000001	51.8513899240816	14.29	6.05389895508779	14.4000000000001	73.2256945010477	14.4699999999998	7.06986154898459	14.3600000000001	117.280175668043	14.2799999999997	5.97193965893439	14.5700000000002	211.529682556943
15.5600000000001	104.887004803004	14.73	79.0271010189372	14.52	14.6111978200452	14.3099999999999	231.593104542071	14.8799999999999	-162.408869967976	14.3299999999999	-362.884673912959	14.5699999999999	-208.059988485047	14.28	1829.29580667405	14.5899999999999	-203.616295960046	15.0599999999999	-413.019589109012	14.74	-231.756806259	14.8099999999999	3.87356060207367	14.7799999999997	1677.45810082806	14.5900000000001	-5.98716037302438	14.8299999999999	-0.604659087002801	14.3900000000003	-0.0171652150129376	14.6100000000001	32.0458448829868	14.48	5.40777245100799	14.75	52.1788338700162	14.4000000000001	6.14034030206767	14.5	73.7208836640093	14.5699999999997	7.13537681804155	14.46	118.065283551005	14.3899999999999	5.94109196595127	14.6700000000001	212.668711403921
15.6600000000001	105.717306465976	14.8299999999999	78.5778971689979	14.63	14.7881753630372	14.41	234.81937082704	14.98	-164.126678238063	14.4300000000001	-366.42376545899	14.6699999999998	-210.251758752975	14.3899999999999	1859.43173580904	14.6999999999998	-205.678300045065	15.1700000000001	-416.397312360004	14.8399999999999	-234.095750634992	14.9200000000001	3.92200907708684	14.8899999999999	1716.01959537202	14.6900000000001	-6.06159429901254	14.9299999999998	-0.608905325975684	14.5	-0.00467512802515557	14.71	32.3832288109998	14.5799999999999	5.35012914906474	14.8500000000004	52.4885811960303	14.5	6.2198539540077	14.6000000000004	74.2081688770213	14.6700000000001	7.18681299099444	14.5700000000002	118.829088107987	14.4899999999998	5.91170977600086	14.77	213.769513830925
15.77	106.499551971979	14.9399999999999	78.1082654619922	14.7299999999999	14.9528777120622	14.51	238.005310528024	15.0799999999999	-165.778613432053	14.53	-369.91730823695	14.77	-212.395359166067	14.49	1888.32214526803	14.8	-207.69584142306	15.28	-419.640934244967	14.9400000000001	-236.369924536007	15.02	3.97492845502256	14.9899999999998	1754.64683901998	14.8000000000002	-6.14146312898356	15.04	-0.610982138937288	14.5999999999999	0.0111533449853596	14.8099999999999	32.7141295599631	14.6900000000001	5.29918780205207	14.96	52.7756558640249	14.6100000000001	6.28290684699095	14.7000000000003	74.6919886930755	14.7799999999997	7.22461930604368	14.6799999999998	119.572427149024	14.5900000000001	5.89289024492246	14.8699999999999	214.844088494033
15.87	107.261513814024	15.04	77.6046064069078	14.8399999999999	15.098614012004	14.61	241.152475382023	15.24	-167.390476084961	14.6400000000001	-373.365302245929	14.8799999999999	-214.522282645021	14.5999999999999	1915.96703505206	14.8999999999999	-209.684617380049	15.3899999999999	-422.835437261028	15.04	-238.562100191984	15.1200000000001	4.0256716500835	15.0900000000001	1793.33983177003	14.9000000000001	-6.22074672196504	15.1599999999999	-0.616893457959122	14.7000000000003	0.0315242399437921	14.9099999999999	33.0384006080067	14.79	5.26277646702056	15.0600000000004	53.0363729610599	14.71	6.33648086602534	14.8099999999999	75.1723431110349	14.8799999999997	7.24731875197904	14.7799999999997	120.294462863967	14.6999999999998	5.8813883839548	14.9699999999998	215.880436737962
15.97	108.00319199393	15.2099999999999	77.0868390209216	14.9399999999999	15.2194176000648	14.72	244.267715867068	15.3799999999999	-168.929449689017	14.74	-376.716529872965	14.9799999999998	-216.582999634056	14.7099999999998	1942.62479077702	15.01	-211.618144845033	15.49	-425.931224918941	15.21	-240.657777840966	15.24	4.07294233605171	15.1900000000001	1832.11152907904	15.0100000000002	-6.29944508000335	15.2999999999997	-0.630814747978548	14.8099999999999	0.0523763890214468	15.02	33.3466584069129	14.8899999999999	5.23687791098837	15.23	53.2744174000754	14.8099999999999	6.38223052999365	14.9100000000003	75.6415689680807	14.98	7.26377707894699	14.8800000000001	121.013818489018	14.7999999999997	5.86962305794714	15.0700000000002	216.905896655931
16.13	108.729108981947	15.3099999999999	76.553312751912	15.04	15.3215693750326	14.8199999999999	247.373438548038	15.48	-170.404474285988	14.8399999999999	-380.045364840953	15.0799999999999	-218.577510133969	14.8299999999999	1968.03702682701	15.1799999999998	-213.522906891058	15.5899999999999	-428.993360734921	15.3299999999999	-242.684022374988	15.3500000000001	4.11413988399545	15.3000000000002	1870.88918273002	15.1600000000003	-6.36453135200554	15.4099999999999	-0.65016288294828	14.9100000000003	0.0737097909677686	15.1199999999999	33.6389029569091	14.9900000000002	5.22204743299426	15.3400000000001	53.5077300290823	14.9099999999999	6.42015583605371	15.0100000000002	76.1119886420829	15.0799999999999	7.27399428603803	14.98	121.726100598949	14.9000000000001	5.85764240895514	15.23	217.920468247939
16.24	109.434827271002	15.41	76.0056781509775	15.15	15.4137762950768	14.92	250.424733550972	15.5899999999999	-171.80761138502	14.9400000000001	-383.278721399961	15.2199999999998	-220.503338838967	14.9299999999998	1992.920493577	15.29	-215.349420096004	15.7	-432.021844711016	15.4300000000001	-244.613768902013	15.46	4.14571444207468	15.4099999999999	1909.67279272297	15.2800000000002	-6.4199419639408	15.5099999999998	-0.670031043000563	15.0100000000002	0.0977107119979337	15.2399999999998	33.9169566059354	15.0900000000001	5.21828503303823	15.4500000000003	53.7246381310297	15.02	6.44115156103453	15.1600000000003	76.569406710064	15.1900000000001	7.27880290401117	15.1500000000001	122.444615932977	15.0099999999998	5.84544643595564	15.3400000000001	218.916700059026
16.34	110.120346860981	15.52	75.4458106209768	15.3099999999999	15.486495033997	15.02	253.466510750059	15.6900000000001	-173.138860984977	15.05	-386.416599549989	15.3399999999999	-222.397011467024	15.04	2016.90694994306	15.3899999999999	-217.110659380069	15.8	-434.946086012928	15.54	-246.506260418982	15.5599999999999	4.16930722008146	15.52	1947.92150532305	15.3800000000001	-6.46001395898566	15.6099999999997	-0.689230228999804	15.1100000000001	0.129438128965376	15.3499999999999	34.1902448029714	15.2600000000002	5.22903045600742	15.5500000000002	53.93967388909	15.1199999999999	6.46125062405645	15.27	77.022345730029	15.3499999999999	7.28001395498268	15.2599999999998	123.152119827978	15.1599999999999	5.82870831999571	15.4400000000001	219.908172929991
16.4400000000001	110.805311790955	15.62	74.8750016499571	15.41	15.5469658920993	15.18	256.449285659983	15.79	-174.446625173005	15.1500000000001	-389.469118391958	15.4499999999998	-224.25852801598	15.1899999999998	2040.36463701004	15.4899999999998	-218.786934546074	15.8999999999999	-437.779146444996	15.6400000000001	-248.352231629042	15.6600000000001	4.18235595498118	15.6199999999999	1986.654712671	15.4900000000002	-6.48374620197956	15.71	-0.707760440946004	15.2800000000002	0.163596551033152	15.4499999999998	34.4587675479033	15.3600000000001	5.24414200208412	15.6600000000003	54.1528373020128	15.2599999999998	6.48045302500577	15.3700000000003	77.463912336043	15.4499999999998	7.28555779596718	15.3699999999999	123.842212991008	15.27	5.80413982299888	15.54	220.876174740965
16.5400000000001	111.471983685988	15.73	74.2790713669592	15.51	15.5951888680193	15.3	259.387521507961	15.8999999999999	-175.706106115058	15.26	-392.471707593018	15.55	-226.067223581026	15.3099999999999	2062.61725617901	15.5999999999999	-220.429423580072	16.01	-440.486876706018	15.74	-250.174020179998	15.77	4.18848766798874	15.7199999999998	2025.35269902205	15.5900000000001	-6.49814813993999	15.8199999999997	-0.728138153021973	15.3800000000001	0.197084106048351	15.5599999999999	34.7153143819696	15.46	5.26361967104094	15.7600000000002	54.3639452130265	15.3699999999999	6.49494754100033	15.4700000000003	77.9095486370807	15.5599999999999	7.3019799500571	15.4699999999998	124.523385500993	15.3699999999999	5.76879334391833	15.6399999999999	221.819321143016
16.65	112.138100921015	15.8299999999999	73.6672216099805	15.61	15.6321060500204	15.4	262.240684677067	16	-176.942101644954	15.3599999999999	-395.424367153964	15.6499999999999	-227.858883765066	15.4099999999999	2083.84296000406	15.6999999999998	-222.02698273702	16.1099999999999	-443.139483163009	15.8399999999999	-251.97162607401	15.8700000000001	4.18884929604246	15.8299999999999	2064.01546437701	15.6900000000001	-6.50458067093496	15.9200000000001	-0.752826386928973	15.48	0.229621805033275	15.6599999999999	34.9721462729349	15.5599999999999	5.28849183899638	15.8600000000001	54.5809828490746	15.4699999999998	6.51410683406084	15.5800000000004	78.3442249480686	15.6599999999999	7.32833772894992	15.5700000000002	125.18714728003	15.4699999999998	5.7324461989765	15.75	222.727819580996
16.75	112.801318306992	15.93	73.041254909981	15.7199999999999	15.6636808829944	15.5	265.066769925966	16.0999999999999	-178.115178865028	15.46	-398.279851085022	15.76	-229.585068350048	15.53	2103.90350841908	15.8	-223.600373457998	16.23	-445.706928685922	15.95	-253.685600208996	15.97	4.18344084107503	15.9299999999998	2102.67321260005	15.8000000000002	-6.50304379598765	16.02	-0.782481210990227	15.5799999999999	0.263077826048175	15.7599999999998	35.2292632209128	15.6700000000001	5.31186239300041	15.96	54.7959649829863	15.5699999999997	6.54046592501345	15.6800000000003	78.7679412679836	15.7599999999998	7.36526941796001	15.6700000000001	125.842577709022	15.5700000000002	5.68996954200429	15.8499999999999	223.623735283923
16.86	113.447106693002	16.04	72.3909345009588	15.8199999999999	15.6872039229938	15.6	267.88658000703	16.24	-179.24781129102	15.5599999999999	-401.104696310995	15.8599999999999	-231.228403857017	15.6699999999998	2123.4692531541	15.9099999999999	-225.149595745052	16.3499999999999	-448.241322621016	16.05	-255.32579962794	16.0800000000002	4.17222085604863	16.0299999999997	2141.28978348401	15.9000000000001	-6.50126376899607	16.1700000000001	-0.824036112931026	15.6900000000001	0.292736116989545	15.8699999999999	35.477563043969	15.77	5.33030011001756	16.0700000000002	55.0120640369869	15.6799999999998	6.57402481408553	15.7800000000002	79.1749441880256	15.8699999999999	7.41129800496765	15.77	126.486230823957	15.6799999999998	5.6413633730017	15.9499999999998	224.499011446937
16.96	114.076524403004	16.2099999999999	71.7369275479314	15.92	15.709366023998	15.7	270.663857791988	16.3599999999999	-180.323327766018	15.6700000000001	-403.844059943935	15.9599999999998	-232.804840980975	15.77	2142.540194209	16.01	-226.626215258079	16.46	-450.698044642991	16.21	-256.929993715971	16.2	4.16753322599561	16.1399999999999	2179.865177029	16	-6.50685295192943	16.3199999999997	-0.875402044016482	15.79	0.318596676947891	15.9699999999998	35.7111457619794	15.8699999999999	5.33999416609277	16.23	55.2335007899956	15.7799999999997	6.6199325440266	15.8800000000001	79.5678030040108	15.9699999999998	7.47149448000073	15.8800000000001	127.11894443305	15.7799999999997	5.59981199000958	16.0500000000002	225.365646722935
17.14	114.68851311497	16.3099999999999	71.0792340508988	16.02	15.7382108370712	15.8099999999999	273.434860407974	16.46	-181.374544795062	15.77	-406.497941983957	16.0699999999999	-234.347958583044	15.8899999999999	2160.85794596802	16.1699999999998	-228.043370545038	16.5599999999999	-453.077094749915	16.3199999999999	-258.498182472977	16.3199999999999	4.16497747698941	16.2599999999998	2218.31022853303	16.1600000000003	-6.51981134592461	16.4200000000001	-0.932403539991356	15.8900000000003	0.340010975946825	16.0700000000002	35.9406768069448	15.98	5.33570580500964	16.3600000000001	55.4565903310049	15.8800000000001	6.67393673404604	15.98	79.9541808780759	16.0699999999997	7.54585884203607	15.98	127.728138734028	15.8899999999999	5.55705352599034	16.1599999999999	226.223641112938
17.2900000000001	115.284589839007	16.41	70.4100898919933	16.13	15.7674574600151	15.91	276.130103526043	16.5699999999999	-182.393948020035	15.8699999999999	-409.06448025396	16.2199999999998	-235.857756661062	16	2178.68089404703	16.27	-229.387923060017	16.6600000000001	-455.390722456968	16.4300000000001	-260.00533986803	16.4200000000001	4.16513215907344	16.3699999999999	2257.16506412505	16.2600000000002	-6.54407537399493	16.52	-0.995040599036656	15.9900000000002	0.360484677003114	16.1700000000001	36.1661561769324	16.0799999999999	5.3221184840595	16.46	55.6822766660616	15.9899999999998	6.73603738300699	16.0800000000004	80.3198823880393	16.1799999999998	7.62742347001222	16.1500000000001	128.313035287988	15.9899999999998	5.52888284198616	16.27	227.056616796972
17.4	115.869192084915	16.52	69.7278445209122	16.24	15.7971058949897	16.01	278.749587145057	16.6699999999998	-183.389475933041	15.98	-411.59546657093	16.3499999999999	-237.320837642073	16.1199999999999	2195.58753138904	16.3799999999999	-230.709356222064	16.77	-457.611211220978	16.53	-261.478530792942	16.53	4.16963847999341	16.4699999999998	2295.88503878904	16.3700000000003	-6.57608383403385	16.6199999999999	-1.07046123696364	16.0900000000001	0.377831515947946	16.3299999999999	36.3827149199096	16.1900000000001	5.29923220403816	16.5600000000004	55.9095039450312	16.0899999999997	6.81509891001042	16.2000000000003	80.6801254750553	16.2799999999997	7.71457258599639	16.25	128.865499219955	16.0900000000001	5.51529993697386	16.3800000000001	227.85365400398
17.5	116.442319852922	16.62	69.0324979369734	16.3499999999999	15.8250393481012	16.16	281.328016654015	16.77	-184.361128533055	16.1199999999999	-414.090900937026	16.4499999999998	-238.761456301972	16.25	2211.44837461509	16.4799999999998	-231.987979836049	16.8699999999999	-459.809151876016	16.6300000000001	-262.91775524794	16.6300000000001	4.1768552330268	16.5799999999999	2334.47015252295	16.4700000000003	-6.61583672797406	16.7199999999998	-1.15375863401823	16.2000000000003	0.386756000011701	16.4400000000001	36.6004421349544	16.3099999999999	5.26230717105136	16.6700000000001	56.1364685520402	16.1900000000001	6.89685026407005	16.3000000000002	81.0336557000255	16.3899999999999	7.80627841697878	16.3600000000001	129.402775193057	16.27	5.51258029099699	16.48	228.614752734984
17.6	116.976573330021	16.7199999999999	68.3201885999551	16.4599999999999	15.8532466070938	16.28	283.880171151054	16.8799999999999	-185.29144450099	16.23	-416.524303924007	16.55	-240.148119721994	16.3599999999999	2226.29183253105	16.5899999999999	-233.240252695055	16.98	-461.950395118947	16.74	-264.294041981998	16.74	4.18678241601356	16.6799999999998	2372.969037595	16.5700000000002	-6.66214704494905	16.8199999999997	-1.23892885994792	16.3000000000002	0.392553621963998	16.54	36.8241024419831	16.4099999999999	5.22155342798669	16.77	56.3631704870886	16.3499999999999	6.97175838308794	16.4000000000001	81.3804730649963	16.4899999999998	7.89461060298891	16.46	129.924863210022	16.3699999999999	5.52401214201836	16.5799999999999	229.370138568015
17.71	117.469340386947	16.8199999999999	67.6108355279439	16.5599999999999	15.8820419100039	16.38	286.376213164999	16.98	-186.178998151036	16.3299999999999	-418.931686720953	16.6499999999999	-241.480827902024	16.49	2240.71365993302	16.6899999999998	-234.466174799991	17.0799999999999	-464.07832596492	16.8399999999999	-265.592891233041	16.8400000000001	4.19594239599519	16.7799999999997	2411.37423907696	16.6700000000001	-6.71809689595193	16.9299999999998	-1.32357554196005	16.4100000000003	0.399815702962769	16.6399999999999	37.0536958399725	16.5100000000002	5.18098820907653	16.8700000000003	56.5913522959818	16.46	7.03982326399455	16.5100000000002	81.7139018690796	16.5899999999997	7.97862645697478	16.5700000000002	130.42934910402	16.48	5.54959549094747	16.6799999999998	230.110018945993
17.8100000000001	117.923233153988	16.92	66.8952368808959	16.66	15.9104831690229	16.48	288.856676313003	17.0799999999999	-187.025215170024	16.4400000000001	-421.261831715015	16.75	-242.760333026013	16.5899999999999	2254.53570426805	16.79	-235.629645380072	17.23	-466.143347924003	16.95	-266.814303001979	16.9400000000001	4.20624381399648	16.8899999999999	2449.68575696805	16.77	-6.77323496097415	17.0299999999997	-1.40511555503053	16.5100000000002	0.408542243008014	16.75	37.287218425945	16.6199999999999	5.14061151307033	16.9700000000003	56.8105505740277	16.5599999999999	7.09572427706462	16.6100000000001	82.0470987540602	16.6900000000001	8.04995222597427	16.6700000000001	130.924722956024	16.5799999999999	5.5771007309886	16.79	230.844186425998
17.9100000000001	118.33825163194	17.03	66.173392662904	16.76	15.938945904054	16.59	291.321560594042	17.24	-187.859773225	16.54	-423.514738905965	16.8599999999999	-244.019202432014	16.6999999999998	2267.89620560203	16.8999999999999	-236.737379713986	17.3399999999999	-468.145460996993	17.05	-268.007354972042	17.04	4.21577802899265	16.9899999999998	2487.78917410402	16.8800000000001	-6.82756123796935	17.1599999999999	-1.48289283299619	16.6100000000001	0.41738056597751	16.8499999999999	37.5216235939888	16.7199999999998	5.10759112501091	17.0700000000002	57.0287505480565	16.6599999999999	7.13668559308189	16.7200000000003	82.3800637210752	16.7999999999997	8.10858791101055	16.77	131.397678026019	16.6799999999998	5.61414292201334	16.8899999999999	231.573858119987
18.01	118.734272095026	17.1899999999999	65.4519780939609	16.87	15.9701395590446	16.6899999999999	293.705153380984	17.3899999999999	-188.660198799994	16.6500000000001	-425.697009445003	16.9599999999998	-245.257436121051	16.8	2280.79516393802	17	-237.782662523045	17.4400000000001	-470.083680461926	17.21	-269.170500664018	17.1900000000001	4.22057056300673	17.0900000000001	2526.22446864098	16.98	-6.88148094297958	17.27	-1.55481832700843	16.71	0.43081020999125	16.9499999999998	37.766013526948	16.8200000000002	5.08405822006353	17.21	57.2314200360324	16.77	7.16270721204637	16.8200000000002	82.714710584014	16.8999999999996	8.15272248905785	16.8800000000001	131.857221761038	16.79	5.65310700392274	16.9899999999998	232.281511339011
18.14	119.110236222923	17.29	64.7207564109067	16.9699999999999	15.9945208090448	16.8	296.033525061034	17.5	-189.443163054989	16.75	-427.848656284027	17.0699999999999	-246.462639037986	16.8999999999999	2292.94488199002	17.0999999999999	-238.798230857014	17.54	-471.981539149965	17.3099999999999	-270.313597123959	17.3099999999999	4.2162209400658	17.27	2564.45078684499	17.0900000000001	-6.93390167498364	17.3699999999999	-1.61919112395026	16.8200000000002	0.44883117595873	17.0599999999999	38.0148023749598	16.9200000000001	5.07001279902397	17.3100000000004	57.41646378101	16.8699999999999	7.16884264409146	16.9300000000003	83.0484700460374	17	8.17315915003292	16.98	132.296954869048	16.8899999999999	5.68485546898501	17.0900000000001	232.97832298897
18.2900000000001	119.467202336978	17.4	63.9939074849281	17.0699999999999	16.0103269050751	16.9	298.280605246987	17.5999999999999	-190.208665988962	16.8499999999999	-429.969679422015	17.2199999999998	-247.650761876002	17.01	2304.2648159601	17.26	-239.777687999094	17.6399999999999	-473.839037060998	17.4100000000001	-271.41430670099	17.4100000000001	4.20712963602909	17.3800000000001	2602.01716728898	17.21	-6.98382229995786	17.4699999999998	-1.67601122495853	16.9200000000001	0.474949128033586	17.1599999999999	38.2667082549233	17.0300000000002	5.07069361708545	17.4200000000001	57.5854411709997	16.9699999999998	7.15768975408082	17.0300000000002	83.3744487430295	17.1099999999997	8.17550072895301	17.1500000000001	132.729457153005	16.9899999999998	5.7176501829872	17.25	233.653116162941
18.39	119.786349901005	17.5	63.2790434519848	17.2299999999999	16.0143038471006	17.01	300.493471703021	17.71	-190.949134827974	16.95	-432.038784926931	17.3299999999999	-248.801139728016	17.1599999999999	2314.78094921704	17.3699999999999	-240.734172497014	17.75	-475.63474167498	17.52	-272.480961952965	17.52	4.19417179307402	17.48	2639.43338426498	17.3100000000004	-7.03124281801593	17.5799999999999	-1.72281560503507	17.0300000000002	0.501649548937166	17.29	38.5145207079631	17.1799999999998	5.07691882808103	17.52	57.737408201092	17.0799999999999	7.1254373190186	17.1900000000001	83.6926466730574	17.25	8.16671484494691	17.2599999999998	133.146593736001	17.1700000000001	5.74322927991489	17.3499999999999	234.322268682945
18.5	120.065333720959	17.6	62.5779668439463	17.3499999999999	16.0097056360655	17.17	302.691110529963	17.8099999999999	-191.65481434402	17.05	-434.077266730014	17.4299999999998	-249.931146071049	17.3099999999999	2324.85375018803	17.4699999999998	-241.646922907989	17.8499999999999	-477.396369533949	17.6199999999999	-273.503191461941	17.6200000000001	4.17734741199638	17.5900000000001	2676.73430849902	17.4200000000001	-7.06765653694674	17.6799999999998	-1.75251863004178	17.1300000000001	0.528653449009653	17.3899999999999	38.7582397319193	17.2800000000002	5.08971680699233	17.6300000000001	57.8868796950474	17.1799999999998	7.07208533901849	17.29	84.0052254330885	17.3599999999997	8.1457737250048	17.3600000000001	133.555252058045	17.2799999999997	5.76672160593716	17.4499999999998	234.990570932951
18.6	120.304153798998	17.7099999999999	61.8906776609265	17.4499999999999	15.9986490640449	17.33	304.838816339043	17.9099999999999	-192.325704536984	17.22	-436.037878842967	17.53	-251.012550226051	17.4199999999998	2334.61270225303	17.5699999999999	-242.531636520994	17.95	-479.093883512974	17.73	-274.480995227009	17.72	4.14871307907561	17.6900000000001	2713.91993998895	17.52	-7.10119492600825	17.79	-1.76996473999225	17.2800000000002	0.555960829956348	17.5	38.9972632799527	17.3899999999999	5.11289837800177	17.73	58.03565926999	17.29	7.00048926603358	17.3900000000003	84.3102553450308	17.46	8.12094418404286	17.46	133.955432120047	17.3800000000001	5.78531845599173	17.5599999999999	235.659557002009
18.7	120.518554457021	17.8099999999999	61.2339258249222	17.55	15.9774173130245	17.43	306.971294518007	18.01	-192.979266729026	17.3199999999999	-437.927645222999	17.6399999999999	-252.076845112015	17.52	2344.02939660401	17.6699999999998	-243.375847450011	18.0599999999999	-480.727283608985	17.8299999999999	-275.430272145968	17.8199999999999	4.12704111909079	17.8000000000002	2750.84658212302	17.6200000000003	-7.13304499402057	17.8899999999999	-1.7811578659348	17.3800000000001	0.580714558964246	17.5999999999999	39.2222086350102	17.4900000000002	5.13718246804729	17.8300000000004	58.1837469260336	17.4000000000001	6.92273334504989	17.5	84.6077364100211	17.5599999999999	8.09074920800867	17.5599999999999	134.346296111971	17.4899999999998	5.80226481702084	17.6599999999999	236.305714777018
18.8100000000001	120.711147826	17.92	60.5834702479342	17.65	15.945696145991	17.54	309.063998362035	18.4300000000001	-193.616502467989	17.4300000000001	-439.769721981975	17.7399999999998	-253.124030729055	17.6199999999999	2353.10383324304	17.77	-244.179555695041	18.1600000000001	-482.302801141941	17.9300000000001	-276.380047062048	17.9200000000001	4.1110352050282	17.9000000000001	2788.041405576	17.7200000000003	-7.15411631699681	17.9899999999998	-1.78525976502897	17.48	0.601180445983118	17.6999999999998	39.4330757969783	17.5900000000001	5.15855184301017	17.9400000000001	58.3348275749813	17.5	6.83881757504423	17.6000000000004	84.896302411039	17.6700000000001	8.0551887999718	17.6599999999999	134.730681432984	17.5900000000001	5.817560689934	17.7600000000002	236.929044257977
18.9100000000001	120.879321774964	18.02	59.9393109299626	17.75	15.9097664620731	17.64	311.094521303062	18.54	-194.236410206031	17.53	-441.592170622926	17.8399999999999	-254.151885550073	17.75	2361.65079644707	17.8799999999999	-244.96924432799	18.26	-483.854565570937	18.04	-277.330319973998	18.03	4.09878669609043	18	2824.96428421598	17.8300000000004	-7.1771488229615	18.0899999999997	-1.78485356298097	17.5900000000001	0.617358492036146	17.7999999999997	39.6268181609685	17.6900000000001	5.17700650300412	18.0400000000004	58.4942388600211	17.5999999999999	6.75043382307194	17.7000000000003	85.1778263920551	17.77	8.02622294895627	17.77	135.099674770004	17.6999999999998	5.83825847400021	17.8800000000001	237.535674829928
19.01	121.018638793998	18.12	59.303098420969	17.86	15.8665432979888	17.75	313.062863343021	18.6900000000001	-194.830575590004	17.6400000000001	-443.394991144942	17.9499999999998	-255.176282455068	17.8699999999999	2369.60924758705	17.9799999999998	-245.737676294993	18.3799999999999	-485.382576894949	18.1400000000001	-278.254025990009	18.2	4.09220423398438	18.1100000000001	2861.189657051	17.9300000000003	-7.20607893697434	18.2599999999998	-1.77993926195086	17.6900000000001	0.629012183026134	17.9099999999999	39.8042382519179	17.8000000000002	5.19124640106838	18.1400000000003	58.6591213170777	17.6999999999998	6.65782289809158	17.8099999999999	85.4381129310013	17.8699999999999	8.0012081040195	17.8699999999999	135.466582859976	17.7999999999997	5.8567431129859	17.98	238.118259995986
19.15	121.123379071946	18.2199999999999	58.6655058820043	17.9599999999999	15.8137236260245	17.85	315.031850914011	18.79	-195.398998621044	17.74	-445.152291461	18.05	-256.183823868014	17.9699999999998	2376.97918666004	18.0799999999999	-246.491566874056	18.48	-486.865747618936	18.24	-279.155926898966	18.3099999999999	4.09694495203894	18.27	2897.19606249002	18.0300000000002	-7.24090665698895	18.3599999999997	-1.77542367896422	17.79	0.639313535998554	18.0099999999998	39.960467115975	17.9000000000001	5.2025491600034	18.2400000000002	58.8440071270497	17.7999999999997	6.5698492149977	17.9100000000003	85.677817512078	17.9699999999998	7.98195528795986	17.9699999999998	135.826977474039	17.9099999999999	5.88062966301095	18.0999999999999	238.692067879015
19.26	121.19391529302	18.3199999999999	58.0394216939339	18.0699999999999	15.763153799071	17.95	316.975413629052	18.8899999999999	-195.94167929904	17.8399999999999	-446.87890150999	18.1499999999999	-257.170954152002	18.0899999999999	2384.04831095102	18.1999999999998	-247.21122586709	18.5799999999999	-488.338950128991	18.3599999999999	-280.022950345938	18.4100000000001	4.11778280999897	18.3800000000001	2933.04581585903	18.1600000000003	-7.28832748302466	18.46	-1.78007627494026	17.8900000000003	0.642967058979593	18.1100000000001	40.1023724868992	18	5.20617498898446	18.3700000000003	59.0504556780616	17.9099999999999	6.48886140004379	18.02	85.9054888770743	18.0699999999997	7.97406733295247	18.0700000000002	136.187257901952	18.0099999999998	5.90582808695217	18.25	239.245921573001
19.37	121.230247455969	18.43	57.4106659850031	18.2299999999999	15.7148338140587	18.0599999999999	318.919621877058	18.99	-196.458617623989	17.9400000000001	-448.538810101923	18.26	-258.15279400399	18.2099999999998	2390.89716426111	18.3	-247.899529141023	18.6800000000001	-489.768035123006	18.47	-280.877433982027	18.52	4.14994384698275	18.48	2968.73891715904	18.27	-7.34333423599765	18.5599999999999	-1.78891755103905	17.9900000000002	0.639972752992435	18.2399999999998	40.2350048730113	18.0999999999999	5.20212388698837	18.4700000000003	59.2725372260929	18.0099999999998	6.42042089407369	18.1700000000001	86.1194716479758	18.1799999999998	7.96804156698272	18.1700000000001	136.547424144965	18.1599999999999	5.93698685497657	18.4400000000001	239.79099798396
19.47	121.247882318926	18.53	56.7810412869676	18.3399999999999	15.6733879630337	18.18	320.823942040988	19.0999999999999	-196.957386370059	18.05	-450.139661478943	18.3699999999999	-259.134887632968	18.3799999999999	2397.539675703	18.4099999999999	-248.546858997088	18.79	-491.146718577966	18.5699999999999	-281.709006388041	18.6200000000001	4.19243790702239	18.5900000000001	3004.11426447999	18.3700000000003	-7.4059269160216	18.6599999999999	-1.80441053100822	18.0999999999999	0.635928660017271	18.3600000000001	40.3605242249796	18.21	5.18847120804367	18.5800000000004	59.5102517680743	18.1199999999999	6.36277748003522	18.27	86.3197658260333	18.29	7.96293530197545	18.29	136.898986120968	18.27	5.96945749600764	18.54	240.317504554014
19.5700000000001	121.249165074914	18.63	56.1393926949449	18.4499999999999	15.6355622440287	18.29	322.690190771027	19.25	-197.45354312397	18.1800000000001	-451.700746575966	18.4699999999998	-260.099861564072	18.5	2403.75778023906	18.51	-249.173976880002	18.8899999999999	-492.497072710989	18.6700000000001	-282.525070024008	18.72	4.24526499000422	18.6900000000001	3039.68163211596	18.4700000000003	-7.48423699201339	18.77	-1.82808540102997	18.2000000000003	0.629524579039753	18.46	40.4789305420081	18.3299999999999	5.17005631309075	18.6800000000003	59.7392956379963	18.27	6.31593115701889	18.3800000000001	86.5039247370305	18.3999999999996	7.95874853702117	18.4000000000001	137.240583112998	18.3699999999999	5.99811116296678	18.6500000000001	240.829383131995
19.6700000000001	121.234095723935	18.74	55.4857202070025	18.55	15.5986472150289	18.39	324.497565316051	19.3999999999999	-197.941285525985	18.29	-453.250020448991	18.5699999999999	-261.078909349067	18.5999999999999	2409.57088417701	18.6099999999999	-249.771911192056	19	-493.827062432956	18.78	-283.325624887993	18.8199999999999	4.31636850703399	18.79	3074.90104190902	18.5800000000004	-7.56759748401237	18.8699999999999	-1.85509772302339	18.3000000000002	0.620760510969376	18.5700000000002	40.5856057290066	18.4299999999998	5.14306837806089	18.7900000000004	59.960204703998	18.3699999999999	6.28941714398934	18.48	86.6751324950883	18.5	7.95183621005435	18.5099999999998	137.574823274008	18.48	6.02654778595024	18.75	241.321157780931
19.77	121.214702436987	18.8399999999999	54.830260589938	18.65	15.5684366790183	18.5	326.24606567606	19.5	-198.402554286986	18.3900000000001	-454.770927374966	18.6699999999998	-262.072030989998	18.6999999999998	2414.97898751709	18.7099999999998	-250.356359224043	19.0999999999999	-495.136687742956	18.8800000000001	-284.100813938039	18.9200000000001	4.38697613606109	18.8899999999999	3109.83998122401	18.6800000000003	-7.65641360499103	18.98	-1.88335844700305	18.4000000000001	0.612493586004348	18.6700000000001	40.688051888992	18.54	5.11131822702282	18.8900000000003	60.1724430960076	18.48	6.28068426306072	18.5800000000004	86.8359583970459	18.5999999999999	7.94008135596869	18.6199999999999	137.90501911501	18.5799999999999	6.05152237392304	18.8499999999999	241.804827155988
19.88	121.193354243928	18.9399999999999	54.1679212469717	18.75	15.5431678880404	18.6	327.944318917048	19.5999999999999	-198.837773541982	18.49	-456.24031124396	18.77	-263.063275791069	18.8099999999999	2419.98209026008	18.8199999999999	-250.927320975052	19.23	-496.410481612998	18.98	-284.838150951941	19.23	4.45066532199689	19	3144.04748863399	18.7900000000004	-7.75068535494938	19.0799999999999	-1.9111226899895	18.5100000000002	0.595167737969859	18.77	40.7875509039286	18.6399999999999	5.07835784003419	18.9900000000002	60.3723259030176	18.5799999999999	6.2871346490283	18.6800000000003	86.9858956150438	18.6999999999998	7.92348397396836	18.7199999999998	138.22225732099	18.6900000000001	6.07303492699884	18.96	242.29030167794
19.98	121.166623792988	19.11	53.508116846956	18.86	15.516559942057	18.71	329.614731605034	19.71	-199.246519155963	18.5999999999999	-457.681328166927	18.8799999999999	-264.03899240006	18.9099999999999	2424.76540812709	18.9199999999998	-251.47165789906	19.3399999999999	-497.672163635002	19.0899999999999	-285.535597071998	19.3400000000001	4.50945814498027	19.0999999999999	3178.06369027005	18.8900000000003	-7.84713845303031	19.1799999999998	-1.94063164701674	18.6100000000001	0.572288627950002	18.8699999999999	40.8841027749531	18.7400000000002	5.04942597501667	19.1000000000004	60.55699365902	18.6900000000001	6.30683562701506	18.79	87.1259666680544	18.8099999999999	7.8972874939609	18.8299999999999	138.535451206053	18.79	6.09987604900653	19.0599999999999	242.771451961971
20.13	121.138948592943	19.2199999999999	52.8491968379967	18.9599999999999	15.4886128410681	18.8099999999999	331.257303740017	19.8099999999999	-199.637205481054	18.7	-459.072684211947	18.9799999999998	-265.010038019	19.02	2429.38997974909	19.02	-251.989891773064	19.45	-498.894017266025	19.21	-286.220217186951	19.4400000000001	4.56335460501123	19.2599999999998	3212.20140500702	18.9900000000002	-7.94146125292627	19.29	-1.9696441229371	18.71	0.543856256967956	18.98	40.9851717289484	18.8499999999999	5.02452263106079	19.23	60.7247071440042	18.79	6.334380565022	18.8900000000003	87.2693444580364	18.9099999999999	7.8641354670026	18.9299999999998	138.83646589602	18.8899999999999	6.13160945601976	19.1700000000001	243.249617008928
20.27	121.107339702917	19.3199999999999	52.2040496019827	19.0599999999999	15.4626980840931	18.91	332.854118763976	19.9199999999998	-200.018171728971	18.8	-460.423148588916	19.0799999999999	-265.978953022	19.1699999999998	2433.75473055301	19.1699999999998	-252.478791193084	19.55	-500.076042504929	19.3299999999999	-286.878938945961	19.55	4.6107134930935	19.3800000000001	3245.98209443798	19.0900000000001	-8.03365375395515	19.3899999999999	-1.99325329799649	18.8099999999999	0.50693512196176	19.0799999999999	41.0904065719251	18.9499999999998	5.00914048006962	19.3300000000004	60.873662738004	18.9000000000001	6.36631167901669	18.9900000000002	87.4245078630338	19.02	7.82300011894677	19.04	139.123330328971	18.9899999999998	6.16867143094169	19.3299999999999	243.734622993998
20.37	121.07142444097	19.42	51.5482954589288	19.16	15.4365126441007	19.02	334.38116743298	20.02	-200.381078687997	18.9000000000001	-461.723189535974	19.2199999999998	-266.945737408037	19.27	2437.83125173309	19.29	-252.961277761074	19.6499999999999	-501.213690173927	19.4300000000001	-287.541500268958	19.6500000000001	4.6408220300691	19.48	3279.88429696995	19.2000000000003	-8.11770764403263	19.4899999999998	-2.0144045889765	18.9200000000001	0.470208000024286	19.1799999999998	41.1998073049062	19.0500000000002	5.00254906705777	19.4300000000003	61.0038604430656	19	6.40262896706645	19.1000000000004	87.582908140007	19.1199999999999	7.77388145104396	19.1599999999999	139.402120423028	19.0999999999999	6.2143502109393	19.5	244.214956459928
20.47	121.031202804943	19.52	50.9018534269217	19.3299999999999	15.4103707579907	19.17	335.827753602985	20.1199999999999	-200.725926358018	19.01	-463.008818239928	19.3399999999999	-267.905641213019	19.3699999999999	2441.626547493	19.3899999999999	-253.425110108083	19.75	-502.331873861976	19.53	-288.193401393983	19.75	4.65845417204491	19.5799999999999	3313.38084192896	19.3200000000002	-8.20027735198892	19.5999999999999	-2.03807749198859	19.02	0.430287605013291	19.3400000000001	41.3083234190026	19.1700000000001	5.00474839009257	19.5400000000004	61.1171924400651	19.0999999999999	6.43950564301576	19.23	87.7530940330189	19.25	7.71136286095953	19.29	139.66676026098	19.27	6.26076683499832	19.6199999999999	244.690617405013
20.58	120.989173354928	19.62	50.264723504938	19.43	15.3859871020359	19.3099999999999	337.234410887959	20.27	-201.07083170501	19.1800000000001	-464.272390461019	19.4499999999998	-268.873785136066	19.4699999999998	2445.10070535	19.4899999999998	-253.879905932081	19.8599999999999	-503.430593571011	19.6400000000001	-288.834642321035	19.8500000000001	4.66574701806621	19.6799999999998	3346.54861792501	19.4300000000003	-8.27227245395079	19.6999999999998	-2.06168888394132	19.1300000000001	0.391500475984685	19.4400000000001	41.4218457109428	19.2800000000002	5.02160618702874	19.6400000000003	61.2161369050455	19.2599999999998	6.48250314702636	19.3500000000004	87.9331924950293	19.3599999999997	7.64570347905646	19.4000000000001	139.925739924024	19.3699999999999	6.31256977192152	20.0999999999999	245.172088944969
20.6800000000001	120.951822117945	19.73	49.6426965258934	19.54	15.3602767110215	19.42	338.605274538054	20.3899999999999	-201.409992371055	19.3099999999999	-465.494615262969	19.55	-269.834296295016	19.5999999999999	2448.47179034207	19.5899999999999	-254.325665232045	19.96	-504.489737122981	19.74	-289.476502577031	19.95	4.65677599902392	19.79	3378.96206396397	19.5300000000002	-8.33369294900876	19.8099999999999	-2.08855301696076	19.2800000000002	0.355435800997839	19.5499999999997	41.5373275759521	19.3800000000001	5.0484650580529	19.7400000000002	61.3086790660873	19.3699999999999	6.53138067002601	19.46	88.1218106070492	19.4699999999998	7.57690330294736	19.5	140.196964322058	19.48	6.36975902193626	20.21	245.654212117984
20.7900000000001	120.913801966935	19.8299999999999	49.0393340309083	19.64	15.3359490300318	19.52	339.961147304052	20.49	-201.749210714979	19.76	-466.705845732008	19.6499999999999	-270.776910252039	19.6999999999998	2451.72039615909	19.6899999999998	-254.748947037001	20.0599999999999	-505.531376735917	19.8399999999999	-290.110671593993	20.0599999999999	4.63555704209284	19.8899999999999	3411.161158205	19.6300000000001	-8.38638716595597	19.9099999999999	-2.11487992794446	19.3800000000001	0.321857068001918	19.6500000000001	41.64790127993	19.48	5.08402495506743	19.8400000000001	61.3895713420334	19.4699999999998	6.57680554604667	19.5599999999999	88.3196038490723	19.5699999999997	7.50426085301115	19.6100000000001	140.477825298035	19.5799999999999	6.42516638799862	20.3800000000001	246.140928774025
20.89	120.87511290099	19.93	48.4443992550041	19.74	15.3112413090639	19.62	341.302029188	20.5899999999999	-202.106546026016	19.8699999999999	-467.87979522901	19.75	-271.698071367041	19.8	2454.84652280311	19.8	-255.156493180039	20.1600000000001	-506.53442491398	19.9400000000001	-290.74700641695	20.1900000000001	4.60209014602242	19.9899999999998	3442.97058242103	19.7400000000002	-8.43063707395686	20.0099999999998	-2.14654862895713	19.48	0.290764276996924	19.7599999999998	41.7575505499599	19.5900000000001	5.12828587704917	19.9400000000001	61.459349601023	19.5699999999997	6.62112640202395	19.6700000000001	88.5240029240322	19.6799999999998	7.43137010704231	19.71	140.759448862013	19.6799999999998	6.47799007094818	20.54	246.632238911957
20.99	120.833385890933	20.04	47.8673068658964	19.8399999999999	15.2916654550381	19.72	342.607073294971	20.6900000000001	-202.48946813399	19.97	-469.016463753974	19.8499999999999	-272.613730336047	19.9299999999998	2457.79560984306	19.8999999999999	-255.541561828068	20.28	-507.505165679959	20.05	-291.383468185018	20.29	4.56456289907692	20.0999999999999	3474.84129804002	19.8400000000001	-8.46644267403462	20.1700000000001	-2.18355911795243	19.5900000000001	0.26484751094813	19.8600000000001	41.8649935019175	19.6900000000001	5.17375275603627	20.0400000000004	61.5195732320899	19.6799999999998	6.66694110304888	19.77	88.7310757890418	19.7799999999997	7.36383389801176	19.8099999999999	141.041835011947	19.7799999999997	6.52823006998915	20.6500000000001	247.107055206016
21.13	120.792048287967	20.14	47.3062032209555	19.9499999999999	15.2772214690913	19.83	343.895265724996	20.79	-202.890507208963	20.1199999999999	-470.115851307014	19.9599999999998	-273.523887157012	20.05	2460.55434928405	20	-255.917291529045	20.3799999999999	-508.429062447021	20.1500000000001	-292.022521663966	20.3900000000001	4.52095321804791	20.2599999999998	3506.77330506096	19.9400000000001	-8.49342874403192	20.29	-2.22156128302231	19.6900000000001	0.244609959963782	19.96	41.9702301359166	19.79	5.21912992303442	20.1500000000001	61.5865606749821	19.7799999999997	6.7142496490078	19.8700000000003	88.939799925015	19.8799999999997	7.30376524495568	19.9099999999999	141.323736314007	19.8899999999999	6.56762451797022	20.7600000000002	247.561897556011
21.27	120.748754901001	20.24	46.7628908529605	20.05	15.2711633510307	19.9399999999999	345.147620379066	20.8999999999999	-203.299908024064	20.27	-471.199251819939	20.0599999999999	-274.425149725062	20.1599999999999	2463.12274112506	20.1799999999998	-256.296244910004	20.49	-509.333831757999	20.3099999999999	-292.653795434035	20.5	4.47126110498175	20.3699999999999	3537.94401031496	20.0400000000004	-8.52307211596326	20.4000000000001	-2.26279632101978	19.79	0.230051624043881	20.0599999999999	42.0670313659457	19.8899999999999	5.26441738008998	20.2800000000002	61.6485921760841	19.8800000000001	6.76040397706856	19.9700000000003	89.1511978500148	19.9899999999998	7.25840318796145	20.0299999999997	141.614535076997	19.9899999999998	6.59577343992623	20.8600000000001	248.003090438033
21.37	120.694839182988	20.3399999999999	46.2373697610019	20.16	15.2683915730449	20.04	346.36727293298	21	-203.709766185966	20.3799999999999	-472.274451804992	20.2299999999998	-275.311001764976	20.3099999999999	2465.60185994008	20.3099999999999	-256.681653377086	20.5899999999999	-510.219473614939	20.4100000000001	-293.277289494995	20.6000000000001	4.42631546900429	20.4699999999998	3568.73688786402	20.1600000000003	-8.56350425999608	20.5	-2.31210867093523	19.8900000000003	0.221172501937872	20.1599999999999	42.1606173389364	19.9900000000002	5.30414487604958	20.3800000000001	61.7074713530883	19.9899999999998	6.79999745807436	20.0700000000002	89.3536065730132	20.0899999999997	7.22153646199786	20.1999999999998	141.904478340962	20.0999999999999	6.61224055193088	20.96	248.417586302025
21.47	120.645010713929	20.4499999999999	45.7368091739454	20.3299999999999	15.2729371910709	20.2	347.578232629985	21.0999999999999	-204.128420909001	20.48	-473.334427302007	20.3299999999999	-276.181443276982	20.4199999999998	2468.02011453406	20.4099999999999	-257.054588235064	20.6900000000001	-511.087177627019	20.51	-293.890863360048	20.7	4.3891696340097	20.5700000000002	3599.01502651201	20.2600000000002	-8.61472517601669	20.6099999999997	-2.36331830296876	19.9900000000002	0.21800368597269	20.2599999999998	42.2463699579794	20.0999999999999	5.33408214801057	20.4900000000002	61.7631982050852	20.0899999999997	6.83558126900152	20.23	89.5475329219835	20.2599999999998	7.19316506501855	20.3200000000002	142.187490188007	20.25	6.62027084399597	21.0700000000002	248.816898608993
21.5700000000001	120.599269493937	20.55	45.2456121439582	20.43	15.2844859690049	20.3099999999999	348.791195615036	21.24	-204.555872192032	20.5799999999999	-474.37917830996	20.4299999999998	-277.039754879979	20.5699999999999	2470.38263196703	20.51	-257.417673156056	20.8	-511.946179506936	20.6099999999999	-294.494491709997	20.8	4.35982359999798	20.6700000000001	3629.30559693098	20.3600000000001	-8.67973825097579	20.71	-2.41468033198089	20.0999999999999	0.226789593966714	20.3699999999999	42.3242892229609	20.1999999999998	5.35422919608664	20.5900000000001	61.8174548850448	20.1999999999998	6.86735343208511	20.3400000000001	89.7324700680429	20.3699999999999	7.18351197303946	20.4200000000001	142.469646533982	20.3600000000001	6.6225660730197	21.1700000000001	249.201027358026
21.6800000000001	120.555003392951	20.65	44.7637786729729	20.54	15.2999529410636	20.41	349.983755323024	21.3499999999999	-204.97395134305	20.6900000000001	-475.388426653012	20.54	-277.872285221065	20.6699999999998	2472.67728097302	20.6099999999999	-257.77038636204	20.8999999999999	-512.781012223968	20.72	-295.088174545981	20.9000000000001	4.33827736605963	20.7799999999997	3659.18303812805	20.4700000000003	-8.76398440595949	20.8099999999999	-2.46877788401889	20.2000000000003	0.241614499032039	20.4699999999998	42.3912907649537	20.3099999999999	5.36458602005041	20.7000000000003	61.8677632149911	20.3699999999999	6.89338127403971	20.4400000000001	89.9102910569809	20.4699999999998	7.18326074297693	20.5299999999997	142.742034065009	20.46	6.6196549749975	21.3099999999999	249.569281991967
21.78	120.505726382021	20.75	44.2948703009733	20.64	15.314686483066	20.52	351.148890312061	21.46	-205.383134221961	20.79	-476.362172327981	20.6399999999999	-278.694907182057	20.79	2474.84624768708	20.7199999999998	-258.113249630014	21	-513.589715738931	20.8199999999999	-295.668403177046	21.01	4.33681025401711	20.8800000000001	3689.07291109804	20.5700000000002	-8.8674636409678	20.9200000000001	-2.52561095999226	20.3800000000001	0.265413902980072	20.5799999999999	42.4526652709574	20.4099999999999	5.36391986008766	20.8000000000002	61.91126372903	20.4699999999998	6.91390560109539	20.54	90.0815621309903	20.5699999999997	7.18976782604841	20.6300000000001	142.991327084019	20.5599999999999	6.61153754901989	21.54	249.920454248922
21.88	120.456785588999	20.85	43.8255685309059	20.74	15.3286865970586	20.62	352.268684021965	21.5599999999999	-205.78342082797	20.8900000000001	-477.289353186961	20.75	-279.512181304995	20.8999999999999	2476.88953210604	20.8199999999999	-258.452978237983	21.1099999999999	-514.386074941967	20.9200000000001	-296.243488169011	21.1100000000001	4.35140633908304	20.98	3719.18134701605	20.6800000000003	-8.98323614194396	21.02	-2.59297310503825	20.4900000000002	0.295488816050238	20.6799999999998	42.5152804729123	20.5100000000002	5.35355318800157	20.9000000000001	61.9526681410889	20.5699999999997	6.93127504007407	20.6400000000003	90.2456278080308	20.6799999999998	7.2001407239668	20.73	143.215554533981	20.6599999999999	6.60502705295585	21.6500000000001	250.252856846032
21.99	120.408553695938	20.9599999999999	43.3687617429541	20.8499999999999	15.344256307003	20.73	353.343136453987	21.6699999999998	-206.181384987985	21	-478.196255867942	20.8499999999999	-280.327663229968	21	2478.80713423206	20.9199999999998	-258.777162727029	21.23	-515.177392437977	21.03	-296.800357170014	21.22	4.38206561898369	21.0900000000001	3748.75416427403	20.7800000000002	-9.11061472299934	21.1599999999999	-2.66707435798708	20.5900000000001	0.331839239038345	20.79	42.5715388049639	20.6100000000001	5.33348600208683	21.0100000000002	61.9876060920888	20.6799999999998	6.9451980230042	20.75	90.402488089012	20.7799999999997	7.21047959802945	20.8400000000001	143.421115703973	20.77	6.60329797199211	21.7600000000002	250.566489785001
22.13	120.361144277922	21.11	42.9244499379138	20.9499999999999	15.3590167450375	20.83	354.403557681962	21.77	-206.569556870022	21.1199999999999	-479.090524611934	20.9499999999998	-281.14135295607	21.1099999999999	2480.6648446131	21.03	-259.092544926034	21.3499999999999	-515.957384203944	21.1300000000001	-297.33901017903	21.3600000000001	4.42011201107562	21.1900000000001	3778.140035256	20.8900000000003	-9.24359107102646	21.27	-2.74293522102198	20.6900000000001	0.368538429938781	20.8899999999999	42.6214402659753	20.71	5.3076613939993	21.1100000000001	62.0188885520747	20.7799999999997	6.95567455102264	20.8500000000004	90.5475262729851	20.8899999999999	7.21908145305861	20.9400000000001	143.609272436038	20.8699999999999	6.60635030396861	21.8800000000001	250.872529967978
22.27	120.303659296951	21.2099999999999	42.4757197149574	21.05	15.3715976200601	20.93	355.430961605975	21.8799999999999	-206.955406306975	21.25	-479.964515177016	21.0599999999999	-281.938129787022	21.25	2482.47597124509	21.1699999999998	-259.389507141009	21.45	-516.73233426402	21.24	-297.856052333941	21.46	4.46768260906083	21.3600000000001	3806.99028757897	20.9900000000002	-9.3821651869348	21.3699999999999	-2.81935035798142	20.79	0.40157753596759	20.9899999999998	42.6599343479666	20.8099999999999	5.2784219400337	21.2900000000004	62.0301970810715	20.8800000000001	6.95714318408136	20.9500000000003	90.6814798009918	20.9899999999998	7.22594628996376	21.04	143.781272165029	20.9699999999998	6.60953558201527	21.98	251.174457495949
22.38	120.238443944913	21.3099999999999	42.0301209159106	21.16	15.3787449340825	21.04	356.444334326966	21.98	-207.34868852503	21.3499999999999	-480.818227563987	21.2199999999998	-282.724348703027	21.3499999999999	2484.2200079521	21.3	-259.662212435046	21.55	-517.510133232008	21.3499999999999	-298.364824011969	21.5699999999999	4.52477741498569	21.46	3835.99743606601	21.0900000000001	-9.51269994698123	21.48	-2.89963402099147	20.9000000000001	0.42936736701904	21.0999999999999	42.6880299909271	20.9099999999999	5.25163537702156	21.3900000000003	62.0458549550449	20.98	6.96464265502073	21.0500000000002	90.803611231081	21.0899999999997	7.22688389498671	21.21	143.935867454957	21.0700000000002	6.61404500101526	22.0900000000001	251.470738279977
22.48	120.177526392922	21.42	41.5876535429334	21.27	15.388928180073	21.18	357.419737415057	22.0899999999999	-207.741778214995	21.46	-481.626468547915	21.3399999999999	-283.503563103068	21.4599999999998	2485.87754842401	21.3999999999999	-259.903935114039	21.6600000000001	-518.268708891014	21.45	-298.865325213001	21.6700000000001	4.58056751699587	21.5599999999999	3864.778006655	21.2400000000002	-9.62959939397479	21.5799999999999	-2.97894177197122	21	0.451907924002626	21.2399999999998	42.7086111999415	21.02	5.22730170598606	21.4900000000002	62.0658621750181	21.0899999999997	6.97118892401249	21.2000000000003	90.9171046780557	21.25	7.22913330696429	21.3099999999999	144.08789412505	21.1900000000001	6.61952362395368	22.21	251.75896455994
22.58	120.106197060977	21.52	41.1526396638919	21.37	15.3981163030039	21.3	358.351947376036	22.1900000000001	-208.13606350805	21.5599999999999	-482.405793850944	21.4499999999998	-284.275772988963	21.5699999999999	2487.44859266208	21.51	-260.130372467074	21.76	-518.997635918936	21.5599999999999	-299.352528767031	21.77	4.64119192304224	21.6700000000001	3893.46891054299	21.3400000000001	-9.73286352802916	21.6799999999998	-3.05552872498538	21.1100000000001	0.459081893041002	21.3499999999999	42.7234120669482	21.1700000000001	5.21867342001769	21.6000000000004	62.0896828720561	21.1900000000001	6.97423081203397	21.3600000000001	91.021968156042	21.3599999999997	7.22910055003467	21.4099999999999	144.234877473991	21.29	6.62272646093243	22.4000000000001	252.055391423937
22.6800000000001	120.024455947942	21.62	40.7209869679264	21.4699999999999	15.4045465530999	21.4	359.246187704002	22.3199999999999	-208.531544402035	21.6600000000001	-483.156203472959	21.55	-285.027327005992	21.6899999999998	2488.92100940202	21.6099999999999	-260.341524496084	21.8599999999999	-519.70516687993	21.6600000000001	-299.840959754988	21.8800000000001	4.70665063301112	21.77	3921.61918630302	21.4400000000001	-9.81857222700455	21.7799999999997	-3.12921063493832	21.21	0.454731077979886	21.4499999999998	42.7324325899008	21.27	5.22219853803563	21.7000000000003	62.1181130729838	21.2999999999997	6.97183564409443	21.46	91.1187084930134	21.46	7.22376607097885	21.5099999999998	144.37681750303	21.4000000000001	6.62418224692374	22.5599999999999	252.350108449946
22.7900000000001	119.92887570193	21.7199999999999	40.3021101219565	21.5799999999999	15.4082189310429	21.51	360.125799731009	22.4300000000001	-208.928272626054	21.76	-483.897975591958	21.6499999999999	-285.77840574701	21.79	2490.30692990709	21.7099999999998	-260.541778936044	21.97	-520.39851623897	21.76	-300.328579314964	21.98	4.77896572601821	21.8699999999999	3949.70862774699	21.5500000000002	-9.89037499493861	21.8899999999999	-3.19998750296691	21.3699999999999	0.43885547802347	21.5599999999999	42.7379168509106	21.3699999999999	5.23787706003986	21.8000000000002	62.146554089054	21.4000000000001	6.95943372204511	21.5599999999999	91.2073256880603	21.5599999999999	7.2152428889467	21.6100000000001	144.527079900058	21.5	6.62276786101756	22.6700000000001	252.643115636943
22.89	119.81609469899	21.8199999999999	39.896009123936	21.68	15.4179384970803	21.61	360.972866896986	22.54	-209.329249164966	21.8699999999999	-484.630347657003	21.75	-286.529009212018	21.8999999999999	2491.67317601507	21.8199999999999	-260.730614008025	22.0699999999999	-521.077683995941	21.8599999999999	-300.81058557198	22.0800000000002	4.85178245003226	21.98	3977.42441599701	21.6500000000001	-9.94789660796869	21.9899999999998	-3.26561813301396	21.48	0.408519592042467	21.6599999999999	42.7458636779647	21.48	5.26573141007702	21.9100000000003	62.1824640739987	21.5099999999998	6.93702504509019	21.6700000000001	91.2953653410113	21.6599999999999	7.20617455704087	21.71	144.683693603952	21.5999999999999	6.61848330298653	22.77	252.936838360029
22.99	119.683849079024	21.93	39.500949635908	21.78	15.4326367789963	21.71	361.805305762005	22.6399999999999	-209.734474020024	21.97	-485.354082218919	21.8499999999999	-287.260164016061	22	2493.01974772402	21.9199999999998	-260.90802971305	22.24	-521.728885260018	21.97	-301.303644093991	22.22	4.91916198200215	22.0799999999999	4004.56041987798	21.75	-9.99876406592648	22.0899999999997	-3.33002385502823	21.5799999999999	0.373914056012836	21.7599999999998	42.7510529259507	21.5799999999999	5.31110420001824	22.0100000000002	62.2258430280453	21.6100000000001	6.9100162460245	21.77	91.3743485740497	21.77	7.19656107298761	21.8099999999999	144.848629675948	21.6999999999998	6.61176485493797	22.8800000000001	253.232963900018
23.14	119.531766158957	22.03	39.1155345719199	21.88	15.4500107501008	21.8199999999999	362.62311632504	22.74	-210.129034151009	22.1199999999999	-486.061068187951	21.9599999999998	-287.982240894053	22.1699999999998	2494.32524043402	22.02	-261.080301411994	22.3399999999999	-522.364548528003	22.0699999999999	-301.804161666041	22.3199999999999	4.9870431440695	22.1799999999998	4031.59517779704	21.8500000000004	-10.0436234860126	22.2599999999998	-3.38527975497982	21.6800000000003	0.335038869025084	21.8600000000001	42.7542144290101	21.6799999999998	5.36852518098385	22.1200000000003	62.2743092900464	21.71	6.878084917048	21.8700000000003	91.4442753880849	21.8699999999999	7.1847428480396	21.9200000000001	145.021888116048	21.7999999999997	6.59700933897511	22.98	253.519978797954
23.45	119.359732364956	22.2099999999999	38.7397639329947	21.9799999999999	15.4686901220202	21.92	363.410362753029	22.8499999999999	-210.52962084002	22.25	-486.743661322976	22.0599999999999	-288.684869111989	22.3199999999999	2495.571419822	22.1699999999998	-261.250052776063	22.4400000000001	-522.975438087997	22.22	-302.312138286993	22.4200000000001	5.06233699104541	22.3000000000002	4058.32264101798	21.96	-10.0878370649298	22.3599999999997	-3.43636533000335	21.79	0.304358069001864	21.96	42.7561884739589	21.79	5.43799435206438	22.2600000000002	62.3234925010365	21.8199999999997	6.83949640506398	21.9700000000003	91.5187149530539	21.98	7.1668200420163	22.02	145.202509326964	21.9099999999999	6.57744724799159	23.0799999999999	253.797356500968
23.5700000000001	119.179784636913	22.3099999999999	38.3829900939645	22.0799999999999	15.4857467020975	22.02	364.191983049068	22.95	-210.919542804959	22.3599999999999	-487.40950586398	22.1599999999999	-289.383169367056	22.4399999999998	2496.75828588602	22.28	-261.426901501068	22.54	-523.563513981003	22.3399999999999	-302.834285572999	22.52	5.12994033306313	22.4000000000001	4085.091481924	22.0600000000004	-10.1314048019958	22.46	-3.48659483393021	21.8900000000003	0.27595592803209	22.0700000000002	42.7611852840073	21.8899999999999	5.51443638300952	22.3700000000003	62.3758708410378	21.9200000000001	6.79981215205316	22.0800000000004	91.5969298320078	22.0799999999999	7.15210909402231	22.1500000000001	145.405790062	22.0099999999998	6.55772705192703	23.25	254.064958523941
23.6700000000001	118.990784071002	22.42	38.0347124569198	22.24	15.4980955280735	22.12	364.943039210971	23.0599999999999	-211.298800046052	22.46	-488.058601811986	22.27	-290.075059442984	22.55	2497.90788035909	22.3799999999999	-261.604121894038	22.6499999999999	-524.118925551988	22.4400000000001	-303.367634561937	22.6300000000001	5.18985317000897	22.5	4111.29339899298	22.1800000000003	-10.1846158179342	22.5599999999999	-3.53348504597761	21.9900000000002	0.251421633947757	22.1700000000001	42.7692048569952	21.9900000000002	5.5907731990601	22.4700000000003	62.4187277589954	22.0299999999997	6.75204811602725	22.1900000000001	91.6796574630325	22.1799999999998	7.14045367601557	22.2799999999997	145.616433568989	22.1700000000001	6.53749381297075	23.3600000000001	254.321567755028
23.78	118.787383541985	22.52	37.698492564914	22.3399999999999	15.5012981580285	22.28	365.692796107965	23.1599999999999	-211.674583050012	22.5599999999999	-488.710254270018	22.3799999999999	-290.774359417014	22.6699999999998	2499.03960954907	22.4799999999998	-261.79252356701	22.75	-524.663745016937	22.55	-303.903874690945	22.73	5.24609142701138	22.5999999999999	4137.20403542504	22.2800000000002	-10.2449345999958	22.6700000000001	-3.57703596603187	22.0999999999999	0.230755187999421	22.3299999999999	42.7756231629246	22.0900000000001	5.66700480203508	22.5700000000002	62.4567749680409	22.1300000000001	6.70401792206121	22.3200000000002	91.7675533280544	22.3299999999999	7.12896129095952	22.3800000000001	145.829356991044	22.2799999999997	6.52002232391169	23.5100000000002	254.57112604397
23.88	118.566391798936	22.62	37.374330417947	22.4499999999999	15.4991037530863	22.39	366.446477235968	23.28	-212.054065572033	22.6700000000001	-489.342733486978	22.4799999999998	-291.477513650989	22.77	2500.15347345709	22.5799999999999	-261.992106519983	22.8499999999999	-525.197972375963	22.6500000000001	-304.433508047964	22.8400000000001	5.29716662606461	22.71	4162.674855879	22.3900000000003	-10.3130483329323	22.77	-3.62103755401222	22.2000000000003	0.22065552695949	22.4400000000001	42.7901919399574	22.1999999999998	5.73957921199053	22.6700000000001	62.4905483369957	22.2599999999998	6.65807019606746	22.4200000000001	91.8561705410639	22.4400000000001	7.12122591698972	22.48	146.047035029028	22.3800000000001	6.50451078502101	23.6399999999999	254.797378300964
23.98	118.327808841968	22.73	37.069557283985	22.55	15.4895259030354	22.49	367.198859099972	23.3899999999999	-212.437247612002	22.77	-489.957128521951	22.5899999999999	-292.184522143998	22.8699999999999	2501.26214745808	22.6799999999998	-262.196128922028	22.95	-525.717787572944	22.76	-304.95696053697	22.9400000000001	5.34131373706259	22.8600000000001	4188.15682178297	22.4900000000002	-10.3892276359829	22.8699999999999	-3.66531002498505	22.3099999999999	0.215902836998794	22.54	42.8129111879798	22.3000000000002	5.80981293205696	22.77	62.520047865064	22.3699999999999	6.61420493804599	22.52	91.9494411460846	22.54	7.11936057098228	22.5900000000001	146.262322895041	22.48	6.49095919698084	23.77	255.006754851934
24.13	118.075062022967	22.8299999999999	36.7671974689756	22.66	15.4725646070801	22.59	367.949006935987	23.5	-212.816659338046	22.8799999999999	-490.553439374935	22.6899999999998	-292.896320754039	22.9699999999998	2502.32697280501	22.78	-262.413287445042	23.05	-526.225159146975	22.8599999999999	-305.475845114984	23.04	5.37651068009382	23.0099999999998	4213.17013932503	22.6000000000004	-10.4845741200279	22.9699999999998	-3.71196229400539	22.4100000000003	0.220505971014973	22.6500000000001	42.8427719679121	22.4000000000001	5.88164905502708	22.8800000000001	62.5530274720632	22.4699999999998	6.57086982801047	22.6200000000003	92.0473651430029	22.6499999999996	7.12312406494675	22.6900000000001	146.470768217	22.5900000000001	6.47912568695119	23.8699999999999	255.202735792977
24.25	117.811512966	22.93	36.4672509739421	22.76	15.4518262870624	22.7	368.681070318985	23.5999999999999	-213.189258725038	22.98	-491.132428598917	22.79	-293.605444386003	23.0799999999999	2503.33894153107	22.8899999999999	-262.631019458013	23.1600000000001	-526.720087098965	22.96	-306.003976892043	23.1900000000001	5.40381737903317	23.1599999999999	4238.02762738103	22.7000000000003	-10.5883613960032	23.0799999999999	-3.76323555701674	22.52	0.234464930940703	22.75	42.8725403089629	22.5100000000002	5.9550875810146	22.98	62.5685700319991	22.5699999999997	6.53611955908673	22.7200000000003	92.1373696850196	22.75	7.13251639899681	22.8099999999999	146.663865469009	22.6900000000001	6.46984651291405	23.9699999999998	255.393102130938
24.35	117.542106941983	23.04	36.1765278859139	22.86	15.4283794150842	22.8	369.391913572031	23.7	-213.554610951974	23.1400000000001	-491.693333641024	22.8899999999999	-294.322750239985	23.1999999999998	2504.30972036111	22.9899999999998	-262.849324962076	23.27	-527.212996751018	23.0699999999999	-306.524690299966	23.3199999999999	5.42917265806864	23.3200000000002	4263.08588077006	22.8000000000002	-10.7005894659551	23.1999999999998	-3.81034705799266	22.6199999999999	0.253942958011066	22.8499999999999	42.9074363569271	22.6100000000001	6.01887378400079	23.0900000000001	62.5666755440761	22.6799999999998	6.50454750007157	22.8200000000002	92.2279336510883	22.8499999999999	7.1402985330451	22.9200000000001	146.851367612044	22.79	6.46268539492212	24.0900000000001	255.576319775969
24.45	117.276190712005	23.15	35.8835369079316	22.9599999999999	15.4062550470826	22.9	370.081536696034	23.8099999999999	-213.921055232049	23.26	-492.227709870917	23	-295.043327569033	23.3699999999999	2505.26071389504	23.0999999999999	-263.067596224005	23.3799999999999	-527.69481917494	23.21	-307.054650907958	23.4200000000001	5.43580878502326	23.5700000000002	4287.71486256403	22.9000000000001	-10.8209406099604	23.3099999999999	-3.8612217130094	22.7200000000003	0.27552167500744	22.96	42.9474601129414	22.71	6.08436760307995	23.23	62.5532999999905	22.7799999999997	6.47441899900514	22.9200000000001	92.3190570390489	22.96	7.15293642997494	23.02	147.033274647015	22.8899999999999	6.45993759701469	24.21	255.763902186004
24.5600000000001	117.013764275953	23.25	35.5926001089983	23.0599999999999	15.3854531820343	23	370.766376925985	23.9099999999999	-214.272834784992	23.3599999999999	-492.738435217916	23.0999999999999	-295.777547108969	23.4799999999998	2506.19892633904	23.1999999999998	-263.288205441995	23.48	-528.174790081948	23.3299999999999	-307.579333634976	23.52	5.42372575807804	23.7199999999998	4311.771949118	23	-10.9500609460156	23.4099999999999	-3.91411463601798	22.8200000000002	0.296672640956785	23.0599999999999	42.9864382139158	22.8099999999999	6.1515690390479	23.3700000000003	62.5292394270218	22.8899999999999	6.45573586302817	23.0300000000002	92.4052125950539	23.0599999999999	7.16952355696776	23.1799999999998	147.209284330984	23	6.45837262595705	24.3699999999999	255.956375918004
24.6600000000001	116.751054578913	23.35	35.3037174909332	23.16	15.3625357130522	23.17	371.421496259018	24.02	-214.626640894039	23.46	-493.222631752019	23.2299999999998	-296.511757505982	23.5799999999999	2507.11545119202	23.3199999999999	-263.511152614001	23.5799999999999	-528.650949431949	23.4400000000001	-308.099797701971	23.6200000000001	5.41224442599741	23.8699999999999	4335.25714043003	23.1700000000001	-11.0843009709924	23.5099999999998	-3.96902582804159	22.9300000000003	0.323311583997565	23.1599999999999	43.0252109489402	22.9099999999999	6.21926775409065	23.4700000000003	62.4920156470807	22.9899999999998	6.44656541703625	23.1600000000003	92.4863110780052	23.1599999999999	7.18074347400943	23.29	147.364099909055	23.1599999999999	6.45851921694884	24.5	256.155896183031
24.77	116.489200520959	23.4499999999999	35.008280318948	23.3299999999999	15.3483241930417	23.33	372.071832697998	24.1199999999999	-214.982949417958	23.5599999999999	-493.684411155982	23.3499999999999	-297.242337081002	23.6799999999998	2508.0055281361	23.4199999999998	-263.736959518042	23.6800000000001	-529.129917492924	23.54	-308.611241232938	23.73	5.39501003606802	24.02	4358.90212522997	23.2800000000002	-11.2082800759481	23.6099999999997	-4.02912784102227	23.0300000000002	0.353610144998129	23.27	43.0660223969426	23.02	6.28494968304949	23.5800000000004	62.4463403730715	23.0899999999997	6.44690766307576	23.3000000000002	92.5624417279778	23.2599999999998	7.18370368304022	23.4000000000001	147.518060831999	23.2599999999998	6.46037737101324	24.5999999999999	256.356113267998
24.87	116.233549229946	23.5599999999999	34.7124840079687	23.43	15.3428186230258	23.43	372.691007564981	24.26	-215.348334185023	23.6700000000001	-494.113105830934	23.4499999999998	-297.961169650989	24.1799999999998	2508.86915717001	23.52	-263.955874607063	23.79	-529.611694266919	23.6400000000001	-309.121974794039	23.8300000000002	5.36800666100135	24.1999999999998	4382.22512914206	23.3800000000001	-11.329625262988	23.7199999999998	-4.09041709099256	23.1400000000003	0.384632818963837	23.3699999999999	43.1098827499454	23.1700000000001	6.34863724803836	23.6800000000003	62.386943271008	23.1900000000001	6.45799007406822	23.4000000000001	92.6329490640683	23.3699999999999	7.18161655402128	23.5	147.669196041988	23.3699999999999	6.46339991601508	24.71	256.555339889928
24.97	115.987291956003	23.66	34.4163285579953	23.54	15.3422698419945	23.53	373.284260547962	24.3599999999999	-215.707659483996	23.77	-494.530445525925	23.5599999999999	-298.671810856035	24.3499999999999	2509.71418159804	23.6199999999999	-264.173565509054	23.8899999999999	-530.082494860949	23.75	-309.625452052956	23.9300000000001	5.33466030708496	24.46	4405.474296541	23.48	-11.4476493449729	23.8199999999997	-4.14910361701004	23.2800000000002	0.406444013947294	23.4699999999998	43.1506541079898	23.27	6.41033045008044	23.7800000000002	62.3138243400945	23.2999999999997	6.47540696706983	23.5100000000002	92.7098522620327	23.48	7.17448208695259	23.6100000000001	147.818767376975	23.4699999999998	6.4660159689538	24.8099999999999	256.753576048936
25.13	115.739644235987	23.76	34.1087362119197	23.64	15.3489597730641	23.64	373.84635195906	24.46	-216.060925313968	23.8699999999999	-494.935341181986	23.6599999999999	-299.382826127044	24.4499999999998	2510.51669592505	23.7299999999998	-264.396774056081	23.99	-530.537886770958	23.8499999999999	-310.12124710594	24.03	5.29673600306069	24.71	4428.64962742703	23.5900000000001	-11.562352322926	23.9299999999998	-4.21120132295982	23.3900000000003	0.427500198952657	23.5700000000002	43.1883364730083	23.3800000000001	6.47855043098389	23.8900000000003	62.2313539390689	23.4000000000001	6.49915834003423	23.6100000000001	92.7892192770514	23.5799999999999	7.16620011996838	23.71	147.972657784976	23.5700000000002	6.46822552994308	24.9200000000001	256.954301843962
25.24	115.501276957957	23.86	33.7972679949416	23.74	15.361518126042	23.74	374.376560769974	24.5699999999999	-216.415601507038	23.98	-495.320148557994	23.76	-300.086750366972	24.5599999999999	2511.31535889806	23.8299999999999	-264.612937617017	24.0899999999999	-530.992044632967	23.96	-310.609785855945	24.2	5.25637084604114	24.8800000000001	4451.58518994799	23.6900000000001	-11.6537657889921	24.0299999999997	-4.27460129503743	23.4900000000002	0.4437925209686	23.6799999999998	43.2239387829441	23.48	6.54306843205177	23.9900000000002	62.1443816710325	23.5	6.5372988880199	23.71	92.8710501110572	23.6900000000001	7.15794765005739	23.8200000000002	148.130867265991	23.6799999999998	6.46801159291499	25.02	257.154037175951
25.36	115.27219012396	23.9599999999999	33.4912762829163	23.8399999999999	15.3797084470853	23.84	374.890737405053	24.6699999999998	-216.776179605063	24.0899999999999	-495.695521086986	23.8599999999999	-300.791048672068	24.6699999999998	2512.11017051708	23.9299999999998	-264.829694297987	24.23	-531.437077833971	24.0599999999999	-311.080222153009	24.3	5.21250490908187	25.0299999999997	4474.09824357203	23.7900000000004	-11.7329913539379	24.1599999999999	-4.34261778502787	23.5900000000001	0.455320982041485	23.7799999999997	43.2654374639014	23.5799999999999	6.60388445305671	24.0900000000001	62.0612211409934	23.5999999999999	6.57770828206594	23.8200000000002	92.9597238100541	23.79	7.14667585100415	23.9200000000001	148.301901346031	23.7799999999997	6.46453790000123	25.1199999999999	257.345001041017
25.47	115.041740041988	24.1	33.1954422849776	23.9499999999999	15.3990922990488	23.9399999999999	375.39201753998	24.77	-217.143094429048	24.28	-496.050805335017	23.9599999999998	-301.481900965996	24.79	2512.870057746	24.03	-265.040318404999	24.3399999999999	-531.862561049934	24.22	-311.542053907942	24.4100000000001	5.16839170200001	25.1799999999998	4495.83219348301	23.9000000000001	-11.802564529944	24.2999999999997	-4.41610863299502	23.6900000000001	0.458667201996832	23.8800000000001	43.3128325139478	23.6799999999998	6.66688818307648	24.2200000000003	61.9818723480421	23.6999999999998	6.61340248109354	23.9200000000001	93.0557552150049	23.8899999999999	7.13962376403288	24.0299999999997	148.476145850054	23.8800000000001	6.45744951191318	25.25	257.535072192013
25.5700000000001	114.800579949019	24.2199999999999	32.9099957579047	24.05	15.4156386240629	24.04	375.880401176005	24.8799999999999	-217.517734110061	24.3900000000001	-496.410921797974	24.0599999999999	-302.153847261025	24.8899999999999	2513.59502058608	24.1699999999998	-265.244809938054	24.4400000000001	-532.288042430991	24.3399999999999	-311.985783209025	24.51	5.13160662501377	25.3400000000001	4517.50298787704	24	-11.8618862990161	24.4000000000001	-4.49314470995432	23.8000000000002	0.453883797945309	23.9899999999998	43.3632399279986	23.7800000000002	6.73021582099409	24.3500000000004	61.897892692059	23.8099999999999	6.64438148601221	24.02	93.1586294840372	24	7.13588485405126	24.1599999999999	148.651126075947	23.98	6.44768165591358	25.4000000000001	257.725377095994
25.6800000000001	114.548709844939	24.3199999999999	32.6303848748921	24.15	15.429347422014	24.18	376.356305481977	24.98	-217.899164142978	24.49	-496.772992543924	24.2299999999998	-302.813416795061	24.99	2514.28505903709	24.28	-265.442038990045	24.55	-532.713521977939	24.4400000000001	-312.425935136957	24.6100000000001	5.10419069803447	25.6199999999999	4539.27760169006	24.1700000000001	-11.9112272790289	24.5	-4.57740003002982	23.9000000000001	0.447669704044529	24.0900000000001	43.4219927799404	23.8899999999999	6.79031538606978	24.46	61.8084861490615	23.9099999999999	6.65587576804683	24.1900000000001	93.268853446034	24.0999999999999	7.13671461301146	24.3200000000002	148.831294397041	24.0799999999999	6.43463994595095	25.52	257.906005330028
25.78	114.288763886975	24.42	32.3543598339029	24.25	15.444679059101	24.3099999999999	376.818795695044	25.0799999999999	-218.290861377	24.5899999999999	-497.139895502983	24.3499999999999	-303.467731682986	25.1599999999999	2514.95428393503	24.3799999999999	-265.62813960004	24.6499999999999	-533.130747125938	24.54	-312.857707816988	24.72	5.07978916903085	25.8200000000002	4560.98905998601	24.2800000000002	-11.9542369740202	24.6099999999997	-4.66111631601507	24	0.440024921999793	24.2399999999998	43.497333977939	24	6.84718687705299	24.5600000000004	61.7136527180264	24.0099999999998	6.65632037498654	24.3300000000004	93.381354916005	24.2599999999998	7.14422605904019	24.75	149.012198441028	24.1999999999998	6.41839003299083	25.6199999999999	258.074940163965
25.88	114.015116588007	24.53	32.0916775918931	24.3499999999999	15.453896947065	24.41	377.267871814979	25.24	-218.688873103019	24.6900000000001	-497.507518992961	24.4599999999998	-304.120325149029	25.3199999999999	2515.5969120741	24.4799999999998	-265.802589992063	24.76	-533.535057646986	24.6500000000001	-313.30377972904	24.8199999999999	5.06475679003415	25.9899999999998	4582.01841615403	24.3800000000001	-11.9985423839353	24.71	-4.74028998303311	24.0999999999999	0.440032943970436	24.3499999999999	43.5787765349005	24.0999999999999	6.90991973408472	24.6600000000003	61.6179910859955	24.1199999999999	6.64571530603553	24.4400000000001	93.4960446560353	24.3699999999999	7.15841919202376	24.8800000000001	149.188795511009	24.3099999999999	6.39893191794272	25.7199999999998	258.239748425922
25.98	113.736755058994	24.63	31.8325811919067	24.4599999999999	15.4559326120989	24.51	377.730938132004	25.3599999999999	-219.093533144019	24.8	-497.878046237929	24.5599999999999	-304.779313374979	25.4199999999998	2516.21294345603	24.5799999999999	-265.971057795014	24.8599999999999	-533.925097145925	24.75	-313.764150874022	24.9200000000001	5.05909356206757	26.1399999999999	4602.65170878802	24.48	-12.037862603961	24.8099999999999	-4.81892461800726	24.2000000000003	0.443374139990738	24.4499999999998	43.6670502820107	24.1999999999998	6.97312649708692	24.7600000000002	61.5153078550748	24.27	6.62200350200237	24.54	93.6044437860346	24.4699999999998	7.17341471101918	24.98	149.363056665948	24.4099999999999	6.3761834289835	25.8200000000002	258.40211739694
26.13	113.453679298004	24.74	31.5885619319261	24.5599999999999	15.4507860560216	24.61	378.20275496199	25.46	-219.511415325997	24.9100000000001	-498.250056566008	24.6599999999999	-305.444696361064	25.54	2516.79453477607	24.6799999999998	-266.130008950995	24.96	-534.316006907943	24.8499999999999	-314.228702016976	25.03	5.06354727303915	26.3000000000002	4622.93195249799	24.5900000000001	-12.0721976339837	24.9099999999999	-4.88909530395176	24.3099999999999	0.459984103031275	24.5499999999997	43.7598327569049	24.3099999999999	7.03680716708277	24.8700000000003	61.4123550450358	24.3699999999999	6.58857501503007	24.6400000000003	93.70348560401	24.5699999999997	7.19477204597752	25.1500000000001	149.540098225998	24.5099999999998	6.35251725293529	25.9200000000001	258.562047075998
26.27	113.172694120976	24.8399999999999	31.3631365449965	24.66	15.435626033991	24.71	378.688561989065	25.5599999999999	-219.942519648953	25.01	-498.629817232995	24.76	-306.097537942037	25.6599999999999	2517.34591194906	24.79	-266.282067129055	25.0699999999999	-534.70778693395	24.96	-314.701175812047	25.1900000000001	5.06515182803469	26.54	4642.716523638	24.6900000000001	-12.1009013570301	25.0099999999998	-4.94689705203655	24.4100000000003	0.479927241030964	24.6500000000001	43.8571239579915	24.4099999999999	7.094676076008	24.9700000000003	61.3047622960039	24.4699999999998	6.54369519099873	24.75	93.788149682041	24.6799999999998	7.21859135796876	25.3200000000002	149.712779004972	24.6199999999999	6.33116388098642	26.02	258.714959483996
26.37	112.883128637918	24.9399999999999	31.1551568069035	24.77	15.4161213170028	24.8199999999999	379.189080244032	25.6699999999998	-220.37015482897	25.1500000000001	-499.024972480925	24.8699999999999	-306.749575978984	25.77	2517.86861052904	24.8899999999999	-266.427232331012	25.24	-535.09094684398	25.0599999999999	-315.177829604977	25.3	5.07473622508314	26.71	4662.171354061	24.7900000000004	-12.1405941779358	25.1700000000001	-4.99316089496915	24.5100000000002	0.495308760037005	24.7599999999998	43.9580835979996	24.5100000000002	7.15562417508409	25.0700000000002	61.1885167710398	24.5799999999999	6.48736403002204	24.8500000000004	93.8584360180812	24.7799999999997	7.24194579402138	25.4200000000001	149.881099002982	24.7199999999998	6.31497657593627	26.1300000000001	258.862046212926
26.47	112.583843947959	25.11	30.9564185658928	24.87	15.3878334660931	24.92	379.687833842013	25.77	-220.789394502958	25.27	-499.424868878009	24.9699999999998	-307.389072611045	25.8699999999999	2518.37292833909	24.9899999999998	-266.574512999	25.3399999999999	-535.471417211966	25.21	-315.655694435009	25.4100000000001	5.09230046407083	26.8699999999999	4681.54696865997	24.8900000000003	-12.1835224889537	25.29	-5.02374154802965	24.6100000000001	0.506128660049399	24.8600000000001	44.0519862869451	24.6100000000001	7.21844112808867	25.21	61.0716233060202	24.6799999999998	6.42447675204494	24.9500000000003	93.9122274680813	24.8899999999999	7.26788418205615	25.5299999999997	150.029761463998	24.8299999999999	6.30687519492312	26.2800000000002	259.003307263015
26.5700000000001	112.279611085	25.2199999999999	30.7669218229876	24.9699999999999	15.3460567120192	25.03	380.176360667974	25.8699999999999	-221.208800556042	25.3799999999999	-499.840159855012	25.0699999999999	-308.029847916032	25.9699999999998	2518.87827168605	25.0899999999999	-266.726550908061	25.45	-535.849198036999	25.3099999999999	-316.125436975994	25.51	5.11663414704344	27.04	4700.97047529396	24.9900000000002	-12.2271507769938	25.3899999999999	-5.03882751092988	24.71	0.512386940954457	24.96	44.1405720499688	24.7199999999998	7.28312693502176	25.3200000000002	60.958793614077	24.7799999999997	6.36118781199002	25.0599999999999	93.9490091919879	24.9899999999998	7.29351402401335	25.6300000000001	150.158627604014	24.9299999999998	6.30429482100681	26.4299999999998	259.13239796796
26.6700000000001	111.973621297011	25.3199999999999	30.5845888549356	25.0699999999999	15.2907910540989	25.17	380.654660721007	25.98	-221.618422973961	25.48	-500.252902099987	25.2299999999998	-308.671901893035	26.0799999999999	2519.38464057002	25.2099999999998	-266.88334605808	25.55	-536.219599001015	25.4100000000001	-316.596555136016	25.6200000000001	5.1509907819991	27.2399999999998	4719.95321163104	25.1000000000004	-12.2793090559981	25.4899999999998	-5.04034791299546	24.8200000000002	0.518928490009785	25.0700000000002	44.2267248949975	24.8200000000002	7.34342023508816	25.4200000000001	60.8592663199943	24.8899999999999	6.29749721099415	25.1700000000001	93.9692960290586	25.0899999999997	7.31883532102984	25.7399999999998	150.263027335996	25.0299999999997	6.30723545395995	26.5700000000002	259.24819186298
26.78	111.665874583991	25.42	30.4096494179475	25.24	15.2182873340507	25.3099999999999	381.108765016052	26.0799999999999	-222.025359262034	25.5899999999999	-500.662006553966	25.3399999999999	-309.314226828064	26.3	2519.89203499306	25.3099999999999	-267.041032490056	25.6499999999999	-536.578187595978	25.51	-317.069048915982	25.72	5.19156431801093	27.4699999999998	4738.32820273606	25.2200000000003	-12.3397267050223	25.5899999999997	-5.02637362603764	24.9200000000001	0.517575246021806	25.1700000000001	44.3104448199847	24.9200000000001	7.40510848299891	25.5300000000002	60.7761966570024	24.9899999999998	6.23990732208313	25.2800000000002	93.9770200250223	25.25	7.34537094399457	25.8400000000001	150.345653073032	25.1599999999999	6.31954141999813	26.6700000000001	259.360599369984
26.88	111.356370946964	25.53	30.236792286928	25.3399999999999	15.1364966679921	25.42	381.539608319031	26.1900000000001	-222.426132574014	25.6900000000001	-501.067473216949	25.4399999999998	-309.963351961073	26.4199999999998	2520.38257524305	25.4199999999998	-267.207339594052	25.75	-536.933216385023	25.6099999999999	-317.556307522977	25.8300000000002	5.2394146800907	27.6700000000001	4756.32795250704	25.3300000000004	-12.4084037249759	25.6999999999998	-5.00677184095366	25.02	0.508327210013704	25.3400000000001	44.38690227596	25.0300000000002	7.46819167807189	25.6300000000001	60.7064293919848	25.0899999999997	6.18197431504086	25.3800000000001	93.9722261140332	25.3499999999999	7.36913604600886	25.9499999999998	150.410957189024	25.29	6.340618331933	26.77	259.481790229984
26.98	111.049329436014	25.63	30.0613362529703	25.4399999999999	15.0407441640255	25.52	381.947190629035	26.3699999999999	-222.824219756035	25.8	-501.469470434927	25.54	-310.600162790024	26.53	2520.87693601504	25.52	-267.369704740076	25.8499999999999	-537.284685368945	25.72	-318.026639240998	25.9300000000001	5.29348194402246	27.8200000000002	4774.37531177407	25.4400000000001	-12.4742385049785	25.7999999999997	-4.98068471995339	25.1400000000003	0.483929248048298	25.4400000000001	44.4653491130111	25.1799999999998	7.52730478507146	25.73	60.6453658380133	25.1999999999998	6.13175288401635	25.4900000000002	93.9600307850696	25.46	7.39013062604954	26.0500000000002	150.460859301006	25.3899999999999	6.37130245002027	26.8699999999999	259.603983438979
27.13	110.735762941999	25.73	29.887962524981	25.55	14.9320982940253	25.62	382.31888853602	26.47	-223.212278340043	25.9000000000001	-501.865814982011	25.6499999999999	-311.230119301058	26.6599999999999	2521.36631285305	25.6199999999999	-267.528127928017	25.95	-537.631839090977	25.8199999999999	-318.48004406902	26.03	5.35376610798721	27.9699999999998	4792.28034116602	25.5400000000004	-12.5362133500175	25.9000000000001	-4.94897010196382	25.27	0.453280317969984	25.54	44.5457853309108	25.2800000000002	7.57674637702621	25.8300000000004	60.603798161992	25.3499999999999	6.08924302707692	25.5900000000001	93.9489129140156	25.5599999999999	7.41391411395398	26.1999999999998	150.505112373025	25.4899999999998	6.408368030975	26.98	259.727178996968
27.23	110.41299005592	25.8399999999999	29.7051798049779	25.65	14.8105590570822	25.73	382.660443128998	26.5799999999999	-223.591242830025	26	-502.257927529968	25.75	-311.847761509057	26.77	2521.85070575706	25.7299999999998	-267.685471455025	26.0599999999999	-537.962895833971	25.9200000000001	-318.933187574999	26.2	5.4143283510939	28.1300000000001	4809.65385417198	25.6400000000003	-12.5939998599733	26	-4.91955290101487	25.3699999999999	0.412962041991705	25.6399999999999	44.6244704869514	25.3899999999999	7.6224061430139	25.9300000000003	60.5749743440356	25.4499999999998	6.06137890906666	25.6900000000001	93.9433051810283	25.6599999999999	7.43863158697877	26.3299999999999	150.537338245044	25.5900000000001	6.45275030194625	27.0999999999999	259.851376903953
27.33	110.08235627196	25.9399999999999	29.512988093984	25.75	14.696176247071	25.83	382.966113319981	26.6800000000001	-223.960178720972	26.1299999999999	-502.639540822997	25.8599999999999	-312.463460145068	26.8699999999999	2522.337118932	25.8299999999999	-267.834115784012	26.1600000000001	-538.277855597926	26.03	-319.387955556977	26.3199999999999	5.48544393404882	28.3099999999999	4826.63847443803	25.75	-12.6482441519329	26.1700000000001	-4.89895325699763	25.48	0.362974422046136	25.7399999999998	44.7067376539962	25.4900000000002	7.66428408303454	26.0400000000004	60.5596904110826	25.5599999999999	6.04162802801511	25.8200000000002	93.9482280140282	25.7599999999998	7.46337651003159	26.4299999999998	150.565939944045	25.6999999999998	6.50121877094989	27.2199999999998	259.98115513994
27.4400000000001	109.746495743025	26.04	29.3132389439279	25.8499999999999	14.5846513810284	25.93	383.235899108968	26.78	-224.342879415985	26.25	-503.011888613969	25.9599999999998	-313.072796237066	26.9799999999998	2522.82401682305	25.9299999999998	-267.974060913048	26.3299999999999	-538.582978374961	26.1300000000001	-319.848090670007	26.4200000000001	5.55414676307464	28.5299999999997	4843.39709560902	25.8500000000004	-12.687178375927	26.2999999999997	-4.88634013800038	25.5799999999999	0.309383889998571	25.8499999999999	44.7968404808989	25.5900000000001	7.69605051004874	26.1400000000003	60.5539543640816	25.6599999999999	6.02999038198959	25.9200000000001	93.9636814130154	25.8699999999999	7.48802691100536	26.54	150.595960166015	25.7999999999997	6.55055691697726	27.4400000000001	260.11096495597
27.5400000000001	109.406547371918	26.2199999999999	29.1047841349155	25.9599999999999	14.4837210500555	26.03	383.48799906305	26.8799999999999	-224.739344915974	26.3599999999999	-503.37085921899	26.0599999999999	-313.687507647046	27.0899999999999	2523.2978768471	26.04	-268.101222924997	26.4300000000001	-538.875563978991	26.25	-320.308791037974	26.53	5.61408208500325	29.0700000000002	4859.76193676402	25.9500000000003	-12.7185561390206	26.4000000000001	-4.88254457502535	25.6800000000003	0.25401880498066	25.9499999999998	44.8907997810011	25.6900000000001	7.72264016404733	26.3000000000002	60.5572075820646	25.7599999999998	6.02456149499631	26.0300000000002	93.9926092020187	25.9699999999998	7.51290265895932	26.6500000000001	150.637652968044	25.9099999999999	6.59784488493642	27.5500000000002	260.244339717929
27.65	109.065702405928	26.3199999999999	28.8973806219701	26.0599999999999	14.4025294600851	26.17	383.730875299989	26.99	-225.141013335019	26.46	-503.716452636922	26.2199999999998	-314.29947819106	27.27	2523.75531218604	26.1799999999998	-268.223945378054	26.53	-539.15561240899	26.3499999999999	-320.763345745036	26.6300000000001	5.6683978240244	29.2399999999998	4875.49936790197	26.0600000000004	-12.7500044409317	26.5	-4.88337448496168	25.79	0.196879168015585	26.0499999999997	44.9868755299576	25.8000000000002	7.74405304503034	26.4100000000003	60.5652969740049	25.8699999999999	6.02617095103142	26.1700000000001	94.043098514021	26.0699999999997	7.54057638096128	26.75	150.689541829024	26.0099999999998	6.64600252900982	27.6599999999999	260.381279427975
27.75	108.716724141914	26.42	28.6893596409072	26.16	14.3396093740193	26.3099999999999	383.964527820012	27.0899999999999	-225.549872732017	26.5599999999999	-504.058082336996	26.3299999999999	-314.917273300011	27.3699999999999	2524.19970965707	26.28	-268.347895899069	26.6399999999999	-539.418691157948	26.46	-321.218301123963	26.74	5.7119029460182	29.4400000000001	4890.912531048	26.1800000000003	-12.7739638890034	26.6099999999997	-4.89273485493413	25.8900000000003	0.136485854000057	26.1599999999999	45.0857975599774	25.9000000000001	7.76252462605953	26.5100000000002	60.5782225380835	25.9699999999998	6.03276168908451	26.3200000000002	94.1070622160396	26.1700000000001	7.57104807598807	26.8600000000001	150.758771532992	26.1700000000001	6.69265716601331	27.77	260.521784083949
27.85	108.359612581012	26.53	28.4842379229531	26.3299999999999	14.3001771880336	26.41	384.190806631977	27.25	-225.95882560006	26.6700000000001	-504.39683737693	26.4399999999998	-315.526806019989	27.4699999999998	2524.62230446611	26.3899999999999	-268.473074489066	26.74	-539.677255618017	26.5599999999999	-321.673657176007	26.8400000000001	5.74636248200022	29.5799999999999	4906.05865064197	26.3000000000002	-12.7815676860337	26.71	-4.90672069599896	25.9900000000002	0.0798316019654521	26.27	45.1841525119789	26	7.77586865103785	26.6100000000001	60.5928290420934	26.0799999999999	6.04433371108826	26.4200000000001	94.1805682650738	26.29	7.60119309302354	26.9699999999998	150.836935455004	26.29	6.73170559196024	27.8800000000001	260.665853686987
27.96	108.005152186024	26.63	28.2895764929663	26.43	14.2795580090933	26.52	384.410432766003	27.3799999999999	-226.372798303032	26.77	-504.732717755928	26.54	-316.128076348036	27.5799999999999	2525.03577198706	26.4899999999998	-268.590693193005	26.8399999999999	-539.931305786922	26.6600000000001	-322.116024693969	26.95	5.76360298202871	29.7199999999998	4920.87219771997	26.4000000000001	-12.7816826289973	26.8199999999997	-4.91921632897174	26.0999999999999	0.0269164130486388	26.3699999999999	45.2909257509191	26.0999999999999	7.77779945303791	26.7200000000003	60.6161051650815	26.1799999999998	6.05676283805678	26.52	94.2636990710071	26.3899999999999	7.63288326299971	27.0700000000002	150.924033594038	26.4000000000001	6.76600107192371	27.98	260.801318495965
28.0600000000001	107.646787108933	26.73	28.1100148758924	26.54	14.2800014220938	26.62	384.623406221976	27.48	-226.786864477958	26.8799999999999	-505.065555129931	26.6399999999999	-316.728549381992	27.6799999999998	2525.42844549509	26.5899999999999	-268.718239165082	26.95	-540.172951049954	26.77	-322.566628095956	27.05	5.76468437202493	29.8699999999999	4935.060399799	26.5	-12.7854103279788	26.9200000000001	-4.93107959300687	26.2000000000003	-0.0222597150241199	26.48	45.3961229719653	26.27	7.76831703103653	26.8200000000002	60.6400460690111	26.29	6.06606001304044	26.6300000000001	94.3513381480443	26.4899999999998	7.66306975901898	27.1999999999998	151.018285120017	26.5	6.7947073449659	28.0799999999999	260.935959513972
28.1700000000001	107.292479632974	26.8399999999999	27.9408718589593	26.64	14.2970689870481	26.72	384.837426704053	27.5899999999999	-227.200141775029	26.99	-505.393060838969	26.7399999999998	-317.329539402976	27.78	2525.80912944507	26.6999999999998	-268.855712403024	27.05	-540.413426086957	26.8699999999999	-323.025467381967	27.1900000000001	5.74960665301205	30.0900000000001	4948.81920010505	26.6000000000004	-12.7872135540201	27.02	-4.94145264894996	26.3000000000002	-0.0727063679732964	26.5799999999999	45.4997441739806	26.3699999999999	7.76251373508785	26.9200000000001	60.6513729810558	26.3899999999999	6.07222523399287	26.73	94.4434854950487	26.5899999999997	7.69175258199084	27.3400000000001	151.10979828205	26.5999999999999	6.82127576692437	28.2399999999998	261.079601963957
28.28	106.944911164987	26.9399999999999	27.7821474439861	26.74	14.3307607060024	26.8199999999999	385.046753125039	27.6900000000001	-227.611695691053	27.1299999999999	-505.706870110998	26.8499999999999	-317.936506399064	27.8899999999999	2526.17782383709	26.8	-268.998117042997	27.1600000000001	-540.654033392002	26.97	-323.483044643012	27.3	5.71715733701694	30.23	4962.36565790002	26.71	-12.7874207070136	27.1700000000001	-4.95033549600521	26.4000000000001	-0.117639406994385	26.6799999999998	45.6047842590124	26.4699999999998	7.75047398803963	27.0300000000002	60.6593245280465	26.5	6.06855728403843	26.8300000000004	94.5301731640029	26.6999999999998	7.71557618202223	27.46	151.194907352988	26.71	6.84477110792159	28.4000000000001	261.218430047961
28.4	106.606715862995	27.04	27.6313620719293	26.8399999999999	14.3620490420062	26.93	385.257126572014	27.8	-228.022460730017	27.3099999999999	-506.006982944996	26.9499999999998	-318.549450369005	27.99	2526.53072503801	26.8999999999999	-269.147937942989	27.26	-540.894772964975	27.0699999999999	-323.933731425996	27.4000000000001	5.66798623503928	30.4400000000001	4975.69977318403	26.8100000000004	-12.7863024039243	27.29	-4.94537884696911	26.5100000000002	-0.157058830950518	26.7799999999997	45.7059101519235	26.5799999999999	7.73219779205192	27.1300000000001	60.6631046830444	26.5999999999999	6.06332331904014	26.9400000000001	94.606239732002	26.7999999999997	7.73509813495821	27.5599999999999	151.273612332034	26.8099999999999	6.86519336898073	28.5	261.352443765986
28.5	106.266062586997	27.1999999999999	27.4900622119958	26.9399999999999	14.3942102190522	27.03	385.467612282014	27.8999999999999	-228.425334772055	27.4100000000001	-506.291217280932	27.05	-319.166172594009	28.1599999999999	2526.87373357901	27.01	-269.301309146044	27.3599999999999	-541.13098457799	27.21	-324.39540433802	27.5	5.60209334798856	30.5999999999999	4988.49167737603	26.9100000000003	-12.7878728879978	27.3899999999999	-4.9343409799576	26.6100000000001	-0.189136281051105	26.8899999999999	45.8031218529413	26.6799999999998	7.71140954702787	27.27	60.6627134460496	26.6999999999998	6.06302571202377	27.04	94.6768466210415	26.8999999999996	7.75031844204932	27.6700000000001	151.336418151004	26.9099999999999	6.88635345795774	28.6199999999999	261.486000274999
28.61	105.922951338016	27.3099999999999	27.3582478639582	27.05	14.419507648995	27.1899999999999	385.685975304	28	-228.82374861797	27.51	-506.563684800994	27.1499999999999	-319.775023667034	28.3299999999999	2527.20106625509	27.1699999999998	-269.458230651026	27.46	-541.37458078992	27.3099999999999	-324.854988646962	27.6000000000001	5.52583343107926	30.7399999999998	5000.92127445498	27.02	-12.7916264540318	27.5	-4.91722189497068	26.71	-0.210503447988231	26.9899999999998	45.8904823029798	26.7800000000002	7.6859680070811	27.3900000000003	60.6587094380302	26.8099999999999	6.06873935601016	27.2000000000003	94.7405125909881	27.0099999999998	7.75616581404392	27.77	151.388367504978	27.0099999999998	6.91054188894213	28.7399999999998	261.615566209002
28.71	105.583007598966	27.41	27.226162069951	27.15	14.4379413310389	27.3	385.902727903044	28.1099999999999	-229.210794621054	27.6199999999999	-506.824385505979	27.27	-320.384119769983	28.4299999999998	2527.51610988105	27.28	-269.616576390035	27.5599999999999	-541.625561600995	27.4200000000001	-325.319030687979	27.71	5.4398574360448	30.8899999999999	5013.06492425499	27.1700000000001	-12.7885900059255	27.5999999999999	-4.90126686997883	26.8099999999999	-0.228415465016951	27.0999999999999	45.9663988719967	26.8800000000001	7.65050813606649	27.4900000000002	60.6457638310758	26.9099999999999	6.08179724406455	27.3000000000002	94.7891505090865	27.1099999999997	7.75296012102444	27.8699999999999	151.430936918018	27.1599999999999	6.93546814795809	28.8499999999999	261.741141566972
28.8200000000001	105.246297177018	27.51	27.0945961528923	27.26	14.4425202020102	27.4	386.117870080056	28.25	-229.593046606055	27.73	-507.078331054004	27.3699999999999	-320.984895472975	28.53	2527.81547764209	27.3799999999999	-269.768545164993	27.6700000000001	-541.885283405009	27.52	-325.780984126936	27.8099999999999	5.34935640007461	31.04	5025.02223581303	27.2800000000002	-12.7787635449295	27.71	-4.88257091694777	26.9100000000003	-0.242872333956257	27.2399999999998	46.0317343579391	26.98	7.60502993307455	27.5900000000001	60.6306286420022	27.0099999999998	6.10292344208574	27.4000000000001	94.8308475060458	27.2599999999998	7.7462607949883	27.98	151.462101523975	27.29	6.96350491898556	28.98	261.858914562026
28.9200000000001	104.916799720968	27.61	26.9600333789413	27.37	14.4317770220823	27.5	386.331052829973	28.3899999999999	-229.976594755954	27.8399999999999	-507.319254188019	27.4699999999998	-321.590646746017	28.6399999999999	2528.10793433207	27.4799999999998	-269.91413697499	27.77	-542.144123553953	27.6300000000001	-326.248192331946	27.9100000000001	5.25433032100864	31.1799999999998	5036.59336104101	27.3800000000001	-12.7710138680186	27.8099999999999	-4.86503902402546	27.02	-0.261366732047463	27.3499999999999	46.0864887579646	27.0799999999999	7.55208946509356	27.7000000000003	60.6172958700881	27.1100000000001	6.13211795007373	27.5100000000002	94.8605831550822	27.3699999999999	7.73744263096887	28.0799999999999	151.478769869982	27.3899999999999	6.99079536400404	29.1100000000001	261.972798136981
29.02	104.583730764944	27.7099999999999	26.8224737499168	27.4699999999999	14.4100102730818	27.61	386.541555123017	28.5	-230.356512705043	27.9400000000001	-507.547154909958	27.5699999999999	-322.201373588996	28.74	2528.40531332708	27.5899999999999	-270.058276345026	27.8799999999999	-542.403681812971	27.73	-326.716912647953	28.01	5.17485881800894	31.3600000000001	5047.846084301	27.4900000000002	-12.7564741779906	27.9099999999999	-4.85267795693289	27.1199999999999	-0.281919594954161	27.46	46.1216003449181	27.1900000000001	7.4953671160074	27.8000000000002	60.5979400710339	27.2599999999998	6.16778271205476	27.6100000000001	94.8805369470165	27.4699999999998	7.7263836540169	28.2599999999998	151.480941956038	27.4899999999998	7.01448621998679	29.2199999999998	262.083457328004
29.14	104.255113395993	27.8199999999999	26.6831071749039	27.5699999999999	14.370501056078	27.71	386.749376959983	28.5999999999999	-230.737726819029	28.04	-507.767729017019	27.6799999999998	-322.805338141961	28.8499999999999	2528.70235326805	27.6899999999998	-270.206783543017	27.98	-542.671848796999	27.8399999999999	-327.179900349961	28.1200000000001	5.1129849980498	31.6599999999999	5058.94499724207	27.5900000000001	-12.7273908669849	28.02	-4.84484518301542	27.2800000000002	-0.304530924040591	27.5599999999999	46.1460544800048	27.29	7.43486288502027	27.9000000000001	60.5805660829901	27.3800000000001	6.20585209208002	27.71	94.8935634660302	27.5799999999999	7.71613269000682	28.3600000000001	151.470957984998	27.5999999999999	7.03457748693381	29.4099999999999	262.189197748967
29.25	103.922985330996	27.92	26.5400856879978	27.68	14.3268320169909	27.8099999999999	386.941492194069	28.7	-231.121554265997	28.1600000000001	-507.983265170992	27.78	-323.395766135036	28.9599999999998	2528.99905415609	27.79	-270.355574652058	28.0799999999999	-542.939501678006	27.9400000000001	-327.636990855012	28.22	5.06666575302006	31.8099999999999	5069.80418859098	27.7000000000003	-12.7075365219298	28.1700000000001	-4.8413522009696	27.3800000000001	-0.325834954992388	27.6599999999999	46.1615911909803	27.3899999999999	7.36655088599036	28	60.5744125290357	27.4899999999998	6.24549650501649	27.8099999999999	94.8996627120096	27.6799999999998	7.70668973802913	28.4699999999998	151.448956744048	27.6999999999998	7.04563318402052	29.54	262.280194176924
29.35	103.590537819969	28.03	26.3952572558992	27.78	14.279003156048	27.91	387.110090100009	28.8099999999999	-231.506530670003	28.28	-508.202128143012	27.8799999999999	-323.978179092023	29.0699999999999	2529.2954159911	27.8999999999999	-270.504649671011	28.23	-543.210566872972	28.05	-328.097682073007	28.3500000000001	5.03711357100656	32.02	5080.36935258497	27.8000000000002	-12.6893517499411	28.29	-4.84219901193228	27.48	-0.351030403976438	27.7599999999998	46.1705486499113	27.5	7.29230546505732	28.1000000000004	60.5638262800312	27.5899999999997	6.28515001506003	27.9200000000001	94.8969202700027	27.79	7.70123435904679	28.5700000000002	151.418603961019	27.7999999999997	7.05090325095625	29.6399999999999	262.370262409945
29.46	103.257770863024	28.15	26.2511014349229	27.88	14.2302906980376	28.02	387.262981403978	28.9099999999999	-231.885558523004	28.3799999999999	-508.423228875927	27.9799999999998	-324.547055490029	29.2299999999998	2529.59524240509	28	-270.660383037011	28.3399999999999	-543.48061187693	28.1500000000001	-328.561974003946	28.45	5.01712463699278	32.1599999999999	5090.70601818905	27.9000000000001	-12.6725659330305	28.3899999999999	-4.85582933697515	27.5799999999999	-0.381596395982342	27.8600000000001	46.1763402179258	27.5999999999999	7.21436209403237	28.2200000000003	60.5488073350671	27.6900000000001	6.32487116399716	28.02	94.8904975630285	27.8899999999999	7.70011550798699	28.6700000000001	151.387044421995	27.9099999999999	7.04713774791799	29.7399999999998	262.460311085988
29.5600000000001	102.93247500897	28.26	26.1075794309136	27.99	14.1843515210667	28.17	387.401100869056	29.01	-232.258637824998	28.48	-508.64768402198	28.0799999999999	-325.097275160033	29.3699999999999	2529.89263286804	28.0999999999999	-270.822777277999	28.4400000000001	-543.749636688972	28.25	-329.012046668936	28.55	5.00669895006922	32.3200000000002	5100.91563137303	28	-12.6571790699472	28.4899999999998	-4.8744849019613	27.6900000000001	-0.417532928963738	27.9699999999998	46.175552534919	27.6999999999998	7.13272077507554	28.3300000000004	60.5262004610267	27.79	6.35809903701556	28.1700000000001	94.875233168068	27.9899999999998	7.70146135505456	28.7799999999997	151.360650119045	28.0099999999998	7.03452999891852	29.8499999999999	262.549431564935
29.6600000000001	102.616056692	28.36	25.9646912429616	28.0899999999999	14.1365107350566	28.29	387.512044187019	29.1199999999999	-232.632088794958	28.5899999999999	-508.875325237	28.2299999999998	-325.651588789015	29.4699999999998	2530.19945761901	28.1999999999998	-270.991832394088	28.55	-544.008277125954	28.3599999999999	-329.451961564018	28.6500000000001	5.00477658499676	32.5500000000002	5110.91828472104	28.1700000000001	-12.6436968689632	28.5899999999997	-4.89816570495805	27.79	-0.462392848021409	28.0700000000002	46.1764285109894	27.8000000000002	7.03473189003034	28.4300000000003	60.5000458050426	27.9000000000001	6.38483363206888	28.3099999999999	94.8576355740443	28.0899999999997	7.71002331896398	28.8800000000001	151.337501432977	28.1799999999998	7.0107894910052	29.9699999999998	262.634447115033
29.77	102.302890426927	28.4599999999999	25.8271180819065	28.24	14.0867683380748	28.4	387.605299090069	29.25	-233.012819080955	28.71	-509.106430753945	28.3399999999999	-326.209996376974	29.5799999999999	2530.50118766203	28.3	-271.16541481405	28.6499999999999	-544.258645040941	28.47	-329.881718688966	28.76	5.00551555205675	32.71	5120.634108584	28.3000000000002	-12.6334654220273	28.6999999999998	-4.92448789100308	27.8900000000003	-0.510564844034889	28.1799999999998	46.1827769900083	27.9000000000001	6.93682693906794	28.5300000000002	60.4710734280616	28	6.41010577101042	28.4100000000003	94.8471578869885	28.2599999999998	7.72950590499022	28.98	151.313064587953	28.29	6.97820673792648	30.0900000000001	262.715357735033
29.87	101.994631873936	28.5699999999999	25.6975853579888	28.3499999999999	14.0593339460793	28.5	387.680865579	29.4099999999999	-233.400828681056	28.8099999999999	-509.336153985942	28.4399999999998	-326.767037936975	29.6799999999998	2530.79901587409	28.4099999999999	-271.34729347199	28.75	-544.499384040023	28.5699999999999	-330.306946495966	28.8600000000001	5.00622501908765	32.8499999999999	5130.108474385	28.4000000000001	-12.6261563319758	28.7999999999997	-4.95997160203387	28	-0.562048917004176	28.29	46.1930053419337	28.0100000000002	6.83900592002828	28.6300000000001	60.4325313120171	28.1100000000001	6.43524844201693	28.52	94.8343470020063	28.3599999999997	7.75064517699775	29.1399999999999	151.289364448985	28.3899999999999	6.93771696694512	30.1900000000001	262.79597521193
29.98	101.687301384914	28.67	25.5767964029019	28.4499999999999	14.0384562470217	28.61	387.739312286044	29.51	-233.796195032028	28.9100000000001	-509.570762190947	28.54	-327.325301816018	29.78	2531.0929422551	28.51	-271.532472499075	28.8499999999999	-544.735793433006	28.6800000000001	-330.714673164039	28.96	5.00959581802363	33.0099999999998	5139.54690285595	28.5	-12.6174469919533	28.9000000000001	-4.99809669599927	28.0999999999999	-0.614866001001246	28.5	46.2158600009843	28.1100000000001	6.73866354907204	28.7400000000002	60.3804274570621	28.2799999999997	6.45199449206757	28.6200000000003	94.8241334310751	28.46	7.77331916003732	29.29	151.270754309962	28.5	6.89281375900919	30.3600000000001	262.87357954493
30.14	101.383533112994	28.77	25.4640478859756	28.55	14.0198367580524	28.71	387.782361897052	29.6199999999999	-234.191816015027	29.02	-509.810255367938	28.6399999999999	-327.877469126975	29.8799999999999	2531.37113342905	28.6099999999999	-271.720951895986	28.96	-544.966273457021	28.78	-331.108641349942	29.0599999999999	5.00266185702003	33.1500000000001	5148.81871255	28.6100000000001	-12.6113516449777	29	-5.03886317403612	28.2000000000003	-0.667284755991204	28.5999999999999	46.2422847609787	28.21	6.64655599200614	28.8400000000001	60.3226953860485	28.3800000000001	6.46493271801774	28.7200000000003	94.8193717600816	28.5699999999997	7.80196993605387	29.3899999999999	151.257234169975	28.5999999999999	6.84671363501366	30.52	262.946312754025
30.25	101.083266256978	28.87	25.358191583905	28.65	14.0126196899928	28.8099999999999	387.808291725037	29.72	-234.587691629031	29.1400000000001	-510.044826035028	28.75	-328.435277731046	29.99	2531.63885075503	28.7099999999998	-271.906246509047	29.0599999999999	-545.186163882931	28.8800000000001	-331.488686470038	29.21	4.98483679007222	33.3499999999999	5157.88001221404	28.71	-12.6156238990234	29.1599999999999	-5.07588170000872	28.3000000000002	-0.717476821023411	28.6999999999998	46.2779988339435	28.3200000000002	6.56640765203065	28.9400000000001	60.2593350990901	28.4899999999998	6.47513801504829	28.8200000000002	94.8172074050717	28.6700000000001	7.83659750300103	29.4899999999998	151.239805819046	28.6999999999998	6.79941659495853	30.6399999999999	263.021419325014
30.35	100.782455361013	28.9699999999999	25.263786646974	28.76	14.0028066809919	28.91	387.832182192028	29.8199999999999	-234.983799928955	29.26	-510.274309118927	28.8499999999999	-328.998727629028	30.1599999999999	2531.89609423305	28.8199999999999	-272.088180617061	29.1600000000001	-545.395464711987	28.99	-331.862394577001	29.3099999999999	4.95816372904301	33.5700000000002	5166.73080184603	28.8100000000004	-12.6116999970236	29.29	-5.10934077499314	28.4000000000001	-0.76544219700736	28.7999999999997	46.3212621949651	28.4200000000001	6.49821852800869	29.0400000000004	60.1909052160181	28.5899999999997	6.4834399670417	28.9200000000001	94.8176403639991	28.77	7.87688199000058	29.5900000000001	151.219945781008	28.7999999999997	6.75393973699556	30.7600000000002	263.093897698923
30.45	100.48195463196	29.1	25.1789851099602	28.86	13.9903977320728	29.01	387.861844023064	29.9199999999998	-235.381605293014	29.3599999999999	-510.498869692015	28.9599999999998	-329.567255192046	30.3199999999999	2532.14871600301	28.9199999999998	-272.266754220027	29.27	-545.607395235947	29.0899999999999	-332.236312004966	29.4200000000001	4.91745163708401	33.7199999999998	5175.41250621605	28.9200000000001	-12.6071393319762	29.3899999999999	-5.13924040001257	28.5100000000002	-0.813769911019335	28.9000000000001	46.3686614839389	28.5300000000002	6.44418937906721	29.1500000000001	60.1238202430068	28.6900000000001	6.48983857399799	29.0300000000002	94.8150127629788	28.8799999999997	7.91804206198776	29.6900000000001	151.197654057	28.9099999999999	6.70703312300702	30.8600000000001	263.163747873932
30.5600000000001	100.183461365987	29.2199999999999	25.1073037029528	28.9599999999999	13.9768600810157	29.18	387.889466492993	30.02	-235.788205226982	29.46	-510.721891413027	29.0599999999999	-330.137816516071	30.4299999999998	2532.38763459001	29.02	-272.438103886998	29.3699999999999	-545.818365079981	29.21	-332.610438754045	29.52	4.86483182805841	33.8600000000001	5183.80237192196	29.02	-12.6019419039949	29.5	-5.15505424493767	28.6100000000001	-0.856558859027245	29.0099999999998	46.4225443059831	28.6300000000001	6.40203551404284	29.2600000000002	60.0619136259866	28.79	6.48958933106769	29.1600000000003	94.8042905259854	28.98	7.9613305380235	29.8000000000002	151.167584352947	29.0099999999998	6.66194669099696	30.96	263.230061214017
30.6600000000001	99.8883820000174	29.3199999999999	25.0464897349048	29.0599999999999	13.9528353140577	29.33	387.915770631025	30.1299999999999	-236.20359973097	29.5699999999999	-510.94320593802	29.2199999999998	-330.71041160099	30.53	2532.61284999303	29.1699999999998	-272.601401081033	29.48	-546.028374241928	29.3199999999999	-332.992127503985	29.6200000000001	4.80741782507721	34.0299999999997	5191.99922698499	29.1700000000001	-12.6050338169534	29.5999999999999	-5.16078907401152	28.7200000000003	-0.893809041031091	29.1100000000001	46.4829106609841	28.73	6.37175693304926	29.3800000000001	60.0045071520299	28.9000000000001	6.48275078106053	29.2800000000002	94.7905077300675	29.0899999999997	8.00861924903984	29.9000000000001	151.12781705102	29.1700000000001	6.62074599392781	31.0700000000002	263.293746354975
30.77	99.595310097925	29.43	24.9965848929605	29.2299999999999	13.9254236330544	29.4399999999999	387.948237040973	30.27	-236.611794254031	29.6800000000001	-511.162981610028	29.3399999999999	-331.280713435035	30.6499999999999	2532.82149994209	29.27	-272.761570325088	29.5799999999999	-546.244059528021	29.4200000000001	-333.387784056981	29.73	4.74626955303847	34.2199999999998	5200.00307140504	29.27	-12.6112062389439	29.6999999999998	-5.15644488598355	28.8200000000002	-0.927164281961268	29.25	46.540775185008	28.8400000000001	6.36442009704297	29.48	59.9475606750275	29	6.47338856003898	29.3900000000003	94.7761188980394	29.1900000000001	8.05041669195816	30	151.080271769047	29.2799999999997	6.58594715696381	31.1700000000001	263.360334122922
30.87	99.3122079439672	29.53	24.9529079669628	29.3399999999999	13.8946250380059	29.54	387.98230169607	30.3999999999999	-237.014105964022	29.78	-511.380940198933	29.4399999999998	-331.841947750036	30.76	2533.02811343303	29.3799999999999	-272.918611621094	29.6800000000001	-546.463309085993	29.52	-333.797408413943	29.8300000000002	4.68138701398857	34.48	5207.98034480504	29.3700000000003	-12.6256679999415	29.7999999999997	-5.14429909503633	28.9300000000003	-0.955404854039443	29.3600000000001	46.5915834909083	28.9400000000001	6.3671612959979	29.5800000000004	59.9007689810378	29.0999999999999	6.45670479400451	29.4900000000002	94.7516709250067	29.29	8.08301836195824	30.1700000000001	151.025677771031	29.3800000000001	6.55503405596392	31.29	263.427470425995
30.97	99.0413995249355	29.63	24.9154589560021	29.4399999999999	13.8446882160679	29.64	388.017964594042	30.5	-237.410534862988	29.8799999999999	-511.58871693201	29.54	-332.399574533042	30.8599999999999	2533.2314975891	29.4799999999998	-273.068378599078	29.78	-546.677000088948	29.6199999999999	-334.215372123026	29.9300000000001	4.62093739599823	34.7199999999998	5215.74335681998	29.7900000000004	-12.6487475019985	29.9099999999999	-5.1178315609377	29.0300000000002	-0.975164994997613	29.46	46.637673750979	29.04	6.37595464309015	29.6900000000001	59.8733706970052	29.1999999999998	6.43113354703928	29.5900000000001	94.7266169180239	29.3999999999996	8.11012876295081	30.29	150.967700782985	29.48	6.52707146196008	31.4299999999998	263.491832964974
31.14	98.7736878610121	29.73	24.8745788059068	29.54	13.7929540690038	29.74	388.062332255004	30.5999999999999	-237.802652879054	29.99	-511.785363499939	29.6499999999999	-332.946274894994	30.9699999999998	2533.43374930705	29.5799999999999	-273.218378134061	29.8899999999999	-546.881432989949	29.73	-334.657438212048	30.03	4.56018884801779	34.8600000000001	5223.26652463403	29.8900000000003	-12.6847673490147	30.0099999999998	-5.08356242403352	29.1300000000001	-0.986444705972644	29.5599999999999	46.6737128929253	29.1799999999998	6.39080013706916	29.7900000000004	59.8653658220201	29.2999999999997	6.40494197307362	29.7000000000003	94.7010467900782	29.5	8.13139894000869	30.4000000000001	150.906340806955	29.5799999999999	6.50836905697361	31.5300000000002	263.552228797948
31.27	98.5156357769483	29.8399999999999	24.8332206499526	29.64	13.7426988200104	29.85	388.113681991968	30.71	-238.197562131973	30.1500000000001	-511.97182821295	29.75	-333.492475754042	31.0799999999999	2533.63657532202	29.6799999999998	-273.368610223997	29.99	-547.083860117937	29.8299999999999	-335.123606682942	30.1900000000001	4.49914137107044	35.0299999999997	5230.61274533006	30	-12.7278614979787	30.1700000000001	-5.04924995902911	29.2800000000002	-0.987757721986782	29.6599999999999	46.7020067679869	29.29	6.40513005203047	29.8900000000003	59.8728128320545	29.4099999999999	6.37920496603783	29.8000000000002	94.6787299629932	29.5999999999999	8.13775736901334	30.5	150.852126248992	29.6900000000001	6.49571032192853	31.6399999999999	263.609850866942
31.37	98.2541409199484	29.9399999999999	24.7913844879122	29.75	13.6939224680646	29.95	388.173736489989	30.8099999999999	-238.595262622994	30.27	-512.152497344005	29.8499999999999	-334.026527704964	31.2099999999998	2533.84495757007	29.79	-273.518015635091	30.0999999999999	-547.281689372994	29.9300000000001	-335.596000928035	30.3199999999999	4.4421801860608	35.1900000000001	5237.89380415803	30.1600000000003	-12.7798817489975	30.3099999999999	-5.02516772894523	29.3800000000001	-0.986129074021846	29.77	46.7252674089877	29.3899999999999	6.41363683098461	30	59.8909415210755	29.5099999999998	6.36293123500309	29.9000000000001	94.6610584380778	29.71	8.13395546697393	30.6100000000001	150.811576330057	29.79	6.48909525693853	31.75	263.659149072964
31.47	97.9932487420001	30.11	24.7436337239151	29.8499999999999	13.6430208640377	30.05	388.226389714987	30.9099999999999	-238.988868649017	30.3699999999999	-512.327535969007	29.9599999999998	-334.548430746054	31.3499999999999	2534.05889604903	29.8899999999999	-273.670854007037	30.25	-547.474920752961	30.04	-336.067199477952	30.4200000000001	4.3834633059987	35.4200000000001	5244.98004858901	30.2800000000002	-12.8377282029533	30.4099999999999	-5.00807403898307	29.48	-0.981558759008294	29.8699999999999	46.7434948169512	29.4900000000002	6.41632047404528	30.1000000000004	59.9239634740343	29.6100000000001	6.35612077905989	30.0100000000002	94.640363668077	29.8099999999999	8.12031310499606	30.71	150.783214524949	29.8899999999999	6.48613610098892	31.8600000000001	263.70522613297
31.58	97.7289137899788	30.2099999999999	24.6926937689977	29.9499999999999	13.5984523089974	30.18	388.265331944012	31.01	-239.384470390974	30.47	-512.496779013986	30.0599999999999	-335.057957518984	31.4699999999998	2534.27253862003	29.9899999999998	-273.824991770084	30.3499999999999	-547.653301260993	30.1400000000001	-336.53799936701	30.52	4.32818176307137	35.6199999999999	5251.91386321501	30.3800000000001	-12.9014008570039	30.5099999999998	-4.99796888902893	29.5799999999999	-0.969624799949997	29.98	46.7582816210097	29.5900000000001	6.41313176402036	30.21	59.9718786930907	29.7199999999998	6.35744060605248	30.1700000000001	94.6247327860874	29.9200000000001	8.09647128903634	30.8099999999999	150.767040836058	30	6.48012275496512	32.3099999999999	263.747980891026
31.6800000000001	97.4634184119623	30.3199999999999	24.6350478919339	30.05	13.5587495660729	30.3199999999999	388.296872898991	31.1199999999999	-239.775977668046	30.5799999999999	-512.651664622013	30.2299999999998	-335.558942916009	31.5699999999999	2534.4949667591	30.0899999999999	-273.980428922073	30.45	-547.824853779957	30.3	-337.001057228008	30.6200000000001	4.28344908198142	35.79	5258.78584422696	30.4900000000002	-12.9708997139915	30.6099999999997	-4.9951851079868	29.6800000000003	-0.957533095970575	30.0799999999999	46.7706172099724	29.6999999999998	6.40521263198934	30.3300000000004	60.0226395480377	29.8199999999997	6.36591298598432	30.29	94.6191998669974	30.02	8.06117719798749	30.9099999999999	150.763281635022	30.0999999999999	6.47776532093758	32.5	263.792546560921
31.78	97.1968234130145	30.42	24.5707377819144	30.16	13.52985037704	30.42	388.320291550031	31.26	-240.16745669303	30.6800000000001	-512.797888593013	30.3299999999999	-336.051386935992	31.6699999999998	2534.73428803807	30.1999999999998	-274.152602228014	30.5599999999999	-547.991178072948	30.4100000000001	-337.448963751967	30.73	4.24435306103987	35.9400000000001	5265.61232804704	30.5900000000001	-13.037298669019	30.71	-4.99571593093151	29.79	-0.943304585007354	30.2399999999998	46.7805779509263	29.8000000000002	6.38995779604556	30.4400000000001	60.0760874859816	29.9200000000001	6.38720161202855	30.3900000000003	94.6187308360322	30.1299999999997	8.01430885803711	31.02	150.774415910973	30.2599999999998	6.47621053292369	32.6500000000001	263.837228754028
31.89	96.9290679889809	30.52	24.50178972299	30.26	13.5093294360331	30.52	388.33779538902	31.3699999999999	-240.565150999032	30.78	-512.929755126947	30.4299999999998	-336.528515309965	31.77	2534.97056150809	30.3	-274.325842367034	30.6600000000001	-548.147749187933	30.51	-337.88846621303	30.8300000000002	4.21089370001937	36.1100000000001	5272.27589483005	30.7000000000003	-13.1168109179498	30.8199999999997	-4.99956136002311	29.8900000000003	-0.926939265013971	30.3499999999999	46.7971492070092	29.9000000000001	6.36736725402898	30.5400000000004	60.1322225080594	30.02	6.41724084698581	30.5	94.6186092650123	30.25	7.96535776999008	31.1700000000001	150.797964675007	30.3699999999999	6.4711312519421	32.8099999999999	263.881367768931
31.99	96.6521898569681	30.62	24.4282037180028	30.38	13.5063309480756	30.62	388.353948446024	31.47	-240.967743415013	30.8900000000001	-513.050837546984	30.53	-337.003818642984	31.8699999999999	2535.20763241102	30.3999999999999	-274.500149341065	30.76	-548.289370713974	30.6199999999999	-338.319400029945	30.9400000000001	4.18102789103614	36.6599999999999	5278.76343540299	30.8000000000002	-13.1932232650342	30.9200000000001	-5.00339763902957	29.9900000000002	-0.909845991031943	30.46	46.8226691529026	30.0100000000002	6.33708671500699	30.6400000000003	60.1789754670108	30.1300000000001	6.45446475505196	30.6000000000004	94.6164058959766	30.3599999999997	7.91785245098708	31.2799999999997	150.828764612015	30.4699999999998	6.46504360202016	32.9099999999999	263.927317696016
32.13	96.3745005379906	30.7199999999999	24.3518277319481	30.4799999999999	13.5208549160097	30.72	388.368750720019	31.5699999999999	-241.375233943018	31	-513.169500625963	30.6399999999999	-337.477296935049	31.9699999999998	2535.44550074707	30.51	-274.680608952053	30.8699999999999	-548.430361889928	30.72	-338.74176520203	31.04	4.14003443904676	36.7799999999997	5285.20764035204	30.9100000000003	-13.2589763179567	31.02	-5.00983934398391	30.0900000000001	-0.893557575977866	30.5599999999999	46.8519278689428	30.1700000000001	6.30529360603305	30.75	60.2135222439983	30.29	6.49321362504907	30.7000000000003	94.6145499880231	30.46	7.8682643850243	31.3899999999999	150.863149994052	30.5700000000002	6.45794758395368	33.04	263.978400835981
32.26	96.1051970119797	30.8299999999999	24.2838284909794	30.5799999999999	13.5582448530158	30.83	388.388647508009	31.6800000000001	-241.772785528042	31.1500000000001	-513.286692670931	30.7399999999998	-337.943428660992	32.0899999999999	2535.68206961904	30.6099999999999	-274.864710195061	30.97	-548.570722713976	30.8199999999999	-339.145483779021	31.1800000000001	4.09919919900403	37.0099999999998	5291.57119541105	31.0100000000002	-13.3161734779605	31.1700000000001	-5.01627189998999	30.2000000000003	-0.878074017009567	30.6599999999999	46.8849253559256	30.27	6.27198792903982	30.8500000000004	60.235862839022	30.4000000000001	6.53348745606763	30.8000000000002	94.6181655350529	30.5699999999997	7.81694252896159	31.4899999999998	150.901120819981	30.6799999999998	6.44428780799444	33.1799999999998	264.034617188941
32.36	95.8350822990042	30.93	24.2197451919992	30.68	13.608291434025	30.93	388.410722233061	31.79	-242.170149190997	31.3	-513.401465374955	30.8399999999999	-338.410207070979	32.2299999999998	2535.91563229008	30.7099999999998	-275.048589638004	31.0699999999999	-548.704849906017	30.9300000000001	-339.530499133957	31.3	4.05852217204483	37.1500000000001	5297.788571615	31.1600000000003	-13.3666665469718	31.29	-5.01493703097822	30.3000000000002	-0.868591984044542	30.7599999999998	46.9182482529504	30.3699999999999	6.23558652807787	30.96	60.2459972529914	30.5	6.57522770404739	30.9100000000003	94.6234831180846	30.6700000000001	7.77258333403097	31.5900000000001	150.932148683978	30.7799999999997	6.4232765619181	33.3499999999999	264.096880699981
32.46	95.578665186963	31.03	24.1595778339843	30.79	13.6709946560813	31.03	388.437891471995	31.8899999999999	-242.557573910972	31.4100000000001	-513.51365403093	30.9499999999998	-338.878180291999	32.3699999999999	2536.14120682607	30.8099999999999	-275.22904687703	31.23	-548.839995794992	31.03	-339.914687873033	31.4000000000001	4.01216136901894	37.29	5303.83846542099	31.2800000000002	-13.4086037229508	31.4000000000001	-5.01412464802797	30.4100000000003	-0.858004887959396	30.8699999999999	46.9490948900102	30.4699999999998	6.19079483908536	31.0600000000004	60.2535630870307	30.5999999999999	6.61471457999596	31.0100000000002	94.6291107330808	30.77	7.73043538401907	31.6999999999998	150.949780188967	30.8800000000001	6.39491384697521	33.5500000000002	264.160587096967
32.5600000000001	95.3336216859952	31.13	24.1060518269478	30.89	13.7546196750691	31.18	388.476645124001	31.99	-242.94378306206	31.51	-513.622980408968	31.05	-339.347348324054	32.4799999999998	2536.35232170404	30.9199999999998	-275.407717273993	31.3499999999999	-548.978272233967	31.1300000000001	-340.298049996022	31.51	3.9611431150206	37.5299999999997	5309.89590078195	31.3800000000001	-13.4450849079713	31.5	-5.01707644696126	30.5100000000002	-0.847956555048768	30.9699999999998	46.9752490519113	30.5799999999999	6.14867932608831	31.2200000000003	60.2497499850188	30.6999999999998	6.64558427104112	31.1600000000003	94.6427169279787	30.8799999999997	7.69049867801641	31.8000000000002	150.958549114989	30.9899999999998	6.36149017691423	33.6599999999999	264.225635226012
32.6700000000001	95.102275786985	31.24	24.0444973779859	31	13.8507081860553	31.3	388.53329291203	32.0999999999999	-243.322686464012	31.6099999999999	-513.731391922988	31.1599999999999	-339.822340759042	32.5799999999999	2536.54778404507	31.02	-275.58509903804	31.45	-549.125608883969	31.28	-340.681073840983	31.6100000000001	3.905467411073	37.6999999999998	5315.915506274	31.48	-13.4758017389913	31.6099999999997	-5.02379242800544	30.6199999999999	-0.838446982015739	31.0700000000002	46.9951181089527	30.6799999999998	6.10923998806356	31.3200000000002	60.2345579470693	30.8099999999999	6.66916977104393	31.29	94.6547586820543	30.98	7.65068052601237	31.9000000000001	150.95845546	31.0900000000001	6.32912028800092	33.7800000000002	264.292126242026
32.77	94.8806478400002	31.3399999999999	23.9749144869847	31.0999999999999	13.9435088790378	31.4	388.601525113017	32.25	-243.700374296054	31.72	-513.845155829017	31.26	-340.307888139023	32.6799999999998	2536.72759385006	31.1799999999998	-275.761192168034	31.5599999999999	-549.278306198971	31.3900000000001	-341.065474324978	31.71	3.84782508808712	37.9000000000001	5321.86391015	31.5800000000004	-13.5010625780296	31.71	-5.03533137600698	30.7200000000003	-0.82298184395313	31.1799999999998	47.013858952937	30.7800000000002	6.07953499104497	31.4300000000003	60.2201426810325	30.9099999999999	6.69113477101746	31.3900000000003	94.6653259080676	31.0899999999997	7.61530103397945	32.0099999999998	150.950962755019	31.1900000000001	6.29109407691431	33.9000000000001	264.354926932015
32.87	94.6645563100219	31.4399999999999	23.8965998219101	31.24	14.029509317993	31.51	388.681341729011	32.3699999999999	-244.065678228026	31.8199999999999	-513.958576327923	31.3699999999999	-340.796671575049	32.79	2536.88364354707	31.29	-275.924462595071	31.6600000000001	-549.434764414968	31.49	-341.451251446983	31.8099999999999	3.78747159106752	38.04	5327.666536268	31.6900000000001	-13.5214936640295	31.8099999999999	-5.04466142297133	30.8200000000002	-0.807250610023402	31.2799999999997	47.0279818589461	30.8800000000001	6.05401873804112	31.5300000000002	60.2065546599988	31.0099999999998	6.70243053104969	31.4900000000002	94.6733475890369	31.27	7.58016206896173	32.1500000000001	150.933592010006	31.2999999999997	6.25062806591359	34	264.414538743949
32.98	94.4540619999543	31.55	23.81019659299	31.3399999999999	14.1038553530279	31.61	388.770866854998	32.47	-244.418576314047	31.9200000000001	-514.077349219974	31.4699999999998	-341.288691067007	32.8899999999999	2537.02822866308	31.3899999999999	-276.08565511207	31.76	-549.594983530938	31.5899999999999	-341.846488712008	31.9100000000001	3.72295015404234	38.23	5333.42482769399	31.7900000000004	-13.5260906339454	31.9099999999999	-5.05881443802991	30.9300000000003	-0.791253281022364	31.3899999999999	47.0432060369603	30.9900000000002	6.03269123007522	31.6400000000003	60.1937938860146	31.1100000000001	6.70413194609409	31.6000000000004	94.6759691390753	31.3999999999996	7.54526363300556	32.27	150.908822215001	31.4099999999999	6.20963051392209	34.1100000000001	264.464265728975
33.14	94.2491649090016	31.65	23.7129936149358	31.4499999999999	14.1622569260562	31.71	388.863482190004	32.5799999999999	-244.759090498974	32.02	-514.197901180978	31.5699999999999	-341.782188178058	33	2537.15750395804	31.4899999999998	-276.240510081038	31.8699999999999	-549.764358305993	31.7	-342.243929232041	32.01	3.65630388603222	38.3899999999999	5339.09548593601	31.8900000000003	-13.5258578519597	32.0099999999998	-5.07407228496959	31.0300000000002	-0.773156903051131	31.4899999999998	47.0595314880029	31.0900000000001	6.01770400703572	31.7400000000002	60.1882748630942	31.2599999999998	6.69623901399063	31.7000000000003	94.6756198139838	31.5	7.50707720999344	32.3899999999999	150.887097723967	31.5099999999998	6.16800417799368	34.27	264.515035754016
33.26	94.0472962719241	31.75	23.6031429219565	31.55	14.204714038101	31.8099999999999	388.959187734031	32.6800000000001	-245.087220784058	32.1600000000001	-514.322691886946	31.6699999999998	-342.272205009976	33.1399999999999	2537.26485328002	31.5899999999999	-276.386452705083	31.97	-549.937692328967	31.8	-342.643573006967	32.1200000000001	3.59664428799533	38.6700000000001	5344.688139347	32	-13.5283547090239	32.1700000000001	-5.08782038696154	31.1300000000001	-0.756560511035786	31.5900000000001	47.0787642029791	31.1999999999998	6.00796999901831	31.8400000000001	60.1742025220346	31.3600000000001	6.68129142604812	31.8099999999999	94.6698703580751	31.5999999999999	7.47185349803203	32.5	150.870217029023	31.6100000000001	6.12574905699148	34.4299999999998	264.566848819982
33.37	93.8467587899368	31.85	23.4833390479707	31.65	14.219086247067	31.92	389.046765837065	32.78	-245.418482071045	32.3	-514.449426735951	31.77	-342.764263088043	33.3	2537.35442745506	31.6899999999998	-276.518791015064	32.0699999999999	-550.106962715972	31.9100000000001	-343.045363409033	32.23	3.53472652500386	38.8400000000001	5350.17886254502	32.1600000000003	-13.5315371119304	32.29	-5.10267332197145	31.2800000000002	-0.737042125024345	31.6900000000001	47.1053832959569	31.3000000000002	6.00343998701192	31.9500000000003	60.1515768630634	31.4699999999998	6.66397513998618	31.9100000000003	94.6535967760838	31.71	7.44084531902445	32.5999999999999	150.856381637027	31.71	6.09510740594033	34.54	264.619704926986
33.47	93.6475524629259	31.9599999999999	23.3557929989274	31.76	14.2123066560771	32.02	389.129133075016	32.8899999999999	-245.743123339025	32.4300000000001	-514.584463319011	31.8799999999999	-343.248849708971	33.4199999999998	2537.42622648406	31.8	-276.646080410046	32.23	-550.275045372928	32.01	-343.448655168004	32.3300000000002	3.47766412005512	38.9899999999998	5355.63549649203	32.2800000000002	-13.5353457529845	32.3899999999999	-5.12263785094547	31.3800000000001	-0.714601743993626	31.7999999999997	47.1393887669365	31.4000000000001	6.0041139720397	32.0500000000002	60.1165644410457	31.5699999999997	6.64434870100195	32.0100000000002	94.639404155032	31.8099999999999	7.40061613601029	32.71	150.844105603028	31.8200000000002	6.07686693297183	34.6599999999999	264.672690130965
33.5700000000001	93.4455127229512	32.11	23.2205464599247	31.86	14.1868005750894	32.18	389.203372874022	32.99	-246.070895609023	32.53	-514.727691748931	31.9799999999998	-343.737066152016	33.53	2537.48025036703	31.8999999999999	-276.771223482001	32.3399999999999	-550.437415344959	32.1099999999999	-343.846038976039	32.4400000000001	3.42545707303543	39.1599999999999	5361.02959962204	32.3800000000001	-13.5397806319588	32.5	-5.13931762202446	31.48	-0.691573384983712	31.9000000000001	47.1815245479092	31.5	6.01507242299704	32.1500000000001	60.06995250209	31.6700000000001	6.62145200601572	32.1700000000001	94.6197214840367	31.9099999999999	7.36065745002179	32.8099999999999	150.839842322966	31.9200000000001	6.07102764092815	34.7800000000002	264.730408703031
33.6700000000001	93.2429635599874	32.2199999999999	23.0775994328951	31.9599999999999	14.1427611520157	32.3099999999999	389.267919036001	33.0999999999999	-246.401300325033	32.6400000000001	-514.879390257988	32.0799999999999	-344.222138147984	33.6299999999999	2537.52348229602	32	-276.892584868051	32.4400000000001	-550.591960780935	32.23	-344.237514833026	32.54	3.38839740504682	39.3099999999999	5366.31580050903	32.48	-13.5529770819858	32.5999999999999	-5.149577380962	31.5900000000001	-0.665889127958508	32	47.2340068539552	31.6100000000001	6.02704612708749	32.3100000000004	60.0101265530384	31.77	6.60164886403436	32.3400000000001	94.5945487620747	32.0099999999998	7.32096926196846	32.9099999999999	150.83905801805	32.0299999999997	6.0750734019166	34.9000000000001	264.794655381024
33.78	93.0375809839461	32.3199999999999	22.9299405779102	32.0599999999999	14.0817779760027	32.41	389.324136990012	33.25	-246.742077032991	32.76	-515.037611431012	32.2199999999998	-344.694705564052	33.7299999999998	2537.55711514907	32.1799999999998	-277.011799931074	32.55	-550.734982133918	32.3499999999999	-344.625385608992	32.6400000000001	3.36100875904322	39.54	5371.55035122998	32.5800000000004	-13.5752434649703	32.6999999999998	-5.15341712798545	31.6900000000001	-0.637548972008517	32.1100000000001	47.2991738579367	31.71	6.0400350830605	32.4100000000003	59.9370865960509	31.8800000000001	6.58337333902637	32.4400000000001	94.5708595210135	32.1199999999999	7.28525607905794	33.02	150.845418418044	32.1700000000001	6.09269274593771	35.0100000000002	264.862056753941
33.88	92.829364994941	32.42	22.7865256159703	32.17	14.0180127710892	32.51	389.370661308021	33.4099999999999	-247.085486187984	32.8599999999999	-515.202355269025	32.3399999999999	-345.157876429994	33.8399999999999	2537.58114892503	32.28	-277.13137967703	32.6499999999999	-550.875836266982	32.46	-345.005145179016	32.75	3.34060030104411	39.77	5376.69593751696	32.6900000000001	-13.6062714179843	32.8099999999999	-5.15289180998479	31.79	-0.610263322982973	32.2399999999998	47.3719450349108	31.8200000000002	6.04588841008535	32.5100000000002	59.8468911069858	31.98	6.56662543099173	32.54	94.5485638460468	32.2599999999998	7.24800476996279	33.1799999999998	150.865963532965	32.2799999999997	6.12079250993247	35.1300000000001	264.932612819962
33.99	92.6185309539278	32.53	22.6480578809287	32.3199999999999	13.9514655370476	32.62	389.408935520009	33.51	-247.438629908061	32.97	-515.374844670987	32.4399999999998	-345.615861603051	33.9399999999998	2537.59846866308	32.3899999999999	-277.255313785986	32.75	-551.014523180015	32.5599999999999	-345.376793544006	32.8500000000001	3.3302641680848	39.9200000000001	5381.77750003103	32.7900000000004	-13.645434702994	32.9099999999999	-5.15503329495459	31.8900000000003	-0.575197655052762	32.3499999999999	47.4573382689414	31.9200000000001	6.05350636408275	32.6200000000003	59.7426111099821	32.0799999999999	6.56487378807924	32.6400000000003	94.5287327569986	32.3599999999997	7.21353544099657	33.3000000000002	150.890164954035	32.3800000000001	6.15615617300591	35.2600000000002	265.007516520996
34.15	92.4181812159759	32.63	22.5092629819983	32.43	13.8877432990512	32.72	389.434064008015	33.6099999999999	-247.801144436039	33.0799999999999	-515.554805046918	32.54	-346.068661084018	34.05	2537.6117378471	32.4899999999998	-277.380401854998	32.8599999999999	-551.143790542938	32.6600000000001	-345.732909230946	32.96	3.33145712602345	40.0799999999999	5386.835969392	32.9000000000001	-13.6928313139606	33.0099999999998	-5.15280971603715	32	-0.53754863802169	32.4499999999998	47.5480298229058	32.02	6.06130578898956	32.7200000000003	59.6242466050398	32.1799999999998	6.56695991403922	32.75	94.5050897090596	32.46	7.18659950996425	33.4099999999999	150.918022682959	32.4899999999998	6.19006823194468	35.4000000000001	265.091769416017
34.25	92.2283157809716	32.74	22.3728521029898	32.53	13.8219919090261	32.83	389.452665075964	33.72	-248.173007825017	33.1900000000001	-515.745844414937	32.6499999999999	-346.521185387019	34.1999999999998	2537.6209564771	32.5899999999999	-277.510903521033	32.96	-551.261209893028	32.77	-346.093313857978	33.0599999999999	3.33833718605092	40.23	5391.82160048699	33	-13.7502150570299	33.1700000000001	-5.1468860129944	32.0999999999999	-0.497316269957082	32.5499999999997	47.6440196979411	32.1700000000001	6.06928668707951	32.8200000000002	59.4965678020571	32.29	6.57288381000853	32.8500000000004	94.48530324903	32.5699999999997	7.16558516205623	33.52	150.948310653007	32.5900000000001	6.22262593094547	35.5	265.174443637989
34.35	92.0419815339528	32.8399999999999	22.2415506539164	32.63	13.7626696659936	32.93	389.46473872204	33.8199999999999	-248.554220076016	33.3299999999999	-515.945503103012	32.75	-346.978392411984	34.3	2537.63274070604	32.6999999999998	-277.646279729083	33.0599999999999	-551.369011343922	32.8699999999999	-346.458007422029	33.2	3.35103768202316	40.4699999999998	5396.76776506406	33.1700000000001	-13.8175859329976	33.29	-5.12968326199825	32.2000000000003	-0.455518392982412	32.6500000000001	47.7409485749831	32.2800000000002	6.07747730202846	32.9200000000001	59.3607410800132	32.3899999999999	6.58733143700374	32.9500000000003	94.4693733760005	32.6700000000001	7.1493820280466	33.6199999999999	150.979230372059	32.6900000000001	6.2538292689851	35.6100000000001	265.256658302974
34.5	91.8608757749553	32.9399999999999	22.1104530990033	32.74	13.7184963440404	33.04	389.480001592005	33.9199999999998	-248.934339825041	33.4400000000001	-516.156075710001	32.8499999999999	-347.435551619014	34.4199999999998	2537.63873437106	32.8	-277.791222447036	33.1600000000001	-551.475217779966	32.97	-346.819646557947	33.3	3.37175993604433	40.6399999999999	5401.66501675697	33.27	-13.8998935050267	33.3899999999999	-5.10878038801366	32.3000000000002	-0.413793065035861	32.7599999999998	47.837750699955	32.3800000000001	6.08483413600425	33.02	59.2249806240943	32.4899999999998	6.60361733105219	33.0500000000002	94.4616925160062	32.77	7.13673728796493	33.73	151.012580333031	32.79	6.28060832298161	35.71	265.335472946958
34.6	91.6849985029558	33.11	21.9816274099003	32.8399999999999	13.6859595090755	33.18	389.505225207017	34.02	-249.309300858954	33.54	-516.371204644997	32.9499999999998	-347.891074429981	34.52	2537.638937471	32.8999999999999	-277.941039707002	33.27	-551.580560172965	33.0799999999999	-347.178271127973	33.4100000000001	3.39118910301295	40.8000000000002	5406.51104356698	33.3800000000001	-13.9971970779698	33.5	-5.08129024501613	32.4100000000003	-0.372140286003741	32.8600000000001	47.9345024399436	32.48	6.09135719003007	33.1200000000003	59.0931198770477	32.5999999999999	6.62740518498595	33.1700000000001	94.4496555799788	32.8799999999997	7.13714244295716	33.8299999999999	151.049846480987	32.9000000000001	6.30115207798099	35.8400000000001	265.410887569942
34.7	91.5170470499334	33.2199999999999	21.8529639269036	32.9399999999999	13.6626338530732	33.3	389.533638045009	34.1299999999999	-249.679103180029	33.6400000000001	-516.588767431927	33.0599999999999	-348.351677183018	34.6299999999999	2537.62908767601	33.01	-278.082084123071	33.3699999999999	-551.689563473929	33.22	-347.541952473989	33.51	3.40209755302112	40.96	5411.27912735499	33.48	-14.1094966519404	33.5999999999999	-5.0440775800098	32.5100000000002	-0.330135958961364	32.9699999999998	48.0282436479911	32.5799999999999	6.09884371203862	33.2400000000002	58.959504200061	32.6999999999998	6.65329129105885	33.3300000000004	94.4408335800517	32.98	7.1361101720413	33.9299999999998	151.07958199701	33	6.31727154893724	35.9400000000001	265.484596561009
34.8100000000001	91.3653329329236	33.3199999999999	21.7244626479669	33.05	13.6485193741009	33.4	389.569804135022	34.29	-250.05291669504	33.74	-516.805190747959	33.2199999999998	-348.817417809073	34.74	2537.60482807502	33.1699999999998	-278.216930492022	33.48	-551.802227685016	33.3199999999999	-347.910690595995	33.6100000000001	3.39900892606693	41.1500000000001	5416.00293826195	33.5900000000001	-14.2176525330342	33.6999999999998	-5.00027764701372	32.6100000000001	-0.28820418003761	33.0700000000002	48.1161025790016	32.6799999999998	6.1030831940343	33.3400000000001	58.8290509330136	32.7999999999997	6.67405000103827	33.4300000000003	94.435226517021	33.0799999999999	7.13364047396681	34.04	151.110754709975	33.1700000000001	6.33148286192409	36.0500000000002	265.554805179022
34.9100000000001	91.2215446350046	33.42	21.6125841139956	33.15	13.6465196450217	33.5	389.615378863027	34.3999999999999	-250.423001858962	33.8399999999999	-517.021725555992	33.3199999999999	-349.288296309965	34.8999999999999	2537.56615866905	33.28	-278.343004017984	33.5799999999999	-551.923749213984	33.4200000000001	-348.274350918018	33.72	3.3873995820386	41.3299999999999	5420.59462700104	33.6900000000001	-14.3237681219262	33.7999999999997	-4.94989044398153	32.71	-0.246994086978702	33.1799999999998	48.198612803958	32.79	6.10622717806564	33.4500000000003	58.7081745810565	32.9000000000001	6.69847289998415	33.5300000000002	94.4429571330829	33.1799999999998	7.12620483398041	34.1799999999998	151.139698892052	33.29	6.34186737795517	36.1500000000001	265.624886837031
35.01	91.085682154926	33.53	21.5083726009198	33.26	13.6582242550958	33.6	389.671727657969	34.5	-250.797098217959	33.96	-517.238371856934	33.4299999999998	-349.760304571987	35.01	2537.51917856107	33.3799999999999	-278.457793693065	33.6900000000001	-552.050119795922	33.53	-348.646948059013	33.8199999999999	3.37651435506814	41.5900000000001	5425.09150783997	33.7900000000004	-14.4257400170318	33.9099999999999	-4.8947665900414	32.8099999999999	-0.206505680012015	33.3499999999999	48.275774322974	32.8899999999999	6.10827566299577	33.5500000000002	58.5968751430528	33	6.72655998903338	33.6300000000001	94.4589014330859	33.29	7.11894131097779	34.3099999999999	151.162326402982	33.3899999999999	6.35151825895264	36.3000000000002	265.69205984697
35.13	90.9585978139376	33.63	21.4096171039273	33.36	13.6767000990403	33.7	389.73740698907	34.6099999999999	-251.175205772029	34.0599999999999	-517.453906746937	33.53	-350.236550625027	35.1599999999999	2537.46100271508	33.4899999999998	-278.558099114093	33.79	-552.179690380967	33.6300000000001	-349.028425390998	33.9200000000001	3.36180434408107	41.73	5429.52202234699	33.9000000000001	-14.5205679059472	34.0099999999998	-4.84643768993465	32.9200000000001	-0.169953157978853	33.4499999999998	48.3456950519212	32.9900000000002	6.10160155804351	33.6500000000001	58.5008905130735	33.0999999999999	6.74822766700345	33.7400000000002	94.4830594160067	33.3899999999999	7.10790486903079	34.4099999999999	151.189165649953	33.4899999999998	6.35964779394271	36.4099999999999	265.756708330969
35.24	90.8271892569701	33.74	21.3188808289715	33.4699999999999	13.7010011520715	33.8099999999999	389.812335600027	34.71	-251.549774930027	34.1700000000001	-517.668604820983	33.6299999999999	-350.70593318801	35.5899999999999	2537.39181093408	33.5899999999999	-278.653351048092	33.8899999999999	-552.319713299994	33.73	-349.418782914995	34.03	3.33845388502141	41.9000000000001	5433.84646618597	34	-14.608153794029	34.1700000000001	-4.79337213698727	33.02	-0.134049773009792	33.5599999999999	48.4133928739539	33.0999999999999	6.09466573598638	33.7600000000002	58.4153532960272	33.2599999999998	6.77381642299224	33.8400000000001	94.5208964560607	33.4899999999998	7.08834409203973	34.5099999999998	151.220216633988	33.5900000000001	6.37487424194205	36.52	265.81422801894
35.35	90.6914564830004	33.8399999999999	21.2242193949805	33.5699999999999	13.7313205630107	33.91	389.899511323051	34.8099999999999	-251.918989967976	34.3399999999999	-517.883264919988	33.7299999999998	-351.167943980045	35.79	2537.31640535	33.6899999999998	-278.743549496085	34	-552.473493409934	33.8299999999999	-349.813452191938	34.2	3.31712063007217	42.0500000000002	5438.11458446896	34.1600000000003	-14.6867438750178	34.29	-4.74120587296056	33.1199999999999	-0.098795523967965	33.6599999999999	48.4766515779711	33.1999999999998	6.08746819500539	33.8600000000001	58.3354932850852	33.3699999999999	6.79696244708339	33.9500000000003	94.5647440070161	33.5899999999997	7.06187079401843	34.6199999999999	151.259762671998	33.6999999999998	6.39660223794181	36.6300000000001	265.864618909973
35.45	90.5549338439187	33.9399999999999	21.1348517709666	33.67	13.7592000310178	34.01	389.998934158029	34.9199999999998	-252.28285088599	34.46	-518.095939629916	33.8399999999999	-351.613222868991	35.8999999999999	2537.23359308401	33.8	-278.827598150997	34.1099999999999	-552.638800596014	33.9400000000001	-350.204601515998	34.3199999999999	3.30449855198367	42.21	5442.24763402599	34.2800000000002	-14.756338148004	34.3899999999999	-4.69751782202366	33.29	-0.0614064899764344	33.77	48.5459767600105	33.3099999999999	6.07891622200896	33.96	58.2695246610001	33.4699999999998	6.81766573904952	34.0500000000002	94.614602067054	33.6999999999998	7.03517031604406	34.7199999999998	151.311292162973	33.7999999999997	6.42542714695082	36.7399999999998	265.906761889028
35.5500000000001	90.4135006060187	34.1	21.0507779599993	33.77	13.781127120069	34.16	390.102748684058	35.02	-252.64219869598	34.5599999999999	-518.306628949972	33.9399999999998	-352.046500394067	36	2537.14757947205	33.8999999999999	-278.904707739002	34.24	-552.811935309933	34.04	-350.599574254943	34.4200000000001	3.298386330016	42.4400000000001	5446.27898660406	34.3800000000001	-14.8088481049626	34.5	-4.65472906000741	33.3900000000003	-0.0256904039588335	33.8699999999999	48.6162878949017	33.4099999999999	6.07010253099816	34.0600000000004	58.2196114789895	33.5799999999999	6.83454075499412	34.21	94.6650971089866	33.7999999999997	7.00824265697975	34.8200000000002	151.371316708037	33.9000000000001	6.45463886792186	36.8400000000001	265.943597418982
35.65	90.2712775030068	34.2199999999999	20.9676451819405	33.88	13.8012338180715	34.3099999999999	390.204183381002	35.1199999999999	-253.001099609037	34.6600000000001	-518.515332881975	34.05	-352.467776555045	36.1499999999999	2537.05071909508	34	-278.975667535065	34.3499999999999	-552.987641627965	34.1400000000001	-351.000805654962	34.52	3.30098528502276	42.5900000000001	5450.24270363297	34.48	-14.847661748945	34.5999999999999	-4.61171996801113	33.4900000000002	0.00464232698504929	33.9699999999998	48.6875086169221	33.5100000000002	6.05020786906607	34.2200000000003	58.1818122150253	33.6799999999998	6.84530884905143	34.3099999999999	94.7173001500232	33.8999999999996	6.97676771198985	34.9200000000001	151.437027745033	34	6.48943728594986	36.9400000000001	265.975125500972
35.76	90.1276208539912	34.3199999999999	20.887521413897	33.9799999999999	13.8195201260487	34.41	390.310009768996	35.24	-253.359553625955	34.76	-518.724173900978	34.1499999999999	-352.881646976016	36.29	2536.95491970404	34.1699999999998	-279.051222331987	34.45	-553.166117898968	34.25	-351.407633680992	34.6200000000001	3.31806628105369	42.7399999999998	5454.10556717707	34.5900000000001	-14.8727790799512	34.6999999999998	-4.5716157779907	33.5900000000001	0.0295917039920823	34.0700000000002	48.7596389249347	33.6100000000001	6.01923223598533	34.3200000000002	58.1561268689939	33.7799999999997	6.84997002008458	34.4200000000001	94.7712111919827	34.0099999999998	6.94574130000092	35.02	151.51987209299	34.1700000000001	6.52801138392078	37.0500000000002	266.005578052955
35.86	89.9742191389805	34.42	20.8076954689886	34.0799999999999	13.8408401950301	34.51	390.413609545021	35.3499999999999	-253.707095614004	34.8799999999999	-518.936725329922	34.3099999999999	-353.294827992045	36.3899999999999	2536.86216669303	34.28	-279.134712563064	34.5599999999999	-553.347165774994	34.3599999999999	-351.812636862974	34.73	3.34949598504863	42.8899999999999	5457.83390709596	34.6900000000001	-14.8952044619364	34.8099999999999	-4.53832312496161	33.7000000000003	0.0473916460350665	34.1799999999998	48.8347432819864	33.7199999999998	5.98065336203035	34.4200000000001	58.1339121780502	33.8899999999999	6.85516787405049	34.52	94.8309489680241	34.1099999999997	6.91788560402529	35.1799999999998	151.610881922011	34.2799999999997	6.57026391900217	37.1599999999999	266.030138987958
35.96	89.8193838789894	34.53	20.7255680709295	34.24	13.8554935269894	34.62	390.508554971007	35.46	-254.052142966998	34.98	-519.151736206936	34.4199999999998	-353.702361703995	36.52	2536.772460061	34.3799999999999	-279.228713024054	34.6600000000001	-553.523732649978	34.47	-352.215815201021	34.8300000000002	3.39540773109093	43.0299999999997	5461.50469202496	34.7900000000004	-14.9180876069295	34.9099999999999	-4.51184200994703	33.8000000000002	0.0604573699547473	34.3400000000001	48.9099499440044	33.8200000000002	5.93125523505478	34.5300000000002	58.1181341990487	33.9899999999998	6.85367676101123	34.6300000000001	94.8889602290137	34.2599999999998	6.89400695796394	35.29	151.710057231981	34.3800000000001	6.62480039193269	37.29	266.048808304959
36.13	89.6614177719357	34.63	20.6362336809889	34.3399999999999	13.8686874599898	34.72	390.598252969994	35.5599999999999	-254.386278289985	35.0999999999999	-519.367444697991	34.52	-354.106736774042	36.6199999999999	2536.68631685605	34.4899999999998	-279.333223715071	34.76	-553.694169475989	34.5699999999999	-352.612586754049	34.9300000000001	3.44655668402538	43.1900000000001	5465.16785990298	34.9000000000001	-14.9435319169697	35.0099999999998	-4.50076421896028	33.9000000000001	0.0687888770016798	34.4400000000001	48.9863246639288	33.9200000000001	5.8710378550586	34.6300000000001	58.1087929340356	34.0899999999997	6.85018264107384	34.73	94.9503689670337	34.3699999999999	6.87016032600241	35.3899999999999	151.807673316966	34.4899999999998	6.6818407789242	37.5100000000002	266.064367693957
36.24	89.5006157379612	34.73	20.5419033029557	34.4399999999999	13.8873550980634	34.8199999999999	390.679853825986	35.6599999999999	-254.714701300031	35.28	-519.577493211955	34.6199999999999	-354.506364624058	36.7299999999998	2536.60373707805	34.5899999999999	-279.455839196089	34.8699999999999	-553.860125300957	34.6700000000001	-353.003710048938	35.03	3.5032085460216	43.4200000000001	5468.72605904503	35	-14.9744783980168	35.1599999999999	-4.49355814703267	34.0100000000002	0.0704762450141061	34.54	49.0637017879862	34.02	5.80687893898357	34.73	58.1010209880333	34.1999999999998	6.85008922198449	34.8300000000004	95.0151751850399	34.48	6.84689843001252	35.4899999999998	151.905216122032	34.5900000000001	6.74217279095046	37.6300000000001	266.076433032936
36.34	89.3397359089931	34.8299999999999	20.4425769379668	34.55	13.9116895920779	34.93	390.753438795969	35.76	-255.045347289979	35.3900000000001	-519.781881750987	34.7199999999998	-354.912346533979	36.8499999999999	2536.530034527	34.6999999999998	-279.58742651299	34.97	-554.017075172965	34.77	-353.389185083984	35.2	3.57017897999867	43.5700000000002	5472.19403994404	35.1600000000003	-15.0138535519773	35.2799999999997	-4.5017553999287	34.1100000000001	0.0674293960400973	34.6399999999999	49.1391211719474	34.1700000000001	5.73737852698741	34.8300000000004	58.0875933979996	34.3499999999999	6.84773590808163	34.9400000000001	95.0766190400145	34.5799999999999	6.83371277295919	35.5999999999999	152.001705660041	34.6999999999998	6.79776318293079	37.7600000000002	266.089608589937
36.4400000000001	89.1787782869642	34.93	20.3468575049328	34.65	13.9338968861011	35.03	390.816010048979	35.8699999999999	-255.380031984032	35.49	-519.976203450938	34.8199999999999	-355.315322372007	36.9599999999998	2536.459895402	34.8	-279.727985664067	35.0699999999999	-554.163944348943	34.8699999999999	-353.76502839199	35.3199999999999	3.64265232303751	44.1599999999999	5475.60177665196	35.27	-15.0587308769445	35.3899999999999	-4.51982647996374	34.21	0.061525120031547	34.7399999999998	49.2147990269132	34.27	5.66433386700282	34.9400000000001	58.0628555239855	34.46	6.84948651098694	35.04	95.1321310429876	34.6799999999998	6.83060335404662	35.6999999999998	152.092608152998	34.7999999999997	6.8492073219204	37.8600000000001	266.104669783999
36.5500000000001	89.0168439269701	35.03	20.2428006189166	34.76	13.953976983089	35.17	390.867567582973	35.97	-255.718755384009	35.5899999999999	-520.162405726978	34.9299999999998	-355.733759998998	37.0799999999999	2536.39492302	34.8999999999999	-279.879152012995	35.24	-554.306390144916	34.97	-354.139071680038	35.4200000000001	3.70845824409116	44.3499999999999	5478.96466653799	35.3700000000003	-15.1091103739418	35.4899999999998	-4.54330619299981	34.3200000000002	0.0527634180116365	34.8400000000001	49.2856548279406	34.3699999999999	5.58774495902981	35.0400000000004	58.0268073659909	34.5599999999999	6.8553410289951	35.1400000000003	95.1842806840659	34.79	6.82807999498891	35.8000000000002	152.17443520396	34.9000000000001	6.89590984200095	37.9699999999998	266.115216847993
36.65	88.8580535639676	35.1999999999999	20.1393620059207	34.86	13.9703402930991	35.28	390.909735200012	36.0799999999999	-256.054960899064	35.6900000000001	-520.348907940956	35.03	-356.167659414041	37.1999999999998	2536.33511738303	35	-280.044388449028	35.3499999999999	-554.442454793957	35.0799999999999	-354.501180369994	35.52	3.77214564502992	44.5500000000002	5482.259944818	35.4700000000003	-15.1680716829787	35.5899999999997	-4.57665973203802	34.4200000000001	0.0472922199605819	34.9499999999998	49.3556648519871	34.4699999999998	5.50836117702147	35.1400000000003	57.9682001909987	34.6700000000001	6.86276885608095	35.3400000000001	95.2340490680399	34.8899999999999	6.82733571898098	35.9000000000001	152.250675209984	35.0099999999998	6.93477757999972	38.0799999999999	266.121249779985
36.75	88.6982864629999	35.3	20.0362632599536	34.9699999999999	13.9831201390734	35.39	390.941069370001	36.24	-256.388262826022	35.8	-520.535710091963	35.1299999999999	-356.613912589069	37.3299999999999	2536.28812390809	35.0999999999999	-280.222905697997	35.46	-554.57213829402	35.22	-354.84958125096	35.6200000000001	3.8291656239835	44.6700000000001	5485.47850390503	35.5800000000004	-15.2204289929614	35.6999999999998	-4.6198870969647	34.52	0.0436978140214705	35.0499999999997	49.4248290999622	34.5700000000002	5.43625240004531	35.25	57.8918460190607	34.77	6.868384946074	35.4400000000001	95.2719592510221	34.9899999999998	6.8326906330185	36	152.313608326949	35.1700000000001	6.95380340994234	38.1799999999998	266.122768582022
36.85	88.5513494649786	35.41	19.9360675889011	35.0699999999999	13.9915636440264	35.49	390.961570092031	36.3599999999999	-256.719046868056	35.9000000000001	-520.726145608023	35.2399999999998	-357.07107597807	37.4399999999998	2536.24131524305	35.2199999999998	-280.411503355026	35.5599999999999	-554.703169564959	35.3299999999999	-355.196674467038	35.72	3.87557393207771	44.8099999999999	5488.65532602906	35.6800000000003	-15.2661823040035	35.7999999999997	-4.65971196899773	34.6199999999999	0.0419801989437474	35.1599999999999	49.4881296849599	34.6799999999998	5.37141862798762	35.3500000000004	57.7977448490401	34.8699999999999	6.86210569801915	35.54	95.2980112310797	35.0999999999999	6.8441447369878	36.1500000000001	152.363485014007	35.2999999999997	6.96160558993597	38.3400000000001	266.113846945018
36.96	88.4160322079879	35.51	19.8414861769152	35.2299999999999	13.9908166570422	35.59	390.97740166801	36.47	-257.051600393993	36.01	-520.916606469996	35.3499999999999	-357.52928116699	37.54	2536.19655123407	35.3199999999999	-280.603727135031	35.6600000000001	-554.835746955973	35.4300000000001	-355.537481343958	35.8199999999999	3.91150390407802	44.9699999999998	5491.79041118896	35.7800000000002	-15.3070854229327	35.9000000000001	-4.69222771096156	34.7200000000003	0.0439054570051667	35.27	49.5409488179348	34.7800000000002	5.31279539109164	35.46	57.6952772480581	34.9699999999998	6.84451315601109	35.6500000000001	95.3157548210584	35.2599999999998	6.86342819005858	36.3099999999999	152.400054812006	35.4000000000001	6.95828136394994	38.4899999999998	266.099300959013
37.0600000000001	88.2935450539435	35.62	19.7516537049296	35.3299999999999	13.9860865170931	35.6899999999999	390.991971020981	36.5699999999999	-257.377506010016	36.1400000000001	-521.107092676971	35.4499999999998	-357.993486054966	37.6399999999999	2536.14962654501	35.4299999999998	-280.800116094042	35.76	-554.973956774916	35.53	-355.872001882972	35.9300000000001	3.93682220499159	45.1100000000001	5494.89018598399	35.8900000000003	-15.3428941049469	36.0099999999998	-4.71743432399307	34.8200000000002	0.0460413590417375	35.3699999999999	49.5887115719142	34.8800000000001	5.26345073308221	35.5600000000004	57.5761872499925	35.0699999999997	6.81360781800322	35.75	95.3295824460838	35.3599999999997	6.89487499005281	36.4099999999999	152.423208493019	35.5099999999998	6.93601221894369	38.5999999999999	266.077410429034
37.22	88.1855853019715	35.7199999999999	19.6714757099699	35.4399999999999	13.9757781699927	35.8	391.001871228013	36.6699999999998	-257.705181110055	36.26	-521.299366062976	35.55	-358.462102065005	37.75	2536.09111413209	35.53	-281.000670233084	35.8699999999999	-555.123054946989	35.6400000000001	-356.201427936981	36.03	3.95152883606897	45.2599999999998	5497.87134072596	35.9900000000002	-15.3685994799844	36.1700000000001	-4.73805313799858	34.9200000000001	0.0511718269535777	35.4699999999998	49.6303521919117	34.98	5.22229193802559	35.6600000000003	57.4486890400294	35.1700000000001	6.76670322502559	35.8500000000004	95.3351016810302	35.46	6.93848513697048	36.5099999999998	152.43623049605	35.6100000000001	6.90457818097912	38.71	266.04838937601
37.33	88.0956429909929	35.8199999999999	19.6009521929454	35.54	13.9563791810815	35.9	391.009952003969	36.78	-258.025359766975	36.3699999999999	-521.499784216985	35.6499999999999	-358.934592836022	37.8599999999999	2536.02101399304	35.6299999999999	-281.195337676991	35.97	-555.277785548014	35.74	-356.525057607996	36.1900000000001	3.94592914108216	45.48	5500.82570287395	36.0900000000001	-15.3842608540344	36.29	-4.75296453498686	35.0300000000002	0.0592968619912426	35.5799999999999	49.6629105319926	35.0900000000001	5.18931900705866	35.77	57.3127826170321	35.2799999999997	6.69839567103736	35.96	95.3323125260113	35.5699999999997	6.99265512605507	36.6100000000001	152.437634875014	35.7199999999998	6.86397924891935	38.8099999999999	266.012237798009
37.4300000000001	88.0209599899899	35.92	19.5380151799327	35.64	13.9278895520647	36	391.01164076601	36.8799999999999	-258.348529059958	36.48	-521.701383691948	35.75	-359.410958368017	37.9699999999998	2535.93881446	35.7299999999998	-281.387021018077	36.0699999999999	-555.442673531957	35.8399999999999	-356.843552929945	36.3099999999999	3.92725075107592	45.6300000000001	5503.73035508699	36.2600000000002	-15.3902696189334	36.3899999999999	-4.76216851393474	35.1300000000001	0.0704164619946823	35.6799999999998	49.69218709698	35.1999999999998	5.15664092301904	35.8700000000003	57.1798230370177	35.3899999999999	6.62072097907185	36.0599999999999	95.3318861820662	35.6700000000001	7.05288927201764	36.7199999999998	152.428401618977	35.8200000000002	6.82405968291278	38.9400000000001	265.968955697986
37.5400000000001	87.9615362960067	36.03	19.4935109499284	35.75	13.9024033450141	36.17	391.009958328027	36.98	-258.664201909028	36.8799999999999	-521.901842125999	35.8599999999999	-359.884482326038	38.1299999999999	2535.84118196102	35.8299999999999	-281.575720255091	36.23	-555.61771889802	35.9400000000001	-357.153065664988	36.4100000000001	3.89549366502706	45.7799999999997	5506.55577313205	36.3700000000003	-15.3895522749963	36.4899999999998	-4.76880032999816	35.2800000000002	0.0801717490048759	35.7799999999997	49.7181818880108	35.3000000000002	5.12487369803694	35.98	57.0562022420518	35.4899999999998	6.53367915106173	36.2000000000003	95.3363921420305	35.77	7.11918757599506	36.8200000000002	152.417498556019	35.9200000000001	6.78599400600888	39.04	265.917767657015
37.64	87.9076353450046	36.13	19.4599346879158	35.8499999999999	13.8754274009898	36.33	391.001883876015	37.0899999999999	-258.972378313956	37	-522.099908557948	35.9599999999998	-360.345156898006	38.24	2535.73380516002	35.9299999999998	-281.758860592049	36.3399999999999	-555.796466842025	36.05	-357.457475853039	36.51	3.8561342430512	45.9200000000001	5509.29826092204	36.4700000000003	-15.3821088219956	36.5899999999997	-4.77947499598486	35.3800000000001	0.0910448089825877	35.8899999999999	49.7437666499536	35.4000000000001	5.09401733108916	36.0800000000004	56.9419202309973	35.5999999999999	6.44449583501228	36.3300000000004	95.3432609130687	35.8699999999999	7.19274306197804	36.9200000000001	152.411365953981	36.02	6.7486076949308	39.1399999999999	265.865073443024
37.74	87.8562040859379	36.23	19.4283306689158	35.9599999999999	13.8485513070918	36.4399999999999	390.987339308026	37.24	-259.278569880053	37.1099999999999	-522.287163625947	36.0599999999999	-360.793882167059	38.3599999999999	2535.61058495302	36.04	-281.933768414092	36.4400000000001	-555.984574681929	36.21	-357.763038030953	36.6200000000001	3.80312936499649	46.0700000000002	5511.98058324496	36.5800000000004	-15.3628355450337	36.6999999999998	-4.78972732003058	35.48	0.09791152501748	35.9899999999998	49.773171433003	35.5	5.06332244901841	36.2200000000003	56.8378475020381	35.6999999999998	6.35908668402863	36.4300000000003	95.3473685020754	35.98	7.26941592995445	37.0299999999997	152.403563546045	36.1700000000001	6.71499391194175	39.3099999999999	265.808475488939
37.85	87.810295569966	36.3299999999999	19.401262101951	36.0599999999999	13.8278601920092	36.54	390.967768155065	37.3799999999999	-259.583162310037	37.27	-522.463607329996	36.2299999999998	-361.233766162968	38.4599999999998	2535.47152134001	36.1799999999998	-282.106674084048	36.54	-556.180393366958	36.3199999999999	-358.069752198958	36.72	3.74102793398379	46.21	5514.59147733306	36.6800000000003	-15.3465305650116	36.7999999999997	-4.79955730099846	35.5900000000001	0.105896015952567	36.0900000000001	49.8032704349498	35.5999999999999	5.03263851805968	36.3300000000004	56.7401039330662	35.7999999999997	6.27770858704935	36.5300000000002	95.3563096610424	36.0799999999999	7.34526114297296	37.1999999999998	152.399981545045	36.27	6.69678355791348	39.4200000000001	265.749481930925
37.95	87.7568074409965	36.43	19.3694889590006	36.17	13.8141069310223	36.65	390.943170415994	37.48	-259.885769900052	37.3699999999999	-522.628643921962	36.3399999999999	-361.654940472022	38.5699999999999	2535.31649097704	36.3	-282.274547643055	36.6399999999999	-556.377070372946	36.4200000000001	-358.374412153012	36.8199999999999	3.67523096304012	46.4299999999998	5517.11803908506	36.7800000000002	-15.3331938810197	36.9000000000001	-4.80997866895905	35.6900000000001	0.108325966948541	36.2399999999998	49.8390815419043	35.6999999999998	5.00884325799689	36.4300000000003	56.6438221280805	35.9000000000001	6.21018825609099	36.6300000000001	95.3708955630646	36.1799999999998	7.42027870398942	37.3099999999999	152.400369491033	36.3800000000001	6.68535837394302	39.54	265.688092767959
38.0500000000001	87.7014684439246	36.54	19.3330112419972	36.3199999999999	13.8074846740892	36.75	390.916997926979	37.5799999999999	-260.180267610963	37.48	-522.783143742004	36.4399999999998	-362.071421773976	38.6799999999998	2535.15029599407	36.3999999999999	-282.437928147033	36.75	-556.573530957962	36.52	-358.689418039035	36.9300000000001	3.61724808908548	46.5900000000001	5519.56026850303	36.8800000000001	-15.3210716870262	37.0099999999998	-4.8185971750172	35.79	0.105201379028586	36.3400000000001	49.8860298270074	35.8000000000002	4.99193666803421	36.5300000000002	56.5490020890138	36	6.15652569206304	36.7400000000002	95.383457659068	36.3099999999999	7.49831342295693	37.4099999999999	152.404977843048	36.48	6.68071835991668	39.6599999999999	265.624308000952
38.1800000000001	87.6430682169485	36.64	19.2997331129163	36.42	13.8079934210964	36.85	390.881457168007	37.6800000000001	-260.465472484952	37.5799999999999	-522.931188053917	36.55	-362.473849936009	38.78	2534.97714172806	36.5	-282.596442260001	36.8499999999999	-556.767545007006	36.6199999999999	-359.006938149037	37.03	3.56038533902847	46.7399999999998	5521.91335664804	36.98	-15.3123258789947	37.1599999999999	-4.82541282099191	35.9000000000001	0.0971645879417338	36.4400000000001	49.9372487189476	35.9099999999999	4.97991517408991	36.6300000000001	56.4648974500415	36.1100000000001	6.1096929090354	36.8400000000001	95.3892579540252	36.4099999999999	7.56945633099804	37.52	152.413915829015	36.5799999999999	6.68149736998203	39.7600000000002	265.559847822033
38.35	87.5816067609776	36.75	19.2673697710006	36.53	13.8126404390277	36.95	390.838093838966	37.78	-260.744480282028	37.6900000000001	-523.072776855997	36.6499999999999	-362.862224958008	38.8899999999999	2534.799839073	36.6099999999999	-282.750089982073	36.95	-556.953856594987	36.73	-359.328255739001	37.1900000000001	3.50464271298279	46.9099999999999	5524.22275704805	37.0900000000001	-15.311965324031	37.27	-4.82172706301753	36	0.0824554820155754	36.5499999999997	49.9876576909628	36.0100000000002	4.97120312104471	36.73	56.3729157920534	36.2799999999997	6.06769040302879	36.9500000000003	95.3926888740853	36.5099999999998	7.63370742697589	37.6199999999999	152.420886489949	36.6900000000001	6.69108427291576	39.8800000000001	265.494498211979
38.46	87.5197684189288	36.85	19.238206017917	36.63	13.8243186100908	37.0599999999999	390.786907940992	37.8899999999999	-261.02135721203	37.79	-523.207910148017	36.75	-363.249983736978	39	2534.618388029	36.7099999999998	-282.90211790204	37.05	-557.144095373019	36.8299999999999	-359.651597598941	37.29	3.45944916398366	47.0599999999999	5526.45347058001	37.2000000000003	-15.3233780280289	37.3699999999999	-4.8144118060236	36.0999999999999	0.061074062955413	36.6500000000001	50.0372567449858	36.1700000000001	4.96846887904212	36.8300000000004	56.2730571150496	36.3800000000001	6.03390322203268	37.0500000000002	95.3948214360025	36.6099999999997	7.69606253197708	37.73	152.428698388007	36.79	6.70609020096435	39.9899999999998	265.428259171017
38.5600000000001	87.4582576730063	36.9599999999999	19.2143098279303	36.74	13.843027933035	37.21	390.732472057039	37.99	-261.285616197029	37.9000000000001	-523.34355137998	36.8599999999999	-363.625814313991	39.1399999999999	2534.43857416801	36.8099999999999	-283.058441248045	37.1600000000001	-557.338261340988	36.9400000000001	-359.976301692996	37.3900000000001	3.42009714006508	47.21	5528.60643493796	37.3100000000004	-15.3432460979275	37.4699999999998	-4.80346705001011	36.2000000000003	0.0330203299654386	36.75	50.0823982379188	36.2800000000002	4.97412570905453	36.9400000000001	56.1669074639894	36.4899999999998	6.00111720302721	37.2000000000003	95.3966741869863	36.7199999999998	7.7478847290422	37.8400000000001	152.429288831968	36.9000000000001	6.72397926098256	40.1100000000001	265.357239356945
38.6600000000001	87.3970745249153	37.1	19.1881763859101	36.8399999999999	13.8661766710584	37.34	390.671765371962	38.0899999999999	-261.547744315976	38	-523.482022912958	36.9599999999998	-363.996433022976	39.26	2534.26610258009	36.9099999999999	-283.21314479399	37.27	-557.534299955023	37.04	-360.302368021962	37.5	3.38658664202285	47.4200000000001	5530.68189453506	37.4100000000003	-15.3768226499551	37.5699999999997	-4.79279943203892	36.3099999999999	-0.000173271018866217	36.8499999999999	50.1238894519247	36.3800000000001	4.98419311099951	37.0400000000004	56.0537295360746	36.5899999999997	5.96991439101657	37.3000000000002	95.3941283900122	36.8199999999997	7.78917401896706	37.9499999999998	152.413689992954	37	6.74357692992089	40.2800000000002	265.274560487001
38.77	87.3445304929419	37.2099999999999	19.1668421178974	36.9399999999999	13.8982579820777	37.4399999999999	390.60780870102	38.25	-261.807741568987	38.1099999999999	-523.618750882974	37.0599999999999	-364.362739949001	39.3699999999999	2534.1037280881	37.01	-283.368803334042	37.3899999999999	-557.734864898976	37.1500000000001	-360.634237493969	37.6000000000001	3.3590510030308	47.6300000000001	5532.72784639205	37.52	-15.4188545679972	37.6799999999998	-4.78623634194264	36.4100000000003	-0.0392227480006113	36.96	50.158858640998	36.48	4.99760661602977	37.1400000000003	55.9429038980852	36.6999999999998	5.93306913708602	37.4100000000003	95.3871840459897	36.9200000000001	7.8172082189667	38.0500000000002	152.375461601991	37.1599999999999	6.76605773094252	40.3899999999999	265.180222560957
38.87	87.2995068330056	37.3099999999999	19.145401483911	37.04	13.9444792050654	37.54	390.541159252052	38.3799999999999	-262.070741934053	38.4000000000001	-523.759560114968	37.1599999999999	-364.728763512062	39.51	2533.95754979704	37.1799999999998	-283.530227220012	37.5	-557.939956171936	37.25	-360.975790149951	37.7	3.33925014308534	47.7799999999997	5534.72996362802	37.6200000000003	-15.4744455669515	37.7799999999997	-4.77780056803567	36.5100000000002	-0.0841281009797967	37.0599999999999	50.1841800069087	36.5799999999999	5.01436622403162	37.2900000000004	55.8344305480887	36.7999999999997	5.89058144100818	37.5100000000002	95.3809651500706	37.0299999999997	7.8315417910062	38.1599999999999	152.321043928055	37.2799999999997	6.78164163991823	40.5100000000002	265.076623143955
38.97	87.2589504939469	37.42	19.1238544849739	37.15	13.9980023370754	37.65	390.466547788037	38.48	-262.331545696043	38.5	-523.89604240102	37.26	-365.092915135051	39.6199999999999	2533.82756770702	37.29	-283.691186088049	37.5999999999999	-558.151222823994	37.3599999999999	-361.32772788801	37.8	3.32691836001686	47.9299999999998	5536.63894410897	37.73	-15.5396475099678	37.8800000000001	-4.76749210895377	36.6199999999999	-0.134889330979604	37.1599999999999	50.1990202729985	36.6900000000001	5.04084959607098	37.4000000000001	55.7192267560822	36.9000000000001	5.8482526080752	37.6100000000001	95.378734063047	37.1299999999997	7.83951208495637	38.2799999999997	152.255581121949	37.3800000000001	6.77928277093542	40.6100000000001	264.962254100965
39.14	87.2256196089438	37.52	19.1055364749673	37.26	14.0512264740664	37.75	390.383974311021	38.5899999999999	-262.590152853022	38.6099999999999	-524.025460058965	37.3699999999999	-365.455194817969	39.7199999999998	2533.71888709705	37.3899999999999	-283.855007711054	37.71	-558.367590110947	37.46	-361.684705005018	37.9000000000001	3.32205565405275	48.0900000000001	5538.49264577696	37.8300000000004	-15.6144603969324	37.98	-4.76444832702327	36.7200000000003	-0.183381427973472	37.29	50.2004192919685	36.79	5.06470126003933	37.5	55.6142522710843	37	5.80093582004793	37.7200000000003	95.3796796130746	37.2599999999998	7.84111909899821	38.46	152.18005317297	37.48	6.76701436793792	40.7199999999998	264.837115434034
39.24	87.1964208409963	37.63	19.0937889199176	37.36	14.111559371031	37.85	390.290440986064	38.6900000000001	-262.848379132038	38.71	-524.150550770969	37.4799999999998	-365.820562023032	39.8199999999999	2533.62660460607	37.5	-284.021692088004	37.8099999999999	-558.590872512013	37.5699999999999	-362.042873263022	38.01	3.31315238906882	48.2599999999998	5540.29174597997	37.9300000000003	-15.6959577269618	38.0899999999997	-4.7688214599475	36.8200000000002	-0.231057088058151	37.3899999999999	50.1883770659788	36.8899999999999	5.08592121400397	37.6000000000004	55.5195070940044	37.0999999999999	5.74863107704005	37.8200000000002	95.3838018000397	37.3599999999997	7.82806567804073	38.5700000000002	152.094460078956	37.5900000000001	6.74483642899304	40.8299999999999	264.699731619999
39.34	87.1699291429877	37.73	19.0766674359111	37.4699999999999	14.1790010260365	37.96	390.193741332041	38.79	-263.107407488974	38.8099999999999	-524.275652634969	37.5799999999999	-366.189269154006	39.9299999999998	2533.55030979503	37.5999999999999	-284.193747116092	37.9100000000001	-558.821070026966	37.6700000000001	-362.411998325001	38.1100000000001	3.30571224299092	48.48	5542.01920248499	38.0300000000002	-15.7769687359632	38.23	-4.78061150693065	36.9200000000001	-0.276892498959569	37.4899999999998	50.163230841008	36.9900000000002	5.1045094589881	37.71	55.4246129889862	37.27	5.69445021505999	37.9300000000003	95.3940156859971	37.46	7.80874745703386	38.6799999999998	151.999640910958	37.6900000000001	6.71586143892	40.9400000000001	264.550802764006
39.45	87.1461445179875	37.8299999999999	19.0564568249556	37.5699999999999	14.2488844550144	38.0599999999999	390.092329649974	38.8999999999999	-263.364142165983	38.9100000000001	-524.392346289005	37.6799999999998	-366.561316213051	40.04	2533.49000266303	37.7099999999998	-284.368499179095	38.02	-559.052525338984	37.78	-362.790306980969	38.24	3.29973521604643	48.6900000000001	5543.64838403001	38.1600000000003	-15.8456956170312	38.3599999999997	-4.80428365995067	37.0300000000002	-0.314403989023049	37.5999999999999	50.131165394987	37.0999999999999	5.11995727003978	37.8100000000004	55.3376765250277	37.3800000000001	5.64430888607603	38.0300000000002	95.4019153450645	37.5699999999997	7.78435745701245	38.79	151.901892630008	37.79	6.67670052791891	41.0500000000002	264.392368010022
39.5500000000001	87.1216507139252	37.9399999999999	19.0295706239567	37.68	14.3218292090523	38.1899999999999	389.984762408972	39	-263.618583162952	39.02	-524.500631732963	37.78	-366.925391238965	40.1699999999998	2533.444884147	37.8099999999999	-284.545159001027	38.1199999999999	-559.286791988939	37.8800000000001	-363.179572441027	38.3700000000001	3.28527139208745	48.8299999999999	5545.19137239504	38.3100000000004	-15.9105481719735	38.4699999999998	-4.82393454501562	37.1300000000001	-0.348715678001099	37.6999999999998	50.0921807259829	37.21	5.12884690203919	37.9100000000003	55.2595681990624	37.48	5.59482204403139	38.1700000000001	95.4148356830729	37.6700000000001	7.75489568104604	38.8899999999999	151.798406670991	37.9000000000001	6.63074256397067	41.1599999999999	264.224427355998
39.65	87.0933083219825	38.1	18.9985720379582	37.78	14.3970824150301	38.6	389.870585607014	39.0999999999999	-263.88466391802	39.1299999999999	-524.603522628922	37.8799999999999	-367.300930403985	40.3199999999999	2533.40916867307	37.9099999999999	-284.72009029008	38.25	-559.515942710959	37.98	-363.57979470597	38.47	3.26520170608546	48.9899999999998	5546.64944190199	38.4200000000001	-15.9715264019269	38.5699999999997	-4.84971524895172	37.27	-0.379827567030588	37.7999999999997	50.0528346040028	37.3099999999999	5.13117835305366	38.0100000000002	55.1894392690429	37.5799999999999	5.54657173506712	38.29	95.4286579640211	37.77	7.72845556502944	39	151.697245727974	38	6.58733068496531	41.3200000000002	264.050872145958
39.75	87.0611173429552	38.2199999999999	18.9675012869657	37.88	14.4727426510372	38.75	389.756394377059	39.24	-264.158075117962	39.25	-524.697410955014	37.9799999999998	-367.678065292012	40.4199999999998	2533.38099639302	38.01	-284.899208275078	38.3899999999999	-559.742032046984	38.0799999999999	-363.978573631016	38.5699999999999	3.23952615804046	49.1500000000001	5548.02832491498	38.52	-16.0200389619831	38.6700000000001	-4.8777191359477	37.3800000000001	-0.408456157970249	37.9099999999999	50.0123197459743	37.4200000000001	5.13052243809398	38.1200000000003	55.1284143340354	37.6900000000001	5.49982594509402	38.4000000000001	95.4432114890551	37.8799999999997	7.70058476700797	39.1599999999999	151.598050112057	38.1599999999999	6.54842639994513	41.4200000000001	263.878580661981
39.86	87.0262881379631	38.3199999999999	18.9327865409723	37.99	14.5524222010636	38.85	389.642188721041	39.3499999999999	-264.438816761981	39.3499999999999	-524.788121536972	38.0899999999999	-368.056795904977	40.53	2533.3444971501	38.1799999999998	-285.083052012055	38.5	-559.963203801999	38.22	-364.368078222014	38.6700000000001	3.20811141500599	49.3499999999999	5549.30726795396	38.6200000000003	-16.0613389649598	38.7799999999997	-4.90196899500006	37.48	-0.434701385984226	38.0099999999998	49.9760612259479	37.52	5.12594005203937	38.2200000000003	55.0659882310356	37.79	5.4545846739984	38.5	95.4584962580611	37.98	7.67400547101715	39.27	151.500929051963	38.29	6.51206819895833	41.5300000000002	263.707267002019
39.96	86.9937244099219	38.42	18.8993333399594	38.0999999999999	14.6273014430562	38.95	389.527411429071	39.46	-264.723982814985	39.45	-524.869829549971	38.2199999999998	-368.430068799967	40.6299999999999	2533.31089250901	38.3	-285.264353837078	38.5999999999999	-560.177933847967	38.3599999999999	-364.747818524961	38.78	3.17614071502703	49.5700000000002	5550.50059789903	38.73	-16.090417542955	38.8800000000001	-4.92966790295668	37.5900000000001	-0.458563250049338	38.1100000000001	49.9440590409677	37.6199999999999	5.11743119500352	38.3400000000001	55.0021609590203	37.8899999999999	5.41284742598691	38.6000000000004	95.470119846027	38.0799999999999	7.65210998997645	39.3699999999999	151.40588254701	38.3899999999999	6.48803610602045	41.6599999999999	263.538937262979
40.0600000000001	86.9626942509285	38.52	18.8671416829038	38.2299999999999	14.6973803770152	39.0599999999999	389.419530676037	39.5599999999999	-265.01877299097	39.5599999999999	-524.943979753971	38.3399999999999	-368.801597492961	40.7299999999998	2533.28018247009	38.3999999999999	-285.445571063065	38.7	-560.380966260027	38.46	-365.117092640958	38.8800000000001	3.14387976209218	49.73	5551.64392581105	38.8300000000004	-16.1115404119982	38.98	-4.95969624103054	37.6900000000001	-0.480041751984572	38.25	49.9231126289033	37.7199999999998	5.09951811102383	38.4400000000001	54.9490248749862	37.9899999999998	5.37518812404869	38.7000000000003	95.4787312550707	38.1900000000001	7.6334973369967	39.4699999999998	151.31000047495	38.5	6.48367207099909	41.77	263.373591443951
40.1600000000001	86.9304395279187	38.63	18.8395530338994	38.3499999999999	14.7700432100919	39.17	389.316347523959	39.6599999999999	-265.323187291983	39.6600000000001	-525.017535598977	38.4499999999998	-369.171381983051	40.8499999999999	2533.25236703301	38.51	-285.629606281987	38.8099999999999	-560.572301037951	38.5599999999999	-365.47639610103	38.98	3.11855618599566	49.8899999999999	5552.709627843	38.9300000000003	-16.1213896799381	39.0799999999999	-4.99205400899427	37.79	-0.501963610986422	38.3600000000001	49.9133417769144	37.8299999999999	5.07887872299762	38.5500000000002	54.8990208150144	38.0999999999999	5.34037835802792	38.8000000000002	95.4812302940127	38.3599999999997	7.62316333202762	39.5700000000002	151.212302845011	38.5999999999999	6.49094284892726	41.8800000000001	263.208999228027
40.26	86.8955351949126	38.73	18.8095282129552	38.4499999999999	14.8376890390409	39.28	389.217861973975	39.76	-265.627275162046	39.76	-525.090497083966	38.55	-369.530314541976	40.9599999999998	2533.22506738107	38.6099999999999	-285.816459494072	38.9100000000001	-560.750400959932	38.6600000000001	-365.82957714495	39.0900000000001	3.10016998707852	50.04	5553.69657682797	39.0400000000004	-16.1228918490224	39.1999999999998	-5.03113303898317	37.9000000000001	-0.522876134027683	38.46	49.9147464829548	37.9400000000001	5.05792629007829	38.6500000000001	54.8528860809938	38.1999999999998	5.3084181270151	38.9100000000003	95.4776169630804	38.46	7.6211079759787	39.6799999999998	151.11278965901	38.6999999999998	6.50984844094182	42	263.046636134959
40.36	86.8644327099446	38.8299999999999	18.7695624019852	38.5599999999999	14.8958247029896	39.38	389.121053210033	39.8699999999999	-265.928808658032	39.8599999999999	-525.14994735202	38.6499999999999	-369.892640606963	41.0599999999999	2533.198693955	38.7099999999998	-286.006958803	39.01	-560.916063514014	38.77	-366.174701813975	39.22	3.08841724302056	50.1900000000001	5554.62019733898	39.1600000000003	-16.1160469180004	39.2999999999997	-5.07478350800739	38	-0.540297231054865	38.5599999999999	49.9265631319759	38.04	5.03666081101528	38.75	54.8106206720149	38.2999999999997	5.28522308502488	39.0100000000002	95.4653217730765	38.5599999999999	7.62428601296961	39.7799999999997	151.010621846012	38.7999999999997	6.53550647393786	42.0999999999999	262.885802060964
40.46	86.8371320749475	38.93	18.7196556018989	38.66	14.955335638092	39.48	389.018303686044	39.97	-266.230015722954	39.97	-525.204305762941	38.75	-370.25926026206	41.2099999999998	2533.1671476481	38.8199999999999	-286.203777824994	39.1199999999999	-561.074946014969	38.8699999999999	-366.507890066941	39.3199999999999	3.08479216903379	50.4099999999999	5555.49503885504	39.27	-16.1136825030326	39.4000000000001	-5.11854022295211	38.0999999999999	-0.561734385996715	38.6700000000001	49.9476874759921	38.1799999999998	5.0173594760281	38.8500000000004	54.7714866310116	38.4000000000001	5.2662688270857	39.1700000000001	95.4496660930317	38.6599999999999	7.63445119696371	39.8899999999999	150.894720944052	38.9099999999999	6.57092959193051	42.2399999999998	262.720786741966
40.5700000000001	86.8166863389206	39.03	18.6544326559215	38.76	15.0093838420844	39.58	388.911056933011	40.0799999999999	-266.53089635704	40.1299999999999	-525.253572317979	38.8499999999999	-370.630173507038	41.3099999999999	2533.12612224704	38.9199999999998	-286.406916558008	39.25	-561.219121196928	38.98	-366.838335845955	39.4200000000001	3.09924468399458	50.5999999999999	5556.32212604201	39.3700000000003	-16.1070011109814	39.5099999999998	-5.17255427496366	38.21	-0.586825873028829	38.77	49.9749937139313	38.3000000000002	5.00167156701536	38.9500000000003	54.7376230840655	38.5	5.25155535206068	39.27	95.4222440000194	38.7599999999998	7.65160352705152	39.9899999999998	150.769725148962	39.0099999999998	6.61008011297781	42.3499999999999	262.557658866967
40.6700000000001	86.8100488129357	39.15	18.5780071759609	38.87	15.0587221900196	39.6899999999999	388.79976695398	40.24	-266.817517119989	40.23	-525.294733356986	38.9499999999998	-371.00140439702	41.4199999999998	2533.08072303105	39.03	-286.607865704013	39.3499999999999	-561.355977436961	39.0799999999999	-367.156845208001	39.53	3.12637377203373	50.75	5557.10419844706	39.4700000000003	-16.0960027409374	39.6099999999997	-5.22981275503298	38.3099999999999	-0.610809296972548	38.8800000000001	50.0027313599958	38.4000000000001	4.98959708306757	39.0600000000004	54.709030032086	38.6100000000001	5.24082577305762	39.3700000000003	95.3838666630418	38.8699999999999	7.67129066196048	40.1700000000001	150.635634460059	39.1700000000001	6.64433977999579	42.48	262.396418433013
40.77	86.8127011119668	39.25	18.4863389439442	38.9699999999999	15.1033506811018	39.79	388.67159079507	40.3399999999999	-267.094187326961	40.3299999999999	-525.33468789693	39.0599999999999	-371.378673080017	41.53	2533.03095000103	39.1799999999998	-286.806790981018	39.45	-561.484439993933	39.22	-367.475818297976	39.6300000000001	3.15910272206565	51.3699999999999	5557.83644713199	39.5800000000004	-16.0911963889703	39.71	-5.28792141801659	38.4100000000003	-0.632018511964816	38.98	50.0294589159012	38.5	4.97913244998927	39.2200000000003	54.6845828730511	38.7399999999998	5.22420256606893	39.48	95.3384779470525	38.9699999999998	7.70127404996401	40.27	150.492233490013	39.2799999999997	6.67174707893992	42.5799999999999	262.237065441923
40.87	86.8234328759172	39.35	18.3834681779445	39.0799999999999	15.1385235139969	39.89	388.532776276065	40.8299999999999	-267.362819780033	40.45	-525.367407261001	39.2199999999998	-371.761979556027	41.6299999999999	2532.983819386	39.28	-287.00298761305	39.55	-561.604508868982	39.3199999999999	-367.80127478994	39.73	3.19073756304533	51.5700000000002	5558.52368103604	39.6800000000003	-16.0854112909874	39.8199999999997	-5.34688026402819	38.5100000000002	-0.653722791980726	39.0799999999999	50.0511928079277	38.6100000000001	4.9770549750292	39.3200000000002	54.6624678620447	38.8399999999997	5.21071322202715	39.5800000000004	95.2864234229764	39.0699999999997	7.73325653904067	40.3800000000001	150.339413008055	39.3800000000001	6.69426352294522	42.6799999999998	262.057723442922
40.97	86.8415121980206	39.4599999999999	18.2721196069906	39.2299999999999	15.1678529740593	39.99	388.384869095034	40.95	-267.612596392041	40.5599999999999	-525.392891448973	39.3199999999999	-372.153448760969	41.7299999999998	2532.920492127	39.3799999999999	-287.198912915983	39.6499999999999	-561.724081914917	39.4200000000001	-368.133704638012	39.8400000000001	3.21582934907383	51.73	5559.17158512	39.7800000000002	-16.083656313981	39.9200000000001	-5.41121571302483	38.6700000000001	-0.674898328043128	39.25	50.0679330339153	38.71	4.98336465602733	39.4200000000001	54.6323067620733	38.9499999999998	5.19835823604353	39.6800000000003	95.2320955170762	39.1799999999998	7.7672381270304	40.48	150.177173017028	39.4899999999998	6.7118891120117	42.7800000000002	261.856386340014
41.14	86.8714839569975	39.5599999999999	18.154578032977	39.3299999999999	15.190719507018	40.1	388.225670315023	41.0599999999999	-267.84351716401	40.6700000000001	-525.417132839948	39.4199999999998	-372.555235530967	41.8299999999999	2532.84096822711	39.4899999999998	-287.391055346006	39.76	-561.84204133092	39.52	-368.471334631977	39.9400000000001	3.23689816298156	51.8699999999999	5559.76807760499	39.8900000000003	-16.0826135679599	40.02	-5.47629509799208	38.77	-0.695545117991969	39.3499999999999	50.0768392369082	38.8099999999999	5.00072986608302	39.5300000000002	54.5949483180266	39.0499999999997	5.18050549305826	39.79	95.1723940370357	39.29	7.79758639305328	40.5900000000001	150.002663555028	39.5900000000001	6.72120139495291	42.8899999999999	261.633054133995
41.24	86.9140526399406	39.66	18.030843456927	39.4399999999999	15.2092412309912	40.21	388.058057651051	41.1599999999999	-268.055582094007	40.77	-525.433167986989	39.52	-372.956027906071	41.9399999999998	2532.74524768403	39.6099999999999	-287.579414901984	39.8599999999999	-561.958387116988	39.6199999999999	-368.809821001037	40.04	3.24419629203021	52.0700000000002	5560.34147656896	39.9900000000002	-16.083020164956	40.1599999999999	-5.54211841802044	38.8699999999999	-0.715238777956984	39.4499999999998	50.0875862799148	38.9099999999999	5.02638319903781	39.6300000000001	54.5450105920509	39.1599999999999	5.16441716308691	39.8900000000003	95.1114884230719	39.3999999999996	7.82294661098604	40.6900000000001	149.823947313052	39.6900000000001	6.7229252499601	42.9899999999998	261.385113822939
41.34	86.9692182440076	39.76	17.904145204966	39.54	15.2215167240684	40.3099999999999	387.882031101981	41.3099999999999	-268.258741738009	40.8699999999999	-525.440996887937	39.6199999999999	-373.355825886051	42.04	2532.64652432006	39.7099999999998	-287.758076357022	39.96	-562.073916760028	39.72	-369.157484694028	40.1900000000001	3.23772373803877	52.21	5560.89153759899	40.1000000000004	-16.084876103946	40.2599999999998	-5.60653585193904	38.98	-0.733029665980212	39.5599999999999	50.1009814460076	39.02	5.05947863598522	39.7400000000002	54.4817562820299	39.27	5.15067529101998	40	95.045259942026	39.5	7.84331878298872	40.79	149.641024293032	39.7999999999997	6.71706067601008	43.0900000000001	261.121300066975
41.4400000000001	87.0277825629273	39.87	17.7824564839284	39.64	15.2320391470084	40.41	387.700611483979	41.4099999999999	-268.461347754965	40.98	-525.445117040022	39.7199999999998	-373.754420265982	42.1499999999999	2532.53594420801	39.8099999999999	-287.928348342007	40.0699999999999	-562.181417034935	39.8299999999999	-369.506004762002	40.29	3.21897471701504	52.4299999999998	5561.41399247701	40.2000000000003	-16.0829282709756	40.3599999999997	-5.66705888502383	39.0799999999999	-0.751399870978275	39.6599999999999	50.118892600949	39.1700000000001	5.10001617703892	39.8400000000001	54.40518539001	39.3800000000001	5.13927987799434	40.1000000000004	94.9737085920788	39.6099999999997	7.86164968496905	40.8899999999999	149.453894493035	39.9000000000001	6.70628156001385	43.2399999999998	260.841612864965
41.5500000000001	87.0939173909164	39.98	17.6657772939279	39.75	15.2339704960696	40.51	387.513297390001	41.51	-268.655048487062	41.1199999999999	-525.449302647985	39.8299999999999	-374.145982458003	42.25	2532.41960645107	39.9099999999999	-288.085420506036	40.1700000000001	-562.280887941938	39.9300000000001	-369.859261247029	40.3900000000001	3.19224079203195	52.5799999999999	5561.89451432101	40.3000000000002	-16.0751990330255	40.4699999999998	-5.71771030502077	39.1800000000003	-0.770349392951175	39.77	50.1373606679181	39.27	5.14889572707489	39.9500000000003	54.3183075400293	39.48	5.13489786999344	40.21	94.9023701169835	39.71	7.86660077199031	40.9899999999998	149.273830375023	40	6.68757526000263	43.3400000000001	260.549723338954
41.65	87.1645696769292	40.11	17.5607844539627	39.8499999999999	15.2293580350715	40.61	387.331057488041	41.6099999999999	-268.834644217009	41.22	-525.455604332024	39.9299999999998	-374.530512463025	42.3499999999999	2532.30261632802	40.02	-288.229292850019	40.27	-562.372329480922	40.04	-370.207527842013	40.5	3.15725626103358	52.7399999999998	5562.33207846799	40.4000000000001	-16.0596358999783	40.5699999999997	-5.75849011295304	39.2800000000002	-0.785441699008516	39.8699999999999	50.1634705219658	39.3800000000001	5.20372504706756	40.0500000000002	54.221801971039	39.5899999999997	5.13147107301393	40.3099999999999	94.8287933280199	39.8199999999997	7.86156435799512	41.1500000000001	149.096193746004	40.1599999999999	6.66697945496253	43.4400000000001	260.193570347951
41.75	87.2352210379859	40.2099999999999	17.4639147679727	39.9499999999999	15.2182017629912	40.72	387.153891776961	41.72	-268.992098673039	41.3299999999999	-525.464022091001	40.04	-374.90386201398	42.4599999999998	2532.12421463707	40.1699999999998	-288.366195735989	40.3699999999999	-562.457020275019	40.3	-370.559998488034	40.6000000000001	3.11402112401993	52.8800000000001	5562.74532804298	40.5100000000002	-16.0362388739941	40.6700000000001	-5.78401811799267	39.3900000000003	-0.801439185011077	39.9699999999998	50.1972221649112	39.48	5.25902638207754	40.1500000000001	54.1277610379893	39.6900000000001	5.12925637508488	40.4100000000003	94.7521670540254	39.9200000000001	7.84654044196031	41.2599999999998	148.921964591977	40.2599999999998	6.65252738997424	43.5500000000002	259.773153892979
41.85	87.3103898569525	40.3199999999999	17.3785096999381	40.0599999999999	15.2081025830739	40.8199999999999	386.988048077001	41.8199999999999	-269.127411855038	41.46	-525.462814090019	40.1399999999999	-375.265717687967	42.5599999999999	2531.88440137603	40.27	-288.501395210005	40.48	-562.535295331941	40.4000000000001	-370.914758904974	40.7	3.06842179702471	53.0299999999997	5563.12723818701	40.6500000000001	-15.997837189957	40.77	-5.79893057397385	39.4900000000002	-0.819794542962882	40.0799999999999	50.2259980260078	39.5900000000001	5.31479973108162	40.25	54.0361847430404	39.79	5.1372812650925	40.52	94.6728368660388	40.02	7.81831839401548	41.3600000000001	148.752557057946	40.3600000000001	6.64792691293314	43.6500000000001	259.288473973015
41.95	87.3861253539872	40.42	17.3045692489495	40.16	15.1961465800241	40.92	386.818367128058	41.9199999999998	-269.238670961954	41.5599999999999	-525.458009003955	40.26	-375.606971755019	42.6599999999999	2531.58276610702	40.3699999999999	-288.635056989051	40.5799999999999	-562.607154651005	40.51	-371.263365506024	40.8	3.02834254807749	53.1799999999998	5563.479426561	40.7600000000002	-15.9527988889749	40.8800000000001	-5.80322748294293	39.5900000000001	-0.831397162983194	40.2399999999998	50.2483566069714	39.6900000000001	5.36309426502157	40.3500000000004	53.9477397650217	39.9000000000001	5.13634041908517	40.6200000000003	94.5860076410554	40.1299999999997	7.78509689200746	41.46	148.587132073999	40.4699999999998	6.64947017492068	43.75	258.765207606984
42.0500000000001	87.4624275289762	40.52	17.2380670279608	40.26	15.1863811860267	41.02	386.643303232972	42.02	-269.336694080039	41.6600000000001	-525.441187473916	40.3599999999999	-375.927624216047	42.77	2531.22612725701	40.4799999999998	-288.764507460087	40.6800000000001	-562.666224505961	40.6099999999999	-371.605818289936	40.9100000000001	2.99378337501821	53.3499999999999	5563.78165872206	40.8600000000001	-15.9011239719575	40.98	-5.79583808701045	39.7000000000003	-0.844778337977914	40.3499999999999	50.2654021589706	39.79	5.40708708308557	40.46	53.8750760069888	40	5.13234949005437	40.7200000000003	94.4916793780521	40.25	7.74687593502676	41.5700000000002	148.425689641044	40.5700000000002	6.65715717593685	43.8499999999999	258.201315648989
42.1800000000001	87.5330484830101	40.63	17.178019892981	40.37	15.1794259560347	41.16	386.46285639004	42.1299999999999	-269.430719630009	41.76	-525.416334227998	40.4699999999998	-376.231519511066	42.8699999999999	2530.81528389009	40.5799999999999	-288.893079788068	40.78	-562.715638204963	40.71	-371.943890469993	41.01	2.96222420206504	53.5700000000002	5564.05026496702	40.96	-15.8546102469472	41.0799999999999	-5.78251467402424	39.8000000000002	-0.859938069993405	40.4499999999998	50.2828851659842	39.8899999999999	5.4441098100142	40.5600000000004	53.8173447250756	40.0999999999999	5.12530847709058	40.8200000000002	94.3982580040483	40.3599999999997	7.70729661905989	41.6700000000001	148.27348388701	40.6799999999998	6.67463337492791	43.96	257.596798100963
42.28	87.5997186559516	40.73	17.1244278449194	40.4699999999999	15.1733794670008	41.27	386.282488954976	42.28	-269.511509191034	41.8699999999999	-525.380435605939	40.5699999999999	-376.52184538706	42.9799999999998	2530.35023600603	40.6799999999998	-289.018495035066	40.8799999999999	-562.747468481007	40.8199999999999	-372.269446247969	41.1100000000001	2.9395802300769	53.7199999999998	5564.28030254403	41.0600000000004	-15.8125002609495	41.2199999999998	-5.7734083310379	39.9100000000003	-0.875926714002162	40.5599999999999	50.2882206379809	39.9900000000002	5.47572968798704	40.6600000000003	53.7753946640578	40.2599999999998	5.1154373600184	40.9300000000003	94.3003848320814	40.46	7.66700106203189	41.77	148.12279106502	40.7799999999997	6.70117389495317	44.0599999999999	256.956498280942
42.38	87.6624380489375	40.8299999999999	17.0777592749118	40.5799999999999	15.1713833910208	41.37	386.096513798066	42.3799999999999	-269.574753448978	41.97	-525.33349160899	40.6699999999998	-376.798601845053	43.1299999999999	2529.82026983102	40.79	-289.146668430021	40.99	-562.761715335	40.9200000000001	-372.574164675029	41.23	2.92585146007696	53.9200000000001	5564.47181043507	41.1900000000001	-15.7781322459414	41.3199999999997	-5.76851905896092	40.0100000000002	-0.897651157970358	40.6599999999999	50.2806012899555	40.0999999999999	5.4997439519866	40.77	53.7395314930791	40.3600000000001	5.10130406098597	41.0300000000002	94.2064680330077	40.5599999999999	7.6215369209649	41.8699999999999	147.973611174052	40.8899999999999	6.73677873692213	44.1599999999999	256.223868717029
42.48	87.7253784580034	40.93	17.0331145588989	40.68	15.173437729004	41.48	385.904930918059	42.49	-269.608544236007	42.0799999999999	-525.275502236923	40.77	-377.056860381003	43.2299999999998	2529.05045037505	40.8899999999999	-289.266830682095	41.0899999999999	-562.763270374944	41.02	-372.866366698986	41.3500000000001	2.92648683500829	54.0700000000002	5564.62263025901	41.2900000000004	-15.7567593159911	41.4299999999998	-5.77371105998736	40.1100000000001	-0.923445255011757	40.77	50.2600271249776	40.1999999999998	5.51414902804481	40.8700000000003	53.7086306130732	40.46	5.0829085780606	41.1600000000003	94.1165076080779	40.6599999999999	7.57090419494943	41.98	147.826053443055	40.9899999999998	6.77798702497512	44.2800000000002	255.398909408996
42.59	87.7877726079532	41.04	16.9904936969942	40.78	15.1759301950278	41.58	385.704341995051	42.5899999999999	-269.619005268964	42.1900000000001	-525.187465279942	40.8799999999999	-377.294062007991	43.3399999999999	2528.04779386804	40.9899999999998	-289.383792142075	41.24	-562.753657730013	41.1300000000001	-373.145562365949	41.46	2.9302516320513	54.23	5564.74633688697	41.4000000000001	-15.7493292949766	41.5299999999997	-5.79373567995845	40.27	-0.95330900501267	40.8699999999999	50.2304572169123	40.3000000000002	5.51894491900384	40.9700000000003	53.6826920230169	40.5699999999997	5.05419272008112	41.2600000000002	94.028052368003	40.77	7.52548597995428	42.1500000000001	147.677519704985	41.0900000000001	6.82410746298956	44.3800000000001	254.481906260025
42.6900000000001	87.8488885920206	41.15	16.9498966889705	40.88	15.1834348340572	41.68	385.483778361049	42.6900000000001	-269.61133626196	42.3	-525.06733012001	40.9799999999998	-377.512331662047	43.4399999999998	2526.81230031101	41.1099999999999	-289.500010125039	41.3399999999999	-562.732877401004	41.25	-373.416627810002	41.5599999999999	2.93741155405769	54.4400000000001	5564.83777399399	41.5	-15.7558230499717	41.6300000000001	-5.82859291898785	40.3800000000001	-0.988290574014172	40.9699999999998	50.1890541509056	40.4000000000001	5.51682412105947	41.0700000000002	53.6625600540219	40.6700000000001	5.02076121301798	41.3600000000001	93.9420096850654	40.8699999999999	7.47989863498333	42.25	147.530414127004	41.1999999999998	6.87583134697434	44.48	253.516621403946
42.8000000000001	87.908726409978	41.25	16.9045121949694	40.9799999999999	15.1961683420723	41.79	385.241041080008	42.8	-269.594110013031	42.4000000000001	-524.922060205995	41.0799999999999	-377.711669346013	43.54	2525.39714358204	41.2199999999998	-289.615484629053	41.4400000000001	-562.700189650968	41.3499999999999	-373.675219261941	41.6600000000001	2.94796660000429	54.5799999999999	5564.90142055895	41.6100000000001	-15.7729226889387	41.7399999999998	-5.87545674193279	40.48	-1.0270159330048	41.0700000000002	50.1329775669319	40.5100000000002	5.51206422505857	41.2200000000003	53.6316091549907	40.77	4.97598193999238	41.4700000000003	93.8552793700183	40.9699999999998	7.43414216196925	42.3499999999999	147.383756721979	41.2999999999997	6.92512543196244	44.5900000000001	252.505285158009
42.9	87.9723124750171	41.35	16.8546964679308	41.0899999999999	15.2065298150319	41.89	384.976130149994	42.8999999999999	-269.566789997043	42.5	-524.756859843023	41.2199999999998	-377.901674457007	43.6399999999999	2523.8048037271	41.3299999999999	-289.728285611091	41.55	-562.654700116013	41.46	-373.923251003021	41.77	2.96310706505665	54.73	5564.942233956	41.71	-15.8006282119914	41.8399999999997	-5.93208514101207	40.5799999999999	-1.06803238998054	41.1700000000001	50.0744186689417	40.6100000000001	5.50466523202431	41.3200000000002	53.5898393260368	40.8699999999999	4.91985490100433	41.5700000000002	93.767861423089	41.0799999999999	7.38811808002993	42.46	147.236708419996	41.4000000000001	6.96734388793629	44.6900000000001	251.447897523008
43	88.0385711540157	41.4499999999999	16.8004495079686	41.2299999999999	15.2185666860305	41.99	384.69033946501	43	-269.529376215019	42.6099999999999	-524.574975564974	41.3199999999999	-378.086317015004	43.74	2522.03569118603	41.4299999999998	-289.834911352045	41.6499999999999	-562.597206282931	41.5599999999999	-374.150722744957	41.8700000000001	2.97882753807244	54.8899999999999	5564.95798490505	41.8200000000002	-15.8387721500048	41.9499999999998	-5.99632829403163	40.6900000000001	-1.11884742796065	41.2799999999997	50.0152453209921	40.71	5.49780423898483	41.4200000000001	53.5395222340185	40.98	4.86394918004862	41.6700000000001	93.6811208409836	41.1799999999998	7.3403677299666	42.5599999999999	147.078794552044	41.5099999999998	7.00619456199547	44.79	250.340943834999
43.13	88.1075024479969	41.5599999999999	16.7430729769649	41.3299999999999	15.2328828370401	42.1	384.391286572054	43.1099999999999	-269.484096609972	42.71	-524.384826731989	41.4299999999998	-378.265597020004	43.8399999999999	2520.09060502303	41.53	-289.938035466093	41.75	-562.52770815297	41.6600000000001	-374.357634486955	41.97	2.99662223505948	55.1199999999999	5564.95997284901	41.9200000000001	-15.886324694975	42.0499999999997	-6.06350467103312	40.79	-1.16864236395031	41.3800000000001	49.9543532729376	40.8200000000002	5.48943808598779	41.52	53.4770669380578	41.0799999999999	4.80095787600021	41.77	93.5981421780525	41.29	7.29383788802807	42.6599999999999	146.910015120056	41.75	7.03865241700896	44.9000000000001	249.142502492987
43.23	88.1815412809601	41.66	16.6856613809614	41.43	15.2426402650008	42.2	384.078971471013	43.27	-269.37529582699	42.8099999999999	-524.106862538929	41.53	-378.431390260062	43.9499999999998	2517.65354286204	41.6299999999999	-290.039109074996	41.8499999999999	-562.448907254975	41.77	-374.543986230037	42.0800000000002	3.01649115806413	55.27	5564.94719930902	42.02	-15.9314880379497	42.1799999999998	-6.13675245301692	40.9000000000001	-1.21741719897273	41.48	49.8859920400037	40.9200000000001	5.48046668109237	41.6300000000001	53.4054830629884	41.1799999999998	4.73088098908647	41.8700000000003	93.5105195089818	41.3899999999999	7.24852855398694	42.7599999999998	146.735008317023	41.8600000000001	7.06519813400064	45	247.856244616969
43.33	88.2582527290197	41.76	16.6348915389563	41.54	15.2478389690032	42.3099999999999	383.747253029014	43.3699999999999	-269.212212285993	42.9100000000001	-523.744096645942	41.6299999999999	-378.563609644971	44.05	2514.72960998308	41.7399999999998	-290.14041111509	41.95	-562.369269743954	41.8699999999999	-374.708719828959	42.1900000000001	3.02796246899106	55.48	5564.91963810004	42.1600000000003	-15.9776004119294	42.2799999999997	-6.2027823689732	41	-1.26040953796291	41.5900000000001	49.8159121069648	41.02	5.47089002304801	41.73	53.3247706090378	41.29	4.65286848600499	41.9700000000003	93.4225422710142	41.4899999999998	7.20346562400209	42.8699999999999	146.552860124984	41.96	7.08583171399368	45.0999999999999	246.482170207969
43.4400000000001	88.3116446659642	41.86	16.5907634509495	41.64	15.246105182996	42.41	383.39487757105	43.48	-268.999155304982	43.02	-523.296529052004	41.7299999999998	-378.658106906983	44.1699999999998	2511.318806384	41.8399999999999	-290.241941585009	42.0599999999999	-562.28879562093	41.97	-374.858344913946	42.29	3.03811288108591	55.6300000000001	5564.87794447605	42.2600000000002	-16.023185153017	42.3899999999999	-6.26159442094831	41.1100000000001	-1.29526526598056	41.6900000000001	49.7471274419468	41.1799999999998	5.46611736899649	41.8400000000001	53.2416855570546	41.3899999999999	4.5755857649965	42.0800000000004	93.3228111180142	41.5899999999997	7.15979232995778	42.9699999999998	146.364145616985	42.0599999999999	7.1005531569881	45.2399999999998	245.045929724029
43.5400000000001	88.3417170920211	41.9699999999999	16.5604330779843	41.75	15.2385724220494	42.52	383.028092915993	43.5799999999999	-268.73182109	43.1299999999999	-522.758131080991	41.8399999999999	-378.714882047007	44.27	2507.59730349102	41.9499999999998	-290.34949370805	42.1600000000001	-562.209009013941	42.0699999999999	-374.986351855	42.3900000000001	3.04149345004134	55.7799999999997	5564.83598505804	42.3700000000003	-16.0610714970062	42.4899999999998	-6.311962741961	41.21	-1.32204740202724	41.7999999999997	49.6810795430065	41.2800000000002	5.46337855905676	41.9400000000001	53.1602908559989	41.4899999999998	4.50806031301454	42.2000000000003	93.2116716230667	41.6900000000001	7.11750867503724	43.0700000000002	146.168755567032	42.1599999999999	7.11132397395886	45.3499999999999	243.569685517969
43.65	88.3488784600104	42.11	16.5411756919411	41.8499999999999	15.2288529729958	42.62	382.658416335062	43.6800000000001	-268.418385084033	43.29	-522.143159666939	41.9399999999998	-378.745702327024	44.3699999999999	2503.56570256611	42.05	-290.462013254	42.27	-562.119082597974	42.22	-375.093230608968	42.49	3.043553120051	56.04	5564.78882689601	42.4700000000003	-16.0912594440106	42.5999999999999	-6.35716491001403	41.3200000000002	-1.34075594496608	41.9000000000001	49.6177684090071	41.3800000000001	5.46267359504782	42.0400000000004	53.0805865050752	41.5899999999997	4.45029213301495	42.3000000000002	93.089123787081	41.79	7.07462333002695	43.1900000000001	145.969094141947	42.2599999999998	7.12091343598331	45.4499999999998	242.053151687969
43.75	88.3300477029252	42.2099999999999	16.5329912929337	41.9499999999999	15.2171635320428	42.72	382.286526607004	43.78	-268.058847286056	43.3900000000001	-521.452585878933	42.04	-378.74416303805	44.4699999999998	2499.22400360811	42.1799999999998	-290.578097137086	42.3799999999999	-562.012642648028	42.3199999999999	-375.174637404029	42.6000000000001	3.05391045105807	56.1999999999998	5564.74162631298	42.5700000000002	-16.1102395239823	42.6999999999998	-6.39144863703223	41.4200000000001	-1.35001686896885	42	49.5629068849439	41.4900000000002	5.46280231003493	42.1500000000001	52.9980393110918	41.6999999999998	4.4033647420747	42.4100000000003	92.9577806730322	41.8999999999996	7.03871945302126	43.3000000000002	145.734778281053	42.3699999999999	7.1286302459157	45.5500000000002	240.498558551963
43.85	88.2852248209929	42.3199999999999	16.539577597996	42.0599999999999	15.2032874010501	42.83	381.91394389105	43.8899999999999	-267.652671172982	43.5	-520.679446267991	42.1399999999999	-378.710264179063	44.5799999999999	2494.57468666401	42.28	-290.697745357079	42.48	-561.889689163991	42.4300000000001	-375.21870303101	42.7	3.07004536307431	56.4099999999999	5564.68922698502	42.6700000000001	-16.1239104070319	42.7999999999997	-6.41988196696275	41.52	-1.35120419895429	42.0999999999999	49.5125008259265	41.5900000000001	5.46179953698811	42.25	52.9160687580088	41.7999999999997	4.37328020404948	42.5100000000002	92.8196732220385	42	7.01343813898347	43.4000000000001	145.473870673982	42.4699999999998	7.1351992809241	45.6500000000001	238.875589612007
43.96	88.2093833999988	42.42	16.5488985669526	42.16	15.1846384300143	42.93	381.540668187995	43.99	-267.153940896037	43.5999999999999	-519.746002368947	42.26	-378.638868042003	44.6799999999998	2489.14355178806	42.3899999999999	-290.804337190025	42.5799999999999	-561.743584312012	42.53	-375.225427487976	42.8	3.09195785700922	56.5799999999999	5564.62057334704	42.7800000000002	-16.1322720939552	42.9000000000001	-6.43782656402436	41.6199999999999	-1.35164560197154	42.2399999999998	49.4684180960121	41.6900000000001	5.4612325150174	42.3600000000001	52.8346748460535	41.9099999999999	4.36003852007616	42.6100000000001	92.6748014350096	42.0999999999999	6.99877938905047	43.5	145.186371321984	42.5700000000002	7.14305788892489	45.7600000000002	237.189088187961
44.0600000000001	88.1075498539303	42.53	16.5614225919626	42.3	15.1612166190489	43.04	381.174317043019	44.0899999999999	-266.562656454994	43.7	-518.649007647014	42.3599999999999	-378.513175260991	44.78	2482.92174505207	42.4899999999998	-290.901374354007	42.6800000000001	-561.581802538967	42.6300000000001	-375.198424071982	42.9000000000001	3.12824883008034	56.73	5564.54216289706	42.8800000000001	-16.134294774929	43	-6.45207058596498	41.73	-1.35134107597423	42.3499999999999	49.4287908309161	41.79	5.46110124298593	42.46	52.7538575749986	42.0099999999998	4.36224844202115	42.71	92.5262498660686	42.2599999999998	6.98790857495624	43.6100000000001	144.883787962954	42.6799999999998	7.15070670491968	45.8600000000001	235.439054278004
44.1700000000001	87.964488979992	42.63	16.5771496709795	42.41	15.1235799110054	43.17	380.770593205966	44.27	-265.870466193974	43.8	-517.388462104009	42.4599999999998	-378.328257330054	44.8799999999999	2475.90926645603	42.5999999999999	-290.984046496988	42.79	-561.404343843947	42.74	-375.137160418944	43.01	3.1716382840159	56.8800000000001	5564.45724567402	42.98	-16.1313382250228	43.1700000000001	-6.46261403198878	41.8299999999999	-1.3539276829988	42.4499999999998	49.3918574259169	41.9000000000001	5.45877945103257	42.5600000000004	52.67862508299	42.1100000000001	4.38531227905514	42.8099999999999	92.3688704690449	42.3599999999997	6.9862706859567	43.71	144.565926595988	42.7799999999997	7.161170766949	45.96	233.623456174996
44.28	87.7802007779565	42.73	16.594797259927	42.51	15.083357052049	43.28	380.337615627013	44.3699999999999	-265.115750771997	43.9100000000001	-516.042953501938	42.5599999999999	-378.08411425101	44.99	2468.36566538605	42.6999999999998	-291.048623564052	42.8899999999999	-561.211747115976	42.8399999999999	-375.042168892037	43.1100000000001	3.22212621904328	57.0500000000002	5564.36257164103	43.0900000000001	-16.1243502680009	43.27	-6.46600602294711	41.9400000000001	-1.35907955996117	42.5499999999997	49.3615769589724	42	5.45485956399716	42.6700000000001	52.602278882091	42.2599999999998	4.42317183706109	42.9200000000001	92.2002120530578	42.46	6.99386572398453	43.8099999999999	144.228149026958	42.8800000000001	7.17443767996429	46.0700000000002	231.784615210017
44.38	87.5546852479374	42.8299999999999	16.604574917892	42.61	15.0405480410427	43.38	379.87538430707	44.47	-264.306546461057	44.01	-514.604031006002	42.6599999999999	-377.804495635019	45.1299999999999	2460.3414904891	42.8	-291.100537318016	42.99	-560.938412739006	42.9400000000001	-374.922643434957	43.24	3.2808942810334	57.1900000000001	5564.25654652401	43.2200000000003	-16.1133309050001	43.3699999999999	-6.46538474200042	42.04	-1.37155910101683	42.6500000000001	49.3238903599149	42.0999999999999	5.44934158301658	42.77	52.524818971051	42.3600000000001	4.475827116039	43.02	92.0202746210634	42.5599999999999	7.0073845799925	43.9200000000001	143.871030330956	42.9899999999998	7.18272705898926	46.1700000000001	229.922531385
44.48	87.3114087809199	42.9399999999999	16.6064826439651	42.7099999999999	14.99628639408	43.48	379.38192861202	44.5799999999999	-263.442853262973	44.1400000000001	-513.080145452022	42.77	-377.498011440025	45.2299999999998	2451.83674176303	42.9099999999999	-291.134355994018	43.0999999999999	-560.583600976997	43.05	-374.722218684951	43.3500000000001	3.34086575901438	57.4000000000001	5564.14322283104	43.3200000000002	-16.0976158430231	43.4699999999998	-6.46299219602042	42.1400000000003	-1.38976317896322	42.7599999999998	49.2898427319233	42.21	5.43745177708388	42.8700000000003	52.4491836980587	42.46	4.52528491507564	43.1600000000003	91.8317185260094	42.6700000000001	7.02654908502609	44.02	143.452758401963	43.0900000000001	7.18603890595659	46.27	228.059367050946
44.58	87.0528971109934	43.04	16.5977957090035	42.8199999999999	14.9443697940796	43.59	378.859912163989	44.6800000000001	-262.490551000042	44.24	-511.477325517944	42.8699999999999	-377.164661666029	45.3299999999999	2442.85903670209	43.01	-291.108851578088	43.24	-560.147311830974	43.21	-374.445470312025	43.45	3.40323094599171	57.5700000000002	5564.01516053802	43.4300000000003	-16.0831785719893	43.5799999999999	-6.46350991598865	42.2800000000002	-1.41421756597993	42.8600000000001	49.2579925759173	42.3099999999999	5.42730416407267	42.98	52.3650468929873	42.5599999999999	4.57269558205553	43.27	91.6386477509832	42.77	7.05126076297802	44.1500000000001	142.972494168021	43.21	7.18066537001505	46.3800000000001	226.144896214009
44.6800000000001	86.7753372639299	43.14	16.5821334859402	42.92	14.8888456729992	43.6899999999999	378.309334962069	44.79	-261.441464234053	44.3499999999999	-509.70566382	42.9699999999998	-376.800166539965	45.4399999999998	2432.80149952705	43.1799999999998	-291.025078298048	43.3399999999999	-559.635608077997	43.3099999999999	-374.092398315952	43.55	3.46798984298857	57.7199999999998	5563.87804460701	43.5300000000002	-16.0700190889429	43.6799999999998	-6.46020466001573	42.3800000000001	-1.45242974599569	42.96	49.2283398909876	42.4099999999999	5.42207584305743	43.0800000000004	52.2746802250822	42.6700000000001	4.61805911606916	43.3700000000003	91.4410622950754	42.8699999999999	7.08151961396197	44.25	142.430237630947	43.3099999999999	7.16406019193983	46.48	224.177079731021
44.7900000000001	86.4825422139575	43.25	16.5607976369984	43.02	14.829714031066	43.8	377.664844455012	44.8899999999999	-260.295592965008	44.45	-507.764189288991	43.0799999999999	-376.353135992986	45.54	2421.66492930107	43.28	-290.881981924031	43.45	-559.058103862981	43.4100000000001	-373.65486689896	43.6500000000001	3.52351799801909	57.8699999999999	5563.73187503903	43.6400000000003	-16.060718175936	43.7799999999997	-6.45882871504	42.48	-1.50439971901051	43.0700000000002	49.1940501739236	42.52	5.4217668119918	43.2200000000003	52.1780836920698	42.77	4.66074546409345	43.48	91.2378929079978	42.9699999999998	7.11601702005282	44.3499999999999	141.854306629057	43.4200000000001	7.13669165793362	46.5799999999999	222.155917600958
44.89	86.1494112029959	43.35	16.5337881609275	43.13	14.768215120057	43.9	376.927119420998	45	-259.043698770029	44.55	-505.649888263974	43.2199999999998	-375.815445813032	45.6399999999999	2409.44932602702	43.3899999999999	-290.677283521063	43.55	-558.414799185016	43.52	-373.157224841975	43.75	3.57434138209101	58.4200000000001	5563.56897644298	43.7400000000002	-16.0499750149938	43.8899999999999	-6.45938208094776	42.5900000000001	-1.57408472796305	43.1700000000001	49.1552531129855	42.6199999999999	5.4289068810931	43.3300000000004	52.0666766760769	42.8699999999999	4.69938617607113	43.5800000000004	91.0089083190542	43.0799999999999	7.14682867203464	44.46	141.236299524053	43.52	7.09783489094207	46.6900000000001	220.061683192966
44.99	85.7759442289989	43.4499999999999	16.5090523669278	43.2299999999999	14.7056948389945	44	376.090018727041	45.0999999999999	-257.726449569986	44.6500000000001	-503.443745743994	43.3299999999999	-375.187096001014	45.75	2396.442620686	43.4899999999998	-290.41814315508	43.6499999999999	-557.713965976973	43.6199999999999	-372.599472143975	43.8600000000001	3.62045999406746	58.6500000000001	5563.40150946005	43.8400000000001	-16.0411278379797	43.9899999999998	-6.47435384098571	42.6900000000001	-1.65019986604875	43.27	49.1119487089691	42.73	5.44256433602186	43.4300000000003	51.950153505004	42.9699999999998	4.7331312219967	43.6900000000001	90.7583979629862	43.1799999999998	7.17395457002112	44.5599999999999	140.576216317982	43.6199999999999	7.04599052892263	46.79	217.937345998962
45.13	85.3655458139428	43.5599999999999	16.4865128779184	43.3299999999999	14.6421531900387	44.17	375.142025101013	45.24	-256.349629818033	44.75	-501.13053372695	43.4299999999998	-374.482536141045	45.8499999999999	2382.83745612307	43.5999999999999	-290.110519766017	43.75	-556.858865080017	43.72	-371.989929752999	43.96	3.65986845702082	58.79	5563.22445386104	43.9500000000003	-16.0341766450074	44.0899999999997	-6.49910566096423	42.79	-1.73274513201704	43.3699999999999	49.064136961988	42.8299999999999	5.46273917507278	43.5300000000002	51.8285141799879	43.0699999999997	4.76198059902799	43.79	90.4863618420677	43.29	7.20578648201808	44.6599999999999	139.873863010962	43.7199999999998	6.98789804800981	46.8899999999999	215.782906020991
45.23	84.9300466389877	43.66	16.4661696949224	43.4399999999999	14.5823809129979	44.27	374.131335520019	45.3499999999999	-254.919363227032	44.9000000000001	-498.725480214944	43.54	-373.714182228014	45.9499999999998	2368.63383233811	43.6999999999998	-289.759223706028	43.8499999999999	-555.851020620935	43.8299999999999	-371.261631852008	44.0699999999999	3.6929036100446	58.9400000000001	5563.03856165698	44.0500000000002	-16.0297201620097	44.1999999999998	-6.53241167299257	42.9000000000001	-1.8213946650576	43.48	49.0147011369118	42.9299999999998	5.49092373307758	43.6300000000001	51.6879614240224	43.1799999999998	4.78146978207405	43.8900000000003	90.1933196309983	43.3899999999999	7.22722952298227	44.7599999999998	139.117346156013	43.8299999999999	6.92355744797624	47	213.644355708993
45.33	84.4694467049294	43.77	16.4449091939787	43.54	14.5222566120538	44.37	373.049831033995	45.45	-253.443686071023	45	-496.226534589937	43.6399999999999	-372.882034262034	46.0599999999999	2353.88740325607	43.8	-289.303941709022	43.96	-554.690432600978	43.9300000000001	-370.414046074984	44.2	3.71956545109242	59.0900000000001	5562.84366941702	44.1700000000001	-16.0258818739294	44.2999999999997	-6.56951653400029	43	-1.91647432598074	43.5799999999999	48.9585604959757	43.0300000000002	5.52799681508986	43.73	51.5321841020295	43.2799999999997	4.79811043101108	44	89.8832663350504	43.4899999999998	7.23629236404122	44.8699999999999	138.309069920979	43.9299999999998	6.85366002494447	47.0999999999999	211.451978442938
45.4400000000001	83.9837460119952	43.87	16.4271422029287	43.64	14.4619969820496	44.47	371.897511641009	45.55	-251.85217331898	45.1400000000001	-493.559884921979	43.7399999999998	-371.990553933983	46.1799999999998	2337.91587010705	43.8999999999999	-288.739242013094	44.0599999999999	-553.440527647012	44.03	-369.442828652041	44.3099999999999	3.74574904799374	59.23	5562.65080243907	44.27	-16.0226617799708	44.4099999999999	-6.61548828497871	43.0999999999999	-2.00982974195085	43.6799999999998	48.9097741079831	43.1799999999998	5.57275825508441	43.8400000000001	51.3566490189987	43.3899999999999	4.81190254402009	44.1700000000001	89.5562019530871	43.5999999999999	7.2329750080371	44.9699999999998	137.44903430495	44.04	6.78504817892645	47.2399999999998	209.208004540983
45.5400000000001	83.4637810449976	43.9699999999999	16.416566437897	43.74	14.4016020250319	44.5699999999999	370.622163977032	45.6499999999999	-250.144288447018	45.24	-490.717080372974	43.8499999999999	-370.95943788006	46.28	2320.72171293601	44.01	-288.070556381058	44.1600000000001	-552.103679593984	44.1400000000001	-368.385901070042	44.4100000000001	3.76863928306648	59.4499999999998	5562.45367893496	44.3800000000001	-16.0188626030049	44.5099999999998	-6.66808491894244	43.21	-2.10146091501429	43.7799999999997	48.8542829049265	43.2800000000002	5.6252080540844	43.9400000000001	51.1613561760669	43.4899999999998	4.83302395798546	44.27	89.2165760379839	43.6999999999998	7.21930758902545	45.0700000000002	136.567162604024	44.1700000000001	6.71865989397702	47.3400000000001	206.912434001993
45.65	82.90199965802	44.12	16.4131819009299	43.8499999999999	14.3507918560317	44.68	369.214876602996	45.75	-248.364239873013	45.3699999999999	-487.701367476916	43.9499999999998	-369.783548393002	46.3799999999999	2302.30493174406	44.1799999999998	-287.335776829082	44.27	-550.679888443938	44.24	-367.257131532938	44.52	3.78986097905454	59.6100000000001	5562.25452818796	44.48	-16.0191845209283	44.6099999999997	-6.72262490593312	43.3099999999999	-2.1891339999911	43.8800000000001	48.7826136669582	43.3800000000001	5.6831398610484	44.0400000000004	50.9523741200155	43.5999999999999	4.8446650509959	44.3700000000003	88.8391725800375	43.7999999999997	7.19694572603657	45.1999999999998	135.675607623057	44.27	6.6582030169684	47.4499999999998	204.549369723964
45.75	82.2984018509487	44.2199999999999	16.4204901149105	43.9499999999999	14.3008677270018	44.79	367.68326706499	45.8599999999999	-246.465610665041	45.47	-484.527087539959	44.05	-368.462885472013	46.4799999999998	2282.94958150502	44.29	-286.538633416058	44.3699999999999	-549.172394612015	44.3499999999999	-366.056520040956	44.6200000000001	3.80941413607161	59.75	5562.04901413798	44.5900000000001	-16.0225977219852	44.7199999999998	-6.77489681299903	43.4100000000003	-2.26865271201859	43.9899999999998	48.6947663949877	43.4900000000002	5.74224264198619	44.1400000000003	50.7287504569831	43.6999999999998	4.84543457605469	44.48	88.4270761359858	43.8999999999996	7.1658894180473	45.3000000000002	134.774369365005	44.3800000000001	6.60414583501279	47.5500000000002	202.164811595026
45.85	81.6529876249206	44.3199999999999	16.4327932509423	44.0599999999999	14.251829639079	44.89	366.092009135059	45.96	-244.494817754003	45.5699999999999	-481.270777709938	44.1599999999999	-367.024907656969	46.5799999999999	2262.97006646701	44.3899999999999	-285.67539608207	44.48	-547.494913244009	44.45	-364.792202393005	44.73	3.82781349708239	59.9099999999999	5561.84038682102	44.6900000000001	-16.0291022079946	44.8199999999997	-6.82490064093599	43.5100000000002	-2.34001705200626	44.0900000000001	48.5907410899245	43.5900000000001	5.80251639598828	44.25	50.490485189016	43.7999999999997	4.83533253202495	44.5800000000004	87.9802867029866	44.0099999999998	7.12196166898593	45.4099999999999	133.86310888302	44.48	6.5539029909587	47.6500000000001	199.758759613928
45.96	80.9693839959209	44.42	16.4500913080019	44.16	14.2024373420782	44.99	364.43416201007	46.0599999999999	-242.461099560956	45.6800000000001	-477.935451646999	44.26	-365.505950461966	46.6799999999998	2242.36638662808	44.4899999999998	-284.748343766069	44.5799999999999	-545.64798322599	44.55	-363.383670999042	44.8300000000002	3.84305317300004	60.0500000000002	5561.636321631	44.8000000000002	-16.0432795829593	44.9200000000001	-6.86949820897098	43.6100000000001	-2.39926977496907	44.25	48.4802565320024	43.6900000000001	5.86459664702943	44.3600000000001	50.2472726450378	43.9099999999999	4.82417278703906	44.6800000000003	87.5129948960875	44.1099999999997	7.06944569299139	45.5099999999998	132.920007078042	44.5900000000001	6.50747448491984	47.7600000000002	197.379026593921
46.0600000000001	80.2690647059308	44.52	16.4727753009402	44.27	14.1455280220271	45.09	362.722807626028	46.1599999999999	-240.37024053905	45.78	-474.521109350007	44.3599999999999	-363.90601388598	46.79	2221.32233090701	44.5899999999999	-283.702683474075	44.6800000000001	-543.631604558982	44.6500000000001	-361.830925862023	44.9400000000001	3.86220987309116	60.21	5561.43953603203	44.9000000000001	-16.0599300479589	45.02	-6.90083876793324	43.71	-2.44993228295698	44.3499999999999	48.3602987549148	43.79	5.92275213602989	44.46	49.9832750440419	44.0099999999998	4.80499000809687	44.7800000000002	87.0280211870522	44.2599999999998	7.00503238101646	45.6199999999999	131.945639024025	44.6900000000001	6.46486031700988	47.8600000000001	194.951732852928
46.1600000000001	79.5248428349851	44.63	16.4956102089491	44.37	14.0822351970655	45.2	360.969463255969	46.29	-238.161600145986	45.8799999999999	-470.957966373021	44.4699999999998	-362.232585419065	46.8899999999999	2199.06165649309	44.6999999999998	-282.53245626604	44.79	-541.52494127402	44.75	-360.127457351041	45.04	3.88150319599845	60.4299999999998	5561.24396080702	45	-16.0790536029936	45.1700000000001	-6.92097402998115	43.8200000000002	-2.49040144603896	44.4499999999998	48.2308677590026	43.9000000000001	5.97220913005003	44.5600000000004	49.7014307330801	44.1100000000001	4.77778419508468	44.8800000000001	86.5253655759943	44.3699999999999	6.92872173397063	45.7199999999998	130.940004721992	44.79	6.42289834797793	47.96	192.499040742973
46.27	78.7401229039233	44.73	16.5158713049323	44.4699999999999	14.0125588670799	45.3	359.162611626971	46.3999999999999	-235.84526662296	45.99	-467.230794714965	44.5699999999999	-360.41098062401	47	2175.59198087804	44.8	-281.237662142075	44.8899999999999	-539.335772439017	44.8599999999999	-358.340763650972	45.1900000000001	3.91600064199338	60.5799999999999	5561.04315898301	45.1600000000003	-16.0997215569978	45.27	-6.92907814800492	43.9200000000001	-2.52067726501082	44.5499999999997	48.0908418840045	44	6.01296762908987	44.6700000000001	49.4118481250325	44.27	4.74300881398904	44.98	85.9905195230795	44.4699999999998	6.85280869902272	45.8200000000002	129.887212724952	44.8899999999999	6.37951060195974	48.0599999999999	190.020950263943
46.37	77.9110919389723	44.8299999999999	16.533558586957	44.5799999999999	13.9358296860337	45.4	357.247426692993	46.5	-233.421239970994	46.1199999999999	-463.340565442991	44.6699999999998	-358.436919729002	47.1299999999999	2150.91330406301	44.8999999999999	-279.879668594049	45	-537.064098052952	44.96	-356.454631780025	45.29	3.95608365306543	60.77	5560.83729398802	45.2600000000002	-16.1203870959525	45.3699999999999	-6.93021916697489	44.02	-2.54075973998624	44.6599999999999	47.9369206849469	44.0999999999999	6.03949116100466	44.77	49.114262253056	44.3699999999999	4.69649876401945	45.0800000000004	85.4219392130062	44.5699999999997	6.7736927740043	45.9200000000001	128.812837758005	45	6.33400578499277	48.1599999999999	187.51309940501
46.48	77.0377499409278	44.9399999999999	16.5390365299345	44.68	13.8511462300812	45.5	355.223229675062	46.5999999999999	-230.905456576011	46.23	-459.28855632701	44.78	-356.310402733016	47.2299999999998	2125.18055099201	45.01	-278.445356615066	45.0999999999999	-534.711552217004	45.0699999999999	-354.489618491016	45.3900000000001	4.00175222807775	60.9099999999999	5560.61466656399	45.3600000000001	-16.143630998954	45.48	-6.9193290429439	44.1300000000001	-2.56708055098898	44.7599999999998	47.7622696569142	44.1999999999998	6.05614522498854	44.8800000000001	48.8134712770716	44.48	4.63762398908329	45.1900000000001	84.8185553970779	44.6700000000001	6.69194703596077	46.02	127.716879821037	45.0999999999999	6.28732188101822	48.27	185.001344028933
46.58	76.1317861549742	45.04	16.5369457379256	44.78	13.759193227088	45.61	353.151145377979	46.71	-228.34490533296	46.3299999999999	-455.155752365954	44.8799999999999	-354.085334231058	47.3399999999999	2098.86296152104	45.1699999999998	-276.947845213044	45.23	-532.19349397898	45.21	-352.457658029039	45.5	4.05623635799657	61.0599999999999	5560.38255858005	45.46	-16.1694532670253	45.5799999999999	-6.90538081096292	44.2800000000002	-2.59136238901192	44.8600000000001	47.5668887989968	44.3000000000002	6.06292982104151	44.98	48.5094751979887	44.5799999999999	4.56638449099955	45.3000000000002	84.1803680730209	44.77	6.60912862497298	46.1500000000001	126.610652651948	45.2199999999998	6.23349874899759	48.3699999999999	182.485684135941
46.6800000000001	75.1788199979728	45.14	16.5272862109305	44.89	13.6553193640339	45.71	350.994494096994	46.8099999999999	-225.739586241957	46.4300000000001	-450.938907025943	44.9799999999998	-351.788789008992	47.4399999999998	2071.96053564905	45.28	-275.390636106067	45.3299999999999	-529.518195271976	45.3099999999999	-350.268475008988	45.6000000000001	4.11672092707249	61.27	5560.14300897402	45.5600000000004	-16.1946809660094	45.6900000000001	-6.8930128060174	44.3800000000001	-2.61691645403062	44.96	47.358489727003	44.4099999999999	6.05871101004141	45.0800000000004	48.2035932890312	44.6799999999998	4.4934231160596	45.4000000000001	83.5260802069797	44.8799999999997	6.52368040198326	46.25	125.460117492025	45.3200000000002	6.17103702597888	48.4699999999998	180.01008046997
46.78	74.1982584669358	45.25	16.5056617819346	44.99	13.556343576056	45.8099999999999	348.78233799202	46.9099999999999	-223.13591623606	46.54	-446.714557451969	45.0899999999999	-349.420767067045	47.54	2044.28536966009	45.3799999999999	-273.716134371057	45.4300000000001	-526.685656097015	45.4100000000001	-347.922069429046	45.7	4.17742015406475	61.4899999999998	5559.90035380705	45.6700000000001	-16.2200139390052	45.79	-6.8908052929828	44.48	-2.6404315480022	45.0700000000002	47.1388340449721	44.5100000000002	6.04462273099671	45.2200000000003	47.8865666900674	44.79	4.41612005101888	45.5100000000002	82.8546707369924	44.98	6.44399413397423	46.3600000000001	124.265080340024	45.4200000000001	6.09993671196207	48.5700000000002	177.512929731961
46.89	73.1857567629959	45.35	16.4734083768963	45.0999999999999	13.467056605009	45.92	346.514677062032	47.01	-220.439072261001	46.6400000000001	-442.342918371992	45.2299999999998	-347.009479708049	47.6399999999999	2015.52226024205	45.4899999999998	-271.928070063041	45.53	-523.71386016398	45.51	-345.418973655001	45.8099999999999	4.23393012101769	61.6500000000001	5559.64686991206	45.77	-16.2454521879454	45.8899999999999	-6.89907097000741	44.5799999999999	-2.66574701402078	45.1700000000001	46.9079217529043	44.6100000000001	6.01888004200646	45.3200000000002	47.5547065370847	44.8899999999999	4.33447529508157	45.6100000000001	82.1661396610125	45.0799999999999	6.36996360401554	46.46	123.025541196057	45.5299999999997	6.01453449394285	48.6799999999998	175.040224374925
46.99	72.162788629953	45.4499999999999	16.4274123729911	45.2299999999999	13.3874584490741	46.02	344.198452113005	47.1199999999999	-217.657090586954	46.74	-437.823989784988	45.3299999999999	-344.450484089066	47.74	1985.72686132002	45.5899999999999	-270.026443184065	45.6399999999999	-520.667329313937	45.6199999999999	-342.781703743981	45.9100000000001	4.29214589303228	61.8000000000002	5559.38369640899	45.8700000000003	-16.2691341420214	46	-6.92094801695475	44.6900000000001	-2.69286285299586	45.27	46.6627388829011	44.71	5.98148294307066	45.4200000000001	47.2080128300831	45	4.24067348501467	45.71	81.4593517239928	45.1900000000001	6.2980015360381	46.5700000000002	121.722421074992	45.6300000000001	5.92261075496481	48.7800000000002	172.591964398976
47.13	71.1078803229839	45.5599999999999	16.3676737709011	45.3399999999999	13.3208833710796	46.17	341.781009606052	47.24	-214.745762798998	46.8399999999999	-433.166222528939	45.4299999999998	-341.748241901996	47.8499999999999	1954.89917289501	45.6999999999998	-268.025180166092	45.74	-517.546063544955	45.72	-340.060115428969	46.01	4.34499076004613	61.9499999999998	5559.11219043105	45.98	-16.2976669560067	46.0999999999999	-6.95643643598487	44.79	-2.7211375539764	45.3800000000001	46.4216938750042	44.8099999999999	5.94086745809363	45.5300000000002	46.8452411980707	45.0999999999999	4.14324278506228	45.8099999999999	80.7271970170405	45.29	6.23500431402135	46.6700000000001	120.396381931982	45.7399999999998	5.82416549593745	48.8899999999999	170.166153032937
47.23	70.0473399779185	45.66	16.2999312188958	45.4399999999999	13.2712666550106	46.27	339.27126097899	47.3499999999999	-211.804153403023	46.95	-428.363750599942	45.53	-338.902753146044	47.9499999999998	1923.03239057105	45.8	-265.965674745985	45.8499999999999	-514.359366054009	45.8299999999999	-337.260718338939	46.1100000000001	4.39246472103605	62.0900000000001	5558.83861408904	46.0800000000004	-16.3298533509533	46.21	-7.00348451402988	44.8900000000003	-2.75325159896056	45.48	46.184786727963	44.9200000000001	5.89846703098829	45.6300000000001	46.4708411150241	45.2599999999998	4.05236103199513	45.9100000000003	79.974125093031	45.3899999999999	6.1809719379653	46.77	119.047423768052	45.8400000000001	5.71712074292918	48.9899999999998	167.768691563992
47.33	68.9811675929377	45.76	16.2260148039195	45.55	13.2386083000711	46.37	336.604532460001	47.45	-208.822174158058	47.05	-423.507452450963	45.6399999999999	-335.925544927022	48.05	1890.71815514501	45.8999999999999	-263.847926923063	45.95	-511.021903644973	45.9300000000001	-334.383512474005	46.23	4.42494921708203	62.2399999999998	5558.56865234603	46.2000000000003	-16.3656933269749	46.3199999999997	-7.0546421900417	44.9900000000002	-2.78920498999469	45.5799999999999	45.9520174420049	45.02	5.85428166300517	45.73	46.0848125829898	45.3699999999999	3.96802822501741	46.02	79.2161883050539	45.5	6.13139847303046	46.8699999999999	117.703525475008	45.9400000000001	5.60530160896633	49.0900000000001	165.399579993959
47.4300000000001	67.8856404579165	45.87	16.1459245239257	45.65	13.2229083080802	46.48	333.900323870012	47.55	-205.799825062968	47.1600000000001	-418.596357013939	45.7399999999998	-332.876566858999	48.1699999999998	1857.95646661609	46.01	-261.670882469048	46.05	-507.536916735944	46.03	-331.371865102028	46.3300000000002	4.44709525106646	62.46	5558.29953358204	46.3100000000004	-16.4049423530059	46.4200000000001	-7.10990946299717	45.0999999999999	-2.82899772503242	45.6799999999998	45.7268537929849	45.1700000000001	5.81147668503945	45.8400000000001	45.6874205669919	45.4699999999998	3.89195750005911	46.1800000000003	78.4320861340575	45.5999999999999	6.09187574900716	46.98	116.326564274004	46.04	5.4891763819569	49.2399999999998	163.086904501938
47.5400000000001	66.7882942580036	45.9699999999999	16.0679987019421	45.76	13.2193112580126	46.58	331.159313986063	47.6499999999999	-202.783558490978	47.26	-413.711449285984	45.8399999999999	-329.755818942999	48.27	1825.21904488306	46.1799999999998	-259.380932259091	46.1600000000001	-503.904405326011	46.1400000000001	-328.217699038987	46.4400000000001	4.46090871400884	62.6500000000001	5558.04057235298	46.4100000000003	-16.4477396839402	46.52	-7.17713708297651	45.2000000000003	-2.86435249802253	45.79	45.5170846159945	45.27	5.76165240806858	45.9400000000001	45.2710208170402	45.5699999999997	3.82677741106363	46.2800000000002	77.644188351087	45.6999999999998	6.05754747402898	47.0799999999999	114.916201218989	46.1700000000001	5.36874506201457	49.3400000000001	160.780362249966
47.6700000000001	65.6656543559393	46.11	15.9890562499641	45.86	13.2258921670427	46.6899999999999	328.381502807019	47.75	-199.685722568006	47.3599999999999	-408.712034526957	45.9399999999998	-326.585238253983	48.3699999999999	1791.62695730508	46.28	-256.964957286982	46.27	-500.118909038974	46.26	-324.921014286019	46.54	4.46975513500547	62.8499999999999	5557.78737132198	46.52	-16.4940853219377	46.6300000000001	-7.2395012649622	45.3000000000002	-2.90197201502451	45.8899999999999	45.3227099109199	45.3699999999999	5.70544435504416	46.0400000000004	44.8453076639908	45.6700000000001	3.77248795905416	46.3800000000001	76.8524949539824	45.7999999999997	6.02841364900542	47.1900000000001	113.472436310985	46.27	5.2542699179412	49.4400000000001	158.527766049019
47.78	64.5371277510094	46.2099999999999	15.9094881800002	45.9699999999999	13.2426510360801	46.79	325.557387025015	47.8599999999999	-196.512101747999	47.46	-403.598112737996	46.04	-323.27616782004	48.4799999999998	1757.36399279901	46.3899999999999	-254.428916494021	46.3799999999999	-496.260623170997	46.3699999999999	-321.492653798032	46.6400000000001	4.46985411099377	63.04	5557.53566227099	46.6200000000003	-16.5436493019797	46.73	-7.29236367396879	45.4100000000003	-2.94185627603838	45.9899999999998	45.145491281005	45.48	5.64285252698937	46.1500000000001	44.4001726950773	45.7799999999997	3.7250780829936	46.4900000000002	76.0411681429787	46.0599999999999	5.99777115405686	47.29	112.005907124058	46.3800000000001	5.14201020200744	49.5500000000002	156.329115900007
47.88	63.3799029229749	46.3199999999999	15.8292944929599	46.0699999999999	13.2580895890442	46.9	322.661804207996	47.96	-193.262696030047	47.5699999999999	-398.384911921994	46.1399999999999	-319.836095132018	48.5799999999999	1722.93325839007	46.4899999999998	-251.766361482055	46.48	-492.329547719919	46.47	-318.000115760015	46.74	4.46699142003126	63.1999999999998	5557.27855353996	46.7200000000003	-16.5951556109576	46.8299999999999	-7.33603700803087	45.5100000000002	-2.98400528095044	46.0999999999999	44.9742115769141	45.5799999999999	5.57624806299373	46.25	43.9536639090647	45.8800000000001	3.68174968400581	46.5900000000001	75.2081444260284	46.1599999999999	5.9639313410571	47.3899999999999	110.528895105972	46.48	5.03196591193955	49.6500000000001	154.178330186937
47.98	62.1983246709306	46.42	15.7528326359397	46.2299999999999	13.2667477390669	47	319.694754355055	48.0599999999999	-189.923522779054	47.6700000000001	-393.053417437955	46.25	-316.265020189007	48.6799999999998	1687.70810923502	46.5899999999999	-249.037605516037	46.5799999999999	-488.390743414016	46.5699999999999	-314.442867806974	46.8500000000001	4.46706213006109	63.4200000000001	5557.020681685	46.8200000000002	-16.647675559966	46.9400000000001	-7.36536237093333	45.6100000000001	-3.01779934000024	46.2399999999998	44.8077491379308	45.6799999999998	5.50504476609603	46.3500000000004	43.5094701700791	45.9899999999998	3.6429562289868	46.6900000000001	74.3549676170687	46.2799999999997	5.92689421000614	47.4899999999998	109.041400255023	46.5900000000001	4.93191743294119	49.75	152.053140628027
48.13	60.9807037479868	46.53	15.681919024928	46.3299999999999	13.2686254870578	47.1	316.595112662071	48.1699999999998	-186.548934478992	47.78	-387.685892053923	46.3599999999999	-312.563332860009	48.78	1652.25953625406	46.6899999999998	-246.242648595057	46.6800000000001	-484.310065418981	46.6800000000001	-310.870765672007	46.95	4.46441992403379	63.5799999999999	5556.76090758595	46.9300000000003	-16.7012091479819	47.04	-7.38540780594121	45.71	-3.05001879905831	46.3499999999999	44.6461039649648	45.7800000000002	5.42924263606892	46.46	43.0675914760741	46.0899999999997	3.60869771805028	46.8000000000002	73.4898828810628	46.3799999999997	5.89297987005466	47.5900000000001	107.584659604981	46.6900000000001	4.83550049591486	49.8600000000001	149.953547222026
48.3000000000001	59.7387294019427	46.63	15.616553661971	46.43	13.2687916350278	47.2	313.46971666801	48.29	-183.183139547054	47.8799999999999	-382.273884932943	46.4599999999998	-308.802413125022	48.8899999999999	1616.58753944607	46.8	-243.428316220047	46.78	-480.089147835997	46.78	-307.165452788013	47.05	4.45906480103986	63.73	5556.49450139106	47.0300000000002	-16.7545136910121	47.1700000000001	-7.39617331396403	45.8200000000002	-3.08174101098757	46.4499999999998	44.4625405019679	45.8800000000001	5.34550138399936	46.5600000000004	42.6354156510342	46.1900000000001	3.57162956299817	46.9000000000001	72.5921237610692	46.48	5.8586010450199	47.6999999999998	106.098811595984	46.79	4.7436530859386	49.96	147.907613609959
48.4100000000001	58.469875897913	46.73	15.5558419029376	46.54	13.264187590039	47.3099999999999	310.309654931984	48.3899999999999	-179.78192956798	47.98	-376.908274525931	46.5599999999999	-304.982260984048	48.99	1580.97702180009	46.8999999999999	-240.502089263032	46.8899999999999	-475.72799066495	46.8800000000001	-303.338863400995	47.1900000000001	4.45381187898874	63.8800000000001	5556.21991544001	47.1600000000003	-16.8052835659864	47.27	-7.3887659330012	45.9200000000001	-3.11196344500786	46.5499999999997	44.2683998329585	45.9900000000002	5.25948113408958	46.6600000000003	42.1989373110137	46.2999999999997	3.52820571606571	47	71.6780071630865	46.5899999999997	5.82531487395954	47.8000000000002	104.595169966046	46.9000000000001	4.65637520096607	50.0599999999999	145.86243526594
48.52	57.1675612649187	46.8399999999999	15.5000703759924	46.64	13.2501620360017	47.41	307.179601228995	48.5	-176.308544486005	48.1299999999999	-371.43380598593	46.6699999999998	-301.158546280021	49.1299999999999	1544.82872502808	47	-237.463967726057	46.99	-471.219579465014	46.99	-299.390997510955	47.29	4.44717001005301	64.0299999999997	5555.94148579098	47.2600000000002	-16.8535187749512	47.3699999999999	-7.38158039803238	46.02	-3.14399729995785	46.6500000000001	44.0636819579368	46.0900000000001	5.17004794801323	46.7600000000002	41.7594757320785	46.4099999999999	3.47842617509286	47.1800000000003	70.7475330870011	46.6900000000001	5.79214167998998	47.9099999999999	103.073734715963	47	4.56677759291324	50.1599999999999	143.861972932996
48.62	55.8593211879952	46.9399999999999	15.4448429138938	46.75	13.226714975076	47.52	303.969372509982	48.5999999999999	-172.809401233053	48.23	-365.927016457022	46.77	-297.204303881017	49.2299999999998	1508.45785244201	47.1699999999998	-234.310221550004	47.0899999999999	-466.643718258979	47.0999999999999	-295.322329042961	47.3900000000001	4.44559789707455	64.1900000000001	5555.66113895895	47.3600000000001	-16.9019393539429	47.48	-7.3746167089439	46.1300000000001	-3.17784257401854	46.7599999999998	43.8493412049183	46.1900000000001	5.0772018250882	46.8700000000003	41.3170309120687	46.5099999999998	3.42428944304629	47.2800000000002	69.8152509260126	46.79	5.75897524595348	48.0099999999998	101.522491688002	47.1700000000001	4.47953408502144	50.2800000000002	141.90622660999
48.72	54.5176199830166	47.04	15.3901595169827	46.8499999999999	13.1909834940416	47.62	300.678968776992	48.7	-169.284499811056	48.3299999999999	-360.387905941025	46.8699999999999	-293.147745087026	49.3299999999999	1471.86440404209	47.27	-231.046826935085	47.23	-462.000407046958	47.22	-291.197093985943	47.5	4.44708965005702	64.4000000000001	5555.37610332306	47.4700000000003	-16.9434259879608	47.5799999999999	-7.36002411701975	46.27	-3.21306342596017	46.8600000000001	43.6163181179836	46.3000000000002	4.98108138708631	46.9700000000003	40.8728386860275	46.6100000000001	3.37494322809562	47.3900000000003	68.8598601590229	46.8999999999996	5.73009878496578	48.1500000000001	99.9639378710526	47.27	4.39464467501693	50.3800000000001	139.991346086958
48.83	53.1636236279383	47.14	15.3260189459843	46.9499999999999	13.1526109080369	47.72	297.315330833044	48.8	-165.720183628991	48.4400000000001	-354.791171729971	46.9699999999998	-288.988869901004	49.4399999999998	1434.86313867709	47.3699999999999	-227.734535813056	47.3299999999999	-457.378113055938	47.3199999999999	-287.015292342971	47.6000000000001	4.44786486605153	64.5799999999999	5555.08227511905	47.5700000000002	-16.9761171099481	47.6799999999998	-7.35537890500382	46.3800000000001	-3.25167029802742	46.96	43.3615987290068	46.4000000000001	4.88614684502409	47.0700000000002	40.4233481730216	46.71	3.32257216507514	47.4900000000002	67.8884706950385	47	5.70099619403663	48.25	98.3980732650025	47.3699999999999	4.30686925096779	50.4899999999998	138.095585421979
48.9400000000001	51.8211145230225	47.24	15.2568741920049	47.0599999999999	13.1115972150155	47.83	293.924641693025	48.9099999999999	-162.165524326042	48.55	-349.221826272014	47.0699999999999	-284.727201268993	49.55	1397.86272132403	47.4699999999998	-224.367389243071	47.4300000000001	-452.618717650012	47.4300000000001	-282.844422298012	47.7	4.45079205007914	64.7599999999998	5554.77973013899	47.6700000000001	-17.0000127179719	47.7799999999997	-7.3606810730098	46.48	-3.29366319101609	47.0599999999999	43.0851830390111	46.5	4.79239820106159	47.2200000000003	39.9786677870679	46.8199999999997	3.26717625603123	47.5900000000001	66.9029314740328	47.1099999999997	5.67837059099929	48.3600000000001	96.8369853179638	47.4699999999998	4.21778667600847	50.5900000000001	136.218944614029
49.0500000000001	50.493497187972	47.3399999999999	15.1827252559542	47.16	13.0672730730339	47.93	290.440558037972	49.01	-158.620521900048	48.6500000000001	-343.664641563919	47.2199999999998	-280.422448650029	49.6499999999999	1360.86315198304	47.5799999999999	-221.005700490082	47.54	-447.731524025016	47.53	-278.616985664939	47.8099999999999	4.45587120304936	64.9099999999999	5554.47536004101	47.7800000000002	-17.0142432859848	47.8800000000001	-7.37387890899299	46.5799999999999	-3.33904210606306	47.1700000000001	42.792104487944	46.5999999999999	4.69746431303975	47.3200000000002	39.528689115059	46.9200000000001	3.21185302107097	47.7000000000003	65.9192948489817	47.27	5.65551885802051	48.46	95.2558057590522	47.5700000000002	4.12531897598001	50.6900000000001	134.385147831949
49.21	49.1807716249468	47.4499999999999	15.0992170639483	47.26	13.0190484430841	48.03	286.917905913015	49.1099999999999	-155.147565111974	48.75	-338.201880373958	47.3299999999999	-276.074612042976	49.75	1324.27199811809	47.6799999999998	-217.538628832017	47.6399999999999	-442.716532180953	47.6400000000001	-274.274606148992	47.9100000000001	4.4534837630863	65.0599999999999	5554.16900139801	47.8800000000001	-17.0222130069533	47.9899999999998	-7.39981861102024	46.6900000000001	-3.3945873869925	47.2799999999997	42.4879068430073	46.6999999999998	4.5982549610244	47.4200000000001	39.0744817869972	47.02	3.15986063299079	47.8000000000002	64.9360170050386	47.3699999999999	5.62742224394697	48.5599999999999	93.6825134830315	47.6700000000001	4.0294661499729	50.79	132.560348886955
49.3100000000001	47.886461537928	47.55	15.007646821914	47.37	12.9669233260756	48.17	283.417810125002	49.24	-151.662626182997	48.8499999999999	-332.704129453987	47.4299999999998	-271.759533119962	49.8599999999999	1287.46261488209	47.79	-213.96617426808	47.74	-437.559819373973	47.74	-269.833496731962	48.01	4.44379585701427	65.6700000000001	5553.85916386103	47.98	-17.0239218829238	48.0899999999997	-7.44240517099115	46.79	-3.4491897430371	47.3800000000001	42.1725901029504	46.8099999999999	4.49793547704758	47.5300000000002	38.6163107680204	47.1199999999999	3.11119909008539	47.9000000000001	63.9530979429992	47.4699999999998	5.59077483603687	48.6599999999999	92.1171084900152	47.7799999999997	3.92378992796694	50.9000000000001	130.772633955985
49.4100000000001	46.5988776799122	47.66	14.9163528509462	47.4699999999999	12.9115824520341	48.27	279.879145867994	49.3499999999999	-148.212157484977	48.95	-327.252373803958	47.53	-267.348678971985	49.9599999999998	1250.90672217505	47.8899999999999	-210.301455806075	47.8499999999999	-432.342758354935	47.8399999999999	-265.283817106024	48.1100000000001	4.42639260904798	65.8899999999999	5553.55388071405	48.0800000000004	-17.0158670130149	48.1999999999998	-7.49266555396844	46.8900000000003	-3.49457186700874	47.48	41.8574953499729	46.9099999999999	4.3965058609956	47.6300000000001	38.1541760600612	47.2799999999997	3.07250017806382	48.0100000000002	62.9797913060202	47.5699999999997	5.54557663497235	48.77	90.5554902850554	47.8800000000001	3.81237448095817	51.0100000000002	129.02200303995
49.53	45.3180200510133	47.76	14.8253351519543	47.5699999999999	12.8631832350266	48.37	276.263717295024	49.45	-144.796159019961	49.05	-321.846613423986	47.6299999999999	-262.863986672983	50.1299999999999	1214.41556826903	47.9899999999998	-206.541733969061	47.95	-427.065349122927	47.9400000000001	-260.691974165979	48.22	4.3984589020738	66.0099999999998	5553.25479282897	48.21	-17.0096648539584	48.2999999999997	-7.55949272001999	46.9900000000002	-3.53065893602889	47.5799999999999	41.525306843937	47.0100000000002	4.29164627803402	47.73	37.6867556350362	47.3800000000001	3.0331099300156	48.1800000000003	61.9953306370462	47.6700000000001	5.4902704999904	48.8699999999999	89.0090701509507	47.98	3.69521980996979	51.1100000000001	127.315654472
49.64	44.0655328219464	47.86	14.732141497916	47.68	12.8142093680026	48.48	272.608204110043	49.55	-141.402984717047	49.1600000000001	-316.487976581016	47.7299999999998	-258.305456223979	50.24	1178.492260192	48.0899999999999	-202.740873623043	48.0599999999999	-421.810636117925	48.04	-256.057967911033	48.3199999999999	4.36148588403285	66.2399999999998	5552.95423014104	48.3100000000004	-17.0049854419858	48.4099999999999	-7.63336458896902	47.0999999999999	-3.55830496005183	47.6799999999998	41.1777861869496	47.1700000000001	4.18121339100708	47.8300000000004	37.2206698060609	47.48	2.98901728308465	48.2800000000002	61.0017794280111	47.7799999999997	5.42613127402092	48.9699999999998	87.4778480880423	48.0900000000001	3.57746802296788	51.2399999999998	125.627270060932
49.76	42.8457607910104	47.9699999999999	14.6442282979251	47.78	12.7646608500527	48.59	268.958115590067	49.6499999999999	-138.034623768021	49.26	-311.16317425699	47.8399999999999	-253.668151377042	50.3399999999999	1142.82159463107	48.2199999999998	-198.902604827026	48.1600000000001	-416.439685962928	48.1400000000001	-251.454170131979	48.4300000000001	4.32068388909101	66.4400000000001	5552.65637176296	48.4100000000003	-17.0018287749372	48.5099999999998	-7.7145938570311	47.2000000000003	-3.57334473005722	47.79	40.8149333799201	47.27	4.06848447607899	47.9400000000001	36.7559185730215	47.5899999999997	2.9402222370436	48.3800000000001	59.9976436420775	47.8799999999997	5.35326517399426	49.0799999999999	85.983982142011	48.1900000000001	3.45203032793506	51.3499999999999	123.956849807996
49.86	41.6587039600245	48.11	14.5615955519816	47.88	12.7229407449931	48.6899999999999	265.267738997977	49.75	-134.691076170952	49.3699999999999	-305.872206452932	47.9399999999998	-249.000092367055	50.4399999999998	1107.40357158807	48.3199999999999	-195.087679511062	48.27	-411.017559384959	48.25	-246.808209039045	48.53	4.28194798303139	66.6300000000001	5552.36235681502	48.5100000000002	-17.0093397169921	48.6099999999997	-7.80318052500206	47.3000000000002	-3.57621409204967	47.8899999999999	40.4461889550021	47.3699999999999	3.9585552680137	48.0400000000004	36.2986453860685	47.6900000000001	2.87629138301782	48.48	58.9911684420485	47.98	5.27167220002411	49.1799999999998	84.5053142669485	48.2999999999997	3.32668710893813	51.4499999999998	122.33046058202
49.96	40.5002407139818	48.2099999999999	14.4818206219952	47.99	12.6773143780383	48.79	261.575846265032	49.8599999999999	-131.427198017036	49.47	-300.700085616995	48.05	-244.301279195042	50.54	1072.67873870103	48.4199999999998	-191.200760354036	48.3799999999999	-405.544256384928	48.3599999999999	-242.123796561941	48.6300000000001	4.24527816608133	66.8299999999999	5552.07507469106	48.6100000000001	-17.0246342510154	48.71	-7.88939905896768	47.4100000000003	-3.56647720002456	47.9899999999998	40.0732314749348	47.4699999999998	3.84968672301511	48.1400000000003	35.8296177109878	47.79	2.80432728402502	48.5900000000001	57.9752439210779	48.0799999999999	5.18945573105611	49.2799999999997	83.0715355759821	48.4000000000001	3.20143836597708	51.5500000000002	120.70488809195
50.0600000000001	39.3465886529611	48.3199999999999	14.4000595018952	48.0899999999999	12.6328505500624	48.9	257.882437389071	49.96	-128.215782655047	49.5699999999999	-295.522529504979	48.1499999999999	-239.638908808047	50.6499999999999	1038.05464207608	48.53	-187.283241090995	48.48	-400.013398369993	48.46	-237.40093270203	48.73	4.21158633605501	66.98	5551.79500871702	48.7200000000003	-17.047712377007	48.8199999999997	-7.96842921499774	47.5100000000002	-3.55141264003578	48.0999999999999	39.6960609399457	47.5700000000002	3.73853855205653	48.2400000000002	35.3562233690354	47.9000000000001	2.72432994006522	48.6900000000001	56.9659224330508	48.1900000000001	5.10770165999475	49.3899999999999	81.6826460689981	48.5099999999998	3.0816924879673	51.6599999999999	119.108195979948
50.1600000000001	38.1977477779856	48.42	14.3154175489144	48.2299999999999	12.5895492629979	49	254.197532054036	50.0599999999999	-125.056830083054	49.6800000000001	-290.430416569961	48.26	-234.899226661014	50.75	1004.13054000001	48.6299999999999	-183.335121721029	48.5799999999999	-394.491712145964	48.5699999999999	-232.566771744018	48.8400000000001	4.17590493702846	67.1300000000001	5551.52215889404	48.8200000000002	-17.0810495999376	48.9200000000001	-8.0471429479303	47.6100000000001	-3.5310204129928	48.2399999999998	39.3190994539054	47.6700000000001	3.62511075502425	48.3400000000001	34.8784623610072	48	2.64001098798872	48.79	55.9496103970787	48.2999999999997	5.02532409404921	49.4899999999998	80.3412826800241	48.6100000000001	2.9677803109962	51.7600000000002	117.540384243966
50.27	37.0537180889414	48.53	14.2309526299869	48.3299999999999	12.5431297460636	49.17	250.530977986045	50.1599999999999	-121.950340302988	49.78	-285.423746811944	48.3599999999999	-230.137902595061	50.8599999999999	971.125509855028	48.7299999999998	-179.340201570994	48.6800000000001	-388.979197711024	48.6700000000001	-227.752535698983	48.9400000000001	4.1528200860057	67.3000000000002	5551.25193111098	48.9200000000001	-17.1224826009393	49.02	-8.12554025901591	47.71	-3.50530051798614	48.3400000000001	38.9396176099126	47.7800000000002	3.50963033702101	48.4500000000003	34.3878857720483	48.0999999999999	2.54581684600907	48.8900000000003	54.926307813048	48.3999999999996	4.94734178403178	49.5900000000001	79.0296104030404	48.71	2.85970183301743	51.8699999999999	115.989358248953
50.37	35.9267261740115	48.63	14.1518219789987	48.43	12.4991321500829	49.27	246.882775184986	50.26	-118.876752832989	49.8799999999999	-280.489960969021	48.4599999999998	-225.354936610074	50.9599999999998	938.632338900106	48.8399999999999	-175.365208772064	48.79	-383.558861915958	48.77	-222.942011585019	49.04	4.13908620100756	67.4099999999999	5550.98858733504	49.02	-17.1747314159347	49.1799999999998	-8.19038234203617	47.8200000000002	-3.48096454399638	48.4400000000001	38.5585697359829	47.8800000000001	3.39416632004941	48.5500000000002	33.8916079210776	48.1999999999998	2.44374601606978	49	53.9173152010335	48.5	4.87084673204663	49.6999999999998	77.747629238047	48.8200000000002	2.76247921192407	51.9699999999998	114.449248472965
50.47	34.8402466719335	48.74	14.0645300409687	48.54	12.4568717450302	49.38	243.206740636992	50.3699999999999	-115.830814801029	49.99	-275.607783784949	48.5599999999999	-220.536300048025	51.0599999999999	906.586519977054	48.9399999999998	-171.397024319049	48.8899999999999	-378.096742314028	48.8800000000001	-218.213540541001	49.2	4.13511815804668	67.5099999999998	5550.72409428396	49.1600000000003	-17.2377960449239	49.2799999999997	-8.24279148503138	47.9200000000001	-3.4639071550373	48.5499999999997	38.1759558329122	47.9900000000002	3.27871870706531	48.6500000000001	33.3896288070719	48.2999999999997	2.33379849703397	49.1000000000004	52.9162440800519	48.5999999999999	4.79583893798008	49.8000000000002	76.5180642080168	48.9200000000001	2.67089021599531	52.0700000000002	112.920054917026
50.5700000000001	33.7942795820254	48.8399999999999	13.9690768149876	48.64	12.4041809079927	49.48	239.587253204036	50.47	-112.812526206994	50.1199999999999	-270.777215258022	48.6699999999998	-215.726775728967	51.1699999999998	875.491160113029	49.04	-167.489513077044	49	-372.681306128925	48.98	-213.488781427941	49.3	4.1371355530373	67.6100000000001	5550.45143761799	49.2600000000002	-17.3019569549524	49.3800000000001	-8.28276768800151	48.02	-3.45412835099523	48.6500000000001	37.7882950130015	48.0900000000001	3.16328749499917	48.7600000000002	32.8898880170527	48.4099999999999	2.21318731507836	49.2000000000003	51.9409957449852	48.71	4.72231840103632	49.9000000000001	75.3121583679786	49.02	2.5796947309118	52.23	111.419420135007
50.6800000000001	32.7737627039824	48.9399999999999	13.8685225429072	48.74	12.3460047610706	49.58	235.987633178979	50.5699999999999	-109.870293174026	50.22	-266.061503516994	48.77	-210.926363653016	51.27	844.728517424073	49.1699999999998	-163.566504929008	49.0999999999999	-367.312553363945	49.0799999999999	-208.796515236031	49.4000000000001	4.14513838609309	67.71	5550.18143158998	49.3700000000003	-17.3691500870063	49.4899999999998	-8.30609387401182	48.1199999999999	-3.44746292603304	48.75	37.4032812189853	48.1999999999998	3.05114996206157	48.8600000000001	32.3915406750075	48.5099999999998	2.09273268899324	49.3099999999999	50.9895067029902	48.8099999999999	4.65560718203051	50.0099999999998	74.141999166045	49.1599999999999	2.48889275792408	52.3299999999999	109.907744471002
50.78	31.764289769967	49.12	13.7601569119852	48.8399999999999	12.2816739600466	49.68	232.407880563983	50.6699999999998	-106.945138139963	50.3299999999999	-261.397400432998	48.8699999999999	-206.211295360049	51.3699999999999	814.298591911097	49.27	-159.688313138076	49.23	-361.977288847925	49.21	-204.136741962998	49.51	4.15267392406804	67.8200000000002	5549.91090562203	49.4700000000003	-17.4393754419953	49.5899999999997	-8.31730354298088	48.2800000000002	-3.44628696598193	48.8600000000001	37.020914449954	48.3000000000002	2.93447665399071	48.96	31.8945867800267	48.6100000000001	1.97243462002916	49.4100000000003	50.07002211903	48.9099999999999	4.59843811302108	50.1399999999999	73.0075866009656	49.2599999999998	2.40184709491587	52.4400000000001	108.408752093965
50.89	30.7658607810026	49.2199999999999	13.6426827180003	48.9499999999999	12.2111885020786	49.78	228.893708092983	50.78	-104.099449862019	50.4300000000001	-256.834859980017	48.9799999999998	-201.470948112046	51.4699999999998	784.828028419042	49.3699999999999	-155.854937704021	49.3399999999999	-356.679535961007	49.3099999999999	-199.44096077802	49.6100000000001	4.15359835301388	67.9200000000001	5549.63872059204	49.5700000000002	-17.5078874340215	49.6900000000001	-8.3163966939992	48.3800000000001	-3.45738081796299	48.96	36.6398593029089	48.4099999999999	2.81326757101397	49.0600000000004	31.3990263330197	48.71	1.85158030501498	49.5100000000002	49.1687091860058	49.0099999999998	4.5480783610401	50.2399999999998	71.8902961469894	49.3699999999999	2.30936124398795	52.54	106.922443005033
50.99	29.7965952539698	49.3199999999999	13.5233666039767	49.05	12.1398902100509	49.89	225.421970843058	50.8799999999999	-101.333228342014	50.53	-252.373882156007	49.0799999999999	-196.781163579999	51.6299999999999	756.154377903044	49.4699999999998	-152.049838629068	49.4400000000001	-351.419294702964	49.4100000000001	-194.773960583007	49.71	4.14791167099793	68.0299999999997	5549.35937772598	49.6700000000001	-17.5778997460156	49.79	-8.30337332899944	48.48	-3.48081930303579	49.0599999999999	36.2545473290083	48.5100000000002	2.68648585608844	49.2200000000003	30.9113308560427	48.8099999999999	1.72751043908193	49.6200000000003	48.2855679040313	49.1199999999999	4.50094065104167	50.3400000000001	70.7790612179906	49.4699999999998	2.21143520491296	52.6399999999999	105.441123738956
51.12	28.8499112199361	49.43	13.4016005569038	49.16	12.0607000720838	49.99	221.992668815005	50.98	-98.5820640860311	50.6400000000001	-247.989360363022	49.2199999999998	-192.141941764021	51.7299999999998	728.5919956621	49.5699999999999	-148.282747565986	49.54	-346.27259507397	49.52	-190.135741376025	49.8199999999999	4.13561388108974	68.1300000000001	5549.07231790605	49.77	-17.6459094780057	49.9000000000001	-8.28707846301313	48.5900000000001	-3.50924901499639	49.1599999999999	35.8763196109066	48.6100000000001	2.55515196408851	49.3200000000002	30.4307300900746	48.9200000000001	1.60685680509687	49.7200000000003	47.441364730048	49.27	4.46148216303754	50.4400000000001	69.6738818149925	49.5700000000002	2.10632183598136	52.75	103.961571540026
51.23	27.9323906489708	49.53	13.2788872339233	49.26	11.9736180880636	50.1	218.605099100046	51.0799999999999	-95.8827171490384	50.74	-243.654792541975	49.3199999999999	-187.52854497302	51.8299999999999	701.541623411003	49.6799999999998	-144.553664516025	49.6399999999999	-341.163407072941	49.6199999999999	-185.599148873962	49.9200000000001	4.12105190707734	68.2599999999998	5548.78103208603	49.8800000000001	-17.7119166310149	50	-8.2715848159296	48.6900000000001	-3.54266995202579	49.27	35.5051761499681	48.7199999999998	2.41926589501418	49.4300000000003	29.957224033069	49.02	1.48961940499248	49.8200000000002	46.6268897649798	49.3799999999997	4.43078879300174	50.5500000000002	68.5849018240106	49.6700000000001	1.99221199500244	52.8499999999999	102.483786408925
51.33	27.0440335419835	49.64	13.1552266349217	49.37	11.8841844100643	50.2	215.240097198034	51.25	-93.2351875300128	50.8399999999999	-239.37017869298	49.4299999999998	-182.956598654982	51.9399999999998	675.003261148049	49.78	-140.929317608993	49.75	-336.131031051991	49.72	-181.062132984039	50.02	4.10074934109161	68.3600000000001	5548.49095948202	49.98	-17.7712097409994	50.1700000000001	-8.25689238695304	48.79	-3.5810821150335	49.3699999999999	35.1313191199552	48.8200000000002	2.28406200506015	49.5300000000002	29.4981919699921	49.1300000000001	1.38878639404538	49.9200000000001	45.8488941339965	49.48	4.40875432195753	50.6500000000001	67.4869806530296	49.7799999999997	1.87424778994227	52.9499999999998	101.029985003947
51.4400000000001	26.1807788499482	49.74	13.0303370289084	49.4699999999999	11.7868588870351	50.3099999999999	211.897663108971	51.3499999999999	-90.6806747300379	50.95	-235.195228557927	49.53	-178.426102810022	52.04	649.302978706032	49.8799999999999	-137.309699357047	49.8499999999999	-331.175467008961	49.8199999999999	-176.597065498981	50.1900000000001	4.07753688898538	68.46	5548.19932847602	50.0800000000004	-17.8254680489545	50.27	-8.25699247900502	48.8900000000003	-3.62210286095888	49.48	34.7618993209835	48.9200000000001	2.14389204700183	49.6300000000001	29.0383915050825	49.2599999999998	1.2912130590621	50.0300000000002	45.0860773180466	49.5899999999997	4.3943437259486	50.7599999999998	66.4022763460252	49.8800000000001	1.75242922193775	53.0500000000002	99.5682613850022
51.5400000000001	25.3227586449611	49.8399999999999	12.9093756509064	49.5699999999999	11.7009204710712	50.41	208.623979847061	51.45	-88.1567616120265	51.0599999999999	-231.07023239595	49.6299999999999	-174.003777334065	52.1399999999999	624.033563342095	49.9799999999998	-133.755561693988	49.95	-326.278019135998	49.9300000000001	-172.203946416971	50.3	4.05050265408136	68.5599999999999	5547.90613906698	50.21	-17.8746915549937	50.3800000000001	-8.27001030700103	49	-3.67248027203004	49.5799999999999	34.3969167529394	49.0300000000002	2.00385175799056	49.7400000000002	28.5839660909915	49.3699999999999	1.19689940106582	50.1700000000001	44.3563406109888	49.6900000000001	4.39207310705569	50.8600000000001	65.3307889029975	49.98	1.62329511499593	53.1599999999999	98.1246824229629
51.64	24.4937553279669	49.9399999999999	12.7971865069867	49.67	11.6263691620588	50.51	205.372864397987	51.5599999999999	-85.7183042660381	51.1700000000001	-227.052353797944	49.7399999999998	-169.589061428042	52.24	599.787468949103	50.0899999999999	-130.26690461902	50.05	-321.419871612989	50.03	-167.882775739031	50.4000000000001	4.02433893702892	68.6700000000001	5547.62232000905	50.3100000000004	-17.920486237017	50.48	-8.29594587003157	49.0999999999999	-3.73221434904281	49.6799999999998	34.0458269619148	49.1700000000001	1.86394113700317	49.8400000000001	28.1349157260138	49.4699999999998	1.11265457906029	50.2800000000002	43.6375493990226	49.79	4.40194246505143	50.96	64.2657694230593	50.0900000000001	1.49574683200626	53.2600000000002	96.6992481160105
51.75	23.6937688969192	50.11	12.6907117279416	49.78	11.569168080996	50.61	202.115471155025	51.6599999999999	-83.3653026910497	51.27	-223.141592765955	49.8399999999999	-165.249152040019	52.3499999999999	576.460253001073	50.1999999999998	-126.815505926061	50.1600000000001	-316.601024440956	50.1300000000001	-163.546396178958	50.5	3.99904573703225	68.77	5547.34085329403	50.4200000000001	-17.9590826629692	50.5799999999999	-8.3396453669593	49.2000000000003	-3.80130509097398	49.79	33.6999813889634	49.2800000000002	1.71869882308329	49.9400000000001	27.6852153319851	49.5699999999997	1.03048675202899	50.3800000000001	42.9457560360333	49.8999999999996	4.41724868198889	51.0599999999999	63.2079112830297	50.1900000000001	1.36978437501512	53.3600000000001	95.3037935449856
51.85	22.9246952799258	50.2099999999999	12.5926592539827	49.88	11.5312459530514	50.71	198.906626167059	51.76	-81.0866893090179	51.3799999999999	-219.290798817951	49.9399999999998	-160.98404917102	52.4499999999998	554.270992880106	50.3	-123.391579808072	50.27	-311.890561725022	50.24	-159.253184034014	50.6000000000001	3.97674637201817	68.8699999999999	5547.06157549197	50.52	-17.9929563379346	50.6799999999998	-8.39282472702507	49.3099999999999	-3.87721267100005	49.8899999999999	33.3638021389788	49.3800000000001	1.57813835505749	50.0400000000004	27.233795277084	49.6700000000001	0.954107555003247	50.48	42.2809605230441	50	4.42202799797542	51.1799999999998	62.1572144809761	50.29	1.24399162700684	53.46	93.9247165620145
51.96	22.1947000200089	50.3099999999999	12.5043262898998	49.9799999999999	11.5126027790211	50.8199999999999	195.746329433973	51.8699999999999	-78.8417143789957	51.48	-215.497168463003	50.04	-156.775452781062	52.55	532.593043741031	50.3999999999999	-119.995126266076	50.3799999999999	-307.180111212006	50.3499999999999	-155.07164013502	50.71	3.95768959003817	68.9699999999998	5546.784486604	50.6200000000003	-18.0221072639597	50.79	-8.45548395193418	49.4100000000003	-3.95748569098942	49.9899999999998	33.0372892109381	49.48	1.44225973303946	50.1500000000001	26.7806555630159	49.77	0.883516988096744	50.5800000000004	41.6372376890877	50.0999999999999	4.41844016700088	51.2799999999997	61.1323035450368	50.3899999999999	1.12699982992126	53.5700000000002	92.5620171680066
52.12	21.4920938680052	50.41	12.4257128348972	50.0899999999999	11.511228348013	50.92	192.573817294033	51.97	-76.6303779030295	51.5799999999999	-211.760701699973	50.1499999999999	-152.600212436028	52.6599999999999	511.740760884095	50.51	-116.677270690047	50.48	-302.552679752921	50.45	-150.933263651041	50.8099999999999	3.94146051598909	69.0799999999999	5546.51666896302	50.73	-18.0561808979292	50.8899999999999	-8.51865000697671	49.5100000000002	-4.04204932794983	50.0999999999999	32.7213717999939	49.5900000000001	1.30874312208107	50.25	26.3324137490599	49.8800000000001	0.818064979057453	50.6800000000003	41.0261003470396	50.2599999999998	4.40648518997477	51.3800000000001	60.1145539490062	50.4899999999998	1.02383114199256	53.6700000000001	91.2405362489608
52.22	20.8234587950074	50.52	12.3507002479073	50.2299999999999	11.5261021290962	51.02	189.427285596025	52.0699999999999	-74.4894399350642	51.6800000000001	-208.145774925924	50.25	-148.458328137053	52.76	491.355042175087	50.6099999999999	-113.386133418089	50.5799999999999	-298.008267347996	50.55	-146.897568002942	50.9200000000001	3.92805915203098	69.1799999999998	5546.25858847601	50.8300000000004	-18.0905665839646	50.9899999999998	-8.57766899594026	49.6199999999999	-4.13097840396404	50.25	32.4106834799522	49.6900000000001	1.17990835701676	50.3600000000001	25.8836556390634	49.98	0.755141923036717	50.7800000000002	40.4267820400719	50.3599999999997	4.38200104997577	51.4899999999998	59.0961422379905	50.5999999999999	0.934485560946996	53.77	89.9283071070158
52.33	20.1731118049793	50.62	12.2786805139867	50.3399999999999	11.5450564979938	51.17	186.352243612987	52.1699999999998	-72.3709620799582	51.79	-204.562950392983	50.3499999999999	-144.421095173016	52.8599999999999	471.938994643097	50.7099999999998	-110.175579316092	50.6800000000001	-293.490985058952	50.6500000000001	-142.964553190041	51.02	3.92480760706349	69.2799999999997	5546.00675418897	50.9300000000003	-18.1252643200196	51.0899999999997	-8.62427708000268	49.7200000000003	-4.22459338506087	50.3499999999999	32.1052242519499	49.79	1.05795308104462	50.46	25.4423208190246	50.0899999999997	0.694747821057717	50.8800000000001	39.8460338950599	50.4699999999998	4.34360668702993	51.5900000000001	58.114837709013	50.6999999999998	0.860572686974592	53.8699999999999	88.6429722979756
52.4300000000001	19.5453976959925	50.7199999999999	12.2127138739643	50.4399999999999	11.568091457093	51.27	183.262128007982	52.28	-70.3233504619902	51.8900000000001	-201.075476230017	50.4499999999998	-140.400460889055	52.9699999999998	453.492618286077	50.8099999999999	-107.045608385079	50.79	-289.017421474	50.76	-139.163423589025	51.2	3.92351325308482	69.3899999999999	5545.76365500304	51.0400000000004	-18.1646733859679	51.21	-8.65847425802713	49.8200000000002	-4.31872906403896	50.4499999999998	31.8130992449142	49.8899999999999	0.946154569078317	50.5700000000002	25.0084092900806	50.1900000000001	0.625736464030524	50.9900000000002	39.2718162140682	50.5699999999997	4.2914083200003	51.6900000000001	57.1706403629832	50.7999999999997	0.798897095933171	53.98	87.3845318219537
52.53	18.9338861979422	50.8299999999999	12.1406581819201	50.54	11.5918753940605	51.37	180.15693878101	52.3799999999999	-68.3466050810466	52	-197.683352434979	50.55	-136.472656825049	53.1299999999999	435.945149762006	50.9099999999999	-103.994914592022	50.8899999999999	-284.587576593026	50.8599999999999	-135.375663605942	51.3	3.9241760899813	69.4899999999998	5545.52856532302	51.1700000000001	-18.2091128680213	51.3099999999999	-8.67053499496251	49.9200000000001	-4.41338544203518	50.5599999999999	31.5226254570007	49.9900000000002	0.848283404025096	50.6700000000001	24.5766950770303	50.2999999999997	0.560146777047521	51.0900000000001	38.7123741610367	50.6700000000001	4.22992204903494	51.79	56.2298462350554	50.9000000000001	0.749458787936419	54.0799999999999	86.1455275369281
52.64	18.3414008719183	50.93	12.0697800819016	50.64	11.6004609660649	51.47	177.082388664985	52.49	-66.4453845939761	52.1199999999999	-194.347309215004	50.6599999999999	-132.637682979976	53.24	419.448495325014	51.01	-100.997331394069	50.99	-280.271101823928	50.96	-131.647417044974	51.4000000000001	3.92770801602182	69.5999999999999	5545.30148515005	51.27	-18.2538371840337	51.4099999999999	-8.67427208800109	50.02	-4.51039830898026	50.6599999999999	31.2324674849833	50.0999999999999	0.755887156060453	50.7800000000002	24.1541238140144	50.4099999999999	0.49726596103028	51.2000000000003	38.1677077360791	50.77	4.15852021001228	51.8899999999999	55.3040012449628	51	0.715919012918675	54.2399999999998	84.9170399969807
52.74	17.7441593190224	51.04	11.9952355659052	50.75	11.5938481750391	51.5699999999999	173.993671294966	52.5899999999999	-64.5813918910108	52.22	-191.049452770926	50.76	-128.882822658966	53.3399999999999	403.410201082011	51.1799999999998	-98.052858790993	51.0899999999999	-275.97488246397	51.0699999999999	-127.978683904985	51.51	3.93065119703806	69.6999999999998	5545.07952509198	51.3700000000003	-18.2988463319589	51.5099999999998	-8.66968553498282	50.1300000000001	-4.60356643600335	50.7599999999998	30.9426253299989	50.1999999999998	0.668965828026558	50.8800000000001	23.740695502056	50.5099999999998	0.437094015069306	51.3000000000002	37.6445090309971	50.8699999999999	4.07720280202284	52	54.4004968850231	51.1599999999999	0.694799081998099	54.3400000000001	83.6990691999517
52.85	17.1421615399368	51.14	11.9200825039343	50.8499999999999	11.5732964000017	51.68	170.964438642045	52.6900000000001	-62.7546269710137	52.3199999999999	-187.789783102971	50.8599999999999	-125.187436511055	53.4399999999998	388.049344415094	51.28	-95.2120242410501	51.23	-271.774948512984	51.22	-124.427840481985	51.6100000000001	3.93300563405319	69.8000000000002	5544.85762880006	51.4700000000003	-18.3466159519412	51.6199999999999	-8.66159557892843	50.27	-4.69288982105809	50.8600000000001	30.6539847009617	50.3000000000002	0.592980779060781	50.98	23.3353405110392	50.6100000000001	0.378971677037043	51.4100000000003	37.1242669190224	50.9699999999998	3.98488393000207	52.1500000000001	53.5065523330331	51.2599999999998	0.684351853919907	54.4499999999998	82.5017371689682
52.95	16.543573074955	51.24	11.8435940219115	50.9499999999999	11.5362267400769	51.78	167.93986466007	52.79	-60.9867288529813	52.4300000000001	-184.615450692945	50.9599999999998	-121.55152453704	53.55	373.108704715037	51.3799999999999	-92.4058891790764	51.3299999999999	-267.671299971994	51.3199999999999	-120.993298917938	51.71	3.93453611002315	69.9099999999999	5544.64039038703	51.5800000000004	-18.3943583539303	51.7199999999998	-8.64917432295442	50.3800000000001	-4.78269741097392	50.9699999999998	30.3604307969181	50.4000000000001	0.522470648093076	51.0800000000004	22.9420313299897	50.71	0.32102925399613	51.5100000000002	36.6069814000412	51.0799999999999	3.89131344400084	52.25	52.6323114760316	51.3699999999999	0.684577329934655	54.5500000000002	81.2992060390343
53.0500000000001	15.9416547099909	51.3399999999999	11.7657701189273	51.0599999999999	11.488179345065	51.88	164.919949346995	52.8999999999999	-59.259517095029	52.53	-181.457149019934	51.0699999999999	-118.027777975044	53.6499999999999	358.588281980019	51.4799999999998	-89.7011817380644	51.4300000000001	-263.652269389013	51.4200000000001	-117.675059212957	51.8099999999999	3.93807333205132	70.0099999999998	5544.42780985198	51.6800000000003	-18.4420735370168	51.8299999999999	-8.6366875340218	50.48	-4.8669695360104	51.0700000000002	30.0619636169586	50.5100000000002	0.464625637050631	51.2400000000002	22.5681472439874	50.8199999999997	0.26326674799293	51.6100000000001	36.1041652870426	51.1799999999998	3.80054549805209	52.3600000000001	51.7777743159513	51.4699999999998	0.68806030799351	54.6500000000001	80.1136924669663
53.15	15.3598810790072	51.4399999999999	11.6814535620051	51.16	11.429154215989	51.99	161.942888551039	53	-57.614191198013	52.6299999999999	-178.374587825942	51.2199999999998	-114.551553656042	53.75	344.895288953012	51.5799999999999	-87.0979019150582	51.53	-259.685805511936	51.52	-114.473121366018	51.9100000000001	3.94403217501349	70.1199999999999	5544.21886275304	51.7800000000002	-18.4816479450092	51.9299999999998	-8.63310825002372	50.5900000000001	-4.94332355401639	51.1700000000001	29.7645578199308	50.6100000000001	0.41944574502395	51.3400000000001	22.213688252009	50.9200000000001	0.209706341024685	51.71	35.6032427340551	51.3099999999999	3.71258009397479	52.46	50.9446848139987	51.5700000000002	0.689978706986949	54.75	78.9451964549244
53.26	14.7982521849599	51.55	11.5973710069284	51.27	11.3549595949962	52.09	158.996160314018	53.0999999999999	-56.050751161024	52.74	-175.36776711097	51.3199999999999	-111.189571476984	53.8499999999999	331.959837612089	51.6799999999998	-84.5744987329908	51.6399999999999	-255.771908339966	51.6199999999999	-111.289254762028	52.02	3.95241263709067	70.2599999999998	5544.00440553604	51.8900000000003	-18.521804448028	52.0299999999997	-8.63906558902272	50.6900000000001	-5.01175946305921	51.27	29.4660890299383	50.71	0.386930973036215	51.4400000000001	21.8744372880337	51.02	0.150232432019948	51.8099999999999	35.122115034028	51.4099999999999	3.62603617099921	52.5599999999999	50.1163498710184	51.6799999999998	0.690332526005477	54.8499999999999	77.7788867119398
53.36	14.2558075820034	51.65	11.5138723829205	51.37	11.2849856030834	52.1899999999999	156.079764636047	53.24	-54.5698038839646	52.8399999999999	-172.461748225942	51.4199999999998	-107.941831437984	53.9499999999998	319.393455784052	51.79	-82.0994125759853	51.74	-251.96646681195	51.72	-108.162176593964	52.1200000000001	3.96087782598897	70.3600000000001	5543.79191844396	51.9900000000002	-18.5641490210173	52.1700000000001	-8.65323729897227	50.8000000000002	-5.07016767903679	51.3800000000001	29.1760127900034	50.8099999999999	0.362702638085466	51.5400000000004	21.5454684680481	51.1199999999999	0.0916541780497937	51.9200000000001	34.6607821870748	51.5099999999998	3.53968627996437	52.6700000000001	49.2927694870104	51.7799999999997	0.69106845000988	54.9499999999998	76.6190777829934
53.46	13.7382639419457	51.75	11.4275475199292	51.4799999999999	11.2192322410465	52.29	153.234755582048	53.3399999999999	-53.1335146830543	52.9400000000001	-169.560974248952	51.53	-104.790699705973	54.05	307.196143470037	51.8899999999999	-79.6726434430184	51.8399999999999	-248.185374314971	51.8299999999999	-105.091886862965	52.24	3.97612922404278	70.46	5543.57806746896	52.0900000000001	-18.6086816639772	52.27	-8.68046957600654	50.9000000000001	-5.12450252801955	51.48	28.894329101945	50.9200000000001	0.345664503015541	51.6500000000001	21.2267817910288	51.2599999999998	0.0339715810468988	52.02	34.2189451230297	51.6099999999997	3.45353042098395	52.77	48.465763268041	51.8800000000001	0.678623300927939	55.0599999999999	75.4657696689947
53.5600000000001	13.2520515350052	51.85	11.3456630620021	51.5799999999999	11.161031120082	52.39	150.422576159031	53.4400000000001	-51.7418835589751	53.05	-166.697753973949	51.6299999999999	-101.694335938987	54.1599999999999	295.519806925086	51.9899999999998	-77.3287767240163	51.9400000000001	-244.497714955969	51.9300000000001	-102.122321256047	52.3400000000001	3.99791808206373	70.5700000000002	5543.35752031307	52.1900000000001	-18.6491521100152	52.3699999999999	-8.72076242194453	51	-5.17476401000749	51.5799999999999	28.6177119839977	51.02	0.332459879018643	51.75	20.931466343086	51.3600000000001	-0.027080187919637	52.1700000000001	33.7939463200883	51.71	3.36483575904367	52.8699999999999	47.6468771339569	51.98	0.651580962994558	55.1599999999999	74.3361097929665
53.6600000000001	12.7907400909635	51.9599999999999	11.2568920139893	51.68	11.1028260870398	52.5	147.636070626049	53.55	-50.4114694909958	53.1500000000001	-163.91135719698	51.7299999999998	-98.6527401390731	54.26	284.182896738002	52.0899999999999	-75.0203985260214	52.04	-240.903488735967	52.04	-99.2758368030309	52.45	4.02624440005184	70.6700000000001	5543.13633486697	52.3000000000002	-18.6918378459495	52.48	-8.77405334802006	51.1100000000001	-5.21475089396972	51.6799999999998	28.3544006929333	51.1799999999998	0.326445456039437	51.8500000000004	20.6396874270922	51.46	-0.0874162159334446	52.27	33.3857857780231	51.8099999999999	3.27525693501229	52.98	46.8431896930497	52.0900000000001	0.609941435982364	55.2800000000002	73.2117046809435
53.77	12.3550908999732	52.12	11.1612343749812	51.79	11.0426069330742	52.6	144.920045348044	53.6499999999999	-49.1224054479744	53.25	-161.162514123021	51.8399999999999	-95.7124699029919	54.3599999999999	273.499768207103	52.2099999999998	-72.7986342370741	52.1399999999999	-237.426158947983	52.1400000000001	-96.5524335019836	52.55	4.06303348302117	70.77	5542.91395201506	52.4000000000001	-18.7367388699613	52.5799999999999	-8.83631758097181	51.21	-5.24828349898598	51.7799999999997	28.1043952289792	51.2800000000002	0.319845090075432	51.9500000000003	20.3580626050552	51.5599999999999	-0.147036503904019	52.3700000000003	32.9920047230416	51.9200000000001	3.17925087301774	53.0799999999999	46.0600902739543	52.1900000000001	0.549965875961789	55.3800000000001	72.1173952189247
53.87	11.951685934946	52.2199999999999	11.0592981599211	51.89	10.9803736570484	52.7	142.203253739012	53.76	-47.9114514839694	53.3599999999999	-158.496646272965	51.9399999999998	-92.8089945450665	54.4699999999998	263.470421333068	52.3199999999999	-70.6634838570608	52.27	-233.945951503983	52.27	-93.9229069789462	52.6500000000001	4.10890596208446	70.8800000000001	5542.69496586801	52.5100000000002	-18.7835429979941	52.6799999999998	-8.90273487902959	51.3099999999999	-5.27536182505628	51.8899999999999	27.8660028949389	51.3899999999999	0.312658783059305	52.0600000000004	20.0865918770887	51.6700000000001	-0.199145534907075	52.48	32.6148050180564	52.02	3.07790346698766	53.1799999999998	45.2825821699889	52.29	0.476957705927816	55.4899999999998	71.0531814079332
53.97	11.5805251949723	52.3199999999999	10.9536278779387	51.99	10.91744578207	52.8099999999999	139.531205075969	53.8599999999999	-46.7786076000039	53.46	-155.913753647951	52.04	-90.0136093559922	54.5699999999999	254.05185643308	52.4199999999998	-68.6000791359902	52.3799999999999	-230.506610492967	52.3699999999999	-91.3596731719508	52.75	4.16172498603373	70.98	5542.47630010605	52.6100000000001	-18.8281146860163	52.79	-8.97757101097341	51.4200000000001	-5.29598587104374	51.9899999999998	27.6355312869327	51.4900000000002	0.304472643051668	52.23	19.814509270077	51.77	-0.245585255015612	52.5800000000004	32.2609377910794	52.1199999999999	2.97639171697028	53.2799999999997	44.5155182000008	52.3899999999999	0.390916927017315	55.5900000000001	70.0250898099739
54.13	11.2437890639967	52.42	10.839348025911	52.0899999999999	10.8591590460492	52.91	136.903899358003	53.96	-45.6991975829624	53.5599999999999	-153.435992286973	52.1499999999999	-87.3263143349732	54.6699999999998	245.325216419019	52.52	-66.5749713010655	52.48	-227.159091512021	52.47	-88.8627320809974	52.8600000000001	4.22013041600167	71.0799999999999	5542.25795473201	52.71	-18.8748532119689	52.8899999999999	-9.05656020700008	51.52	-5.31577595802446	52.0900000000001	27.4210855329784	51.5900000000001	0.28851036006472	52.3300000000004	19.5422986140557	51.8699999999999	-0.297501872978501	52.6800000000003	31.9304030400644	52.2599999999998	2.87123454597804	53.3899999999999	43.7541553479832	52.5	0.292043611921144	55.6900000000001	69.0205930459342
54.23	10.9143961959717	52.53	10.7216158359051	52.24	10.794637560025	53.01	134.32133658398	54.0599999999999	-44.6532395679924	53.6600000000001	-150.975803590995	52.25	-84.7252205099949	54.77	236.883288548029	52.6299999999999	-64.5881603510361	52.5799999999999	-223.852438963945	52.5799999999999	-86.4320837059722	52.97	4.28412225301145	71.1900000000001	5542.03992974305	52.8100000000004	-18.9237585749424	53	-9.12441466402925	51.6199999999999	-5.33318513305403	52.25	27.222665631939	51.6900000000001	0.264771933984775	52.4400000000001	19.2699599080015	51.9699999999998	-0.354895389932608	52.7800000000002	31.620030479985	52.3699999999999	2.76694805700117	53.4899999999998	43.0045255360483	52.5999999999999	0.185300337989247	55.79	68.0396911179741
54.33	10.5923465910109	52.63	10.6004313099675	52.3399999999999	10.7311038229909	53.17	131.728997259984	54.1699999999998	-43.6407335560034	53.76	-148.561036417959	52.3499999999999	-82.1774488870233	54.8799999999999	228.840707676	52.7299999999998	-62.6619515370521	52.6900000000001	-220.631254205955	52.6800000000001	-84.0873321659501	53.0699999999999	4.35461239305823	71.3099999999999	5541.83136502604	52.9100000000003	-18.9720580100357	53.0999999999999	-9.18113438297041	51.73	-5.34821339704195	52.3600000000001	27.037228291988	51.79	0.233257366062389	52.5400000000004	19.0005068529899	52.0699999999997	-0.412855068930185	52.8800000000001	31.3161521360144	52.4699999999998	2.6635322490165	53.5900000000001	42.2605968419703	52.6999999999998	0.0743483529959121	55.8899999999999	67.1043411259689
54.4400000000001	10.2877017179708	52.73	10.4766178769751	52.4399999999999	10.6649537440262	53.27	129.15572699103	54.27	-42.6722509870388	53.8699999999999	-146.191690767978	52.4599999999998	-79.6829994669679	54.9799999999998	221.072237470025	52.8299999999999	-60.7681882910356	52.79	-217.495537237937	52.78	-81.7897602639732	53.2	4.42960831401251	71.4099999999999	5541.624318103	53.0100000000002	-19.0203089939587	53.23	-9.22397462397839	51.8299999999999	-5.36264986703827	52.46	26.8545109789784	51.9000000000001	0.19614769303189	52.6400000000003	18.7286751800002	52.1799999999998	-0.477007385939032	52.9900000000002	31.0187680080389	52.5699999999997	2.55036470605319	53.6999999999998	41.5351500879524	52.8099999999999	-0.0408123430588603	56	66.1805239129762
54.5400000000001	9.9810331179242	52.8399999999999	10.3535833339947	52.55	10.5974467030592	53.37	126.601525777005	54.3799999999999	-41.7336637690369	53.97	-143.900075433976	52.5599999999999	-77.2762634479705	55.1299999999999	213.796955310045	52.9399999999998	-58.9573980680598	52.8899999999999	-214.434217586017	52.8900000000001	-79.5977442969615	53.3	4.50673795000966	71.52	5541.41878897201	53.1600000000003	-19.0685115269389	53.3299999999999	-9.2515270620197	51.9300000000003	-5.38320630005273	52.5599999999999	26.6745136929103	52	0.163355649988262	52.7400000000002	18.45339525903	52.2799999999997	-0.547352341982332	53.0900000000001	30.7334657389902	52.6799999999998	2.44067635401279	53.8000000000002	40.836365667019	52.9099999999999	-0.141350129069906	56.0999999999999	65.2783614999635
54.64	9.68050633093753	52.9399999999999	10.2313276809127	52.65	10.5285827000898	53.48	124.10495060999	54.48	-40.8466109220171	54.1299999999999	-141.676663055932	52.6599999999999	-74.9160365020316	55.2299999999998	207.014861197081	53.04	-57.2295808710805	52.99	-211.417499291997	52.99	-77.5134923819678	53.4000000000001	4.58625005001068	71.6199999999999	5541.22083552602	53.27	-19.1181975100108	53.4400000000001	-9.26379169698066	52.04	-5.41421164200528	52.6599999999999	26.5038612490116	52.0999999999999	0.134881237045192	52.8400000000001	18.1746670890561	52.3899999999999	-0.62051782697381	53.25	30.4426164700544	52.7799999999997	2.33720002597693	53.9099999999999	40.1642435790563	53.0099999999998	-0.233064017038487	56.2399999999998	64.3978538879537
54.75	9.38612135792027	53.1	10.1071846139575	52.76	10.4595555339984	53.58	121.601383993038	54.5799999999999	-40.0110924459796	54.24	-139.521453631005	52.76	-72.6550098670486	55.3299999999999	200.710851455028	53.1799999999998	-55.5968109300693	53.0899999999999	-208.445382354967	53.0899999999999	-75.449675965956	53.51	4.66814461503873	71.7199999999998	5541.02314871795	53.3700000000003	-19.1687994239373	53.54	-9.25674375503149	52.1400000000003	-5.45566589096325	52.7599999999998	26.3356497949871	52.21	0.110724453065814	52.9500000000003	17.9004396450182	52.4899999999998	-0.69892110695946	53.3500000000004	30.1577330139935	52.8899999999999	2.234392646983	54.1599999999999	39.4696108229482	53.1599999999999	-0.315954005031927	56.3400000000001	63.5331213169366
54.85	9.08801588195729	53.1999999999999	9.98788078800317	52.86	10.395406158068	53.6899999999999	119.129021771982	54.6800000000001	-39.219238052965	54.3399999999999	-137.409385809974	52.8699999999999	-70.4931835440448	55.4399999999998	194.615317616012	53.28	-54.0087171290224	53.23	-205.517866774926	53.21	-73.4251227689811	53.6100000000001	4.7495628850811	71.8200000000002	5540.82619445296	53.4700000000003	-19.2122037109357	53.6399999999999	-9.23659093496099	52.2800000000002	-5.51027042604346	52.8600000000001	26.1758539890025	52.3099999999999	0.10085908502333	53.0500000000002	17.6228920020094	52.5899999999997	-0.778539999942041	53.4500000000003	29.8788153710348	52.9899999999998	2.1411900449948	54.2599999999998	38.8111214970195	53.27	-0.386463811082649	56.4400000000001	62.6664487119797
54.95	8.78870895598993	53.3099999999999	9.87280818992531	52.9699999999999	10.3361345720714	53.79	116.673250102053	54.79	-38.4454660270421	54.4400000000001	-135.320099421961	52.9699999999998	-68.4317732550426	55.54	188.72825968208	53.3799999999999	-52.4652994660073	53.3399999999999	-202.65651833995	53.3199999999999	-71.4690371670486	53.72	4.8298842340273	71.9299999999998	5540.62997272899	53.5700000000002	-19.2484103710058	53.7399999999998	-9.20396235801491	52.3800000000001	-5.57770478098973	52.9699999999998	26.0244738309439	52.4200000000001	0.103087490060716	53.1500000000001	17.3420241620761	52.6900000000001	-0.864328075977028	53.5599999999999	29.6008318800887	53.0899999999997	2.0562111609479	54.3600000000001	38.1510063059523	53.3699999999999	-0.456302693010002	56.5500000000002	61.7978360729694
55.0600000000001	8.4882005800182	53.41	9.75709131489566	53.0699999999999	10.2817407740758	53.89	114.229613775024	54.8899999999999	-37.6897763700299	54.55	-133.253594464918	53.0699999999999	-66.4162410739664	55.6399999999999	183.130820563065	53.4899999999998	-50.9998373009921	53.4400000000001	-199.87348189693	53.4200000000001	-69.549948472968	53.8199999999999	4.90240717704182	72.0299999999997	5540.43224016095	53.6800000000003	-19.2865854990032	53.8399999999997	-9.15885802396588	52.4900000000002	-5.65796895602944	53.0700000000002	25.8833165519263	52.52	0.117823557047814	53.25	17.065699234081	52.7999999999997	-0.955392618948281	53.6600000000003	29.3223199860222	53.27	1.977760072009	54.4699999999998	37.4892652499739	53.4699999999998	-0.523523965057393	56.6500000000001	60.9369726799969
55.1600000000001	8.18288404695977	53.51	9.65237063689983	53.2299999999999	10.2151481460169	54	111.798112788051	55	-36.9733867159994	54.6500000000001	-131.209870939983	53.2299999999998	-64.4465870020667	55.75	177.728638000076	53.5899999999999	-49.5732502849933	53.55	-197.168757447002	53.53	-67.66785668799	53.9200000000001	4.96566114998132	72.1300000000001	5540.23372234303	53.7800000000002	-19.3176114510152	53.9499999999998	-9.1053651939319	52.5900000000001	-5.74713335504384	53.1799999999998	25.7478548940071	52.6199999999999	0.142911611078489	53.3500000000004	16.7839446220341	52.9000000000001	-1.0414801359957	53.7600000000002	29.0432796880395	53.3699999999999	1.90972521500044	54.5700000000002	36.8306413449773	53.5700000000002	-0.588127629043811	56.7600000000002	60.0737307569261
55.27	7.89161789896298	53.62	9.56591279691565	53.3299999999999	10.1505641900985	54.1	109.378747143069	55.0999999999999	-36.2731393439617	54.76	-129.210444520936	53.3299999999999	-62.5566519430549	55.8499999999999	172.673618246108	53.6899999999998	-48.2201238099833	53.6499999999999	-194.518881694989	53.6300000000001	-65.8689056140247	54.02	5.01710021706003	72.27	5540.03441927398	53.8800000000001	-19.3414882279512	54.0499999999997	-9.0546844110122	52.6900000000001	-5.84118140102419	53.2799999999997	25.6180888569588	52.7199999999998	0.174994961071206	53.4500000000003	16.5098494110225	53.0099999999998	-1.12259062598241	53.8600000000001	28.7679443069919	53.4699999999998	1.84370205204232	54.6700000000001	36.1812911800143	53.6700000000001	-0.655093772024884	56.8600000000001	59.2252577230283
55.37	7.61440213693731	53.7199999999999	9.49771779789899	53.4399999999999	10.0879889040471	54.21	106.959741548962	55.25	-35.6055932329582	54.8599999999999	-127.266736144975	53.4299999999998	-60.699108537051	55.9599999999998	167.965761302071	53.79	-46.9404578760759	53.75	-191.902716578966	53.74	-64.1722083310015	54.1800000000001	5.05835841408953	72.3699999999999	5539.83386871801	53.9900000000002	-19.3603792829435	54.1599999999999	-9.00681567395623	52.8000000000002	-5.93391186396275	53.3899999999999	25.4932114550002	52.8299999999999	0.214073606002785	53.5600000000004	16.2434136010461	53.1100000000001	-1.19754140791883	53.96	28.4895316600569	53.5699999999997	1.77969058199778	54.7799999999997	35.5466040859937	53.77	-0.728266204987449	56.96	58.3915535800088
55.47	7.35123676099647	53.8299999999999	9.44894327290058	53.54	10.0224843610022	54.3199999999999	104.557056763042	55.3499999999999	-34.9707483829889	54.96	-125.378745813009	53.53	-58.9205143829759	56.0599999999999	163.577525417054	53.8999999999999	-45.7216926940873	53.8499999999999	-189.320262098022	53.8399999999999	-62.5617075600076	54.29	5.08706367804734	72.48	5539.63216351906	54.0900000000001	-19.3801019950115	54.2599999999998	-8.96519685397834	52.9000000000001	-6.02532474204054	53.4899999999998	25.3663255989522	52.9299999999998	0.260147545986911	53.6600000000003	15.9897906199831	53.2799999999997	-1.26316555497397	54.0700000000002	28.2055829760566	53.6799999999998	1.72728739198647	54.8800000000001	34.9137992400301	53.8800000000001	-0.807644928045193	57.0599999999999	57.5689645399962
55.58	7.11291508798695	53.93	9.41420036099316	53.64	9.9541106990273	54.42	102.170692787013	55.46	-34.3756200210237	55.0599999999999	-123.524317485931	53.6399999999999	-57.2208694819665	56.1699999999998	159.327976438021	54	-44.5317119140327	53.95	-186.810806398967	53.9400000000001	-60.9950842820126	54.3900000000001	5.10560778400304	72.5799999999999	5539.43389778897	54.1900000000001	-19.400344179985	54.3599999999997	-8.92906098204094	53	-6.10522843896888	53.5900000000001	25.2357385929827	53.0300000000002	0.303078852994076	53.7600000000002	15.7471472390398	53.3800000000001	-1.31762112096112	54.1800000000003	27.9160982530584	53.7799999999997	1.67326155803949	54.98	34.2828766409866	53.98	-0.900445068054978	57.1700000000001	56.7630844250289
55.6800000000001	6.88984524992975	54.04	9.39348906092619	53.75	9.88286791903192	54.52	99.8006496190555	55.5599999999999	-33.795110553001	55.1700000000001	-121.702825769944	53.7399999999998	-55.59503503207	56.27	155.217114365087	54.0999999999999	-43.3705155350026	54.0599999999999	-184.335061336014	54.05	-59.4723384980398	54.49	5.11682144099268	72.6799999999998	5539.23907152603	54.2900000000004	-19.4211058369547	54.4699999999998	-8.90267382703769	53.0999999999999	-6.1709847319662	53.6999999999998	25.1017294749545	53.1700000000001	0.340911682997103	53.8700000000003	15.5154834570794	53.48	-1.36090810599399	54.2800000000002	27.6320556760083	53.8899999999999	1.62109415396117	55.1500000000001	33.6663545620013	54.0900000000001	-0.991432900036671	57.3000000000002	55.9739132349932
55.78	6.68202724693856	54.15	9.39353602996107	53.8499999999999	9.81178676408945	54.63	97.4524786410029	55.6599999999999	-33.2292199769881	55.27	-119.914270666982	53.8399999999999	-54.0022717260626	56.3799999999999	151.289686030054	54.2099999999998	-42.238857830057	54.1600000000001	-181.940328543988	54.22	-58.0026998439962	54.6000000000001	5.12070464708358	72.7799999999997	5539.04025823806	54.4000000000001	-19.4420318979383	54.5699999999997	-8.88603538999178	53.21	-6.2225936210325	53.7999999999997	24.9681485249766	53.27	0.373646035995989	53.9700000000003	15.2935959110891	53.5799999999999	-1.40007477193649	54.3800000000001	27.3430054639903	53.9899999999998	1.57078518100207	55.2599999999998	33.0564571180503	54.1900000000001	-1.08040834902567	57.4000000000001	55.2085767809558
55.89	6.49856210498001	54.25	9.40100146192435	53.9499999999999	9.74172653104688	54.73	95.1084931309651	55.76	-32.6891266330449	55.3699999999999	-118.183713525923	53.9499999999998	-52.442579563035	56.4799999999998	147.500944601006	54.3099999999999	-41.1368928060938	54.28	-179.626608024023	54.3199999999999	-56.5673406009637	54.7	5.12510137798472	72.8899999999999	5538.84566966804	54.5	-19.470626607017	54.6700000000001	-8.87626961093702	53.3099999999999	-6.25973464002527	53.9000000000001	24.8251708029557	53.3800000000001	0.399084267996841	54.0700000000002	15.0796207540225	53.6900000000001	-1.43304988500859	54.48	27.0489476170042	54.0899999999997	1.51633337804924	55.3600000000001	32.4688799009891	54.29	-1.16737141502199	57.5100000000002	54.4528440429985
55.99	6.32835658495878	54.36	9.41588535692972	54.0599999999999	9.67990972208099	54.83	92.8097471520459	55.8699999999999	-32.1612352489637	55.47	-116.474278599981	54.05	-50.9327159099939	56.5799999999999	143.955763189069	54.4099999999999	-40.0869257140357	54.3799999999999	-177.387860402973	54.4200000000001	-55.2049779629442	54.8	5.12564704604301	72.9899999999998	5538.65530581697	54.6100000000001	-19.5068899629405	54.7799999999997	-8.87344050295269	53.4200000000001	-6.28976226198574	54	24.6727963099147	53.48	0.416137646993775	54.2200000000003	14.8765716890011	53.79	-1.45983344293654	54.5800000000004	26.7551707070197	54.27	1.46172831296099	55.4699999999998	31.8954425190441	54.3899999999999	-1.25578561903694	57.6100000000001	53.7286721229293
56.13	6.18147215698173	54.4599999999999	9.43783778598117	54.16	9.6263363370781	54.9399999999999	90.5004680299726	55.97	-31.656117262969	55.5799999999999	-114.785965888927	54.1499999999999	-49.4515005419771	56.6899999999998	140.654141794016	54.52	-39.0889565550196	54.48	-175.196414416973	54.53	-53.9156701249794	54.9000000000001	5.12904313200124	73.0900000000001	5538.46989227895	54.71	-19.5461036020106	54.8800000000001	-8.87754806501562	53.52	-6.31446560498716	54.0999999999999	24.5146029169518	53.5799999999999	0.42698721006218	54.3200000000002	14.6844487160251	53.8899999999999	-1.48131816399655	54.6900000000001	26.45720897101	54.3699999999999	1.40696998596468	55.5700000000002	31.3443253650121	54.4899999999998	-1.33598115098721	57.71	53.0360610209755
56.23	6.05790882002566	54.5599999999999	9.45603342995582	54.27	9.58298256102808	55.04	88.180655764063	56.0699999999999	-31.1737726759702	55.6800000000001	-113.151084187962	54.26	-48.0333246580358	56.79	137.579656607045	54.6199999999999	-38.1359578120737	54.5799999999999	-173.052270067956	54.6300000000001	-52.7016252029853	55.01	5.13528963699628	73.1999999999998	5538.28449728599	54.8100000000004	-19.5858654630001	54.98	-8.88450503794047	53.6199999999999	-6.33384466800635	54.2399999999998	24.3528427429283	53.6799999999998	0.433374743010972	54.4200000000001	14.4986157090443	53.9899999999998	-1.49573218493515	54.79	26.1606500500875	54.4699999999998	1.34816996001064	55.6700000000001	30.8155284379836	54.5900000000001	-1.40795801007698	57.8200000000002	52.3742031829215
56.33	5.94317603099626	54.67	9.46726599499925	54.37	9.55074132707523	55.17	85.8888673450338	56.1699999999998	-30.7128335209654	55.78	-111.575966681016	54.3599999999999	-46.6781882570331	56.8999999999999	134.610044531996	54.7299999999998	-37.2061726010315	54.6900000000001	-170.978890647916	54.73	-51.516699391982	55.1100000000001	5.14928245399915	73.3099999999999	5538.10517873001	54.9200000000001	-19.6277074479667	55.0799999999999	-8.89839868102627	53.73	-6.35353953805406	54.3499999999999	24.1944196409349	53.79	0.433200631050568	54.5300000000002	14.3127291950123	54.0999999999999	-1.49970339600713	54.8900000000003	25.865493945048	54.5699999999997	1.28276352302237	55.7799999999997	30.3028951490205	54.6999999999998	-1.4718987570177	57.9200000000001	51.7271972379376
56.4400000000001	5.83651249792183	54.77	9.47153548293045	54.4699999999999	9.52961263499219	55.28	83.639283453067	56.28	-30.2600488720373	55.8900000000001	-110.002388697922	54.4599999999998	-45.3816047080409	57	131.745305568074	54.8299999999999	-36.2996009209837	54.79	-168.935204299942	54.8399999999999	-50.3608926950392	55.24	5.16847565006628	73.4200000000001	5537.93193661306	55.02	-19.6716295589567	55.1799999999998	-8.90981405200364	53.8299999999999	-6.38205753205057	54.4499999999998	24.0393336109719	53.8899999999999	0.431921181075268	54.6300000000001	14.1267891740426	54.1999999999998	-1.48827822499698	54.9900000000002	25.5740326069827	54.6799999999998	1.20520759696774	55.8800000000001	29.793026481002	54.7999999999997	-1.52951791301348	58.02	51.0950431860238
56.5400000000001	5.73791822193925	54.87	9.4675120338934	54.5799999999999	9.52091600504446	55.38	81.4135379399659	56.3799999999999	-29.8154187280488	55.99	-108.449305113027	54.5599999999999	-44.1149895000308	57.1299999999999	129.023582943091	54.9299999999998	-35.4346538780419	54.8899999999999	-166.921211021986	54.9400000000001	-49.2468575139355	55.3400000000001	5.19348985199031	73.52	5537.76581301202	55.1600000000003	-19.7052032319789	55.29	-8.9187511499631	53.9300000000003	-6.41939865101904	54.5499999999997	23.8899036258999	53.9900000000002	0.429536392061891	54.73	13.9378927850657	54.3099999999999	-1.47075985398715	55.0900000000001	25.2889817190862	54.7799999999997	1.1208324430072	55.9899999999998	29.2859224340418	54.9000000000001	-1.57725919507357	58.1199999999999	50.4934568709814
[truncated: 1,308 more rows]
[truncated: 80 more columns]
