# Supplementary material for: Editorial Note: The role of 9-O-acetylated glycan receptor moieties in the typhoid toxin binding and intoxication
Source: PLoS Pathog. 2026 Jul 13;22(7):e1014413. doi: 10.1371/journal.ppat.1014413 (PMC13362111; doi:10.1371/journal.ppat.1014413)
Supplement: S1 File — (ZIP) [file ppat.1014413.s001.zip › SPR Data/OpenSPR/2020-01-06--18-59-17--TyT WT 9oac/InstrumentState/Log_2020-01-06--18-59-04 PM.txt]

Logger initialized.
Assembly Version = 4.2.7055.17007
2020-01-06
18:59:04 PM

18-59-04 PM - INFO - Second Channel Enabled = False.
18-59-04 PM - INFO - Temperature Control Enabled = False.
18-59-04 PM - INFO - XT Enabled = False.
18-59-19 PM - INFO - Flow Rate changed to: 200.
18-59-19 PM - INFO - Channel1 Updated Zero Value: 552.282269286629
18-59-28 PM - INFO - Flow Rate changed to: 105.
18-59-31 PM - INFO - Flow Rate changed to: 100.
18-59-52 PM - INFO - Injection valve set to: INJECT
18-59-58 PM - INFO - User logged an injection @ 47.74 seconds. imd 
19-00-30 PM - INFO - Injection valve set to: LOAD
19-00-57 PM - INFO - Injection valve set to: INJECT
19-01-08 PM - INFO - User logged an injection @ 112.07 seconds. stripping 
19-01-35 PM - INFO - Injection valve set to: LOAD
19-02-11 PM - INFO - Injection valve set to: INJECT
19-02-13 PM - INFO - User logged an injection @ 186.24 seconds. imd 
19-02-49 PM - INFO - Injection valve set to: LOAD
19-03-24 PM - INFO - Injection valve set to: INJECT
19-03-27 PM - INFO - User logged an injection @ 259.04 seconds. h2o 
19-04-02 PM - INFO - Injection valve set to: LOAD
19-05-25 PM - INFO - Injection valve set to: INJECT
19-05-32 PM - INFO - User logged an injection @ 380.71 seconds. cobalt 
19-06-03 PM - INFO - Injection valve set to: LOAD
19-07-26 PM - INFO - Injection valve set to: INJECT
19-07-28 PM - INFO - User logged an injection @ 501.24 seconds. h2o 
19-08-04 PM - INFO - Injection valve set to: LOAD
19-09-27 PM - INFO - Injection valve set to: INJECT
19-09-30 PM - INFO - User logged an injection @ 622.46 seconds. buffer 
19-10-05 PM - INFO - Injection valve set to: LOAD
19-11-28 PM - INFO - Injection valve set to: INJECT
19-11-33 PM - INFO - User logged an injection @ 743.16 seconds. TyT WT 
19-12-06 PM - INFO - Injection valve set to: LOAD
19-13-29 PM - INFO - Injection valve set to: INJECT
19-13-31 PM - INFO - User logged an injection @ 864.21 seconds. buffer 
19-14-07 PM - INFO - Injection valve set to: LOAD
19-15-29 PM - INFO - Injection valve set to: INJECT
19-15-32 PM - INFO - User logged an injection @ 984.8 seconds. buffer 
19-16-08 PM - INFO - Injection valve set to: LOAD
19-17-30 PM - INFO - Channel1 Updated Zero Value: 552.043709978121
19-17-40 PM - INFO - Injection valve set to: INJECT
19-17-45 PM - INFO - User logged an injection @ 1115.72 seconds. buffer 
19-18-18 PM - INFO - Injection valve set to: LOAD
19-19-42 PM - INFO - Injection valve set to: INJECT
19-20-00 PM - INFO - User logged an injection @ 1237.08 seconds. a23 9oac 125µM
19-20-20 PM - INFO - Injection valve set to: LOAD
19-20-37 PM - INFO - Resolution mode set to: LOW.
19-21-43 PM - INFO - Injection valve set to: INJECT
19-21-45 PM - INFO - User logged an injection @ 1358.21 seconds. buffer 
19-22-21 PM - INFO - Injection valve set to: LOAD
19-23-58 PM - INFO - Injection valve set to: INJECT
19-24-16 PM - INFO - User logged an injection @ 1493.52 seconds. a23 250µM
19-24-36 PM - INFO - Injection valve set to: LOAD
19-26-34 PM - INFO - Injection valve set to: INJECT
19-26-37 PM - INFO - User logged an injection @ 1649.11 seconds. buffer 
19-27-12 PM - INFO - Injection valve set to: LOAD
19-28-35 PM - INFO - Injection valve set to: INJECT
19-28-37 PM - INFO - User logged an injection @ 1770.24 seconds. buffer 
19-29-13 PM - INFO - Injection valve set to: LOAD
19-30-37 PM - INFO - Injection valve set to: INJECT
19-30-49 PM - INFO - User logged an injection @ 1892.07 seconds. a23 9oac 500µM
19-31-15 PM - INFO - Injection valve set to: LOAD
19-32-40 PM - INFO - Injection valve set to: INJECT
19-32-42 PM - INFO - User logged an injection @ 2015.27 seconds. buffer 
19-33-18 PM - INFO - Injection valve set to: LOAD
19-35-59 PM - INFO - Injection valve set to: INJECT
19-36-06 PM - INFO - User logged an injection @ 2214.56 seconds. a23 1mM
19-36-37 PM - INFO - Injection valve set to: LOAD
19-38-10 PM - INFO - Injection valve set to: INJECT
19-38-14 PM - INFO - User logged an injection @ 2345.4 seconds. buffer 
19-38-48 PM - INFO - Injection valve set to: LOAD
19-40-14 PM - INFO - Injection valve set to: INJECT
19-40-21 PM - INFO - User logged an injection @ 2469.31 seconds. a23 2.5mM
19-40-52 PM - INFO - Injection valve set to: LOAD
19-42-30 PM - INFO - Injection valve set to: INJECT
19-42-34 PM - INFO - User logged an injection @ 2605.06 seconds. buffer 
19-43-08 PM - INFO - Injection valve set to: LOAD
19-44-31 PM - INFO - Injection valve set to: INJECT
19-44-39 PM - INFO - User logged an injection @ 2726.06 seconds. a23 9oac 1mM
19-45-09 PM - INFO - Injection valve set to: LOAD
19-46-51 PM - INFO - Injection valve set to: INJECT
19-46-54 PM - INFO - User logged an injection @ 2866.79 seconds. buffer 
19-47-29 PM - INFO - Injection valve set to: LOAD
19-48-52 PM - INFO - Injection valve set to: INJECT
19-49-09 PM - INFO - User logged an injection @ 2987.55 seconds. a23 9oac 500µM
19-49-30 PM - INFO - Injection valve set to: LOAD
19-52-03 PM - INFO - Injection valve set to: INJECT
19-52-05 PM - INFO - User logged an injection @ 3178.04 seconds. buffer 
19-52-41 PM - INFO - Injection valve set to: LOAD
19-54-48 PM - INFO - Injection valve set to: INJECT
19-54-51 PM - INFO - User logged an injection @ 3343.67 seconds. buffer 
19-55-26 PM - INFO - Injection valve set to: LOAD
19-58-48 PM - INFO - Injection valve set to: INJECT
19-58-51 PM - INFO - User logged an injection @ 3583.9 seconds. buffer 
19-59-27 PM - INFO - Injection valve set to: LOAD
20-01-49 PM - INFO - Injection valve set to: INJECT
20-01-52 PM - INFO - User logged an injection @ 3764.66 seconds. buffer 
20-02-27 PM - INFO - Injection valve set to: LOAD
20-03-50 PM - INFO - Injection valve set to: INJECT
20-03-53 PM - INFO - User logged an injection @ 3885.26 seconds. buffer 
20-04-28 PM - INFO - Injection valve set to: LOAD
20-05-52 PM - INFO - Injection valve set to: INJECT
20-05-55 PM - INFO - User logged an injection @ 4007.15 seconds. buffer 
20-06-30 PM - INFO - Injection valve set to: LOAD
20-07-54 PM - INFO - Injection valve set to: INJECT
20-08-11 PM - INFO - User logged an injection @ 4129.14 seconds. a26 9oac 125µM
20-08-32 PM - INFO - Injection valve set to: LOAD
20-10-14 PM - INFO - Injection valve set to: INJECT
20-10-17 PM - INFO - User logged an injection @ 4269.91 seconds. buffer 
20-10-53 PM - INFO - Injection valve set to: LOAD
20-12-15 PM - INFO - Injection valve set to: INJECT
20-12-25 PM - INFO - User logged an injection @ 4390.62 seconds. a23 125µM
20-12-54 PM - INFO - Injection valve set to: LOAD
20-14-21 PM - INFO - Injection valve set to: INJECT
20-14-24 PM - INFO - User logged an injection @ 4516.78 seconds. buffer 
20-14-59 PM - INFO - Injection valve set to: LOAD
20-16-54 PM - INFO - Injection valve set to: INJECT
20-17-15 PM - INFO - User logged an injection @ 4668.94 seconds. a26 9oac 250µM
20-17-32 PM - INFO - Injection valve set to: LOAD
20-18-55 PM - INFO - Injection valve set to: INJECT
20-18-58 PM - INFO - User logged an injection @ 4789.78 seconds. buffer 
20-19-33 PM - INFO - Injection valve set to: LOAD
20-20-56 PM - INFO - Injection valve set to: INJECT
20-21-07 PM - INFO - User logged an injection @ 4910.99 seconds. a26 9oac 500µM
20-21-35 PM - INFO - Injection valve set to: LOAD
20-24-04 PM - INFO - Injection valve set to: INJECT
20-24-06 PM - INFO - User logged an injection @ 5099.07 seconds. buffer 
20-24-42 PM - INFO - Injection valve set to: LOAD
20-26-05 PM - INFO - Injection valve set to: INJECT
20-26-14 PM - INFO - User logged an injection @ 5220.02 seconds. a26 9oac 1mM
20-26-43 PM - INFO - Injection valve set to: LOAD
20-28-09 PM - INFO - Injection valve set to: INJECT
20-28-13 PM - INFO - User logged an injection @ 5344.29 seconds. buffer 
20-28-47 PM - INFO - Injection valve set to: LOAD
20-30-36 PM - INFO - Injection valve set to: INJECT
20-30-49 PM - INFO - User logged an injection @ 5491.78 seconds. a26 9oac 2.5mM
20-31-15 PM - INFO - Injection valve set to: LOAD
20-32-57 PM - INFO - Injection valve set to: INJECT
20-33-04 PM - INFO - User logged an injection @ 5632.98 seconds. buffer 
20-33-36 PM - INFO - Injection valve set to: LOAD
20-36-01 PM - INFO - Flow Rate changed to: 5.
