# Supplementary material for: Editorial Note: The role of 9-O-acetylated glycan receptor moieties in the typhoid toxin binding and intoxication
Source: PLoS Pathog. 2026 Jul 13;22(7):e1014413. doi: 10.1371/journal.ppat.1014413 (PMC13362111; doi:10.1371/journal.ppat.1014413)
Supplement: S1 File — (ZIP) [file ppat.1014413.s001.zip › SPR Data/OpenSPR/2020-01-06--18-59-17--TyT WT 9oac/InstrumentState/SensorReadouts.csv]

TIME	DOOR	TEMP_ENABLED	SET_TEMP	ACTUAL_TEMP	PCB_TEMP	PCB_HUMIDITY	SENSOR_DOCKED	VALVE_CH1+2	VALVE_INJ	FAN1	FAN2	PUMP_ENABLED	PUMP_SPEED	SPEC1_TEMP
14.59	False	True	20	20.02	25.45	10.73	True	True	False	True	True	True	200
14.7	False	True	20	20.02	25.45	10.73	True	True	False	True	True	True	200
14.8	False	True	20	20.02	25.45	10.73	True	True	False	True	True	True	200
14.91	False	True	20	20.02	25.45	10.73	True	True	False	True	True	True	200
15.01	False	True	20	20.02	25.45	10.73	True	True	False	True	True	True	200
15.11	False	True	20	20.02	25.45	10.73	True	True	False	True	True	True	200
15.21	False	True	20	20.02	25.45	10.73	True	True	False	True	True	True	200
15.32	False	True	20	20.02	25.45	10.73	True	True	False	True	True	True	200
15.42	False	True	20	20.02	25.45	10.73	True	True	False	True	True	True	200
15.52	False	True	20	20.02	25.45	10.73	True	True	False	True	True	True	200
15.63	False	True	20	20.02	25.45	10.73	True	True	False	True	True	True	200
15.73	False	True	20	20.02	25.45	10.73	True	True	False	True	True	True	200
15.83	False	True	20	20.02	25.48	10.75	True	True	False	True	True	True	200
15.93	False	True	20	20.02	25.48	10.75	True	True	False	True	True	True	200
16.04	False	True	20	20.02	25.48	10.75	True	True	False	True	True	True	200
16.14	False	True	20	20.02	25.48	10.75	True	True	False	True	True	True	200
16.24	False	True	20	20.02	25.48	10.75	True	True	False	True	True	True	200
16.35	False	True	20	20.02	25.48	10.75	True	True	False	True	True	True	200
16.45	False	True	20	20.02	25.48	10.75	True	True	False	True	True	True	200
16.56	False	True	20	20.02	25.48	10.75	True	True	False	True	True	True	200
16.66	False	True	20	20.02	25.48	10.75	True	True	False	True	True	True	200
16.76	False	True	20	20.02	25.48	10.75	True	True	False	True	True	True	200
16.86	False	True	20	20.02	25.48	10.75	True	True	False	True	True	True	200
16.97	False	True	20	20.02	25.48	10.75	True	True	False	True	True	True	200
17.07	False	True	20	20.02	25.48	10.75	True	True	False	True	True	True	200
17.17	False	True	20	20.02	25.48	10.75	True	True	False	True	True	True	200
17.28	False	True	20	20.02	25.48	10.75	True	True	False	True	True	True	200
17.38	False	True	20	20.02	25.45	10.77	True	True	False	True	True	True	200
17.48	False	True	20	20.02	25.45	10.77	True	True	False	True	True	True	200
17.59	False	True	20	20.02	25.45	10.77	True	True	False	True	True	True	200
17.69	False	True	20	20.02	25.45	10.77	True	True	False	True	True	True	200
17.8	False	True	20	20.02	25.45	10.77	True	True	False	True	True	True	200
17.9	False	True	20	20.02	25.45	10.77	True	True	False	True	True	True	200
18.01	False	True	20	20.02	25.45	10.77	True	True	False	True	True	True	200
18.11	False	True	20	20.02	25.45	10.77	True	True	False	True	True	True	200
18.21	False	True	20	20.02	25.45	10.77	True	True	False	True	True	True	200
18.31	False	True	20	20.02	25.45	10.77	True	True	False	True	True	True	200
18.42	False	True	20	20.02	25.45	10.77	True	True	False	True	True	True	200
18.52	False	True	20	20.02	25.45	10.77	True	True	False	True	True	True	200
18.62	False	True	20	20.02	25.45	10.77	True	True	False	True	True	True	200
18.73	False	True	20	20.02	25.45	10.77	True	True	False	True	True	True	200
18.83	False	True	20	20.02	25.45	10.77	True	True	False	True	True	True	200
18.94	False	True	20	20.02	25.46	10.77	True	True	False	True	True	True	200
19.04	False	True	20	20.02	25.46	10.77	True	True	False	True	True	True	200
19.14	False	True	20	20.02	25.46	10.77	True	True	False	True	True	True	200
19.25	False	True	20	20.02	25.46	10.77	True	True	False	True	True	True	200
19.35	False	True	20	20.02	25.46	10.77	True	True	False	True	True	True	200
19.46	False	True	20	20.02	25.46	10.77	True	True	False	True	True	True	200
19.56	False	True	20	20.02	25.46	10.77	True	True	False	True	True	True	200
19.67	False	True	20	20.02	25.46	10.77	True	True	False	True	True	True	200
19.77	False	True	20	20.02	25.46	10.77	True	True	False	True	True	True	200
19.87	False	True	20	20.02	25.46	10.77	True	True	False	True	True	True	200
19.97	False	True	20	20.02	25.46	10.77	True	True	False	True	True	True	200
20.07	False	True	20	20.02	25.46	10.77	True	True	False	True	True	True	200
20.18	False	True	20	20.02	25.46	10.77	True	True	False	True	True	True	200
20.28	False	True	20	20.02	25.46	10.77	True	True	False	True	True	True	200
20.39	False	True	20	20	25.45	10.79	True	True	False	True	True	True	200
20.49	False	True	20	20	25.45	10.79	True	True	False	True	True	True	200
20.59	False	True	20	20	25.45	10.79	True	True	False	True	True	True	200
20.7	False	True	20	20	25.45	10.79	True	True	False	True	True	True	200
20.8	False	True	20	20	25.45	10.79	True	True	False	True	True	True	200
20.9	False	True	20	20	25.45	10.79	True	True	False	True	True	True	200
21	False	True	20	20	25.45	10.79	True	True	False	True	True	True	200
21.11	False	True	20	20	25.45	10.79	True	True	False	True	True	True	200
21.21	False	True	20	20	25.45	10.79	True	True	False	True	True	True	200
21.31	False	True	20	20	25.45	10.79	True	True	False	True	True	True	200
21.42	False	True	20	20	25.45	10.79	True	True	False	True	True	True	200
21.52	False	True	20	20	25.45	10.79	True	True	False	True	True	True	200
21.62	False	True	20	20	25.45	10.79	True	True	False	True	True	True	200
21.72	False	True	20	20	25.45	10.79	True	True	False	True	True	True	200
21.83	False	True	20	20	25.45	10.79	True	True	False	True	True	True	200
21.93	False	True	20	20	25.46	10.8	True	True	False	True	True	True	200
22.03	False	True	20	20	25.46	10.8	True	True	False	True	True	True	200
22.14	False	True	20	20	25.46	10.8	True	True	False	True	True	True	200
22.24	False	True	20	20	25.46	10.8	True	True	False	True	True	True	200
22.34	False	True	20	20	25.46	10.8	True	True	False	True	True	True	200
22.45	False	True	20	20	25.46	10.8	True	True	False	True	True	True	200
22.55	False	True	20	20	25.46	10.8	True	True	False	True	True	True	200
22.65	False	True	20	20	25.46	10.8	True	True	False	True	True	True	200
22.75	False	True	20	20	25.46	10.8	True	True	False	True	True	True	200
22.85	False	True	20	20	25.46	10.8	True	True	False	True	True	True	200
22.96	False	True	20	20	25.46	10.8	True	True	False	True	True	True	200
23.06	False	True	20	19.98	25.45	10.8	True	True	False	True	True	True	105
23.51	False	True	20	19.98	25.45	10.8	True	True	False	True	True	True	105
23.61	False	True	20	19.98	25.45	10.8	True	True	False	True	True	True	105
23.72	False	True	20	19.98	25.45	10.8	True	True	False	True	True	True	105
23.82	False	True	20	19.98	25.45	10.8	True	True	False	True	True	True	105
23.92	False	True	20	19.98	25.45	10.8	True	True	False	True	True	True	105
24.02	False	True	20	19.98	25.45	10.8	True	True	False	True	True	True	105
24.12	False	True	20	19.98	25.45	10.8	True	True	False	True	True	True	105
24.22	False	True	20	19.98	25.45	10.8	True	True	False	True	True	True	105
24.33	False	True	20	19.98	25.45	10.8	True	True	False	True	True	True	105
24.43	False	True	20	19.98	25.45	10.8	True	True	False	True	True	True	105
24.54	False	True	20	19.98	25.45	10.8	True	True	False	True	True	True	105
24.64	False	True	20	19.98	25.45	10.8	True	True	False	True	True	True	105
24.74	False	True	20	19.98	25.45	10.8	True	True	False	True	True	True	105
24.84	False	True	20	19.98	25.45	10.8	True	True	False	True	True	True	105
24.95	False	True	20	19.98	25.46	10.79	True	True	False	True	True	True	105
25.05	False	True	20	19.98	25.46	10.79	True	True	False	True	True	True	105
25.15	False	True	20	19.98	25.46	10.79	True	True	False	True	True	True	105
25.26	False	True	20	19.98	25.46	10.79	True	True	False	True	True	True	105
25.36	False	True	20	19.98	25.46	10.79	True	True	False	True	True	True	105
25.46	False	True	20	19.98	25.46	10.79	True	True	False	True	True	True	105
25.56	False	True	20	19.98	25.46	10.79	True	True	False	True	True	True	105
25.67	False	True	20	19.98	25.46	10.79	True	True	False	True	True	True	105
25.77	False	True	20	19.98	25.46	10.79	True	True	False	True	True	True	105
25.87	False	True	20	19.98	25.46	10.79	True	True	False	True	True	True	105
25.97	False	True	20	19.98	25.46	10.79	True	True	False	True	True	True	105
26.08	False	True	20	19.98	25.46	10.79	True	True	False	True	True	True	105
26.18	False	True	20	19.98	25.46	10.79	True	True	False	True	True	True	105
26.28	False	True	20	19.98	25.46	10.79	True	True	False	True	True	True	105
26.38	False	True	20	19.98	25.46	10.79	True	True	False	True	True	True	105
26.48	False	True	20	19.96	25.46	10.79	True	True	False	True	True	True	105
26.58	False	True	20	19.96	25.46	10.79	True	True	False	True	True	True	105
26.69	False	True	20	19.96	25.46	10.79	True	True	False	True	True	True	105
26.79	False	True	20	19.96	25.46	10.79	True	True	False	True	True	True	100
26.89	False	True	20	19.96	25.46	10.79	True	True	False	True	True	True	100
27	False	True	20	19.96	25.46	10.79	True	True	False	True	True	True	100
27.1	False	True	20	19.96	25.46	10.79	True	True	False	True	True	True	100
27.2	False	True	20	19.96	25.46	10.79	True	True	False	True	True	True	100
27.3	False	True	20	19.96	25.46	10.79	True	True	False	True	True	True	100
27.4	False	True	20	19.96	25.46	10.79	True	True	False	True	True	True	100
27.51	False	True	20	19.96	25.46	10.79	True	True	False	True	True	True	100
27.61	False	True	20	19.96	25.46	10.79	True	True	False	True	True	True	100
27.72	False	True	20	19.96	25.46	10.79	True	True	False	True	True	True	100
27.82	False	True	20	19.96	25.46	10.79	True	True	False	True	True	True	100
27.93	False	True	20	19.96	25.46	10.79	True	True	False	True	True	True	100
28.03	False	True	20	19.96	25.48	10.79	True	True	False	True	True	True	100
28.13	False	True	20	19.96	25.48	10.79	True	True	False	True	True	True	100
28.23	False	True	20	19.96	25.48	10.79	True	True	False	True	True	True	100
28.33	False	True	20	19.96	25.48	10.79	True	True	False	True	True	True	100
28.44	False	True	20	19.96	25.48	10.79	True	True	False	True	True	True	100
28.54	False	True	20	19.96	25.48	10.79	True	True	False	True	True	True	100
28.64	False	True	20	19.96	25.48	10.79	True	True	False	True	True	True	100
28.75	False	True	20	19.96	25.48	10.79	True	True	False	True	True	True	100
28.85	False	True	20	19.96	25.48	10.79	True	True	False	True	True	True	100
28.95	False	True	20	19.96	25.48	10.79	True	True	False	True	True	True	100
29.05	False	True	20	19.96	25.48	10.79	True	True	False	True	True	True	100
29.16	False	True	20	19.96	25.48	10.79	True	True	False	True	True	True	100
29.26	False	True	20	19.96	25.48	10.79	True	True	False	True	True	True	100
29.37	False	True	20	19.96	25.48	10.79	True	True	False	True	True	True	100
29.47	False	True	20	19.96	25.48	10.79	True	True	False	True	True	True	100
29.57	False	True	20	19.96	25.46	10.79	True	True	False	True	True	True	100
29.68	False	True	20	19.96	25.46	10.79	True	True	False	True	True	True	100
29.78	False	True	20	19.96	25.46	10.79	True	True	False	True	True	True	100
29.89	False	True	20	19.96	25.46	10.79	True	True	False	True	True	True	100
29.99	False	True	20	19.96	25.46	10.79	True	True	False	True	True	True	100
30.09	False	True	20	19.96	25.46	10.79	True	True	False	True	True	True	100
30.19	False	True	20	19.96	25.46	10.79	True	True	False	True	True	True	100
30.3	False	True	20	19.96	25.46	10.79	True	True	False	True	True	True	100
30.4	False	True	20	19.96	25.46	10.79	True	True	False	True	True	True	100
30.5	False	True	20	19.96	25.46	10.79	True	True	False	True	True	True	100
30.6	False	True	20	19.96	25.46	10.79	True	True	False	True	True	True	100
30.71	False	True	20	19.96	25.46	10.79	True	True	False	True	True	True	100
30.81	False	True	20	19.96	25.46	10.79	True	True	False	True	True	True	100
30.92	False	True	20	19.96	25.46	10.79	True	True	False	True	True	True	100
31.02	False	True	20	19.96	25.48	10.78	True	True	False	True	True	True	100
31.12	False	True	20	19.96	25.48	10.78	True	True	False	True	True	True	100
31.22	False	True	20	19.96	25.48	10.78	True	True	False	True	True	True	100
31.33	False	True	20	19.96	25.48	10.78	True	True	False	True	True	True	100
31.43	False	True	20	19.96	25.48	10.78	True	True	False	True	True	True	100
31.53	False	True	20	19.96	25.48	10.78	True	True	False	True	True	True	100
31.64	False	True	20	19.96	25.48	10.78	True	True	False	True	True	True	100
31.74	False	True	20	19.96	25.48	10.78	True	True	False	True	True	True	100
31.84	False	True	20	19.96	25.48	10.78	True	True	False	True	True	True	100
31.94	False	True	20	19.96	25.48	10.78	True	True	False	True	True	True	100
32.05	False	True	20	19.96	25.48	10.78	True	True	False	True	True	True	100
32.15	False	True	20	19.96	25.48	10.78	True	True	False	True	True	True	100
32.25	False	True	20	19.96	25.48	10.78	True	True	False	True	True	True	100
32.36	False	True	20	19.96	25.48	10.78	True	True	False	True	True	True	100
32.46	False	True	20	19.96	25.48	10.78	True	True	False	True	True	True	100
32.57	False	True	20	19.96	25.46	10.78	True	True	False	True	True	True	100
32.67	False	True	20	19.96	25.46	10.78	True	True	False	True	True	True	100
32.77	False	True	20	19.96	25.46	10.78	True	True	False	True	True	True	100
32.88	False	True	20	19.96	25.46	10.78	True	True	False	True	True	True	100
32.98	False	True	20	19.96	25.46	10.78	True	True	False	True	True	True	100
33.08	False	True	20	19.96	25.46	10.78	True	True	False	True	True	True	100
33.18	False	True	20	19.96	25.46	10.78	True	True	False	True	True	True	100
33.28	False	True	20	19.96	25.46	10.78	True	True	False	True	True	True	100
33.38	False	True	20	19.96	25.46	10.78	True	True	False	True	True	True	100
33.49	False	True	20	19.96	25.46	10.78	True	True	False	True	True	True	100
33.59	False	True	20	19.96	25.46	10.78	True	True	False	True	True	True	100
33.69	False	True	20	19.96	25.46	10.78	True	True	False	True	True	True	100
33.79	False	True	20	19.96	25.46	10.78	True	True	False	True	True	True	100
33.9	False	True	20	19.96	25.46	10.78	True	True	False	True	True	True	100
34	False	True	20	19.96	25.46	10.78	True	True	False	True	True	True	100
34.11	False	True	20	19.98	25.46	10.78	True	True	False	True	True	True	100
34.21	False	True	20	19.98	25.46	10.78	True	True	False	True	True	True	100
34.31	False	True	20	19.98	25.46	10.78	True	True	False	True	True	True	100
34.42	False	True	20	19.98	25.46	10.78	True	True	False	True	True	True	100
34.52	False	True	20	19.98	25.46	10.78	True	True	False	True	True	True	100
34.62	False	True	20	19.98	25.46	10.78	True	True	False	True	True	True	100
34.72	False	True	20	19.98	25.46	10.78	True	True	False	True	True	True	100
34.83	False	True	20	19.98	25.46	10.78	True	True	False	True	True	True	100
34.93	False	True	20	19.98	25.46	10.78	True	True	False	True	True	True	100
35.03	False	True	20	19.98	25.46	10.78	True	True	False	True	True	True	100
35.14	False	True	20	19.98	25.46	10.78	True	True	False	True	True	True	100
35.24	False	True	20	19.98	25.46	10.78	True	True	False	True	True	True	100
35.34	False	True	20	19.98	25.46	10.78	True	True	False	True	True	True	100
35.45	False	True	20	19.98	25.46	10.78	True	True	False	True	True	True	100
35.55	False	True	20	19.98	25.46	10.78	True	True	False	True	True	True	100
35.65	False	True	20	20	25.44	10.76	True	True	False	True	True	True	100
35.76	False	True	20	20	25.44	10.76	True	True	False	True	True	True	100
35.86	False	True	20	20	25.44	10.76	True	True	False	True	True	True	100
35.96	False	True	20	20	25.44	10.76	True	True	False	True	True	True	100
36.06	False	True	20	20	25.44	10.76	True	True	False	True	True	True	100
36.16	False	True	20	20	25.44	10.76	True	True	False	True	True	True	100
36.27	False	True	20	20	25.44	10.76	True	True	False	True	True	True	100
36.37	False	True	20	20	25.44	10.76	True	True	False	True	True	True	100
36.47	False	True	20	20	25.44	10.76	True	True	False	True	True	True	100
36.58	False	True	20	20	25.44	10.76	True	True	False	True	True	True	100
36.68	False	True	20	20	25.44	10.76	True	True	False	True	True	True	100
36.78	False	True	20	20	25.44	10.76	True	True	False	True	True	True	100
36.88	False	True	20	20	25.44	10.76	True	True	False	True	True	True	100
36.99	False	True	20	20	25.44	10.76	True	True	False	True	True	True	100
37.09	False	True	20	20	25.45	10.75	True	True	False	True	True	True	100
37.19	False	True	20	20	25.45	10.75	True	True	False	True	True	True	100
37.3	False	True	20	20	25.45	10.75	True	True	False	True	True	True	100
37.4	False	True	20	20	25.45	10.75	True	True	False	True	True	True	100
37.5	False	True	20	20	25.45	10.75	True	True	False	True	True	True	100
37.61	False	True	20	20	25.45	10.75	True	True	False	True	True	True	100
37.71	False	True	20	20	25.45	10.75	True	True	False	True	True	True	100
37.81	False	True	20	20	25.45	10.75	True	True	False	True	True	True	100
37.92	False	True	20	20	25.45	10.75	True	True	False	True	True	True	100
38.02	False	True	20	20	25.45	10.75	True	True	False	True	True	True	100
38.12	False	True	20	20	25.45	10.75	True	True	False	True	True	True	100
38.22	False	True	20	20	25.45	10.75	True	True	False	True	True	True	100
38.32	False	True	20	20	25.45	10.75	True	True	False	True	True	True	100
38.43	False	True	20	20	25.45	10.75	True	True	False	True	True	True	100
38.53	False	True	20	20	25.45	10.75	True	True	False	True	True	True	100
38.63	False	True	20	20	25.46	10.74	True	True	False	True	True	True	100
38.74	False	True	20	20	25.46	10.74	True	True	False	True	True	True	100
38.84	False	True	20	20	25.46	10.74	True	True	False	True	True	True	100
38.94	False	True	20	20	25.46	10.74	True	True	False	True	True	True	100
39.04	False	True	20	20	25.46	10.74	True	True	False	True	True	True	100
39.14	False	True	20	20	25.46	10.74	True	True	False	True	True	True	100
39.24	False	True	20	20	25.46	10.74	True	True	False	True	True	True	100
39.35	False	True	20	20	25.46	10.74	True	True	False	True	True	True	100
39.45	False	True	20	20	25.46	10.74	True	True	False	True	True	True	100
39.55	False	True	20	20	25.46	10.74	True	True	False	True	True	True	100
39.65	False	True	20	20	25.46	10.74	True	True	False	True	True	True	100
39.76	False	True	20	20	25.46	10.74	True	True	False	True	True	True	100
39.86	False	True	20	20	25.46	10.74	True	True	False	True	True	True	100
39.96	False	True	20	20	25.46	10.74	True	True	False	True	True	True	100
40.06	False	True	20	20	25.46	10.74	True	True	False	True	True	True	100
40.17	False	True	20	20.02	25.45	10.74	True	True	False	True	True	True	100
40.27	False	True	20	20.02	25.45	10.74	True	True	False	True	True	True	100
40.38	False	True	20	20.02	25.45	10.74	True	True	False	True	True	True	100
40.48	False	True	20	20.02	25.45	10.74	True	True	False	True	True	True	100
40.58	False	True	20	20.02	25.45	10.74	True	True	False	True	True	True	100
40.68	False	True	20	20.02	25.45	10.74	True	True	False	True	True	True	100
40.79	False	True	20	20.02	25.45	10.74	True	True	False	True	True	True	100
40.89	False	True	20	20.02	25.45	10.74	True	True	False	True	True	True	100
40.99	False	True	20	20.02	25.45	10.74	True	True	False	True	True	True	100
41.09	False	True	20	20.02	25.45	10.74	True	True	False	True	True	True	100
41.2	False	True	20	20.02	25.45	10.74	True	True	False	True	True	True	100
41.3	False	True	20	20.02	25.45	10.74	True	True	False	True	True	True	100
41.4	False	True	20	20.02	25.45	10.74	True	True	False	True	True	True	100
41.51	False	True	20	20.02	25.45	10.74	True	True	False	True	True	True	100
41.61	False	True	20	20.02	25.45	10.74	True	True	False	True	True	True	100
41.71	False	True	20	20.05	25.45	10.75	True	True	False	True	True	True	100
41.81	False	True	20	20.05	25.45	10.75	True	True	False	True	True	True	100
41.91	False	True	20	20.05	25.45	10.75	True	True	False	True	True	True	100
42.02	False	True	20	20.05	25.45	10.75	True	True	False	True	True	True	100
42.12	False	True	20	20.05	25.45	10.75	True	True	False	True	True	True	100
42.22	False	True	20	20.05	25.45	10.75	True	True	False	True	True	True	100
42.32	False	True	20	20.05	25.45	10.75	True	True	False	True	True	True	100
42.42	False	True	20	20.05	25.45	10.75	True	True	False	True	True	True	100
42.53	False	True	20	20.05	25.45	10.75	True	True	False	True	True	True	100
42.63	False	True	20	20.05	25.45	10.75	True	True	False	True	True	True	100
42.73	False	True	20	20.05	25.45	10.75	True	True	False	True	True	True	100
42.84	False	True	20	20.05	25.45	10.75	True	True	False	True	True	True	100
42.94	False	True	20	20.05	25.45	10.75	True	True	False	True	True	True	100
43.04	False	True	20	20.05	25.45	10.75	True	True	False	True	True	True	100
43.15	False	True	20	20.05	25.45	10.75	True	True	False	True	True	True	100
43.25	False	True	20	20.07	25.49	10.74	True	True	False	True	True	True	100
43.35	False	True	20	20.07	25.49	10.74	True	True	False	True	True	True	100
43.45	False	True	20	20.07	25.49	10.74	True	True	False	True	True	True	100
43.55	False	True	20	20.07	25.49	10.74	True	True	False	True	True	True	100
43.65	False	True	20	20.07	25.49	10.74	True	True	False	True	True	True	100
43.75	False	True	20	20.07	25.49	10.74	True	True	False	True	True	True	100
43.86	False	True	20	20.07	25.49	10.74	True	True	False	True	True	True	100
43.96	False	True	20	20.07	25.49	10.74	True	True	False	True	True	True	100
44.06	False	True	20	20.07	25.49	10.74	True	True	False	True	True	True	100
44.16	False	True	20	20.07	25.49	10.74	True	True	False	True	True	True	100
44.27	False	True	20	20.07	25.49	10.74	True	True	False	True	True	True	100
44.37	False	True	20	20.07	25.49	10.74	True	True	False	True	True	True	100
44.48	False	True	20	20.07	25.49	10.74	True	True	False	True	True	True	100
44.58	False	True	20	20.07	25.49	10.74	True	True	False	True	True	True	100
44.69	False	True	20	20.05	25.48	10.75	True	True	False	True	True	True	100
44.79	False	True	20	20.05	25.48	10.75	True	True	False	True	True	True	100
44.9	False	True	20	20.05	25.48	10.75	True	True	False	True	True	True	100
45	False	True	20	20.05	25.48	10.75	True	True	False	True	True	True	100
45.1	False	True	20	20.05	25.48	10.75	True	True	False	True	True	True	100
45.2	False	True	20	20.05	25.48	10.75	True	True	False	True	True	True	100
45.31	False	True	20	20.05	25.48	10.75	True	True	False	True	True	True	100
45.41	False	True	20	20.05	25.48	10.75	True	True	False	True	True	True	100
45.52	False	True	20	20.05	25.48	10.75	True	True	False	True	True	True	100
45.62	False	True	20	20.05	25.48	10.75	True	True	False	True	True	True	100
45.73	False	True	20	20.05	25.48	10.75	True	True	False	True	True	True	100
45.83	False	True	20	20.05	25.48	10.75	True	True	False	True	True	True	100
45.93	False	True	20	20.05	25.48	10.75	True	True	False	True	True	True	100
46.03	False	True	20	20.05	25.48	10.75	True	True	False	True	True	True	100
46.14	False	True	20	20.05	25.48	10.75	True	True	False	True	True	True	100
46.24	False	True	20	20.05	25.46	10.76	True	True	False	True	True	True	100
46.34	False	True	20	20.05	25.46	10.76	True	True	False	True	True	True	100
46.45	False	True	20	20.05	25.46	10.76	True	True	False	True	True	True	100
46.55	False	True	20	20.05	25.46	10.76	True	True	False	True	True	True	100
46.65	False	True	20	20.05	25.46	10.76	True	True	False	True	True	True	100
46.75	False	True	20	20.05	25.46	10.76	True	True	False	True	True	True	100
46.86	False	True	20	20.05	25.46	10.76	True	True	False	True	True	True	100
46.96	False	True	20	20.05	25.46	10.76	True	True	False	True	True	True	100
47.06	False	True	20	20.05	25.46	10.76	True	True	False	True	True	True	100
47.16	False	True	20	20.05	25.46	10.76	True	True	False	True	True	True	100
47.27	False	True	20	20.05	25.46	10.76	True	True	False	True	True	True	100
47.37	False	True	20	20.05	25.46	10.76	True	True	False	True	True	True	100
47.47	False	True	20	20.02	25.45	10.77	True	True	True	True	True	True	100
47.74	False	True	20	20.02	25.45	10.77	True	True	True	True	True	True	100
48.12	False	True	20	20.02	25.45	10.77	True	True	True	True	True	True	100
48.22	False	True	20	20.02	25.45	10.77	True	True	True	True	True	True	100
48.34	False	True	20	20.02	25.45	10.77	True	True	True	True	True	True	100
48.44	False	True	20	20.02	25.45	10.77	True	True	True	True	True	True	100
48.54	False	True	20	20.02	25.45	10.77	True	True	True	True	True	True	100
48.64	False	True	20	20.02	25.45	10.77	True	True	True	True	True	True	100
48.75	False	True	20	20.02	25.45	10.77	True	True	True	True	True	True	100
48.92	False	True	20	20.02	25.45	10.77	True	True	True	True	True	True	100
49.02	False	True	20	20.02	25.45	10.77	True	True	True	True	True	True	100
49.13	False	True	20	20.02	25.45	10.77	True	True	True	True	True	True	100
49.23	False	True	20	20	25.45	10.75	True	True	True	True	True	True	100
49.33	False	True	20	20	25.45	10.75	True	True	True	True	True	True	100
49.44	False	True	20	20	25.45	10.75	True	True	True	True	True	True	100
49.54	False	True	20	20	25.45	10.75	True	True	True	True	True	True	100
49.64	False	True	20	20	25.45	10.75	True	True	True	True	True	True	100
49.74	False	True	20	20	25.45	10.75	True	True	True	True	True	True	100
49.84	False	True	20	20	25.45	10.75	True	True	True	True	True	True	100
49.95	False	True	20	20	25.45	10.75	True	True	True	True	True	True	100
50.05	False	True	20	20	25.45	10.75	True	True	True	True	True	True	100
50.15	False	True	20	20	25.45	10.75	True	True	True	True	True	True	100
50.26	False	True	20	20	25.45	10.75	True	True	True	True	True	True	100
50.36	False	True	20	20	25.45	10.75	True	True	True	True	True	True	100
50.47	False	True	20	20	25.45	10.75	True	True	True	True	True	True	100
50.57	False	True	20	20	25.45	10.75	True	True	True	True	True	True	100
50.67	False	True	20	20	25.45	10.75	True	True	True	True	True	True	100
50.84	False	True	20	19.98	25.46	10.76	True	True	True	True	True	True	100
50.94	False	True	20	19.98	25.46	10.76	True	True	True	True	True	True	100
51.05	False	True	20	19.98	25.46	10.76	True	True	True	True	True	True	100
51.15	False	True	20	19.98	25.46	10.76	True	True	True	True	True	True	100
51.25	False	True	20	19.98	25.46	10.76	True	True	True	True	True	True	100
51.35	False	True	20	19.98	25.46	10.76	True	True	True	True	True	True	100
51.45	False	True	20	19.98	25.46	10.76	True	True	True	True	True	True	100
51.56	False	True	20	19.98	25.46	10.76	True	True	True	True	True	True	100
51.66	False	True	20	19.98	25.46	10.76	True	True	True	True	True	True	100
51.77	False	True	20	19.98	25.46	10.76	True	True	True	True	True	True	100
51.93	False	True	20	19.98	25.46	10.76	True	True	True	True	True	True	100
52.03	False	True	20	19.98	25.46	10.76	True	True	True	True	True	True	100
52.13	False	True	20	19.98	25.46	10.76	True	True	True	True	True	True	100
52.24	False	True	20	19.98	25.46	10.76	True	True	True	True	True	True	100
52.34	False	True	20	19.98	25.46	10.76	True	True	True	True	True	True	100
52.44	False	True	20	19.98	25.46	10.76	True	True	True	True	True	True	100
52.54	False	True	20	19.98	25.46	10.76	True	True	True	True	True	True	100
52.64	False	True	20	19.98	25.46	10.76	True	True	True	True	True	True	100
52.74	False	True	20	19.98	25.46	10.76	True	True	True	True	True	True	100
52.85	False	True	20	19.98	25.46	10.76	True	True	True	True	True	True	100
52.95	False	True	20	19.98	25.46	10.76	True	True	True	True	True	True	100
53.06	False	True	20	19.98	25.46	10.76	True	True	True	True	True	True	100
53.16	False	True	20	19.98	25.46	10.76	True	True	True	True	True	True	100
53.27	False	True	20	19.98	25.46	10.76	True	True	True	True	True	True	100
53.37	False	True	20	19.98	25.46	10.76	True	True	True	True	True	True	100
53.47	False	True	20	19.98	25.46	10.76	True	True	True	True	True	True	100
53.57	False	True	20	19.98	25.46	10.76	True	True	True	True	True	True	100
53.68	False	True	20	19.98	25.46	10.76	True	True	True	True	True	True	100
53.84	False	True	20	19.96	25.45	10.75	True	True	True	True	True	True	100
53.95	False	True	20	19.96	25.45	10.75	True	True	True	True	True	True	100
54.06	False	True	20	19.96	25.45	10.75	True	True	True	True	True	True	100
54.16	False	True	20	19.96	25.45	10.75	True	True	True	True	True	True	100
54.26	False	True	20	19.96	25.45	10.75	True	True	True	True	True	True	100
54.36	False	True	20	19.96	25.45	10.75	True	True	True	True	True	True	100
54.47	False	True	20	19.96	25.45	10.75	True	True	True	True	True	True	100
54.57	False	True	20	19.96	25.45	10.75	True	True	True	True	True	True	100
54.67	False	True	20	19.96	25.45	10.75	True	True	True	True	True	True	100
54.83	False	True	20	19.96	25.45	10.75	True	True	True	True	True	True	100
54.94	False	True	20	19.96	25.45	10.75	True	True	True	True	True	True	100
55.04	False	True	20	19.96	25.45	10.75	True	True	True	True	True	True	100
55.14	False	True	20	19.96	25.45	10.75	True	True	True	True	True	True	100
55.24	False	True	20	19.96	25.45	10.75	True	True	True	True	True	True	100
55.34	False	True	20	19.96	25.46	10.75	True	True	True	True	True	True	100
55.44	False	True	20	19.96	25.46	10.75	True	True	True	True	True	True	100
55.55	False	True	20	19.96	25.46	10.75	True	True	True	True	True	True	100
55.65	False	True	20	19.96	25.46	10.75	True	True	True	True	True	True	100
55.75	False	True	20	19.96	25.46	10.75	True	True	True	True	True	True	100
55.85	False	True	20	19.96	25.46	10.75	True	True	True	True	True	True	100
55.96	False	True	20	19.96	25.46	10.75	True	True	True	True	True	True	100
56.06	False	True	20	19.96	25.46	10.75	True	True	True	True	True	True	100
56.16	False	True	20	19.96	25.46	10.75	True	True	True	True	True	True	100
56.27	False	True	20	19.96	25.46	10.75	True	True	True	True	True	True	100
56.37	False	True	20	19.96	25.46	10.75	True	True	True	True	True	True	100
56.47	False	True	20	19.96	25.46	10.75	True	True	True	True	True	True	100
56.58	False	True	20	19.96	25.46	10.75	True	True	True	True	True	True	100
56.68	False	True	20	19.96	25.46	10.75	True	True	True	True	True	True	100
56.84	False	True	20	19.96	25.48	10.75	True	True	True	True	True	True	100
56.94	False	True	20	19.96	25.48	10.75	True	True	True	True	True	True	100
57.04	False	True	20	19.96	25.48	10.75	True	True	True	True	True	True	100
57.14	False	True	20	19.96	25.48	10.75	True	True	True	True	True	True	100
57.25	False	True	20	19.96	25.48	10.75	True	True	True	True	True	True	100
57.35	False	True	20	19.96	25.48	10.75	True	True	True	True	True	True	100
57.45	False	True	20	19.96	25.48	10.75	True	True	True	True	True	True	100
57.56	False	True	20	19.96	25.48	10.75	True	True	True	True	True	True	100
57.66	False	True	20	19.96	25.48	10.75	True	True	True	True	True	True	100
57.76	False	True	20	19.96	25.48	10.75	True	True	True	True	True	True	100
57.87	False	True	20	19.96	25.48	10.75	True	True	True	True	True	True	100
57.97	False	True	20	19.96	25.48	10.75	True	True	True	True	True	True	100
58.07	False	True	20	19.96	25.48	10.75	True	True	True	True	True	True	100
58.17	False	True	20	19.96	25.48	10.75	True	True	True	True	True	True	100
58.27	False	True	20	19.96	25.48	10.75	True	True	True	True	True	True	100
58.38	False	True	20	19.96	25.48	10.74	True	True	True	True	True	True	100
58.48	False	True	20	19.96	25.48	10.74	True	True	True	True	True	True	100
58.58	False	True	20	19.96	25.48	10.74	True	True	True	True	True	True	100
58.69	False	True	20	19.96	25.48	10.74	True	True	True	True	True	True	100
58.84	False	True	20	19.96	25.48	10.74	True	True	True	True	True	True	100
58.97	False	True	20	19.96	25.48	10.74	True	True	True	True	True	True	100
59.07	False	True	20	19.96	25.48	10.74	True	True	True	True	True	True	100
59.17	False	True	20	19.96	25.48	10.74	True	True	True	True	True	True	100
59.27	False	True	20	19.96	25.48	10.74	True	True	True	True	True	True	100
59.38	False	True	20	19.96	25.48	10.74	True	True	True	True	True	True	100
59.48	False	True	20	19.96	25.48	10.74	True	True	True	True	True	True	100
59.59	False	True	20	19.96	25.48	10.74	True	True	True	True	True	True	100
59.69	False	True	20	19.96	25.48	10.74	True	True	True	True	True	True	100
59.84	False	True	20	19.96	25.48	10.74	True	True	True	True	True	True	100
59.94	False	True	20	19.96	25.46	10.74	True	True	True	True	True	True	100
60.04	False	True	20	19.96	25.46	10.74	True	True	True	True	True	True	100
60.15	False	True	20	19.96	25.46	10.74	True	True	True	True	True	True	100
60.25	False	True	20	19.96	25.46	10.74	True	True	True	True	True	True	100
60.36	False	True	20	19.96	25.46	10.74	True	True	True	True	True	True	100
60.46	False	True	20	19.96	25.46	10.74	True	True	True	True	True	True	100
60.56	False	True	20	19.96	25.46	10.74	True	True	True	True	True	True	100
60.66	False	True	20	19.96	25.46	10.74	True	True	True	True	True	True	100
60.77	False	True	20	19.96	25.46	10.74	True	True	True	True	True	True	100
60.88	False	True	20	19.96	25.46	10.74	True	True	True	True	True	True	100
60.98	False	True	20	19.96	25.46	10.74	True	True	True	True	True	True	100
61.08	False	True	20	19.96	25.46	10.74	True	True	True	True	True	True	100
61.18	False	True	20	19.96	25.46	10.74	True	True	True	True	True	True	100
61.28	False	True	20	19.96	25.46	10.74	True	True	True	True	True	True	100
61.39	False	True	20	19.96	25.46	10.74	True	True	True	True	True	True	100
61.49	False	True	20	19.94	25.45	10.73	True	True	True	True	True	True	100
61.6	False	True	20	19.94	25.45	10.73	True	True	True	True	True	True	100
61.7	False	True	20	19.94	25.45	10.73	True	True	True	True	True	True	100
61.84	False	True	20	19.94	25.45	10.73	True	True	True	True	True	True	100
61.94	False	True	20	19.94	25.45	10.73	True	True	True	True	True	True	100
62.05	False	True	20	19.94	25.45	10.73	True	True	True	True	True	True	100
62.15	False	True	20	19.94	25.45	10.73	True	True	True	True	True	True	100
62.25	False	True	20	19.94	25.45	10.73	True	True	True	True	True	True	100
62.35	False	True	20	19.94	25.45	10.73	True	True	True	True	True	True	100
62.45	False	True	20	19.94	25.45	10.73	True	True	True	True	True	True	100
62.56	False	True	20	19.94	25.45	10.73	True	True	True	True	True	True	100
62.66	False	True	20	19.94	25.45	10.73	True	True	True	True	True	True	100
62.76	False	True	20	19.94	25.45	10.73	True	True	True	True	True	True	100
62.86	False	True	20	19.94	25.45	10.73	True	True	True	True	True	True	100
62.97	False	True	20	19.94	25.46	10.73	True	True	True	True	True	True	100
63.07	False	True	20	19.94	25.46	10.73	True	True	True	True	True	True	100
63.17	False	True	20	19.94	25.46	10.73	True	True	True	True	True	True	100
63.27	False	True	20	19.94	25.46	10.73	True	True	True	True	True	True	100
63.38	False	True	20	19.94	25.46	10.73	True	True	True	True	True	True	100
63.48	False	True	20	19.94	25.46	10.73	True	True	True	True	True	True	100
63.58	False	True	20	19.94	25.46	10.73	True	True	True	True	True	True	100
63.69	False	True	20	19.94	25.46	10.73	True	True	True	True	True	True	100
63.83	False	True	20	19.94	25.46	10.73	True	True	True	True	True	True	100
63.94	False	True	20	19.94	25.46	10.73	True	True	True	True	True	True	100
64.04	False	True	20	19.94	25.46	10.73	True	True	True	True	True	True	100
64.14	False	True	20	19.94	25.46	10.73	True	True	True	True	True	True	100
64.24	False	True	20	19.94	25.46	10.73	True	True	True	True	True	True	100
64.35	False	True	20	19.94	25.46	10.73	True	True	True	True	True	True	100
64.5	False	True	20	19.96	25.46	10.72	True	True	True	True	True	True	100
64.6	False	True	20	19.96	25.46	10.72	True	True	True	True	True	True	100
64.7	False	True	20	19.96	25.46	10.72	True	True	True	True	True	True	100
64.84	False	True	20	19.96	25.46	10.72	True	True	True	True	True	True	100
64.95	False	True	20	19.96	25.46	10.72	True	True	True	True	True	True	100
65.05	False	True	20	19.96	25.46	10.72	True	True	True	True	True	True	100
65.15	False	True	20	19.96	25.46	10.72	True	True	True	True	True	True	100
65.25	False	True	20	19.96	25.46	10.72	True	True	True	True	True	True	100
65.35	False	True	20	19.96	25.46	10.72	True	True	True	True	True	True	100
65.45	False	True	20	19.96	25.46	10.72	True	True	True	True	True	True	100
65.56	False	True	20	19.96	25.46	10.72	True	True	True	True	True	True	100
65.66	False	True	20	19.96	25.46	10.72	True	True	True	True	True	True	100
65.76	False	True	20	19.96	25.46	10.72	True	True	True	True	True	True	100
65.93	False	True	20	19.96	25.46	10.72	True	True	True	True	True	True	100
66.03	False	True	20	19.96	25.44	10.71	True	True	True	True	True	True	100
66.14	False	True	20	19.96	25.44	10.71	True	True	True	True	True	True	100
66.24	False	True	20	19.96	25.44	10.71	True	True	True	True	True	True	100
66.34	False	True	20	19.96	25.44	10.71	True	True	True	True	True	True	100
66.44	False	True	20	19.96	25.44	10.71	True	True	True	True	True	True	100
66.55	False	True	20	19.96	25.44	10.71	True	True	True	True	True	True	100
66.65	False	True	20	19.96	25.44	10.71	True	True	True	True	True	True	100
66.75	False	True	20	19.96	25.44	10.71	True	True	True	True	True	True	100
66.85	False	True	20	19.96	25.44	10.71	True	True	True	True	True	True	100
66.95	False	True	20	19.96	25.44	10.71	True	True	True	True	True	True	100
67.06	False	True	20	19.96	25.44	10.71	True	True	True	True	True	True	100
67.16	False	True	20	19.96	25.44	10.71	True	True	True	True	True	True	100
67.26	False	True	20	19.96	25.44	10.71	True	True	True	True	True	True	100
67.36	False	True	20	19.96	25.44	10.71	True	True	True	True	True	True	100
67.46	False	True	20	19.96	25.44	10.71	True	True	True	True	True	True	100
67.57	False	True	20	19.96	25.46	10.73	True	True	True	True	True	True	100
67.67	False	True	20	19.96	25.46	10.73	True	True	True	True	True	True	100
67.77	False	True	20	19.96	25.46	10.73	True	True	True	True	True	True	100
67.94	False	True	20	19.96	25.46	10.73	True	True	True	True	True	True	100
68.04	False	True	20	19.96	25.46	10.73	True	True	True	True	True	True	100
68.14	False	True	20	19.96	25.46	10.73	True	True	True	True	True	True	100
68.24	False	True	20	19.96	25.46	10.73	True	True	True	True	True	True	100
68.35	False	True	20	19.96	25.46	10.73	True	True	True	True	True	True	100
68.45	False	True	20	19.96	25.46	10.73	True	True	True	True	True	True	100
68.55	False	True	20	19.96	25.46	10.73	True	True	True	True	True	True	100
68.65	False	True	20	19.96	25.46	10.73	True	True	True	True	True	True	100
68.76	False	True	20	19.96	25.46	10.73	True	True	True	True	True	True	100
68.86	False	True	20	19.96	25.46	10.73	True	True	True	True	True	True	100
68.96	False	True	20	19.96	25.46	10.73	True	True	True	True	True	True	100
69.07	False	True	20	19.98	25.45	10.74	True	True	True	True	True	True	100
69.18	False	True	20	19.98	25.45	10.74	True	True	True	True	True	True	100
69.28	False	True	20	19.98	25.45	10.74	True	True	True	True	True	True	100
69.38	False	True	20	19.98	25.45	10.74	True	True	True	True	True	True	100
69.48	False	True	20	19.98	25.45	10.74	True	True	True	True	True	True	100
69.58	False	True	20	19.98	25.45	10.74	True	True	True	True	True	True	100
69.69	False	True	20	19.98	25.45	10.74	True	True	True	True	True	True	100
69.84	False	True	20	19.98	25.45	10.74	True	True	True	True	True	True	100
69.94	False	True	20	19.98	25.45	10.74	True	True	True	True	True	True	100
70.05	False	True	20	19.98	25.45	10.74	True	True	True	True	True	True	100
70.15	False	True	20	19.98	25.45	10.74	True	True	True	True	True	True	100
70.25	False	True	20	19.98	25.45	10.74	True	True	True	True	True	True	100
70.35	False	True	20	19.98	25.45	10.74	True	True	True	True	True	True	100
70.45	False	True	20	19.98	25.45	10.74	True	True	True	True	True	True	100
70.55	False	True	20	19.98	25.46	10.76	True	True	True	True	True	True	100
70.66	False	True	20	19.98	25.46	10.76	True	True	True	True	True	True	100
70.76	False	True	20	19.98	25.46	10.76	True	True	True	True	True	True	100
70.87	False	True	20	19.98	25.46	10.76	True	True	True	True	True	True	100
70.97	False	True	20	19.98	25.46	10.76	True	True	True	True	True	True	100
71.07	False	True	20	19.98	25.46	10.76	True	True	True	True	True	True	100
71.18	False	True	20	19.98	25.46	10.76	True	True	True	True	True	True	100
71.28	False	True	20	19.98	25.46	10.76	True	True	True	True	True	True	100
71.38	False	True	20	19.98	25.46	10.76	True	True	True	True	True	True	100
71.49	False	True	20	19.98	25.46	10.76	True	True	True	True	True	True	100
71.59	False	True	20	19.98	25.46	10.76	True	True	True	True	True	True	100
71.69	False	True	20	19.98	25.46	10.76	True	True	True	True	True	True	100
71.84	False	True	20	19.98	25.46	10.76	True	True	True	True	True	True	100
71.95	False	True	20	19.98	25.46	10.76	True	True	True	True	True	True	100
72.05	False	True	20	19.98	25.46	10.75	True	True	True	True	True	True	100
72.15	False	True	20	19.98	25.46	10.75	True	True	True	True	True	True	100
72.26	False	True	20	19.98	25.46	10.75	True	True	True	True	True	True	100
72.36	False	True	20	19.98	25.46	10.75	True	True	True	True	True	True	100
72.46	False	True	20	19.98	25.46	10.75	True	True	True	True	True	True	100
72.57	False	True	20	19.98	25.46	10.75	True	True	True	True	True	True	100
72.67	False	True	20	19.98	25.46	10.75	True	True	True	True	True	True	100
72.77	False	True	20	19.98	25.46	10.75	True	True	True	True	True	True	100
72.87	False	True	20	19.98	25.46	10.75	True	True	True	True	True	True	100
72.99	False	True	20	19.98	25.46	10.75	True	True	True	True	True	True	100
73.09	False	True	20	19.98	25.46	10.75	True	True	True	True	True	True	100
73.19	False	True	20	19.98	25.46	10.75	True	True	True	True	True	True	100
73.3	False	True	20	19.98	25.46	10.75	True	True	True	True	True	True	100
73.4	False	True	20	19.98	25.46	10.75	True	True	True	True	True	True	100
73.51	False	True	20	19.98	25.46	10.75	True	True	True	True	True	True	100
73.61	False	True	20	19.98	25.48	10.77	True	True	True	True	True	True	100
73.71	False	True	20	19.98	25.48	10.77	True	True	True	True	True	True	100
73.84	False	True	20	19.98	25.48	10.77	True	True	True	True	True	True	100
73.94	False	True	20	19.98	25.48	10.77	True	True	True	True	True	True	100
74.04	False	True	20	19.98	25.48	10.77	True	True	True	True	True	True	100
74.15	False	True	20	19.98	25.48	10.77	True	True	True	True	True	True	100
74.25	False	True	20	19.98	25.48	10.77	True	True	True	True	True	True	100
74.36	False	True	20	19.98	25.48	10.77	True	True	True	True	True	True	100
74.46	False	True	20	19.98	25.48	10.77	True	True	True	True	True	True	100
74.56	False	True	20	19.98	25.48	10.77	True	True	True	True	True	True	100
74.66	False	True	20	19.98	25.48	10.77	True	True	True	True	True	True	100
74.77	False	True	20	19.98	25.48	10.77	True	True	True	True	True	True	100
74.93	False	True	20	19.98	25.48	10.77	True	True	True	True	True	True	100
75.03	False	True	20	19.98	25.48	10.77	True	True	True	True	True	True	100
75.14	False	True	20	19.98	25.48	10.78	True	True	True	True	True	True	100
75.24	False	True	20	19.98	25.48	10.78	True	True	True	True	True	True	100
75.34	False	True	20	19.98	25.48	10.78	True	True	True	True	True	True	100
75.45	False	True	20	19.98	25.48	10.78	True	True	True	True	True	True	100
75.55	False	True	20	19.98	25.48	10.78	True	True	True	True	True	True	100
75.65	False	True	20	19.98	25.48	10.78	True	True	True	True	True	True	100
75.75	False	True	20	19.98	25.48	10.78	True	True	True	True	True	True	100
75.85	False	True	20	19.98	25.48	10.78	True	True	True	True	True	True	100
75.96	False	True	20	19.98	25.48	10.78	True	True	True	True	True	True	100
76.06	False	True	20	19.98	25.48	10.78	True	True	True	True	True	True	100
76.17	False	True	20	19.98	25.48	10.78	True	True	True	True	True	True	100
76.27	False	True	20	19.98	25.48	10.78	True	True	True	True	True	True	100
76.37	False	True	20	19.98	25.48	10.78	True	True	True	True	True	True	100
76.47	False	True	20	19.98	25.48	10.78	True	True	True	True	True	True	100
76.58	False	True	20	20	25.46	10.81	True	True	True	True	True	True	100
76.68	False	True	20	20	25.46	10.81	True	True	True	True	True	True	100
76.84	False	True	20	20	25.46	10.81	True	True	True	True	True	True	100
76.95	False	True	20	20	25.46	10.81	True	True	True	True	True	True	100
77.05	False	True	20	20	25.46	10.81	True	True	True	True	True	True	100
77.16	False	True	20	20	25.46	10.81	True	True	True	True	True	True	100
77.26	False	True	20	20	25.46	10.81	True	True	True	True	True	True	100
77.36	False	True	20	20	25.46	10.81	True	True	True	True	True	True	100
77.46	False	True	20	20	25.46	10.81	True	True	True	True	True	True	100
77.57	False	True	20	20	25.46	10.81	True	True	True	True	True	True	100
77.67	False	True	20	20	25.46	10.81	True	True	True	True	True	True	100
77.77	False	True	20	20	25.46	10.81	True	True	True	True	True	True	100
77.93	False	True	20	20	25.46	10.81	True	True	True	True	True	True	100
78.03	False	True	20	20	25.46	10.81	True	True	True	True	True	True	100
78.14	False	True	20	20	25.44	10.81	True	True	True	True	True	True	100
78.24	False	True	20	20	25.44	10.81	True	True	True	True	True	True	100
78.34	False	True	20	20	25.44	10.81	True	True	True	True	True	True	100
78.44	False	True	20	20	25.44	10.81	True	True	True	True	True	True	100
78.54	False	True	20	20	25.44	10.81	True	True	True	True	True	True	100
78.65	False	True	20	20	25.44	10.81	True	True	True	True	True	True	100
78.75	False	True	20	20	25.44	10.81	True	True	True	True	True	True	100
78.85	False	True	20	20	25.44	10.81	True	True	True	True	True	True	100
78.95	False	True	20	20	25.44	10.81	True	True	True	True	True	True	100
79.05	False	True	20	20	25.44	10.81	True	True	True	True	True	True	100
79.16	False	True	20	20	25.44	10.81	True	True	True	True	True	True	100
79.26	False	True	20	20	25.44	10.81	True	True	True	True	True	True	100
79.36	False	True	20	20	25.44	10.81	True	True	True	True	True	True	100
79.46	False	True	20	20	25.44	10.81	True	True	True	True	True	True	100
79.57	False	True	20	20	25.44	10.81	True	True	True	True	True	True	100
79.67	False	True	20	20	25.45	10.82	True	True	True	True	True	True	100
79.83	False	True	20	20	25.45	10.82	True	True	True	True	True	True	100
79.94	False	True	20	20	25.45	10.82	True	True	True	True	True	True	100
80.04	False	True	20	20	25.45	10.82	True	True	True	True	True	True	100
80.15	False	True	20	20	25.45	10.82	True	True	True	True	True	True	100
80.25	False	True	20	20	25.45	10.82	True	True	True	True	True	True	100
80.35	False	True	20	20	25.45	10.82	True	True	True	True	True	True	100
80.45	False	True	20	20	25.45	10.82	True	True	True	True	True	True	100
80.56	False	True	20	20	25.45	10.82	True	True	True	True	True	True	100
80.66	False	True	20	20	25.45	10.82	True	True	True	True	True	True	100
80.76	False	True	20	20	25.45	10.82	True	True	True	True	True	True	100
80.93	False	True	20	20	25.45	10.82	True	True	True	True	True	True	100
81.03	False	True	20	20	25.45	10.82	True	True	True	True	True	True	100
81.14	False	True	20	20	25.45	10.82	True	True	True	True	True	True	100
81.24	False	True	20	20	25.45	10.85	True	True	True	True	True	True	100
81.34	False	True	20	20	25.45	10.85	True	True	True	True	True	True	100
81.44	False	True	20	20	25.45	10.85	True	True	True	True	True	True	100
81.55	False	True	20	20	25.45	10.85	True	True	True	True	True	True	100
81.65	False	True	20	20	25.45	10.85	True	True	True	True	True	True	100
81.75	False	True	20	20	25.45	10.85	True	True	True	True	True	True	100
81.87	False	True	20	20	25.45	10.85	True	True	True	True	True	True	100
81.97	False	True	20	20	25.45	10.85	True	True	True	True	True	True	100
82.07	False	True	20	20	25.45	10.85	True	True	True	True	True	True	100
82.18	False	True	20	20	25.45	10.85	True	True	True	True	True	True	100
82.28	False	True	20	20	25.45	10.85	True	True	True	True	True	True	100
82.39	False	True	20	20	25.45	10.85	True	True	True	True	True	True	100
82.49	False	True	20	20	25.45	10.85	True	True	True	True	True	True	100
82.59	False	True	20	20	25.45	10.85	True	True	True	True	True	True	100
82.7	False	True	20	20.02	25.45	10.86	True	True	True	True	True	True	100
82.83	False	True	20	20.02	25.45	10.86	True	True	True	True	True	True	100
82.94	False	True	20	20.02	25.45	10.86	True	True	True	True	True	True	100
83.04	False	True	20	20.02	25.45	10.86	True	True	True	True	True	True	100
83.14	False	True	20	20.02	25.45	10.86	True	True	True	True	True	True	100
83.24	False	True	20	20.02	25.45	10.86	True	True	True	True	True	True	100
83.35	False	True	20	20.02	25.45	10.86	True	True	True	True	True	True	100
83.45	False	True	20	20.02	25.45	10.86	True	True	True	True	True	True	100
83.55	False	True	20	20.02	25.45	10.86	True	True	True	True	True	True	100
83.65	False	True	20	20.02	25.45	10.86	True	True	True	True	True	True	100
83.76	False	True	20	20.02	25.45	10.86	True	True	True	True	True	True	100
83.86	False	True	20	20.02	25.45	10.86	True	True	True	True	True	True	100
83.96	False	True	20	20.02	25.45	10.86	True	True	True	True	True	True	100
84.07	False	True	20	20.02	25.45	10.86	True	True	True	True	True	True	100
84.17	False	True	20	20.02	25.45	10.86	True	True	True	True	True	True	100
84.27	False	True	20	20	25.44	10.88	True	True	True	True	True	True	100
84.37	False	True	20	20	25.44	10.88	True	True	True	True	True	True	100
84.48	False	True	20	20	25.44	10.88	True	True	True	True	True	True	100
84.58	False	True	20	20	25.44	10.88	True	True	True	True	True	True	100
84.68	False	True	20	20	25.44	10.88	True	True	True	True	True	True	100
84.84	False	True	20	20	25.44	10.88	True	True	True	True	True	True	100
84.94	False	True	20	20	25.44	10.88	True	True	True	True	True	True	100
85.05	False	True	20	20	25.44	10.88	True	True	True	True	True	True	100
85.15	False	True	20	20	25.44	10.88	True	True	True	True	True	True	100
85.25	False	True	20	20	25.44	10.88	True	True	True	True	True	True	100
85.36	False	True	20	20	25.44	10.88	True	True	True	True	True	True	100
85.46	False	True	20	20	25.44	10.88	True	True	True	True	True	True	100
85.56	False	True	20	20	25.44	10.88	True	True	True	True	True	True	100
85.66	False	True	20	20	25.44	10.88	True	True	True	True	True	True	100
85.76	False	True	20	20	25.45	10.89	True	True	True	True	True	True	100
85.87	False	True	20	20	25.45	10.89	True	True	False	True	True	True	100
86.03	False	True	20	20	25.45	10.89	True	True	False	True	True	True	100
86.14	False	True	20	20	25.45	10.89	True	True	False	True	True	True	100
86.24	False	True	20	20	25.45	10.89	True	True	False	True	True	True	100
86.34	False	True	20	20	25.45	10.89	True	True	False	True	True	True	100
86.44	False	True	20	20	25.45	10.89	True	True	False	True	True	True	100
86.55	False	True	20	20	25.45	10.89	True	True	False	True	True	True	100
86.65	False	True	20	20	25.45	10.89	True	True	False	True	True	True	100
86.75	False	True	20	20	25.45	10.89	True	True	False	True	True	True	100
86.85	False	True	20	20	25.45	10.89	True	True	False	True	True	True	100
86.95	False	True	20	20	25.45	10.89	True	True	False	True	True	True	100
87.06	False	True	20	20	25.45	10.89	True	True	False	True	True	True	100
87.16	False	True	20	20	25.45	10.89	True	True	False	True	True	True	100
87.27	False	True	20	20.02	25.46	10.89	True	True	False	True	True	True	100
87.37	False	True	20	20.02	25.46	10.89	True	True	False	True	True	True	100
87.48	False	True	20	20.02	25.46	10.89	True	True	False	True	True	True	100
87.58	False	True	20	20.02	25.46	10.89	True	True	False	True	True	True	100
87.68	False	True	20	20.02	25.46	10.89	True	True	False	True	True	True	100
87.84	False	True	20	20.02	25.46	10.89	True	True	False	True	True	True	100
87.94	False	True	20	20.02	25.46	10.89	True	True	False	True	True	True	100
88.04	False	True	20	20.02	25.46	10.89	True	True	False	True	True	True	100
88.14	False	True	20	20.02	25.46	10.89	True	True	False	True	True	True	100
88.25	False	True	20	20.02	25.46	10.89	True	True	False	True	True	True	100
88.35	False	True	20	20.02	25.46	10.89	True	True	False	True	True	True	100
88.45	False	True	20	20.02	25.46	10.89	True	True	False	True	True	True	100
88.55	False	True	20	20.02	25.46	10.89	True	True	False	True	True	True	100
88.65	False	True	20	20.02	25.46	10.89	True	True	False	True	True	True	100
88.75	False	True	20	20	25.46	10.92	True	True	False	True	True	True	100
88.85	False	True	20	20	25.46	10.92	True	True	False	True	True	True	100
88.96	False	True	20	20	25.46	10.92	True	True	False	True	True	True	100
89.06	False	True	20	20	25.46	10.92	True	True	False	True	True	True	100
89.16	False	True	20	20	25.46	10.92	True	True	False	True	True	True	100
89.27	False	True	20	20	25.46	10.92	True	True	False	True	True	True	100
89.37	False	True	20	20	25.46	10.92	True	True	False	True	True	True	100
89.48	False	True	20	20	25.46	10.92	True	True	False	True	True	True	100
89.58	False	True	20	20	25.46	10.92	True	True	False	True	True	True	100
89.68	False	True	20	20	25.46	10.92	True	True	False	True	True	True	100
89.84	False	True	20	20	25.46	10.92	True	True	False	True	True	True	100
89.94	False	True	20	20	25.46	10.92	True	True	False	True	True	True	100
90.04	False	True	20	20	25.46	10.92	True	True	False	True	True	True	100
90.15	False	True	20	20	25.46	10.92	True	True	False	True	True	True	100
90.25	False	True	20	20	25.45	10.91	True	True	False	True	True	True	100
90.35	False	True	20	20	25.45	10.91	True	True	False	True	True	True	100
90.45	False	True	20	20	25.45	10.91	True	True	False	True	True	True	100
90.56	False	True	20	20	25.45	10.91	True	True	False	True	True	True	100
90.66	False	True	20	20	25.45	10.91	True	True	False	True	True	True	100
90.76	False	True	20	20	25.45	10.91	True	True	False	True	True	True	100
90.86	False	True	20	20	25.45	10.91	True	True	False	True	True	True	100
90.96	False	True	20	20	25.45	10.91	True	True	False	True	True	True	100
91.07	False	True	20	20	25.45	10.91	True	True	False	True	True	True	100
91.17	False	True	20	20	25.45	10.91	True	True	False	True	True	True	100
91.28	False	True	20	20	25.45	10.91	True	True	False	True	True	True	100
91.38	False	True	20	20	25.45	10.91	True	True	False	True	True	True	100
91.48	False	True	20	20	25.45	10.91	True	True	False	True	True	True	100
91.59	False	True	20	20	25.45	10.91	True	True	False	True	True	True	100
91.69	False	True	20	20	25.45	10.91	True	True	False	True	True	True	100
91.84	False	True	20	20	25.46	10.91	True	True	False	True	True	True	100
91.94	False	True	20	20	25.46	10.91	True	True	False	True	True	True	100
92.04	False	True	20	20	25.46	10.91	True	True	False	True	True	True	100
92.14	False	True	20	20	25.46	10.91	True	True	False	True	True	True	100
92.24	False	True	20	20	25.46	10.91	True	True	False	True	True	True	100
92.35	False	True	20	20	25.46	10.91	True	True	False	True	True	True	100
92.45	False	True	20	20	25.46	10.91	True	True	False	True	True	True	100
92.55	False	True	20	20	25.46	10.91	True	True	False	True	True	True	100
92.65	False	True	20	20	25.46	10.91	True	True	False	True	True	True	100
92.75	False	True	20	20	25.46	10.91	True	True	False	True	True	True	100
92.85	False	True	20	20	25.46	10.91	True	True	False	True	True	True	100
92.96	False	True	20	20	25.46	10.91	True	True	False	True	True	True	100
93.06	False	True	20	20	25.46	10.91	True	True	False	True	True	True	100
93.16	False	True	20	20	25.46	10.91	True	True	False	True	True	True	100
93.27	False	True	20	20	25.46	10.91	True	True	False	True	True	True	100
93.37	False	True	20	20	25.48	10.92	True	True	False	True	True	True	100
93.47	False	True	20	20	25.48	10.92	True	True	False	True	True	True	100
93.58	False	True	20	20	25.48	10.92	True	True	False	True	True	True	100
93.68	False	True	20	20	25.48	10.92	True	True	False	True	True	True	100
93.85	False	True	20	20	25.48	10.92	True	True	False	True	True	True	100
93.95	False	True	20	20	25.48	10.92	True	True	False	True	True	True	100
94.05	False	True	20	20	25.48	10.92	True	True	False	True	True	True	100
94.16	False	True	20	20	25.48	10.92	True	True	False	True	True	True	100
94.26	False	True	20	20	25.48	10.92	True	True	False	True	True	True	100
94.36	False	True	20	20	25.48	10.92	True	True	False	True	True	True	100
94.46	False	True	20	20	25.48	10.92	True	True	False	True	True	True	100
94.56	False	True	20	20	25.48	10.92	True	True	False	True	True	True	100
94.66	False	True	20	20	25.48	10.92	True	True	False	True	True	True	100
94.76	False	True	20	19.98	25.45	10.91	True	True	False	True	True	True	100
94.87	False	True	20	19.98	25.45	10.91	True	True	False	True	True	True	100
94.97	False	True	20	19.98	25.45	10.91	True	True	False	True	True	True	100
95.07	False	True	20	19.98	25.45	10.91	True	True	False	True	True	True	100
95.18	False	True	20	19.98	25.45	10.91	True	True	False	True	True	True	100
95.28	False	True	20	19.98	25.45	10.91	True	True	False	True	True	True	100
95.39	False	True	20	19.98	25.45	10.91	True	True	False	True	True	True	100
95.49	False	True	20	19.98	25.45	10.91	True	True	False	True	True	True	100
95.59	False	True	20	19.98	25.45	10.91	True	True	False	True	True	True	100
95.7	False	True	20	19.98	25.45	10.91	True	True	False	True	True	True	100
95.84	False	True	20	19.98	25.45	10.91	True	True	False	True	True	True	100
95.94	False	True	20	19.98	25.45	10.91	True	True	False	True	True	True	100
96.04	False	True	20	19.98	25.45	10.91	True	True	False	True	True	True	100
96.14	False	True	20	19.98	25.45	10.91	True	True	False	True	True	True	100
96.24	False	True	20	19.98	25.45	10.91	True	True	False	True	True	True	100
96.35	False	True	20	19.98	25.45	10.91	True	True	False	True	True	True	100
96.45	False	True	20	19.98	25.45	10.91	True	True	False	True	True	True	100
96.56	False	True	20	19.98	25.45	10.91	True	True	False	True	True	True	100
96.66	False	True	20	19.98	25.45	10.91	True	True	False	True	True	True	100
96.76	False	True	20	19.98	25.45	10.91	True	True	False	True	True	True	100
96.87	False	True	20	19.98	25.45	10.91	True	True	False	True	True	True	100
96.97	False	True	20	19.98	25.45	10.91	True	True	False	True	True	True	100
97.07	False	True	20	19.98	25.45	10.91	True	True	False	True	True	True	100
97.17	False	True	20	19.98	25.45	10.91	True	True	False	True	True	True	100
97.27	False	True	20	19.98	25.45	10.91	True	True	False	True	True	True	100
97.37	False	True	20	19.98	25.45	10.91	True	True	False	True	True	True	100
97.48	False	True	20	19.98	25.45	10.91	True	True	False	True	True	True	100
97.58	False	True	20	19.98	25.45	10.91	True	True	False	True	True	True	100
97.69	False	True	20	19.98	25.45	10.91	True	True	False	True	True	True	100
97.85	False	True	20	19.98	25.44	10.89	True	True	False	True	True	True	100
97.95	False	True	20	19.98	25.44	10.89	True	True	False	True	True	True	100
98.05	False	True	20	19.98	25.44	10.89	True	True	False	True	True	True	100
98.15	False	True	20	19.98	25.44	10.89	True	True	False	True	True	True	100
98.25	False	True	20	19.98	25.44	10.89	True	True	False	True	True	True	100
98.36	False	True	20	19.98	25.44	10.89	True	True	False	True	True	True	100
98.46	False	True	20	19.98	25.44	10.89	True	True	False	True	True	True	100
98.56	False	True	20	19.98	25.44	10.89	True	True	False	True	True	True	100
98.67	False	True	20	19.98	25.44	10.89	True	True	False	True	True	True	100
98.77	False	True	20	19.98	25.44	10.89	True	True	False	True	True	True	100
98.87	False	True	20	19.98	25.44	10.89	True	True	False	True	True	True	100
98.98	False	True	20	19.98	25.44	10.89	True	True	False	True	True	True	100
99.08	False	True	20	19.98	25.44	10.89	True	True	False	True	True	True	100
99.19	False	True	20	19.98	25.44	10.89	True	True	False	True	True	True	100
99.29	False	True	20	19.98	25.44	10.89	True	True	False	True	True	True	100
99.39	False	True	20	19.98	25.44	10.89	True	True	False	True	True	True	100
99.5	False	True	20	19.98	25.44	10.89	True	True	False	True	True	True	100
99.6	False	True	20	19.98	25.44	10.89	True	True	False	True	True	True	100
99.7	False	True	20	19.98	25.44	10.89	True	True	False	True	True	True	100
99.84	False	True	20	19.98	25.44	10.89	True	True	False	True	True	True	100
99.94	False	True	20	19.98	25.44	10.89	True	True	False	True	True	True	100
100.04	False	True	20	19.98	25.44	10.89	True	True	False	True	True	True	100
100.15	False	True	20	19.98	25.44	10.89	True	True	False	True	True	True	100
100.25	False	True	20	19.98	25.44	10.89	True	True	False	True	True	True	100
100.35	False	True	20	19.98	25.44	10.89	True	True	False	True	True	True	100
100.46	False	True	20	19.98	25.44	10.89	True	True	False	True	True	True	100
100.56	False	True	20	19.98	25.44	10.89	True	True	False	True	True	True	100
100.67	False	True	20	19.98	25.44	10.89	True	True	False	True	True	True	100
100.77	False	True	20	19.98	25.44	10.89	True	True	False	True	True	True	100
100.87	False	True	20	19.98	25.45	10.89	True	True	False	True	True	True	100
100.98	False	True	20	19.98	25.45	10.89	True	True	False	True	True	True	100
101.08	False	True	20	19.98	25.45	10.89	True	True	False	True	True	True	100
101.18	False	True	20	19.98	25.45	10.89	True	True	False	True	True	True	100
101.28	False	True	20	19.98	25.45	10.89	True	True	False	True	True	True	100
101.39	False	True	20	19.98	25.45	10.89	True	True	False	True	True	True	100
101.49	False	True	20	19.98	25.45	10.89	True	True	False	True	True	True	100
101.59	False	True	20	19.98	25.45	10.89	True	True	False	True	True	True	100
101.7	False	True	20	19.98	25.45	10.89	True	True	False	True	True	True	100
101.84	False	True	20	19.98	25.45	10.89	True	True	False	True	True	True	100
101.95	False	True	20	19.98	25.45	10.89	True	True	False	True	True	True	100
102.05	False	True	20	19.98	25.45	10.89	True	True	False	True	True	True	100
102.16	False	True	20	19.98	25.45	10.89	True	True	False	True	True	True	100
102.26	False	True	20	19.98	25.45	10.89	True	True	False	True	True	True	100
102.36	False	True	20	19.98	25.45	10.89	True	True	False	True	True	True	100
102.47	False	True	20	19.98	25.44	10.88	True	True	False	True	True	True	100
102.57	False	True	20	19.98	25.44	10.88	True	True	False	True	True	True	100
102.67	False	True	20	19.98	25.44	10.88	True	True	False	True	True	True	100
102.84	False	True	20	19.98	25.44	10.88	True	True	False	True	True	True	100
102.94	False	True	20	19.98	25.44	10.88	True	True	False	True	True	True	100
103.04	False	True	20	19.98	25.44	10.88	True	True	False	True	True	True	100
103.14	False	True	20	19.98	25.44	10.88	True	True	False	True	True	True	100
103.25	False	True	20	19.98	25.44	10.88	True	True	False	True	True	True	100
103.35	False	True	20	19.98	25.44	10.88	True	True	False	True	True	True	100
103.45	False	True	20	19.98	25.44	10.88	True	True	False	True	True	True	100
103.55	False	True	20	19.98	25.44	10.88	True	True	False	True	True	True	100
103.66	False	True	20	19.98	25.44	10.88	True	True	False	True	True	True	100
103.76	False	True	20	19.98	25.44	10.88	True	True	False	True	True	True	100
103.86	False	True	20	19.98	25.44	10.88	True	True	False	True	True	True	100
104.07	False	True	20	19.98	25.45	10.88	True	True	False	True	True	True	100
104.17	False	True	20	19.98	25.45	10.88	True	True	False	True	True	True	100
104.27	False	True	20	19.98	25.45	10.88	True	True	False	True	True	True	100
104.37	False	True	20	19.98	25.45	10.88	True	True	False	True	True	True	100
104.48	False	True	20	19.98	25.45	10.88	True	True	False	True	True	True	100
104.58	False	True	20	19.98	25.45	10.88	True	True	False	True	True	True	100
104.69	False	True	20	19.98	25.45	10.88	True	True	False	True	True	True	100
104.83	False	True	20	19.98	25.45	10.88	True	True	False	True	True	True	100
104.93	False	True	20	19.98	25.45	10.88	True	True	False	True	True	True	100
105.04	False	True	20	19.98	25.45	10.88	True	True	False	True	True	True	100
105.14	False	True	20	19.98	25.45	10.88	True	True	False	True	True	True	100
105.25	False	True	20	19.98	25.45	10.88	True	True	False	True	True	True	100
105.35	False	True	20	19.98	25.45	10.88	True	True	False	True	True	True	100
105.45	False	True	20	20	25.45	10.86	True	True	False	True	True	True	100
105.55	False	True	20	20	25.45	10.86	True	True	False	True	True	True	100
105.65	False	True	20	20	25.45	10.86	True	True	False	True	True	True	100
105.75	False	True	20	20	25.45	10.86	True	True	False	True	True	True	100
105.85	False	True	20	20	25.45	10.86	True	True	False	True	True	True	100
105.96	False	True	20	20	25.45	10.86	True	True	False	True	True	True	100
106.06	False	True	20	20	25.45	10.86	True	True	False	True	True	True	100
106.17	False	True	20	20	25.45	10.86	True	True	False	True	True	True	100
106.27	False	True	20	20	25.45	10.86	True	True	False	True	True	True	100
106.38	False	True	20	20	25.45	10.86	True	True	False	True	True	True	100
106.48	False	True	20	20	25.45	10.86	True	True	False	True	True	True	100
106.58	False	True	20	20	25.45	10.86	True	True	False	True	True	True	100
106.69	False	True	20	20	25.45	10.86	True	True	False	True	True	True	100
106.85	False	True	20	20	25.45	10.86	True	True	False	True	True	True	100
106.95	False	True	20	20	25.45	10.86	True	True	False	True	True	True	100
107.05	False	True	20	19.98	25.44	10.86	True	True	False	True	True	True	100
107.15	False	True	20	19.98	25.44	10.86	True	True	False	True	True	True	100
107.25	False	True	20	19.98	25.44	10.86	True	True	False	True	True	True	100
107.35	False	True	20	19.98	25.44	10.86	True	True	False	True	True	True	100
107.46	False	True	20	19.98	25.44	10.86	True	True	False	True	True	True	100
107.57	False	True	20	19.98	25.44	10.86	True	True	False	True	True	True	100
107.67	False	True	20	19.98	25.44	10.86	True	True	False	True	True	True	100
107.77	False	True	20	19.98	25.44	10.86	True	True	False	True	True	True	100
107.87	False	True	20	19.98	25.44	10.86	True	True	False	True	True	True	100
107.98	False	True	20	19.98	25.44	10.86	True	True	False	True	True	True	100
108.08	False	True	20	19.98	25.44	10.86	True	True	False	True	True	True	100
108.19	False	True	20	19.98	25.44	10.86	True	True	False	True	True	True	100
108.29	False	True	20	19.98	25.44	10.86	True	True	False	True	True	True	100
108.39	False	True	20	19.98	25.44	10.86	True	True	False	True	True	True	100
108.5	False	True	20	19.98	25.46	10.85	True	True	False	True	True	True	100
108.6	False	True	20	19.98	25.46	10.85	True	True	False	True	True	True	100
108.71	False	True	20	19.98	25.46	10.85	True	True	False	True	True	True	100
108.84	False	True	20	19.98	25.46	10.85	True	True	False	True	True	True	100
108.94	False	True	20	19.98	25.46	10.85	True	True	False	True	True	True	100
109.04	False	True	20	19.98	25.46	10.85	True	True	False	True	True	True	100
109.15	False	True	20	19.98	25.46	10.85	True	True	False	True	True	True	100
109.25	False	True	20	19.98	25.46	10.85	True	True	False	True	True	True	100
109.35	False	True	20	19.98	25.46	10.85	True	True	False	True	True	True	100
109.45	False	True	20	19.98	25.46	10.85	True	True	False	True	True	True	100
109.56	False	True	20	19.98	25.46	10.85	True	True	False	True	True	True	100
109.66	False	True	20	19.98	25.46	10.85	True	True	False	True	True	True	100
109.76	False	True	20	19.98	25.46	10.85	True	True	False	True	True	True	100
109.86	False	True	20	19.98	25.46	10.85	True	True	False	True	True	True	100
109.97	False	True	20	19.98	25.46	10.85	True	True	False	True	True	True	100
110.07	False	True	20	19.98	25.46	10.84	True	True	False	True	True	True	100
110.17	False	True	20	19.98	25.46	10.84	True	True	False	True	True	True	100
110.27	False	True	20	19.98	25.46	10.84	True	True	False	True	True	True	100
110.37	False	True	20	19.98	25.46	10.84	True	True	False	True	True	True	100
110.48	False	True	20	19.98	25.46	10.84	True	True	False	True	True	True	100
110.58	False	True	20	19.98	25.46	10.84	True	True	False	True	True	True	100
110.68	False	True	20	19.98	25.46	10.84	True	True	False	True	True	True	100
110.84	False	True	20	19.98	25.46	10.84	True	True	False	True	True	True	100
110.94	False	True	20	19.98	25.46	10.84	True	True	False	True	True	True	100
111.05	False	True	20	19.98	25.46	10.84	True	True	False	True	True	True	100
111.15	False	True	20	19.98	25.46	10.84	True	True	False	True	True	True	100
111.25	False	True	20	19.98	25.46	10.84	True	True	False	True	True	True	100
111.35	False	True	20	19.98	25.46	10.84	True	True	False	True	True	True	100
111.45	False	True	20	19.98	25.46	10.84	True	True	False	True	True	True	100
111.55	False	True	20	19.98	25.46	10.85	True	True	False	True	True	True	100
111.66	False	True	20	19.98	25.46	10.85	True	True	False	True	True	True	100
111.76	False	True	20	19.98	25.46	10.85	True	True	False	True	True	True	100
111.86	False	True	20	19.98	25.46	10.85	True	True	False	True	True	True	100
111.97	False	True	20	19.98	25.46	10.85	True	True	False	True	True	True	100
112.07	False	True	20	19.98	25.46	10.85	True	True	False	True	True	True	100
112.42	False	True	20	19.98	25.46	10.85	True	True	True	True	True	True	100
112.57	False	True	20	19.98	25.46	10.85	True	True	True	True	True	True	100
112.67	False	True	20	19.98	25.46	10.85	True	True	True	True	True	True	100
112.78	False	True	20	19.98	25.46	10.85	True	True	True	True	True	True	100
112.88	False	True	20	19.98	25.46	10.85	True	True	True	True	True	True	100
112.99	False	True	20	19.98	25.46	10.85	True	True	True	True	True	True	100
113.09	False	True	20	19.96	25.44	10.84	True	True	True	True	True	True	100
113.25	False	True	20	19.96	25.44	10.84	True	True	True	True	True	True	100
113.35	False	True	20	19.96	25.44	10.84	True	True	True	True	True	True	100
113.45	False	True	20	19.96	25.44	10.84	True	True	True	True	True	True	100
113.56	False	True	20	19.96	25.44	10.84	True	True	True	True	True	True	100
113.66	False	True	20	19.96	25.44	10.84	True	True	True	True	True	True	100
113.76	False	True	20	19.96	25.44	10.84	True	True	True	True	True	True	100
113.86	False	True	20	19.96	25.44	10.84	True	True	True	True	True	True	100
113.96	False	True	20	19.96	25.44	10.84	True	True	True	True	True	True	100
114.06	False	True	20	19.96	25.44	10.84	True	True	True	True	True	True	100
114.16	False	True	20	19.96	25.44	10.84	True	True	True	True	True	True	100
114.33	False	True	20	19.96	25.44	10.84	True	True	True	True	True	True	100
114.44	False	True	20	19.96	25.44	10.84	True	True	True	True	True	True	100
114.54	False	True	20	19.96	25.44	10.81	True	True	True	True	True	True	100
114.64	False	True	20	19.96	25.44	10.81	True	True	True	True	True	True	100
114.74	False	True	20	19.96	25.44	10.81	True	True	True	True	True	True	100
114.84	False	True	20	19.96	25.44	10.81	True	True	True	True	True	True	100
114.94	False	True	20	19.96	25.44	10.81	True	True	True	True	True	True	100
115.05	False	True	20	19.96	25.44	10.81	True	True	True	True	True	True	100
115.15	False	True	20	19.96	25.44	10.81	True	True	True	True	True	True	100
115.26	False	True	20	19.96	25.44	10.81	True	True	True	True	True	True	100
115.36	False	True	20	19.96	25.44	10.81	True	True	True	True	True	True	100
115.47	False	True	20	19.96	25.44	10.81	True	True	True	True	True	True	100
115.57	False	True	20	19.96	25.44	10.81	True	True	True	True	True	True	100
115.67	False	True	20	19.96	25.44	10.81	True	True	True	True	True	True	100
115.77	False	True	20	19.96	25.44	10.81	True	True	True	True	True	True	100
115.87	False	True	20	19.96	25.44	10.81	True	True	True	True	True	True	100
115.97	False	True	20	19.96	25.44	10.81	True	True	True	True	True	True	100
116.08	False	True	20	19.96	25.44	10.81	True	True	True	True	True	True	100
116.25	False	True	20	19.96	25.44	10.81	True	True	True	True	True	True	100
116.35	False	True	20	19.96	25.44	10.81	True	True	True	True	True	True	100
116.46	False	True	20	19.96	25.44	10.81	True	True	True	True	True	True	100
116.56	False	True	20	19.96	25.44	10.81	True	True	True	True	True	True	100
116.67	False	True	20	19.96	25.44	10.81	True	True	True	True	True	True	100
116.77	False	True	20	19.96	25.44	10.81	True	True	True	True	True	True	100
116.87	False	True	20	19.96	25.44	10.81	True	True	True	True	True	True	100
116.97	False	True	20	19.96	25.44	10.81	True	True	True	True	True	True	100
117.07	False	True	20	19.96	25.44	10.81	True	True	True	True	True	True	100
117.17	False	True	20	19.96	25.44	10.81	True	True	True	True	True	True	100
117.34	False	True	20	19.96	25.44	10.81	True	True	True	True	True	True	100
117.44	False	True	20	19.96	25.44	10.81	True	True	True	True	True	True	100
117.55	False	True	20	19.96	25.44	10.81	True	True	True	True	True	True	100
117.65	False	True	20	19.96	25.45	10.79	True	True	True	True	True	True	100
117.76	False	True	20	19.96	25.45	10.79	True	True	True	True	True	True	100
117.86	False	True	20	19.96	25.45	10.79	True	True	True	True	True	True	100
117.96	False	True	20	19.96	25.45	10.79	True	True	True	True	True	True	100
118.06	False	True	20	19.96	25.45	10.79	True	True	True	True	True	True	100
118.16	False	True	20	19.96	25.45	10.79	True	True	True	True	True	True	100
118.28	False	True	20	19.96	25.45	10.79	True	True	True	True	True	True	100
118.39	False	True	20	19.96	25.45	10.79	True	True	True	True	True	True	100
118.49	False	True	20	19.96	25.45	10.79	True	True	True	True	True	True	100
118.6	False	True	20	19.96	25.45	10.79	True	True	True	True	True	True	100
118.7	False	True	20	19.96	25.45	10.79	True	True	True	True	True	True	100
118.8	False	True	20	19.96	25.45	10.79	True	True	True	True	True	True	100
118.91	False	True	20	19.96	25.45	10.79	True	True	True	True	True	True	100
119.01	False	True	20	19.96	25.45	10.79	True	True	True	True	True	True	100
119.11	False	True	20	19.96	25.45	10.79	True	True	True	True	True	True	100
119.24	False	True	20	19.98	25.44	10.8	True	True	True	True	True	True	100
119.35	False	True	20	19.98	25.44	10.8	True	True	True	True	True	True	100
119.45	False	True	20	19.98	25.44	10.8	True	True	True	True	True	True	100
119.56	False	True	20	19.98	25.44	10.8	True	True	True	True	True	True	100
119.66	False	True	20	19.98	25.44	10.8	True	True	True	True	True	True	100
119.77	False	True	20	19.98	25.44	10.8	True	True	True	True	True	True	100
119.87	False	True	20	19.98	25.44	10.8	True	True	True	True	True	True	100
119.97	False	True	20	19.98	25.44	10.8	True	True	True	True	True	True	100
120.08	False	True	20	19.98	25.44	10.8	True	True	True	True	True	True	100
120.24	False	True	20	19.98	25.44	10.8	True	True	True	True	True	True	100
120.34	False	True	20	19.98	25.44	10.8	True	True	True	True	True	True	100
120.44	False	True	20	19.98	25.44	10.8	True	True	True	True	True	True	100
120.54	False	True	20	19.98	25.44	10.8	True	True	True	True	True	True	100
120.65	False	True	20	19.98	25.44	10.79	True	True	True	True	True	True	100
120.75	False	True	20	19.98	25.44	10.79	True	True	True	True	True	True	100
120.85	False	True	20	19.98	25.44	10.79	True	True	True	True	True	True	100
120.95	False	True	20	19.98	25.44	10.79	True	True	True	True	True	True	100
121.06	False	True	20	19.98	25.44	10.79	True	True	True	True	True	True	100
121.16	False	True	20	19.98	25.44	10.79	True	True	True	True	True	True	100
121.27	False	True	20	19.98	25.44	10.79	True	True	True	True	True	True	100
121.37	False	True	20	19.98	25.44	10.79	True	True	True	True	True	True	100
121.47	False	True	20	19.98	25.44	10.79	True	True	True	True	True	True	100
121.57	False	True	20	19.98	25.44	10.79	True	True	True	True	True	True	100
121.68	False	True	20	19.98	25.44	10.79	True	True	True	True	True	True	100
121.78	False	True	20	19.98	25.44	10.79	True	True	True	True	True	True	100
121.88	False	True	20	19.98	25.44	10.79	True	True	True	True	True	True	100
121.99	False	True	20	19.98	25.44	10.79	True	True	True	True	True	True	100
122.09	False	True	20	19.98	25.44	10.79	True	True	True	True	True	True	100
122.24	False	True	20	19.98	25.43	10.78	True	True	True	True	True	True	100
122.35	False	True	20	19.98	25.43	10.78	True	True	True	True	True	True	100
122.45	False	True	20	19.98	25.43	10.78	True	True	True	True	True	True	100
122.55	False	True	20	19.98	25.43	10.78	True	True	True	True	True	True	100
122.66	False	True	20	19.98	25.43	10.78	True	True	True	True	True	True	100
122.76	False	True	20	19.98	25.43	10.78	True	True	True	True	True	True	100
122.86	False	True	20	19.98	25.43	10.78	True	True	True	True	True	True	100
122.97	False	True	20	19.98	25.43	10.78	True	True	True	True	True	True	100
123.07	False	True	20	19.98	25.43	10.78	True	True	True	True	True	True	100
123.17	False	True	20	19.98	25.43	10.78	True	True	True	True	True	True	100
123.33	False	True	20	19.98	25.43	10.78	True	True	True	True	True	True	100
123.44	False	True	20	19.98	25.43	10.78	True	True	True	True	True	True	100
123.54	False	True	20	19.98	25.43	10.78	True	True	True	True	True	True	100
123.64	False	True	20	19.98	25.43	10.78	True	True	True	True	True	True	100
123.75	False	True	20	19.98	25.43	10.76	True	True	True	True	True	True	100
123.85	False	True	20	19.98	25.43	10.76	True	True	True	True	True	True	100
123.96	False	True	20	19.98	25.43	10.76	True	True	True	True	True	True	100
124.06	False	True	20	19.98	25.43	10.76	True	True	True	True	True	True	100
124.16	False	True	20	19.98	25.43	10.76	True	True	True	True	True	True	100
124.26	False	True	20	19.98	25.43	10.76	True	True	True	True	True	True	100
124.38	False	True	20	19.98	25.43	10.76	True	True	True	True	True	True	100
124.48	False	True	20	19.98	25.43	10.76	True	True	True	True	True	True	100
124.59	False	True	20	19.98	25.43	10.76	True	True	True	True	True	True	100
124.69	False	True	20	19.98	25.43	10.76	True	True	True	True	True	True	100
124.8	False	True	20	19.98	25.43	10.76	True	True	True	True	True	True	100
124.9	False	True	20	19.98	25.43	10.76	True	True	True	True	True	True	100
125	False	True	20	19.98	25.43	10.76	True	True	True	True	True	True	100
125.11	False	True	20	19.98	25.43	10.76	True	True	True	True	True	True	100
125.25	False	True	20	19.98	25.44	10.76	True	True	True	True	True	True	100
125.36	False	True	20	19.98	25.44	10.76	True	True	True	True	True	True	100
125.46	False	True	20	19.98	25.44	10.76	True	True	True	True	True	True	100
125.56	False	True	20	19.98	25.44	10.76	True	True	True	True	True	True	100
125.67	False	True	20	19.98	25.44	10.76	True	True	True	True	True	True	100
125.77	False	True	20	19.98	25.44	10.76	True	True	True	True	True	True	100
125.87	False	True	20	19.98	25.44	10.76	True	True	True	True	True	True	100
125.97	False	True	20	19.98	25.44	10.76	True	True	True	True	True	True	100
126.08	False	True	20	19.98	25.44	10.76	True	True	True	True	True	True	100
126.24	False	True	20	19.98	25.44	10.76	True	True	True	True	True	True	100
126.34	False	True	20	19.98	25.44	10.76	True	True	True	True	True	True	100
126.44	False	True	20	19.98	25.44	10.76	True	True	True	True	True	True	100
126.55	False	True	20	19.98	25.44	10.76	True	True	True	True	True	True	100
126.65	False	True	20	19.98	25.44	10.76	True	True	True	True	True	True	100
126.76	False	True	20	19.98	25.44	10.75	True	True	True	True	True	True	100
126.86	False	True	20	19.98	25.44	10.75	True	True	True	True	True	True	100
126.96	False	True	20	19.98	25.44	10.75	True	True	True	True	True	True	100
127.07	False	True	20	19.98	25.44	10.75	True	True	True	True	True	True	100
127.17	False	True	20	19.98	25.44	10.75	True	True	True	True	True	True	100
127.34	False	True	20	19.98	25.44	10.75	True	True	True	True	True	True	100
127.44	False	True	20	19.98	25.44	10.75	True	True	True	True	True	True	100
127.54	False	True	20	19.98	25.44	10.75	True	True	True	True	True	True	100
127.64	False	True	20	19.98	25.44	10.75	True	True	True	True	True	True	100
127.75	False	True	20	19.98	25.44	10.75	True	True	True	True	True	True	100
127.85	False	True	20	19.98	25.44	10.75	True	True	True	True	True	True	100
127.95	False	True	20	19.98	25.44	10.75	True	True	True	True	True	True	100
128.06	False	True	20	19.98	25.44	10.75	True	True	True	True	True	True	100
128.16	False	True	20	19.98	25.44	10.75	True	True	True	True	True	True	100
128.27	False	True	20	20	25.44	10.75	True	True	True	True	True	True	100
128.38	False	True	20	20	25.44	10.75	True	True	True	True	True	True	100
128.48	False	True	20	20	25.44	10.75	True	True	True	True	True	True	100
128.59	False	True	20	20	25.44	10.75	True	True	True	True	True	True	100
128.69	False	True	20	20	25.44	10.75	True	True	True	True	True	True	100
128.8	False	True	20	20	25.44	10.75	True	True	True	True	True	True	100
128.9	False	True	20	20	25.44	10.75	True	True	True	True	True	True	100
129.01	False	True	20	20	25.44	10.75	True	True	True	True	True	True	100
129.11	False	True	20	20	25.44	10.75	True	True	True	True	True	True	100
129.24	False	True	20	20	25.44	10.75	True	True	True	True	True	True	100
129.34	False	True	20	20	25.44	10.75	True	True	True	True	True	True	100
129.45	False	True	20	20	25.44	10.75	True	True	True	True	True	True	100
129.55	False	True	20	20	25.44	10.75	True	True	True	True	True	True	100
129.66	False	True	20	20	25.44	10.75	True	True	True	True	True	True	100
129.76	False	True	20	20	25.45	10.76	True	True	True	True	True	True	100
129.86	False	True	20	20	25.45	10.76	True	True	True	True	True	True	100
129.97	False	True	20	20	25.45	10.76	True	True	True	True	True	True	100
130.07	False	True	20	20	25.45	10.76	True	True	True	True	True	True	100
130.17	False	True	20	20	25.45	10.76	True	True	True	True	True	True	100
130.35	False	True	20	20	25.45	10.76	True	True	True	True	True	True	100
130.45	False	True	20	20	25.45	10.76	True	True	True	True	True	True	100
130.56	False	True	20	20	25.45	10.76	True	True	True	True	True	True	100
130.66	False	True	20	20	25.45	10.76	True	True	True	True	True	True	100
130.77	False	True	20	20	25.45	10.76	True	True	True	True	True	True	100
130.87	False	True	20	20	25.45	10.76	True	True	True	True	True	True	100
130.97	False	True	20	20	25.45	10.76	True	True	True	True	True	True	100
131.07	False	True	20	20	25.45	10.76	True	True	True	True	True	True	100
131.24	False	True	20	20	25.45	10.76	True	True	True	True	True	True	100
131.34	False	True	20	20	25.45	10.76	True	True	True	True	True	True	100
131.45	False	True	20	20	25.45	10.76	True	True	True	True	True	True	100
131.55	False	True	20	20	25.45	10.76	True	True	True	True	True	True	100
131.65	False	True	20	20	25.45	10.76	True	True	True	True	True	True	100
131.75	False	True	20	20	25.45	10.76	True	True	True	True	True	True	100
131.86	False	True	20	20	25.45	10.76	True	True	True	True	True	True	100
131.96	False	True	20	20	25.45	10.76	True	True	True	True	True	True	100
132.07	False	True	20	20	25.45	10.76	True	True	True	True	True	True	100
132.17	False	True	20	20	25.45	10.76	True	True	True	True	True	True	100
132.34	False	True	20	20	25.45	10.76	True	True	True	True	True	True	100
132.44	False	True	20	20	25.45	10.76	True	True	True	True	True	True	100
132.54	False	True	20	20	25.45	10.76	True	True	True	True	True	True	100
132.65	False	True	20	20	25.45	10.76	True	True	True	True	True	True	100
132.75	False	True	20	20	25.45	10.76	True	True	True	True	True	True	100
132.85	False	True	20	20	25.44	10.75	True	True	True	True	True	True	100
132.96	False	True	20	20	25.44	10.75	True	True	True	True	True	True	100
133.06	False	True	20	20	25.44	10.75	True	True	True	True	True	True	100
133.17	False	True	20	20	25.44	10.75	True	True	True	True	True	True	100
133.27	False	True	20	20	25.44	10.75	True	True	True	True	True	True	100
133.37	False	True	20	20	25.44	10.75	True	True	True	True	True	True	100
133.47	False	True	20	20	25.44	10.75	True	True	True	True	True	True	100
133.58	False	True	20	20	25.44	10.75	True	True	True	True	True	True	100
133.68	False	True	20	20	25.44	10.75	True	True	True	True	True	True	100
133.79	False	True	20	20	25.44	10.75	True	True	True	True	True	True	100
133.89	False	True	20	20	25.44	10.75	True	True	True	True	True	True	100
133.99	False	True	20	20	25.44	10.75	True	True	True	True	True	True	100
134.1	False	True	20	20	25.44	10.75	True	True	True	True	True	True	100
134.24	False	True	20	20	25.44	10.75	True	True	True	True	True	True	100
134.34	False	True	20	20	25.44	10.74	True	True	True	True	True	True	100
134.44	False	True	20	20	25.44	10.74	True	True	True	True	True	True	100
134.55	False	True	20	20	25.44	10.74	True	True	True	True	True	True	100
134.65	False	True	20	20	25.44	10.74	True	True	True	True	True	True	100
134.75	False	True	20	20	25.44	10.74	True	True	True	True	True	True	100
134.86	False	True	20	20	25.44	10.74	True	True	True	True	True	True	100
134.96	False	True	20	20	25.44	10.74	True	True	True	True	True	True	100
135.06	False	True	20	20	25.44	10.74	True	True	True	True	True	True	100
135.17	False	True	20	20	25.44	10.74	True	True	True	True	True	True	100
135.27	False	True	20	20	25.44	10.74	True	True	True	True	True	True	100
135.37	False	True	20	20	25.44	10.74	True	True	True	True	True	True	100
135.47	False	True	20	20	25.44	10.74	True	True	True	True	True	True	100
135.57	False	True	20	20	25.44	10.74	True	True	True	True	True	True	100
135.68	False	True	20	20	25.44	10.74	True	True	True	True	True	True	100
135.78	False	True	20	20	25.44	10.74	True	True	True	True	True	True	100
135.88	False	True	20	20.02	25.44	10.74	True	True	True	True	True	True	100
135.98	False	True	20	20.02	25.44	10.74	True	True	True	True	True	True	100
136.08	False	True	20	20.02	25.44	10.74	True	True	True	True	True	True	100
136.25	False	True	20	20.02	25.44	10.74	True	True	True	True	True	True	100
136.35	False	True	20	20.02	25.44	10.74	True	True	True	True	True	True	100
136.45	False	True	20	20.02	25.44	10.74	True	True	True	True	True	True	100
136.55	False	True	20	20.02	25.44	10.74	True	True	True	True	True	True	100
136.66	False	True	20	20.02	25.44	10.74	True	True	True	True	True	True	100
136.76	False	True	20	20.02	25.44	10.74	True	True	True	True	True	True	100
136.87	False	True	20	20.02	25.44	10.74	True	True	True	True	True	True	100
136.97	False	True	20	20.02	25.44	10.74	True	True	True	True	True	True	100
137.07	False	True	20	20.02	25.44	10.74	True	True	True	True	True	True	100
137.17	False	True	20	20.02	25.44	10.74	True	True	True	True	True	True	100
137.33	False	True	20	20.02	25.44	10.74	True	True	True	True	True	True	100
137.43	False	True	20	20.02	25.43	10.75	True	True	True	True	True	True	100
137.53	False	True	20	20.02	25.43	10.75	True	True	True	True	True	True	100
137.74	False	True	20	20.02	25.43	10.75	True	True	True	True	True	True	100
137.84	False	True	20	20.02	25.43	10.75	True	True	True	True	True	True	100
137.95	False	True	20	20.02	25.43	10.75	True	True	True	True	True	True	100
138.06	False	True	20	20.02	25.43	10.75	True	True	True	True	True	True	100
138.16	False	True	20	20.02	25.43	10.75	True	True	True	True	True	True	100
138.26	False	True	20	20.02	25.43	10.75	True	True	True	True	True	True	100
138.36	False	True	20	20.02	25.43	10.75	True	True	True	True	True	True	100
138.47	False	True	20	20.02	25.43	10.75	True	True	True	True	True	True	100
138.57	False	True	20	20.02	25.43	10.75	True	True	True	True	True	True	100
138.68	False	True	20	20.02	25.43	10.75	True	True	True	True	True	True	100
138.78	False	True	20	20.02	25.43	10.75	True	True	True	True	True	True	100
138.88	False	True	20	20.02	25.44	10.75	True	True	True	True	True	True	100
138.98	False	True	20	20.02	25.44	10.75	True	True	True	True	True	True	100
139.08	False	True	20	20.02	25.44	10.75	True	True	True	True	True	True	100
139.25	False	True	20	20.02	25.44	10.75	True	True	True	True	True	True	100
139.35	False	True	20	20.02	25.44	10.75	True	True	True	True	True	True	100
139.45	False	True	20	20.02	25.44	10.75	True	True	True	True	True	True	100
139.56	False	True	20	20.02	25.44	10.75	True	True	True	True	True	True	100
139.66	False	True	20	20.02	25.44	10.75	True	True	True	True	True	True	100
139.76	False	True	20	20.02	25.44	10.75	True	True	True	True	True	True	100
139.87	False	True	20	20.02	25.44	10.75	True	True	True	True	True	True	100
139.97	False	True	20	20.02	25.44	10.75	True	True	True	True	True	True	100
140.07	False	True	20	20.02	25.44	10.75	True	True	True	True	True	True	100
140.17	False	True	20	20.02	25.44	10.75	True	True	True	True	True	True	100
140.27	False	True	20	20.02	25.44	10.75	True	True	True	True	True	True	100
140.38	False	True	20	20	25.44	10.76	True	True	True	True	True	True	100
140.48	False	True	20	20	25.44	10.76	True	True	True	True	True	True	100
140.58	False	True	20	20	25.44	10.76	True	True	True	True	True	True	100
140.68	False	True	20	20	25.44	10.76	True	True	True	True	True	True	100
140.78	False	True	20	20	25.44	10.76	True	True	True	True	True	True	100
140.89	False	True	20	20	25.44	10.76	True	True	True	True	True	True	100
140.99	False	True	20	20	25.44	10.76	True	True	True	True	True	True	100
141.09	False	True	20	20	25.44	10.76	True	True	True	True	True	True	100
141.25	False	True	20	20	25.44	10.76	True	True	True	True	True	True	100
141.35	False	True	20	20	25.44	10.76	True	True	True	True	True	True	100
141.45	False	True	20	20	25.44	10.76	True	True	True	True	True	True	100
141.55	False	True	20	20	25.44	10.76	True	True	True	True	True	True	100
141.65	False	True	20	20	25.44	10.76	True	True	True	True	True	True	100
141.76	False	True	20	20	25.44	10.76	True	True	True	True	True	True	100
141.86	False	True	20	20	25.44	10.76	True	True	True	True	True	True	100
141.97	False	True	20	20	25.44	10.75	True	True	True	True	True	True	100
142.07	False	True	20	20	25.44	10.75	True	True	True	True	True	True	100
142.17	False	True	20	20	25.44	10.75	True	True	True	True	True	True	100
142.34	False	True	20	20	25.44	10.75	True	True	True	True	True	True	100
142.44	False	True	20	20	25.44	10.75	True	True	True	True	True	True	100
142.55	False	True	20	20	25.44	10.75	True	True	True	True	True	True	100
142.65	False	True	20	20	25.44	10.75	True	True	True	True	True	True	100
142.75	False	True	20	20	25.44	10.75	True	True	True	True	True	True	100
142.85	False	True	20	20	25.44	10.75	True	True	True	True	True	True	100
142.95	False	True	20	20	25.44	10.75	True	True	True	True	True	True	100
143.06	False	True	20	20	25.44	10.75	True	True	True	True	True	True	100
143.16	False	True	20	20	25.44	10.75	True	True	True	True	True	True	100
143.26	False	True	20	20	25.44	10.75	True	True	True	True	True	True	100
143.36	False	True	20	20	25.44	10.75	True	True	True	True	True	True	100
143.46	False	True	20	20	25.44	10.74	True	True	True	True	True	True	100
143.56	False	True	20	20	25.44	10.74	True	True	True	True	True	True	100
143.67	False	True	20	20	25.44	10.74	True	True	True	True	True	True	100
143.77	False	True	20	20	25.44	10.74	True	True	True	True	True	True	100
143.87	False	True	20	20	25.44	10.74	True	True	True	True	True	True	100
143.98	False	True	20	20	25.44	10.74	True	True	True	True	True	True	100
144.08	False	True	20	20	25.44	10.74	True	True	True	True	True	True	100
144.24	False	True	20	20	25.44	10.74	True	True	True	True	True	True	100
144.34	False	True	20	20	25.44	10.74	True	True	True	True	True	True	100
144.44	False	True	20	20	25.44	10.74	True	True	True	True	True	True	100
144.54	False	True	20	20	25.44	10.74	True	True	True	True	True	True	100
144.64	False	True	20	20	25.44	10.74	True	True	True	True	True	True	100
144.75	False	True	20	20	25.44	10.74	True	True	True	True	True	True	100
144.85	False	True	20	20	25.44	10.74	True	True	True	True	True	True	100
144.95	False	True	20	20	25.44	10.74	True	True	True	True	True	True	100
145.05	False	True	20	20	25.44	10.76	True	True	True	True	True	True	100
145.15	False	True	20	20	25.44	10.76	True	True	True	True	True	True	100
145.26	False	True	20	20	25.44	10.76	True	True	True	True	True	True	100
145.36	False	True	20	20	25.44	10.76	True	True	True	True	True	True	100
145.46	False	True	20	20	25.44	10.76	True	True	True	True	True	True	100
145.57	False	True	20	20	25.44	10.76	True	True	True	True	True	True	100
145.67	False	True	20	20	25.44	10.76	True	True	True	True	True	True	100
145.77	False	True	20	20	25.44	10.76	True	True	True	True	True	True	100
145.87	False	True	20	20	25.44	10.76	True	True	True	True	True	True	100
145.97	False	True	20	20	25.44	10.76	True	True	True	True	True	True	100
146.08	False	True	20	20	25.44	10.76	True	True	True	True	True	True	100
146.24	False	True	20	20	25.44	10.76	True	True	True	True	True	True	100
146.35	False	True	20	20	25.44	10.76	True	True	True	True	True	True	100
146.45	False	True	20	20	25.44	10.76	True	True	True	True	True	True	100
146.56	False	True	20	20	25.48	10.75	True	True	True	True	True	True	100
146.66	False	True	20	20	25.48	10.75	True	True	True	True	True	True	100
146.76	False	True	20	20	25.48	10.75	True	True	True	True	True	True	100
146.86	False	True	20	20	25.48	10.75	True	True	True	True	True	True	100
146.96	False	True	20	20	25.48	10.75	True	True	True	True	True	True	100
147.07	False	True	20	20	25.48	10.75	True	True	True	True	True	True	100
147.17	False	True	20	20	25.48	10.75	True	True	True	True	True	True	100
147.34	False	True	20	20	25.48	10.75	True	True	True	True	True	True	100
147.44	False	True	20	20	25.48	10.75	True	True	True	True	True	True	100
147.54	False	True	20	20	25.48	10.75	True	True	True	True	True	True	100
147.64	False	True	20	20	25.48	10.75	True	True	True	True	True	True	100
147.74	False	True	20	20	25.48	10.75	True	True	True	True	True	True	100
147.85	False	True	20	20	25.48	10.75	True	True	True	True	True	True	100
147.96	False	True	20	20	25.48	10.75	True	True	True	True	True	True	100
148.06	False	True	20	20	25.45	10.77	True	True	True	True	True	True	100
148.16	False	True	20	20	25.45	10.77	True	True	True	True	True	True	100
148.32	False	True	20	20	25.45	10.77	True	True	True	True	True	True	100
148.43	False	True	20	20	25.45	10.77	True	True	True	True	True	True	100
148.53	False	True	20	20	25.45	10.77	True	True	True	True	True	True	100
148.63	False	True	20	20	25.45	10.77	True	True	True	True	True	True	100
148.73	False	True	20	20	25.45	10.77	True	True	True	True	True	True	100
148.84	False	True	20	20	25.45	10.77	True	True	True	True	True	True	100
148.94	False	True	20	20	25.45	10.77	True	True	True	True	True	True	100
149.04	False	True	20	20	25.45	10.77	True	True	True	True	True	True	100
149.15	False	True	20	20	25.45	10.77	True	True	True	True	True	True	100
149.25	False	True	20	20	25.45	10.77	True	True	True	True	True	True	100
149.36	False	True	20	20	25.45	10.77	True	True	True	True	True	True	100
149.46	False	True	20	20	25.45	10.77	True	True	True	True	True	True	100
149.56	False	True	20	20.02	25.45	10.77	True	True	True	True	True	True	100
149.66	False	True	20	20.02	25.45	10.77	True	True	True	True	True	True	100
149.76	False	True	20	20.02	25.45	10.77	True	True	True	True	True	True	100
149.87	False	True	20	20.02	25.45	10.77	True	True	True	True	True	True	100
149.97	False	True	20	20.02	25.45	10.77	True	True	True	True	True	True	100
150.07	False	True	20	20.02	25.45	10.77	True	True	True	True	True	True	100
150.17	False	True	20	20.02	25.45	10.77	True	True	True	True	True	True	100
150.34	False	True	20	20.02	25.45	10.77	True	True	False	True	True	True	100
150.45	False	True	20	20.02	25.45	10.77	True	True	False	True	True	True	100
150.55	False	True	20	20.02	25.45	10.77	True	True	False	True	True	True	100
150.65	False	True	20	20.02	25.45	10.77	True	True	False	True	True	True	100
150.76	False	True	20	20.02	25.45	10.77	True	True	False	True	True	True	100
150.86	False	True	20	20.02	25.45	10.77	True	True	False	True	True	True	100
150.96	False	True	20	20.02	25.45	10.77	True	True	False	True	True	True	100
151.07	False	True	20	20.02	25.43	10.78	True	True	False	True	True	True	100
151.17	False	True	20	20.02	25.43	10.78	True	True	False	True	True	True	100
151.27	False	True	20	20.02	25.43	10.78	True	True	False	True	True	True	100
151.38	False	True	20	20.02	25.43	10.78	True	True	False	True	True	True	100
151.48	False	True	20	20.02	25.43	10.78	True	True	False	True	True	True	100
151.58	False	True	20	20.02	25.43	10.78	True	True	False	True	True	True	100
151.68	False	True	20	20.02	25.43	10.78	True	True	False	True	True	True	100
151.79	False	True	20	20.02	25.43	10.78	True	True	False	True	True	True	100
151.89	False	True	20	20.02	25.43	10.78	True	True	False	True	True	True	100
151.99	False	True	20	20.02	25.43	10.78	True	True	False	True	True	True	100
152.09	False	True	20	20.02	25.43	10.78	True	True	False	True	True	True	100
152.24	False	True	20	20.02	25.43	10.78	True	True	False	True	True	True	100
152.34	False	True	20	20.02	25.43	10.78	True	True	False	True	True	True	100
152.45	False	True	20	20.02	25.43	10.78	True	True	False	True	True	True	100
152.55	False	True	20	20.02	25.44	10.8	True	True	False	True	True	True	100
152.65	False	True	20	20.02	25.44	10.8	True	True	False	True	True	True	100
152.75	False	True	20	20.02	25.44	10.8	True	True	False	True	True	True	100
152.85	False	True	20	20.02	25.44	10.8	True	True	False	True	True	True	100
152.95	False	True	20	20.02	25.44	10.8	True	True	False	True	True	True	100
153.05	False	True	20	20.02	25.44	10.8	True	True	False	True	True	True	100
153.16	False	True	20	20.02	25.44	10.8	True	True	False	True	True	True	100
153.26	False	True	20	20.02	25.44	10.8	True	True	False	True	True	True	100
153.37	False	True	20	20.02	25.44	10.8	True	True	False	True	True	True	100
153.47	False	True	20	20.02	25.44	10.8	True	True	False	True	True	True	100
153.58	False	True	20	20.02	25.44	10.8	True	True	False	True	True	True	100
153.68	False	True	20	20.02	25.44	10.8	True	True	False	True	True	True	100
153.79	False	True	20	20.02	25.44	10.8	True	True	False	True	True	True	100
153.89	False	True	20	20.02	25.44	10.8	True	True	False	True	True	True	100
153.99	False	True	20	20.02	25.44	10.8	True	True	False	True	True	True	100
154.1	False	True	20	20.02	25.45	10.8	True	True	False	True	True	True	100
154.25	False	True	20	20.02	25.45	10.8	True	True	False	True	True	True	100
154.35	False	True	20	20.02	25.45	10.8	True	True	False	True	True	True	100
154.45	False	True	20	20.02	25.45	10.8	True	True	False	True	True	True	100
154.56	False	True	20	20.02	25.45	10.8	True	True	False	True	True	True	100
154.66	False	True	20	20.02	25.45	10.8	True	True	False	True	True	True	100
154.76	False	True	20	20.02	25.45	10.8	True	True	False	True	True	True	100
154.87	False	True	20	20.02	25.45	10.8	True	True	False	True	True	True	100
154.97	False	True	20	20.02	25.45	10.8	True	True	False	True	True	True	100
155.07	False	True	20	20.02	25.45	10.8	True	True	False	True	True	True	100
155.17	False	True	20	20.02	25.45	10.8	True	True	False	True	True	True	100
155.28	False	True	20	20.02	25.45	10.8	True	True	False	True	True	True	100
155.38	False	True	20	20.02	25.45	10.8	True	True	False	True	True	True	100
155.48	False	True	20	20.02	25.45	10.8	True	True	False	True	True	True	100
155.58	False	True	20	20	25.44	10.81	True	True	False	True	True	True	100
155.68	False	True	20	20	25.44	10.81	True	True	False	True	True	True	100
155.78	False	True	20	20	25.44	10.81	True	True	False	True	True	True	100
155.89	False	True	20	20	25.44	10.81	True	True	False	True	True	True	100
155.99	False	True	20	20	25.44	10.81	True	True	False	True	True	True	100
156.09	False	True	20	20	25.44	10.81	True	True	False	True	True	True	100
156.24	False	True	20	20	25.44	10.81	True	True	False	True	True	True	100
156.34	False	True	20	20	25.44	10.81	True	True	False	True	True	True	100
156.45	False	True	20	20	25.44	10.81	True	True	False	True	True	True	100
156.55	False	True	20	20	25.44	10.81	True	True	False	True	True	True	100
156.65	False	True	20	20	25.44	10.81	True	True	False	True	True	True	100
156.76	False	True	20	20	25.44	10.81	True	True	False	True	True	True	100
156.86	False	True	20	20	25.44	10.81	True	True	False	True	True	True	100
156.96	False	True	20	20	25.44	10.81	True	True	False	True	True	True	100
157.06	False	True	20	20	25.44	10.81	True	True	False	True	True	True	100
157.17	False	True	20	20	25.44	10.82	True	True	False	True	True	True	100
157.27	False	True	20	20	25.44	10.82	True	True	False	True	True	True	100
157.37	False	True	20	20	25.44	10.82	True	True	False	True	True	True	100
157.48	False	True	20	20	25.44	10.82	True	True	False	True	True	True	100
157.58	False	True	20	20	25.44	10.82	True	True	False	True	True	True	100
157.68	False	True	20	20	25.44	10.82	True	True	False	True	True	True	100
157.78	False	True	20	20	25.44	10.82	True	True	False	True	True	True	100
157.89	False	True	20	20	25.44	10.82	True	True	False	True	True	True	100
157.99	False	True	20	20	25.44	10.82	True	True	False	True	True	True	100
158.1	False	True	20	20	25.44	10.82	True	True	False	True	True	True	100
158.24	False	True	20	20	25.44	10.82	True	True	False	True	True	True	100
158.34	False	True	20	20	25.44	10.82	True	True	False	True	True	True	100
158.44	False	True	20	20	25.44	10.82	True	True	False	True	True	True	100
158.54	False	True	20	20	25.44	10.82	True	True	False	True	True	True	100
158.65	False	True	20	19.98	25.44	10.84	True	True	False	True	True	True	100
158.75	False	True	20	19.98	25.44	10.84	True	True	False	True	True	True	100
158.85	False	True	20	19.98	25.44	10.84	True	True	False	True	True	True	100
158.96	False	True	20	19.98	25.44	10.84	True	True	False	True	True	True	100
159.06	False	True	20	19.98	25.44	10.84	True	True	False	True	True	True	100
159.16	False	True	20	19.98	25.44	10.84	True	True	False	True	True	True	100
159.27	False	True	20	19.98	25.44	10.84	True	True	False	True	True	True	100
159.37	False	True	20	19.98	25.44	10.84	True	True	False	True	True	True	100
159.47	False	True	20	19.98	25.44	10.84	True	True	False	True	True	True	100
159.57	False	True	20	19.98	25.44	10.84	True	True	False	True	True	True	100
159.68	False	True	20	19.98	25.44	10.84	True	True	False	True	True	True	100
159.78	False	True	20	19.98	25.44	10.84	True	True	False	True	True	True	100
159.88	False	True	20	19.98	25.44	10.84	True	True	False	True	True	True	100
159.98	False	True	20	19.98	25.44	10.84	True	True	False	True	True	True	100
160.08	False	True	20	19.98	25.44	10.84	True	True	False	True	True	True	100
160.25	False	True	20	19.98	25.44	10.84	True	True	False	True	True	True	100
160.35	False	True	20	19.98	25.44	10.84	True	True	False	True	True	True	100
160.45	False	True	20	19.98	25.44	10.84	True	True	False	True	True	True	100
160.56	False	True	20	19.98	25.44	10.84	True	True	False	True	True	True	100
160.66	False	True	20	19.98	25.44	10.84	True	True	False	True	True	True	100
160.76	False	True	20	19.98	25.44	10.84	True	True	False	True	True	True	100
160.86	False	True	20	19.98	25.44	10.84	True	True	False	True	True	True	100
160.97	False	True	20	19.98	25.44	10.84	True	True	False	True	True	True	100
161.07	False	True	20	19.98	25.44	10.84	True	True	False	True	True	True	100
161.17	False	True	20	19.98	25.44	10.84	True	True	False	True	True	True	100
161.27	False	True	20	19.98	25.44	10.84	True	True	False	True	True	True	100
161.37	False	True	20	19.98	25.44	10.84	True	True	False	True	True	True	100
161.47	False	True	20	19.98	25.44	10.84	True	True	False	True	True	True	100
161.58	False	True	20	19.98	25.44	10.84	True	True	False	True	True	True	100
161.68	False	True	20	19.96	25.44	10.85	True	True	False	True	True	True	100
161.78	False	True	20	19.96	25.44	10.85	True	True	False	True	True	True	100
161.88	False	True	20	19.96	25.44	10.85	True	True	False	True	True	True	100
161.99	False	True	20	19.96	25.44	10.85	True	True	False	True	True	True	100
162.09	False	True	20	19.96	25.44	10.85	True	True	False	True	True	True	100
162.24	False	True	20	19.96	25.44	10.85	True	True	False	True	True	True	100
162.34	False	True	20	19.96	25.44	10.85	True	True	False	True	True	True	100
162.44	False	True	20	19.96	25.44	10.85	True	True	False	True	True	True	100
162.55	False	True	20	19.96	25.44	10.85	True	True	False	True	True	True	100
162.65	False	True	20	19.96	25.44	10.85	True	True	False	True	True	True	100
162.75	False	True	20	19.96	25.44	10.85	True	True	False	True	True	True	100
162.85	False	True	20	19.96	25.44	10.85	True	True	False	True	True	True	100
162.95	False	True	20	19.96	25.44	10.85	True	True	False	True	True	True	100
163.05	False	True	20	19.96	25.44	10.85	True	True	False	True	True	True	100
163.15	False	True	20	19.96	25.44	10.85	True	True	False	True	True	True	100
163.26	False	True	20	19.96	25.45	10.85	True	True	False	True	True	True	100
163.36	False	True	20	19.96	25.45	10.85	True	True	False	True	True	True	100
163.46	False	True	20	19.96	25.45	10.85	True	True	False	True	True	True	100
163.57	False	True	20	19.96	25.45	10.85	True	True	False	True	True	True	100
163.67	False	True	20	19.96	25.45	10.85	True	True	False	True	True	True	100
163.77	False	True	20	19.96	25.45	10.85	True	True	False	True	True	True	100
163.88	False	True	20	19.96	25.45	10.85	True	True	False	True	True	True	100
163.98	False	True	20	19.96	25.45	10.85	True	True	False	True	True	True	100
164.08	False	True	20	19.96	25.45	10.85	True	True	False	True	True	True	100
164.24	False	True	20	19.96	25.45	10.85	True	True	False	True	True	True	100
164.35	False	True	20	19.96	25.45	10.85	True	True	False	True	True	True	100
164.45	False	True	20	19.96	25.45	10.85	True	True	False	True	True	True	100
164.55	False	True	20	19.96	25.45	10.85	True	True	False	True	True	True	100
164.65	False	True	20	19.96	25.45	10.85	True	True	False	True	True	True	100
164.76	False	True	20	19.96	25.42	10.84	True	True	False	True	True	True	100
164.86	False	True	20	19.96	25.42	10.84	True	True	False	True	True	True	100
164.96	False	True	20	19.96	25.42	10.84	True	True	False	True	True	True	100
165.06	False	True	20	19.96	25.42	10.84	True	True	False	True	True	True	100
165.17	False	True	20	19.96	25.42	10.84	True	True	False	True	True	True	100
165.27	False	True	20	19.96	25.42	10.84	True	True	False	True	True	True	100
165.37	False	True	20	19.96	25.42	10.84	True	True	False	True	True	True	100
165.48	False	True	20	19.96	25.42	10.84	True	True	False	True	True	True	100
165.58	False	True	20	19.96	25.42	10.84	True	True	False	True	True	True	100
165.68	False	True	20	19.96	25.42	10.84	True	True	False	True	True	True	100
165.79	False	True	20	19.96	25.42	10.84	True	True	False	True	True	True	100
165.89	False	True	20	19.96	25.42	10.84	True	True	False	True	True	True	100
165.99	False	True	20	19.96	25.42	10.84	True	True	False	True	True	True	100
166.1	False	True	20	19.96	25.42	10.84	True	True	False	True	True	True	100
166.25	False	True	20	19.96	25.44	10.86	True	True	False	True	True	True	100
166.35	False	True	20	19.96	25.44	10.86	True	True	False	True	True	True	100
166.46	False	True	20	19.96	25.44	10.86	True	True	False	True	True	True	100
166.56	False	True	20	19.96	25.44	10.86	True	True	False	True	True	True	100
166.67	False	True	20	19.96	25.44	10.86	True	True	False	True	True	True	100
166.77	False	True	20	19.96	25.44	10.86	True	True	False	True	True	True	100
166.87	False	True	20	19.96	25.44	10.86	True	True	False	True	True	True	100
166.97	False	True	20	19.96	25.44	10.86	True	True	False	True	True	True	100
167.08	False	True	20	19.96	25.44	10.86	True	True	False	True	True	True	100
167.18	False	True	20	19.96	25.44	10.86	True	True	False	True	True	True	100
167.28	False	True	20	19.96	25.44	10.86	True	True	False	True	True	True	100
167.38	False	True	20	19.96	25.44	10.86	True	True	False	True	True	True	100
167.49	False	True	20	19.96	25.44	10.86	True	True	False	True	True	True	100
167.59	False	True	20	19.96	25.44	10.86	True	True	False	True	True	True	100
167.69	False	True	20	19.96	25.44	10.86	True	True	False	True	True	True	100
167.79	False	True	20	19.96	25.45	10.85	True	True	False	True	True	True	100
167.9	False	True	20	19.96	25.45	10.85	True	True	False	True	True	True	100
168	False	True	20	19.96	25.45	10.85	True	True	False	True	True	True	100
168.1	False	True	20	19.96	25.45	10.85	True	True	False	True	True	True	100
168.25	False	True	20	19.96	25.45	10.85	True	True	False	True	True	True	100
168.35	False	True	20	19.96	25.45	10.85	True	True	False	True	True	True	100
168.45	False	True	20	19.96	25.45	10.85	True	True	False	True	True	True	100
168.55	False	True	20	19.96	25.45	10.85	True	True	False	True	True	True	100
168.66	False	True	20	19.96	25.45	10.85	True	True	False	True	True	True	100
168.76	False	True	20	19.96	25.45	10.85	True	True	False	True	True	True	100
168.86	False	True	20	19.96	25.45	10.85	True	True	False	True	True	True	100
168.96	False	True	20	19.96	25.45	10.85	True	True	False	True	True	True	100
169.07	False	True	20	19.96	25.45	10.85	True	True	False	True	True	True	100
169.17	False	True	20	19.98	25.44	10.85	True	True	False	True	True	True	100
169.27	False	True	20	19.98	25.44	10.85	True	True	False	True	True	True	100
169.37	False	True	20	19.98	25.44	10.85	True	True	False	True	True	True	100
169.48	False	True	20	19.98	25.44	10.85	True	True	False	True	True	True	100
169.58	False	True	20	19.98	25.44	10.85	True	True	False	True	True	True	100
169.68	False	True	20	19.98	25.44	10.85	True	True	False	True	True	True	100
169.79	False	True	20	19.98	25.44	10.85	True	True	False	True	True	True	100
169.89	False	True	20	19.98	25.44	10.85	True	True	False	True	True	True	100
169.99	False	True	20	19.98	25.44	10.85	True	True	False	True	True	True	100
170.1	False	True	20	19.98	25.44	10.85	True	True	False	True	True	True	100
170.24	False	True	20	19.98	25.44	10.85	True	True	False	True	True	True	100
170.34	False	True	20	19.98	25.44	10.85	True	True	False	True	True	True	100
170.44	False	True	20	19.98	25.44	10.85	True	True	False	True	True	True	100
170.55	False	True	20	19.98	25.44	10.85	True	True	False	True	True	True	100
170.65	False	True	20	19.98	25.44	10.85	True	True	False	True	True	True	100
170.75	False	True	20	19.98	25.44	10.85	True	True	False	True	True	True	100
170.85	False	True	20	19.98	25.43	10.87	True	True	False	True	True	True	100
170.95	False	True	20	19.98	25.43	10.87	True	True	False	True	True	True	100
171.05	False	True	20	19.98	25.43	10.87	True	True	False	True	True	True	100
171.16	False	True	20	19.98	25.43	10.87	True	True	False	True	True	True	100
171.27	False	True	20	19.98	25.43	10.87	True	True	False	True	True	True	100
171.37	False	True	20	19.98	25.43	10.87	True	True	False	True	True	True	100
171.48	False	True	20	19.98	25.43	10.87	True	True	False	True	True	True	100
171.58	False	True	20	19.98	25.43	10.87	True	True	False	True	True	True	100
171.68	False	True	20	19.98	25.43	10.87	True	True	False	True	True	True	100
171.78	False	True	20	19.98	25.43	10.87	True	True	False	True	True	True	100
171.89	False	True	20	19.98	25.43	10.87	True	True	False	True	True	True	100
171.99	False	True	20	19.98	25.43	10.87	True	True	False	True	True	True	100
172.09	False	True	20	19.98	25.43	10.87	True	True	False	True	True	True	100
172.24	False	True	20	19.98	25.43	10.87	True	True	False	True	True	True	100
172.34	False	True	20	19.98	25.45	10.85	True	True	False	True	True	True	100
172.44	False	True	20	19.98	25.45	10.85	True	True	False	True	True	True	100
172.54	False	True	20	19.98	25.45	10.85	True	True	False	True	True	True	100
172.65	False	True	20	19.98	25.45	10.85	True	True	False	True	True	True	100
172.75	False	True	20	19.98	25.45	10.85	True	True	False	True	True	True	100
172.86	False	True	20	19.98	25.45	10.85	True	True	False	True	True	True	100
172.96	False	True	20	19.98	25.45	10.85	True	True	False	True	True	True	100
173.07	False	True	20	19.98	25.45	10.85	True	True	False	True	True	True	100
173.17	False	True	20	19.98	25.45	10.85	True	True	False	True	True	True	100
173.27	False	True	20	19.98	25.45	10.85	True	True	False	True	True	True	100
173.37	False	True	20	19.98	25.45	10.85	True	True	False	True	True	True	100
173.48	False	True	20	19.98	25.45	10.85	True	True	False	True	True	True	100
173.58	False	True	20	19.98	25.45	10.85	True	True	False	True	True	True	100
173.68	False	True	20	19.98	25.45	10.85	True	True	False	True	True	True	100
173.78	False	True	20	19.98	25.45	10.85	True	True	False	True	True	True	100
173.88	False	True	20	19.98	25.45	10.86	True	True	False	True	True	True	100
173.99	False	True	20	19.98	25.45	10.86	True	True	False	True	True	True	100
174.09	False	True	20	19.98	25.45	10.86	True	True	False	True	True	True	100
174.24	False	True	20	19.98	25.45	10.86	True	True	False	True	True	True	100
174.34	False	True	20	19.98	25.45	10.86	True	True	False	True	True	True	100
174.44	False	True	20	19.98	25.45	10.86	True	True	False	True	True	True	100
174.55	False	True	20	19.98	25.45	10.86	True	True	False	True	True	True	100
174.65	False	True	20	19.98	25.45	10.86	True	True	False	True	True	True	100
174.75	False	True	20	19.98	25.45	10.86	True	True	False	True	True	True	100
174.85	False	True	20	19.98	25.45	10.86	True	True	False	True	True	True	100
174.95	False	True	20	19.98	25.45	10.86	True	True	False	True	True	True	100
175.06	False	True	20	19.98	25.45	10.86	True	True	False	True	True	True	100
175.16	False	True	20	19.98	25.45	10.86	True	True	False	True	True	True	100
175.26	False	True	20	19.98	25.45	10.86	True	True	False	True	True	True	100
175.36	False	True	20	20	25.44	10.86	True	True	False	True	True	True	100
175.47	False	True	20	20	25.44	10.86	True	True	False	True	True	True	100
175.57	False	True	20	20	25.44	10.86	True	True	False	True	True	True	100
175.68	False	True	20	20	25.44	10.86	True	True	False	True	True	True	100
175.78	False	True	20	20	25.44	10.86	True	True	False	True	True	True	100
175.88	False	True	20	20	25.44	10.86	True	True	False	True	True	True	100
175.98	False	True	20	20	25.44	10.86	True	True	False	True	True	True	100
176.09	False	True	20	20	25.44	10.86	True	True	False	True	True	True	100
176.24	False	True	20	20	25.44	10.86	True	True	False	True	True	True	100
176.34	False	True	20	20	25.44	10.86	True	True	False	True	True	True	100
176.45	False	True	20	20	25.44	10.86	True	True	False	True	True	True	100
176.55	False	True	20	20	25.44	10.86	True	True	False	True	True	True	100
176.65	False	True	20	20	25.44	10.86	True	True	False	True	True	True	100
176.76	False	True	20	20	25.44	10.86	True	True	False	True	True	True	100
176.88	False	True	20	20	25.44	10.87	True	True	False	True	True	True	100
176.98	False	True	20	20	25.44	10.87	True	True	False	True	True	True	100
177.09	False	True	20	20	25.44	10.87	True	True	False	True	True	True	100
177.24	False	True	20	20	25.44	10.87	True	True	False	True	True	True	100
177.34	False	True	20	20	25.44	10.87	True	True	False	True	True	True	100
177.45	False	True	20	20	25.44	10.87	True	True	False	True	True	True	100
177.55	False	True	20	20	25.44	10.87	True	True	False	True	True	True	100
177.65	False	True	20	20	25.44	10.87	True	True	False	True	True	True	100
177.75	False	True	20	20	25.44	10.87	True	True	False	True	True	True	100
177.85	False	True	20	20	25.44	10.87	True	True	False	True	True	True	100
177.96	False	True	20	20	25.44	10.87	True	True	False	True	True	True	100
178.06	False	True	20	20	25.44	10.87	True	True	False	True	True	True	100
178.17	False	True	20	20	25.44	10.87	True	True	False	True	True	True	100
178.28	False	True	20	20	25.44	10.87	True	True	False	True	True	True	100
178.38	False	True	20	20	25.44	10.87	True	True	False	True	True	True	100
178.48	False	True	20	20	25.44	10.88	True	True	False	True	True	True	100
178.58	False	True	20	20	25.44	10.88	True	True	False	True	True	True	100
178.69	False	True	20	20	25.44	10.88	True	True	False	True	True	True	100
178.79	False	True	20	20	25.44	10.88	True	True	False	True	True	True	100
178.89	False	True	20	20	25.44	10.88	True	True	False	True	True	True	100
178.99	False	True	20	20	25.44	10.88	True	True	False	True	True	True	100
179.1	False	True	20	20	25.44	10.88	True	True	False	True	True	True	100
179.24	False	True	20	20	25.44	10.88	True	True	False	True	True	True	100
179.35	False	True	20	20	25.44	10.88	True	True	False	True	True	True	100
179.45	False	True	20	20	25.44	10.88	True	True	False	True	True	True	100
179.55	False	True	20	20	25.44	10.88	True	True	False	True	True	True	100
179.65	False	True	20	20	25.44	10.88	True	True	False	True	True	True	100
179.76	False	True	20	20	25.44	10.88	True	True	False	True	True	True	100
179.86	False	True	20	20	25.44	10.88	True	True	False	True	True	True	100
179.96	False	True	20	20.02	25.43	10.86	True	True	False	True	True	True	100
180.06	False	True	20	20.02	25.43	10.86	True	True	False	True	True	True	100
180.16	False	True	20	20.02	25.43	10.86	True	True	False	True	True	True	100
180.27	False	True	20	20.02	25.43	10.86	True	True	False	True	True	True	100
180.37	False	True	20	20.02	25.43	10.86	True	True	False	True	True	True	100
180.48	False	True	20	20.02	25.43	10.86	True	True	False	True	True	True	100
180.58	False	True	20	20.02	25.43	10.86	True	True	False	True	True	True	100
180.68	False	True	20	20.02	25.43	10.86	True	True	False	True	True	True	100
180.78	False	True	20	20.02	25.43	10.86	True	True	False	True	True	True	100
180.89	False	True	20	20.02	25.43	10.86	True	True	False	True	True	True	100
180.99	False	True	20	20.02	25.43	10.86	True	True	False	True	True	True	100
181.09	False	True	20	20.02	25.43	10.86	True	True	False	True	True	True	100
181.24	False	True	20	20.02	25.43	10.86	True	True	False	True	True	True	100
181.34	False	True	20	20.02	25.43	10.86	True	True	False	True	True	True	100
181.44	False	True	20	20.02	25.43	10.88	True	True	False	True	True	True	100
181.54	False	True	20	20.02	25.43	10.88	True	True	False	True	True	True	100
181.65	False	True	20	20.02	25.43	10.88	True	True	False	True	True	True	100
181.75	False	True	20	20.02	25.43	10.88	True	True	False	True	True	True	100
181.85	False	True	20	20.02	25.43	10.88	True	True	False	True	True	True	100
181.96	False	True	20	20.02	25.43	10.88	True	True	False	True	True	True	100
182.06	False	True	20	20.02	25.43	10.88	True	True	False	True	True	True	100
182.17	False	True	20	20.02	25.43	10.88	True	True	False	True	True	True	100
182.33	False	True	20	20.02	25.43	10.88	True	True	False	True	True	True	100
182.44	False	True	20	20.02	25.43	10.88	True	True	False	True	True	True	100
182.54	False	True	20	20.02	25.43	10.88	True	True	False	True	True	True	100
182.64	False	True	20	20.02	25.43	10.88	True	True	False	True	True	True	100
182.75	False	True	20	20.02	25.43	10.88	True	True	False	True	True	True	100
182.85	False	True	20	20.02	25.43	10.88	True	True	False	True	True	True	100
182.95	False	True	20	20	25.42	10.87	True	True	False	True	True	True	100
183.05	False	True	20	20	25.42	10.87	True	True	False	True	True	True	100
183.16	False	True	20	20	25.42	10.87	True	True	False	True	True	True	100
183.26	False	True	20	20	25.42	10.87	True	True	False	True	True	True	100
183.36	False	True	20	20	25.42	10.87	True	True	False	True	True	True	100
183.46	False	True	20	20	25.42	10.87	True	True	False	True	True	True	100
183.57	False	True	20	20	25.42	10.87	True	True	False	True	True	True	100
183.67	False	True	20	20	25.42	10.87	True	True	False	True	True	True	100
183.78	False	True	20	20	25.42	10.87	True	True	False	True	True	True	100
183.88	False	True	20	20	25.42	10.87	True	True	False	True	True	True	100
183.98	False	True	20	20	25.42	10.87	True	True	False	True	True	True	100
184.08	False	True	20	20	25.42	10.87	True	True	False	True	True	True	100
184.25	False	True	20	20	25.42	10.87	True	True	False	True	True	True	100
184.35	False	True	20	20	25.42	10.87	True	True	False	True	True	True	100
184.45	False	True	20	20	25.42	10.87	True	True	False	True	True	True	100
184.56	False	True	20	20	25.44	10.87	True	True	False	True	True	True	100
184.66	False	True	20	20	25.44	10.87	True	True	False	True	True	True	100
184.76	False	True	20	20	25.44	10.87	True	True	False	True	True	True	100
184.86	False	True	20	20	25.44	10.87	True	True	False	True	True	True	100
184.97	False	True	20	20	25.44	10.87	True	True	False	True	True	True	100
185.07	False	True	20	20	25.44	10.87	True	True	False	True	True	True	100
185.17	False	True	20	20	25.44	10.87	True	True	False	True	True	True	100
185.28	False	True	20	20	25.44	10.87	True	True	False	True	True	True	100
185.38	False	True	20	20	25.44	10.87	True	True	False	True	True	True	100
185.48	False	True	20	20	25.44	10.87	True	True	False	True	True	True	100
185.59	False	True	20	20	25.44	10.87	True	True	False	True	True	True	100
185.69	False	True	20	20	25.44	10.87	True	True	False	True	True	True	100
185.79	False	True	20	20	25.44	10.87	True	True	False	True	True	True	100
185.89	False	True	20	20	25.44	10.87	True	True	False	True	True	True	100
186	False	True	20	20	25.43	10.85	True	True	False	True	True	True	100
186.1	False	True	20	20	25.43	10.85	True	True	False	True	True	True	100
186.24	False	True	20	20	25.43	10.85	True	True	True	True	True	True	100
186.47	False	True	20	20	25.43	10.85	True	True	True	True	True	True	100
186.59	False	True	20	20	25.43	10.85	True	True	True	True	True	True	100
186.7	False	True	20	20	25.43	10.85	True	True	True	True	True	True	100
186.91	False	True	20	20	25.43	10.85	True	True	True	True	True	True	100
187.01	False	True	20	20	25.43	10.85	True	True	True	True	True	True	100
187.11	False	True	20	20	25.43	10.85	True	True	True	True	True	True	100
187.22	False	True	20	20	25.43	10.85	True	True	True	True	True	True	100
187.32	False	True	20	20	25.43	10.85	True	True	True	True	True	True	100
187.43	False	True	20	20	25.44	10.87	True	True	True	True	True	True	100
187.54	False	True	20	20	25.44	10.87	True	True	True	True	True	True	100
187.65	False	True	20	20	25.44	10.87	True	True	True	True	True	True	100
187.75	False	True	20	20	25.44	10.87	True	True	True	True	True	True	100
187.85	False	True	20	20	25.44	10.87	True	True	True	True	True	True	100
187.95	False	True	20	20	25.44	10.87	True	True	True	True	True	True	100
188.06	False	True	20	20	25.44	10.87	True	True	True	True	True	True	100
188.16	False	True	20	20	25.44	10.87	True	True	True	True	True	True	100
188.26	False	True	20	20	25.44	10.87	True	True	True	True	True	True	100
188.4	False	True	20	20	25.44	10.87	True	True	True	True	True	True	100
188.5	False	True	20	20	25.44	10.87	True	True	True	True	True	True	100
188.6	False	True	20	20	25.44	10.87	True	True	True	True	True	True	100
188.7	False	True	20	20	25.44	10.87	True	True	True	True	True	True	100
188.8	False	True	20	20	25.44	10.87	True	True	True	True	True	True	100
188.91	False	True	20	20	25.44	10.87	True	True	True	True	True	True	100
189.01	False	True	20	20	25.44	10.87	True	True	True	True	True	True	100
189.11	False	True	20	19.98	25.44	10.86	True	True	True	True	True	True	100
189.22	False	True	20	19.98	25.44	10.86	True	True	True	True	True	True	100
189.32	False	True	20	19.98	25.44	10.86	True	True	True	True	True	True	100
189.48	False	True	20	19.98	25.44	10.86	True	True	True	True	True	True	100
189.58	False	True	20	19.98	25.44	10.86	True	True	True	True	True	True	100
189.69	False	True	20	19.98	25.44	10.86	True	True	True	True	True	True	100
189.79	False	True	20	19.98	25.44	10.86	True	True	True	True	True	True	100
189.89	False	True	20	19.98	25.44	10.86	True	True	True	True	True	True	100
189.99	False	True	20	19.98	25.44	10.86	True	True	True	True	True	True	100
190.1	False	True	20	19.98	25.44	10.86	True	True	True	True	True	True	100
190.2	False	True	20	19.98	25.44	10.86	True	True	True	True	True	True	100
190.3	False	True	20	19.98	25.44	10.86	True	True	True	True	True	True	100
190.4	False	True	20	19.98	25.44	10.86	True	True	True	True	True	True	100
190.51	False	True	20	19.98	25.44	10.86	True	True	True	True	True	True	100
190.62	False	True	20	19.98	25.44	10.86	True	True	True	True	True	True	100
190.72	False	True	20	19.98	25.44	10.86	True	True	True	True	True	True	100
190.82	False	True	20	19.98	25.44	10.86	True	True	True	True	True	True	100
190.92	False	True	20	19.98	25.44	10.86	True	True	True	True	True	True	100
191.03	False	True	20	19.98	25.44	10.86	True	True	True	True	True	True	100
191.13	False	True	20	19.98	25.44	10.86	True	True	True	True	True	True	100
191.23	False	True	20	19.98	25.44	10.86	True	True	True	True	True	True	100
191.4	False	True	20	19.98	25.44	10.86	True	True	True	True	True	True	100
191.5	False	True	20	19.98	25.44	10.86	True	True	True	True	True	True	100
191.6	False	True	20	19.98	25.44	10.86	True	True	True	True	True	True	100
191.71	False	True	20	19.98	25.44	10.86	True	True	True	True	True	True	100
191.81	False	True	20	19.98	25.44	10.86	True	True	True	True	True	True	100
191.91	False	True	20	19.98	25.44	10.86	True	True	True	True	True	True	100
192.02	False	True	20	19.98	25.44	10.86	True	True	True	True	True	True	100
192.12	False	True	20	19.98	25.41	10.85	True	True	True	True	True	True	100
192.22	False	True	20	19.98	25.41	10.85	True	True	True	True	True	True	100
192.33	False	True	20	19.98	25.41	10.85	True	True	True	True	True	True	100
192.49	False	True	20	19.98	25.41	10.85	True	True	True	True	True	True	100
192.6	False	True	20	19.98	25.41	10.85	True	True	True	True	True	True	100
192.7	False	True	20	19.98	25.41	10.85	True	True	True	True	True	True	100
192.81	False	True	20	19.98	25.41	10.85	True	True	True	True	True	True	100
192.91	False	True	20	19.98	25.41	10.85	True	True	True	True	True	True	100
193.01	False	True	20	19.98	25.41	10.85	True	True	True	True	True	True	100
193.11	False	True	20	19.98	25.41	10.85	True	True	True	True	True	True	100
193.22	False	True	20	19.98	25.41	10.85	True	True	True	True	True	True	100
193.32	False	True	20	19.98	25.41	10.85	True	True	True	True	True	True	100
193.43	False	True	20	19.98	25.41	10.85	True	True	True	True	True	True	100
193.53	False	True	20	19.98	25.41	10.85	True	True	True	True	True	True	100
193.64	False	True	20	19.98	25.44	10.86	True	True	True	True	True	True	100
193.74	False	True	20	19.98	25.44	10.86	True	True	True	True	True	True	100
193.85	False	True	20	19.98	25.44	10.86	True	True	True	True	True	True	100
193.95	False	True	20	19.98	25.44	10.86	True	True	True	True	True	True	100
194.06	False	True	20	19.98	25.44	10.86	True	True	True	True	True	True	100
194.16	False	True	20	19.98	25.44	10.86	True	True	True	True	True	True	100
194.26	False	True	20	19.98	25.44	10.86	True	True	True	True	True	True	100
194.41	False	True	20	19.98	25.44	10.86	True	True	True	True	True	True	100
194.51	False	True	20	19.98	25.44	10.86	True	True	True	True	True	True	100
194.61	False	True	20	19.98	25.44	10.86	True	True	True	True	True	True	100
194.72	False	True	20	19.98	25.44	10.86	True	True	True	True	True	True	100
194.82	False	True	20	19.98	25.44	10.86	True	True	True	True	True	True	100
194.93	False	True	20	19.98	25.44	10.86	True	True	True	True	True	True	100
195.03	False	True	20	19.98	25.44	10.86	True	True	True	True	True	True	100
195.13	False	True	20	19.96	25.43	10.85	True	True	True	True	True	True	100
195.24	False	True	20	19.96	25.43	10.85	True	True	True	True	True	True	100
195.4	False	True	20	19.96	25.43	10.85	True	True	True	True	True	True	100
195.51	False	True	20	19.96	25.43	10.85	True	True	True	True	True	True	100
195.61	False	True	20	19.96	25.43	10.85	True	True	True	True	True	True	100
195.71	False	True	20	19.96	25.43	10.85	True	True	True	True	True	True	100
195.81	False	True	20	19.96	25.43	10.85	True	True	True	True	True	True	100
195.92	False	True	20	19.96	25.43	10.85	True	True	True	True	True	True	100
196.02	False	True	20	19.96	25.43	10.85	True	True	True	True	True	True	100
196.12	False	True	20	19.96	25.43	10.85	True	True	True	True	True	True	100
196.22	False	True	20	19.96	25.43	10.85	True	True	True	True	True	True	100
196.32	False	True	20	19.96	25.43	10.85	True	True	True	True	True	True	100
196.43	False	True	20	19.96	25.43	10.85	True	True	True	True	True	True	100
196.53	False	True	20	19.96	25.43	10.85	True	True	True	True	True	True	100
196.63	False	True	20	19.96	25.43	10.85	True	True	True	True	True	True	100
196.84	False	True	20	19.96	25.44	10.84	True	True	True	True	True	True	100
196.94	False	True	20	19.96	25.44	10.84	True	True	True	True	True	True	100
197.05	False	True	20	19.96	25.44	10.84	True	True	True	True	True	True	100
197.15	False	True	20	19.96	25.44	10.84	True	True	True	True	True	True	100
197.25	False	True	20	19.96	25.44	10.84	True	True	True	True	True	True	100
197.4	False	True	20	19.96	25.44	10.84	True	True	True	True	True	True	100
197.5	False	True	20	19.96	25.44	10.84	True	True	True	True	True	True	100
197.6	False	True	20	19.96	25.44	10.84	True	True	True	True	True	True	100
197.7	False	True	20	19.96	25.44	10.84	True	True	True	True	True	True	100
197.81	False	True	20	19.96	25.44	10.84	True	True	True	True	True	True	100
197.91	False	True	20	19.96	25.44	10.84	True	True	True	True	True	True	100
198.01	False	True	20	19.96	25.44	10.84	True	True	True	True	True	True	100
198.12	False	True	20	19.96	25.44	10.84	True	True	True	True	True	True	100
198.22	False	True	20	19.96	25.43	10.84	True	True	True	True	True	True	100
198.32	False	True	20	19.96	25.43	10.84	True	True	True	True	True	True	100
198.48	False	True	20	19.96	25.43	10.84	True	True	True	True	True	True	100
198.59	False	True	20	19.96	25.43	10.84	True	True	True	True	True	True	100
198.69	False	True	20	19.96	25.43	10.84	True	True	True	True	True	True	100
198.79	False	True	20	19.96	25.43	10.84	True	True	True	True	True	True	100
198.9	False	True	20	19.96	25.43	10.84	True	True	True	True	True	True	100
199	False	True	20	19.96	25.43	10.84	True	True	True	True	True	True	100
199.1	False	True	20	19.96	25.43	10.84	True	True	True	True	True	True	100
199.2	False	True	20	19.96	25.43	10.84	True	True	True	True	True	True	100
199.31	False	True	20	19.96	25.43	10.84	True	True	True	True	True	True	100
199.42	False	True	20	19.96	25.43	10.84	True	True	True	True	True	True	100
199.52	False	True	20	19.96	25.43	10.84	True	True	True	True	True	True	100
199.62	False	True	20	19.96	25.43	10.84	True	True	True	True	True	True	100
199.73	False	True	20	19.98	25.44	10.84	True	True	True	True	True	True	100
199.83	False	True	20	19.98	25.44	10.84	True	True	True	True	True	True	100
199.94	False	True	20	19.98	25.44	10.84	True	True	True	True	True	True	100
200.04	False	True	20	19.98	25.44	10.84	True	True	True	True	True	True	100
200.14	False	True	20	19.98	25.44	10.84	True	True	True	True	True	True	100
200.25	False	True	20	19.98	25.44	10.84	True	True	True	True	True	True	100
200.4	False	True	20	19.98	25.44	10.84	True	True	True	True	True	True	100
200.5	False	True	20	19.98	25.44	10.84	True	True	True	True	True	True	100
200.61	False	True	20	19.98	25.44	10.84	True	True	True	True	True	True	100
200.71	False	True	20	19.98	25.44	10.84	True	True	True	True	True	True	100
200.81	False	True	20	19.98	25.44	10.84	True	True	True	True	True	True	100
200.92	False	True	20	19.98	25.44	10.84	True	True	True	True	True	True	100
201.02	False	True	20	19.98	25.44	10.84	True	True	True	True	True	True	100
201.12	False	True	20	19.98	25.44	10.84	True	True	True	True	True	True	100
201.22	False	True	20	19.98	25.42	10.85	True	True	True	True	True	True	100
201.33	False	True	20	19.98	25.42	10.85	True	True	True	True	True	True	100
201.49	False	True	20	19.98	25.42	10.85	True	True	True	True	True	True	100
201.59	False	True	20	19.98	25.42	10.85	True	True	True	True	True	True	100
201.69	False	True	20	19.98	25.42	10.85	True	True	True	True	True	True	100
201.79	False	True	20	19.98	25.42	10.85	True	True	True	True	True	True	100
201.9	False	True	20	19.98	25.42	10.85	True	True	True	True	True	True	100
202	False	True	20	19.98	25.42	10.85	True	True	True	True	True	True	100
202.1	False	True	20	19.98	25.42	10.85	True	True	True	True	True	True	100
202.2	False	True	20	19.98	25.42	10.85	True	True	True	True	True	True	100
202.31	False	True	20	19.98	25.42	10.85	True	True	True	True	True	True	100
202.41	False	True	20	19.98	25.42	10.85	True	True	True	True	True	True	100
202.51	False	True	20	19.98	25.42	10.85	True	True	True	True	True	True	100
202.62	False	True	20	19.98	25.42	10.85	True	True	True	True	True	True	100
202.72	False	True	20	19.98	25.42	10.85	True	True	True	True	True	True	100
202.82	False	True	20	19.98	25.42	10.84	True	True	True	True	True	True	100
202.93	False	True	20	19.98	25.42	10.84	True	True	True	True	True	True	100
203.03	False	True	20	19.98	25.42	10.84	True	True	True	True	True	True	100
203.13	False	True	20	19.98	25.42	10.84	True	True	True	True	True	True	100
203.23	False	True	20	19.98	25.42	10.84	True	True	True	True	True	True	100
203.4	False	True	20	19.98	25.42	10.84	True	True	True	True	True	True	100
203.5	False	True	20	19.98	25.42	10.84	True	True	True	True	True	True	100
203.6	False	True	20	19.98	25.42	10.84	True	True	True	True	True	True	100
203.71	False	True	20	19.98	25.42	10.84	True	True	True	True	True	True	100
203.81	False	True	20	19.98	25.42	10.84	True	True	True	True	True	True	100
203.91	False	True	20	19.98	25.42	10.84	True	True	True	True	True	True	100
204.02	False	True	20	19.98	25.42	10.84	True	True	True	True	True	True	100
204.12	False	True	20	19.98	25.42	10.84	True	True	True	True	True	True	100
204.22	False	True	20	19.98	25.42	10.84	True	True	True	True	True	True	100
204.32	False	True	20	20	25.41	10.87	True	True	True	True	True	True	100
204.43	False	True	20	20	25.41	10.87	True	True	True	True	True	True	100
204.53	False	True	20	20	25.41	10.87	True	True	True	True	True	True	100
204.63	False	True	20	20	25.41	10.87	True	True	True	True	True	True	100
204.74	False	True	20	20	25.41	10.87	True	True	True	True	True	True	100
204.84	False	True	20	20	25.41	10.87	True	True	True	True	True	True	100
204.95	False	True	20	20	25.41	10.87	True	True	True	True	True	True	100
205.05	False	True	20	20	25.41	10.87	True	True	True	True	True	True	100
205.15	False	True	20	20	25.41	10.87	True	True	True	True	True	True	100
205.25	False	True	20	20	25.41	10.87	True	True	True	True	True	True	100
205.4	False	True	20	20	25.41	10.87	True	True	True	True	True	True	100
205.5	False	True	20	20	25.41	10.87	True	True	True	True	True	True	100
205.61	False	True	20	20	25.41	10.87	True	True	True	True	True	True	100
205.71	False	True	20	20	25.41	10.87	True	True	True	True	True	True	100
205.81	False	True	20	20	25.43	10.87	True	True	True	True	True	True	100
205.92	False	True	20	20	25.43	10.87	True	True	True	True	True	True	100
206.02	False	True	20	20	25.43	10.87	True	True	True	True	True	True	100
206.12	False	True	20	20	25.43	10.87	True	True	True	True	True	True	100
206.22	False	True	20	20	25.43	10.87	True	True	True	True	True	True	100
206.33	False	True	20	20	25.43	10.87	True	True	True	True	True	True	100
206.5	False	True	20	20	25.43	10.87	True	True	True	True	True	True	100
206.6	False	True	20	20	25.43	10.87	True	True	True	True	True	True	100
206.71	False	True	20	20	25.43	10.87	True	True	True	True	True	True	100
206.81	False	True	20	20	25.43	10.87	True	True	True	True	True	True	100
206.91	False	True	20	20	25.43	10.87	True	True	True	True	True	True	100
207.01	False	True	20	20	25.43	10.87	True	True	True	True	True	True	100
207.12	False	True	20	20	25.43	10.87	True	True	True	True	True	True	100
207.22	False	True	20	20	25.43	10.87	True	True	True	True	True	True	100
207.32	False	True	20	20	25.42	10.88	True	True	True	True	True	True	100
207.43	False	True	20	20	25.42	10.88	True	True	True	True	True	True	100
207.54	False	True	20	20	25.42	10.88	True	True	True	True	True	True	100
207.64	False	True	20	20	25.42	10.88	True	True	True	True	True	True	100
207.74	False	True	20	20	25.42	10.88	True	True	True	True	True	True	100
207.84	False	True	20	20	25.42	10.88	True	True	True	True	True	True	100
207.94	False	True	20	20	25.42	10.88	True	True	True	True	True	True	100
208.05	False	True	20	20	25.42	10.88	True	True	True	True	True	True	100
208.15	False	True	20	20	25.42	10.88	True	True	True	True	True	True	100
208.25	False	True	20	20	25.42	10.88	True	True	True	True	True	True	100
208.4	False	True	20	20	25.42	10.88	True	True	True	True	True	True	100
208.5	False	True	20	20	25.42	10.88	True	True	True	True	True	True	100
208.6	False	True	20	20	25.42	10.88	True	True	True	True	True	True	100
208.71	False	True	20	20	25.42	10.88	True	True	True	True	True	True	100
208.81	False	True	20	20	25.42	10.88	True	True	True	True	True	True	100
208.91	False	True	20	20	25.43	10.88	True	True	True	True	True	True	100
209.01	False	True	20	20	25.43	10.88	True	True	True	True	True	True	100
209.12	False	True	20	20	25.43	10.88	True	True	True	True	True	True	100
209.22	False	True	20	20	25.43	10.88	True	True	True	True	True	True	100
209.32	False	True	20	20	25.43	10.88	True	True	True	True	True	True	100
209.49	False	True	20	20	25.43	10.88	True	True	True	True	True	True	100
209.59	False	True	20	20	25.43	10.88	True	True	True	True	True	True	100
209.69	False	True	20	20	25.43	10.88	True	True	True	True	True	True	100
209.8	False	True	20	20	25.43	10.88	True	True	True	True	True	True	100
209.9	False	True	20	20	25.43	10.88	True	True	True	True	True	True	100
210	False	True	20	20	25.43	10.88	True	True	True	True	True	True	100
210.11	False	True	20	20	25.43	10.88	True	True	True	True	True	True	100
210.21	False	True	20	20	25.43	10.88	True	True	True	True	True	True	100
210.31	False	True	20	20	25.43	10.88	True	True	True	True	True	True	100
210.41	False	True	20	20	25.41	10.89	True	True	True	True	True	True	100
210.51	False	True	20	20	25.41	10.89	True	True	True	True	True	True	100
210.62	False	True	20	20	25.41	10.89	True	True	True	True	True	True	100
210.72	False	True	20	20	25.41	10.89	True	True	True	True	True	True	100
210.83	False	True	20	20	25.41	10.89	True	True	True	True	True	True	100
210.93	False	True	20	20	25.41	10.89	True	True	True	True	True	True	100
211.03	False	True	20	20	25.41	10.89	True	True	True	True	True	True	100
211.13	False	True	20	20	25.41	10.89	True	True	True	True	True	True	100
211.24	False	True	20	20	25.41	10.89	True	True	True	True	True	True	100
211.39	False	True	20	20	25.41	10.89	True	True	True	True	True	True	100
211.49	False	True	20	20	25.41	10.89	True	True	True	True	True	True	100
211.59	False	True	20	20	25.41	10.89	True	True	True	True	True	True	100
211.7	False	True	20	20	25.41	10.89	True	True	True	True	True	True	100
211.8	False	True	20	20	25.41	10.89	True	True	True	True	True	True	100
211.9	False	True	20	20	25.44	10.89	True	True	True	True	True	True	100
212	False	True	20	20	25.44	10.89	True	True	True	True	True	True	100
212.11	False	True	20	20	25.44	10.89	True	True	True	True	True	True	100
212.21	False	True	20	20	25.44	10.89	True	True	True	True	True	True	100
212.31	False	True	20	20	25.44	10.89	True	True	True	True	True	True	100
212.42	False	True	20	20	25.44	10.89	True	True	True	True	True	True	100
212.52	False	True	20	20	25.44	10.89	True	True	True	True	True	True	100
212.63	False	True	20	20	25.44	10.89	True	True	True	True	True	True	100
212.73	False	True	20	20	25.44	10.89	True	True	True	True	True	True	100
212.83	False	True	20	20	25.44	10.89	True	True	True	True	True	True	100
212.93	False	True	20	20	25.44	10.89	True	True	True	True	True	True	100
213.04	False	True	20	20	25.44	10.89	True	True	True	True	True	True	100
213.14	False	True	20	20	25.44	10.89	True	True	True	True	True	True	100
213.24	False	True	20	20	25.44	10.89	True	True	True	True	True	True	100
213.41	False	True	20	20	25.43	10.91	True	True	True	True	True	True	100
213.51	False	True	20	20	25.43	10.91	True	True	True	True	True	True	100
213.61	False	True	20	20	25.43	10.91	True	True	True	True	True	True	100
213.71	False	True	20	20	25.43	10.91	True	True	True	True	True	True	100
213.82	False	True	20	20	25.43	10.91	True	True	True	True	True	True	100
213.92	False	True	20	20	25.43	10.91	True	True	True	True	True	True	100
214.02	False	True	20	20	25.43	10.91	True	True	True	True	True	True	100
214.13	False	True	20	20	25.43	10.91	True	True	True	True	True	True	100
214.23	False	True	20	20	25.43	10.91	True	True	True	True	True	True	100
214.39	False	True	20	20	25.43	10.91	True	True	True	True	True	True	100
214.5	False	True	20	20	25.43	10.91	True	True	True	True	True	True	100
214.6	False	True	20	20	25.43	10.91	True	True	True	True	True	True	100
214.71	False	True	20	20	25.43	10.91	True	True	True	True	True	True	100
214.81	False	True	20	20	25.43	10.91	True	True	True	True	True	True	100
214.91	False	True	20	20	25.43	10.91	True	True	True	True	True	True	100
215.01	False	True	20	20	25.41	10.92	True	True	True	True	True	True	100
215.11	False	True	20	20	25.41	10.92	True	True	True	True	True	True	100
215.22	False	True	20	20	25.41	10.92	True	True	True	True	True	True	100
215.32	False	True	20	20	25.41	10.92	True	True	True	True	True	True	100
215.49	False	True	20	20	25.41	10.92	True	True	True	True	True	True	100
215.59	False	True	20	20	25.41	10.92	True	True	True	True	True	True	100
215.69	False	True	20	20	25.41	10.92	True	True	True	True	True	True	100
215.8	False	True	20	20	25.41	10.92	True	True	True	True	True	True	100
215.9	False	True	20	20	25.41	10.92	True	True	True	True	True	True	100
216	False	True	20	20	25.41	10.92	True	True	True	True	True	True	100
216.1	False	True	20	20	25.41	10.92	True	True	True	True	True	True	100
216.2	False	True	20	20	25.41	10.92	True	True	True	True	True	True	100
216.31	False	True	20	20	25.41	10.92	True	True	True	True	True	True	100
216.42	False	True	20	20	25.42	10.92	True	True	True	True	True	True	100
216.52	False	True	20	20	25.42	10.92	True	True	True	True	True	True	100
216.62	False	True	20	20	25.42	10.92	True	True	True	True	True	True	100
216.73	False	True	20	20	25.42	10.92	True	True	True	True	True	True	100
216.83	False	True	20	20	25.42	10.92	True	True	True	True	True	True	100
216.93	False	True	20	20	25.42	10.92	True	True	True	True	True	True	100
217.03	False	True	20	20	25.42	10.92	True	True	True	True	True	True	100
217.14	False	True	20	20	25.42	10.92	True	True	True	True	True	True	100
217.24	False	True	20	20	25.42	10.92	True	True	True	True	True	True	100
217.39	False	True	20	20	25.42	10.92	True	True	True	True	True	True	100
217.5	False	True	20	20	25.42	10.92	True	True	True	True	True	True	100
217.61	False	True	20	20	25.42	10.92	True	True	True	True	True	True	100
217.71	False	True	20	20	25.42	10.92	True	True	True	True	True	True	100
217.81	False	True	20	20	25.42	10.92	True	True	True	True	True	True	100
217.91	False	True	20	20	25.42	10.92	True	True	True	True	True	True	100
218.02	False	True	20	20	25.43	10.94	True	True	True	True	True	True	100
218.12	False	True	20	20	25.43	10.94	True	True	True	True	True	True	100
218.22	False	True	20	20	25.43	10.94	True	True	True	True	True	True	100
218.32	False	True	20	20	25.43	10.94	True	True	True	True	True	True	100
218.44	False	True	20	20	25.43	10.94	True	True	True	True	True	True	100
218.54	False	True	20	20	25.43	10.94	True	True	True	True	True	True	100
218.65	False	True	20	20	25.43	10.94	True	True	True	True	True	True	100
218.75	False	True	20	20	25.43	10.94	True	True	True	True	True	True	100
218.85	False	True	20	20	25.43	10.94	True	True	True	True	True	True	100
218.96	False	True	20	20	25.43	10.94	True	True	True	True	True	True	100
219.06	False	True	20	20	25.43	10.94	True	True	True	True	True	True	100
219.16	False	True	20	20	25.43	10.94	True	True	True	True	True	True	100
219.26	False	True	20	20	25.43	10.94	True	True	True	True	True	True	100
219.4	False	True	20	20	25.43	10.94	True	True	True	True	True	True	100
219.51	False	True	20	20	25.43	10.94	True	True	True	True	True	True	100
219.61	False	True	20	20	25.42	10.94	True	True	True	True	True	True	100
219.72	False	True	20	20	25.42	10.94	True	True	True	True	True	True	100
219.82	False	True	20	20	25.42	10.94	True	True	True	True	True	True	100
219.92	False	True	20	20	25.42	10.94	True	True	True	True	True	True	100
220.02	False	True	20	20	25.42	10.94	True	True	True	True	True	True	100
220.12	False	True	20	20	25.42	10.94	True	True	True	True	True	True	100
220.23	False	True	20	20	25.42	10.94	True	True	True	True	True	True	100
220.33	False	True	20	20	25.42	10.94	True	True	True	True	True	True	100
220.49	False	True	20	20	25.42	10.94	True	True	True	True	True	True	100
220.59	False	True	20	20	25.42	10.94	True	True	True	True	True	True	100
220.7	False	True	20	20	25.42	10.94	True	True	True	True	True	True	100
220.8	False	True	20	20	25.42	10.94	True	True	True	True	True	True	100
220.91	False	True	20	20	25.42	10.94	True	True	True	True	True	True	100
221.01	False	True	20	20	25.42	10.94	True	True	True	True	True	True	100
221.12	False	True	20	20	25.43	10.96	True	True	True	True	True	True	100
221.22	False	True	20	20	25.43	10.96	True	True	True	True	True	True	100
221.33	False	True	20	20	25.43	10.96	True	True	True	True	True	True	100
221.49	False	True	20	20	25.43	10.96	True	True	True	True	True	True	100
221.6	False	True	20	20	25.43	10.96	True	True	True	True	True	True	100
221.7	False	True	20	20	25.43	10.96	True	True	True	True	True	True	100
221.8	False	True	20	20	25.43	10.96	True	True	True	True	True	True	100
221.91	False	True	20	20	25.43	10.96	True	True	True	True	True	True	100
222.01	False	True	20	20	25.43	10.96	True	True	True	True	True	True	100
222.12	False	True	20	20	25.43	10.96	True	True	True	True	True	True	100
222.22	False	True	20	20	25.43	10.96	True	True	True	True	True	True	100
222.32	False	True	20	20	25.43	10.96	True	True	True	True	True	True	100
222.49	False	True	20	20	25.43	10.96	True	True	True	True	True	True	100
222.59	False	True	20	20	25.43	10.97	True	True	True	True	True	True	100
222.7	False	True	20	20	25.43	10.97	True	True	True	True	True	True	100
222.8	False	True	20	20	25.43	10.97	True	True	True	True	True	True	100
222.9	False	True	20	20	25.43	10.97	True	True	True	True	True	True	100
223	False	True	20	20	25.43	10.97	True	True	True	True	True	True	100
223.1	False	True	20	20	25.43	10.97	True	True	True	True	True	True	100
223.21	False	True	20	20	25.43	10.97	True	True	True	True	True	True	100
223.31	False	True	20	20	25.43	10.97	True	True	True	True	True	True	100
223.41	False	True	20	20	25.43	10.97	True	True	True	True	True	True	100
223.52	False	True	20	20	25.43	10.97	True	True	True	True	True	True	100
223.62	False	True	20	20	25.43	10.97	True	True	True	True	True	True	100
223.72	False	True	20	20	25.43	10.97	True	True	True	True	True	True	100
223.82	False	True	20	20	25.43	10.97	True	True	True	True	True	True	100
223.93	False	True	20	20	25.43	10.97	True	True	True	True	True	True	100
224.03	False	True	20	20	25.43	10.97	True	True	True	True	True	True	100
224.13	False	True	20	20	25.44	10.97	True	True	True	True	True	True	100
224.23	False	True	20	20	25.44	10.97	True	True	True	True	True	True	100
224.33	False	True	20	20	25.44	10.97	True	True	True	True	True	True	100
224.44	False	True	20	20	25.44	10.97	True	True	False	True	True	True	100
224.54	False	True	20	20	25.44	10.97	True	True	False	True	True	True	100
224.64	False	True	20	20	25.44	10.97	True	True	False	True	True	True	100
224.74	False	True	20	20	25.44	10.97	True	True	False	True	True	True	100
224.85	False	True	20	20	25.44	10.97	True	True	False	True	True	True	100
224.95	False	True	20	20	25.44	10.97	True	True	False	True	True	True	100
225.05	False	True	20	20	25.44	10.97	True	True	False	True	True	True	100
225.15	False	True	20	20	25.44	10.97	True	True	False	True	True	True	100
225.26	False	True	20	20	25.44	10.97	True	True	False	True	True	True	100
225.4	False	True	20	20	25.44	10.97	True	True	False	True	True	True	100
225.5	False	True	20	20	25.44	10.97	True	True	False	True	True	True	100
225.6	False	True	20	20	25.44	10.97	True	True	False	True	True	True	100
225.71	False	True	20	20	25.42	10.98	True	True	False	True	True	True	100
225.81	False	True	20	20	25.42	10.98	True	True	False	True	True	True	100
225.91	False	True	20	20	25.42	10.98	True	True	False	True	True	True	100
226.01	False	True	20	20	25.42	10.98	True	True	False	True	True	True	100
226.11	False	True	20	20	25.42	10.98	True	True	False	True	True	True	100
226.22	False	True	20	20	25.42	10.98	True	True	False	True	True	True	100
226.32	False	True	20	20	25.42	10.98	True	True	False	True	True	True	100
226.44	False	True	20	20	25.42	10.98	True	True	False	True	True	True	100
226.55	False	True	20	20	25.42	10.98	True	True	False	True	True	True	100
226.65	False	True	20	20	25.42	10.98	True	True	False	True	True	True	100
226.75	False	True	20	20	25.42	10.98	True	True	False	True	True	True	100
226.85	False	True	20	20	25.42	10.98	True	True	False	True	True	True	100
226.95	False	True	20	20	25.42	10.98	True	True	False	True	True	True	100
227.06	False	True	20	20	25.42	10.98	True	True	False	True	True	True	100
227.16	False	True	20	20	25.41	11	True	True	False	True	True	True	100
227.26	False	True	20	20	25.41	11	True	True	False	True	True	True	100
227.4	False	True	20	20	25.41	11	True	True	False	True	True	True	100
227.51	False	True	20	20	25.41	11	True	True	False	True	True	True	100
227.61	False	True	20	20	25.41	11	True	True	False	True	True	True	100
227.71	False	True	20	20	25.41	11	True	True	False	True	True	True	100
227.81	False	True	20	20	25.41	11	True	True	False	True	True	True	100
[truncated: 50,192 more rows]
