# Supplementary material for: Editorial Note: The role of 9-O-acetylated glycan receptor moieties in the typhoid toxin binding and intoxication
Source: PLoS Pathog. 2026 Jul 13;22(7):e1014413. doi: 10.1371/journal.ppat.1014413 (PMC13362111; doi:10.1371/journal.ppat.1014413)
Supplement: S1 File — (ZIP) [file ppat.1014413.s001.zip › SPR Data/OpenSPR/2020-01-06--18-59-17--TyT WT 9oac/ResponseData/2020-01-06--18-59-17--TyT WT 9oacTest_Results-Final.csv]

TIME	CH1	CH1_HR	CH1_NR	CH1_LR	INJECTIONS
14.59	552.282327664056
14.7	552.282386041484
14.8	552.282444418912
14.91	552.282416406538
15.01	552.282388394165
15.11	552.282360381791	552.282296483445
15.21	552.28227399199	552.282219410025
15.32	552.28218760219	552.282096249899
15.42	552.282101212389	552.281927003067
15.52	552.282014822588	552.281727376764
15.63	552.281566246243	552.281464444942
15.73	552.281117669898	552.28117113365
15.83	552.280669093554	552.280852749927
15.93	552.28030690701	552.280568648914
16.04	552.279944720466	552.280310976995
16.14	552.279582533923	552.280079734169
16.24	552.279220347379	552.279940772534
16.35	552.279424677599	552.279945593615
16.45	552.27962900782	552.280042695887
16.56	552.27983333804	552.280224225733
16.66	552.280399854804	552.2805239866
16.76	552.280966371568	552.280909052439
16.86	552.281532888332	552.281379423249
16.97	552.282099405096	552.281832095982
17.07	552.282675573239	552.282267948037
17.17	552.283251741382	552.282686102016	552.282449636471
17.28	552.283827909525	552.283053631869	552.282469765055
17.38	552.283837560904	552.283319036072	552.282475065703
17.48	552.283847212283	552.28353075855	552.282476646588
17.59	552.283856863662	552.283688799303	552.282478559463
17.69	552.283866515041	552.283791403535	552.282480804326
17.8	552.28387616642	552.283838571246	552.282483381179
17.9	552.283852184211	552.283827244838	552.282489350303
18.01	552.283828202002	552.283811983432	552.282499371179
18.11	552.283794568414	552.283791909631	552.282513254566
18.21	552.283760934826	552.283766769678	552.282531189705
18.31	552.283727301238	552.283736563572	552.282562362359
18.42	552.28369366765	552.283701291315	552.282606772527
18.52	552.283660034062	552.283667068102	552.28266442021
18.62	552.283613957766	552.28363276278	552.282731009681
18.73	552.283567881469	552.283600383902	552.282806784914
18.83	552.283521805173	552.283569931467	552.282891745908
18.94	552.283509362464	552.283532523938	552.282986552147
19.04	552.283496919756	552.283485103715	552.283081760213
19.14	552.283484477047	552.283427670799	552.283177370105
19.25	552.283472034339	552.283362487501	552.283273381825
19.35	552.283328261124	552.283277614682	552.283358034501
19.46	552.28318448791	552.283184991482	552.283433903242
19.56	552.283040714696	552.283081560299	552.283500988049
19.67	552.28290938419	552.282979384072	552.283559532894
19.77	552.282778053684	552.282877331643	552.283609104562	552.283422736447
19.87	552.282646723179	552.282775403013	552.283646855692	552.283442369976
19.97	552.282515392673	552.282697476456	552.283672786282	552.283456106706
20.07	552.282504311755	552.282654483753	552.283698038104	552.283465137228
20.18	552.282493230836	552.282635493123	552.283720253323	552.283470199845
20.28	552.282482149918	552.28263937341	552.283739431938	552.283471294557
20.39	552.282602399506	552.282687726236	552.283758149057	552.283469721667
20.49	552.282722649093	552.282768612462	552.283773829573	552.283464758867
20.59	552.282842898681	552.282882032089	552.283791059422	552.283464303055
20.7	552.282963148268	552.283006121556	552.283809838606	552.283468354233
20.8	552.283189685175	552.283150543347	552.283832440431	552.28347796475
20.9	552.283416222081	552.283305634977	552.283859628193	552.283499913516
21	552.283642758988	552.283459457311	552.283890648384	552.283534200532
21.11	552.283749046307	552.283611854573	552.283923143169	552.283579635207
21.21	552.283855333626	552.283773758544	552.283959470382	552.283636552788
21.31	552.283961620945	552.283945169225	552.283999873999	552.283704953273
21.42	552.284067908264	552.284106761649	552.284044354019	552.283782810408
21.52	552.284292731656	552.284269311821	552.28409523468	552.283871297817
21.62	552.284517555049	552.284422043737	552.284145605806	552.2839557359
21.72	552.284742378441	552.284575889175	552.284193341349	552.284036124656
21.83	552.284860914515	552.284721185653	552.284236357245	552.284111411736
21.93	552.284979450588	552.284854394253	552.284276737558	552.284179063483
22.03	552.285097986662	552.284975514977	552.284317810904	552.284239079899
22.14	552.285216522735	552.28506299581	552.284359577284	552.284290015999
22.24	552.285335058808	552.285116836752	552.284402036698	552.284331871782
22.34	552.285308379479	552.285123836405	552.28444209781	552.284363113914
22.45	552.28528170015	552.285106858649	552.284474200712	552.284387206426
22.55	552.285136484747	552.285055127481	552.284496021166	552.284402975694
22.65	552.284991269344	552.28499762338	552.28450988341	552.28441720442
22.75	552.284846053942	552.284934346346	552.284515555658	552.284429892603
22.85	552.284700838539	552.284865296379	552.284513037909	552.284441625733
22.96	552.284555623136	552.28481687628	552.284502330163	552.28445240381
23.06	552.284610656951	552.284803796984	552.284484783768	552.284464209499
23.51	552.284665690765	552.284818630022	552.284472111226	552.284476838126
23.61	552.284720724579	552.284861375394	552.284464312538	552.284490289689
23.72	552.284920973796	552.284945234501	552.284464235064	552.284506097525
23.82	552.285082794073	552.285053512403	552.284474601139	552.284522443371
23.92	552.28524461435	552.28518970264	552.284496164272	552.284538610154
24.02	552.285406434627	552.285317396262	552.284528924463	552.284554597873
24.12	552.285568254904	552.285426736134	552.284575239546	552.284570406529
24.22	552.285730075181	552.285517722256	552.284635109523	552.284585573827
24.33	552.285891895458	552.285577153229	552.284704521613	552.284600099767
24.43	552.285853466518	552.285593811657	552.28477954936	552.284612001683
24.54	552.285706609083	552.285576044879	552.284844029977	552.284621855686
24.64	552.285559751649	552.285533710031	552.284900089512	552.284630735325
24.74	552.285412894215	552.285466807112	552.284947727966	552.284637625111
24.84	552.285304465721	552.285339850505	552.284989782912	552.284642905528
24.95	552.285196037226	552.28514934667	552.285025500842	552.284648593952
25.05	552.285087608732	552.28491350008	552.285052020119	552.284654690383
25.15	552.284979180238	552.284652025007	552.285069340744	552.284661194822
25.26	552.284441980999	552.284325942293	552.285069055446	552.284663738817
25.36	552.283904781761	552.283974231096	552.285066431637	552.284666567625
25.46	552.283367582522	552.283593397877	552.285061469317	552.28467142268
25.56	552.282938811778	552.283265807666	552.28505861877	552.284679377532
25.67	552.282510041033	552.282981603329	552.285055753948	552.28468816804
25.77	552.282081270289	552.282740784865	552.28505403435	552.284698809695
25.87	552.281652499544	552.282621310591	552.285053459976	552.284711302497
25.97	552.282021315655	552.282695688403	552.285069669784	552.284732243044
26.08	552.282390131766	552.282891410406	552.285085959997	552.284753734435
26.18	552.282758947877	552.283198619464	552.285102330614	552.28477400973
26.28	552.283556534732	552.283656294734	552.285127188905	552.284797314185
26.38	552.284354121587	552.284206852353	552.28514928024	552.284818350193
26.48	552.285151708442	552.28485029232	552.28516718453	552.284835376322
26.58	552.285949295297	552.285441598843	552.285180901776	552.28484839257
26.69	552.286746882153	552.285980771923	552.285190431977	552.284858589528
26.79	552.287339817239	552.286449206853	552.285190602854	552.28486394094
26.89	552.287932752326	552.286826529181	552.285185427188	552.28486756045
27	552.287728100558	552.287040231011	552.28515926602	552.28486155116
27.1	552.28752344879	552.287149552654	552.285131684764	552.284852636343
27.2	552.287318797021	552.287154494111	552.285104809468	552.284842582941
27.3	552.287114145253	552.287055055381	552.285076629065	552.284831390954
27.4	552.286909493485	552.286888445877	552.285047143554	552.28482011273
27.51	552.286558898287	552.286641398014	552.285014911387	552.284807303287
27.61	552.286208303089	552.286399687272	552.284982794202	552.28479620778
27.72	552.28585770789	552.286163313653	552.284950791997	552.28478682621
27.82	552.285711764461	552.28595625772	552.284922917553	552.284781184831
27.93	552.285565821031	552.285759914768	552.284903565358	552.284777607776
28.03	552.285419877601	552.285574284796	552.284896184138	552.284776095046
28.13	552.285273934171	552.285425902975	552.284900773892	552.284777820264
28.23	552.28518712519	552.285320145162	552.284916368071	552.28478336892
28.33	552.28510031621	552.285251635499	552.284943818242	552.284792155524
28.44	552.285013507229	552.285201769279	552.284983124407	552.28480273616
28.54	552.285072641678	552.285173736501	552.2850371482	552.284816555811
28.64	552.285131776127	552.28515426958	552.28508738903	552.284828386656
28.75	552.285190910576	552.285143368516	552.285130347659	552.284838228694
28.85	552.285250045025	552.285130281591	552.285166024088	552.284846081925
28.95	552.285198326023	552.285104931219	552.28518383745	552.284849411014
29.05	552.285146607022	552.285077394986	552.285182512619	552.284849694005
29.16	552.28509488802	552.285034405308	552.285162049594	552.284847284539
29.26	552.284984034569	552.284970586325	552.285121288877	552.284841597127
29.37	552.284873181118	552.284881989853	552.285061389967	552.284833217257
29.47	552.284762327668	552.284768615893	552.284988519099	552.284823588849
29.57	552.284651474217	552.284650619617	552.284902676274	552.2848127119
29.68	552.284540620766	552.284528001025	552.284819500449	552.284802569078
29.78	552.284327202839	552.284391436074	552.284740479792	552.284793218441
29.89	552.284113784913	552.284255624666	552.284667625371	552.284786272653
29.99	552.284011220436	552.284130644387	552.284603110783	552.284782829274
30.09	552.28390865596	552.284022407189	552.28454476243	552.284781410259
30.19	552.283806091484	552.283930913072	552.284499006997	552.284781661968
30.3	552.283703527008	552.283856162036	552.284465844483	552.2847835844
30.4	552.283600962532	552.283816802167	552.284445274887	552.284787177555
30.5	552.283674282969	552.283828823003	552.284434580698	552.284798428124
30.6	552.283747603406	552.283866157419	552.284430313192	552.284816996628
30.71	552.283820923842	552.283928805416	552.284432472369	552.284842883069
30.81	552.283996808755	552.28400986731	552.284443069297	552.284876029386
30.92	552.284172693668	552.284100019056	552.284458933409	552.284914822916
31.02	552.284348578581	552.284199260655	552.284477205182	552.284959263658
31.12	552.284524463494	552.284275613032	552.284497884616	552.285009351614
31.22	552.284521887399	552.284312852458	552.284511045793	552.285055422941
31.33	552.284519311303	552.284327202662	552.284520187948	552.28509891377
31.43	552.284516735208	552.284309339601	552.284525311082	552.285139824098
31.53	552.284338274199	552.284253257942	552.28452296647	552.285172167237
31.64	552.284159813191	552.284174947223	552.284518776433	552.285196282664
31.74	552.283981352182	552.284074407445	552.284513441321	552.285212170379
31.84	552.283802891174	552.283984086063	552.284506961132	552.285219830381
31.94	552.28373425643	552.283913967283	552.284502648823	552.285220350059
32.05	552.283665621686	552.2838540669	552.28450121046	552.285214668281
32.15	552.283596986942	552.283820374451	552.284502646042	552.285201029094
32.25	552.283706813206	552.283845642518	552.284510454806	552.285189096341
32.36	552.283816639471	552.283913647373	552.284521137516	552.285177433892
32.46	552.283926465735	552.284024389017	552.284537887878	552.285166041749
32.57	552.284036292	552.284157899037	552.284560705892	552.28515491991
32.67	552.284327935663	552.284330706288	552.284590983009	552.285145868549
32.77	552.284619579326	552.284526281916	552.284624453832	552.285138532477
32.88	552.284911222989	552.284728402193	552.284661118362	552.285134838556
32.98	552.285093040388	552.284927082912	552.284698823142	552.285133699397
33.08	552.285274857787	552.285119050492	552.284739721629	552.285134176134
33.18	552.285456675186	552.285304304934	552.284783141525	552.285138024717
33.28	552.285638492584	552.285449788529	552.284829082831	552.285145245145
33.38	552.285820309983	552.285555501276	552.284877545545	552.28515583742
33.49	552.285856291723	552.285608185388	552.284922476439	552.285167772133
33.59	552.285892273462	552.285631082859	552.284966735036	552.285180547682
33.69	552.285746437804	552.285607664834	552.285006756289	552.285192363895
33.79	552.285600602145	552.285557707238	552.285046105244	552.285203575958
33.9	552.285454766486	552.285481210073	552.285087625998	552.285212257011
34	552.285308930827	552.285378173336	552.285131318551	552.285218407053
34.11	552.285163095168	552.285275112605	552.285177182903	552.285222026085
34.21	552.285052977294	552.285175274948	552.285226591699	552.285224565307
34.31	552.28494285942	552.285091942151	552.285278844592	552.285226866796
34.42	552.284832741546	552.285025114211	552.285333941582	552.285228930552
34.52	552.284868459332	552.28499353206	552.28539474219	552.285232785982
34.62	552.284904177117	552.284983937909	552.285456233439	552.285238934689
34.72	552.284939894902	552.284996331758	552.285514937857	552.285247376674
34.83	552.284975612687	552.285024219465	552.285570855446	552.285258111937
34.93	552.285071645033	552.285073084171	552.285622324748	552.28527173765
35.03	552.285167677379	552.285137442735	552.285668163123	552.285288672131
35.14	552.285263709724	552.28520403737	552.285708370572	552.285309664918
35.24	552.285324024285	552.285282493526	552.285742246746	552.285333264812
35.34	552.285384338845	552.285376058274	552.285766926947	552.285358629734
35.45	552.285444653405	552.285484731616	552.285786227117	552.285385759684
35.55	552.285504967966	552.285597547266	552.285800147254	552.285414654664
35.65	552.285706880271	552.285727377748	552.285813617242	552.28544671663
35.76	552.285908792577	552.285861350539	552.285827338125	552.285478802191
35.86	552.286110704883	552.28600271271	552.285841309902	552.285505323297
35.96	552.286252302628	552.286142943657	552.285854349935	552.285525682776
36.06	552.286393900373	552.28628752652	552.285867640862	552.285539462312
36.16	552.286535498119	552.286436461301	552.285880189312	552.285545912364
36.27	552.286677095864	552.286564002954	552.285891995285	552.285545032934
36.37	552.286785281512	552.286667114017	552.285905968688	552.285536493209
36.47	552.28689346716	552.286748831951	552.28591894872	552.285522390942
36.58	552.287001652808	552.2868146399	552.285930935381	552.285504936662
36.68	552.286968240711	552.286851665341	552.285939152243	552.285482728411
36.78	552.286934828613	552.286856657981	552.285946375734	552.285458909583
36.88	552.286901416516	552.28682961782	552.285954273497	552.285439068225
36.99	552.286868004419	552.286776619786	552.285962845531	552.285423204338
37.09	552.286834592321	552.286697663876	552.285972091836	552.28541131792
37.19	552.286623829257	552.286576627278	552.285979528314	552.285400565633
37.3	552.286413066192	552.286442505328	552.285988632435	552.285390588236
37.4	552.286235715225	552.286298335489	552.286000059338	552.28538171654
37.5	552.286058364258	552.286158772391	552.286013153884	552.285371852793
37.61	552.285881013291	552.286023816032	552.286026733434	552.285358786466
37.71	552.285703662323	552.285893466414	552.28604228237	552.285342517557
37.81	552.285526311356	552.285799969166	552.286059800692	552.285323046067
37.92	552.285543573399	552.28576101638	552.286081436697	552.285300498686
38.02	552.285560835442	552.285755878501	552.286103374445	552.28527780938
38.12	552.285578097484	552.285784555528	552.286125613936	552.285254978148
38.22	552.285772710494	552.28584530686	552.286151632639	552.285234848331
38.32	552.285967323504	552.28592200968	552.286175176659	552.285217779169
38.43	552.286161936513	552.286014663988	552.286185179469	552.285203770663
38.53	552.286356549523	552.2860878856	552.286181641069	552.285192822812
38.63	552.286354664927	552.286123811099	552.286161891203	552.285182990097
38.74	552.28635278033	552.286140303902	552.286128298385	552.285177661955
38.84	552.286350895734	552.286121241195	552.286080862614	552.285175703916
38.94	552.286154398128	552.286059909755	552.28601576795	552.285176989289
39.04	552.285957900522	552.285974001675	552.285937485472	552.285178584109
39.14	552.285761402916	552.285863516955	552.285850392896	552.285180488376
39.24	552.285564905309	552.285764182432	552.285754490222	552.285182702089
39.35	552.285489175276	552.285686976977	552.285654921867	552.285186420968
39.45	552.285413445242	552.285620921718	552.285560386367	552.285190095651
39.55	552.285337715208	552.285583708749	552.285470883721	552.285193041404
39.65	552.28545848278	552.285593201487	552.285390266824	552.285197203747
39.76	552.285579250353	552.285638418644	552.28531468278	552.285199193242
39.86	552.285700017925	552.285719360221	552.285243420152	552.28520014436
39.96	552.285820785497	552.285814068478	552.285176478937	552.285200057101
40.06	552.285941553069	552.285922543413	552.285113203997	552.285198931465
40.17	552.286138024077	552.286051667157	552.285050701999	552.285196919817
40.27	552.286334495085	552.286176694163	552.284987488561	552.28519731145
40.38	552.286410198521	552.286286645558	552.28492119569	552.285198910646
40.48	552.286485901956	552.286341191774	552.28485419138	552.285203266763
40.58	552.286561605392	552.286340332811	552.284792286035	552.28521106454
40.68	552.286637308827	552.286284068669	552.284735479654	552.285222303974
40.79	552.286713012263	552.286158635088	552.284683772237	552.285236985066
40.89	552.286224322867	552.285912723627	552.284626808698	552.285248117811
40.99	552.285735633471	552.285608621596	552.284575655565	552.285261736864
41.09	552.285246944075	552.285246328996	552.284530312835	552.285277842225
41.2	552.284682551244	552.284839260375	552.284489296129	552.285296281529
41.3	552.284118158413	552.284394297863	552.284457942721	552.285313765482
41.4	552.283553765581	552.283911441461	552.284434005915	552.285330294086
41.51	552.28298937275	552.283493308046	552.284417485711	552.285345867338
41.61	552.282648243389	552.283160194298	552.284406949419	552.285363026583
41.71	552.282307114028	552.282891803538	552.284398019323	552.285373573814
41.81	552.281965984667	552.282695017897	552.284390695425	552.285377509031
41.91	552.282189248137	552.282601724503	552.28439604425	552.285381822238
42.02	552.282412511607	552.282560614918	552.284400631281	552.285380478782
42.12	552.282635775078	552.282571689141	552.284403100471	552.285373478662
42.22	552.282859038548	552.282594353815	552.284403451822	552.285360821878
42.32	552.282868667611	552.282609187629	552.284393643529	552.285340393238
42.42	552.282878296674	552.282635611894	552.2843801112	552.285316063884
42.53	552.282887925737	552.28262231817	552.284362854833	552.285294894616
42.63	552.28267429133	552.282593641017	552.284337496715	552.285274344092
42.73	552.282460656922	552.282569877115	552.28430841456	552.285262783773
42.84	552.282247022515	552.282551026464	552.284282122458	552.28526021366
42.94	552.282033388107	552.282575931684	552.28425862041	552.285266633752
43.04	552.282310697336	552.282689224013	552.284249902752	552.285286904878
43.15	552.282588006566	552.282846272213	552.284247699185	552.285314239347
43.25	552.282865315795	552.283067372962	552.284252009708	552.28534863716
43.35	552.283356259431	552.28337194757	552.284267023231	552.285392213509
43.45	552.283847203067	552.283730158222	552.284288550845	552.285435372949
43.55	552.284338146704	552.284142004919	552.284328543533	552.28547105468
43.65	552.28482909034	552.284518225181	552.284387001295	552.285499258702
43.75	552.285320033977	552.284858819008	552.284463924132	552.28551981156
43.86	552.285696396057	552.285153369895	552.284550551256	552.285533524304
43.96	552.286072758137	552.285392873037	552.284649129365	552.285541531405
44.06	552.28595817658	552.285532697194	552.284750032112	552.285538972035
44.16	552.285843595024	552.285611186488	552.284862885844	552.285533797944
44.27	552.285729013468	552.285628340919	552.284971455293	552.285526009131
44.37	552.285614431912	552.285584160487	552.285075740458	552.285515605598
44.48	552.285499850355	552.285499478201	552.285175741341	552.285508311645
44.58	552.285316110496	552.285368006945	552.285258150911	552.28550224682
44.69	552.285132370637	552.285240665075	552.285324325214	552.285498095858
44.79	552.284948630778	552.285117452591	552.285374264249	552.285495858759
44.9	552.284879472475	552.285045869821	552.285410214714	552.285495104696
45	552.284810314172	552.285015500259	552.285434118823	552.285494699198
45.1	552.284741155869	552.285026343905	552.285459959726	552.285494642265
45.2	552.284671997566	552.285090974996	552.285487737426	552.285493769838
45.31	552.285010761299	552.285246477354	552.285542029169	552.285496120747
45.41	552.285349525032	552.285455767156	552.285614836484	552.285496906621
45.52	552.285688288765	552.285708427899	552.285706159371	552.285496127462
45.62	552.286096210801	552.28601484737	552.285817353876	552.285496090995
45.73	552.286504132836	552.28636873845	552.285937437606	552.285496112486
45.83	552.286912054872	552.286770101141	552.286066410563	552.285496191933
45.93	552.287319976908	552.287144767799	552.286204272746	552.285495949114
46.03	552.287773006315	552.287496839094	552.28633638334	552.285495830637
46.14	552.288226035722	552.287822214357	552.286447874733	552.285500977941
46.24	552.28867906513	552.288114606468	552.286538746926	552.285511391026
46.34	552.288724172501	552.288281955682	552.286600657937	552.285524312894
46.45	552.288769279873	552.288361345822	552.286641606239	552.285544531916
46.55	552.288814387245	552.288352776886	552.286663838528	552.28557204809
46.65	552.288859494616	552.288248047534	552.286667354805	552.285606434145
46.75	552.288299866824	552.287992181843	552.28665222916	552.285641702603
46.86	552.287740239031	552.287640155736	552.286630319144	552.285681630413
46.96	552.287180611239	552.287229053035	552.286601624758	552.285726217574
47.06	552.286575876075	552.28675477307	552.286576597908	552.285774925788
47.16	552.285971140911	552.286286247494	552.286556123051	552.285822613615
47.27	552.285366405747	552.285823476307	552.286541556232	552.285869281055
47.37	552.284761670583	552.28547800399	552.286532897453	552.285913646275
47.47	552.284156935419	552.285249830541	552.286530899703	552.285955709275
47.74	552.284265341074	552.285203786945	552.286547299439	552.286004646048	imd
48.12	552.284373746729	552.285279142889	552.286568113508	552.286053395794
48.22	552.285104406496	552.285532466927	552.286603237675	552.286108336102
48.34	552.285835066262	552.285907190504	552.286640470878	552.28616551657
48.44	552.286565726029	552.28640331362	552.286671814646	552.286224937198
48.54	552.287296385796	552.286968276771	552.286697268979	552.286286689676
48.64	552.288027045562	552.287472417989	552.286717680044	552.286350774005
48.75	552.288757705329	552.287915737274	552.286731691798	552.286412329357
48.92	552.289488365096	552.28824007344	552.286739304238	552.28647135573
49.02	552.289640870311	552.288392866981	552.286728428011	552.286524724589
49.13	552.289080234707	552.288361846419	552.286696416327	552.286568984243
49.23	552.288519599103	552.288211842737	552.286656367881	552.286611195492
49.33	552.287941444551	552.287951951495	552.286607939164	552.286650968224
49.44	552.287363289999	552.287583765326	552.286554012217	552.286688475893
49.54	552.286785135447	552.287107284229	552.28650258551	552.286723718499
49.64	552.286206980895	552.286627627213	552.286453659044	552.286766888558
49.74	552.285746396457	552.286220313455	552.286408691948	552.28681915013
49.84	552.285285812018	552.285874654763	552.286365378924	552.286884199984
49.95	552.28482522758	552.285592243767	552.286335577526	552.286962038119
50.05	552.284942797694	552.285429131114	552.286330624117	552.287055793072
50.15	552.285060367808	552.285332757299	552.286339000751	552.287159740541
50.26	552.285177937922	552.285303122322	552.286361591886	552.287273880526
50.36	552.285295508035	552.2853188498	552.286398397521	552.287398897763
50.47	552.285451480703	552.285383430872	552.286447632117	552.287569693145
50.57	552.28560745337	552.285493374398	552.286508542683	552.287785886451
50.67	552.285763426038	552.285596120873	552.286581129218	552.288037285163
50.84	552.285801828592	552.285684905245	552.286649103272	552.288322725221
50.94	552.285840231145	552.285770415707	552.286715199211	552.288643370687
51.05	552.285878633699	552.285852652258	552.286767215974	552.288999221559
51.15	552.285917036253	552.285924632616	552.28680515356	552.289386239006
51.25	552.285998593349	552.285990279921	552.286830039719	552.289824383748
51.35	552.286080150446	552.286045671033	552.286841028285	552.290313228511
51.45	552.286161707543	552.286101494144	552.286838119258	552.29085208856
51.56	552.286204862086	552.286166027667	552.286820559645	552.291406063001
51.66	552.286248016629	552.286242762745	552.286794243072	552.291975532056
51.77	552.286291171172	552.286331699376	552.286770505902	552.292560495727
51.93	552.286334325716	552.286424991281	552.286763331288	552.293160507405
52.03	552.286506945362	552.286534408014	552.286774828694	552.293771482419
52.13	552.286679565008	552.28664818002	552.286802803096	552.294392138936
52.24	552.286852184654	552.28676979844	552.286847254496	552.295026515789
52.34	552.286981649757	552.286894498251	552.286925275206	552.295654652258
52.44	552.287111114861	552.287026202593	552.287037711394	552.296276975616
52.54	552.287240579964	552.287164911465	552.287182257764	552.296893485862
52.64	552.287370045067	552.287287085757	552.287358914317	552.297510170474
52.74	552.287490249446	552.287391883587	552.287562358835	552.298083990588
52.85	552.287610453825	552.287480146837	552.287781436538	552.298615037896
52.95	552.287730658203	552.287555798649	552.288016147426	552.299103759004
53.06	552.287721397479	552.287609058784	552.288263952968	552.299554238584
53.16	552.287712136755	552.287651696797	552.288595756161	552.299967758469
53.27	552.287702876031	552.287683712688	552.289010804014	552.300344318659
53.37	552.287693615306	552.287706790225	552.289491158047	552.300683919153
53.47	552.287706237069	552.287722918726	552.290037247326	552.300889252995
53.57	552.287718858832	552.287730108873	552.290650948081	552.300960103526
53.68	552.287731480594	552.287740130221	552.291332260311	552.300890309816
53.84	552.287753363081	552.287777658498	552.292081365599	552.300722910726
53.95	552.287775245568	552.28784185182	552.292936766247	552.300457814567
54.06	552.287797128055	552.287932710187	552.293897616088	552.300095021337
54.16	552.287819010542	552.288046254966	552.294963915122	552.29946265416
54.26	552.288103065315	552.288206320001	552.296072439515	552.298563308799
54.36	552.288387120089	552.288389071446	552.297218801625	552.297394389489
54.47	552.288671174862	552.288676836742	552.298403001453	552.295961620533
54.57	552.288933347149	552.289067626571	552.299624609931	552.294362308888
54.67	552.289195519435	552.289563430249	552.300873428344	552.292596671212
54.83	552.289457691722	552.290164247778	552.302146918161	552.29066488096
54.94	552.29063472656	552.290905580791	552.303463017863	552.288346929817
55.04	552.291811761397	552.291704259966	552.304765105085	552.285633759737
55.14	552.292988796235	552.292560285302	552.306054025994	552.282525370721
55.24	552.294165831072	552.293475646117	552.307329780589	552.279192475587
55.34	552.295080693623	552.294743471093	552.308587228237	552.275632478571
55.44	552.295995556174	552.296387594073	552.309746457329	552.271847975436
55.55	552.296910418725	552.298241676413	552.310807649448	552.26783324188
55.65	552.297825281276	552.300305718112	552.311770804592	552.263302833878
55.75	552.302226731616	552.302896681696	552.312714915012	552.258291272101
55.85	552.306628181955	552.305697604639	552.313574154771	552.252764035877
55.96	552.310114769744	552.308649151463	552.314330585388	552.246940753299
56.06	552.313601357533	552.312013844049	552.315002145345	552.24083048241
56.16	552.317087945321	552.315791682396	552.315409682793	552.234433223211
56.27	552.32057453311	552.319982666504	552.315552768663	552.227750139763
56.37	552.324061120898	552.323952871321	552.315431402956	552.220471319441
56.47	552.329520586825	552.327881649405	552.3151693218	552.212616295691
56.58	552.334980052751	552.33167281752	552.314727659727	552.204165535068
56.68	552.340439518677	552.335326375668	552.314106416737	552.195404054323
56.84	552.342412396815	552.338476087059	552.312896844741	552.186297332787
56.94	552.344385274953	552.34143891422	552.311167308206	552.176879891129
57.04	552.34635815309	552.344214857152	552.308912666497	552.167152109575
57.14	552.348331031228	552.346445210738	552.306132919617	552.156800392024
57.25	552.349761892488	552.348080700716	552.30299659163	552.145819371974
57.35	552.351192753747	552.349170601348	552.299514739388	552.134214415927
57.45	552.352623615007	552.350031875161	552.29568736289	552.122294154676
57.56	552.352081598129	552.350090836468	552.291022137028	552.110039054775
57.66	552.351539581251	552.349526837829	552.285539807207	552.097468649669
57.76	552.350997564373	552.348339879242	552.279240373427	552.084583366632
57.87	552.350455547495	552.346628509231	552.272464219309	552.071383205664
57.97	552.345575866214	552.343998394669	552.265126292611	552.057539971199
58.07	552.340696184933	552.340843868683	552.257316786209	552.043096610409
58.17	552.335816503651	552.337344283831	552.249035700103	552.028366811083
58.27	552.331478839248	552.332718301259	552.239728370965	552.013355939725
58.38	552.327141174845	552.326916646704	552.229384171012	551.998058629831
58.48	552.322803510442	552.319939320167	552.217934735778	551.982476163234
58.58	552.318465846039	552.312574987903	552.205833706486	551.966354014607
58.69	552.304991437356	552.303993036795	552.192919869768	551.949601721137
58.84	552.291517028673	552.29502407996	552.179372377473	551.932309745637
58.97	552.27804261999	552.284040700886	552.165191229601	551.914477871449
59.07	552.268905875711	552.271437232702	552.149847729865	551.896434294139
59.17	552.259769131432	552.256819342278	552.133256826019	551.878136066535
59.27	552.250632387152	552.240187029615	552.115379834181	551.859583096947
59.38	552.224136078122	552.221623378696	552.096441661837	551.840394317255
59.48	552.197639769091	552.202706531771	552.07678269261	551.820741604339
59.59	552.17114346006	552.18343648884	552.056471290966	551.800624958197
59.69	552.14464715103	552.161315671106	552.035507456906	551.780296308393
59.84	552.127287586278	552.137174691687	552.013449299025	551.759846117739
59.94	552.109928021527	552.110182937465	551.990117665472	551.739183923421
60.04	552.092568456776	552.083496692941	551.965523184031	551.718309942098
60.15	552.052073189672	552.055012712447	551.939825962011	551.696824924409
60.25	552.011577922568	552.026834241651	551.913479640632	551.674957936715
60.36	551.971082655465	551.998961280553	551.886522903782	551.65269992097
60.46	551.947946953112	551.969520463138	551.859296135082	551.630431945292
60.56	551.92481125076	551.936933647156	551.83145895091	551.607982132805
60.66	551.901675548407	551.901200832607	551.802446447585	551.585350483506
60.77	551.878539846055	551.866528510828	551.772343677349	551.562539593163
60.88	551.826574297067	551.83029578667	551.741206392347	551.539126147806
60.98	551.774608748078	551.795123555282	551.709599883688	551.515395591462
61.08	551.72264319909	551.759433674413	551.677513523592	551.491347924132
61.18	551.693813352454	551.72248382836	551.64540095328	551.467347874504
61.28	551.664983505818	551.682170771454	551.61230447157	551.443166376218
61.39	551.636153659182	551.638494503694	551.578224078462	551.418812487319
61.49	551.607323812546	551.596696815379	551.543338925805	551.394286207808
61.6	551.547192790809	551.553932145135	551.507035265068	551.369174338325
61.7	551.487061769072	551.513046054335	551.470491748462	551.343786791495
61.84	551.426930747335	551.471935297311	551.433623323745	551.318123567319
61.94	551.395629572234	551.430341386852	551.396995282027	551.292588446316
62.05	551.364328397132	551.385643427809	551.359628051507	551.266895984461
62.15	551.333027222031	551.337841420182	551.321862015807	551.241046181754
62.25	551.30172604693	551.292626486716	551.283697174927	551.215073558865
62.35	551.23875166587	551.247119245053	551.245016545572	551.18858614878
62.45	551.175777284809	551.20419907755	551.206441170998	551.161897547598
62.56	551.112802903749	551.161245089061	551.167791899355	551.135007755317
62.66	551.081129697789	551.121102840957	551.129682479174	551.108335337802
62.76	551.04945649183	551.078307672981	551.091162132846	551.081570382427
62.86	551.017783285871	551.032859585132	551.052684501592	551.054712889192
62.97	550.986110079911	550.990517342129	551.014249585413	551.027782391544
63.07	550.954436873952	550.951280943974	550.976271665	551.000713457071
63.17	550.893953580249	550.912531291779	550.937845453049	550.973220837378
63.27	550.833470286546	550.874041923059	550.899535853242	550.945589780859
63.38	550.804660198802	550.836355214905	550.861963908832	550.918255201703
63.48	550.775850111058	550.796591784956	550.824235540015	550.890903503809
63.58	550.747040023314	550.754751633213	550.786916037901	550.863534687179
63.69	550.71822993557	550.710834759676	550.750005402491	550.836143385308
63.83	550.663712789875	550.667742356848	550.713336602903	550.808431344144
63.94	550.609195644179	550.627811429997	550.676960057874	550.780653089012
64.04	550.554678498484	550.588162596764	550.640875767406	550.752808619913
64.14	550.500161352788	550.546875101216	550.605083731497	550.725053832074
64.24	550.474454294837	550.506568042239	550.569944305591	550.697673973888
64.35	550.448747236885	550.464622320946	550.535506334538	550.670383796963
64.5	550.423040178933	550.425711947876	550.501769818338	550.643140354126
64.6	550.376204805724	550.387916167094	550.46859351285	550.615694669026
64.7	550.329369432515	550.353155734534	550.435826407655	550.588255932903
64.84	550.282534059306	550.321430650196	550.403468502753	550.560996022637
64.95	550.261405744049	550.290896231096	550.372023858103	550.534213192279
65.05	550.240277428792	550.259215471964	550.340833208598	550.507652916504
65.15	550.219149113535	550.226388372801	550.310517597492	550.481315195312
65.25	550.198020798278	550.196256445471	550.281077024784	550.455109565888
65.35	550.159703999984	550.167257100609	550.252379009634	550.428837575943
65.45	550.121387201691	550.140952927581	550.22414683259	550.402669408475
65.56	550.083070403397	550.115006921118	550.196380493651	550.376834129846
65.66	550.065881920361	550.090073940418	550.169494273509	550.351580716406
65.76	550.048693437325	550.064233229549	550.142944309635	550.326699976914
65.93	550.031504954288	550.03748478851	550.11673060203	550.302020034493
66.03	550.014316471252	550.012953796035	550.091418054374	550.277540889142
66.14	549.983203124129	549.989374355389	550.066888835266	550.253105339882
66.24	549.952089777007	549.968012363308	550.042794938001	550.228851256655
66.34	549.920976429884	549.946947063858	550.019136362581	550.205064083487
66.44	549.907051565798	549.926792686393	549.996250138084	550.181942272668
66.55	549.893126701712	549.905986641546	549.973712635403	550.159315641199
66.65	549.879201837625	549.884528929316	549.952027914498	550.136955122718
66.75	549.865276973539	549.864951343173	549.93119597537	550.114860717226
66.85	549.840920149295	549.846305523104	549.911141851616	550.092909677774
66.95	549.816563325051	549.829539829123	549.892070091477	550.071205291095
67.06	549.792206500806	549.813091671862	549.87341579127	550.050057469816
67.16	549.781774540648	549.79750736055	549.855451987545	550.029623414913
67.26	549.77134258049	549.781520998452	549.837826853632	550.009765256446
67.36	549.760910620332	549.765132585568	549.820954670222	549.990197550389
67.46	549.750478660174	549.750238841926	549.804835437315	549.970920296741
67.57	549.73213123744	549.73612018002	549.789400549789	549.951833197057
67.67	549.713783814705	549.723496187356	549.774301152834	549.933014622251
67.77	549.695436391971	549.7111009672	549.759537246449	549.914778168424
67.94	549.687520929395	549.699282091048	549.745313378873	549.897246582525
68.04	549.679605466818	549.687091198885	549.731369017587	549.880316577819
68.14	549.671690004242	549.674528290711	549.718041191671	549.863678241681
68.24	549.663774541666	549.66303254154	549.705329901125	549.847331574112
68.35	549.649250405389	549.652003162854	549.693184354232	549.831200867624
68.45	549.634726269113	549.642040943171	549.681319852139	549.81535155463
68.55	549.620202132836	549.632197522476	549.669736394844	549.799783635129
68.65	549.613593459135	549.622790979059	549.658589187498	549.784882655962
68.76	549.606984785435	549.613101725412	549.647684741916	549.770570246213
68.86	549.600376111735	549.603129761536	549.637296094651	549.756532809782
68.96	549.593767438035	549.594076664465	549.6274232457	549.74277034667
69.07	549.58274216293	549.585540924983	549.618035579318	549.729228129945
69.18	549.571716887826	549.577924052308	549.608882666452	549.715949888334
69.28	549.560691612722	549.570506458932	549.599964507102	549.703190147163
69.38	549.556275011318	549.563523633723	549.591410683106	549.69102461392
69.48	549.551858409914	549.556374788161	549.583053073769	549.679387856191
69.58	549.54744180851	549.549059922248	549.575096227329	549.668279873978
69.69	549.543025207106	549.542382054421	549.567540143787	549.657415418885
69.84	549.534590309536	549.535975885026	549.560344316055	549.646742276165
69.94	549.526155411965	549.530206713717	549.553314497704	549.636300230927
70.05	549.517720514395	549.524473751976	549.546450688735	549.626298474412
70.15	549.513702218228	549.51891894554	549.539839489174	549.616791733551
70.25	549.509683922061	549.513140785192	549.533350873885	549.607736279618
70.35	549.505665625894	549.507139270932	549.527140048017	549.598877587286
70.45	549.501647329728	549.501645002063	549.52120701157	549.590215656555
70.55	549.494773835289	549.496398415105	549.515534319122	549.581714153818
70.66	549.48790034085	549.491659073537	549.509973406714	549.573401348366
70.76	549.481026846411	549.487025468143	549.504524274345	549.565447423197
70.87	549.478171648139	549.482685404503	549.499265712138	549.557904593063
70.97	549.475316449867	549.478273582967	549.494098581293	549.550733072852
71.07	549.472461251595	549.473790003534	549.489152463647	549.543723671324
71.18	549.469606053323	549.469753793164	549.484427359202	549.536876388479
71.28	549.464798420296	549.465987457788	549.47992841003	549.530161986798
71.38	549.45999078727	549.462668491474	549.475538694018	549.523599797318
71.49	549.455183154244	549.45943159457	549.471258211166	549.517327689982
71.59	549.45323071949	549.4563576504	549.467142945753	549.511381998395
71.69	549.451278284736	549.453187095483	549.463115132741	549.505734453268
71.84	549.449325849981	549.449919929821	549.459261372158	549.500214871601
71.95	549.447373415227	549.446911141549	549.455581664004	549.494823253394
72.05	549.443455498747	549.443982050511	549.452057818098	549.489530709186
72.15	549.439537582267	549.441311336864	549.448598791461	549.484356699191
72.26	549.435619665787	549.438639437129	549.445204584093	549.479404510144
72.36	549.433654184061	549.435942510779	549.441913479029	549.474703379565
72.46	549.431688702334	549.433043063747	549.438662577673	549.470233976415
72.57	549.429723220608	549.429941096032	549.435530670148	549.465858430754
72.67	549.427757738882	549.426993967947	549.432517756453	549.461569889843
72.77	549.423577576617	549.4240003449	549.429602192239	549.457346426152
72.87	549.419397414351	549.421161561483	549.426740802586	549.453209967213
72.99	549.415217252086	549.418300123628	549.423933587495	549.44923888394
73.09	549.413002571546	549.415500367625	549.421219085823	549.445462065796
73.19	549.410787891007	549.412583613316	549.418542788201	549.441860052564
73.3	549.408573210468	549.409549860701	549.415960678911	549.438329557512
73.4	549.406358529928	549.406801778968	549.413472757951	549.434870580639
73.51	549.403106066837	549.404245024251	549.411083292203	549.431466944648
73.61	549.399853603746	549.401973940417	549.408733840225	549.428128924615
73.71	549.396601140654	549.399809847308	549.406424402016	549.424928805691
73.84	549.395563358102	549.397853096003	549.404198402685	549.421888515405
73.94	549.39452557555	549.395902351906	549.401992798404	549.418986126227
74.04	549.393487792998	549.393957615017	549.399845872208	549.416143267241
74.15	549.392450010446	549.392207573074	549.397757624096	549.413359938446
74.25	549.390301409199	549.390551242558	549.395722243822	549.410614550035
74.36	549.388152807953	549.389089606987	549.393705527864	549.407918100211
74.46	549.386004206706	549.387621331767	549.391707476221	549.405314317702
74.56	549.384893388012	549.386126634082	549.389748437571	549.402819379803
74.66	549.383782569317	549.384511170063	549.387789389633	549.40042301144
74.77	549.382671750623	549.38277493971	549.385868871262	549.3980597802
74.93	549.381560931929	549.381119910059	549.38398688246	549.395723974973
75.03	549.379194719706	549.379431954425	549.382138426386	549.39340316612
75.14	549.376828507483	549.377825199493	549.380309835565	549.391109783281
75.24	549.37446229526	549.376205301394	549.378501109996	549.388883611565
75.34	549.373206901732	549.374599198551	549.376720459331	549.386746240782
75.45	549.371951508204	549.372905907447	549.374946102811	549.384686672727
75.55	549.370696114675	549.371125428081	549.373221465544	549.382661178672
75.65	549.369440721147	549.369486013821	549.37154654753	549.38066596071
75.75	549.367370831574	549.367913619574	549.369924051863	549.378692954523
75.85	549.365300942001	549.366482290435	549.368331410198	549.376750224429
75.96	549.363231052428	549.365091042884	549.366768622532	549.374871750826
76.06	549.362416556384	549.363763044093	549.365260304427	549.373069963354
76.17	549.361602060339	549.362384167378	549.36377015161	549.371332432373
76.27	549.360787564294	549.360954412738	549.362318512758	549.369619372774
76.37	549.35997306825	549.359621870364	549.36091895898	549.367922675231
76.47	549.358158017551	549.358295580741	549.359551871556	549.366232433263
76.58	549.356342966853	549.357066503384	549.358193444098	549.364558553351
76.68	549.354527916155	549.355820511607	549.356843676605	549.362924164441
76.84	549.353527361501	549.354545072885	549.355518539587	549.361337330851
76.95	549.352526806847	549.353166142122	549.354181087005	549.359789988263
77.05	549.351526252193	549.351683719319	549.352853099617	549.358253867387
77.16	549.350525697539	549.350279723503	549.351534577424	549.356721480796
77.26	549.348572789049	549.348867577054	549.350218535533	549.355183399244
77.36	549.346619880559	549.347533857591	549.348903298871	549.353649051977
77.46	549.344666972068	549.34614159943	549.347588867438	549.352146008534
77.57	549.343714618232	549.344781762083	549.346283549717	549.350684175398
77.67	549.342762264396	549.343363386037	549.344967726989	549.349253646087
77.77	549.34180991056	549.341886471292	549.343666014812	549.347835089564
77.93	549.340165430214	549.340461252498	549.34236484208	549.346419293989
78.03	549.338520949868	549.339150650248	549.341098755429	549.345013112101
78.14	549.336876469523	549.337954664543	549.339845974101	549.343616543899
78.24	549.335231989177	549.336782335866	549.338606498095	549.342259004342
78.34	549.334539862668	549.335666048719	549.337391479669	549.340949922674
78.44	549.333847736158	549.334519225481	549.336182245216	549.339679869651
78.54	549.333155609649	549.333467707334	549.334994765249	549.338429385056
78.65	549.332463483139	549.332511494278	549.333840350003	549.337189673653
78.75	549.331175232291	549.331596393192	549.332707310766	549.33595483322
78.85	549.329886981443	549.330776597198	549.331582720692	549.334730765978
78.95	549.329290857105	549.330028449266	549.330480150888	549.333536958842
79.05	549.328694732766	549.329191778622	549.329369970602	549.332366559073
79.16	549.328098608427	549.328266585266	549.328252179836	549.331219566671
79.26	549.327502484089	549.3272528692	549.327146397307	549.330074054106
79.36	549.32690635975	549.326259016665	549.326060144365	549.328930021379
79.46	549.325240483414	549.32518777748	549.324972445478	549.327772384766
79.57	549.323574607079	549.324073481236	549.323888305668	549.32661173587
79.67	549.321908730743	549.322863689561	549.322807724932	549.325467868135
79.83	549.320838978746	549.321612595579	549.321727563942	549.324346683781
79.94	549.319769226749	549.320266006166	549.320636133985	549.323242280588
80.04	549.318699474752	549.318823921324	549.319552108665	549.32214438348
80.15	549.317052900684	549.317428403044	549.318480237389	549.321044436869
80.25	549.315406326615	549.316131889697	549.317431830393	549.319948151862
80.35	549.313759752547	549.314934381284	549.31638726896	549.318855528462
80.45	549.312113178478	549.313746812976	549.315346553089	549.317778996306
80.56	549.311536356407	549.312666434954	549.314325986363	549.316733639118
80.66	549.310959534335	549.311595997038	549.313318164363	549.315708865294
80.76	549.310382712264	549.310640375967	549.312323087087	549.314693676629
80.93	549.309422301423	549.309764700035	549.31134806123	549.313675829924
81.03	549.308461890583	549.309003840948	549.31040060814	549.31265912309
81.14	549.307501479743	549.308357798707	549.309462054213	549.311643556125
81.24	549.307117890974	549.307707303154	549.308543709685	549.310645748937
81.34	549.306734302205	549.306999915917	549.3076168463	549.309659990416
81.44	549.306350713436	549.306235636998	549.306681464058	549.308686280561
81.55	549.305967124667	549.305484209809	549.305749251673	549.307712189735
81.65	549.304764494086	549.304671176004	549.304808821444	549.306723240252
81.75	549.303561863505	549.303870993928	549.303862661909	549.305727541438
81.87	549.302359232925	549.303031225212	549.302910773067	549.304725093293
81.97	549.301540191113	549.302117993364	549.301960676267	549.303738045496
82.07	549.300721149301	549.301096426679	549.30100485016	549.302762600138
82.18	549.299902107489	549.299966525155	549.300034398588	549.301798757221
82.28	549.299083065678	549.298877205487	549.29907029708	549.300838452425
82.39	549.297507793692	549.297759719477	549.298115135614	549.299868882337
82.49	549.295932521707	549.296682815322	549.297183742231	549.298897534384
82.59	549.294357249722	549.295611621315	549.296264428221	549.297924408566
82.7	549.293601019549	549.294598934967	549.295373253225	549.296973411812
82.83	549.292844789376	549.293570297929	549.294488524414	549.296036434798
82.94	549.292088559202	549.292525710203	549.293621552026	549.295113477525
83.04	549.291332329029	549.291602668183	549.292772336061	549.294194633509
83.14	549.29033782964	549.290779511033	549.291936204573	549.293274889176
83.24	549.289343330252	549.290077899588	549.291126725665	549.292356603626
83.35	549.288348830864	549.289423375503	549.290322923807	549.291446629596
83.45	549.288110561649	549.288803930704	549.289539627044	549.290557770502
83.55	549.287872292434	549.288150816992	549.288745282347	549.289682538917
83.65	549.287634023219	549.287464034368	549.287947411064	549.28882093484
83.76	549.287395754004	549.286786904508	549.287146013197	549.287963529026
83.86	549.286269165797	549.286038671139	549.28632930391	549.287096251233
83.96	549.28514257759	549.285300090534	549.285503390987	549.286227896697
84.07	549.284015989384	549.284502414494	549.284668274428	549.285358465421
84.17	549.283127670392	549.283667303857	549.283828626178	549.284498873199
84.27	549.282239351401	549.282731851964	549.282967162443	549.283646760933
84.37	549.281351032409	549.281696058813	549.282099942866	549.282795275883
84.48	549.280462713417	549.280721436949	549.281226967448	549.28194441805
84.58	549.279574394426	549.279807986372	549.280364961172	549.281085645695
84.68	549.278232371381	549.278914461258	549.279497506533	549.280214466699
84.84	549.276890348337	549.278060446594	549.278633499689	549.279335373181
84.94	549.276436644285	549.277300581153	549.277790358658	549.278473026986
85.05	549.275982940232	549.276554108663	549.276940137682	549.277618632878
85.15	549.275529236179	549.275821029125	549.276097664803	549.276772190855
85.25	549.275075532126	549.275101342539	549.275262940021	549.275927798698
85.36	549.274334535602	549.274451423052	549.274442941998	549.275069475367
85.46	549.273593539077	549.273897388163	549.273627244278	549.274200065343
85.56	549.272852542552	549.2733584816	549.272815846861	549.273325279736
85.66	549.272111546028	549.272757160252	549.272008749745	549.272453660284
85.76	549.271824253556	549.272134669941	549.271209592189	549.271589699107
85.87	549.271536961084	549.271449764845	549.270414149978	549.270728904085
86.03	549.271249668612	549.270754679959	549.269622423113	549.269860683614
86.14	549.270109401923	549.269971872173	549.26882821435	549.268964297161
86.24	549.268969135234	549.269178884596	549.26803342063	549.268048190014
86.34	549.267828868546	549.268375717229	549.267238041954	549.267116160082
86.44	549.266975894329	549.267488768629	549.266447711507	549.266184188402
86.55	549.266122920112	549.266491921298	549.265646349527	549.265249430496
86.65	549.265269945896	549.265385175237	549.264851374032	549.264306175254
86.75	549.264416971679	549.264323616666	549.264062785024	549.263354422674
86.85	549.262920793171	549.263248772469	549.263273227554	549.262371238521
86.95	549.261424614663	549.262219115762	549.262490641527	549.261362991153
87.06	549.259928436155	549.261208529049	549.261715026942	549.260337789895
87.16	549.259285231863	549.260245745007	549.260963108784	549.259316375282
87.27	549.258642027572	549.259253220526	549.260201246075	549.258290302024
87.37	549.25799882328	549.258230955607	549.259429438816	549.257255772213
87.48	549.257355618989	549.257295896484	549.258656583165	549.256212785848
87.58	549.256175499945	549.256399232725	549.257882597957	549.25514617927
87.68	549.254995380902	549.255589774761	549.257100592915	549.254061268467
87.84	549.253815261858	549.254789979483	549.256310568037	549.252965540865
87.94	549.253278347106	549.2540339471	549.255525135174	549.251881930702
88.04	549.252741432354	549.253263204494	549.254705666939	549.25080406962
88.14	549.252204517603	549.252477751664	549.253857796518	549.249723848292
88.25	549.251667602851	549.251775209476	549.252981523911	549.24864126672
88.35	549.250862586106	549.25113120502	549.252088508209	549.247553670427
88.45	549.250057569362	549.250570111206	549.251184006313	549.246473092826
88.55	549.249252552618	549.250033454915	549.250259122067	549.245401893018
88.65	549.248984450626	549.249521612449	549.24932438321	549.244355234663
88.75	549.248716348633	549.248985773376	549.248344912595	549.243327801772
88.85	549.248448246641	549.248425937697	549.247337435206	549.242312106919
88.96	549.248180144649	549.247890851228	549.246301951044	549.241308150104
89.06	549.247379267224	549.247332079839	549.245254029068	549.240354758636
89.16	549.246578389798	549.24679805766	549.24419848267	549.23945720752
89.27	549.245777512373	549.246239974259	549.243135311849	549.238624291993
89.37	549.24524473694	549.245603773851	549.242069773507	549.237858666529
89.48	549.244711961507	549.244865083527	549.240963803808	549.237148297719
89.58	549.244179186074	549.244023903286	549.239830014601	549.23649082646
89.68	549.243646410641	549.24317710139	549.238668405884	549.235886252752
89.84	549.242250919573	549.242246249145	549.237486411073	549.235326034856
89.94	549.240855428505	549.241309775244	549.236284221176	549.234873478961
90.04	549.239459937437	549.240343306779	549.235061836192	549.234528585066
90.15	549.238597221802	549.239274660393	549.233829702699	549.23425701798
90.25	549.237734506168	549.238055401953	549.232557871866	549.2340535027
90.35	549.236871790533	549.236685531461	549.231256871435	549.233909243988
90.45	549.236009074898	549.235321906305	549.229926701404	549.233824241844
90.56	549.233819566887	549.233843908996	549.228574153172	549.233785359709
90.66	549.231630058876	549.232372157022	549.227212630427	549.233854062411
90.76	549.229440550865	549.230858216254	549.225842133169	549.234033194429
90.86	549.228113758489	549.22926762268	549.224479577391	549.234331297502
90.96	549.226786966114	549.227521947606	549.2231080471	549.234685065442
91.07	549.225460173738	549.225621191031	549.221751373171	549.23509449825
91.17	549.224133381362	549.223806587934	549.220409555603	549.235555103806
91.28	549.221564769226	549.221965245609	549.219077747242	549.236054586864
91.38	549.218996157091	549.220210056762	549.217769769755	549.236636239294
91.48	549.216427544956	549.218462592697	549.216485623142	549.237308506384
91.59	549.215185725196	549.216691366024	549.21525132294	549.238084524693
91.69	549.213943905437	549.214775759252	549.214128193488	549.238902829393
91.84	549.212702085677	549.212715772382	549.213126681365	549.239760576006
91.94	549.211460265918	549.210737190825	549.212246786569	549.240657764531
92.04	549.208545292463	549.2086879097	549.211455702165	549.24157782909
92.14	549.205630319009	549.206720033887	549.210762404215	549.242553118743
92.24	549.202715345554	549.204712945898	549.210166892719	549.243590001848
92.35	549.201042191859	549.202689118901	549.209693517083	549.244700773652
92.45	549.199369038163	549.20053566019	549.209317927901	549.245842142286
92.55	549.197695884468	549.198252569767	549.20916549625	549.247005662461
92.65	549.196022730773	549.196144057393	549.20923622213	549.248191334177
92.75	549.193354962166	549.194119703531	549.209423263411	549.249389309762
92.85	549.19068719356	549.192269927718	549.209735675769	549.250617052892
92.96	549.188019424954	549.190481837249	549.210173459205	549.251879879555
93.06	549.187024810043	549.188907537006	549.210769420653	549.25319435563
93.16	549.186030195132	549.187481037797	549.211490753179	549.254528132057
93.27	549.185035580221	549.186202339621	549.212459181242	549.255874840477
93.37	549.18404096531	549.185252281554	549.213674704842	549.257234480888
93.47	549.1830463504	549.184630863596	549.21513732398	549.258607053293
93.58	549.182999008076	549.184424201435	549.216740241551	549.260006054376
93.68	549.182951665752	549.184394074502	549.218464883581	549.261424759676
93.85	549.183898938339	549.185035841761	549.220330752324	549.262873016866
93.95	549.184846210927	549.186259083674	549.222318345528	549.264333362268
94.05	549.185793483514	549.188063800241	549.224513398067	549.265800479895
94.16	549.186740756101	549.190449991462	549.226915909943	549.267274369748
94.26	549.192142362388	549.193650365386	549.229613221031	549.268799134138
94.36	549.197543968675	549.197259982584	549.232396266995	549.270330935598
94.46	549.202945574962	549.20118842352	549.235265047834	549.271875049131
94.56	549.208347181248	549.205435688193	549.23821956355	549.273431474737
94.66	549.212801514948	549.210418498124	549.241241240169	549.27498671573
94.76	549.217255848648	549.216222969003	549.244412715489	549.276547496572
94.87	549.221710182347	549.222039221975	549.247733989508	549.278113817262
94.97	549.226164516047	549.227867257039	549.251205062228	549.2796856778
95.07	549.236150059057	549.234209911407	549.254848653856	549.281313927831
95.18	549.246135602066	549.240564347868	549.258556309309	549.282952344643
95.28	549.251666811376	549.246611742684	549.262240688709	549.284556825925
95.39	549.257198020687	549.253200776655	549.265989131934	549.286171209144
95.49	549.262729229997	549.26033144978	549.269836223912	549.287790219298
95.59	549.268260439307	549.268003762059	549.273781964643	549.289413856386
95.7	549.273791648617	549.275212039072	549.277826354129	549.291042120408
95.84	549.284204013014	549.282400022192	549.282001037467	549.292722277166
95.94	549.294616377412	549.289528909473	549.286210305734	549.29441913495
96.04	549.305028741808	549.296598700915	549.290454158931	549.296132693761
96.14	549.309909896895	549.303391164665	549.294624141972	549.297812103955
96.24	549.314791051982	549.310409137931	549.298836864703	549.299503588242
96.35	549.319672207069	549.317652620715	549.303073753149	549.30120714662
96.45	549.324553362156	549.324234130273	549.307334807312	549.302922779091
96.56	549.332565176155	549.330438271961	549.31164682773	549.304679274415
96.66	549.340576990154	549.335980440423	549.315948428935	549.306457931214
96.76	549.348588804154	549.34136347287	549.320239610927	549.308258749488
96.87	549.351719463067	549.346288546232	549.324424664783	549.310034463434
96.97	549.354850121979	549.351199401882	549.328512484044	549.311820264763
97.07	549.357980780892	549.356096039819	549.33250306871	549.313616153475
97.17	549.361111439804	549.360409249333	549.336396418783	549.315422129569
97.27	549.365836200055	549.364283948727	549.34021563639	549.317252375278
97.37	549.370560960306	549.367575219697	549.343948038617	549.319107673298
97.48	549.375285720557	549.370726803615	549.347593625462	549.320988023629
97.58	549.376879821896	549.373524023897	549.351091011456	549.32286463751
97.69	549.378473923234	549.376251485898	549.354493829221	549.324756216321
97.85	549.380068024573	549.378909189618	549.357693623671	549.32666276006
97.95	549.381662125911	549.381207298451	549.360690394806	549.328584268727
98.05	549.384025443738	549.383215741169	549.363586040683	549.33052628959
98.15	549.386388761565	549.384864588999	549.366365478628	549.332491054317
98.25	549.388752079392	549.386438447296	549.369028708638	549.334478562908
98.36	549.389521295881	549.387830206188	549.371544473827	549.33647463313
98.46	549.39029051237	549.389184783976	549.373941926983	549.338478482287
98.56	549.391059728859	549.390502180662	549.376125359183	549.34049011038
98.67	549.391828945348	549.391642538701	549.378094770427	549.342509517407
98.77	549.393014054552	549.392643666522	549.379866068325	549.344534344134
98.87	549.394199163756	549.393467755696	549.381539553199	549.346560472811
98.98	549.39538427296	549.394259724527	549.383115225052	549.348578524501
99.08	549.395800165676	549.394952075994	549.384578001207	549.350582951936
99.19	549.396216058391	549.395614738869	549.385938591905	549.35257152345
99.29	549.396631951107	549.39624771315	549.387135611679	549.354544239042
99.39	549.397047843822	549.396775381982	549.388169060528	549.356501098713
99.5	549.397490485791	549.397200177114	549.389041567047	549.358443397848
99.6	549.397933127761	549.397519666796	549.389848315663	549.360326769289
99.7	549.39837576973	549.397803779799	549.390589306377	549.362151213038
99.84	549.398402518984	549.397978762668	549.391256384429	549.363919088329
99.94	549.398429268237	549.398082423833	549.39185453407	549.365634512912
100.04	549.398456017491	549.398114763291	549.392352498411	549.367306865723
100.15	549.398482766745	549.398070917543	549.392750277453	549.368936146763
100.25	549.398114120701	549.397914941563	549.39304449078	549.370518486758
100.35	549.397745474657	549.397682780376	549.39330427671	549.372057800512
100.46	549.397376828612	549.397412242411	549.393529635242	549.373499323578
100.56	549.396981433314	549.397091140552	549.393720041882	549.374841760568
100.67	549.396586038016	549.396721906547	549.393871924215	549.376129478641
100.77	549.396190642718	549.396304540397	549.393970199562	549.377362477796
100.87	549.39579524742	549.395910932157	549.394014867925	549.378540758034
100.98	549.395292543079	549.395531326458	549.394006995713	549.379660301307
101.08	549.394789838738	549.395175478669	549.393979943913	549.380722170082
101.18	549.394287134398	549.394845820539	549.393933712526	549.381678036089
101.28	549.394179825355	549.394558024904	549.393876054401	549.382531768602
101.39	549.394072516312	549.394276146735	549.393786389717	549.383279452818
101.49	549.39396520727	549.394000186034	549.393656563716	549.383975853183
101.59	549.393857898227	549.393749653535	549.393486576398	549.384620969699
101.7	549.393527595068	549.393504277046	549.393276152239	549.385209003615
101.84	549.393197291909	549.393284328759	549.393044746351	549.385742162793
101.95	549.39286698875	549.393053863647	549.392792358733	549.386189450611
102.05	549.392643994633	549.392807937449	549.392521093483	549.386554885116
102.16	549.392421000517	549.392536794798	549.392230887382	549.386837403843
102.26	549.3921980064	549.392240435693	549.391921215934	549.387085335058
102.36	549.391975012284	549.391959404519	549.391592079138	549.387298678763
102.47	549.391590322251	549.391679001647	549.391253133458	549.387479887068
102.57	549.391205632219	549.391413926707	549.390915704161	549.387630560925
102.67	549.390820942187	549.391154424331	549.390579791247	549.38773491715
102.84	549.390659246272	549.390901771941	549.39024976715	549.387798754494
102.94	549.390497550356	549.390635697345	549.389921349605	549.387819865096
103.04	549.390335854441	549.390356200543	549.389602291461	549.387829245576
103.14	549.390174158526	549.390092680792	549.389292592719	549.387826895937
103.25	549.389803520142	549.389826143323	549.388986115589	549.387811306672
103.35	549.389432881759	549.389575582905	549.388687481478	549.387784546519
103.45	549.389062243376	549.389320727346	549.388396690386	549.387738999474
103.55	549.388853300908	549.389016805773	549.38811691282	549.387672213423
103.66	549.388644358441	549.388649118558	549.387839125062	549.38758258742
103.76	549.388435415973	549.3882176657	549.387565431211	549.387485904643
103.86	549.388226473505	549.38776043674	549.387295831267	549.387382165094
103.96	549.387363355523	549.387217961175	549.387017408089	549.387265025856
104.07	549.386500237541	549.386649709507	549.3867352358	549.387140963913
104.17	549.385637119559	549.386040982108	549.3864493144	549.387005861517
104.27	549.384982944044	549.385420236	549.386163740798	549.386861228172
104.37	549.38432876853	549.384768476414	549.38586730672	549.386704995141
104.48	549.383674593015	549.384085703349	549.385564384597	549.386544778428
104.58	549.383020417501	549.383490857809	549.385254974431	549.386380578034
104.69	549.382470326769	549.382993402045	549.384946970309	549.386210785708
104.83	549.381920236038	549.382583873805	549.384636227255	549.386034370909
104.93	549.381370145306	549.38224327832	549.384322745269	549.385851068792
105.04	549.381474230089	549.382031504149	549.384019351321	549.385667222275
105.14	549.381578314871	549.381889080791	549.383721245092	549.385476354371
105.25	549.381682399654	549.381816008247	549.383431597089	549.385282582831
105.35	549.381786484437	549.381793362009	549.383150407312	549.385085907654
105.45	549.381895167868	549.381821560138	549.382884877298	549.384887031408
105.55	549.382003851298	549.381900184574	549.382630544442	549.38468590856
105.65	549.382112534729	549.381969764816	549.382387408745	549.384486453917
105.75	549.382117133377	549.381993700999	549.382153429328	549.384290275728
105.85	549.382121732025	549.381981455376	549.38193175457	549.384098404535
105.96	549.382126330673	549.381933027947	549.381726481381	549.383911105182
106.06	549.382130929321	549.381847582593	549.381537609762	549.38372837767
106.17	549.381837014235	549.381697981703	549.38135125985	549.383549080854
106.27	549.381543099149	549.381511362889	549.38117011435	549.383376170317
106.38	549.381249184063	549.381297188404	549.380994173259	549.383210708524
106.48	549.38095067033	549.381022069311	549.38082334641	549.383051992908
106.58	549.380652156596	549.380686423668	549.380657989479	549.382900069001
106.69	549.380353642862	549.380290251475	549.380510929438	549.382751021997
106.85	549.380055129128	549.379887827958	549.380382166285	549.382604851897
106.95	549.379393935731	549.379446182236	549.380263481157	549.382459704074
107.05	549.378732742334	549.378998285189	549.380157888507	549.382319169416
107.15	549.378071548937	549.378544554876	549.380065388336	549.382185455785
107.25	549.377708869273	549.37814934338	549.379991833854	549.382059704326
107.35	549.37734618961	549.377785513088	549.379926146007	549.381938959456
107.46	549.376983509947	549.377453064001	549.379866283917	549.381823713515
107.57	549.376620830283	549.377217937876	549.379812247584	549.381713966503
107.67	549.3766675098	549.377117349183	549.379771798151	549.381613771482
107.77	549.376714189317	549.377114083451	549.379724081996	549.38151907539
107.87	549.376760868834	549.37718100307	549.37966909912	549.381431479176
107.98	549.377170228015	549.377356213686	549.379613960887	549.381352837468
108.08	549.377579587195	549.377606744422	549.379552857121	549.381278678678
108.19	549.377988946376	549.377932595277	549.379485697651	549.381206794946
108.29	549.378398305556	549.37825933731	549.379412482478	549.38113718627
108.39	549.378864147208	549.378592105291	549.379339544944	549.381070411883
108.5	549.379329988859	549.378925764449	549.379267818429	549.381004357748
108.6	549.379795830511	549.379227343906	549.379197302933	549.380941092601
108.71	549.379852312982	549.379460860183	549.379119971804	549.380876563382
108.84	549.379908795453	549.379663527749	549.379047444992	549.380814655396
108.94	549.379965277924	549.379835346606	549.378985575707	549.380753767694
109.04	549.380021760395	549.379966047212	549.37893436395	549.380693900275
109.15	549.380091783766	549.380056860559	549.37889277404	549.380636067906
109.25	549.380161807136	549.380106555656	549.378860630639	549.38058013652
109.35	549.380231830507	549.380152346974	549.378837933746	549.3805325831
109.45	549.380245371406	549.38016487083	549.378823575863	549.380492848415
109.56	549.380258912306	549.380149261996	549.378822102968	549.380460307645
109.66	549.380272453205	549.380105520471	549.378840626425	549.380432892051
109.76	549.380285994105	549.380031184274	549.378879146235	549.380410601635
109.86	549.380033016977	549.379902024492	549.378928843257	549.380390965359
109.97	549.379780039849	549.379742270038	549.378989090123	549.380376622015
110.07	549.379527062721	549.379557055682	549.379062965957	549.380366541062
110.17	549.379260544694	549.379351183213	549.379150205251	549.38036058843
110.27	549.378994026667	549.379125883621	549.379251073514	549.380366632105
110.37	549.37872750864	549.378881156909	549.379357544095	549.380378195101
110.48	549.378460990613	549.378665460897	549.379469616993	549.380395277419
110.58	549.378260833172	549.378484828367	549.379585154919	549.380419720146
110.68	549.378060675731	549.378333226539	549.379694001191	549.380450866246
110.84	549.37786051829	549.378211886402	549.379796155808	549.380488670189
110.94	549.377926878876	549.378161696708	549.379896844614	549.380535770768
111.05	549.377993239462	549.378158428543	549.379990841766	549.380580429344
111.15	549.378059600048	549.378202081909	549.380073960641	549.38062367646
111.25	549.378125960635	549.378280591245	549.380146201237	549.380665512117
111.35	549.378375579441	549.378410616387	549.380211156853	549.380700016835
111.45	549.378625198247	549.378575497499	549.380272928621	549.380725376177
111.55	549.378874817054	549.378751005669	549.38033151654	549.380744545724
111.66	549.379058075274	549.378947050151	549.380385619422	549.380756868441
111.76	549.379241333494	549.379169663726	549.380438282582	549.380766726958
111.86	549.379424591714	549.379418846395	549.380489240514	549.380774166806
111.97	549.379607849934	549.37966127848	549.380538493217	549.380779187984
112.07	549.379966470546	549.379912902018	549.380589479169	549.3807926266	stripping
112.42	549.380325091157	549.380172050912	549.380637522503	549.380812746392
112.57	549.380683711769	549.380444757942	549.380682623219	549.380843138247
112.67	549.38085907416	549.380714363271	549.380721188019	549.380881987728
112.78	549.381034436551	549.380997526736	549.380757142422	549.380930835329
112.88	549.381366834274	549.381308524277	549.380798791396	549.380988280275
112.99	549.381699231996	549.381601195883	549.380843055817	549.381052767759
113.09	549.382031629718	549.381867455144	549.380889935685	549.381120572187
113.25	549.382364027441	549.382107302059	549.380955012696	549.38119169356
113.35	549.382696425163	549.382337396466	549.381038286848	549.381262078817
113.45	549.382853460494	549.38254179633	549.381136319665	549.381329991695
113.56	549.382921545302	549.382699805397	549.381253150384	549.381397853344
113.66	549.382989630109	549.382819510078	549.381389221946	549.381462953574
113.76	549.383057714917	549.382900910373	549.381544534351	549.381525292386
113.86	549.383125799725	549.382942465981	549.381719087599	549.381585143722
113.96	549.383036849201	549.382929900964	549.381886555461	549.381640952778
114.06	549.382947898678	549.382893433297	549.38205001706	549.381693715126
114.16	549.382858948154	549.382849235801	549.382209472396	549.381743430766
114.33	549.382753054328	549.382795768177	549.382349273062	549.381808635107
114.44	549.382647160501	549.382734570725	549.382466157979	549.381893548967
114.54	549.382541266675	549.382665643444	549.382560127149	549.381998172345
114.64	549.382524323372	549.382600476929	549.382632924698	549.382121820354
114.74	549.382507380069	549.382530984768	549.382691485824	549.382263612296
114.84	549.382490436767	549.382457166961	549.382735810529	549.382423414101
114.94	549.382473493464	549.382382104109	549.382765898812	549.382676576575
115.05	549.382336960837	549.382294924455	549.382797427044	549.383021915664
115.15	549.38220042821	549.382206499756	549.382829301639	549.383461174655
115.26	549.382063895583	549.3821087436	549.382861522594	549.383994353546
115.36	549.381944306258	549.382074207701	549.382894422132	549.384602916929
115.47	549.381824716934	549.382101351759	549.382930718814	549.385286697048
115.57	549.38170512761	549.382190175774	549.38297041264	549.386048332695
115.67	549.381585538285	549.382362423258	549.383010424487	549.38688782387
115.77	549.382247074506	549.382689105626	549.383058692404	549.38793685645
115.87	549.382908610727	549.383099211465	549.383099900202	549.389187830588
115.97	549.383570146948	549.383591200473	549.383134047883	549.390565395478
116.08	549.384351272494	549.384092391286	549.383163480336	549.392070735173
116.25	549.385132398039	549.384591912147	549.383192391623	549.393702665621
116.35	549.385913523584	549.385089763056	549.383222525872	549.395460529786
116.46	549.386694649129	549.385443921186	549.383253883084	549.397344327669
116.56	549.386556690332	549.385570833416	549.383268984511	549.399546405373
116.67	549.386418731534	549.385554052867	549.383285851417	549.402073223951
116.77	549.386280772737	549.385382707783	549.383307562924	549.404924783404
116.87	549.385361688394	549.38501999448	549.383318802845	549.407969397854
116.97	549.384442604051	549.384536924371	549.38337192697	549.411214801219
117.07	549.383523519708	549.383933497457	549.383467267519	549.41465917906
117.17	549.382604435365	549.383376819982	549.383604824492	549.418583950425
117.34	549.382061636049	549.382901099674	549.383788875553	549.422992840907
117.44	549.381518836733	549.382472128806	549.384010298437	549.427882781949
117.55	549.380976037417	549.382160918789	549.384269093144	549.433253773551
117.65	549.381352322443	549.382048507448	549.384732505076	549.438913469607
117.76	549.381728607471	549.382051341661	549.385382512973	549.444852770272
117.86	549.382104892497	549.382169421429	549.386221461723	549.451069939286
117.96	549.382481177524	549.382334331291	549.387249351327	549.457564976649
118.06	549.382829794277	549.382543555951	549.388428599667	549.464663328587
118.16	549.383178411029	549.382799610705	549.389759417038	549.472367083482
118.28	549.383527027782	549.383018942431	549.39124180344	549.480394822287
118.39	549.383499359508	549.383181718325	549.392868380734	549.488741264601
118.49	549.383471691233	549.383322146116	549.394892000549	549.49741013602
118.6	549.383444022959	549.383440225803	549.397297346697	549.506401436543
118.7	549.383416354684	549.383540987983	549.399935195037	549.516037585568
118.8	549.383546810576	549.383638807579	549.402808646042	549.52632014868
118.91	549.383677266469	549.383719309667	549.40591225435	549.537249296555
119.01	549.383807722361	549.383816701978	549.409246019961	549.54882590989
119.11	549.383965846528	549.384105228866	549.41281048539	549.56072454246
119.24	549.384123970694	549.384582375036	549.4170040501	549.57294492032
119.35	549.384282094861	549.385248140487	549.421844735353	549.58548704347
119.45	549.384440219028	549.38607377537	549.42733254115	549.598633389719
119.56	549.386487362843	549.387231008744	549.4332590336	549.612402662232
119.66	549.388534506658	549.388548111551	549.439602489291	549.626776157844
119.77	549.390581650474	549.390714425877	549.446362908222	549.641431624913
119.87	549.392470670123	549.393715576799	549.454094509994	549.656367497854
119.97	549.394359689771	549.397565939241	549.462800395081	549.671585342252
120.08	549.39624870942	549.402265513202	549.472473185344	549.687084277409
120.24	549.405748160303	549.40816269795	549.483262104926	549.703158715783
120.34	549.415247611187	549.4145656361	549.494618987707	549.719733306571
120.44	549.42474706207	549.421474327651	549.506525812424	549.736808049772
120.54	549.434246512953	549.428903147529	549.518982579078	549.754103206436
120.65	549.441856944188	549.437818471036	549.531952248067	549.771600073397
120.75	549.449467375423	549.448392027232	549.546116912665	549.789317353821
120.85	549.457077806657	549.459240101347	549.561477115386	549.807254879951
120.95	549.464688237892	549.47036269338	549.577475536157	549.825573490304
121.06	549.484817817116	549.482897907695	549.594357648466	549.844397136839
121.16	549.504947396341	549.495707639929	549.611885356961	549.863601867596
121.27	549.517466544331	549.508271761756	549.629909437502	549.882885536199
121.37	549.529985692321	549.523131770643	549.649217631076	549.902323493454
121.47	549.542504840311	549.540287666591	549.669809937681	549.921915739361
121.57	549.555023988301	549.559739449599	549.691683256845	549.941661089866
121.68	549.567543136291	549.579210910942	549.714837588568	549.96166998384
121.78	549.600408325191	549.600551690703	549.739026821156	549.982143867235
121.88	549.633273514091	549.622604006183	549.763851470116	550.002881294099
121.99	549.66613870299	549.647951795911	549.789311535448	550.023730525763
122.09	549.6864847439	549.675456955523	549.815717881375	550.044567610266
122.24	549.70683078481	549.706257589381	549.843315981386	550.06551649957
122.35	549.727176825719	549.740353697487	549.87206879588	550.08658492759
122.45	549.775946190425	549.776629938201	549.901895128087	550.108128095821
122.55	549.824715555131	549.812502372996	549.932237657932	550.129864585217
122.66	549.873484919837	549.847971001873	549.963099485889	550.151794395776
122.76	549.922254284543	549.884173929195	549.994480611958	550.173803363034
122.86	549.950677608339	549.922252218264	550.026415922142	550.195690041041
122.97	549.979100932135	549.964055509164	550.059155134278	550.217655875746
123.07	550.007524255931	550.00441592484	550.092698248366	550.239691767304
123.17	550.035947579727	550.043333465294	550.126488926694	550.261842239088
123.33	550.097268640774	550.08379883391	550.161172222932	550.284433011268
123.44	550.158589701821	550.122821327304	550.196140123011	550.307138363674
123.54	550.191487439072	550.162627043315	550.230835306855	550.329603368753
123.64	550.224385176323	550.205799920469	550.266133617873	550.352109445554
123.75	550.257282913575	550.252339958767	550.302035056064	550.374656594076
123.85	550.290180650826	550.302247158209	550.338294147939	550.397248539913
123.96	550.355642747204	550.352500508306	550.375115582361	550.420241198181
124.06	550.421104843582	550.400139612774	550.412010066627	550.443312149482
124.16	550.486566939959	550.44774841014	550.448977600736	550.466461393817
124.26	550.552029036337	550.497906284345	550.486018184688	550.489642842226
124.38	550.584593395464	550.547622532002	550.522705477086	550.51253077454
124.48	550.617157754591	550.599887856498	550.559684531603	550.53545091093
124.59	550.649722113718	550.648781465265	550.596556406258	550.558402977451
124.69	550.710659696198	550.696882742243	550.633558915433	550.58169100879
124.8	550.771597278677	550.741612303491	550.670135721413	550.605034081943
124.9	550.832534861157	550.782970149011	550.706532297689	550.628432196911
125	550.86090808451	550.822997970183	550.742110127415	550.651510735412
125.11	550.889281307863	550.864656163293	550.777653845619	550.674592116846
125.25	550.917654531216	550.907944728341	550.812606132224	550.69767634121
125.36	550.946027754569	550.947704897444	550.846966987232	550.720776520468
125.46	550.996526205009	550.985948054882	550.880951526349	550.744111716274
125.56	551.047024655448	551.020662816376	550.914125921594	550.767462866973
125.67	551.097523105888	551.054809578209	550.946889114945	550.790754621761
125.77	551.119648332974	551.08728574644	550.97868476869	550.813682945953
125.87	551.141773560061	551.120670705011	551.010157394279	550.836528762552
125.97	551.163898787147	551.154964453921	551.04130699171	550.859292071557
126.08	551.186024014234	551.186144224609	551.071488507314	550.881999448981
126.24	551.224393931321	551.215686807076	551.100874346241	550.904811733338
126.34	551.262763848407	551.24211541132	551.129703305235	550.927568086113
126.44	551.301133765493	551.268009421284	551.157975384293	550.95025696093
126.55	551.317378455493	551.292371482324	551.185256755435	550.972535344175
126.65	551.333623145493	551.317212978719	551.2120475813	550.994622297501
126.76	551.349867835493	551.34253391047	551.237709345041	551.016593171714
126.86	551.366112525493	551.365380697578	551.262242046658	551.038454805554
126.96	551.393511541495	551.386767369677	551.28577622469	551.060317637892
127.07	551.420910557496	551.405679897133	551.308093166861	551.082071229858
127.17	551.448309573498	551.424129664225	551.329837926844	551.103707708604
127.34	551.4594638995	551.441317337974	551.350691981304	551.124864789666
127.44	551.470618225502	551.458719708379	551.37101962377	551.145703311559
127.54	551.481772551503	551.47633677544	551.390264516528	551.166231529289
127.64	551.492926877505	551.492140479884	551.408426659578	551.186573394816
127.75	551.511533230725	551.506808278732	551.425585836445	551.206802690588
127.85	551.530139583945	551.519662714963	551.442234445794	551.226845634157
127.95	551.548745937165	551.532180578578	551.458372487623	551.246413967734
128.06	551.556197964384	551.543756645447	551.473804116012	551.265397252449
128.16	551.563649991602	551.555404945208	551.488748043235	551.283905927172
128.27	551.57110201882	551.56712547786	551.50277044131	551.301944590125
128.38	551.578554046038	551.577563329364	551.515871310236	551.319714687258
128.48	551.590502933846	551.587127305228	551.528093053557	551.337260741942
128.59	551.602451821654	551.595408599944	551.539903835249	551.3545299758
128.69	551.614400709462	551.603421243148	551.551303655311	551.371522388831
128.8	551.618897570052	551.610795329411	551.562161986886	551.387838478418
128.9	551.623394430641	551.618208315753	551.572624948155	551.403552027007
129.01	551.627891291231	551.625660202174	551.582374015785	551.41894475263
129.11	551.63238815182	551.632333377658	551.591386323423	551.434016655286
129.24	551.640268079907	551.638535393795	551.599728205726	551.448801230693
129.34	551.648148007993	551.643958698994	551.607767156018	551.463260384912
129.45	551.656027936079	551.649280750276	551.615503174301	551.477071698546
129.55	551.659411003576	551.654304949396	551.622861630225	551.490190648222
129.66	551.662794071073	551.659440101862	551.629930697529	551.502661757313
129.76	551.66617713857	551.664686207674	551.636491663937	551.514486571187
129.86	551.669560206067	551.66942816365	551.642528938126	551.525990810014
129.97	551.675277553462	551.673878177055	551.64808829029	551.537197585477
130.07	551.680994900858	551.677824040625	551.653442473568	551.548083486911
130.17	551.686712248254	551.681780576594	551.65860783611	551.558367591312
130.35	551.689046528153	551.68544023337	551.663518043257	551.568016402962
130.45	551.691380808053	551.689110562545	551.668239429668	551.57706341758
130.56	551.693715087952	551.692791564118	551.67262587716	551.585831054562
130.66	551.697215551833	551.696164840289	551.676686708699	551.594329712366
130.77	551.700716015714	551.699124374331	551.68039905793	551.602547844614
130.87	551.704216479595	551.701670166245	551.683981637129	551.610483905939
130.97	551.707716943476	551.704182054665	551.687443552578	551.617918834687
131.07	551.708883127458	551.706447832329	551.690739034081	551.624829519175
131.24	551.71004931144	551.7086797065	551.693913851833	551.631239071086
131.34	551.711215495421	551.710665643726	551.696863483949	551.63743023711
131.45	551.713176836897	551.712477931053	551.699603521751	551.643410890091
131.55	551.715138178373	551.714044281436	551.702118373917	551.649173157185
131.65	551.717099519848	551.715364694874	551.704554158627	551.654717038391
131.75	551.717894677342	551.716608153982	551.706888601631	551.659871296738
131.86	551.718689834836	551.717880675485	551.709144569283	551.664647478602
131.96	551.71948499233	551.719182259383	551.711322061583	551.669045583982
132.07	551.720280149823	551.720368331586	551.713345637591	551.673284044315
132.17	551.721766020151	551.721501684171	551.715228840698	551.677369698341
132.34	551.723251890478	551.72251952506	551.716958127515	551.68129570732
132.44	551.724737760806	551.723603666942	551.718621671777	551.685060247565
132.54	551.725428473639	551.724681822772	551.720206942598	551.688545007359
132.65	551.726119186473	551.725826279593	551.7217295313	551.691757859547
132.75	551.726809899307	551.727037037408	551.723189437883	551.694698804131
132.85	551.728334367716	551.728264308024	551.724556648198	551.697537099815
132.96	551.729858836125	551.72943229548	551.725814814097	551.700264491595
133.06	551.731383304535	551.730540999778	551.72696393558	551.702880979469
133.17	551.732907772944	551.731704927992	551.728070347304	551.705387193656
133.27	551.73374152852	551.732861288047	551.729120505879	551.707702512969
133.37	551.734575284095	551.734072872019	551.730125681364	551.709833776147
133.47	551.735409039671	551.735188087984	551.731063007407	551.711780983192
133.58	551.736707215586	551.736249155974	551.731938529852	551.713658434145
133.68	551.738005391502	551.737213855958	551.732743142421	551.715461530786
133.79	551.739303567418	551.738082187935	551.733476845112	551.717190273114
133.89	551.739767987758	551.738843893226	551.73416905997	551.718836240939
133.99	551.740232408099	551.739574767793	551.734839746759	551.720363165895
134.1	551.740696828439	551.740274811635	551.735488905478	551.721771047982
134.24	551.741161248779	551.740859584691	551.736100944804	551.723059887199
134.34	551.741655866384	551.741331832166	551.736676456839	551.724305656834
134.44	551.742150483989	551.741688808854	551.737217122811	551.725508057904
134.55	551.742645101593	551.742006310718	551.737745809074	551.72666709041
134.65	551.742675298858	551.742256307013	551.738253409346	551.727778893179
134.75	551.742705496122	551.742481017772	551.738747781828	551.728814568716
134.86	551.742735693387	551.742680442995	551.739228926519	551.729774117021
134.96	551.742765890651	551.742849092269	551.739683300031	551.730657538092
135.06	551.742952170088	551.743001154882	551.740110351185	551.731508825609
135.17	551.743138449524	551.743122441548	551.740507019547	551.732326434203
135.27	551.743324728961	551.743255172296	551.740888896439	551.733110363874
135.37	551.743480811132	551.74339660192	551.74125538976	551.733858423783
135.47	551.743636893304	551.743538935639	551.741607418741	551.73454780123
135.57	551.743792975476	551.743682173451	551.741928635236	551.735178496215
135.68	551.743949057648	551.74379793678	551.742219039244	551.735750508737
135.78	551.74410513982	551.743886225627	551.742479878846	551.736298114947
135.88	551.744145282117	551.743936500002	551.74270888071	551.736820166923
135.98	551.744185424414	551.7439620451	551.742921861557	551.737317812586
136.08	551.744069484539	551.743965416386	551.743115760951	551.737780035253
136.25	551.743953544664	551.743960803149	551.743292179681	551.738208380292
136.35	551.743837604789	551.743948205388	551.743442011464	551.738602847705
136.45	551.743721664914	551.743927623104	551.743565256301	551.73896343749
136.55	551.743789917327	551.743936881026	551.743665198675	551.739315354194
136.66	551.743858169741	551.743959234403	551.74375457512	551.73965677413
136.76	551.743926422154	551.744008872522	551.743833385637	551.7399876973
136.87	551.743994674567	551.744080008828	551.743901630225	551.740299470426
136.97	551.744178866855	551.744183183311	551.743965328834	551.740593241427
137.07	551.744363059143	551.744307855982	551.744021616031	551.740867862383
137.17	551.744547251431	551.744420537334	551.744070491816	551.741134879671
137.33	551.744667791623	551.744515440813	551.744112167755	551.741389853055
137.43	551.744788331815	551.744598352973	551.74415699821	551.741633412754
137.53	551.744908872007	551.744669273814	551.744204983181	551.741865558766
137.64	551.744845219911	551.744702435291	551.744252511054	551.742077359488
137.74	551.744781567815	551.744714582159	551.744299084007	551.742270638605
137.84	551.744717915719	551.744705714418	551.744341641604	551.742445396118
137.95	551.744654263623	551.744687405175	551.744380183845	551.742609504872
138.06	551.744607295205	551.744661171129	551.744411291244	551.742766143653
138.16	551.744560326788	551.744625495582	551.74443522877	551.742915147276
138.26	551.74451335837	551.744597123287	551.744451996426	551.743048260736
138.36	551.744530042048	551.744575073342	551.74446284229	551.743169924268
138.47	551.744546725727	551.744553559194	551.744468063842	551.743279507654
138.57	551.744563409405	551.744532580842	551.744467661081	551.743377010894
138.68	551.744580093083	551.744509104891	551.744463907339	551.743469272729
138.78	551.744522334747	551.744476363884	551.744459452405	551.743549148282
138.88	551.744464576411	551.744441125277	551.744458816361	551.743617374605
138.98	551.744406818075	551.744397602516	551.744461999206	551.743669353476
139.08	551.744332376061	551.744361649593	551.74446867381	551.743701906108
139.25	551.744257934046	551.744334783204	551.744479700383	551.743715197688
139.35	551.744183492032	551.744317003351	551.74449146731	551.743717483221
139.45	551.744109050018	551.744321844944	551.744503974593	551.743708762706
139.56	551.744225685581	551.744366678673	551.74451942329	551.743694661939
139.66	551.744342321146	551.744434133849	551.744534066784	551.743673289063
139.76	551.744458956709	551.744525727169	551.744545631742	551.743644345095
139.87	551.744650034288	551.744629173248	551.744555577813	551.74361497491
139.97	551.744841111866	551.744737704629	551.74455490002	551.743584441458
140.07	551.745032189444	551.744851321311	551.744544846444	551.743557342962
140.17	551.745223267023	551.744935281919	551.744525417085	551.74353367942
140.27	551.745204763332	551.744970533607	551.744491969428	551.743508254639
140.38	551.745186259642	551.744976129221	551.744452224522	551.743483143681
140.48	551.745167755951	551.744945301302	551.744406182368	551.743456801177
140.58	551.744958174682	551.744867844937	551.744350096346	551.743423601333
140.68	551.744748593413	551.744761130813	551.744293681187	551.743385436006
140.78	551.744539012145	551.744625158931	551.744236609759	551.743342604179
140.89	551.744329430876	551.744498034977	551.744178882063	551.743295105851
140.99	551.744198673115	551.744386924723	551.744129588986	551.743240447733
141.09	551.744067915353	551.744284662395	551.744085936889	551.743177849394
141.25	551.743937157592	551.744208618684	551.744047925772	551.743107310834
141.35	551.744015981099	551.744180317978	551.744019665071	551.743035176166
141.45	551.744094804607	551.744180707433	551.743984355341	551.742959370328
141.55	551.744173628114	551.74420978705	551.743943456231	551.742881438689
141.65	551.744252451622	551.744253225283	551.743896967739	551.742801381249
141.76	551.744358462134	551.744313493676	551.743839454835	551.742724304794
141.86	551.744464472646	551.744388120684	551.743770711569	551.742649940148
141.97	551.744570483158	551.744458053465	551.743690737942	551.742576463624
142.07	551.744597670163	551.744481143358	551.743597988395	551.742506368512
142.17	551.744624857168	551.744464556136	551.743501403149	551.742440435243
142.34	551.744652044172	551.7444082918	551.743397235583	551.742378663817
142.44	551.744679231177	551.744307407257	551.743285485698	551.742319906315
142.55	551.744321606424	551.744126919621	551.743171298173	551.742259112001
142.65	551.74396398167	551.743901811779	551.743060758691	551.742200090894
142.75	551.743606356917	551.743639249503	551.74295386725	551.742143473213
142.85	551.743221545159	551.74336443158	551.742850090772	551.742084152168
142.95	551.742836733401	551.743079829556	551.74274378127	551.74202239694
143.06	551.742451921643	551.742785443431	551.742639048181	551.741960031213
143.16	551.742067109885	551.742551238978	551.742535891505	551.741898400301
143.26	551.741986671775	551.74240488653	551.742432884691	551.741840517805
143.36	551.741906233666	551.742318715756	551.742327806248	551.741783370124
143.46	551.741825795556	551.742295198199	551.742220656176	551.741726792072
143.56	551.742130169205	551.742310481256	551.742118979803	551.741675834385
143.67	551.742434542854	551.742329582039	551.74200874855	551.741626687045
143.77	551.742738916502	551.742352500548	551.741888416858	551.741578719833
143.87	551.743043290151	551.74232389612	551.741757984726	551.741525480175
143.98	551.742700473378	551.742184933261	551.741610943212	551.741460560246
144.08	551.742357656606	551.741994447465	551.741455872887	551.741390367871
144.24	551.742014839834	551.741717455844	551.741292773752	551.741314294787
144.34	551.741367649413	551.741360572404	551.741115677696	551.741229327393
144.44	551.740720458992	551.740951467477	551.740940133193	551.74113847929
144.54	551.740073268571	551.740490141062	551.740765607165	551.741041915663
144.64	551.73942607815	551.740094264145	551.740592099613	551.740939636513
144.75	551.739156015436	551.739798121064	551.740433488447	551.740839200975
144.85	551.738885952722	551.73956742748	551.740283924567	551.740736875114
144.95	551.738615890008	551.739429853726	551.740143407972	551.740637219645
145.05	551.738993017715	551.739415577627	551.74002462867	551.740546642395
145.15	551.739370145422	551.739465763689	551.739912439548	551.740458735537
145.26	551.739747273129	551.739580411913	551.739814385934	551.740372762023
145.36	551.740124400836	551.739690953624	551.739730467827	551.740285031399
145.46	551.740186294192	551.739768731154	551.739644923799	551.740192422533
145.57	551.740248187547	551.739842402172	551.739564467992	551.740098056559
145.67	551.740310080903	551.739853131185	551.739489100409	551.740004008538
145.77	551.739994846552	551.739736575144	551.739414090634	551.739902719332
145.87	551.739679612201	551.739527018386	551.739346833329	551.739797922878
145.97	551.739364377849	551.739224460912	551.739281360384	551.739691511035
146.08	551.739049143498	551.738886218058	551.739217671797	551.739582817237
146.24	551.738403263323	551.738482231112	551.739151741425	551.739468567764
146.35	551.737757383147	551.738042558787	551.739082507189	551.739352036336
146.45	551.737111502971	551.737601485418	551.73900996909	551.739236132975
146.56	551.736780857147	551.737232086726	551.738927529567	551.739123978814
146.66	551.736450211322	551.73690570504	551.738829007554	551.739012452719
146.76	551.736119565498	551.736622340363	551.738727093059	551.738899479629
146.86	551.735788919673	551.736442110116	551.738619121836	551.738785059545
146.96	551.735946872406	551.736409432349	551.738514674247	551.73867743398
147.07	551.736104825138	551.736479889013	551.73841013804	551.738571765325
147.17	551.73626277787	551.736624822439	551.738305513215	551.738468450968
147.34	551.736751376427	551.7368628993	551.738207283023	551.738370764627
147.44	551.737239974984	551.737164060885	551.738116539609	551.738275432584
147.54	551.73772857354	551.737528307195	551.738025888312	551.738183235268
147.64	551.738217172097	551.737866802128	551.737948107759	551.738094116081
147.74	551.738580458239	551.738168153646	551.737880740844	551.738006834308
147.85	551.738943744381	551.738443753786	551.737813554663	551.737922630665
147.96	551.739307030523	551.738675896259	551.737746549219	551.737845315169
148.06	551.739181718108	551.738820163013	551.737662835603	551.737766646305
148.16	551.739056405693	551.738920972099	551.737571994181	551.737691461682
148.32	551.738931093278	551.738978323517	551.737480206017	551.737620030479
148.43	551.738941657486	551.739027353763	551.73739013536	551.73755369801
148.53	551.738952221693	551.739055710415	551.737291542565	551.73749156051
148.63	551.738962785901	551.739063393475	551.737191822293	551.73743361798
148.73	551.738973350109	551.739035574634	551.737090974546	551.737376913418
148.84	551.739109226731	551.738983645929	551.736990136368	551.737322687539
148.94	551.739245103353	551.738896215323	551.736886850655	551.737269699627
149.04	551.739380979976	551.738748577974	551.736787600659	551.737214139665
149.15	551.738865146646	551.738481487525	551.736686916294	551.737146908685
149.25	551.738349313315	551.738154190334	551.736597576187	551.737074459262
149.36	551.737833479985	551.737766686401	551.736513399273	551.736996791395
149.46	551.737181770033	551.737295231268	551.736431721304	551.736918967596
149.56	551.73653006008	551.736787299647	551.736355206527	551.73684189163
149.66	551.735878350127	551.73624289154	551.736290596012	551.736765563496
149.76	551.735226640175	551.735780499663	551.736228309393	551.736692996794
149.87	551.734574930222	551.735400124017	551.73616966673	551.736622226807
149.97	551.734309565482	551.735136886895	551.736122243418	551.736557078734
150.07	551.734044200743	551.734968018425	551.736071980811	551.736493727376
150.17	551.734430545955	551.734918879905	551.736031657535	551.736437537762
150.34	551.734816891168	551.734930224977	551.735988382878	551.736382057318
150.45	551.735203236381	551.73500205364	551.735942156839	551.736327286045
150.55	551.735589581594	551.735134365895	551.735895436526	551.736266816115
150.65	551.735603191149	551.735223032098	551.735840913395	551.736196957078
150.76	551.735616800705	551.735301937309	551.735779154922	551.736117285943
150.86	551.735630410261	551.735311835167	551.735719741469	551.736027802709
150.96	551.735644019816	551.735246605401	551.735662673037	551.735933593229
151.07	551.735271284159	551.735071125718	551.73560037423	551.735830832299
151.17	551.734898548502	551.734820518411	551.735538630638	551.735723345123
151.27	551.734525812845	551.734562553598	551.735477442262	551.735614865636
151.38	551.734085754185	551.734291111006	551.735415601128	551.735499049276
151.48	551.733645695526	551.73401231091	551.735354427296	551.735376562607
151.58	551.733205636866	551.733726153308	551.735291463657	551.735247405629
151.68	551.733138313864	551.733501645553	551.735234018757	551.735118542515
151.79	551.733070990862	551.733336156628	551.735169543154	551.734990396256
151.89	551.733003667859	551.733229686532	551.735110815475	551.734862966851
151.99	551.732936344857	551.733194475812	551.735057835721	551.734733133168
152.09	551.732869021855	551.733230524467	551.735010603892	551.734600895208
152.24	551.733145493324	551.733369086541	551.734977650861	551.734404840635
152.34	551.733421964794	551.733545022931	551.734952235559	551.734141565543
152.45	551.733765759265	551.733763934241	551.734935678046	551.733812576886
152.55	551.734109553737	551.734019700199	551.734922767351	551.7334172081
152.65	551.734453348209	551.734312320804	551.734913503473	551.732955459185
152.75	551.734797142681	551.734641796057	551.734900311016	551.732424056419
152.85	551.735135220802	551.734945098203	551.734888318792	551.731822943205
152.95	551.735473298923	551.735222746912	551.73486486026	551.731017981298
153.05	551.735811377044	551.735468621909	551.734829935419	551.7300091707
153.16	551.736149455165	551.735682723195	551.734783544269	551.728797752125
153.26	551.736143738814	551.735837850959	551.734718945743	551.72744513791
153.37	551.736138022464	551.735965259245	551.734642043222	551.725954731961
153.47	551.736132306113	551.736065987389	551.734552836706	551.724331371886
153.58	551.736126589762	551.73614003539	551.734455217106	551.722575057686
153.68	551.736165469969	551.736191457482	551.734350058866	551.720492325022
153.79	551.736204350175	551.736216199432	551.73424406294	551.718081387031
153.89	551.736248946733	551.736221736247	551.734137341412	551.71534230031
153.99	551.73629354329	551.736207548261	551.734018537534	551.712409203104
154.1	551.736338139848	551.736173635472	551.733888971363	551.709282095413
154.25	551.736382736406	551.73611999788	551.733748642901	551.705959736519
154.35	551.736160047229	551.736014228318	551.73359231125	551.70243948003
154.45	551.735937358052	551.735880625489	551.733426054994	551.698459999821
154.56	551.735714668875	551.735718669724	551.733249874132	551.694027748464
154.66	551.735491979698	551.735510321339	551.733063768665	551.689142725961
154.76	551.735224693963	551.735251526102	551.73286686415	551.683998396649
154.87	551.734957408229	551.734946338246	551.732531673455	551.678596547393
154.97	551.734690122494	551.734643355177	551.732051455512	551.672937178193
155.07	551.734224400237	551.734324537211	551.731433564071	551.667018324329
155.17	551.733758677981	551.734007924031	551.730680569988	551.660545424197
155.28	551.733292955724	551.733693515639	551.729792473261	551.653518477796
155.38	551.733094519202	551.733409664968	551.728774514788	551.64593630632
155.48	551.732896082679	551.733094304438	551.727621453671	551.638060235893
155.58	551.732697646157	551.732747434048	551.726067643584	551.629883813943
155.68	551.732499209635	551.732405133165	551.724113084526	551.621407040469
155.78	551.732300773113	551.73206740179	551.721757776497	551.61262991547
155.89	551.731686878918	551.731696471043	551.719121934844	551.603248519198
155.99	551.731072984723	551.731305811101	551.716220446863	551.593270655547
156.09	551.73065752705	551.730861327295	551.713057203466	551.582698289235
156.24	551.730242069377	551.730344979941	551.709628313742	551.571825981867
156.34	551.729826611705	551.729756769039	551.705549767989	551.560653733444
156.45	551.729411154032	551.72909669459	551.700820691764	551.549185369166
156.55	551.728422218484	551.728388159999	551.695429840403	551.537415211034
156.65	551.727433282937	551.727683299619	551.689654104898	551.525079371433
156.76	551.726444347389	551.726964073766	551.683493485249	551.51217851693
156.86	551.725455411841	551.726230482441	551.676947981455	551.498712647523
156.96	551.724881933966	551.724925163582	551.670025739747	551.484985682962
157.06	551.724308456092	551.723010348311	551.662201085686	551.470989819353
157.17	551.723734978217	551.720590305333	551.653474019272	551.456725056695
157.27	551.723161500342	551.717665034646	551.643844540505	551.44219139499
157.37	551.716041582135	551.713639405313	551.633568297512	551.427105880141
157.48	551.708921663927	551.709108548272	551.622774526311	551.41153332839
157.58	551.702375223595	551.704086828996	551.611474471565	551.395476013829
157.68	551.695828783262	551.697289960492	551.599656888611	551.379197824073
157.78	551.68928234293	551.688717942758	551.586738429954	551.362698092557
157.89	551.682735902598	551.678370775796	551.572719095595	551.345976819282
157.99	551.676189462265	551.667438721484	551.557598885533	551.329034004246
158.1	551.656089342874	551.654689627181	551.541629569565	551.311559775477
158.24	551.635989223484	551.641303511174	551.525076906102	551.293688384414
158.34	551.615889104093	551.627280373466	551.507940895146	551.275419831057
158.44	551.602335425035	551.611434936377	551.490349898271	551.257037069502
158.54	551.588781745976	551.593172068968	551.471581819843	551.238475283506
158.65	551.575228066918	551.57249177124	551.45164480609	551.219737876977
158.75	551.561674387859	551.551858348475	551.430538857013	551.200824849914
158.85	551.52853621401	551.529491392057	551.408463310403	551.181408722255
158.96	551.495398040161	551.507171310602	551.385802175963	551.16168339989
159.06	551.462259866312	551.484302973172	551.362555453692	551.141648441268
159.16	551.442675371521	551.459694784737	551.338988902003	551.121613718364
159.27	551.423090876731	551.432114592656	551.314314161522	551.101444979736
159.37	551.40350638194	551.401562396929	551.28853123225	551.081142225387
159.47	551.383921887149	551.371599014791	551.261640114187	551.060705455314
159.57	551.337676167984	551.33980069857	551.233711772287	551.039779283973
159.68	551.291430448819	551.308591195939	551.205260829426	551.018630330275
159.78	551.245184729653	551.276738354254	551.176287285604	550.997258594219
159.88	551.218523505278	551.243299931342	551.147175150523	550.975991555868
159.98	551.191862280904	551.206495518585	551.117108415987	550.954635309332
160.08	551.165201056529	551.166325115984	551.086215443568	550.933190296162
160.25	551.138539832154	551.127636218879	551.054496233269	550.911656516357
160.35	551.081929449072	551.087706176478	551.021886147644	550.889672922137
160.45	551.025319065991	551.049257639574	550.988972425098	550.867538004545
160.56	550.968708682909	551.010510199548	550.955755065631	550.845251763581
160.66	550.938759524201	550.971134837068	550.92275683835	550.82316958479
160.76	550.908810365494	550.928707804464	550.889107064534	550.801024849261
160.86	550.878861206787	550.883229101734	550.855071502598	550.778817556994
160.97	550.84891204808	550.840144030464	550.820650152541	550.756547707989
161.07	550.788682452333	550.796699823647	550.785681278799	550.733874735316
161.17	550.728452856586	550.75564924829	550.750630253856	550.711098445282
161.27	550.668223260839	550.71456855672	550.715497077712	550.688222951329
161.37	550.6379428238	550.673705297287	550.680868988775	550.665609301238
161.47	550.60766238676	550.630336819199	550.645894219393	550.642959003966
161.58	550.57738194972	550.584463122457	550.610956779269	550.620272059514
161.68	550.54710151268	550.541589741067	550.576056668403	550.597548467882
161.78	550.489594948772	550.499241572588	550.541007950783	550.574488271146
161.88	550.432088384864	550.459893719461	550.506078713621	550.551366712918
161.99	550.374581820955	550.420823530895	550.471268956918	550.528183793197
162.09	550.347355694087	550.382780871777	550.437172414732	550.505280078915
162.24	550.320129567218	550.343012975105	550.403014319361	550.482355763763
162.34	550.292903440349	550.301519840877	550.36931743991	550.459406734299
162.44	550.265677313481	550.26325167398	550.336081776379	550.436432990523
162.55	550.216419263336	550.226205572297	550.303139859516	550.41319481931
162.65	550.167161213192	550.192384437945	550.270539678114	550.389910358513
162.75	550.117903163048	550.159035503919	550.238281232175	550.366644424373
162.85	550.095871239772	550.127020837181	550.206898367322	550.343696974815
162.95	550.073839316496	550.093865335291	550.175729460145	550.320792766225
163.05	550.051807393221	550.059568998247	550.14536174905	550.297931798604
163.15	550.029775469945	550.028137630281	550.115795234038	550.275114071952
163.26	549.990000156386	549.997958195912	550.086863039138	550.252148258767
163.36	549.950224842827	549.970643730622	550.058390304858	550.229210036178
163.46	549.910449529268	549.943719131968	550.030377031199	550.20643359903
163.57	549.892706138985	549.9179608483	550.003255216656	550.184058660447
163.67	549.874962748701	549.891365977502	549.976512140715	550.161867082575
163.77	549.857219358418	549.863934519574	549.950741537437	550.139794049173
163.88	549.839475968135	549.838892545478	549.925943406821	550.117839560243
163.98	549.808241586431	549.815013601446	549.90198099741	550.095862109374
164.08	549.777007204727	549.793524141244	549.87853160004	550.073995270741
164.24	549.745772823023	549.772421262758	549.855595214713	550.052432950231
164.35	549.732281831602	549.752478663665	549.833519751041	550.031366475348
164.45	549.718790840181	549.732083308484	549.811897110717	550.010620168961
164.55	549.70529984876	549.711235197216	549.791261139367	549.990059836227
164.65	549.691808857339	549.692387237391	549.77161183699	549.969685477147
164.76	549.669085150094	549.674700091207	549.752848891961	549.949405678692
164.86	549.646361442849	549.659013096468	549.734559603863	549.929304822579
164.96	549.623637735604	549.643713217691	549.716743972697	549.909646881328
165.06	549.61440501978	549.629434484365	549.699666527706	549.890573361346
165.17	549.605172303955	549.614950442723	549.683020012147	549.871950688461
165.27	549.595939588131	549.600261092765	549.667236424517	549.853584956783
165.37	549.586706872307	549.587045110097	549.652315764814	549.835476166313
165.48	549.570957489415	549.574710070438	549.638190443948	549.817557091166
165.58	549.555208106523	549.563848398068	549.624454394077	549.799892252797
165.68	549.53945872363	549.553233639221	549.611107615204	549.782778177532
165.79	549.532942056563	549.543330875073	549.598331140971	549.766306278397
165.89	549.526425389495	549.533300767821	549.585912943861	549.750392173676
165.99	549.519908722427	549.523143317465	549.574200933487	549.73477189085
166.1	549.513392055359	549.514043372563	549.56319510985	549.719445429919
166.25	549.502758565393	549.505626676488	549.552857478432	549.70437203026
166.35	549.492125075426	549.498267485867	549.542836762753	549.689586166353
166.46	549.48149158546	549.491126462897	549.533132962814	549.675387644506
166.56	549.477374762561	549.484516975189	549.523873856401	549.661843690604
166.67	549.473257939662	549.477846598463	549.51491595679	549.64888978319
166.77	549.469141116764	549.471115332719	549.506523793226	549.636229395941
166.87	549.465024293865	549.465071691212	549.498697365708	549.623862528856
166.97	549.457837847602	549.459436617273	549.491407479417	549.611758789626
167.08	549.45065140134	549.454489167569	549.484366413432	549.59994647108
167.18	549.443464955078	549.449636917824	549.477574167753	549.588695138832
167.28	549.440395331714	549.445056024441	549.471111464399	549.578045553504
167.38	549.43732570835	549.440372230792	549.46489758135	549.567963240617
167.49	549.434256084986	549.435585536879	549.459099627499	549.558148393862
167.59	549.431186461623	549.43125405604	549.453717602845	549.548601013241
167.69	549.42593773581	549.427179688053	549.448724488826	549.539299523481
167.79	549.420689009998	549.423560533139	549.443898483698	549.530263736835
167.9	549.415440284186	549.420022334673	549.439239587461	549.521711791159
168	549.413261181738	549.416700450455	549.434807988807	549.513674078761
168.1	549.41108207929	549.413315823816	549.430538143215	549.506122306813
168.25	549.408902976841	549.409868454757	549.42655782847	549.498786909699
168.35	549.406723874393	549.406754543722	549.422867044571	549.491667887422
168.45	549.402964084401	549.403830391844	549.419434797646	549.484749589609
168.55	549.39920429441	549.40123969799	549.416124972677	549.478044303682
168.66	549.395444504418	549.398703405492	549.412937569664	549.471727706772
168.76	549.393863816874	549.396346782225	549.409915316107	549.465821374152
168.86	549.392283129331	549.393971727969	549.407015484505	549.460305493567
168.96	549.390702441787	549.391578242722	549.404306347849	549.454961927163
169.07	549.389121754243	549.38945372422	549.401787906139	549.449790674941
169.17	549.386739910903	549.387525340118	549.399449806268	549.444783804665
169.27	549.384358067563	549.385865922761	549.397179979386	549.439947582254
169.37	549.381976224222	549.384277371927	549.394978425494	549.435415581879
169.48	549.381175068426	549.382903386482	549.392876138465	549.431203453914
169.58	549.380373912629	549.381535707342	549.390842124426	549.427298910936
169.68	549.379572756832	549.380174334507	549.388932414278	549.423526275813
169.79	549.378771601035	549.378964932666	549.38714700802	549.419885548546
169.89	549.377970445238	549.377907501821	549.385485905652	549.416376729135
169.99	549.376459127045	549.376937481752	549.383866909433	549.412991862333
170.1	549.374947808851	549.37597573381	549.382303944113	549.409829392479
170.24	549.374237646454	549.375070258768	549.380812718632	549.406897251809
170.34	549.373527484056	549.374148224279	549.379377524051	549.404189174404
170.44	549.372817321659	549.373209630344	549.378037596401	549.401571586091
170.55	549.372107159262	549.372254476963	549.376792935684	549.399044486871
170.65	549.371123849558	549.371387052998	549.375638186069	549.396605172314
170.75	549.370140539853	549.370632190023	549.374522672485	549.394255339063
170.85	549.369157230148	549.369917055692	549.373446394932	549.392059508573
170.95	549.368173920444	549.369241650006	549.372409353411	549.390017680846
171.05	549.367900773136	549.368612814962	549.371425472674	549.388137811126
171.16	549.367627625828	549.367965990344	549.370505161881	549.386321455075
171.27	549.367354478521	549.367350839297	549.369648421034	549.384568612694
171.37	549.367081331213	549.366767361822	549.368855250131	549.382879283982
171.48	549.366173283489	549.366157839698	549.368073964114	549.381246943554
171.58	549.365265235765	549.365579991147	549.36731701201	549.379718638176
171.68	549.364630335349	549.364994087522	549.36658974965	549.378297072278
171.78	549.363995434932	549.364356020212	549.365886821203	549.376980549216
171.89	549.363360534516	549.363665789216	549.365220635646	549.375704547536
171.99	549.362725634099	549.362923394534	549.364591192979	549.374469067236
172.09	549.362090733683	549.362244272605	549.363998493202	549.373275335088
172.24	549.361243785831	549.361609146391	549.363414044608	549.372121251613
172.34	549.36039683798	549.361012461357	549.362842004991	549.371039308601
172.44	549.359549890129	549.360454217503	549.362282374351	549.370029506051
172.54	549.359337842694	549.359975945335	549.361747601715	549.369098369349
172.65	549.359125795259	549.359519926632	549.3612234083	549.368198851728
172.75	549.358913747824	549.359086161396	549.36072371886	549.367330953189
172.86	549.358701700389	549.358713203705	549.360248533395	549.366491448461
172.96	549.358311588099	549.358384865845	549.35978195146	549.365678574526
173.07	549.357921475809	549.35811733553	549.359327464524	549.364915669673
173.17	549.357531363519	549.35785289454	549.358885072586	549.364201507133
173.27	549.357353298664	549.35757994192	549.358458933439	549.363538186383
173.37	549.357175233809	549.357279200629	549.358048249306	549.362893215635
173.48	549.356997168953	549.356950670669	549.357653020188	549.362266594889
173.58	549.356819104098	549.356626727466	549.357273246084	549.361658324143
173.68	549.356301381291	549.356276493025	549.35690409679	549.361065115209
173.78	549.355783658483	549.355930845343	549.356538307512	549.360505981408
173.88	549.355265935676	549.355570507379	549.35617587825	549.359984148011
173.99	549.354926277724	549.35519636703	549.355820300472	549.359501378035
174.09	549.354586619772	549.35479223658	549.355467608918	549.359034333192
174.24	549.35424696182	549.354358116032	549.355130252615	549.358583013481
174.34	549.353907303868	549.353955761375	549.354808231563	549.358148574179
174.44	549.353399347916	549.353569872791	549.354494885786	549.35772934897
174.55	549.352891391965	549.353215750099	549.354193515244	549.357334936406
174.65	549.352383436014	549.352877205584	549.353904119937	549.356965336487
174.75	549.352215138014	549.352576633836	549.353635789313	549.356623837403
174.85	549.352046840015	549.352283156856	549.353381863413	549.356291425833
174.95	549.351878542016	549.351996774647	549.353146500028	549.355968101775
175.06	549.351710244016	549.351748086843	549.352929699159	549.355653865231
175.16	549.351448628532	549.351528610038	549.352730104844	549.35534535268
175.26	549.351187013047	549.351346827638	549.35253709781	549.355043488059
175.36	549.350925397562	549.351171861649	549.352350678057	549.3547541474
175.47	549.350832080076	549.351009758572	549.352167758245	549.354478997021
175.57	549.350738762591	549.350845218589	549.351985038413	549.354208438368
175.68	549.350645445105	549.3506782417	549.351806010029	549.353942471442
175.78	549.35055212762	549.35052579472	549.351628243606	549.353681096243
175.88	549.350357023653	549.350378624333	549.351449743329	549.353421005328
175.98	549.350161919686	549.350245983855	549.351268347219	549.353165910912
176.09	549.34996681572	549.350112573469	549.351084055277	549.352915812996
176.24	549.349865029239	549.349984679907	549.350898697257	549.352674075098
176.34	549.349763242757	549.349853819762	549.350710591458	549.352439773283
176.45	549.349661456276	549.349719993033	549.350526397841	549.352205876241
176.55	549.349559669795	549.349601706354	549.350352503706	549.351972383972
176.65	549.349433719892	549.34949676305	549.350188435261	549.351741108849
176.76	549.349307769989	549.349407359795	549.350031174831	549.351512290113
176.88	549.349181820086	549.349336277171	549.349880722414	549.351292213909
176.98	549.349157656663	549.349292768496	549.349741361728	549.351084187679
177.09	549.349133493241	549.349267580451	549.349611096959	549.350884499207
177.24	549.349109329819	549.349260713038	549.349493228068	549.350693148493
177.34	549.349209070282	549.349287823595	549.349390184543	549.350510217946
177.45	549.349308810746	549.349337648133	549.349299388841	549.350334480794
177.55	549.349408551209	549.349410186652	549.349214181003	549.350165937039
177.65	549.349508291672	549.349466571987	549.349134561028	549.350006686158
177.75	549.349632195558	549.349509000815	549.349061002709	549.349854915779
177.85	549.349756099444	549.349535276458	549.34898820092	549.349710386659
177.96	549.349880003329	549.34952287094	549.348917985417	549.349566812657
178.06	549.349678154891	549.349442170411	549.348841680995	549.3494209685
178.17	549.349476306452	549.349322788719	549.348765674956	549.349279155823
178.28	549.349274458014	549.349164725865	549.348686667338	549.349141374627
178.38	549.34894870569	549.348954521184	549.348602228654	549.34900930552
178.48	549.348622953365	549.348704125101	549.348514788392	549.348884175274
178.58	549.348297201041	549.348413537615	549.34841979233	549.348765983889
178.69	549.347971448717	549.348141986422	549.348319236282	549.348652631886
178.79	549.347645696393	549.347889471522	549.348213120247	549.348544119263
178.89	549.347327494852	549.34765667935	549.348106423614	549.348438425248
178.99	549.347009293311	549.34745418746	549.347997168572	549.348335475081
179.1	549.347016844093	549.347322217249	549.347891742423	549.348241856981
179.24	549.347024394876	549.347231154869	549.347783757866	549.348151269314
179.35	549.347031945659	549.34718100032	549.347677277905	549.348063712082
179.45	549.347039496442	549.347171753602	549.347572776331	549.347977422266
179.55	549.34716373026	549.347212649395	549.347472541048	549.347894410612
179.65	549.347287964079	549.347293080149	549.347378838375	549.347813521843
179.76	549.347412197897	549.347383432017	549.347289672497	549.347734755959
179.86	549.347536431716	549.347483704999	549.347205043416	549.347659779277
179.96	549.347653114752	549.347570812844	549.347122536789	549.347590612571
180.06	549.347769797788	549.347645441986	549.347039871183	549.347527330601
180.16	549.347886480824	549.347686377328	549.346957046598	549.347466570417
180.27	549.34800316386	549.347693618869	549.346874063034	549.34740833202
180.37	549.347873448913	549.347644766795	549.346782026156	549.347349473487
180.48	549.347743733967	549.34756222092	549.346685293502	549.347292434404
180.58	549.347497335985	549.347436060131	549.34658157717	549.347236127959
180.68	549.347250938002	549.34725577695	549.346473165064	549.347181709429
180.78	549.34700454002	549.347021371378	549.346372536889	549.347129178815
180.89	549.346758142038	549.346732843414	549.346279692644	549.3470768698
180.99	549.346511744055	549.346434992692	549.346196898618	549.347023863611
181.09	549.346033080784	549.346106704186	549.346122030075	549.346967860594
181.24	549.345554417513	549.34577970047	549.346059641238	549.346911160404
181.34	549.345075754243	549.345453981544	549.346009732107	549.346854770829
181.44	549.344843488954	549.345170784786	549.345977134015	549.346801833788
181.54	549.344611223665	549.34490771038	549.345952865648	549.346749909698
181.65	549.344378958377	549.344664758325	549.345936778953	549.346701924928
181.75	549.344146693088	549.344484158675	549.345928873929	549.346657879478
181.85	549.344121640974	549.34438474899	549.345920733875	549.346619824963
181.96	549.344096588859	549.344347691709	549.345908295786	549.346585709768
182.06	549.344071536744	549.344340079685	549.345891559662	549.346556691906
182.17	549.344278749918	549.344383027944	549.345876773891	549.346535071034
182.33	549.344485963092	549.344455421461	549.345857096347	549.346518547494
182.44	549.344693176266	549.344557260235	549.345832527031	549.346503142572
182.54	549.344784808806	549.344640361814	549.345800799655	549.346487711904
182.64	549.344876441347	549.344715233527	549.345768330487	549.346473399854
182.75	549.344968073888	549.344781875375	549.345735267582	549.346455129346
182.85	549.345059706429	549.344819172331	549.345701610938	549.346432900379
182.95	549.344944125796	549.344836533441	549.345663297552	549.346404661339
183.05	549.344828545163	549.344852796264	549.345622999527	549.346372463841
183.16	549.34471296453	549.344888975464	549.345585548194	549.346339905672
183.26	549.344597383896	549.344945071037	549.345549249389	549.346306986832
183.36	549.344792515929	549.345049329592	549.34552248342	549.346276783684
183.46	549.344987647962	549.345173504522	549.345499157882	549.346252416064
183.57	549.345298360628	549.345346940719	549.345481539061	549.346235028335
183.67	549.345609073294	549.345539890036	549.345465541144	549.346223476134
183.78	549.34591978596	549.345752352475	549.345451164129	549.346218986233
183.88	549.346230498625	549.345984328034	549.345442962239	549.346219119146
183.98	549.346541211291	549.346179323503	549.345440935472	549.346223874874
184.08	549.346640274989	549.346318098065	549.345442324753	549.346231157881
184.25	549.346739338688	549.346409385207	549.345446448727	549.346239226674
184.35	549.346838402386	549.34646103969	549.345460932508	549.346248006493
184.45	549.346626753419	549.346444814911	549.345479683689	549.346254420974
184.56	549.346415104451	549.346388957473	549.345508794676	549.34625832121
184.66	549.346203455484	549.346293467378	549.345544202465	549.346259233464
184.76	549.346078208916	549.346204681019	549.34558942075	549.346258013204
184.86	549.345952962348	549.346114743633	549.345642755365	549.346253804962
184.97	549.345827715779	549.34602365522	549.345699652089	549.346247892945
185.07	549.345702469211	549.345959662385	549.345754227318	549.346240277152
185.17	549.34578887161	549.345935557216	549.345810631032	549.346233053119
185.28	549.34587527401	549.345932098897	549.345866979538	549.34622412531
185.38	549.345961676409	549.3459335779	549.345915647723	549.346213814915
185.48	549.346048078808	549.345939994226	549.345956635589	549.346202121933
185.59	549.34606354519	549.345944899147	549.345988552231	549.346188344027
185.69	549.346079011572	549.34595474139	549.346016851556	549.346173657272
185.79	549.346008075555	549.345933989385	549.346047438222	549.346159645782
185.89	549.345937139537	549.345890497895	549.346082006392	549.346147165026
186	549.34586620352	549.34582426692	549.346120556067	549.346137370282
186.1	549.345795267503	549.345735296461	549.346162878446	549.346127704391
186.24	549.345631535571	549.345628047983	549.346207154	549.346117248581	imd
186.47	549.345467803639	549.345510957477	549.346252935971	549.346106921623
186.59	549.345304071707	549.345427232502	549.346300224358	549.34609647709
186.7	549.345140339775	549.345376873058	549.346344188025	549.346088214638
186.8	549.34504754386	549.345366327873	549.346386217874	549.346082836603
186.91	549.344954747945	549.345389148218	549.346424923003	549.346079640649
187.01	549.345250832763	549.345497558872	549.346464479683	549.346084827336
187.11	549.34554691758	549.34565620704	549.3464972628	549.34609454636
187.22	549.345843002397	549.345865092724	549.346523272355	549.346108797721
187.32	549.346139087214	549.346096937395	549.346548600753	549.346130138579
187.43	549.346527967945	549.346353728317	549.346574129335	549.346157436089
187.54	549.346916848677	549.346627029498	549.346598038576	549.34618977148
187.65	549.347305729409	549.346846135351	549.346618634308	549.346227144752
187.75	549.347394546341	549.346983767347	549.346634864066	549.346261627779
187.85	549.347483363274	549.347067204015	549.346652611454	549.346296191491
187.95	549.347572180206	549.347096445354	549.346671876471	549.346330835886
188.06	549.347272116407	549.347062933479	549.346680884025	549.346358065185
188.16	549.346972052608	549.347002021184	549.346687747252	549.346381729689
188.26	549.346671988808	549.346913708468	549.346692466154	549.346401829401
188.4	549.346371925009	549.346852552387	549.346695040729	549.346418364319
188.5	549.346459401119	549.346853783841	549.346705398888	549.346439175984
188.6	549.34654687723	549.34688217193	549.346715941809	549.346460427367
188.7	549.34663435334	549.346973069446	549.346728363656	549.346482118468
188.8	549.347021893249	549.347131356011	549.346748548034	549.346509877756
188.91	549.347409433159	549.347329753098	549.34676554716	549.346537657939
189.01	549.347796973069	549.347568260706	549.346779361033	549.346565459019
189.11	549.348184512978	549.347776417034	549.346791809182	549.346594256152
189.22	549.348325664915	549.347931823174	549.346797572445	549.346621609855
189.32	549.348466816851	549.348056878035	549.34680148196	549.346649959612
189.48	549.348607968787	549.348124303087	549.346803537726	549.346679305424
189.58	549.348361580814	549.348094517662	549.346794750019	549.346703857365
189.69	549.348115192841	549.348002752658	549.346792203424	549.346729548
189.79	549.347868804867	549.347849008076	549.346788272826	549.346756377327
189.89	549.347622416894	549.34767808173	549.346782958228	549.346784345348
189.99	549.347328181448	549.34748562385	549.346780385621	549.346816081767
190.1	549.347033946001	549.347275984204	549.346781493191	549.346852060322
190.2	549.346739710555	549.347084393696	549.346784461412	549.346890161491
190.3	549.346691863082	549.346935513888	549.346794121418	549.34693196929
190.4	549.346644015609	549.346806945874	549.346800379102	549.346975044235
190.51	549.346596168136	549.346698689654	549.346809118067	549.347019386324
190.62	549.346548320663	549.346619444769	549.346820338313	549.347067154759
190.72	549.346525362426	549.346571473877	549.346825042103	549.347116500433
190.82	549.346502404188	549.346552514319	549.346830366524	549.347167176918
190.92	549.346479445951	549.34654016719	549.346836311577	549.347219184215
191.03	549.346504335187	549.346515302884	549.346843815447	549.347272968979
191.13	549.346529224423	549.346473571633	549.346855807449	549.347328759812
191.23	549.346554113659	549.346414973435	549.346864688759	549.347386556713
191.4	549.346579002894	549.346334982976	549.346870459379	549.347446780664
191.5	549.346345619014	549.346210120881	549.346873318102	549.347506874505
191.6	549.346112235134	549.346063866524	549.346872445503	549.347569395396
191.71	549.345878851254	549.345891870135	549.346867841581	549.347632184137
191.81	549.345620578138	549.345735848499	549.346863215797	549.347695913071
191.91	549.345362305022	549.345598064272	549.346859056174	549.347760828625
192.02	549.345104031906	549.345478517455	549.34686019385	549.347826930801
192.12	549.34484575879	549.345424166797	549.346866628825	549.347895169064
192.22	549.345071259536	549.345478991739	549.34688397936	549.347969630918
192.33	549.345296760282	549.34559901284	549.346910358517	549.348045526523
192.49	549.345522261028	549.345786492757	549.346945766294	549.348119440062
192.6	549.34600603489	549.346040509811	549.346995266871	549.348193928693
192.7	549.346489808752	549.346337584627	549.347053849697	549.348266435259
192.81	549.346973582614	549.346677717207	549.34712245296	549.348336959758
192.91	549.347457356477	549.346972948666	549.347196879173	549.348402818942
193.01	549.347672718752	549.34719887795	549.347271865366	549.34846135527
193.11	549.347888081028	549.347379906113	549.347347843374	549.348515226283
193.22	549.348103443304	549.347492553781	549.347424813197	549.348566453443
193.32	549.347835031718	549.347510772645	549.347497565135	549.348610246909
193.43	549.347566620132	549.347478542148	549.347575584953	549.348651396522
193.53	549.347298208546	549.347395862289	549.347658384624	549.348693752586
193.64	549.34702979696	549.347311535175	549.34774596415	549.348738774098
193.74	549.346958627845	549.347243491939	549.3478421374	549.348788413953
193.85	549.346887458729	549.347173801449	549.347942098689	549.348840719256
193.95	549.346816289614	549.347165904208	549.348045848018	549.348893617455
194.06	549.347013532085	549.347244201271	549.348157787904	549.348949766091
194.16	549.347210774556	549.347384291583	549.348272655373	549.349006507623
194.26	549.347408017026	549.347586175144	549.348395514606	549.349060871122
194.41	549.347819331186	549.347833450751	549.348526287022	549.34911486894
194.51	549.348230645346	549.348106657339	549.348660775138	549.349166381553
194.61	549.348641959507	549.348405794911	549.348799466977	549.349215408963
194.72	549.349053273667	549.34870646241	549.34894236254	549.349262931657
194.82	549.349267345356	549.348990977349	549.349087474643	549.34930699674
194.93	549.349481417045	549.34927727086	549.349238670786	549.349349557108
195.03	549.349695488735	549.349526420819	549.349386465206	549.349394449788
195.13	549.349909560424	549.349738427225	549.349531718359	549.349444441
195.24	549.350126367193	549.349913538721	549.349674483874	549.349499557822
195.4	549.350343173961	549.350051506665	549.349809643944	549.349559773176
195.51	549.350345909041	549.350170626513	549.349933001083	549.349623548447
195.61	549.35034864412	549.350290359328	549.350045258419	549.349693003158
195.71	549.3503513792	549.35041070511	549.350146415951	549.349768137309
195.81	549.350354114279	549.350531663858	549.350241736652	549.349846511414
195.92	549.350574928604	549.350672563672	549.350333616269	549.349930897317
196.02	549.350795742928	549.350813579166	549.350417778739	549.350019135818
196.12	549.351016557253	549.350974171402	549.350503709824	549.350111226916
196.22	549.351237371578	549.351150350998	549.350591409524	549.350204157965
196.32	549.351455450823	549.351341869309	549.350683713594	549.350297901886
196.43	549.351673530069	549.35154897498	549.350780675664	549.350392485759
196.53	549.351891609314	549.351732017238	549.350878428235	549.350487435846
196.63	549.352065805347	549.351887006701	549.350979605208	549.350578599638
196.73	549.35224000138	549.352017932752	549.351085067039	549.350666411621
196.84	549.352414197413	549.35212479539	549.351189550756	549.350750871795
196.94	549.352370314201	549.352196735702	549.351288780295	549.350831765478
197.05	549.352326430988	549.352253579075	549.351386819478	549.350911251869
197.15	549.352282547776	549.352295325508	549.35147947082	549.350989330969
197.25	549.352238664564	549.352329953767	549.351566734323	549.351066249205
197.4	549.352290677472	549.352366181681	549.351647600917	549.351141641726
197.5	549.35234269038	549.352395291422	549.351720190285	549.351214559063
197.6	549.352394703289	549.352437108375	549.351788369927	549.351285001217
197.7	549.35249059941	549.35247942081	549.351853000299	549.351352330858
197.81	549.35258649553	549.352518239345	549.35191869914	549.351416113498
197.91	549.352682391651	549.35255356398	549.351985466451	549.351476349139
198.01	549.352778287772	549.352567959056	549.352053248603	549.351530480619
198.12	549.352695971657	549.352545223462	549.352118763479	549.351578027313
198.22	549.352613655541	549.352501558308	549.352189702922	549.351620753698
198.32	549.352531339426	549.352432974213	549.352266066931	549.351658659775
198.48	549.35235312719	549.352344149588	549.35234597519	549.351694767937
198.59	549.352174914954	549.352243802261	549.352432521288	549.35173002765
198.69	549.351996702718	549.352131932232	549.352521429161	549.351764438915
198.79	549.351818490482	549.352040941727	549.352612698809	549.351802791572
198.9	549.351787636885	549.351984226984	549.352703741422	549.351847133675
199	549.351756783289	549.351948391765	549.352791667614	549.351896006229
199.1	549.351725929693	549.351942153898	549.352876531015	549.351949409233
199.2	549.351873288332	549.351980730466	549.352961825982	549.352005870418
199.31	549.352020646972	549.352047920357	549.353036695014	549.352063625307
199.42	549.352168005611	549.352143723571	549.353101998567	549.352122673898
199.52	549.352315364251	549.352241347627	549.35315773664	549.352180358653
199.62	549.352451898564	549.352339808497	549.35320248372	549.352234608309
199.73	549.352588432878	549.352440090209	549.353240728112	549.352285530039
199.83	549.352724967192	549.352525991652	549.353272469815	549.352331004321
199.94	549.352714142866	549.35260951549	549.353294819446	549.3523689831
200.04	549.35270331854	549.352704057966	549.353308063519	549.352400925371
200.14	549.352692494214	549.352809619077	549.35331032172	549.352426831136
200.25	549.352681669888	549.352928166884	549.353301594049	549.35244865329
200.4	549.352950233526	549.353085100293	549.353294721843	549.352468390329
200.5	549.353218797165	549.353255020397	549.353283366452	549.352483276037
200.61	549.353487360803	549.353451323436	549.353267527878	549.352493310413
200.71	549.353766748768	549.353680618612	549.35324741836	549.352500537638
200.81	549.354046136732	549.353941921894	549.353225368186	549.35250485054
200.92	549.354325524696	549.354235233284	549.353204871715	549.352508368642
201.02	549.354604912661	549.354509754969	549.353185928946	549.352511091943
201.12	549.35494617751	549.35477111212	549.35317235602	549.352517765093
201.22	549.355287442359	549.355013679566	549.35316481998	549.352527775449
201.33	549.355628707209	549.355236473278	549.353163320827	549.352538963811
201.49	549.355690584094	549.35537995614	549.353162380365	549.352549331681
201.59	549.355752460978	549.355469527057	549.353168643357	549.352561645278
201.69	549.355814337863	549.35550518603	549.353179220417	549.352575904601
201.79	549.355876214748	549.355475682716	549.353194111546	549.352592136731
201.9	549.355562571325	549.355346878905	549.353203411071	549.352607373465
202	549.355248927902	549.355152912807	549.353210987778	549.352625332827
202.1	549.354935284479	549.354919183328	549.353216841667	549.352646449304
202.2	549.354559764171	549.354627997452	549.353219759465	549.352665978247
202.31	549.354184243863	549.354284980349	549.353217064779	549.352684532298
202.41	549.353808723554	549.353890132021	549.353208969849	549.352704270657
202.51	549.353433203246	549.353511728887	549.353195474675	549.352725193325
202.62	549.352924936646	549.353137703102	549.353172809822	549.352742324738
202.72	549.352416670047	549.35278012251	549.353146467544	549.352756979215
202.82	549.351908403447	549.352444612284	549.35311644784	549.352768207291
202.93	549.351775657155	549.352177098721	549.353090113853	549.352778977166
203.03	549.351642910863	549.351943443613	549.353058582054	549.352785570819
203.13	549.351510164571	549.351743646959	549.353016374245	549.352787553761
203.23	549.351377418279	549.35160184445	549.352963490427	549.352784925993
203.4	549.351374340969	549.351529824173	549.352906362797	549.352779058455
203.5	549.351371263659	549.35151579804	549.352842236583	549.352768667295
203.6	549.351368186348	549.35152562784	549.352771111785	549.352755516992
203.71	549.35149785533	549.351576790049	549.352695591273	549.352744583109
203.81	549.351627524311	549.351657216821	549.352621255171	549.352734551327
203.91	549.351757193293	549.351766908155	549.352546890207	549.352726371111
204.02	549.351886862274	549.351882287874	549.352472496382	549.352720042461
204.12	549.352076026175	549.352008764606	549.352400760649	549.352718728238
204.22	549.352265190076	549.352140929723	549.352335994639	549.352721839383
204.32	549.352454353976	549.35226671538	549.35227819835	549.3527279169
204.43	549.352513848896	549.352356299576	549.352224829253	549.352735589847
204.53	549.352573343815	549.352421470399	549.352179914819	549.352746142076
204.63	549.352632838734	549.352462227851	549.35215081819	549.35275780911
204.74	549.352692333653	549.352467754673	549.352137539365	549.352767343451
204.84	549.352553455544	549.352420016953	549.352128005685	549.35277278101
204.95	549.352414577434	549.352337048604	549.352127320088	549.352776085876
205.05	549.352275699325	549.352230637713	549.352135482575	549.352777365222
205.15	549.352077326296	549.352088326581	549.352151326578	549.352773456186
205.25	549.351878953268	549.351915523836	549.352168767966	549.352764947828
205.4	549.351680580239	549.351712229479	549.352190409608	549.352753299145
205.5	549.351482207211	549.351514511332	549.352216251503	549.352738510136
205.61	549.35120629439	549.351315320324	549.352243288323	549.352720238952
205.71	549.35093038157	549.351121705526	549.352265677313	549.352699253315
205.81	549.350654468749	549.350939075569	549.352283418474	549.352676034503
205.92	549.350576928958	549.350823403698	549.352300401471	549.352652546607
206.02	549.350499389166	549.350756656002	549.352312909109	549.352626825536
206.12	549.350421849374	549.350738832481	549.352318398859	549.35259876412
206.22	549.350344309583	549.35078403128	549.35231687072	549.352567231176
206.33	549.35068410248	549.350930191732	549.352323758385	549.352536358711
206.5	549.351023895377	549.351139374504	549.352328275992	549.352502014717
206.6	549.351363688274	549.351393545683	549.35233042354	549.352463586554
206.71	549.351781020962	549.351706639063	549.352331721419	549.352421416068
206.81	549.352198353651	549.352071605574	549.352335746374	549.35237473554
206.91	549.35261568634	549.352488445216	549.352341331839	549.352326311188
207.01	549.353033019028	549.352881279316	549.352348477814	549.352276143011
207.12	549.353526083667	549.353256992598	549.352358496769	549.352225828513
207.22	549.354019148306	549.35360870034	549.352372446292	549.352174617872
207.32	549.354512212945	549.353929353469	549.352390326383	549.352127360295
207.43	549.354587944895	549.354147395776	549.352397522731	549.352079923775
207.54	549.354663676845	549.354300766595	549.352402218328	549.352036440317
207.64	549.354739408795	549.354389465926	549.352408302844	549.351997522564
207.74	549.354815140745	549.354399724325	549.352415776276	549.351963170518
207.84	549.354521087072	549.354297924916	549.352412290792	549.35193173186
207.94	549.354227033398	549.354117684573	549.352406263658	549.351906867835
208.05	549.353932979725	549.353896942634	549.352397694872	549.351889892762
208.15	549.353563194101	549.35362961401	549.352385099495	549.351879209138
208.25	549.353193408478	549.353322583426	549.352370805861	549.351875566784
208.4	549.352823622854	549.352975850881	549.352356334357	549.351875247676
208.5	549.352453837231	549.352656650125	549.352348116302	549.35187447352
208.6	549.352092847612	549.352365780795	549.352346324166	549.351873331404
208.71	549.351731857994	549.352102443254	549.352346895811	549.351871734239
208.81	549.351370868375	549.351873522225	549.352349831237	549.351868398174
208.91	549.35137966438	549.351736266755	549.352360140959	549.351864975525
209.01	549.351388460385	549.351657059969	549.352370574277	549.351857805049
209.12	549.35139725639	549.351635901869	549.352372948198	549.351845572425
209.22	549.351406052396	549.351671193179	549.352367262721	549.351829795209
209.32	549.351674802303	549.351786566074	549.352357771589	549.351813047201
209.49	549.351943552211	549.351958388379	549.352337857279	549.3517927546
209.59	549.352212302119	549.352123225291	549.35230751979	549.351772106644
209.69	549.352472256022	549.352280277173	549.352266586652	549.351751016243
209.8	549.352732209925	549.352430343662	549.35221690908	549.351729570486
209.9	549.352992163827	549.352573424758	549.352157002132	549.351709053225
210	549.352924120507	549.352632438185	549.352082674676	549.351682799012
210.11	549.352856077187	549.352637201873	549.352000358031	549.351654055343
210.21	549.352788033866	549.352587715822	549.351918235189	549.351622822218
210.31	549.352719990546	549.352484779669	549.351836306152	549.351589546173
210.41	549.352391993323	549.352308671518	549.351749473782	549.351551653406
210.51	549.3520639961	549.352083023542	549.351666813681	549.351511717719
210.62	549.351735998877	549.3518674716	549.351595576545	549.35147032817
210.72	549.351408001654	549.351662015692	549.351535762376	549.351431595837
210.83	549.351123017485	549.351470566096	549.351486535822	549.351395946592
210.93	549.350838033315	549.351289212534	549.35144853843	549.351362954564
211.03	549.350881046369	549.351161018797	549.351428201519	549.351340052921
211.13	549.350924059423	549.351056166956	549.351411611262	549.351323994166
211.24	549.350967072477	549.350974657012	549.35139876766	549.351314778299
211.39	549.351010085531	549.350916488964	549.351389498242	549.351310441231
211.49	549.350938849165	549.350863455945	549.351381562823	549.351308108785
211.59	549.3508676128	549.350825944268	549.351373223125	549.351308912144
211.7	549.350796376434	549.350774136002	549.351357228448	549.351312851308
211.8	549.350725140069	549.350708031148	549.351333578793	549.351311683191
211.9	549.350610890649	549.350631502695	549.35130443612	549.351304981922
212	549.35049664123	549.350548460922	549.351270643821	549.351293173373
212.11	549.35038239181	549.35047967845	549.351227104761	549.351275489823
212.21	549.350268142391	549.35042515528	549.351181301448	549.351254504539
212.31	549.350239508919	549.350392674678	549.351134912626	549.351231065203
212.42	549.350210875447	549.350374453378	549.351086432022	549.351204324133
212.52	549.350296491395	549.350384787968	549.351038099819	549.351176405685
212.63	549.350382107343	549.350431737741	549.35098090695	549.351146178675
212.73	549.350467723291	549.350515302698	549.350921284733	549.351113643104
212.83	549.350553339239	549.350635482838	549.350859233167	549.351082930978
212.93	549.350638955187	549.350776711625	549.3507917469	549.351056107698
213.04	549.350927472786	549.350957434665	549.350722804396	549.351035182192
213.14	549.351215990385	549.351148820042	549.350653524325	549.35101814553
213.24	549.351504507984	549.351316176129	549.35058390669	549.351006085692
213.41	549.351707409635	549.35145171966	549.35052041429	549.350998154993
213.51	549.351910311287	549.351563233901	549.350464725872	549.350995201117
213.61	549.352113212938	549.351650718853	549.350415998042	549.350997973884
213.71	549.351934506705	549.35164259168	549.350373517176	549.350999111054
213.82	549.351755800473	549.35157354401	549.350338334464	549.351002390921
213.92	549.35157709424	549.351443575841	549.350310449905	549.351007813487
214.02	549.351398388008	549.351274404349	549.350289863499	549.351013226261
214.13	549.351016780124	549.351047583932	549.350269144972	549.351016620317
214.23	549.35063517224	549.350781560191	549.350254512971	549.351020004581
214.39	549.350253564356	549.350545716381	549.350245967496	549.35101971781
214.5	549.350025229465	549.350353986408	549.350238372353	549.351015551551
214.6	549.349796894573	549.350192436365	549.35022872219	549.351005988251
214.71	549.349568559681	549.350061066251	549.3502178604	549.350991027908
214.81	549.349721832672	549.34998163029	549.35021326949	549.350975458963
214.91	549.349875105664	549.349919436856	549.35021256303	549.350955503122
215.01	549.350028378656	549.349874485948	549.35021574102	549.350931160383
215.11	549.350181651648	549.349818909751	549.350221124717	549.350902517836
215.22	549.34998971156	549.349721325257	549.350225397048	549.350866412481
215.32	549.349797771472	549.349613115473	549.350233086712	549.350826262269
215.49	549.349605831384	549.349459588773	549.35024419371	549.350785314696
215.59	549.349260618305	549.349284558422	549.350255712688	549.350743778217
215.69	549.348915405225	549.349101958326	549.350274739302	549.350703170385
215.8	549.348570192145	549.348911788486	549.350301273552	549.350663491199
215.9	549.348224979065	549.348776814916	549.350331336973	549.350626758857
216	549.348294984873	549.348734784789	549.350367975036	549.350597084434
216.1	549.348364990681	549.348747950933	549.350403046192	549.350570356854
216.2	549.348434996489	549.348830247255	549.350438229187	549.350546576117
216.31	549.348850215377	549.348997052907	549.350480292905	549.35052847935
216.42	549.349265434265	549.349216984883	549.350515370842	549.350512648603
216.52	549.349680653152	549.349490043182	549.350550945507	549.350495836378
216.62	549.35009587204	549.349740733462	549.350587016899	549.350479046219
216.73	549.350335048516	549.349953051865	549.350616042904	549.350460535132
216.83	549.350574224992	549.350143002249	549.350641475335	549.35044204611
216.93	549.350813401468	549.350279201605	549.350667292654	549.350425265943
217.03	549.350637359056	549.350347530031	549.350685353316	549.350406083551
217.14	549.350461316644	549.350385734699	549.350700380696	549.350388610014
217.24	549.350285274232	549.350393815608	549.350709369442	549.350371054397
217.39	549.35010923182	549.350403780469	549.350712319553	549.350353842572
217.5	549.350193089364	549.350439256553	549.350721424725	549.350339547807
217.61	549.350276946908	549.350476616588	549.350724106374	549.350325596834
217.71	549.350360804452	549.350553607749	549.350720364499	549.35031098611
217.81	549.350620704407	549.350705198016	549.350713650913	549.350296610946
217.91	549.350880604363	549.350915383537	549.350701018706	549.350280728349
218.02	549.351140504318	549.351184164309	549.350689236762	549.350262207135
218.12	549.351400404274	549.351464285795	549.350678305081	549.350243498243
218.22	549.351868909635	549.351774712125	549.350675732136	549.350226667072
218.32	549.352337414997	549.352096479169	549.350680432978	549.350211439155
218.44	549.352805920358	549.352413583072	549.350692407607	549.350197814494
218.54	549.353014525764	549.352669489426	549.350705459628	549.350181210892
218.65	549.35322313117	549.352887825498	549.350724685117	549.350164201618
218.75	549.353431736576	549.35306859129	549.35074194253	549.350146786672
218.85	549.353640341981	549.353173858545	549.350757231864	549.350130968112
218.96	549.353486968846	549.353170720123	549.3507629506	549.350113161994
219.06	549.353333595711	549.353092083165	549.350759427472	549.350096952262
219.16	549.353180222576	549.352961574939	549.350746662479	549.350083666276
219.26	549.352818244035	549.352744383434	549.35072255273	549.350071238636
219.4	549.352456265494	549.352459472778	549.350691188526	549.350061734741
219.51	549.352094286952	549.352106842971	549.350656021679	549.350055154592
219.61	549.351732308411	549.351752308294	549.350618152508	549.350052411566
219.72	549.351196003157	549.351380020863	549.35057416284	549.350051779656
219.82	549.350659697903	549.351005828561	549.350535612394	549.35005498487
219.92	549.350123392648	549.350648695516	549.350498954419	549.350059355275
220.02	549.349949065935	549.350343869782	549.350471286533	549.350068474819
220.12	549.349774739222	549.350058444217	549.350445511118	549.350078759555
220.23	549.349600412509	549.349792418824	549.350416532097	549.350086431186
220.33	549.349426085796	549.349577489366	549.35038236206	549.350092714928
220.49	549.349277509128	549.349415996758	549.350343505909	549.350097865729
220.59	549.34912893246	549.349305600087	549.350296006931	549.350101628641
220.7	549.348980355793	549.34920829074	549.350239865124	549.350108517162
220.8	549.349006105838	549.3491399166	549.350183352476	549.350120257301
220.91	549.349031855884	549.349084629784	549.350123050818	549.35013512305
221.01	549.349057605929	549.349042430293	549.350058416597	549.350154631964
221.12	549.349027239784	549.349003534828	549.349988349496	549.350176562054
221.22	549.348996873639	549.348973044861	549.349913949832	549.350201468925
221.33	549.348966507493	549.348950960391	549.349840313683	549.350229352577
221.49	549.348936141348	549.348930647891	549.349767441049	549.350254876719
221.6	549.348880025157	549.348909766446	549.349697113146	549.3502777864
221.7	549.348823908966	549.348890656969	549.349629834877	549.350298336571
221.8	549.348767792775	549.348883522405	549.34957270386	549.350313109281
221.91	549.348813034476	549.348897577108	549.349522853688	549.350323896531
222.01	549.348858276178	549.348923606723	549.349478296952	549.350329694779
222.12	549.348903517879	549.348945167224	549.349443123954	549.350330504023
222.22	549.349004875771	549.348969700999	549.34941843501	549.350330289247
222.32	549.349106233664	549.348992106573	549.349400960186	549.350328494847
222.49	549.349207591556	549.349012383947	549.349390699482	549.35032512082
222.59	549.349128065168	549.348995660388	549.349387524318	549.350322487313
222.7	549.349048538779	549.348958379922	549.349392695326	549.350324265972
222.8	549.34896901239	549.348900542549	549.349406212506	549.350330456797
222.9	549.348889486001	549.348817046796	549.349420978238	549.350341059789
223	549.34870860172	549.34872118237	549.349435005114	549.350351709678
223.1	549.348527717439	549.348622163625	549.349452706947	549.350363410008
223.21	549.348346833158	549.348552878613	549.349474083736	549.350376160779
223.31	549.348165948877	549.348513327333	549.349498630578	549.350388218997
223.41	549.348232609262	549.348526013846	549.349533370908	549.350401682588
223.52	549.348299269647	549.348568434091	549.349573450909	549.350414100617
223.62	549.348546814313	549.348666246447	549.34961899916	549.350427264015
223.72	549.348794358979	549.348813606169	549.349666468912	549.350435435736
223.82	549.349041903645	549.349010513256	549.349712560072	549.35043861578
223.93	549.34928944831	549.349256967708	549.349758372957	549.350436804146
224.03	549.349536992976	549.349507961405	549.349803907567	549.350432574103
224.13	549.349901129714	549.349774093625	549.349849023618	549.350426157592
224.23	549.350265266451	549.350028321064	549.349891434992	549.350416400239
224.33	549.350629403188	549.350270643722	549.349931646591	549.350403302042
224.44	549.35074599526	549.350468498401	549.349964804598	549.350388349021
224.54	549.350862587331	549.350644389163	549.349997324287	549.350373992113
224.64	549.350979179403	549.350798316007	549.350027218248	549.350360231318
224.74	549.351095771474	549.350909080375	549.350054486481	549.350349132036
224.85	549.351101713046	549.350966623131	549.350080259462	549.350340035653
224.95	549.351107654618	549.35098100341	549.350105606489	549.350334037719
225.05	549.35111359619	549.350974725274	549.350130527564	549.350331138232
225.15	549.35100294569	549.35094843913	549.350152736567	549.350332831257
225.26	549.350892295191	549.350912744257	549.350181790918	549.350340271171
225.4	549.350781644691	549.350867640655	549.350217690618	549.350353457972
225.5	549.350670994192	549.350833246597	549.350260435667	549.350368807716
225.6	549.350684090245	549.350820811769	549.35031089101	549.350385322395
225.71	549.350697186298	549.350819086485	549.350368617654	549.350401776795
225.81	549.350710282352	549.350838670023	549.3504336156	549.350418170917
225.91	549.350834028905	549.350874321093	549.350508054464	549.350434908423
226.01	549.350957775457	549.350915980558	549.350589065531	549.350450893764
226.11	549.35108152201	549.350963648417	549.350671794984	549.350466126941
226.22	549.351205268563	549.350994825298	549.350756242822	549.350478881946
226.32	549.351160710406	549.350994210772	549.350831837652	549.350487920779
226.44	549.351116152248	549.350977105267	549.350901879566	549.350494909825
226.55	549.351071594091	549.350933449648	549.350966368564	549.350500404688
226.65	549.350903289381	549.350859233709	549.351022878244	549.350505403378
226.75	549.35073498467	549.350765707136	549.351072008228	549.350511131105
226.85	549.35056667996	549.350652869931	549.351111472399	549.350517587872
226.95	549.35039837525	549.350551322948	549.351141270756	549.350525028628
227.06	549.350309704837	549.350468305671	549.351163663855	549.35053652837
227.16	549.350221034424	549.350396578616	549.351181944057	549.350551298639
227.26	549.350132364012	549.350347391472	549.35119611136	549.350568335891
227.4	549.350211998309	549.350353313037	549.351209465858	549.350588878126
[truncated: 50,150 more rows]
