# Supplementary material for: Editorial Note: The role of 9-O-acetylated glycan receptor moieties in the typhoid toxin binding and intoxication
Source: PLoS Pathog. 2026 Jul 13;22(7):e1014413. doi: 10.1371/journal.ppat.1014413 (PMC13362111; doi:10.1371/journal.ppat.1014413)
Supplement: S1 File — (ZIP) [file ppat.1014413.s001.zip › SPR Data/OpenSPR/2020-01-06--18-59-17--TyT WT 9oac/ResponseData/InjectionAbsorbanceSpectra/a23 9oac_1237.08s_Absorbance.csv]

Channel1
WAVELENGTH (nm)	ABSORBANCE
338.804573760023	NaN
340.624675445867	NaN
342.445209557646	NaN
344.266177564905	NaN
346.087580937189	NaN
347.909421144043	NaN
349.731699655011	NaN
351.554417939637	NaN
353.377577467467	NaN
355.201179708045	NaN
357.025226130915	NaN
358.849718205622	NaN
360.67465740171	NaN
362.500045188725	NaN
364.32588303621	NaN
366.152172413711	NaN
367.978914790771	NaN
369.806111636936	NaN
371.63376442175	NaN
373.461874614758	NaN
375.290443685503	NaN
377.119473103532	NaN
378.948964338388	NaN
380.778918859615	NaN
382.609338136759	NaN
384.440223639364	NaN
386.271576836975	0.238079600202209
388.103399199136	0.235929658359235
389.935692195392	0.233902930043978
391.768457295287	0.232271284513972
393.601695968366	0.230879400928048
395.435409684173	0.229718646140226
397.269599912254	0.228415715830451
399.104268122152	0.227069030171626
400.939415783412	0.225687395747531
402.77504436558	0.223862522843337
404.611155338198	0.221416910379832
406.447750170813	0.218603215605652
408.284830332968	0.21539381392148
410.122397294208	0.212096037294337
411.960452524078	0.208898074457531
413.798997492122	0.206535351635061
415.638033667885	0.205004869534513
417.477562520911	0.204190792348871
419.317585520746	0.203873892505458
421.158104136932	0.203880905859884
422.999119839016	0.204060133104934
424.840634096542	0.204295710082765
426.682648379054	0.204527654244886
428.525164156097	0.204733339635363
430.368182897215	0.204928920089611
432.211706071954	0.205096064776076
434.055735149857	0.205240926147223
435.900271600469	0.205362031296881
437.745316893335	0.205484584392014
439.590872497999	0.205613234330371
441.436939884006	0.205716432819717
443.2835205209	0.205808278539652
445.130615878227	0.205896807237851
446.97822742553	0.206013320336673
448.826356632355	0.206139565113368
450.675004968245	0.206271711954538
452.524173902745	0.206434298357428
454.373864905401	0.206647586241432
456.224079445756	0.206883925880487
458.074818993355	0.207203734024389
459.926085017742	0.207590941864694
461.777878988463	0.20809994601572
463.630202375062	0.208712395300042
465.483056647083	0.209472255501761
467.336443274071	0.210367599693898
469.190363725571	0.211424279512566
471.044819471127	0.212704060904123
472.899811980283	0.214198721651548
474.755342722585	0.215984778591835
476.611413167576	0.218065638965858
478.468024784802	0.22053379748144
480.325179043807	0.22353550186636
482.182877414136	0.227173868223841
484.041121365332	0.231550618087084
485.899912366942	0.236717407782335
487.759251888508	0.242673987965105
489.619141399577	0.249038791344809
491.479582369692	0.255565884118485
493.340576268398	0.262042724150695
495.202124565239	0.268318301749784
497.064228729761	0.274272671648133
498.926890231508	0.279889121506132
500.790110540024	0.285151471977441
502.653891124853	0.290093419349532
504.518233455542	0.294787296483157
506.383139001633	0.299254579510525
508.248609232672	0.303514398281499
510.114645618203	0.307527419616699
511.981249627771	0.311298339101536
513.84842273092	0.314781896071572
515.716166397195	0.317982198745265
517.584482096141	0.320971572163925
519.453371297302	0.323698481304071
521.322835470223	0.326250663000613
523.192876084447	0.328638825166747
525.063494609521	0.330846686943343
526.934692514988	0.332885683081627
528.806471270393	0.334762189974356
530.67883234528	0.336455056667677
532.551777209195	0.33799970458471
534.425307331681	0.339442175192664
536.299424182283	0.340742016446706
538.174129230547	0.341914770046697
540.049423946016	0.342983601129636
541.925309798234	0.343964542409754
543.801788256748	0.344838208796334
545.6788607911	0.345624215869469
547.556528870837	0.346285111700599
549.434793965501	0.346829475097251
551.313657544639	0.34721155840955
553.193121077794	0.347450450955336
555.07318603451	0.34752100132964
556.953853884334	0.347410028110712
558.835126096809	0.347074028428258
560.717004141479	0.346511443774094
562.59948948789	0.34572883738058
564.482583605586	0.344732600341405
566.366287964111	0.343564190446399
568.25060403301	0.34220265332448
570.135533281828	0.340670879120811
572.021077180109	0.338973042326693
573.907237197398	0.337099897185884
575.79401480324	0.335038055284645
577.681411467178	0.332787949104249
579.569428658758	0.330329415953087
581.458067847523	0.327673307260356
583.34733050302	0.324838022302502
585.237218094792	0.321824284153526
587.127732092383	0.318676443719899
589.018873965339	0.315436473190314
590.910645183204	0.312111325982562
592.803047215523	0.308686753125347
594.69608153184	0.305186046959854
596.589749601699	0.301630423918083
598.484052894646	0.297996222171693
600.378992880224	0.294307920417737
602.274571027979	0.290596785421194
604.170788807455	0.286861618799199
606.067647688197	0.28312369642312
607.965149139748	0.279410337151597
609.863294631655	0.275701855627897
611.76208563346	0.272002552021252
613.66152361471	0.268335402544551
615.561610044948	0.26471648213623
617.462346393719	0.261156348752114
619.363734130568	0.257641157566773
621.265774725039	0.254165558982329
623.168469646677	0.250765160175283
625.071820365026	0.247406963877112
626.975828349631	0.244107045944054
628.880495070036	0.240861950708307
630.785821995787	0.237660576652692
632.691810596427	0.23453844105203
634.598462341501	0.231454976350502
636.505778700554	0.228423715949906
638.413761143131	0.225413253528326
640.322411138775	0.222478202815374
642.231730157032	0.219593450789129
644.141719667447	0.216784838862775
646.052381139563	0.214041403907317
647.963716042925	0.211379944057728
649.875725847078	0.208801173651128
651.788412021566	0.206276560008612
653.701776035934	0.203822993019777
655.615819359727	0.201424477077372
657.530543462489	0.199094284586714
659.445949813765	0.196801126350203
661.362039883099	0.194534133953716
663.278815140036	0.192284542815389
665.19627705412	0.190139917103047
667.114427094896	0.18802199191243
669.033266731909	0.185954226091224
670.952797434704	0.18394992861857
672.873020672823	0.181992995566103
674.793937915814	0.180083228488843
676.715550633219	0.178248661172475
678.637860294583	0.176502109914074
680.560868369452	0.174749113136373
682.484576327369	0.173032782536756
684.408985637879	0.171374292944786
686.334097770527	0.169714372703938
688.259914194858	0.168168258414251
690.186436380415	0.166667009380068
692.113665796745	0.165153050427772
694.041603913389	0.163652563494806
695.970252199895	0.162144088443484
697.899612125806	0.160753791017164
699.829685160667	0.159446557916595
701.760472774022	0.158036338142208
703.691976435416	0.156730228665611
705.624197614394	0.155542976113599
707.557137780499	0.154371651630782
709.490798403278	0.153169160313272
711.425180952274	0.151967366135971
713.360286897031	0.150713586006919
715.296117707095	0.149583401587994
717.23267485201	0.148445888411425
719.16995980132	0.147257184361949
721.107974024571	0.146181233113439
723.046718991306	0.145152748510873
724.986196171071	0.144187362771466
726.92640703341	0.143282747544929
728.867353047867	0.142474507551006
730.809035683987	0.141497226570207
732.751456411314	0.140600330921475
734.694616699394	0.139892154217487
736.638518017771	0.139031120885794
738.583161835988	0.138216902490562
740.528549623592	0.137598961421903
742.474682850126	0.137019996972646
744.421562985136	0.136244950240915
746.369191498165	0.135553555782612
748.317569858758	0.134895429832278
750.26669953646	0.13455401299209
752.216582000815	0.134167053379903
754.167218721368	0.133849866268731
756.118611167664	0.133397320619107
758.070760809247	0.133225563589736
760.023669115661	0.133142644897812
761.977337556452	NaN
763.931767601164	NaN
765.886960719341	NaN
767.842918380527	NaN
769.799642054269	NaN
771.757133210109	NaN
773.715393317594	NaN
775.674423846266	NaN
777.634226265672	NaN
779.594802045354	NaN
781.556152654859	NaN
783.518279563731	NaN
785.481184241513	NaN
787.444868157751	NaN
789.40933278199	NaN
791.374579583773	NaN
793.340610032646	NaN
795.307425598153	NaN
797.275027749839	NaN
799.243417957247	NaN
801.212597689924	NaN
803.182568417413	NaN
805.153331609259	NaN
807.124888735006	NaN
809.097241264199	NaN
811.070390666383	NaN
813.044338411102	NaN
815.019085967901	NaN
816.994634806324	NaN
818.970986395917	NaN
820.948142206222	NaN
