# Supplementary material for: Editorial Note: The role of 9-O-acetylated glycan receptor moieties in the typhoid toxin binding and intoxication
Source: PLoS Pathog. 2026 Jul 13;22(7):e1014413. doi: 10.1371/journal.ppat.1014413 (PMC13362111; doi:10.1371/journal.ppat.1014413)
Supplement: S1 File — (ZIP) [file ppat.1014413.s001.zip › SPR Data/OpenSPR/2020-01-06--18-59-17--TyT WT 9oac/ResponseData/InjectionAbsorbanceSpectra/a23 9oac_1892.07s_Absorbance.csv]

Channel1
WAVELENGTH (nm)	ABSORBANCE
338.804573760023	NaN
340.624675445867	NaN
342.445209557646	NaN
344.266177564905	NaN
346.087580937189	NaN
347.909421144043	NaN
349.731699655011	NaN
351.554417939637	NaN
353.377577467467	NaN
355.201179708045	NaN
357.025226130915	NaN
358.849718205622	NaN
360.67465740171	NaN
362.500045188725	NaN
364.32588303621	NaN
366.152172413711	NaN
367.978914790771	NaN
369.806111636936	NaN
371.63376442175	NaN
373.461874614758	NaN
375.290443685503	NaN
377.119473103532	NaN
378.948964338388	NaN
380.778918859615	NaN
382.609338136759	NaN
384.440223639364	NaN
386.271576836975	0.236921439718419
388.103399199136	0.234999837033317
389.935692195392	0.233219829476664
391.768457295287	0.231757811978904
393.601695968366	0.230491196787772
395.435409684173	0.229397255143119
397.269599912254	0.228139121106507
399.104268122152	0.226813991249627
400.939415783412	0.225427458243713
402.77504436558	0.223598346466528
404.611155338198	0.221142825396299
406.447750170813	0.218315777125698
408.284830332968	0.215103267171444
410.122397294208	0.21180895086233
411.960452524078	0.208607242448438
413.798997492122	0.206259799458182
415.638033667885	0.204747279282587
417.477562520911	0.203954925983435
419.317585520746	0.203665241558204
421.158104136932	0.203692323820852
422.999119839016	0.203889674165672
424.840634096542	0.204138468184024
426.682648379054	0.204384222166134
428.525164156097	0.204601936144413
430.368182897215	0.204807116497253
432.211706071954	0.204982639811222
434.055735149857	0.205134980418408
435.900271600469	0.205260781303741
437.745316893335	0.205389761824208
439.590872497999	0.205523575574131
441.436939884006	0.205633171168972
443.2835205209	0.20573118292226
445.130615878227	0.205822878213532
446.97822742553	0.205944563865018
448.826356632355	0.20607555952815
450.675004968245	0.206211162053688
452.524173902745	0.20637721038903
454.373864905401	0.206588948651809
456.224079445756	0.20682476465203
458.074818993355	0.207145420493046
459.926085017742	0.207532649656511
461.777878988463	0.208039522137311
463.630202375062	0.208651390560557
465.483056647083	0.20940665138058
467.336443274071	0.210300224580715
469.190363725571	0.211352741099881
471.044819471127	0.21262901383191
472.899811980283	0.214120842694775
474.755342722585	0.215909002994681
476.611413167576	0.21799614609973
478.468024784802	0.220467965401572
480.325179043807	0.223476390317063
482.182877414136	0.227125861665738
484.041121365332	0.231513039858559
485.899912366942	0.236688750002547
487.759251888508	0.242655240075075
489.619141399577	0.249024348615602
491.479582369692	0.255550845019808
493.340576268398	0.262021083371126
495.202124565239	0.268282296889056
497.064228729761	0.274226445651622
498.926890231508	0.279831223057358
500.790110540024	0.28508345212524
502.653891124853	0.290013731435459
504.518233455542	0.294701698179373
506.383139001633	0.299159701007302
508.248609232672	0.303413372539643
510.114645618203	0.307418053876003
511.981249627771	0.311183458180323
513.84842273092	0.314661907163585
515.716166397195	0.31785844806217
517.584482096141	0.320843918532373
519.453371297302	0.323564248871228
521.322835470223	0.326113527725383
523.192876084447	0.328496810317404
525.063494609521	0.330701884667352
526.934692514988	0.332738401703106
528.806471270393	0.334609905606941
530.67883234528	0.336303442691103
532.551777209195	0.337847318203123
534.425307331681	0.33928896791938
536.299424182283	0.340588003533636
538.174129230547	0.341760793040044
540.049423946016	0.342830354330876
541.925309798234	0.34381125621536
543.801788256748	0.344685205653774
545.6788607911	0.34547114249697
547.556528870837	0.346132920732568
549.434793965501	0.346678644608721
551.313657544639	0.347059440470184
553.193121077794	0.347296116824852
555.07318603451	0.347368624395833
556.953853884334	0.34725755835504
558.835126096809	0.346921204019791
560.717004141479	0.346357961473761
562.59948948789	0.345574878673445
564.482583605586	0.34457950412006
566.366287964111	0.343410192550856
568.25060403301	0.342049990865209
570.135533281828	0.340518878504564
572.021077180109	0.33882286684057
573.907237197398	0.336948971730715
575.79401480324	0.334885825871261
577.681411467178	0.332635851245174
579.569428658758	0.330178197625807
581.458067847523	0.327520229058548
583.34733050302	0.324683993170776
585.237218094792	0.32166819935046
587.127732092383	0.318519567457925
589.018873965339	0.315280564872746
590.910645183204	0.311956264648072
592.803047215523	0.308531628884697
594.69608153184	0.305029599226912
596.589749601699	0.301475995975767
598.484052894646	0.297840343659386
600.378992880224	0.294151389755586
602.274571027979	0.290438794291481
604.170788807455	0.286703164983956
606.067647688197	0.282967355005198
607.965149139748	0.279253914628574
609.863294631655	0.275545017237084
611.76208563346	0.271843452164522
613.66152361471	0.268177110481966
615.561610044948	0.264558730883314
617.462346393719	0.260998696148791
619.363734130568	0.25748547482961
621.265774725039	0.254008251336021
623.168469646677	0.250608215959038
625.071820365026	0.247251554178945
626.975828349631	0.243950075044114
628.880495070036	0.240705581775919
630.785821995787	0.237503785323852
632.691810596427	0.234378414032085
634.598462341501	0.23129518126352
636.505778700554	0.228263026037369
638.413761143131	0.225251660412974
640.322411138775	0.22231832691268
642.231730157032	0.219433612021838
644.141719667447	0.216627495085573
646.052381139563	0.213884091175063
647.963716042925	0.211221891336731
649.875725847078	0.208641521008492
651.788412021566	0.206116521402916
653.701776035934	0.203663159413684
655.615819359727	0.201263152426894
657.530543462489	0.198931108774701
659.445949813765	0.196636242771272
661.362039883099	0.194370025226168
663.278815140036	0.192121868781113
665.19627705412	0.1899770802499
667.114427094896	0.187855863193177
669.033266731909	0.185786503061067
670.952797434704	0.183781525704955
672.873020672823	0.181822095771131
674.793937915814	0.179906901644043
676.715550633219	0.178077907067327
678.637860294583	0.176337361522186
680.560868369452	0.174583119914961
682.484576327369	0.172865870715522
684.408985637879	0.171204219010188
686.334097770527	0.1695362108676
688.259914194858	0.167986128114348
690.186436380415	0.166486178959811
692.113665796745	0.164965246006179
694.041603913389	0.163466436960045
695.970252199895	0.161945099585133
697.899612125806	0.160540725640093
699.829685160667	0.159231889423469
701.760472774022	0.157818717299946
703.691976435416	0.156509116264905
705.624197614394	0.155313744256099
707.557137780499	0.154142112280093
709.490798403278	0.152941952997163
711.425180952274	0.151735488114489
713.360286897031	0.150484272293699
715.296117707095	0.149356388768685
717.23267485201	0.14821414045038
719.16995980132	0.147012066238398
721.107974024571	0.145923218292358
723.046718991306	0.144877635101569
724.986196171071	0.143894793528712
726.92640703341	0.142977413546533
728.867353047867	0.142149317820207
730.809035683987	0.141137777943862
732.751456411314	0.140239270790384
734.694616699394	0.139489622710818
736.638518017771	0.138613253271428
738.583161835988	0.137768246880355
740.528549623592	0.137140296788345
742.474682850126	0.136499796279127
744.421562985136	0.135685018213937
746.369191498165	0.134970994628212
748.317569858758	0.1342310596551
750.26669953646	0.133811784446446
752.216582000815	0.133381550109938
754.167218721368	0.133029759120801
756.118611167664	0.132495030435514
758.070760809247	0.132193762181898
760.023669115661	0.132049336633233
761.977337556452	NaN
763.931767601164	NaN
765.886960719341	NaN
767.842918380527	NaN
769.799642054269	NaN
771.757133210109	NaN
773.715393317594	NaN
775.674423846266	NaN
777.634226265672	NaN
779.594802045354	NaN
781.556152654859	NaN
783.518279563731	NaN
785.481184241513	NaN
787.444868157751	NaN
789.40933278199	NaN
791.374579583773	NaN
793.340610032646	NaN
795.307425598153	NaN
797.275027749839	NaN
799.243417957247	NaN
801.212597689924	NaN
803.182568417413	NaN
805.153331609259	NaN
807.124888735006	NaN
809.097241264199	NaN
811.070390666383	NaN
813.044338411102	NaN
815.019085967901	NaN
816.994634806324	NaN
818.970986395917	NaN
820.948142206222	NaN
