# Supplementary material for: Editorial Note: The role of 9-O-acetylated glycan receptor moieties in the typhoid toxin binding and intoxication
Source: PLoS Pathog. 2026 Jul 13;22(7):e1014413. doi: 10.1371/journal.ppat.1014413 (PMC13362111; doi:10.1371/journal.ppat.1014413)
Supplement: S1 File — (ZIP) [file ppat.1014413.s001.zip › SPR Data/OpenSPR/2020-01-06--18-59-17--TyT WT 9oac/ResponseData/InjectionAbsorbanceSpectra/a23 9oac_2726.06s_Absorbance.csv]

Channel1
WAVELENGTH (nm)	ABSORBANCE
338.804573760023	NaN
340.624675445867	NaN
342.445209557646	NaN
344.266177564905	NaN
346.087580937189	NaN
347.909421144043	NaN
349.731699655011	NaN
351.554417939637	NaN
353.377577467467	NaN
355.201179708045	NaN
357.025226130915	NaN
358.849718205622	NaN
360.67465740171	NaN
362.500045188725	NaN
364.32588303621	NaN
366.152172413711	NaN
367.978914790771	NaN
369.806111636936	NaN
371.63376442175	NaN
373.461874614758	NaN
375.290443685503	NaN
377.119473103532	NaN
378.948964338388	NaN
380.778918859615	NaN
382.609338136759	NaN
384.440223639364	NaN
386.271576836975	0.238084570399769
388.103399199136	0.235964391740926
389.935692195392	0.233986216956115
391.768457295287	0.232389119333133
393.601695968366	0.231025253056689
395.435409684173	0.229839059488683
397.269599912254	0.228507953231943
399.104268122152	0.227123265997491
400.939415783412	0.225705574589618
402.77504436558	0.223853687150088
404.611155338198	0.221378547614439
406.447750170813	0.218536292204493
408.284830332968	0.2153112816163
410.122397294208	0.21200263218111
411.960452524078	0.208793505613639
413.798997492122	0.206438408719452
415.638033667885	0.20492187785849
417.477562520911	0.204119714492105
419.317585520746	0.203822835368652
421.158104136932	0.203845816977419
422.999119839016	0.2040415937748
424.840634096542	0.204287969486394
426.682648379054	0.2045313532322
428.525164156097	0.204748033180193
430.368182897215	0.204951089884313
432.211706071954	0.205123381960178
434.055735149857	0.205274211077309
435.900271600469	0.20540017571331
437.745316893335	0.205527549584448
439.590872497999	0.205658922802419
441.436939884006	0.205767875207652
443.2835205209	0.205863882363466
445.130615878227	0.205954517414979
446.97822742553	0.206074036897414
448.826356632355	0.20620287726363
450.675004968245	0.20633727010843
452.524173902745	0.206501520061646
454.373864905401	0.206713201042495
456.224079445756	0.206947730179808
458.074818993355	0.207266305832598
459.926085017742	0.207652207912078
461.777878988463	0.208158193692664
463.630202375062	0.208768757249608
465.483056647083	0.209524865118189
467.336443274071	0.210415991106915
469.190363725571	0.211468839980183
471.044819471127	0.212744000672184
472.899811980283	0.214233836627839
474.755342722585	0.216021122189299
476.611413167576	0.218103230461155
478.468024784802	0.220572913615246
480.325179043807	0.223579824987426
482.182877414136	0.227224639112577
484.041121365332	0.231606777756798
485.899912366942	0.236782458596536
487.759251888508	0.242745337013159
489.619141399577	0.249112029283533
491.479582369692	0.25563172652683
493.340576268398	0.262104220482248
495.202124565239	0.268367132483236
497.064228729761	0.274313305929412
498.926890231508	0.279915336562469
500.790110540024	0.285166825938581
502.653891124853	0.290094534554398
504.518233455542	0.294778414668793
506.383139001633	0.299235180981883
508.248609232672	0.303487097801238
510.114645618203	0.30749176770357
511.981249627771	0.311257309444545
513.84842273092	0.31473725213088
515.716166397195	0.317934523930509
517.584482096141	0.320920138161652
519.453371297302	0.323642270441306
521.322835470223	0.326192573392966
523.192876084447	0.328574703196823
525.063494609521	0.330778080544616
526.934692514988	0.332813517692887
528.806471270393	0.334683989226922
530.67883234528	0.336376869719514
532.551777209195	0.337920427187875
534.425307331681	0.339361929456616
536.299424182283	0.340658626375326
538.174129230547	0.341829441444534
540.049423946016	0.342899741137874
541.925309798234	0.343880340540562
543.801788256748	0.344755250864151
545.6788607911	0.345540614465936
547.556528870837	0.346201212799639
549.434793965501	0.346747479874533
551.313657544639	0.347128847079441
553.193121077794	0.347368162482019
555.07318603451	0.347438569800565
556.953853884334	0.347326814701937
558.835126096809	0.346992469207495
560.717004141479	0.34643001286402
562.59948948789	0.345645445417977
564.482583605586	0.344649886484953
566.366287964111	0.343479732341921
568.25060403301	0.342120905039652
570.135533281828	0.340588805590479
572.021077180109	0.338890822632699
573.907237197398	0.337016330601295
575.79401480324	0.334954459502606
577.681411467178	0.332704778926839
579.569428658758	0.330249297721285
581.458067847523	0.32759269262679
583.34733050302	0.324758353465904
585.237218094792	0.321744420920072
587.127732092383	0.318597703897797
589.018873965339	0.315358526627078
590.910645183204	0.312033391304718
592.803047215523	0.308607676245125
594.69608153184	0.305105481312002
596.589749601699	0.301551384687401
598.484052894646	0.29791483684052
600.378992880224	0.294229288264903
602.274571027979	0.290520374486251
604.170788807455	0.286784742833916
606.067647688197	0.283050901550191
607.965149139748	0.279337334398288
609.863294631655	0.275629847004184
611.76208563346	0.271930239771293
613.66152361471	0.268268585604756
615.561610044948	0.26465381701477
617.462346393719	0.261092031719342
619.363734130568	0.257578925404101
621.265774725039	0.254101653858826
623.168469646677	0.250701607588423
625.071820365026	0.247347242036813
626.975828349631	0.244046671814124
628.880495070036	0.240803062298762
630.785821995787	0.237602173685877
632.691810596427	0.234480991554425
634.598462341501	0.231398862151746
636.505778700554	0.228367105367449
638.413761143131	0.225358283344612
640.322411138775	0.22242534214905
642.231730157032	0.219542092719522
644.141719667447	0.216736765860323
646.052381139563	0.213997016708999
647.963716042925	0.211337373276918
649.875725847078	0.208759784174404
651.788412021566	0.206236747158889
653.701776035934	0.203785379820025
655.615819359727	0.201386282802484
657.530543462489	0.199053312924468
659.445949813765	0.196760676148714
661.362039883099	0.194494374638131
663.278815140036	0.192249088310079
665.19627705412	0.190104147454412
667.114427094896	0.187985582295185
669.033266731909	0.18591839229705
670.952797434704	0.183917708109868
672.873020672823	0.181963692819591
674.793937915814	0.180054567739774
676.715550633219	0.178229913356501
678.637860294583	0.17648650132109
680.560868369452	0.174733950471187
682.484576327369	0.173023478070844
684.408985637879	0.171365621533164
686.334097770527	0.169708941685598
688.259914194858	0.16816342410857
690.186436380415	0.16667040126683
692.113665796745	0.165149054819417
694.041603913389	0.163651973852053
695.970252199895	0.162145167684151
697.899612125806	0.160749639394462
699.829685160667	0.159448087093575
701.760472774022	0.158044432746627
703.691976435416	0.156734942005379
705.624197614394	0.155555979370198
707.557137780499	0.154386777165689
709.490798403278	0.153187308112811
711.425180952274	0.151986889835394
713.360286897031	0.150746818853749
715.296117707095	0.149617392718891
717.23267485201	0.148476538461538
719.16995980132	0.147286929414827
721.107974024571	0.146205930394961
723.046718991306	0.145184643787399
724.986196171071	0.144206781922985
726.92640703341	0.143295597540678
728.867353047867	0.142484732646255
730.809035683987	0.141483989029157
732.751456411314	0.140600330921475
734.694616699394	0.139887778936488
736.638518017771	0.139036800653102
738.583161835988	0.138239195929614
740.528549623592	0.137655837237858
742.474682850126	0.137076545878081
744.421562985136	0.13629984818677
746.369191498165	0.135593060622512
748.317569858758	0.13488728853794
750.26669953646	0.134542099008635
752.216582000815	0.134151253821547
754.167218721368	0.133790608779244
756.118611167664	0.133242986629375
758.070760809247	0.132992627723834
760.023669115661	0.132881045871796
761.977337556452	NaN
763.931767601164	NaN
765.886960719341	NaN
767.842918380527	NaN
769.799642054269	NaN
771.757133210109	NaN
773.715393317594	NaN
775.674423846266	NaN
777.634226265672	NaN
779.594802045354	NaN
781.556152654859	NaN
783.518279563731	NaN
785.481184241513	NaN
787.444868157751	NaN
789.40933278199	NaN
791.374579583773	NaN
793.340610032646	NaN
795.307425598153	NaN
797.275027749839	NaN
799.243417957247	NaN
801.212597689924	NaN
803.182568417413	NaN
805.153331609259	NaN
807.124888735006	NaN
809.097241264199	NaN
811.070390666383	NaN
813.044338411102	NaN
815.019085967901	NaN
816.994634806324	NaN
818.970986395917	NaN
820.948142206222	NaN
