# Supplementary material for: Editorial Note: The role of 9-O-acetylated glycan receptor moieties in the typhoid toxin binding and intoxication
Source: PLoS Pathog. 2026 Jul 13;22(7):e1014413. doi: 10.1371/journal.ppat.1014413 (PMC13362111; doi:10.1371/journal.ppat.1014413)
Supplement: S1 File — (ZIP) [file ppat.1014413.s001.zip › SPR Data/OpenSPR/2020-01-06--18-59-17--TyT WT 9oac/ResponseData/InjectionAbsorbanceSpectra/a23 9oac_2987.55s_Absorbance.csv]

Channel1
WAVELENGTH (nm)	ABSORBANCE
338.804573760023	NaN
340.624675445867	NaN
342.445209557646	NaN
344.266177564905	NaN
346.087580937189	NaN
347.909421144043	NaN
349.731699655011	NaN
351.554417939637	NaN
353.377577467467	NaN
355.201179708045	NaN
357.025226130915	NaN
358.849718205622	NaN
360.67465740171	NaN
362.500045188725	NaN
364.32588303621	NaN
366.152172413711	NaN
367.978914790771	NaN
369.806111636936	NaN
371.63376442175	NaN
373.461874614758	NaN
375.290443685503	NaN
377.119473103532	NaN
378.948964338388	NaN
380.778918859615	NaN
382.609338136759	NaN
384.440223639364	NaN
386.271576836975	0.237538740935518
388.103399199136	0.235519146621227
389.935692195392	0.233625535999356
391.768457295287	0.232077384016225
393.601695968366	0.230716172673937
395.435409684173	0.229571820955207
397.269599912254	0.228275214247335
399.104268122152	0.226911895206118
400.939415783412	0.22549688023446
402.77504436558	0.223647473038746
404.611155338198	0.221180862060592
406.447750170813	0.218342440240832
408.284830332968	0.215117542002948
410.122397294208	0.211813875748684
411.960452524078	0.208609961967499
413.798997492122	0.206263350790021
415.638033667885	0.204753524530028
417.477562520911	0.203963688528742
419.317585520746	0.203680053070119
421.158104136932	0.203711467111349
422.999119839016	0.203911533010596
424.840634096542	0.204164249515121
426.682648379054	0.204413322826837
428.525164156097	0.204631992032488
430.368182897215	0.204840370754109
432.211706071954	0.205015696949609
434.055735149857	0.205169621486838
435.900271600469	0.205298916827953
437.745316893335	0.205430298804937
439.590872497999	0.205564251216321
441.436939884006	0.205675671769554
443.2835205209	0.205773304856361
445.130615878227	0.205865561977595
446.97822742553	0.20598581348253
448.826356632355	0.206115305710801
450.675004968245	0.206249513690818
452.524173902745	0.206413920203261
454.373864905401	0.206627150171035
456.224079445756	0.206862116875271
458.074818993355	0.207181818661531
459.926085017742	0.207569290736493
461.777878988463	0.208075932825725
463.630202375062	0.208686569093039
465.483056647083	0.209440253222183
467.336443274071	0.210332327230563
469.190363725571	0.211385045222532
471.044819471127	0.212659251676671
472.899811980283	0.214148980294841
474.755342722585	0.215938044740402
476.611413167576	0.218020833247057
478.468024784802	0.220492833845753
480.325179043807	0.223502180237009
482.182877414136	0.227150662475833
484.041121365332	0.231537651223031
485.899912366942	0.236715060226274
487.759251888508	0.242680601099288
489.619141399577	0.249050994519864
491.479582369692	0.255572193700079
493.340576268398	0.262040809621474
495.202124565239	0.268293273838753
497.064228729761	0.274234645755784
498.926890231508	0.279832092474762
500.790110540024	0.285081856272396
502.653891124853	0.290006553689829
504.518233455542	0.294689606514099
506.383139001633	0.299146042585318
508.248609232672	0.303395794869911
510.114645618203	0.307398014929603
511.981249627771	0.311159634169929
513.84842273092	0.314635609405115
515.716166397195	0.317831875333411
517.584482096141	0.320816834451701
519.453371297302	0.323538926428505
521.322835470223	0.326088882510549
523.192876084447	0.328473194235433
525.063494609521	0.330676053378051
526.934692514988	0.332711943972396
528.806471270393	0.334584981240098
530.67883234528	0.336279392066725
532.551777209195	0.337823386691632
534.425307331681	0.33926487101274
536.299424182283	0.340564073062121
538.174129230547	0.341735466818989
540.049423946016	0.342806557776678
541.925309798234	0.343787796293453
543.801788256748	0.344663441216952
545.6788607911	0.345452800839008
547.556528870837	0.346115207522499
549.434793965501	0.346662827037449
551.313657544639	0.347042976155475
553.193121077794	0.347283922850569
555.07318603451	0.347358253604432
556.953853884334	0.347246990780348
558.835126096809	0.346913768326133
560.717004141479	0.346353579924992
562.59948948789	0.345570924723837
564.482583605586	0.344578154932261
566.366287964111	0.343407918883562
568.25060403301	0.342051043462882
570.135533281828	0.340520191714889
572.021077180109	0.338825781121566
573.907237197398	0.336952215691711
575.79401480324	0.33489339227868
577.681411467178	0.332643133405605
579.569428658758	0.330187964831471
581.458067847523	0.327531276576955
583.34733050302	0.32469614560586
585.237218094792	0.321683772681719
587.127732092383	0.318537076911341
589.018873965339	0.315300280141541
590.910645183204	0.311976037648572
592.803047215523	0.308551222757879
594.69608153184	0.305050548780055
596.589749601699	0.301496715486709
598.484052894646	0.297861341263424
600.378992880224	0.294174740368984
602.274571027979	0.290465954826766
604.170788807455	0.286730975564033
606.067647688197	0.282996321371421
607.965149139748	0.279282576930889
609.863294631655	0.275575540075701
611.76208563346	0.271876614392126
613.66152361471	0.268211675995042
615.561610044948	0.264594368559213
617.462346393719	0.26103401563014
619.363734130568	0.25752439325867
621.265774725039	0.254046694461614
623.168469646677	0.250644091379034
625.071820365026	0.247290757336143
626.975828349631	0.243991147520433
628.880495070036	0.240749050477357
630.785821995787	0.237548829315874
632.691810596427	0.234426178377174
634.598462341501	0.231346570592166
636.505778700554	0.228314445102204
638.413761143131	0.225304408886501
640.322411138775	0.222371301143228
642.231730157032	0.219486672688437
644.141719667447	0.216682979001651
646.052381139563	0.213938868850141
647.963716042925	0.211279376403116
649.875725847078	0.208704771880155
651.788412021566	0.206182891923866
653.701776035934	0.203729724649595
655.615819359727	0.20133171946514
657.530543462489	0.199001577213211
659.445949813765	0.196708588096381
661.362039883099	0.194444849253608
663.278815140036	0.192198748855052
665.19627705412	0.19005793459719
667.114427094896	0.187937850452282
669.033266731909	0.185871528694208
670.952797434704	0.183875049180266
672.873020672823	0.181917916893465
674.793937915814	0.180005656077832
676.715550633219	0.178176191765559
678.637860294583	0.176430050870863
680.560868369452	0.174676665950582
682.484576327369	0.172965963978939
684.408985637879	0.171303265405927
686.334097770527	0.169638772194198
688.259914194858	0.168090238391146
690.186436380415	0.166591725868012
692.113665796745	0.165070060592113
694.041603913389	0.163583527129279
695.970252199895	0.162071444672067
697.899612125806	0.160665592611714
699.829685160667	0.15936144222248
701.760472774022	0.157955400394869
703.691976435416	0.156639899538056
705.624197614394	0.15545400497248
707.557137780499	0.154285230107044
709.490798403278	0.153077754422923
711.425180952274	0.151865533232494
713.360286897031	0.150609606542857
715.296117707095	0.149483168608883
717.23267485201	0.148336688211066
719.16995980132	0.147152920495893
721.107974024571	0.146069379350195
723.046718991306	0.145023629125312
724.986196171071	0.144053948936348
726.92640703341	0.14313418784785
728.867353047867	0.142304019899362
730.809035683987	0.141319642536056
732.751456411314	0.140429039680997
734.694616699394	0.139698162372116
736.638518017771	0.138815750245379
738.583161835988	0.137989055581929
740.528549623592	0.137387014334262
742.474682850126	0.136765494588857
744.421562985136	0.135943662984626
746.369191498165	0.135229469616154
748.317569858758	0.13450602480013
750.26669953646	0.134094112913178
752.216582000815	0.133678220324915
754.167218721368	0.133344608206431
756.118611167664	0.132860692306111
758.070760809247	0.132623896334757
760.023669115661	0.132529443495943
761.977337556452	NaN
763.931767601164	NaN
765.886960719341	NaN
767.842918380527	NaN
769.799642054269	NaN
771.757133210109	NaN
773.715393317594	NaN
775.674423846266	NaN
777.634226265672	NaN
779.594802045354	NaN
781.556152654859	NaN
783.518279563731	NaN
785.481184241513	NaN
787.444868157751	NaN
789.40933278199	NaN
791.374579583773	NaN
793.340610032646	NaN
795.307425598153	NaN
797.275027749839	NaN
799.243417957247	NaN
801.212597689924	NaN
803.182568417413	NaN
805.153331609259	NaN
807.124888735006	NaN
809.097241264199	NaN
811.070390666383	NaN
813.044338411102	NaN
815.019085967901	NaN
816.994634806324	NaN
818.970986395917	NaN
820.948142206222	NaN
