# Supplementary material for: Editorial Note: The role of 9-O-acetylated glycan receptor moieties in the typhoid toxin binding and intoxication
Source: PLoS Pathog. 2026 Jul 13;22(7):e1014413. doi: 10.1371/journal.ppat.1014413 (PMC13362111; doi:10.1371/journal.ppat.1014413)
Supplement: S1 File — (ZIP) [file ppat.1014413.s001.zip › SPR Data/OpenSPR/2020-01-06--18-59-17--TyT WT 9oac/ResponseData/InjectionAbsorbanceSpectra/a23_1493.52s_Absorbance.csv]

Channel1
WAVELENGTH (nm)	ABSORBANCE
338.804573760023	NaN
340.624675445867	NaN
342.445209557646	NaN
344.266177564905	NaN
346.087580937189	NaN
347.909421144043	NaN
349.731699655011	NaN
351.554417939637	NaN
353.377577467467	NaN
355.201179708045	NaN
357.025226130915	NaN
358.849718205622	NaN
360.67465740171	NaN
362.500045188725	NaN
364.32588303621	NaN
366.152172413711	NaN
367.978914790771	NaN
369.806111636936	NaN
371.63376442175	NaN
373.461874614758	NaN
375.290443685503	NaN
377.119473103532	NaN
378.948964338388	NaN
380.778918859615	NaN
382.609338136759	NaN
384.440223639364	NaN
386.271576836975	0.237217304114585
388.103399199136	0.235202631985466
389.935692195392	0.23331559658932
391.768457295287	0.23176667834202
393.601695968366	0.230457640969257
395.435409684173	0.229354387088498
397.269599912254	0.228086904298953
399.104268122152	0.226773176796679
400.939415783412	0.225412092896749
402.77504436558	0.223611703594709
404.611155338198	0.22118776152357
406.447750170813	0.218390184003378
408.284830332968	0.215194694048119
410.122397294208	0.21190534286218
411.960452524078	0.208713316312655
413.798997492122	0.206360478389672
415.638033667885	0.204837567098994
417.477562520911	0.204029205687151
419.317585520746	0.203720781973403
421.158104136932	0.203731923901861
422.999119839016	0.203917762117704
424.840634096542	0.204156714411928
426.682648379054	0.204391921414589
428.525164156097	0.204599765811298
430.368182897215	0.204797499651203
432.211706071954	0.204965814097885
434.055735149857	0.205113284466341
435.900271600469	0.205234503249055
437.745316893335	0.205356672254757
439.590872497999	0.205484576384313
441.436939884006	0.205590537105986
443.2835205209	0.205684923050147
445.130615878227	0.205774157446212
446.97822742553	0.205893081316881
448.826356632355	0.206021223671754
450.675004968245	0.206153981372294
452.524173902745	0.206316344898259
454.373864905401	0.20652953862697
456.224079445756	0.206764726983146
458.074818993355	0.207084560016147
459.926085017742	0.207473555439867
461.777878988463	0.20798240257712
463.630202375062	0.208594172901268
465.483056647083	0.209351037969163
467.336443274071	0.210247056923904
469.190363725571	0.211302897769117
471.044819471127	0.212581532610232
472.899811980283	0.214074696906787
474.755342722585	0.215863313904905
476.611413167576	0.217945894456986
478.468024784802	0.220413549398897
480.325179043807	0.223415857090489
482.182877414136	0.227053804319766
484.041121365332	0.23143069260206
485.899912366942	0.236599386272279
487.759251888508	0.242556355654454
489.619141399577	0.2489208037789
491.479582369692	0.255445250239237
493.340576268398	0.261918836054713
495.202124565239	0.268190975993369
497.064228729761	0.274143666185726
498.926890231508	0.279758126956572
500.790110540024	0.285017857520896
502.653891124853	0.289956215242281
504.518233455542	0.294648104879914
506.383139001633	0.299116567770775
508.248609232672	0.303375301742965
510.114645618203	0.307385544695759
511.981249627771	0.311157390777744
513.84842273092	0.314640876317965
515.716166397195	0.31784445321468
517.584482096141	0.320832986730579
519.453371297302	0.323557576316887
521.322835470223	0.326110760072384
523.192876084447	0.328497941860213
525.063494609521	0.330704454701088
526.934692514988	0.332741816763811
528.806471270393	0.334616737057792
530.67883234528	0.336309175160829
532.551777209195	0.337854472399268
534.425307331681	0.33929622737457
536.299424182283	0.340594932842413
538.174129230547	0.341767672984276
540.049423946016	0.34283804953443
541.925309798234	0.343819082810902
543.801788256748	0.344692774511112
545.6788607911	0.345480196934319
547.556528870837	0.34614189347676
549.434793965501	0.346687226527446
551.313657544639	0.347068205173225
553.193121077794	0.347305447779092
555.07318603451	0.347378018574696
556.953853884334	0.347267159661805
558.835126096809	0.346931628785064
560.717004141479	0.346368227770512
562.59948948789	0.345584617933275
564.482583605586	0.344588000453045
566.366287964111	0.343418593352532
568.25060403301	0.342057569625396
570.135533281828	0.340525710914985
572.021077180109	0.338827478053687
573.907237197398	0.336953819144237
575.79401480324	0.334889637013201
577.681411467178	0.332640715377403
579.569428658758	0.330181893299415
581.458067847523	0.327526373909639
583.34733050302	0.324690269660722
585.237218094792	0.321675818026849
587.127732092383	0.318529138174827
589.018873965339	0.315288871048572
590.910645183204	0.311964979558165
592.803047215523	0.308537639423847
594.69608153184	0.305035445048184
596.589749601699	0.301481566072856
598.484052894646	0.297845877813089
600.378992880224	0.29415744311712
602.274571027979	0.290445150639271
604.170788807455	0.286711745324172
606.067647688197	0.282975462417773
607.965149139748	0.27926320303082
609.863294631655	0.275556126123472
611.76208563346	0.27185743005594
613.66152361471	0.268192377515962
615.561610044948	0.264573931810103
617.462346393719	0.261014429654177
619.363734130568	0.257502356118168
621.265774725039	0.254026062164999
623.168469646677	0.250624655903148
625.071820365026	0.24726659180693
626.975828349631	0.243966355209296
628.880495070036	0.240721440211986
630.785821995787	0.237522850776379
632.691810596427	0.234398683015426
634.598462341501	0.23131548481324
636.505778700554	0.228283096007001
638.413761143131	0.22527268236523
640.322411138775	0.222338958879393
642.231730157032	0.219455305993726
644.141719667447	0.216647518411731
646.052381139563	0.213904231272799
647.963716042925	0.21124552896624
649.875725847078	0.208666276726904
651.788412021566	0.206142740881469
653.701776035934	0.203692039688813
655.615819359727	0.20128931134781
657.530543462489	0.198958830583826
659.445949813765	0.196663611033906
661.362039883099	0.194394771317369
663.278815140036	0.192145045320591
665.19627705412	0.189998651739184
667.114427094896	0.187880568606547
669.033266731909	0.185810329519489
670.952797434704	0.18380871839774
672.873020672823	0.181854074021925
674.793937915814	0.179938648461031
676.715550633219	0.178105224537512
678.637860294583	0.176359185355024
680.560868369452	0.174608139040001
682.484576327369	0.1728908534327
684.408985637879	0.17122661893816
686.334097770527	0.16956647655154
688.259914194858	0.168009929000826
690.186436380415	0.166508193641106
692.113665796745	0.164984053128884
694.041603913389	0.163486798200176
695.970252199895	0.161966731798803
697.899612125806	0.160562616868234
699.829685160667	0.159252969375136
701.760472774022	0.157837460635623
703.691976435416	0.156526389963836
705.624197614394	0.155334599124892
707.557137780499	0.154156989857513
709.490798403278	0.152939325548138
711.425180952274	0.151725417088277
713.360286897031	0.150466424889693
715.296117707095	0.14934178610815
717.23267485201	0.148200981567328
719.16995980132	0.146994276162794
721.107974024571	0.14590855601825
723.046718991306	0.144866446853593
724.986196171071	0.143898536061135
726.92640703341	0.142972542935178
728.867353047867	0.142140829666818
730.809035683987	0.141151674668095
732.751456411314	0.140240340683259
734.694616699394	0.13953276718693
736.638518017771	0.138663513981024
738.583161835988	0.137814734974931
740.528549623592	0.137192955060741
742.474682850126	0.136585630882853
744.421562985136	0.13576040740895
746.369191498165	0.135027073733056
748.317569858758	0.134314163291138
750.26669953646	0.133903730057253
752.216582000815	0.133469329663257
754.167218721368	0.133157205324668
756.118611167664	0.132649875109297
758.070760809247	0.13236782258382
760.023669115661	0.132256026564391
761.977337556452	NaN
763.931767601164	NaN
765.886960719341	NaN
767.842918380527	NaN
769.799642054269	NaN
771.757133210109	NaN
773.715393317594	NaN
775.674423846266	NaN
777.634226265672	NaN
779.594802045354	NaN
781.556152654859	NaN
783.518279563731	NaN
785.481184241513	NaN
787.444868157751	NaN
789.40933278199	NaN
791.374579583773	NaN
793.340610032646	NaN
795.307425598153	NaN
797.275027749839	NaN
799.243417957247	NaN
801.212597689924	NaN
803.182568417413	NaN
805.153331609259	NaN
807.124888735006	NaN
809.097241264199	NaN
811.070390666383	NaN
813.044338411102	NaN
815.019085967901	NaN
816.994634806324	NaN
818.970986395917	NaN
820.948142206222	NaN
