# Supplementary material for: Editorial Note: The role of 9-O-acetylated glycan receptor moieties in the typhoid toxin binding and intoxication
Source: PLoS Pathog. 2026 Jul 13;22(7):e1014413. doi: 10.1371/journal.ppat.1014413 (PMC13362111; doi:10.1371/journal.ppat.1014413)
Supplement: S1 File — (ZIP) [file ppat.1014413.s001.zip › SPR Data/OpenSPR/2020-01-06--18-59-17--TyT WT 9oac/ResponseData/InjectionAbsorbanceSpectra/a23_2214.56s_Absorbance.csv]

Channel1
WAVELENGTH (nm)	ABSORBANCE
338.804573760023	NaN
340.624675445867	NaN
342.445209557646	NaN
344.266177564905	NaN
346.087580937189	NaN
347.909421144043	NaN
349.731699655011	NaN
351.554417939637	NaN
353.377577467467	NaN
355.201179708045	NaN
357.025226130915	NaN
358.849718205622	NaN
360.67465740171	NaN
362.500045188725	NaN
364.32588303621	NaN
366.152172413711	NaN
367.978914790771	NaN
369.806111636936	NaN
371.63376442175	NaN
373.461874614758	NaN
375.290443685503	NaN
377.119473103532	NaN
378.948964338388	NaN
380.778918859615	NaN
382.609338136759	NaN
384.440223639364	NaN
386.271576836975	0.238259115627627
388.103399199136	0.236075991529216
389.935692195392	0.234039132922827
391.768457295287	0.232381047435109
393.601695968366	0.230965077802737
395.435409684173	0.229760363041808
397.269599912254	0.228416397987845
399.104268122152	0.227023654378555
400.939415783412	0.225582045800976
402.77504436558	0.223704101647043
404.611155338198	0.221213833935311
406.447750170813	0.218362502139976
408.284830332968	0.215131389892639
410.122397294208	0.211823944579039
411.960452524078	0.208616033513366
413.798997492122	0.206266119171204
415.638033667885	0.204752693504019
417.477562520911	0.203955179633578
419.317585520746	0.203664512784839
421.158104136932	0.203694484466459
422.999119839016	0.203893019247421
424.840634096542	0.20414221709338
426.682648379054	0.204386740930768
428.525164156097	0.20460539133711
430.368182897215	0.204810350378893
432.211706071954	0.204986233576607
434.055735149857	0.20514043705597
435.900271600469	0.205266493441
437.745316893335	0.205395682720256
439.590872497999	0.205529724693732
441.436939884006	0.205639670631587
443.2835205209	0.205735990603389
445.130615878227	0.205827768537132
446.97822742553	0.205947286100661
448.826356632355	0.206076774550921
450.675004968245	0.206211335910665
452.524173902745	0.206375805153119
454.373864905401	0.206587728302051
456.224079445756	0.206824020448644
458.074818993355	0.207144101272955
459.926085017742	0.207531043505297
461.777878988463	0.20803942718049
463.630202375062	0.208650090684616
465.483056647083	0.209404784687828
467.336443274071	0.210297842823554
469.190363725571	0.211350086960153
471.044819471127	0.212626538987019
472.899811980283	0.214118222378156
474.755342722585	0.215907119204499
476.611413167576	0.217993312205773
478.468024784802	0.220468192044254
480.325179043807	0.22347822517244
482.182877414136	0.227128568997357
484.041121365332	0.231513972474315
485.899912366942	0.236693510782059
487.759251888508	0.242660465698701
489.619141399577	0.249029254417424
491.479582369692	0.255551740356219
493.340576268398	0.262022402208225
495.202124565239	0.268280353083129
497.064228729761	0.274223139894258
498.926890231508	0.279823683428597
500.790110540024	0.2850728038022
502.653891124853	0.289999097322424
504.518233455542	0.294683059861916
506.383139001633	0.299141359411061
508.248609232672	0.303392136258875
510.114645618203	0.30739473804515
511.981249627771	0.311158690924076
513.84842273092	0.31463620848203
515.716166397195	0.317829897097859
517.584482096141	0.320814552632329
519.453371297302	0.323534544522053
521.322835470223	0.326083633431994
523.192876084447	0.328465587620984
525.063494609521	0.330667849629315
526.934692514988	0.332704424927748
528.806471270393	0.334575496186473
530.67883234528	0.336267149190497
532.551777209195	0.337806579292569
534.425307331681	0.3392475622266
536.299424182283	0.340542051471906
538.174129230547	0.341711389276539
540.049423946016	0.342779665584754
541.925309798234	0.343759412147845
543.801788256748	0.344632905065618
545.6788607911	0.34541975047353
547.556528870837	0.346079412544373
549.434793965501	0.346624428500798
551.313657544639	0.347003451499609
553.193121077794	0.347241635373245
555.07318603451	0.347312646971687
556.953853884334	0.347200128189663
558.835126096809	0.346864008952012
560.717004141479	0.346301451084611
562.59948948789	0.34551467139095
564.482583605586	0.344517992710084
566.366287964111	0.343347730381523
568.25060403301	0.341986848824727
570.135533281828	0.340455821532405
572.021077180109	0.338759532171838
573.907237197398	0.336883309900967
575.79401480324	0.334820044682108
577.681411467178	0.332569979951945
579.569428658758	0.330114782126957
581.458067847523	0.327455846109268
583.34733050302	0.324618934778684
585.237218094792	0.321603158183008
587.127732092383	0.318455562071045
589.018873965339	0.315216105011595
590.910645183204	0.311890707465905
592.803047215523	0.308465172497408
594.69608153184	0.304962836750473
596.589749601699	0.301409271162268
598.484052894646	0.297771467658113
600.378992880224	0.294085167996693
602.274571027979	0.290375287852771
604.170788807455	0.286638077544104
606.067647688197	0.282902968609669
607.965149139748	0.279190009779229
609.863294631655	0.275484076191774
611.76208563346	0.271783536190273
613.66152361471	0.268120933318547
615.561610044948	0.264504770171783
617.462346393719	0.260943855099154
619.363734130568	0.257433406497495
621.265774725039	0.253955905100416
623.168469646677	0.250554079136276
625.071820365026	0.247199606549154
626.975828349631	0.243898024254408
628.880495070036	0.240655329430125
630.785821995787	0.237455557434666
632.691810596427	0.234332116587899
634.598462341501	0.231252958700022
636.505778700554	0.228221624426793
638.413761143131	0.225214265013047
640.322411138775	0.222283235834089
642.231730157032	0.219401252771869
644.141719667447	0.216595749800064
646.052381139563	0.213855938416901
647.963716042925	0.21119544680081
649.875725847078	0.208619465410472
651.788412021566	0.206098028086443
653.701776035934	0.203649049293471
655.615819359727	0.20125326046073
657.530543462489	0.198922319826371
659.445949813765	0.196632623587291
661.362039883099	0.194369722886028
663.278815140036	0.19212395364931
665.19627705412	0.189980291880887
667.114427094896	0.187863623075474
669.033266731909	0.185798912511715
670.952797434704	0.183801739834851
672.873020672823	0.181847587676919
674.793937915814	0.17993691101301
676.715550633219	0.178113668466852
678.637860294583	0.176371244535619
680.560868369452	0.174622274569738
682.484576327369	0.172918912659273
684.408985637879	0.171262388307143
686.334097770527	0.169601147886002
688.259914194858	0.168058799425611
690.186436380415	0.166566984517281
692.113665796745	0.165049985603922
694.041603913389	0.163558552389718
695.970252199895	0.162054009703237
697.899612125806	0.160662404328151
699.829685160667	0.159366984428345
701.760472774022	0.157966460997171
703.691976435416	0.156663961667468
705.624197614394	0.155494973276306
707.557137780499	0.154327478481167
709.490798403278	0.153127525003473
711.425180952274	0.151925892433707
713.360286897031	0.150683220284153
715.296117707095	0.149569400045041
717.23267485201	0.148431967096005
719.16995980132	0.147254657849013
721.107974024571	0.146196026860923
723.046718991306	0.145185685305311
724.986196171071	0.144231334521763
726.92640703341	0.143346705884662
728.867353047867	0.142529725925579
730.809035683987	0.141552862166684
732.751456411314	0.140674756605905
734.694616699394	0.139957217944874
736.638518017771	0.139107398246155
738.583161835988	0.13830521719453
740.528549623592	0.137706014365119
742.474682850126	0.137148909583534
744.421562985136	0.136394880264552
746.369191498165	0.135713290314788
748.317569858758	0.135034760077568
750.26669953646	0.134666406919811
752.216582000815	0.134307900928956
754.167218721368	0.133982310380037
756.118611167664	0.13352253860821
758.070760809247	0.133302274244154
760.023669115661	0.133216793278914
761.977337556452	NaN
763.931767601164	NaN
765.886960719341	NaN
767.842918380527	NaN
769.799642054269	NaN
771.757133210109	NaN
773.715393317594	NaN
775.674423846266	NaN
777.634226265672	NaN
779.594802045354	NaN
781.556152654859	NaN
783.518279563731	NaN
785.481184241513	NaN
787.444868157751	NaN
789.40933278199	NaN
791.374579583773	NaN
793.340610032646	NaN
795.307425598153	NaN
797.275027749839	NaN
799.243417957247	NaN
801.212597689924	NaN
803.182568417413	NaN
805.153331609259	NaN
807.124888735006	NaN
809.097241264199	NaN
811.070390666383	NaN
813.044338411102	NaN
815.019085967901	NaN
816.994634806324	NaN
818.970986395917	NaN
820.948142206222	NaN
