# Supplementary material for: Editorial Note: The role of 9-O-acetylated glycan receptor moieties in the typhoid toxin binding and intoxication
Source: PLoS Pathog. 2026 Jul 13;22(7):e1014413. doi: 10.1371/journal.ppat.1014413 (PMC13362111; doi:10.1371/journal.ppat.1014413)
Supplement: S1 File — (ZIP) [file ppat.1014413.s001.zip › SPR Data/OpenSPR/2020-01-06--18-59-17--TyT WT 9oac/ResponseData/InjectionAbsorbanceSpectra/a23_2469.31s_Absorbance.csv]

Channel1
WAVELENGTH (nm)	ABSORBANCE
338.804573760023	NaN
340.624675445867	NaN
342.445209557646	NaN
344.266177564905	NaN
346.087580937189	NaN
347.909421144043	NaN
349.731699655011	NaN
351.554417939637	NaN
353.377577467467	NaN
355.201179708045	NaN
357.025226130915	NaN
358.849718205622	NaN
360.67465740171	NaN
362.500045188725	NaN
364.32588303621	NaN
366.152172413711	NaN
367.978914790771	NaN
369.806111636936	NaN
371.63376442175	NaN
373.461874614758	NaN
375.290443685503	NaN
377.119473103532	NaN
378.948964338388	NaN
380.778918859615	NaN
382.609338136759	NaN
384.440223639364	NaN
386.271576836975	0.238523276288647
388.103399199136	0.236283634752821
389.935692195392	0.234195187215494
391.768457295287	0.232565393179793
393.601695968366	0.231143501518118
395.435409684173	0.229956282574682
397.269599912254	0.228594887175671
399.104268122152	0.227197436151892
400.939415783412	0.225761201146328
402.77504436558	0.223874625807359
404.611155338198	0.221396201396081
406.447750170813	0.218549045982887
408.284830332968	0.215316797535162
410.122397294208	0.212004639504553
411.960452524078	0.208785438564429
413.798997492122	0.206431387143816
415.638033667885	0.204911372757116
417.477562520911	0.204109218747947
419.317585520746	0.203810613424986
421.158104136932	0.203832182166198
422.999119839016	0.204025362894844
424.840634096542	0.204272950536624
426.682648379054	0.204515110087713
428.525164156097	0.204731707049957
430.368182897215	0.204935508245023
432.211706071954	0.205108952839255
434.055735149857	0.205258583574289
435.900271600469	0.205383752455534
437.745316893335	0.205510520092922
439.590872497999	0.20564157022253
441.436939884006	0.205749472725705
443.2835205209	0.205845281434175
445.130615878227	0.205935384549529
446.97822742553	0.206054132531959
448.826356632355	0.206183431661882
450.675004968245	0.206317908845799
452.524173902745	0.206483390546667
454.373864905401	0.206694876724876
456.224079445756	0.206929232569085
458.074818993355	0.207249568206015
459.926085017742	0.207635249725531
461.777878988463	0.208141192107502
463.630202375062	0.208751519501196
465.483056647083	0.209507186622708
467.336443274071	0.210398476902862
469.190363725571	0.211450541275008
471.044819471127	0.212723876418575
472.899811980283	0.214213581555857
474.755342722585	0.216000522052425
476.611413167576	0.218080692810127
478.468024784802	0.220552700234346
480.325179043807	0.223557776770117
482.182877414136	0.227201558377796
484.041121365332	0.23158270658695
485.899912366942	0.236756447653398
487.759251888508	0.242719864448245
489.619141399577	0.249086479123393
491.479582369692	0.255607114904608
493.340576268398	0.262076917645841
495.202124565239	0.268336255268821
497.064228729761	0.274280314438568
498.926890231508	0.279881965740666
500.790110540024	0.285130426491325
502.653891124853	0.290060103924808
504.518233455542	0.294742518614338
506.383139001633	0.299199423543208
508.248609232672	0.303449762963068
510.114645618203	0.307455468452478
511.981249627771	0.311218591101405
513.84842273092	0.31469545877519
515.716166397195	0.317891226590467
517.584482096141	0.320874624627921
519.453371297302	0.323593756579671
521.322835470223	0.326143710011916
523.192876084447	0.328527015679031
525.063494609521	0.330731078509479
526.934692514988	0.33276619698365
528.806471270393	0.334636375433697
530.67883234528	0.336329145931654
532.551777209195	0.337869873201438
534.425307331681	0.339308989449579
536.299424182283	0.340604827810228
538.174129230547	0.341774767431844
540.049423946016	0.342843099585864
541.925309798234	0.343822772676435
543.801788256748	0.34469612593784
545.6788607911	0.345482689271341
547.556528870837	0.346144071805226
549.434793965501	0.346689826025013
551.313657544639	0.347070389493245
553.193121077794	0.347309646773906
555.07318603451	0.347380602237747
556.953853884334	0.347268199132251
558.835126096809	0.346933487772993
560.717004141479	0.346370705564379
562.59948948789	0.345585911658684
564.482583605586	0.344591245877328
566.366287964111	0.343419524755769
568.25060403301	0.342061102764111
570.135533281828	0.340528915940243
572.021077180109	0.338834053728281
573.907237197398	0.336960297894209
575.79401480324	0.334899113762952
577.681411467178	0.33264929100333
579.569428658758	0.330192179128006
581.458067847523	0.32753573359527
583.34733050302	0.324700247367928
585.237218094792	0.321686526619107
587.127732092383	0.318538100651917
589.018873965339	0.315301408422775
590.910645183204	0.311977302288555
592.803047215523	0.308552448640076
594.69608153184	0.305053272296191
596.589749601699	0.301501228180221
598.484052894646	0.297865013913791
600.378992880224	0.294179766259387
602.274571027979	0.290470358836504
604.170788807455	0.286735281742074
606.067647688197	0.283002505930263
607.965149139748	0.279290111458773
609.863294631655	0.275585623887434
611.76208563346	0.271888233954694
613.66152361471	0.268225964628039
615.561610044948	0.264610372671504
617.462346393719	0.26105196827193
619.363734130568	0.257542871506879
621.265774725039	0.254068592272876
623.168469646677	0.25066930660141
625.071820365026	0.247315941256879
626.975828349631	0.244017333902451
628.880495070036	0.240774901679212
630.785821995787	0.237577711392045
632.691810596427	0.234456993243803
634.598462341501	0.231378525797075
636.505778700554	0.228348385615434
638.413761143131	0.225340830539535
640.322411138775	0.222411162657561
642.231730157032	0.219529250066282
644.141719667447	0.216726625481874
646.052381139563	0.213983633473393
647.963716042925	0.211326209042014
649.875725847078	0.208749637558808
651.788412021566	0.206229289881849
653.701776035934	0.203781407066099
655.615819359727	0.201386862419495
657.530543462489	0.199059740017759
659.445949813765	0.196769972657162
661.362039883099	0.194507216336245
663.278815140036	0.192262280346027
665.19627705412	0.190122487252769
667.114427094896	0.188007337928589
669.033266731909	0.185944239779049
670.952797434704	0.183950303625134
672.873020672823	0.181994051829724
674.793937915814	0.180085630136945
676.715550633219	0.178264031010478
678.637860294583	0.176520395972642
680.560868369452	0.174770305218065
682.484576327369	0.173065388188856
684.408985637879	0.171410155527791
686.334097770527	0.169753161557624
688.259914194858	0.168210504403222
690.186436380415	0.166714832652358
692.113665796745	0.165205300183598
694.041603913389	0.163713086540975
695.970252199895	0.162208393146957
697.899612125806	0.160806562201595
699.829685160667	0.159503650842633
701.760472774022	0.158102381029126
703.691976435416	0.156795148708533
705.624197614394	0.15561812821765
707.557137780499	0.154445123449735
709.490798403278	0.153234462015435
711.425180952274	0.152039437238914
713.360286897031	0.150796099825212
715.296117707095	0.149674016688631
717.23267485201	0.148548531417211
719.16995980132	0.147361588134739
721.107974024571	0.146298251978085
723.046718991306	0.145276567360493
724.986196171071	0.144330391303978
726.92640703341	0.143427368860179
728.867353047867	0.142617680796593
730.809035683987	0.141629791794746
732.751456411314	0.140735270339683
734.694616699394	0.140013538280831
736.638518017771	0.139162991783578
738.583161835988	0.138367351289361
740.528549623592	0.137779556297789
742.474682850126	0.137222767572106
744.421562985136	0.136460094859481
746.369191498165	0.1357432117953
748.317569858758	0.135081515089113
750.26669953646	0.134734694798827
752.216582000815	0.134374561790597
754.167218721368	0.134085513069563
756.118611167664	0.133569601907098
758.070760809247	0.13337611073498
760.023669115661	0.133281356296909
761.977337556452	NaN
763.931767601164	NaN
765.886960719341	NaN
767.842918380527	NaN
769.799642054269	NaN
771.757133210109	NaN
773.715393317594	NaN
775.674423846266	NaN
777.634226265672	NaN
779.594802045354	NaN
781.556152654859	NaN
783.518279563731	NaN
785.481184241513	NaN
787.444868157751	NaN
789.40933278199	NaN
791.374579583773	NaN
793.340610032646	NaN
795.307425598153	NaN
797.275027749839	NaN
799.243417957247	NaN
801.212597689924	NaN
803.182568417413	NaN
805.153331609259	NaN
807.124888735006	NaN
809.097241264199	NaN
811.070390666383	NaN
813.044338411102	NaN
815.019085967901	NaN
816.994634806324	NaN
818.970986395917	NaN
820.948142206222	NaN
