# Supplementary material for: Editorial Note: The role of 9-O-acetylated glycan receptor moieties in the typhoid toxin binding and intoxication
Source: PLoS Pathog. 2026 Jul 13;22(7):e1014413. doi: 10.1371/journal.ppat.1014413 (PMC13362111; doi:10.1371/journal.ppat.1014413)
Supplement: S1 File — (ZIP) [file ppat.1014413.s001.zip › SPR Data/OpenSPR/2020-01-06--18-59-17--TyT WT 9oac/ResponseData/InjectionAbsorbanceSpectra/a23_4390.62s_Absorbance.csv]

Channel1
WAVELENGTH (nm)	ABSORBANCE
338.804573760023	NaN
340.624675445867	NaN
342.445209557646	NaN
344.266177564905	NaN
346.087580937189	NaN
347.909421144043	NaN
349.731699655011	NaN
351.554417939637	NaN
353.377577467467	NaN
355.201179708045	NaN
357.025226130915	NaN
358.849718205622	NaN
360.67465740171	NaN
362.500045188725	NaN
364.32588303621	NaN
366.152172413711	NaN
367.978914790771	NaN
369.806111636936	NaN
371.63376442175	NaN
373.461874614758	NaN
375.290443685503	NaN
377.119473103532	NaN
378.948964338388	NaN
380.778918859615	NaN
382.609338136759	NaN
384.440223639364	NaN
386.271576836975	0.238565291536788
388.103399199136	0.236389232040406
389.935692195392	0.234332506730213
391.768457295287	0.232624884929339
393.601695968366	0.231190086640406
395.435409684173	0.229978169984507
397.269599912254	0.228610037571199
399.104268122152	0.227189354311205
400.939415783412	0.225705845921383
402.77504436558	0.223806319019526
404.611155338198	0.221286380872311
406.447750170813	0.218388050659412
408.284830332968	0.215128141582578
410.122397294208	0.21180657964067
411.960452524078	0.208594467261212
413.798997492122	0.206253619650751
415.638033667885	0.204756521273388
417.477562520911	0.20397648677444
419.317585520746	0.203710277838093
421.158104136932	0.203758076878491
422.999119839016	0.203974347265853
424.840634096542	0.204239847871265
426.682648379054	0.204496151586211
428.525164156097	0.204725923578697
430.368182897215	0.204939657648698
432.211706071954	0.20512250394027
434.055735149857	0.205284819255803
435.900271600469	0.205417174199761
437.745316893335	0.205551429700955
439.590872497999	0.205691429768895
441.436939884006	0.205806365380025
443.2835205209	0.205908830336309
445.130615878227	0.20600300407997
446.97822742553	0.2061266953724
448.826356632355	0.206258217065046
450.675004968245	0.206394402457953
452.524173902745	0.206560604010016
454.373864905401	0.206772891729301
456.224079445756	0.207010012665816
458.074818993355	0.207326969508092
459.926085017742	0.207713825941906
461.777878988463	0.208216652744731
463.630202375062	0.208825984510077
465.483056647083	0.209578209539629
467.336443274071	0.210470593356982
469.190363725571	0.211519155681247
471.044819471127	0.212791589455785
472.899811980283	0.214278790485822
474.755342722585	0.216066119624898
476.611413167576	0.218151837157542
478.468024784802	0.22062644268846
480.325179043807	0.223639051888884
482.182877414136	0.227300365820342
484.041121365332	0.231695974496933
485.899912366942	0.236884829161517
487.759251888508	0.242857253495841
489.619141399577	0.249228845233552
491.479582369692	0.255746813813376
493.340576268398	0.262209958932546
495.202124565239	0.268450897982476
497.064228729761	0.274381844638128
498.926890231508	0.279966003532138
500.790110540024	0.285202055937839
502.653891124853	0.290117912695631
504.518233455542	0.294789273294993
506.383139001633	0.299236962856516
508.248609232672	0.303479646486979
510.114645618203	0.307471855413382
511.981249627771	0.31122746401576
513.84842273092	0.314699390774356
515.716166397195	0.317886207065249
517.584482096141	0.320866045819259
519.453371297302	0.323579943216663
521.322835470223	0.326125707895508
523.192876084447	0.328505380987326
525.063494609521	0.33070620101474
526.934692514988	0.332740620950856
528.806471270393	0.334606627394689
530.67883234528	0.336296817213475
532.551777209195	0.337834694038903
534.425307331681	0.339275794778079
536.299424182283	0.340569865281647
538.174129230547	0.341739023509641
540.049423946016	0.342807827406302
541.925309798234	0.34378545702739
543.801788256748	0.344657764944981
545.6788607911	0.34544519371195
547.556528870837	0.346104900639091
549.434793965501	0.34665323169366
551.313657544639	0.347031679096592
553.193121077794	0.347269826567283
555.07318603451	0.347340826485424
556.953853884334	0.347228746590919
558.835126096809	0.346893038357332
560.717004141479	0.346330843949325
562.59948948789	0.345544651005325
564.482583605586	0.344551883070178
566.366287964111	0.343379503611973
568.25060403301	0.342020491708932
570.135533281828	0.340489869507375
572.021077180109	0.338793402344706
573.907237197398	0.336918414807277
575.79401480324	0.334856539898909
577.681411467178	0.332604783940135
579.569428658758	0.330149198992832
581.458067847523	0.327489913835825
583.34733050302	0.324653336968719
585.237218094792	0.321639462598901
587.127732092383	0.318491860890436
589.018873965339	0.315253108937217
590.910645183204	0.311928091883245
592.803047215523	0.308502190307254
594.69608153184	0.304999782772327
596.589749601699	0.301447924982377
598.484052894646	0.297808920362647
600.378992880224	0.294121535276304
602.274571027979	0.29041153160007
604.170788807455	0.286672636310827
606.067647688197	0.282940526180328
607.965149139748	0.279228149231596
609.863294631655	0.275520901673905
611.76208563346	0.271821622300627
613.66152361471	0.268158320156994
615.561610044948	0.264541411410218
617.462346393719	0.260980827406287
619.363734130568	0.257474391632389
621.265774725039	0.253998452652163
623.168469646677	0.250597927331035
625.071820365026	0.247245554526787
626.975828349631	0.243943269048841
628.880495070036	0.240703314426993
630.785821995787	0.237506330985536
632.691810596427	0.23438656649141
634.598462341501	0.231309776601921
636.505778700554	0.228278915306752
638.413761143131	0.225274553076952
640.322411138775	0.222343183490405
642.231730157032	0.219460174217616
644.141719667447	0.216659546346335
646.052381139563	0.213919755117009
647.963716042925	0.211260309889481
649.875725847078	0.20869032649038
651.788412021566	0.206169771141334
653.701776035934	0.203721640470961
655.615819359727	0.201330436191461
657.530543462489	0.199000244675559
659.445949813765	0.196712855908601
661.362039883099	0.194452502173313
663.278815140036	0.192209078151808
665.19627705412	0.190070682480442
667.114427094896	0.187957386081248
669.033266731909	0.185890422475408
670.952797434704	0.183897661640676
672.873020672823	0.181946431982833
674.793937915814	0.180037694489829
676.715550633219	0.178224183178476
678.637860294583	0.176482955571923
680.560868369452	0.174735411909838
682.484576327369	0.173038434520396
684.408985637879	0.171382680876844
686.334097770527	0.169722968391458
688.259914194858	0.168185382228946
690.186436380415	0.166698588392864
692.113665796745	0.165184409643165
694.041603913389	0.163709816258266
695.970252199895	0.162202087229354
697.899612125806	0.160801868495519
699.829685160667	0.15950275870794
701.760472774022	0.158106361462703
703.691976435416	0.156803005477616
705.624197614394	0.155626445648142
707.557137780499	0.154469776910368
709.490798403278	0.153276022757009
711.425180952274	0.152085601419933
713.360286897031	0.150846341610624
715.296117707095	0.149732576479797
717.23267485201	0.148596785250204
719.16995980132	0.147427757974125
721.107974024571	0.146364662285014
723.046718991306	0.145344676266038
724.986196171071	0.144392694887413
726.92640703341	0.143504647995768
728.867353047867	0.142710060455974
730.809035683987	0.141737080259226
732.751456411314	0.1408693588262
734.694616699394	0.140139524390966
736.638518017771	0.139286783981254
738.583161835988	0.138497710227957
740.528549623592	0.137914878237908
742.474682850126	0.137314675317009
744.421562985136	0.136535090547346
746.369191498165	0.135829318122663
748.317569858758	0.135155428439491
750.26669953646	0.134799771542706
752.216582000815	0.134418206144308
754.167218721368	0.134103813978677
756.118611167664	0.133608890053992
758.070760809247	0.133408701782731
760.023669115661	0.133287464106354
761.977337556452	NaN
763.931767601164	NaN
765.886960719341	NaN
767.842918380527	NaN
769.799642054269	NaN
771.757133210109	NaN
773.715393317594	NaN
775.674423846266	NaN
777.634226265672	NaN
779.594802045354	NaN
781.556152654859	NaN
783.518279563731	NaN
785.481184241513	NaN
787.444868157751	NaN
789.40933278199	NaN
791.374579583773	NaN
793.340610032646	NaN
795.307425598153	NaN
797.275027749839	NaN
799.243417957247	NaN
801.212597689924	NaN
803.182568417413	NaN
805.153331609259	NaN
807.124888735006	NaN
809.097241264199	NaN
811.070390666383	NaN
813.044338411102	NaN
815.019085967901	NaN
816.994634806324	NaN
818.970986395917	NaN
820.948142206222	NaN
