# Supplementary material for: Editorial Note: The role of 9-O-acetylated glycan receptor moieties in the typhoid toxin binding and intoxication
Source: PLoS Pathog. 2026 Jul 13;22(7):e1014413. doi: 10.1371/journal.ppat.1014413 (PMC13362111; doi:10.1371/journal.ppat.1014413)
Supplement: S1 File — (ZIP) [file ppat.1014413.s001.zip › SPR Data/OpenSPR/2020-01-06--18-59-17--TyT WT 9oac/ResponseData/InjectionAbsorbanceSpectra/a26 9oac_4129.14s_Absorbance.csv]

Channel1
WAVELENGTH (nm)	ABSORBANCE
338.804573760023	NaN
340.624675445867	NaN
342.445209557646	NaN
344.266177564905	NaN
346.087580937189	NaN
347.909421144043	NaN
349.731699655011	NaN
351.554417939637	NaN
353.377577467467	NaN
355.201179708045	NaN
357.025226130915	NaN
358.849718205622	NaN
360.67465740171	NaN
362.500045188725	NaN
364.32588303621	NaN
366.152172413711	NaN
367.978914790771	NaN
369.806111636936	NaN
371.63376442175	NaN
373.461874614758	NaN
375.290443685503	NaN
377.119473103532	NaN
378.948964338388	NaN
380.778918859615	NaN
382.609338136759	NaN
384.440223639364	NaN
386.271576836975	0.238446995832977
388.103399199136	0.236296235549095
389.935692195392	0.234313033410803
391.768457295287	0.232634576664995
393.601695968366	0.231198383145288
395.435409684173	0.229991744126172
397.269599912254	0.228635835406778
399.104268122152	0.22721371099978
400.939415783412	0.225743019975706
402.77504436558	0.223860072591062
404.611155338198	0.221365109230573
406.447750170813	0.218488633988936
408.284830332968	0.215240906351227
410.122397294208	0.211920595335792
411.960452524078	0.208707686219804
413.798997492122	0.206357849254129
415.638033667885	0.204846080558831
417.477562520911	0.204058289156137
419.317585520746	0.203773006303214
421.158104136932	0.203807438602111
422.999119839016	0.204011574815773
424.840634096542	0.204268738673483
426.682648379054	0.204518415848959
428.525164156097	0.204743204750102
430.368182897215	0.204950818894506
432.211706071954	0.205129064282879
434.055735149857	0.205286476299426
435.900271600469	0.20541629632736
437.745316893335	0.20554816181799
439.590872497999	0.205682473841306
441.436939884006	0.205793116787833
443.2835205209	0.20589184574728
445.130615878227	0.205986173013586
446.97822742553	0.206107647008202
448.826356632355	0.206238212501907
450.675004968245	0.206373458854505
452.524173902745	0.206537695295401
454.373864905401	0.206750760503408
456.224079445756	0.206985092980857
458.074818993355	0.207303630979468
459.926085017742	0.207690067564777
461.777878988463	0.208196120616591
463.630202375062	0.208805795255115
465.483056647083	0.209558065555905
467.336443274071	0.210448861598325
469.190363725571	0.211500427457382
471.044819471127	0.212772950963249
472.899811980283	0.214261701618531
474.755342722585	0.216048691734388
476.611413167576	0.218132232558009
478.468024784802	0.220605420719784
480.325179043807	0.223612722198564
482.182877414136	0.227265553910855
484.041121365332	0.23165351176521
485.899912366942	0.236835487758272
487.759251888508	0.242803130656549
489.619141399577	0.249171134392135
491.479582369692	0.255691379468567
493.340576268398	0.262155923282854
495.202124565239	0.26841160810722
497.064228729761	0.274345512622053
498.926890231508	0.279938987065642
500.790110540024	0.285183013867233
502.653891124853	0.290105101262618
504.518233455542	0.294782285854577
506.383139001633	0.299233493607342
508.248609232672	0.303479951431495
510.114645618203	0.307478241293349
511.981249627771	0.311238580911426
513.84842273092	0.314712185621211
515.716166397195	0.317904258086123
517.584482096141	0.320887170544596
519.453371297302	0.323605490102826
521.322835470223	0.326152013653808
523.192876084447	0.328532685020374
525.063494609521	0.33073253935148
526.934692514988	0.332768157803171
528.806471270393	0.334637993497804
530.67883234528	0.336328574732004
532.551777209195	0.337869168977893
534.425307331681	0.33930942121792
536.299424182283	0.340606023920512
538.174129230547	0.341775439851156
540.049423946016	0.342843811407359
541.925309798234	0.343821783637237
543.801788256748	0.344694855028593
545.6788607911	0.345480906362128
547.556528870837	0.346141244615073
549.434793965501	0.346685751642128
551.313657544639	0.347065782242861
553.193121077794	0.347304377453573
555.07318603451	0.347375845753357
556.953853884334	0.347263904494133
558.835126096809	0.346928639840762
560.717004141479	0.346366934221978
562.59948948789	0.345581538517874
564.482583605586	0.34458654184329
566.366287964111	0.343415625659464
568.25060403301	0.342057972365145
570.135533281828	0.340526252737078
572.021077180109	0.338827819285403
573.907237197398	0.336954097200191
575.79401480324	0.334891798849412
577.681411467178	0.332639974976111
579.569428658758	0.330182213844016
581.458067847523	0.327523585957166
583.34733050302	0.324687837271634
585.237218094792	0.321674023691788
587.127732092383	0.318526086339066
589.018873965339	0.315286614554176
590.910645183204	0.311961205363034
592.803047215523	0.308534841744783
594.69608153184	0.305032971039134
596.589749601699	0.301479229242232
598.484052894646	0.2978408624833
600.378992880224	0.294153897419737
602.274571027979	0.290444693643842
604.170788807455	0.286705527973833
606.067647688197	0.282969437628845
607.965149139748	0.2792554106614
609.863294631655	0.275548203646945
611.76208563346	0.271848115103649
613.66152361471	0.268182694821529
615.561610044948	0.264565489330664
617.462346393719	0.261004987148208
619.363734130568	0.257495582094921
621.265774725039	0.254019509153909
623.168469646677	0.25061898945757
625.071820365026	0.247263426616271
626.975828349631	0.243962802411359
628.880495070036	0.240720013062405
630.785821995787	0.237521016733793
632.691810596427	0.23439831754688
634.598462341501	0.231320326013284
636.505778700554	0.228287901630314
638.413761143131	0.225278003181182
640.322411138775	0.222344987269424
642.231730157032	0.219461693506714
644.141719667447	0.216658331729122
646.052381139563	0.213914563017568
647.963716042925	0.211256097005046
649.875725847078	0.20868168927036
651.788412021566	0.206159540674047
653.701776035934	0.20370868613799
655.615819359727	0.201311539390686
657.530543462489	0.198984061117206
659.445949813765	0.196694600691672
661.362039883099	0.194429474038373
663.278815140036	0.192183061402408
665.19627705412	0.190041949685075
667.114427094896	0.187927000637917
669.033266731909	0.18586046862853
670.952797434704	0.18386420484656
672.873020672823	0.181908050203307
674.793937915814	0.179998989604751
676.715550633219	0.178177317797307
678.637860294583	0.176433874253443
680.560868369452	0.174682182179594
682.484576327369	0.172977496942982
684.408985637879	0.171323847205286
686.334097770527	0.169667719477108
688.259914194858	0.168124525719544
690.186436380415	0.1666376778306
692.113665796745	0.165125992279519
694.041603913389	0.163640073960324
695.970252199895	0.162133409785651
697.899612125806	0.160734296785346
699.829685160667	0.159433751270752
701.760472774022	0.158034449422886
703.691976435416	0.156735084834656
705.624197614394	0.155562934760293
707.557137780499	0.154407425571688
709.490798403278	0.153216566676203
711.425180952274	0.152019011379777
713.360286897031	0.15076238568818
715.296117707095	0.149653517553119
717.23267485201	0.148533203581127
719.16995980132	0.147361358395915
721.107974024571	0.146292993400579
723.046718991306	0.145256905017181
724.986196171071	0.144295982465706
726.92640703341	0.143405059468911
728.867353047867	0.142589986465059
730.809035683987	0.141625601376944
732.751456411314	0.140756693151197
734.694616699394	0.140051216096336
736.638518017771	0.139192414601006
738.583161835988	0.138401561310178
740.528549623592	0.137834836577414
742.474682850126	0.137266248382039
744.421562985136	0.136486236252153
746.369191498165	0.135771159190892
748.317569858758	0.135090565027609
750.26669953646	0.13474886910048
752.216582000815	0.134342604533713
754.167218721368	0.134012317144025
756.118611167664	0.133540040892297
758.070760809247	0.13331753550636
760.023669115661	0.133269140935705
761.977337556452	NaN
763.931767601164	NaN
765.886960719341	NaN
767.842918380527	NaN
769.799642054269	NaN
771.757133210109	NaN
773.715393317594	NaN
775.674423846266	NaN
777.634226265672	NaN
779.594802045354	NaN
781.556152654859	NaN
783.518279563731	NaN
785.481184241513	NaN
787.444868157751	NaN
789.40933278199	NaN
791.374579583773	NaN
793.340610032646	NaN
795.307425598153	NaN
797.275027749839	NaN
799.243417957247	NaN
801.212597689924	NaN
803.182568417413	NaN
805.153331609259	NaN
807.124888735006	NaN
809.097241264199	NaN
811.070390666383	NaN
813.044338411102	NaN
815.019085967901	NaN
816.994634806324	NaN
818.970986395917	NaN
820.948142206222	NaN
