# Supplementary material for: Editorial Note: The role of 9-O-acetylated glycan receptor moieties in the typhoid toxin binding and intoxication
Source: PLoS Pathog. 2026 Jul 13;22(7):e1014413. doi: 10.1371/journal.ppat.1014413 (PMC13362111; doi:10.1371/journal.ppat.1014413)
Supplement: S1 File — (ZIP) [file ppat.1014413.s001.zip › SPR Data/OpenSPR/2020-01-06--18-59-17--TyT WT 9oac/ResponseData/InjectionAbsorbanceSpectra/a26 9oac_4668.94s_Absorbance.csv]

Channel1
WAVELENGTH (nm)	ABSORBANCE
338.804573760023	NaN
340.624675445867	NaN
342.445209557646	NaN
344.266177564905	NaN
346.087580937189	NaN
347.909421144043	NaN
349.731699655011	NaN
351.554417939637	NaN
353.377577467467	NaN
355.201179708045	NaN
357.025226130915	NaN
358.849718205622	NaN
360.67465740171	NaN
362.500045188725	NaN
364.32588303621	NaN
366.152172413711	NaN
367.978914790771	NaN
369.806111636936	NaN
371.63376442175	NaN
373.461874614758	NaN
375.290443685503	NaN
377.119473103532	NaN
378.948964338388	NaN
380.778918859615	NaN
382.609338136759	NaN
384.440223639364	NaN
386.271576836975	0.238632745567435
388.103399199136	0.236407920654184
389.935692195392	0.234352322583124
391.768457295287	0.232723696927767
393.601695968366	0.231289016828513
395.435409684173	0.230027547960139
397.269599912254	0.228647028595192
399.104268122152	0.227201200348207
400.939415783412	0.225689114112974
402.77504436558	0.223775510234289
404.611155338198	0.221236121898183
406.447750170813	0.218323953640314
408.284830332968	0.215058650663411
410.122397294208	0.211728518956476
411.960452524078	0.208507011591838
413.798997492122	0.206168705139818
415.638033667885	0.204674256843877
417.477562520911	0.203899126553174
419.317585520746	0.203641535616445
421.158104136932	0.203697937483155
422.999119839016	0.203919992313574
424.840634096542	0.204193633972854
426.682648379054	0.20445434217065
428.525164156097	0.204689453011649
430.368182897215	0.204907445767834
432.211706071954	0.205091923448793
434.055735149857	0.205257755104898
435.900271600469	0.205393121137766
437.745316893335	0.205532184109633
439.590872497999	0.205671178479727
441.436939884006	0.205786018401256
443.2835205209	0.205888972195956
445.130615878227	0.205985095847546
446.97822742553	0.206109837453569
448.826356632355	0.206241771079362
450.675004968245	0.206378720024601
452.524173902745	0.206544437246226
454.373864905401	0.206756566469582
456.224079445756	0.206991849529798
458.074818993355	0.207308757013093
459.926085017742	0.20769299265897
461.777878988463	0.20819487216423
463.630202375062	0.208803824641062
465.483056647083	0.209552490035829
467.336443274071	0.210439514658264
469.190363725571	0.2114858702534
471.044819471127	0.212757930433998
472.899811980283	0.214241076264011
474.755342722585	0.216029152587153
476.611413167576	0.218112528055392
478.468024784802	0.220589664357117
480.325179043807	0.223605026129035
482.182877414136	0.227271966757534
484.041121365332	0.23166588604171
485.899912366942	0.236858561422586
487.759251888508	0.242833768448164
489.619141399577	0.249207439912914
491.479582369692	0.255720866132391
493.340576268398	0.262184550416315
495.202124565239	0.268417741554487
497.064228729761	0.274343966646235
498.926890231508	0.279921623279408
500.790110540024	0.285151542601595
502.653891124853	0.290062306288222
504.518233455542	0.294731427813933
506.383139001633	0.299175006508312
508.248609232672	0.303415307982657
510.114645618203	0.307406701393744
511.981249627771	0.311159277265852
513.84842273092	0.314628907288463
515.716166397195	0.317814132592122
517.584482096141	0.320794160150705
519.453371297302	0.323507494531774
521.322835470223	0.326054324383888
523.192876084447	0.328434378370862
525.063494609521	0.330634245529117
526.934692514988	0.332669018225229
528.806471270393	0.334537346580306
530.67883234528	0.336231336345733
532.551777209195	0.337769333883325
534.425307331681	0.339211009220539
536.299424182283	0.340508714806788
538.174129230547	0.341679216513849
540.049423946016	0.342750111101393
541.925309798234	0.343730801665411
543.801788256748	0.344605778263538
545.6788607911	0.345394728698354
547.556528870837	0.346055510704877
549.434793965501	0.346609082939645
551.313657544639	0.34698850336247
553.193121077794	0.347232086272726
555.07318603451	0.347305481432928
556.953853884334	0.347195433092056
558.835126096809	0.346861931592508
560.717004141479	0.346305067019226
562.59948948789	0.345519435560854
564.482583605586	0.344529933336718
566.366287964111	0.34335797425536
568.25060403301	0.342005097661015
570.135533281828	0.340475315232426
572.021077180109	0.338782677580011
573.907237197398	0.336909564173989
575.79401480324	0.334849514540953
577.681411467178	0.332597080716942
579.569428658758	0.330146135206149
581.458067847523	0.327487135599401
583.34733050302	0.324652459473946
585.237218094792	0.321641122466361
587.127732092383	0.318491860890436
589.018873965339	0.315256901896178
590.910645183204	0.311933238128699
592.803047215523	0.308509890803529
594.69608153184	0.305008700560569
596.589749601699	0.301458691862221
598.484052894646	0.297820679672675
600.378992880224	0.29413434007872
602.274571027979	0.290426081874989
604.170788807455	0.286688294196052
606.067647688197	0.282956293890863
607.965149139748	0.279243636268988
609.863294631655	0.275538950028152
611.76208563346	0.271840583540384
613.66152361471	0.268178529077552
615.561610044948	0.26456445837427
617.462346393719	0.261004123443448
619.363734130568	0.257498582176541
621.265774725039	0.25402290114545
623.168469646677	0.250624854727142
625.071820365026	0.247275197682896
626.975828349631	0.243971599868896
628.880495070036	0.240731990594094
630.785821995787	0.237535812477233
632.691810596427	0.234415382444754
634.598462341501	0.231339257791304
636.505778700554	0.228308672056591
638.413761143131	0.225302630054523
640.322411138775	0.222374829823608
642.231730157032	0.219492586871175
644.141719667447	0.21669531159803
646.052381139563	0.213952599197675
647.963716042925	0.211293168189663
649.875725847078	0.208724914321059
651.788412021566	0.206203681758049
653.701776035934	0.203756912546958
655.615819359727	0.201370799034398
657.530543462489	0.199041619727777
659.445949813765	0.196757257050228
661.362039883099	0.194499515924586
663.278815140036	0.192254908276542
665.19627705412	0.190123220860813
667.114427094896	0.188008235635904
669.033266731909	0.185945867366752
670.952797434704	0.183958755782056
672.873020672823	0.182007874030436
674.793937915814	0.180099850693893
676.715550633219	0.178281919006857
678.637860294583	0.176542680974637
680.560868369452	0.174795262047105
682.484576327369	0.173093189516686
684.408985637879	0.171441684628854
686.334097770527	0.169782202007986
688.259914194858	0.168249636439862
690.186436380415	0.166757978444474
692.113665796745	0.165244706626081
694.041603913389	0.163763376940004
695.970252199895	0.162259071052637
697.899612125806	0.16085921943234
699.829685160667	0.159570757369535
701.760472774022	0.158175653838019
703.691976435416	0.156868579330194
705.624197614394	0.155703654127594
707.557137780499	0.154551591602986
709.490798403278	0.153347448668718
711.425180952274	0.152152021657407
713.360286897031	0.150915314135521
715.296117707095	0.149798148458615
717.23267485201	0.148670633710721
719.16995980132	0.147495316752428
721.107974024571	0.146439890644779
723.046718991306	0.145423867925209
724.986196171071	0.144474716126934
726.92640703341	0.143593765102195
728.867353047867	0.142788291648362
730.809035683987	0.141821923966918
732.751456411314	0.140975444828686
734.694616699394	0.140258121749496
736.638518017771	0.139388685346454
738.583161835988	0.138599512685872
740.528549623592	0.13801113283254
742.474682850126	0.137409321089654
744.421562985136	0.136623306275885
746.369191498165	0.135929561745632
748.317569858758	0.135204610413576
750.26669953646	0.134848102167368
752.216582000815	0.134452231163217
754.167218721368	0.134120285456273
756.118611167664	0.13363300929096
758.070760809247	0.133425617088055
760.023669115661	0.133306660638139
761.977337556452	NaN
763.931767601164	NaN
765.886960719341	NaN
767.842918380527	NaN
769.799642054269	NaN
771.757133210109	NaN
773.715393317594	NaN
775.674423846266	NaN
777.634226265672	NaN
779.594802045354	NaN
781.556152654859	NaN
783.518279563731	NaN
785.481184241513	NaN
787.444868157751	NaN
789.40933278199	NaN
791.374579583773	NaN
793.340610032646	NaN
795.307425598153	NaN
797.275027749839	NaN
799.243417957247	NaN
801.212597689924	NaN
803.182568417413	NaN
805.153331609259	NaN
807.124888735006	NaN
809.097241264199	NaN
811.070390666383	NaN
813.044338411102	NaN
815.019085967901	NaN
816.994634806324	NaN
818.970986395917	NaN
820.948142206222	NaN
