# Supplementary material for: Editorial Note: The role of 9-O-acetylated glycan receptor moieties in the typhoid toxin binding and intoxication
Source: PLoS Pathog. 2026 Jul 13;22(7):e1014413. doi: 10.1371/journal.ppat.1014413 (PMC13362111; doi:10.1371/journal.ppat.1014413)
Supplement: S1 File — (ZIP) [file ppat.1014413.s001.zip › SPR Data/OpenSPR/2020-01-06--18-59-17--TyT WT 9oac/ResponseData/InjectionAbsorbanceSpectra/a26 9oac_4910.99s_Absorbance.csv]

Channel1
WAVELENGTH (nm)	ABSORBANCE
338.804573760023	NaN
340.624675445867	NaN
342.445209557646	NaN
344.266177564905	NaN
346.087580937189	NaN
347.909421144043	NaN
349.731699655011	NaN
351.554417939637	NaN
353.377577467467	NaN
355.201179708045	NaN
357.025226130915	NaN
358.849718205622	NaN
360.67465740171	NaN
362.500045188725	NaN
364.32588303621	NaN
366.152172413711	NaN
367.978914790771	NaN
369.806111636936	NaN
371.63376442175	NaN
373.461874614758	NaN
375.290443685503	NaN
377.119473103532	NaN
378.948964338388	NaN
380.778918859615	NaN
382.609338136759	NaN
384.440223639364	NaN
386.271576836975	0.238293922590118
388.103399199136	0.236095100983268
389.935692195392	0.234080104551341
391.768457295287	0.232431633805338
393.601695968366	0.230982512884119
395.435409684173	0.229745778628768
397.269599912254	0.228381200065019
399.104268122152	0.226928048714359
400.939415783412	0.225413448640791
402.77504436558	0.22347688965955
404.611155338198	0.220925536913304
406.447750170813	0.217991126333903
408.284830332968	0.21473156021548
410.122397294208	0.211408361634129
411.960452524078	0.208192177918657
413.798997492122	0.205863938138703
415.638033667885	0.204378792426649
417.477562520911	0.203616849827543
419.317585520746	0.20337355129633
421.158104136932	0.203440611517665
422.999119839016	0.203673778650081
424.840634096542	0.203959186215024
426.682648379054	0.204227176569877
428.525164156097	0.204465990055342
430.368182897215	0.204689053977775
432.211706071954	0.204877440124898
434.055735149857	0.205048300532429
435.900271600469	0.205188923290687
437.745316893335	0.205332441672697
439.590872497999	0.205474014061095
441.436939884006	0.205592968419568
443.2835205209	0.205698997019129
445.130615878227	0.205796109527943
446.97822742553	0.205922727418262
448.826356632355	0.206056236731348
450.675004968245	0.206195268922378
452.524173902745	0.206362556009491
454.373864905401	0.206576716929066
456.224079445756	0.206811341103896
458.074818993355	0.207129895609464
459.926085017742	0.207515009774361
461.777878988463	0.208015118917313
463.630202375062	0.208624442381902
465.483056647083	0.209373131566353
467.336443274071	0.210263269555993
469.190363725571	0.21130859386026
471.044819471127	0.21258125053369
472.899811980283	0.214064763738744
474.755342722585	0.215855804868602
476.611413167576	0.217940114001814
478.468024784802	0.220421292120656
480.325179043807	0.223439935245918
482.182877414136	0.227113691652333
484.041121365332	0.231512210868458
485.899912366942	0.236709890372276
487.759251888508	0.242689531010537
489.619141399577	0.249065506850066
491.479582369692	0.255579692568148
493.340576268398	0.262042440516204
495.202124565239	0.268270048198497
497.064228729761	0.274188352259138
498.926890231508	0.279757343189052
500.790110540024	0.284980778711214
502.653891124853	0.289886668033787
504.518233455542	0.294551790807802
506.383139001633	0.29899233398073
508.248609232672	0.303228736474585
510.114645618203	0.307216783139494
511.981249627771	0.310965075728167
513.84842273092	0.314432806964079
515.716166397195	0.31761477501972
517.584482096141	0.320593667156204
519.453371297302	0.323304819275584
521.322835470223	0.325852336720177
523.192876084447	0.328230117346283
525.063494609521	0.330431029084384
526.934692514988	0.3324663066123
528.806471270393	0.334331810866373
530.67883234528	0.336025197351707
532.551777209195	0.337564653397832
534.425307331681	0.339005100909978
536.299424182283	0.340303098094472
538.174129230547	0.341475507765918
540.049423946016	0.342549265068729
541.925309798234	0.343530419484202
543.801788256748	0.34440648305483
545.6788607911	0.345198561651831
547.556528870837	0.345860091387874
549.434793965501	0.346415185726709
551.313657544639	0.346794435341279
553.193121077794	0.347042026024584
555.07318603451	0.347119182414119
556.953853884334	0.347012108707006
558.835126096809	0.346682523489663
560.717004141479	0.346127238783747
562.59948948789	0.345344571029651
564.482583605586	0.344358703342466
566.366287964111	0.343187849534286
568.25060403301	0.341838141159712
570.135533281828	0.340309963336459
572.021077180109	0.338618583902423
573.907237197398	0.336749107060302
575.79401480324	0.334692545134203
577.681411467178	0.332442061309818
579.569428658758	0.329991880277841
581.458067847523	0.327333838633081
583.34733050302	0.324499602143752
585.237218094792	0.321491078812953
587.127732092383	0.318344299358923
589.018873965339	0.315110614936983
590.910645183204	0.311787549440354
592.803047215523	0.308366628577731
594.69608153184	0.304866067834075
596.589749601699	0.301317756499385
598.484052894646	0.297678724577546
600.378992880224	0.293994484000543
602.274571027979	0.290287245800287
604.170788807455	0.286549892169936
606.067647688197	0.282821978555739
607.965149139748	0.27910942644955
609.863294631655	0.275404576531865
611.76208563346	0.271708182269409
613.66152361471	0.268047351102052
615.561610044948	0.264433638413134
617.462346393719	0.260872661930792
619.363734130568	0.257367276573222
621.265774725039	0.253890487254234
623.168469646677	0.25049358856797
625.071820365026	0.247146152862092
626.975828349631	0.243842779165928
628.880495070036	0.240606509670327
630.785821995787	0.237409045313133
632.691810596427	0.234286400245332
634.598462341501	0.231210653554388
636.505778700554	0.228179364043425
638.413761143131	0.225175385797499
640.322411138775	0.222247309177658
642.231730157032	0.219364976035252
644.141719667447	0.21657029789706
646.052381139563	0.213827177799167
647.963716042925	0.211166735870581
649.875725847078	0.208600500353086
651.788412021566	0.206077069946384
653.701776035934	0.203631886257423
655.615819359727	0.201244320634925
657.530543462489	0.198916281556633
659.445949813765	0.196635639571848
661.362039883099	0.194378397805962
663.278815140036	0.192133505382734
665.19627705412	0.189998398843302
667.114427094896	0.187887748220993
669.033266731909	0.185820395487865
670.952797434704	0.183833173089854
672.873020672823	0.181881800467785
674.793937915814	0.179973683214319
676.715550633219	0.178163640021087
678.637860294583	0.176424559162053
680.560868369452	0.174675460426418
682.484576327369	0.17297668962553
684.408985637879	0.171326440257067
686.334097770527	0.169671525097978
688.259914194858	0.168141738165783
690.186436380415	0.166651913416643
692.113665796745	0.165136410731408
694.041603913389	0.163662694754435
695.970252199895	0.16215641466755
697.899612125806	0.160769013973294
699.829685160667	0.159479372687899
701.760472774022	0.158077757123856
703.691976435416	0.156767865396079
705.624197614394	0.155599906040357
707.557137780499	0.154441041355914
709.490798403278	0.153240229390884
711.425180952274	0.1520503254242
713.360286897031	0.150820455858439
715.296117707095	0.149700200159999
717.23267485201	0.148567098253037
719.16995980132	0.147398233032803
721.107974024571	0.146330416291378
723.046718991306	0.14530143954679
724.986196171071	0.144358281112716
726.92640703341	0.143484846677487
728.867353047867	0.142665835373329
730.809035683987	0.141701538019587
732.751456411314	0.140826146031216
734.694616699394	0.140109832529566
736.638518017771	0.139249845566427
738.583161835988	0.138449633108253
740.528549623592	0.137850566143708
742.474682850126	0.13726797782245
744.421562985136	0.136513963691223
746.369191498165	0.135815483496023
748.317569858758	0.135137024347541
750.26669953646	0.134773997408589
752.216582000815	0.134412020063623
754.167218721368	0.134114428859334
756.118611167664	0.133591384995087
758.070760809247	0.133384773939399
760.023669115661	0.133300552558716
761.977337556452	NaN
763.931767601164	NaN
765.886960719341	NaN
767.842918380527	NaN
769.799642054269	NaN
771.757133210109	NaN
773.715393317594	NaN
775.674423846266	NaN
777.634226265672	NaN
779.594802045354	NaN
781.556152654859	NaN
783.518279563731	NaN
785.481184241513	NaN
787.444868157751	NaN
789.40933278199	NaN
791.374579583773	NaN
793.340610032646	NaN
795.307425598153	NaN
797.275027749839	NaN
799.243417957247	NaN
801.212597689924	NaN
803.182568417413	NaN
805.153331609259	NaN
807.124888735006	NaN
809.097241264199	NaN
811.070390666383	NaN
813.044338411102	NaN
815.019085967901	NaN
816.994634806324	NaN
818.970986395917	NaN
820.948142206222	NaN
