# Supplementary material for: Editorial Note: The role of 9-O-acetylated glycan receptor moieties in the typhoid toxin binding and intoxication
Source: PLoS Pathog. 2026 Jul 13;22(7):e1014413. doi: 10.1371/journal.ppat.1014413 (PMC13362111; doi:10.1371/journal.ppat.1014413)
Supplement: S1 File — (ZIP) [file ppat.1014413.s001.zip › SPR Data/OpenSPR/2020-01-06--18-59-17--TyT WT 9oac/ResponseData/InjectionAbsorbanceSpectra/a26 9oac_5220.02s_Absorbance.csv]

Channel1
WAVELENGTH (nm)	ABSORBANCE
338.804573760023	NaN
340.624675445867	NaN
342.445209557646	NaN
344.266177564905	NaN
346.087580937189	NaN
347.909421144043	NaN
349.731699655011	NaN
351.554417939637	NaN
353.377577467467	NaN
355.201179708045	NaN
357.025226130915	NaN
358.849718205622	NaN
360.67465740171	NaN
362.500045188725	NaN
364.32588303621	NaN
366.152172413711	NaN
367.978914790771	NaN
369.806111636936	NaN
371.63376442175	NaN
373.461874614758	NaN
375.290443685503	NaN
377.119473103532	NaN
378.948964338388	NaN
380.778918859615	NaN
382.609338136759	NaN
384.440223639364	NaN
386.271576836975	0.238397807572414
388.103399199136	0.236244096696581
389.935692195392	0.234200993380493
391.768457295287	0.232547089665501
393.601695968366	0.231073101523492
395.435409684173	0.229782070982177
397.269599912254	0.228374242673757
399.104268122152	0.226905146315559
400.939415783412	0.225341509669877
402.77504436558	0.223389954271606
404.611155338198	0.220810588893696
406.447750170813	0.217861638332797
408.284830332968	0.214586526588617
410.122397294208	0.211249774122907
411.960452524078	0.208027362098527
413.798997492122	0.205706761418708
415.638033667885	0.204230368417832
417.477562520911	0.203479200749862
419.317585520746	0.203251537915722
421.158104136932	0.203330819492169
422.999119839016	0.203576830686567
424.840634096542	0.203873651776868
426.682648379054	0.20414513108962
428.525164156097	0.204394570744958
430.368182897215	0.20462292658179
432.211706071954	0.204818401693511
434.055735149857	0.204992823443684
435.900271600469	0.205137924716919
437.745316893335	0.205284251487139
439.590872497999	0.205430265237941
441.436939884006	0.205553595047207
443.2835205209	0.205664243759879
445.130615878227	0.20576259865567
446.97822742553	0.205891335751244
448.826356632355	0.206026024626645
450.675004968245	0.206166599010596
452.524173902745	0.206333750554048
454.373864905401	0.206547444494871
456.224079445756	0.206782417295309
458.074818993355	0.207096473168477
459.926085017742	0.207481077323266
461.777878988463	0.207979662763291
463.630202375062	0.208588183572788
465.483056647083	0.209334173990491
467.336443274071	0.210221293300101
469.190363725571	0.211263130777937
471.044819471127	0.212536556537693
472.899811980283	0.214017110584955
474.755342722585	0.215806481059596
476.611413167576	0.217893243522457
478.468024784802	0.220376260369841
480.325179043807	0.223398523669438
482.182877414136	0.227078358404196
484.041121365332	0.231481435730741
485.899912366942	0.236687286172245
487.759251888508	0.242672910478241
489.619141399577	0.249049372907027
491.479582369692	0.255560665841989
493.340576268398	0.262019892166866
495.202124565239	0.268235547909553
497.064228729761	0.274146771025219
498.926890231508	0.279704805489952
500.790110540024	0.284919378307046
502.653891124853	0.289820196830537
504.518233455542	0.294477857938197
506.383139001633	0.298911176842516
508.248609232672	0.303142628096108
510.114645618203	0.307127923991814
511.981249627771	0.310870739829246
513.84842273092	0.314334852357499
515.716166397195	0.317513141544575
517.584482096141	0.320491539338866
519.453371297302	0.323198753273859
521.322835470223	0.325744841861934
523.192876084447	0.328122241253454
525.063494609521	0.330320140020313
526.934692514988	0.332355105256363
528.806471270393	0.334218270950446
530.67883234528	0.335911519169027
532.551777209195	0.337450286938374
534.425307331681	0.338893786885869
536.299424182283	0.340192623026871
538.174129230547	0.341363256994878
540.049423946016	0.34243645551348
541.925309798234	0.3434183389455
543.801788256748	0.344295371392518
545.6788607911	0.345091147729929
547.556528870837	0.345750629768933
549.434793965501	0.346309948218756
551.313657544639	0.346690345520019
553.193121077794	0.346938754967199
555.07318603451	0.347016183711927
556.953853884334	0.346909182742834
558.835126096809	0.34658105112969
560.717004141479	0.346026473241713
562.59948948789	0.345241943769339
564.482583605586	0.344258706873956
566.366287964111	0.343088208229535
568.25060403301	0.341740656021584
570.135533281828	0.34021293528296
572.021077180109	0.338522957263209
573.907237197398	0.336654937810057
575.79401480324	0.334599740955971
577.681411467178	0.332348364411999
579.569428658758	0.329899717288497
581.458067847523	0.327243014142759
583.34733050302	0.324410462590136
585.237218094792	0.32140204218429
587.127732092383	0.318253458524571
589.018873965339	0.315021626094193
590.910645183204	0.311701511692229
592.803047215523	0.308279676284416
594.69608153184	0.30477969911925
596.589749601699	0.301232411885192
598.484052894646	0.297593382643175
600.378992880224	0.293911224696876
602.274571027979	0.290207972345514
604.170788807455	0.286468389907663
606.067647688197	0.282743021420307
607.965149139748	0.279031364511524
609.863294631655	0.275326585655969
611.76208563346	0.271629874554253
613.66152361471	0.267968739853422
615.561610044948	0.264357904085439
617.462346393719	0.260797012288151
619.363734130568	0.257295801877727
621.265774725039	0.2538189667536
623.168469646677	0.250419219948684
625.071820365026	0.247076441652398
626.975828349631	0.24377278959327
628.880495070036	0.240536590024061
630.785821995787	0.237343712337661
632.691810596427	0.23422273142775
634.598462341501	0.231149962692454
636.505778700554	0.228118412803225
638.413761143131	0.225119250105989
640.322411138775	0.222195741981348
642.231730157032	0.219311734264146
644.141719667447	0.216519803307981
646.052381139563	0.213777813620002
647.963716042925	0.211120694341323
649.875725847078	0.208559706883229
651.788412021566	0.206035946388506
653.701776035934	0.203592753080278
655.615819359727	0.201210342698182
657.530543462489	0.198884329548138
659.445949813765	0.196602487232627
661.362039883099	0.194349001459553
663.278815140036	0.1921062810721
665.19627705412	0.189979128610227
667.114427094896	0.187870987173632
669.033266731909	0.18580285603361
670.952797434704	0.183826309487733
672.873020672823	0.181874559440636
674.793937915814	0.179970492375894
676.715550633219	0.178168210271273
678.637860294583	0.176426088491708
680.560868369452	0.174678273321338
682.484576327369	0.17298991444333
684.408985637879	0.171338879017592
686.334097770527	0.169686020970543
688.259914194858	0.168169387932681
690.186436380415	0.166685163448741
692.113665796745	0.165171865685284
694.041603913389	0.163697593124535
695.970252199895	0.162198053762505
697.899612125806	0.160793022802724
699.829685160667	0.159509959561687
701.760472774022	0.158118572850976
703.691976435416	0.156805219683667
705.624197614394	0.155637939086963
707.557137780499	0.154496192885578
709.490798403278	0.153283402324874
711.425180952274	0.152091181049048
713.360286897031	0.150869936241734
715.296117707095	0.149755616898321
717.23267485201	0.14862420704321
719.16995980132	0.147463259491236
721.107974024571	0.146398910979308
723.046718991306	0.145373068983286
724.986196171071	0.144441961286811
726.92640703341	0.143548391421298
728.867353047867	0.142724855617031
730.809035683987	0.141770277996993
732.751456411314	0.140906503838386
734.694616699394	0.140201198590176
736.638518017771	0.139336107752036
738.583161835988	0.13853734536943
740.528549623592	0.137945418250617
742.474682850126	0.13732653579775
744.421562985136	0.136548295354345
746.369191498165	0.135840894373413
748.317569858758	0.135143963503732
750.26669953646	0.134732117702772
752.216582000815	0.134345697068704
754.167218721368	0.134020368091994
756.118611167664	0.133483258271909
758.070760809247	0.133232986609302
760.023669115661	0.133085515662743
761.977337556452	NaN
763.931767601164	NaN
765.886960719341	NaN
767.842918380527	NaN
769.799642054269	NaN
771.757133210109	NaN
773.715393317594	NaN
775.674423846266	NaN
777.634226265672	NaN
779.594802045354	NaN
781.556152654859	NaN
783.518279563731	NaN
785.481184241513	NaN
787.444868157751	NaN
789.40933278199	NaN
791.374579583773	NaN
793.340610032646	NaN
795.307425598153	NaN
797.275027749839	NaN
799.243417957247	NaN
801.212597689924	NaN
803.182568417413	NaN
805.153331609259	NaN
807.124888735006	NaN
809.097241264199	NaN
811.070390666383	NaN
813.044338411102	NaN
815.019085967901	NaN
816.994634806324	NaN
818.970986395917	NaN
820.948142206222	NaN
