# Supplementary material for: Editorial Note: The role of 9-O-acetylated glycan receptor moieties in the typhoid toxin binding and intoxication
Source: PLoS Pathog. 2026 Jul 13;22(7):e1014413. doi: 10.1371/journal.ppat.1014413 (PMC13362111; doi:10.1371/journal.ppat.1014413)
Supplement: S1 File — (ZIP) [file ppat.1014413.s001.zip › SPR Data/OpenSPR/2020-01-06--18-59-17--TyT WT 9oac/ResponseData/InjectionAbsorbanceSpectra/a26 9oac_5491.78s_Absorbance.csv]

Channel1
WAVELENGTH (nm)	ABSORBANCE
338.804573760023	NaN
340.624675445867	NaN
342.445209557646	NaN
344.266177564905	NaN
346.087580937189	NaN
347.909421144043	NaN
349.731699655011	NaN
351.554417939637	NaN
353.377577467467	NaN
355.201179708045	NaN
357.025226130915	NaN
358.849718205622	NaN
360.67465740171	NaN
362.500045188725	NaN
364.32588303621	NaN
366.152172413711	NaN
367.978914790771	NaN
369.806111636936	NaN
371.63376442175	NaN
373.461874614758	NaN
375.290443685503	NaN
377.119473103532	NaN
378.948964338388	NaN
380.778918859615	NaN
382.609338136759	NaN
384.440223639364	NaN
386.271576836975	0.237859311916176
388.103399199136	0.235796394784974
389.935692195392	0.233828531474421
391.768457295287	0.232242234266036
393.601695968366	0.230821796453375
395.435409684173	0.229581992000543
397.269599912254	0.228211798810428
399.104268122152	0.226752052122875
400.939415783412	0.225214832060906
402.77504436558	0.22327411691794
404.611155338198	0.220687132979173
406.447750170813	0.217730210964411
408.284830332968	0.214461811643912
410.122397294208	0.211126427834784
411.960452524078	0.207907942878771
413.798997492122	0.205600342593894
415.638033667885	0.204127457345322
417.477562520911	0.203384864338278
419.317585520746	0.203168287796134
421.158104136932	0.203248629846971
422.999119839016	0.203502011492918
424.840634096542	0.203803357812609
426.682648379054	0.204079684373431
428.525164156097	0.204333834522157
430.368182897215	0.204562681052892
432.211706071954	0.204758692632736
434.055735149857	0.204936249631958
435.900271600469	0.20508272156276
437.745316893335	0.205234151297573
439.590872497999	0.205380838241809
441.436939884006	0.205503768001196
443.2835205209	0.205612489384573
445.130615878227	0.205710281406089
446.97822742553	0.205840599070099
448.826356632355	0.205973685373349
450.675004968245	0.206112103870814
452.524173902745	0.20627981536191
454.373864905401	0.206491218010049
456.224079445756	0.206727888518819
458.074818993355	0.207042283459345
459.926085017742	0.207425325144764
461.777878988463	0.207921778063908
463.630202375062	0.208529634533054
465.483056647083	0.209273593497093
467.336443274071	0.210159121463517
469.190363725571	0.211199643178535
471.044819471127	0.212473344054367
472.899811980283	0.213950694855555
474.755342722585	0.215739178645694
476.611413167576	0.217822619944022
478.468024784802	0.220303856787961
480.325179043807	0.223324921270766
482.182877414136	0.227005453558851
484.041121365332	0.231406579390411
485.899912366942	0.236614588807941
487.759251888508	0.24259788356085
489.619141399577	0.248971377730725
491.479582369692	0.255477979217838
493.340576268398	0.261930958143925
495.202124565239	0.268139564632755
497.064228729761	0.274052348046756
498.926890231508	0.279606287721205
500.790110540024	0.284815868606661
502.653891124853	0.289711017215965
504.518233455542	0.294367030228277
506.383139001633	0.29880155244981
508.248609232672	0.303030457098275
510.114645618203	0.307017307607536
511.981249627771	0.310759257521997
513.84842273092	0.314227455737703
515.716166397195	0.317408396576354
517.584482096141	0.320390593226503
519.453371297302	0.323100347472611
521.322835470223	0.3256523736891
523.192876084447	0.328032969310174
525.063494609521	0.330235631364032
526.934692514988	0.332278034557047
528.806471270393	0.334146654102147
530.67883234528	0.335847631705974
532.551777209195	0.337390275716641
534.425307331681	0.338837403349145
536.299424182283	0.340141261937783
538.174129230547	0.341316945453446
540.049423946016	0.342398064465551
541.925309798234	0.343385238196487
543.801788256748	0.344268971031581
545.6788607911	0.345071749645391
547.556528870837	0.345736840191601
549.434793965501	0.34630398936084
551.313657544639	0.346690583935156
553.193121077794	0.346945783969974
555.07318603451	0.34703092498663
556.953853884334	0.346932989492836
558.835126096809	0.346613112121323
560.717004141479	0.346067262763587
562.59948948789	0.345289048054658
564.482583605586	0.344314797174294
566.366287964111	0.343149702254962
568.25060403301	0.341810348759031
570.135533281828	0.340291560114896
572.021077180109	0.338608591661708
573.907237197398	0.336746188859399
575.79401480324	0.33469699725308
577.681411467178	0.332451476141537
579.569428658758	0.33001144422618
581.458067847523	0.327358891451103
583.34733050302	0.32453023796014
585.237218094792	0.321531364198788
587.127732092383	0.318385097526163
589.018873965339	0.315159063874535
590.910645183204	0.311840095621654
592.803047215523	0.308422030220092
594.69608153184	0.304924228324266
596.589749601699	0.301383339378511
598.484052894646	0.297745012656115
600.378992880224	0.294063764208851
602.274571027979	0.290361912700948
604.170788807455	0.286620100932053
606.067647688197	0.282895584971453
607.965149139748	0.279184274084732
609.863294631655	0.275480464734845
611.76208563346	0.271785695679759
613.66152361471	0.26812682088477
615.561610044948	0.264516177990882
617.462346393719	0.260952992848146
619.363734130568	0.257455059213466
621.265774725039	0.253977360701934
623.168469646677	0.250575971617508
625.071820365026	0.247232907226488
626.975828349631	0.24392589667643
628.880495070036	0.240690070678303
630.785821995787	0.237497133826657
632.691810596427	0.234374098912967
634.598462341501	0.23130075922603
636.505778700554	0.228268218253402
638.413761143131	0.225267392281431
640.322411138775	0.222341506299093
642.231730157032	0.219453394658997
644.141719667447	0.216663999971846
646.052381139563	0.213922351190008
647.963716042925	0.211259697758436
649.875725847078	0.20869695343944
651.788412021566	0.206171485876005
653.701776035934	0.203726870218718
655.615819359727	0.201344924985528
657.530543462489	0.199015526118885
659.445949813765	0.196733234731583
661.362039883099	0.194477601905041
663.278815140036	0.192229107018774
665.19627705412	0.190106322893456
667.114427094896	0.18799384613922
669.033266731909	0.185924626447561
670.952797434704	0.183945774721363
672.873020672823	0.18199489684247
674.793937915814	0.18008332329049
676.715550633219	0.178279467645268
678.637860294583	0.17653642298029
680.560868369452	0.17479054827554
682.484576327369	0.17310718698602
684.408985637879	0.171454207747559
686.334097770527	0.169793365348757
688.259914194858	0.168270921048787
690.186436380415	0.166785024393396
692.113665796745	0.165269141428035
694.041603913389	0.163798819621281
695.970252199895	0.162298560739774
697.899612125806	0.160887867647408
699.829685160667	0.159606832209528
701.760472774022	0.158214184371793
703.691976435416	0.156898297974632
705.624197614394	0.155742150064371
707.557137780499	0.154596348039525
709.490798403278	0.153386729443545
711.425180952274	0.152196397476229
713.360286897031	0.150963276558182
715.296117707095	0.149849110610315
717.23267485201	0.148716093466133
719.16995980132	0.147554841527496
721.107974024571	0.146497391022763
723.046718991306	0.145437675844136
724.986196171071	0.14449789583273
726.92640703341	0.143606772112958
728.867353047867	0.142776800067125
730.809035683987	0.14180364595721
732.751456411314	0.140942223192562
734.694616699394	0.140213762926818
736.638518017771	0.139306675198326
738.583161835988	0.138514820036573
740.528549623592	0.137945186878812
742.474682850126	0.137322335173777
744.421562985136	0.136494686331758
746.369191498165	0.135794308900562
748.317569858758	0.135080610105633
750.26669953646	0.134688631513122
752.216582000815	0.134271825863778
754.167218721368	0.133918278487346
756.118611167664	0.133410540689661
758.070760809247	0.133219790217786
760.023669115661	0.133068945229611
761.977337556452	NaN
763.931767601164	NaN
765.886960719341	NaN
767.842918380527	NaN
769.799642054269	NaN
771.757133210109	NaN
773.715393317594	NaN
775.674423846266	NaN
777.634226265672	NaN
779.594802045354	NaN
781.556152654859	NaN
783.518279563731	NaN
785.481184241513	NaN
787.444868157751	NaN
789.40933278199	NaN
791.374579583773	NaN
793.340610032646	NaN
795.307425598153	NaN
797.275027749839	NaN
799.243417957247	NaN
801.212597689924	NaN
803.182568417413	NaN
805.153331609259	NaN
807.124888735006	NaN
809.097241264199	NaN
811.070390666383	NaN
813.044338411102	NaN
815.019085967901	NaN
816.994634806324	NaN
818.970986395917	NaN
820.948142206222	NaN
