# Supplementary material for: Editorial Note: The role of 9-O-acetylated glycan receptor moieties in the typhoid toxin binding and intoxication
Source: PLoS Pathog. 2026 Jul 13;22(7):e1014413. doi: 10.1371/journal.ppat.1014413 (PMC13362111; doi:10.1371/journal.ppat.1014413)
Supplement: S1 File — (ZIP) [file ppat.1014413.s001.zip › SPR Data/OpenSPR/2020-01-06--18-59-17--TyT WT 9oac/ResponseData/InjectionAbsorbanceSpectra/buffer_1115.72s_Absorbance.csv]

Channel1
WAVELENGTH (nm)	ABSORBANCE
338.804573760023	NaN
340.624675445867	NaN
342.445209557646	NaN
344.266177564905	NaN
346.087580937189	NaN
347.909421144043	NaN
349.731699655011	NaN
351.554417939637	NaN
353.377577467467	NaN
355.201179708045	NaN
357.025226130915	NaN
358.849718205622	NaN
360.67465740171	NaN
362.500045188725	NaN
364.32588303621	NaN
366.152172413711	NaN
367.978914790771	NaN
369.806111636936	NaN
371.63376442175	NaN
373.461874614758	NaN
375.290443685503	NaN
377.119473103532	NaN
378.948964338388	NaN
380.778918859615	NaN
382.609338136759	NaN
384.440223639364	NaN
386.271576836975	0.238344204239147
388.103399199136	0.236079465912866
389.935692195392	0.234009430908982
391.768457295287	0.232325624453678
393.601695968366	0.23089725774088
395.435409684173	0.229711354572916
397.269599912254	0.228377380306998
399.104268122152	0.227006390687688
400.939415783412	0.22559795969073
402.77504436558	0.223760440708818
404.611155338198	0.221302381912131
406.447750170813	0.218487313046788
408.284830332968	0.215270021344558
410.122397294208	0.211968399620511
411.960452524078	0.208761870984906
413.798997492122	0.206397204042645
415.638033667885	0.204870085384204
417.477562520911	0.204058058510339
419.317585520746	0.203742498470945
421.158104136932	0.203749433094984
422.999119839016	0.203930374410617
424.840634096542	0.204164064829656
426.682648379054	0.204399960218724
428.525164156097	0.204608412482898
430.368182897215	0.204804763059261
432.211706071954	0.20497220646731
434.055735149857	0.205117928867898
435.900271600469	0.205238699334474
437.745316893335	0.205359922993048
439.590872497999	0.205486651709685
441.436939884006	0.20559047594104
443.2835205209	0.205683139271393
445.130615878227	0.20577207893467
446.97822742553	0.205889146407652
448.826356632355	0.20601596902891
450.675004968245	0.206148505634146
452.524173902745	0.206313735543763
454.373864905401	0.206524416719725
456.224079445756	0.206758044163855
458.074818993355	0.207078256452363
459.926085017742	0.207465841526875
461.777878988463	0.207975634454545
463.630202375062	0.208589818235901
465.483056647083	0.209348827347538
467.336443274071	0.210244780137839
469.190363725571	0.211302845986813
471.044819471127	0.212580468413325
472.899811980283	0.214072916296571
474.755342722585	0.215860912010483
476.611413167576	0.217945378116902
478.468024784802	0.220415513393301
480.325179043807	0.223420209532615
482.182877414136	0.227057609281997
484.041121365332	0.231436170709486
485.899912366942	0.236607270955483
487.759251888508	0.242566481418597
489.619141399577	0.248933882921483
491.479582369692	0.255461474552818
493.340576268398	0.261938089776714
495.202124565239	0.26821435460052
497.064228729761	0.274170437213248
498.926890231508	0.279787440877543
500.790110540024	0.285051112535314
502.653891124853	0.289990790940505
504.518233455542	0.294684597012473
506.383139001633	0.299148768836816
508.248609232672	0.303407340906127
510.114645618203	0.307417793792904
511.981249627771	0.311190074068353
513.84842273092	0.314673976957495
515.716166397195	0.317876962008829
517.584482096141	0.320865508155836
519.453371297302	0.323591921784493
521.322835470223	0.326144327632708
523.192876084447	0.328531418935751
525.063494609521	0.330738756222769
526.934692514988	0.332777455655815
528.806471270393	0.334651276657173
530.67883234528	0.336344672464452
532.551777209195	0.337890163494885
534.425307331681	0.339332566637471
536.299424182283	0.340632250207854
538.174129230547	0.341805007839889
540.049423946016	0.342873882121609
541.925309798234	0.343854736973164
543.801788256748	0.344727833973895
545.6788607911	0.345513279906185
547.556528870837	0.346176080589275
549.434793965501	0.346722238088362
551.313657544639	0.347103862359403
553.193121077794	0.347340074690074
555.07318603451	0.347411917821266
556.953853884334	0.347299794750028
558.835126096809	0.346964800157633
560.717004141479	0.346402881730195
562.59948948789	0.345618210489332
564.482583605586	0.344623008556917
566.366287964111	0.343454353365549
568.25060403301	0.342092526995655
570.135533281828	0.340560361339312
572.021077180109	0.338863345740804
573.907237197398	0.336988540441136
575.79401480324	0.334924479296482
577.681411467178	0.332675178236781
579.569428658758	0.330215108634646
581.458067847523	0.32755814265919
583.34733050302	0.324723332425835
585.237218094792	0.321708865822787
587.127732092383	0.318562110957805
589.018873965339	0.315321844437653
590.910645183204	0.311997507617477
592.803047215523	0.308570501144701
594.69608153184	0.305070062701452
596.589749601699	0.301514947862321
598.484052894646	0.297879104564163
600.378992880224	0.294191339389741
602.274571027979	0.29048018492487
604.170788807455	0.286743558126103
606.067647688197	0.283006788416943
607.965149139748	0.279293082251412
609.863294631655	0.27558448890126
611.76208563346	0.271883470893354
613.66152361471	0.268217046844502
615.561610044948	0.264597186706569
617.462346393719	0.261036186716423
619.363734130568	0.257521476339019
621.265774725039	0.254046123017691
623.168469646677	0.25064453875317
625.071820365026	0.247286778384836
626.975828349631	0.24398618894498
628.880495070036	0.240741060659699
630.785821995787	0.237540767316194
632.691810596427	0.234415944726276
634.598462341501	0.231334170698111
636.505778700554	0.22830211051803
638.413761143131	0.225288645008655
640.322411138775	0.222353484118722
642.231730157032	0.219468162797211
644.141719667447	0.216659647564589
646.052381139563	0.213917751447118
647.963716042925	0.211255898964476
649.875725847078	0.2086735361901
651.788412021566	0.206151121430708
653.701776035934	0.203700502552065
655.615819359727	0.201299142045826
657.530543462489	0.198970285150273
659.445949813765	0.196674357737583
661.362039883099	0.194408866055967
663.278815140036	0.192161531478038
665.19627705412	0.190016582432592
667.114427094896	0.187899679313387
669.033266731909	0.185833550543426
670.952797434704	0.183832221407452
672.873020672823	0.18187817993912
674.793937915814	0.179965184894602
676.715550633219	0.178133172915533
678.637860294583	0.176387648338973
680.560868369452	0.174634584178417
682.484576327369	0.172924332527006
684.408985637879	0.171264332819331
686.334097770527	0.169610382641632
688.259914194858	0.168060741709534
690.186436380415	0.166567509898113
692.113665796745	0.165050642956598
694.041603913389	0.16355871316671
695.970252199895	0.162050545509396
697.899612125806	0.160657952801575
699.829685160667	0.159348956592552
701.760472774022	0.157950477168589
703.691976435416	0.156648396102113
705.624197614394	0.155458691187867
707.557137780499	0.154286030227464
709.490798403278	0.153094711390682
711.425180952274	0.151905831738653
713.360286897031	0.150658680983953
715.296117707095	0.149538456207148
717.23267485201	0.148418477874971
719.16995980132	0.14723329791796
721.107974024571	0.146158982310023
723.046718991306	0.145133221946586
724.986196171071	0.144160038721599
726.92640703341	0.143273442612934
728.867353047867	0.142472777174088
730.809035683987	0.141503091432563
732.751456411314	0.140613537426253
734.694616699394	0.139899002571891
736.638518017771	0.139058100442097
738.583161835988	0.138265819691135
740.528549623592	0.137663005043966
742.474682850126	0.1370898816274
744.421562985136	0.136308822549376
746.369191498165	0.135600115436365
748.317569858758	0.134891509930769
750.26669953646	0.13453082932509
752.216582000815	0.134144041170781
754.167218721368	0.133848403023482
756.118611167664	0.133383323335955
758.070760809247	0.13319381099375
760.023669115661	0.133116914006844
761.977337556452	NaN
763.931767601164	NaN
765.886960719341	NaN
767.842918380527	NaN
769.799642054269	NaN
771.757133210109	NaN
773.715393317594	NaN
775.674423846266	NaN
777.634226265672	NaN
779.594802045354	NaN
781.556152654859	NaN
783.518279563731	NaN
785.481184241513	NaN
787.444868157751	NaN
789.40933278199	NaN
791.374579583773	NaN
793.340610032646	NaN
795.307425598153	NaN
797.275027749839	NaN
799.243417957247	NaN
801.212597689924	NaN
803.182568417413	NaN
805.153331609259	NaN
807.124888735006	NaN
809.097241264199	NaN
811.070390666383	NaN
813.044338411102	NaN
815.019085967901	NaN
816.994634806324	NaN
818.970986395917	NaN
820.948142206222	NaN
