# Supplementary material for: Editorial Note: The role of 9-O-acetylated glycan receptor moieties in the typhoid toxin binding and intoxication
Source: PLoS Pathog. 2026 Jul 13;22(7):e1014413. doi: 10.1371/journal.ppat.1014413 (PMC13362111; doi:10.1371/journal.ppat.1014413)
Supplement: S1 File — (ZIP) [file ppat.1014413.s001.zip › SPR Data/OpenSPR/2020-01-06--18-59-17--TyT WT 9oac/ResponseData/InjectionAbsorbanceSpectra/buffer_1358.21s_Absorbance.csv]

Channel1
WAVELENGTH (nm)	ABSORBANCE
338.804573760023	NaN
340.624675445867	NaN
342.445209557646	NaN
344.266177564905	NaN
346.087580937189	NaN
347.909421144043	NaN
349.731699655011	NaN
351.554417939637	NaN
353.377577467467	NaN
355.201179708045	NaN
357.025226130915	NaN
358.849718205622	NaN
360.67465740171	NaN
362.500045188725	NaN
364.32588303621	NaN
366.152172413711	NaN
367.978914790771	NaN
369.806111636936	NaN
371.63376442175	NaN
373.461874614758	NaN
375.290443685503	NaN
377.119473103532	NaN
378.948964338388	NaN
380.778918859615	NaN
382.609338136759	NaN
384.440223639364	NaN
386.271576836975	0.23696770688628
388.103399199136	0.235031896599652
389.935692195392	0.233230393495504
391.768457295287	0.231753244529153
393.601695968366	0.230454667793922
395.435409684173	0.229383360685655
397.269599912254	0.228120442310519
399.104268122152	0.226802266379958
400.939415783412	0.225418962043495
402.77504436558	0.223609106343167
404.611155338198	0.221184037021092
406.447750170813	0.218375200023403
408.284830332968	0.215166652716597
410.122397294208	0.211875751672022
411.960452524078	0.20868222519443
413.798997492122	0.206330971451718
415.638033667885	0.204811901790677
417.477562520911	0.204011608943071
419.317585520746	0.203711221056188
421.158104136932	0.20373135844949
422.999119839016	0.203923664471383
424.840634096542	0.204168349552662
426.682648379054	0.204408124223214
428.525164156097	0.204623848435073
430.368182897215	0.204824488311749
432.211706071954	0.204998174365472
434.055735149857	0.205148865746946
435.900271600469	0.205273849125063
437.745316893335	0.205399404916389
439.590872497999	0.205528686926887
441.436939884006	0.205638064872953
443.2835205209	0.205734554340873
445.130615878227	0.205827155374273
446.97822742553	0.205946575950588
448.826356632355	0.206076335385672
450.675004968245	0.206210089937202
452.524173902745	0.206374184835722
454.373864905401	0.206587203268908
456.224079445756	0.206822405672099
458.074818993355	0.207142962580941
459.926085017742	0.20753061794486
461.777878988463	0.208037677265651
463.630202375062	0.208651001937445
465.483056647083	0.209408001759061
467.336443274071	0.210302632524309
469.190363725571	0.211358632053328
471.044819471127	0.212636105045887
472.899811980283	0.214130408256633
474.755342722585	0.215920508199314
476.611413167576	0.218006373461934
478.468024784802	0.220477824467557
480.325179043807	0.223483337500038
482.182877414136	0.227126449104184
484.041121365332	0.231509801624958
485.899912366942	0.236681800149425
487.759251888508	0.242644842887241
489.619141399577	0.249015801384586
491.479582369692	0.25554345856484
493.340576268398	0.262015084840016
495.202124565239	0.268281982449272
497.064228729761	0.274230967853966
498.926890231508	0.279840230876179
500.790110540024	0.285094764489172
502.653891124853	0.290032031739259
504.518233455542	0.294719541206165
506.383139001633	0.299183077880392
508.248609232672	0.303438295342125
510.114645618203	0.307446221797428
511.981249627771	0.311214167460386
513.84842273092	0.314695621047467
515.716166397195	0.317894511907241
517.584482096141	0.320879176961505
519.453371297302	0.32360087378846
521.322835470223	0.32615113295699
523.192876084447	0.328535351653159
525.063494609521	0.330739766747358
526.934692514988	0.332776001169788
528.806471270393	0.334649563360611
530.67883234528	0.336342252573661
532.551777209195	0.337887428128412
534.425307331681	0.339328429491465
536.299424182283	0.340626219899802
538.174129230547	0.341797425612624
540.049423946016	0.342865965029782
541.925309798234	0.343846586377107
543.801788256748	0.344720819971976
545.6788607911	0.345507324038447
547.556528870837	0.346166736338988
549.434793965501	0.346711360049974
551.313657544639	0.347092049731749
553.193121077794	0.34732953537496
555.07318603451	0.347401345135626
556.953853884334	0.347288742861288
558.835126096809	0.346953089644735
560.717004141479	0.346390865493567
562.59948948789	0.345606958014747
564.482583605586	0.344609105261181
566.366287964111	0.343437367905403
568.25060403301	0.342076132654675
570.135533281828	0.340545171017051
572.021077180109	0.338848828608565
573.907237197398	0.336974460648453
575.79401480324	0.334911460871033
577.681411467178	0.332662000111218
579.569428658758	0.33020329488485
581.458067847523	0.327544884850714
583.34733050302	0.324708355616227
585.237218094792	0.321693617848366
587.127732092383	0.318546010577911
589.018873965339	0.315305902123672
590.910645183204	0.311980537430851
592.803047215523	0.308555335408593
594.69608153184	0.305054409593699
596.589749601699	0.301499777666479
598.484052894646	0.297863528572229
600.378992880224	0.294175901765893
602.274571027979	0.29046488499152
604.170788807455	0.286728927518728
606.067647688197	0.28299311223642
607.965149139748	0.27927899269422
609.863294631655	0.275569461527408
611.76208563346	0.271869193099217
613.66152361471	0.268203906959266
615.561610044948	0.264587449283111
617.462346393719	0.261027187284354
619.363734130568	0.257513951967348
621.265774725039	0.254035010406626
623.168469646677	0.250632074585105
625.071820365026	0.247276443451597
626.975828349631	0.243976337035231
628.880495070036	0.240730043222356
630.785821995787	0.23752806552187
632.691810596427	0.234402942152309
634.598462341501	0.231322016833179
636.505778700554	0.228290936788226
638.413761143131	0.225278064516616
640.322411138775	0.222343848039699
642.231730157032	0.219460076199147
644.141719667447	0.216653152774406
646.052381139563	0.213910102740098
647.963716042925	0.211248751560702
649.875725847078	0.208670222881589
651.788412021566	0.206147942582649
653.701776035934	0.203695253162278
655.615819359727	0.201294526764098
657.530543462489	0.19896308571583
659.445949813765	0.196671185086379
661.362039883099	0.194402818752356
663.278815140036	0.192153458031563
665.19627705412	0.190007857249534
667.114427094896	0.187888513701594
669.033266731909	0.185819954235047
670.952797434704	0.183815004967755
672.873020672823	0.181854888593029
674.793937915814	0.179944208341412
676.715550633219	0.178110721351295
678.637860294583	0.176363355638968
680.560868369452	0.174609198275638
682.484576327369	0.172897080118249
684.408985637879	0.171227712635112
686.334097770527	0.169565920806697
688.259914194858	0.16801485192762
690.186436380415	0.166516550916469
692.113665796745	0.164996237747965
694.041603913389	0.163495961069685
695.970252199895	0.161976497875584
697.899612125806	0.160578073702161
699.829685160667	0.159279018221206
701.760472774022	0.157866656003559
703.691976435416	0.156555371349148
705.624197614394	0.15536180263277
707.557137780499	0.154188666397491
709.490798403278	0.152984841993182
711.425180952274	0.151776314130815
713.360286897031	0.150509851670275
715.296117707095	0.149373121587529
717.23267485201	0.14823334019173
719.16995980132	0.147041794507172
721.107974024571	0.145958165374918
723.046718991306	0.14492447275684
724.986196171071	0.143942894457352
726.92640703341	0.143030403424052
728.867353047867	0.142200879057151
730.809035683987	0.141200400430937
732.751456411314	0.14027975024071
734.694616699394	0.139547022911841
736.638518017771	0.138672634491355
738.583161835988	0.137842630220447
740.528549623592	0.137233376925863
742.474682850126	0.136630528151058
744.421562985136	0.135806543615704
746.369191498165	0.135069349201899
748.317569858758	0.134354516443864
750.26669953646	0.133984439624433
752.216582000815	0.133566730868638
754.167218721368	0.133207244574265
756.118611167664	0.132708489877888
758.070760809247	0.132452203201161
760.023669115661	0.13234221268696
761.977337556452	NaN
763.931767601164	NaN
765.886960719341	NaN
767.842918380527	NaN
769.799642054269	NaN
771.757133210109	NaN
773.715393317594	NaN
775.674423846266	NaN
777.634226265672	NaN
779.594802045354	NaN
781.556152654859	NaN
783.518279563731	NaN
785.481184241513	NaN
787.444868157751	NaN
789.40933278199	NaN
791.374579583773	NaN
793.340610032646	NaN
795.307425598153	NaN
797.275027749839	NaN
799.243417957247	NaN
801.212597689924	NaN
803.182568417413	NaN
805.153331609259	NaN
807.124888735006	NaN
809.097241264199	NaN
811.070390666383	NaN
813.044338411102	NaN
815.019085967901	NaN
816.994634806324	NaN
818.970986395917	NaN
820.948142206222	NaN
