# Supplementary material for: Editorial Note: The role of 9-O-acetylated glycan receptor moieties in the typhoid toxin binding and intoxication
Source: PLoS Pathog. 2026 Jul 13;22(7):e1014413. doi: 10.1371/journal.ppat.1014413 (PMC13362111; doi:10.1371/journal.ppat.1014413)
Supplement: S1 File — (ZIP) [file ppat.1014413.s001.zip › SPR Data/OpenSPR/2020-01-06--18-59-17--TyT WT 9oac/ResponseData/InjectionAbsorbanceSpectra/buffer_1649.11s_Absorbance.csv]

Channel1
WAVELENGTH (nm)	ABSORBANCE
338.804573760023	NaN
340.624675445867	NaN
342.445209557646	NaN
344.266177564905	NaN
346.087580937189	NaN
347.909421144043	NaN
349.731699655011	NaN
351.554417939637	NaN
353.377577467467	NaN
355.201179708045	NaN
357.025226130915	NaN
358.849718205622	NaN
360.67465740171	NaN
362.500045188725	NaN
364.32588303621	NaN
366.152172413711	NaN
367.978914790771	NaN
369.806111636936	NaN
371.63376442175	NaN
373.461874614758	NaN
375.290443685503	NaN
377.119473103532	NaN
378.948964338388	NaN
380.778918859615	NaN
382.609338136759	NaN
384.440223639364	NaN
386.271576836975	0.236999656141
388.103399199136	0.23501716623475
389.935692195392	0.233181324099489
391.768457295287	0.231708378605698
393.601695968366	0.230395845581309
395.435409684173	0.22931474214026
397.269599912254	0.228080087946626
399.104268122152	0.22676454984241
400.939415783412	0.225406489199611
402.77504436558	0.22360183412148
404.611155338198	0.221182510594878
406.447750170813	0.21838180306951
408.284830332968	0.215178493118968
410.122397294208	0.211889178743947
411.960452524078	0.208694496906032
413.798997492122	0.20634400460082
415.638033667885	0.204825099463416
417.477562520911	0.204018504567788
419.317585520746	0.203713750605736
421.158104136932	0.203729258204272
422.999119839016	0.203916627798337
424.840634096542	0.204157379268716
426.682648379054	0.204394833230899
428.525164156097	0.204605894859948
430.368182897215	0.20480532178799
432.211706071954	0.204975452369668
434.055735149857	0.205123417770136
435.900271600469	0.205245703536955
437.745316893335	0.205370790372087
439.590872497999	0.205500637183295
441.436939884006	0.205606577910447
443.2835205209	0.205701189031717
445.130615878227	0.205791503685844
446.97822742553	0.205909679333885
448.826356632355	0.206038437097469
450.675004968245	0.206172509580334
452.524173902745	0.206336030259149
454.373864905401	0.206549132962659
456.224079445756	0.206784818178922
458.074818993355	0.207105387419282
459.926085017742	0.207491660339659
461.777878988463	0.208000103276077
463.630202375062	0.208611940388481
465.483056647083	0.209371092924935
467.336443274071	0.210265153872105
469.190363725571	0.211321436230748
471.044819471127	0.212597508698914
472.899811980283	0.214090697288983
474.755342722585	0.215877965748545
476.611413167576	0.217959886247593
478.468024784802	0.220428783177966
480.325179043807	0.223431192051409
482.182877414136	0.227070824762128
484.041121365332	0.231449652587296
485.899912366942	0.236620350879438
487.759251888508	0.242578613795309
489.619141399577	0.248941892716927
491.479582369692	0.255464733475111
493.340576268398	0.261937636070941
495.202124565239	0.268206594935508
497.064228729761	0.274158503798839
498.926890231508	0.279769456117798
500.790110540024	0.285025016665597
502.653891124853	0.28996063286251
504.518233455542	0.294650135952252
506.383139001633	0.299113058997525
508.248609232672	0.303370370811474
510.114645618203	0.307379511259637
511.981249627771	0.31114958998149
513.84842273092	0.314631640541424
515.716166397195	0.317830532086067
517.584482096141	0.320816703037695
519.453371297302	0.323541123240913
521.322835470223	0.326092450547878
523.192876084447	0.328477787395563
525.063494609521	0.330681665402528
526.934692514988	0.332718838339773
528.806471270393	0.334593123536097
530.67883234528	0.336284241545697
532.551777209195	0.337826182885489
534.425307331681	0.339267461366065
536.299424182283	0.340565110911475
538.174129230547	0.341737279265929
540.049423946016	0.342806596250248
541.925309798234	0.343784239853285
543.801788256748	0.344657444892055
545.6788607911	0.345443354953996
547.556528870837	0.346105373341521
549.434793965501	0.346649765992398
551.313657544639	0.347030926581582
553.193121077794	0.347268372142289
555.07318603451	0.347339247215849
556.953853884334	0.347227388108722
558.835126096809	0.346890687504658
560.717004141479	0.346327100279
562.59948948789	0.345541662971569
564.482583605586	0.344545392834138
566.366287964111	0.343376773579337
568.25060403301	0.342016409761971
570.135533281828	0.340484084469021
572.021077180109	0.338786818063971
573.907237197398	0.336912177640654
575.79401480324	0.334848983450873
577.681411467178	0.332599854611255
579.569428658758	0.330141280326898
581.458067847523	0.327485514179531
583.34733050302	0.324649025815791
585.237218094792	0.321633475615218
587.127732092383	0.318486945549479
589.018873965339	0.315247127800005
590.910645183204	0.311922455589143
592.803047215523	0.308497742072521
594.69608153184	0.304997049616618
596.589749601699	0.301441378366474
598.484052894646	0.297805400769481
600.378992880224	0.294118637291552
602.274571027979	0.290408769076169
604.170788807455	0.28667366545027
606.067647688197	0.282936329345754
607.965149139748	0.279224543919929
609.863294631655	0.275519406771307
611.76208563346	0.271818266513224
613.66152361471	0.268154616228403
615.561610044948	0.264537402371372
617.462346393719	0.260977979679844
619.363734130568	0.257466915693466
621.265774725039	0.253992191822282
623.168469646677	0.25059196302061
625.071820365026	0.247235462078571
626.975828349631	0.243935357050737
628.880495070036	0.24069043077489
630.785821995787	0.237490824578812
632.691810596427	0.234367956618662
634.598462341501	0.231285528378495
636.505778700554	0.228254441908047
638.413761143131	0.225243963351621
640.322411138775	0.222310273749914
642.231730157032	0.219426636855986
644.141719667447	0.21662024170742
646.052381139563	0.213876268845676
647.963716042925	0.211217516806091
649.875725847078	0.208638096268337
651.788412021566	0.206114517922263
653.701776035934	0.203661562771704
655.615819359727	0.201262262554606
657.530543462489	0.198930636015008
659.445949813765	0.196635862978944
661.362039883099	0.194371002018827
663.278815140036	0.192123080912568
665.19627705412	0.189976802078255
667.114427094896	0.187857578801475
669.033266731909	0.1857890676518
670.952797434704	0.18378596638894
672.873020672823	0.181831206315933
674.793937915814	0.179917704777991
676.715550633219	0.178086549135718
678.637860294583	0.176339446554374
680.560868369452	0.174587612294021
682.484576327369	0.172871097749767
684.408985637879	0.171209484712166
686.334097770527	0.169546299194561
688.259914194858	0.167989695906062
690.186436380415	0.166496684742268
692.113665796745	0.164974750579301
694.041603913389	0.163473938358506
695.970252199895	0.161961167504427
697.899612125806	0.160559669907864
699.829685160667	0.159247747056118
701.760472774022	0.157835505357779
703.691976435416	0.156524748219102
705.624197614394	0.155337848343168
707.557137780499	0.154161949163246
709.490798403278	0.152952208676114
711.425180952274	0.151748077225681
713.360286897031	0.150488949007468
715.296117707095	0.149360546560446
717.23267485201	0.148212630394368
719.16995980132	0.147020100704965
721.107974024571	0.145932382465058
723.046718991306	0.144884009929898
724.986196171071	0.143906298453418
726.92640703341	0.142986859736377
728.867353047867	0.142146331228802
730.809035683987	0.14114866088291
732.751456411314	0.140241767211192
734.694616699394	0.139520032468398
736.638518017771	0.138655407021524
738.583161835988	0.137816464860525
740.528549623592	0.137182792440799
742.474682850126	0.136574283956431
744.421562985136	0.135760934652198
746.369191498165	0.135026791910406
748.317569858758	0.134281642583181
750.26669953646	0.133876723033576
752.216582000815	0.133444639870576
754.167218721368	0.133110458534281
756.118611167664	0.132602911367829
758.070760809247	0.132363295306802
760.023669115661	0.13220989354727
761.977337556452	NaN
763.931767601164	NaN
765.886960719341	NaN
767.842918380527	NaN
769.799642054269	NaN
771.757133210109	NaN
773.715393317594	NaN
775.674423846266	NaN
777.634226265672	NaN
779.594802045354	NaN
781.556152654859	NaN
783.518279563731	NaN
785.481184241513	NaN
787.444868157751	NaN
789.40933278199	NaN
791.374579583773	NaN
793.340610032646	NaN
795.307425598153	NaN
797.275027749839	NaN
799.243417957247	NaN
801.212597689924	NaN
803.182568417413	NaN
805.153331609259	NaN
807.124888735006	NaN
809.097241264199	NaN
811.070390666383	NaN
813.044338411102	NaN
815.019085967901	NaN
816.994634806324	NaN
818.970986395917	NaN
820.948142206222	NaN
