# Supplementary material for: Editorial Note: The role of 9-O-acetylated glycan receptor moieties in the typhoid toxin binding and intoxication
Source: PLoS Pathog. 2026 Jul 13;22(7):e1014413. doi: 10.1371/journal.ppat.1014413 (PMC13362111; doi:10.1371/journal.ppat.1014413)
Supplement: S1 File — (ZIP) [file ppat.1014413.s001.zip › SPR Data/OpenSPR/2020-01-06--18-59-17--TyT WT 9oac/ResponseData/InjectionAbsorbanceSpectra/buffer_1770.24s_Absorbance.csv]

Channel1
WAVELENGTH (nm)	ABSORBANCE
338.804573760023	NaN
340.624675445867	NaN
342.445209557646	NaN
344.266177564905	NaN
346.087580937189	NaN
347.909421144043	NaN
349.731699655011	NaN
351.554417939637	NaN
353.377577467467	NaN
355.201179708045	NaN
357.025226130915	NaN
358.849718205622	NaN
360.67465740171	NaN
362.500045188725	NaN
364.32588303621	NaN
366.152172413711	NaN
367.978914790771	NaN
369.806111636936	NaN
371.63376442175	NaN
373.461874614758	NaN
375.290443685503	NaN
377.119473103532	NaN
378.948964338388	NaN
380.778918859615	NaN
382.609338136759	NaN
384.440223639364	NaN
386.271576836975	0.237826195520658
388.103399199136	0.235700053761702
389.935692195392	0.233710475502036
391.768457295287	0.23210911215408
393.601695968366	0.230788427614453
395.435409684173	0.229658960631513
397.269599912254	0.228351870641619
399.104268122152	0.226963787720428
400.939415783412	0.225565680420277
402.77504436558	0.223720950639926
404.611155338198	0.221266716279703
406.447750170813	0.218437577418016
408.284830332968	0.215214657501759
410.122397294208	0.211915048919773
411.960452524078	0.208709267699189
413.798997492122	0.206357849254129
415.638033667885	0.204840639985368
417.477562520911	0.204037554588382
419.317585520746	0.203736195644115
421.158104136932	0.203756723751491
422.999119839016	0.203948236043544
424.840634096542	0.204191768527058
426.682648379054	0.204430848474874
428.525164156097	0.204646022298357
430.368182897215	0.204846178657915
432.211706071954	0.205018777552595
434.055735149857	0.205168289711617
435.900271600469	0.205292789388223
437.745316893335	0.205420183837886
439.590872497999	0.20555097622582
441.436939884006	0.205658450801906
443.2835205209	0.205754496136877
445.130615878227	0.205844757979187
446.97822742553	0.205963945370939
448.826356632355	0.206092965419756
450.675004968245	0.206226302359633
452.524173902745	0.206391850923418
454.373864905401	0.206604487125859
456.224079445756	0.206838174573064
458.074818993355	0.207158626801333
459.926085017742	0.207545883470391
461.777878988463	0.208054471312884
463.630202375062	0.208665314218026
465.483056647083	0.209424736209444
467.336443274071	0.210320142863503
469.190363725571	0.211374816402689
471.044819471127	0.212649967228947
472.899811980283	0.214141449619236
474.755342722585	0.215930079244637
476.611413167576	0.218013162447432
478.468024784802	0.220483037397498
480.325179043807	0.223488525814822
482.182877414136	0.227132834355942
484.041121365332	0.231515151199871
485.899912366942	0.236689079694737
487.759251888508	0.242651388238121
489.619141399577	0.249017945047301
491.479582369692	0.255540828569537
493.340576268398	0.26201430489525
495.202124565239	0.26827965274342
497.064228729761	0.274226188059235
498.926890231508	0.279831422595625
500.790110540024	0.285085711749915
502.653891124853	0.290019682782471
504.518233455542	0.294705403978468
506.383139001633	0.299166867801733
508.248609232672	0.3034203719908
510.114645618203	0.307426064511705
511.981249627771	0.311191973445964
513.84842273092	0.314669832998711
515.716166397195	0.317866789010369
517.584482096141	0.320851947309606
519.453371297302	0.323574567576554
521.322835470223	0.32612483868895
523.192876084447	0.328508708469464
525.063494609521	0.33071257127501
526.934692514988	0.33274834531422
528.806471270393	0.334618957831213
530.67883234528	0.336309767104948
532.551777209195	0.337853757994927
534.425307331681	0.339294379866855
536.299424182283	0.34059152254111
538.174129230547	0.341762176816105
540.049423946016	0.342830229284944
541.925309798234	0.34380962054128
543.801788256748	0.344682739213834
545.6788607911	0.345467418097638
547.556528870837	0.346128249046582
549.434793965501	0.34667120585397
551.313657544639	0.347051969962411
553.193121077794	0.347288633910325
555.07318603451	0.347360545016781
556.953853884334	0.347248668445441
558.835126096809	0.346910861514817
560.717004141479	0.346348715637805
562.59948948789	0.345562834727139
564.482583605586	0.344566568498786
566.366287964111	0.343396906832095
568.25060403301	0.342035035100877
570.135533281828	0.340501384717832
572.021077180109	0.33880455158551
573.907237197398	0.336930036750461
575.79401480324	0.334866649532537
577.681411467178	0.332615561184849
579.569428658758	0.330155666010451
581.458067847523	0.327499007232227
583.34733050302	0.324662770149503
585.237218094792	0.321646284406868
587.127732092383	0.318499296777188
589.018873965339	0.315259167961827
590.910645183204	0.311935620125812
592.803047215523	0.308509999540654
594.69608153184	0.305008141946534
596.589749601699	0.301452396881352
598.484052894646	0.297815827392841
600.378992880224	0.294127896523412
602.274571027979	0.290417295569301
604.170788807455	0.28668157310306
606.067647688197	0.282945264933431
607.965149139748	0.279233831694028
609.863294631655	0.275525975651756
611.76208563346	0.271825675860583
613.66152361471	0.268159434719197
615.561610044948	0.264541926860755
617.462346393719	0.260983686822528
619.363734130568	0.257469737011985
621.265774725039	0.253992459273363
623.168469646677	0.250591888467248
625.071820365026	0.247235245995973
626.975828349631	0.243937113814182
628.880495070036	0.240692858100413
630.785821995787	0.237492945899204
632.691810596427	0.234369896281163
634.598462341501	0.231287652572806
636.505778700554	0.228257997532017
638.413761143131	0.225245757276039
640.322411138775	0.222312931751763
642.231730157032	0.219428286709457
644.141719667447	0.216620511598391
646.052381139563	0.213879230512835
647.963716042925	0.211221243255338
649.875725847078	0.208641390718971
651.788412021566	0.206118582685927
653.701776035934	0.203669446248538
655.615819359727	0.201270209385647
657.530543462489	0.198942884954947
659.445949813765	0.196648932494111
661.362039883099	0.19438425870786
663.278815140036	0.192140802660735
665.19627705412	0.189996552707824
667.114427094896	0.187879644767719
669.033266731909	0.185810081320477
670.952797434704	0.183809064445099
672.873020672823	0.181854707577096
674.793937915814	0.179942407690541
676.715550633219	0.178112310804391
678.637860294583	0.17636808200918
680.560868369452	0.174615626795604
682.484576327369	0.172905305629847
684.408985637879	0.171246184377483
686.334097770527	0.169579344381023
688.259914194858	0.168030705034373
690.186436380415	0.166536656792044
692.113665796745	0.165022377689953
694.041603913389	0.16352270060699
695.970252199895	0.162011475859327
697.899612125806	0.160621560275384
699.829685160667	0.159313731214508
701.760472774022	0.157904080188386
703.691976435416	0.156594991889239
705.624197614394	0.155407447901871
707.557137780499	0.154237225579292
709.490798403278	0.153037399502486
711.425180952274	0.151831983980524
713.360286897031	0.150570942844189
715.296117707095	0.149442189316603
717.23267485201	0.148308637256409
719.16995980132	0.147116870313381
721.107974024571	0.146047745389825
723.046718991306	0.145016471411481
724.986196171071	0.14404091485498
726.92640703341	0.143123409648356
728.867353047867	0.142307636562417
730.809035683987	0.141325840001103
732.751456411314	0.14041762266672
734.694616699394	0.139712043223702
736.638518017771	0.13885488216715
738.583161835988	0.13805482247378
740.528549623592	0.13743161401574
742.474682850126	0.136848913468602
744.421562985136	0.136054181057766
746.369191498165	0.135353265113374
748.317569858758	0.134678983625347
750.26669953646	0.134318691855843
752.216582000815	0.133913986119548
754.167218721368	0.13359570136637
756.118611167664	0.133106192274244
758.070760809247	0.132894131381166
760.023669115661	0.132807826373151
761.977337556452	NaN
763.931767601164	NaN
765.886960719341	NaN
767.842918380527	NaN
769.799642054269	NaN
771.757133210109	NaN
773.715393317594	NaN
775.674423846266	NaN
777.634226265672	NaN
779.594802045354	NaN
781.556152654859	NaN
783.518279563731	NaN
785.481184241513	NaN
787.444868157751	NaN
789.40933278199	NaN
791.374579583773	NaN
793.340610032646	NaN
795.307425598153	NaN
797.275027749839	NaN
799.243417957247	NaN
801.212597689924	NaN
803.182568417413	NaN
805.153331609259	NaN
807.124888735006	NaN
809.097241264199	NaN
811.070390666383	NaN
813.044338411102	NaN
815.019085967901	NaN
816.994634806324	NaN
818.970986395917	NaN
820.948142206222	NaN
