# Supplementary material for: Editorial Note: The role of 9-O-acetylated glycan receptor moieties in the typhoid toxin binding and intoxication
Source: PLoS Pathog. 2026 Jul 13;22(7):e1014413. doi: 10.1371/journal.ppat.1014413 (PMC13362111; doi:10.1371/journal.ppat.1014413)
Supplement: S1 File — (ZIP) [file ppat.1014413.s001.zip › SPR Data/OpenSPR/2020-01-06--18-59-17--TyT WT 9oac/ResponseData/InjectionAbsorbanceSpectra/buffer_2015.27s_Absorbance.csv]

Channel1
WAVELENGTH (nm)	ABSORBANCE
338.804573760023	NaN
340.624675445867	NaN
342.445209557646	NaN
344.266177564905	NaN
346.087580937189	NaN
347.909421144043	NaN
349.731699655011	NaN
351.554417939637	NaN
353.377577467467	NaN
355.201179708045	NaN
357.025226130915	NaN
358.849718205622	NaN
360.67465740171	NaN
362.500045188725	NaN
364.32588303621	NaN
366.152172413711	NaN
367.978914790771	NaN
369.806111636936	NaN
371.63376442175	NaN
373.461874614758	NaN
375.290443685503	NaN
377.119473103532	NaN
378.948964338388	NaN
380.778918859615	NaN
382.609338136759	NaN
384.440223639364	NaN
386.271576836975	0.238425440740913
388.103399199136	0.236229325159639
389.935692195392	0.234185624289413
391.768457295287	0.232513176369026
393.601695968366	0.231086074682892
395.435409684173	0.229866029870963
397.269599912254	0.228510409525201
399.104268122152	0.227112971738336
400.939415783412	0.225657370669732
402.77504436558	0.22377098189828
404.611155338198	0.221265617043041
406.447750170813	0.21839201259226
408.284830332968	0.215149768946659
410.122397294208	0.211835327016196
411.960452524078	0.208623275207712
413.798997492122	0.206270481504638
415.638033667885	0.204760449808611
417.477562520911	0.203965648595968
419.317585520746	0.203681253446324
421.158104136932	0.203714718323622
422.999119839016	0.203918165859211
424.840634096542	0.204171156807897
426.682648379054	0.204419182495899
428.525164156097	0.204642219495876
430.368182897215	0.204850750531872
432.211706071954	0.205028632316435
434.055735149857	0.205183150605615
435.900271600469	0.205312081541644
437.745316893335	0.205441811934547
439.590872497999	0.205574025710246
441.436939884006	0.205686010795764
443.2835205209	0.205786625672139
445.130615878227	0.205880249512627
446.97822742553	0.206000831801808
448.826356632355	0.206131249124479
450.675004968245	0.206264655333854
452.524173902745	0.206431444497824
454.373864905401	0.206643059001251
456.224079445756	0.206878519167307
458.074818993355	0.20719816480646
459.926085017742	0.207584255573572
461.777878988463	0.208091222426474
463.630202375062	0.208701981538278
465.483056647083	0.209456446054438
467.336443274071	0.210348176580448
469.190363725571	0.211398239461144
471.044819471127	0.212673832763848
472.899811980283	0.214163952988806
474.755342722585	0.215951245026472
476.611413167576	0.21803633900453
478.468024784802	0.220510185937836
480.325179043807	0.223521264245141
482.182877414136	0.227174328009031
484.041121365332	0.231562652616002
485.899912366942	0.236743943961344
487.759251888508	0.242713466233341
489.619141399577	0.249086465379763
491.479582369692	0.255608751904969
493.340576268398	0.262079626577841
495.202124565239	0.268334497049062
497.064228729761	0.274272056223293
498.926890231508	0.279870619390108
500.790110540024	0.285115186806149
502.653891124853	0.29004107764261
504.518233455542	0.294720721616868
506.383139001633	0.299173602806741
508.248609232672	0.303422731679683
510.114645618203	0.307423528661368
511.981249627771	0.311182489388224
513.84842273092	0.314660459310117
515.716166397195	0.317853538823479
517.584482096141	0.320835220857864
519.453371297302	0.323551254429156
521.322835470223	0.326097951329525
523.192876084447	0.32848011760269
525.063494609521	0.330682708741883
526.934692514988	0.332719387739382
528.806471270393	0.334588460202437
530.67883234528	0.336278852085265
532.551777209195	0.33782092728053
534.425307331681	0.33926101563175
536.299424182283	0.340558132657831
538.174129230547	0.341728431478343
540.049423946016	0.342796939491003
541.925309798234	0.343774901959168
543.801788256748	0.344647909305708
545.6788607911	0.345436802691994
547.556528870837	0.346096975998492
549.434793965501	0.346642005134032
551.313657544639	0.347021630375652
553.193121077794	0.347260139639797
555.07318603451	0.347331350954118
556.953853884334	0.347219009376215
558.835126096809	0.346884318397984
560.717004141479	0.346322855669932
562.59948948789	0.345538255909382
564.482583605586	0.344542904328347
566.366287964111	0.343371998346122
568.25060403301	0.342013645774827
570.135533281828	0.340482009220075
572.021077180109	0.338786744291083
573.907237197398	0.336912205443575
575.79401480324	0.334848685295324
577.681411467178	0.33259788664387
579.569428658758	0.330139093292229
581.458067847523	0.327481522288572
583.34733050302	0.324646355211551
585.237218094792	0.321630482154326
587.127732092383	0.318483758815912
589.018873965339	0.315246077462461
590.910645183204	0.311920357926191
592.803047215523	0.308497109438392
594.69608153184	0.304995932419238
596.589749601699	0.301443443057758
598.484052894646	0.297808055720064
600.378992880224	0.294120764533791
602.274571027979	0.290409599908577
604.170788807455	0.286671554666899
606.067647688197	0.282937296207845
607.965149139748	0.279225243455674
609.863294631655	0.275517900962212
611.76208563346	0.271819063925704
613.66152361471	0.268153704323778
615.561610044948	0.264537104558535
617.462346393719	0.260977326105918
619.363734130568	0.257467951365224
621.265774725039	0.253994076140228
623.168469646677	0.250591876041689
625.071820365026	0.247237940680777
626.975828349631	0.243938753466476
628.880495070036	0.240697326015278
630.785821995787	0.23749787287687
632.691810596427	0.234376853837488
634.598462341501	0.231298288150898
636.505778700554	0.228267444624155
638.413761143131	0.225259756274106
640.322411138775	0.222327503586665
642.231730157032	0.219444246506688
644.141719667447	0.21663849346216
646.052381139563	0.213896304046745
647.963716042925	0.211238111688841
649.875725847078	0.208661046265814
651.788412021566	0.206141045525657
653.701776035934	0.203690742330487
655.615819359727	0.201296141072309
657.530543462489	0.198970199186173
659.445949813765	0.196677351669129
661.362039883099	0.194413168996349
663.278815140036	0.19217164168122
665.19627705412	0.190028899148789
667.114427094896	0.187913220972453
669.033266731909	0.185847367917642
670.952797434704	0.183847708134781
672.873020672823	0.181893476878367
674.793937915814	0.179984203669454
676.715550633219	0.178159765281428
678.637860294583	0.176418719952911
680.560868369452	0.174669323264376
682.484576327369	0.172965810208154
684.408985637879	0.171307559952823
686.334097770527	0.169650487701093
688.259914194858	0.168104964896205
690.186436380415	0.166613411531412
692.113665796745	0.165104549262218
694.041603913389	0.163614131182531
695.970252199895	0.162104556002221
697.899612125806	0.160716127023834
699.829685160667	0.15941119720076
701.760472774022	0.15801104347577
703.691976435416	0.156707591064724
705.624197614394	0.155529066084062
707.557137780499	0.15436188833775
709.490798403278	0.153164072281289
711.425180952274	0.151963047648188
713.360286897031	0.150715113898128
715.296117707095	0.149598012374974
717.23267485201	0.148459810173109
719.16995980132	0.147281646360898
721.107974024571	0.146214489186546
723.046718991306	0.145201698957622
724.986196171071	0.144238409256981
726.92640703341	0.143334888391953
728.867353047867	0.142531456529414
730.809035683987	0.141571800004603
732.751456411314	0.140699925010821
734.694616699394	0.139987850735191
736.638518017771	0.139133368064052
738.583161835988	0.138343752276063
740.528549623592	0.137738852305625
742.474682850126	0.137145451657766
744.421562985136	0.136368480379196
746.369191498165	0.135664178391188
748.317569858758	0.134993137270309
750.26669953646	0.134643861393051
752.216582000815	0.13426804674464
754.167218721368	0.133947914932667
756.118611167664	0.133447481255325
758.070760809247	0.133227625526889
760.023669115661	0.133183643026176
761.977337556452	NaN
763.931767601164	NaN
765.886960719341	NaN
767.842918380527	NaN
769.799642054269	NaN
771.757133210109	NaN
773.715393317594	NaN
775.674423846266	NaN
777.634226265672	NaN
779.594802045354	NaN
781.556152654859	NaN
783.518279563731	NaN
785.481184241513	NaN
787.444868157751	NaN
789.40933278199	NaN
791.374579583773	NaN
793.340610032646	NaN
795.307425598153	NaN
797.275027749839	NaN
799.243417957247	NaN
801.212597689924	NaN
803.182568417413	NaN
805.153331609259	NaN
807.124888735006	NaN
809.097241264199	NaN
811.070390666383	NaN
813.044338411102	NaN
815.019085967901	NaN
816.994634806324	NaN
818.970986395917	NaN
820.948142206222	NaN
