# Supplementary material for: Editorial Note: The role of 9-O-acetylated glycan receptor moieties in the typhoid toxin binding and intoxication
Source: PLoS Pathog. 2026 Jul 13;22(7):e1014413. doi: 10.1371/journal.ppat.1014413 (PMC13362111; doi:10.1371/journal.ppat.1014413)
Supplement: S1 File — (ZIP) [file ppat.1014413.s001.zip › SPR Data/OpenSPR/2020-01-06--18-59-17--TyT WT 9oac/ResponseData/InjectionAbsorbanceSpectra/buffer_2345.4s_Absorbance.csv]

Channel1
WAVELENGTH (nm)	ABSORBANCE
338.804573760023	NaN
340.624675445867	NaN
342.445209557646	NaN
344.266177564905	NaN
346.087580937189	NaN
347.909421144043	NaN
349.731699655011	NaN
351.554417939637	NaN
353.377577467467	NaN
355.201179708045	NaN
357.025226130915	NaN
358.849718205622	NaN
360.67465740171	NaN
362.500045188725	NaN
364.32588303621	NaN
366.152172413711	NaN
367.978914790771	NaN
369.806111636936	NaN
371.63376442175	NaN
373.461874614758	NaN
375.290443685503	NaN
377.119473103532	NaN
378.948964338388	NaN
380.778918859615	NaN
382.609338136759	NaN
384.440223639364	NaN
386.271576836975	0.238799213861676
388.103399199136	0.23645486304492
389.935692195392	0.234295952270542
391.768457295287	0.232570776713161
393.601695968366	0.231093731155532
395.435409684173	0.229860432106715
397.269599912254	0.228482845253213
399.104268122152	0.227073346652544
400.939415783412	0.225602752055866
402.77504436558	0.223721544448957
404.611155338198	0.221224886179412
406.447750170813	0.218364990895875
408.284830332968	0.215127244027503
410.122397294208	0.211808695499375
411.960452524078	0.208596585892506
413.798997492122	0.206242854132901
415.638033667885	0.204723784861776
417.477562520911	0.203926979256916
419.317585520746	0.20363255513198
421.158104136932	0.203659996192194
422.999119839016	0.203856205542124
424.840634096542	0.204107850224501
426.682648379054	0.204352176180741
428.525164156097	0.204571951782281
430.368182897215	0.204777318511703
432.211706071954	0.204952416924199
434.055735149857	0.205104564168225
435.900271600469	0.205230674157055
437.745316893335	0.205359703135585
439.590872497999	0.205492382137212
441.436939884006	0.205600797647612
443.2835205209	0.205698664438876
445.130615878227	0.205791099929287
446.97822742553	0.205910522565585
448.826356632355	0.20603990085562
450.675004968245	0.206173306354466
452.524173902745	0.20633915591201
454.373864905401	0.206551247103852
456.224079445756	0.206785506153866
458.074818993355	0.207103068585655
459.926085017742	0.207490150425309
461.777878988463	0.207996888612768
463.630202375062	0.208607237159361
465.483056647083	0.209361905919354
467.336443274071	0.210254790234661
469.190363725571	0.21130630246916
471.044819471127	0.212582019833783
472.899811980283	0.214072356677725
474.755342722585	0.215861063708685
476.611413167576	0.217946095955722
478.468024784802	0.220418031347838
480.325179043807	0.223426282780571
482.182877414136	0.227076085528925
484.041121365332	0.231461723173049
485.899912366942	0.236640063807452
487.759251888508	0.242603768348702
489.619141399577	0.24897203725066
491.479582369692	0.255495058010361
493.340576268398	0.261963285369427
495.202124565239	0.26822148561198
497.064228729761	0.274163096836792
498.926890231508	0.279762345075149
500.790110540024	0.285009936001278
502.653891124853	0.28993695661533
504.518233455542	0.294618051608839
506.383139001633	0.299074923159836
508.248609232672	0.3033235960228
510.114645618203	0.307327632369345
511.981249627771	0.311089418940242
513.84842273092	0.314566783465162
515.716166397195	0.317760395924079
517.584482096141	0.320744419414084
519.453371297302	0.323462430535764
521.322835470223	0.326010278765821
523.192876084447	0.328392597781823
525.063494609521	0.330593473849227
526.934692514988	0.332628616962581
528.806471270393	0.334498164248407
530.67883234528	0.336189795484103
532.551777209195	0.337730979552322
534.425307331681	0.339171688809027
536.299424182283	0.340468710233313
538.174129230547	0.341637946889403
540.049423946016	0.342706566864866
541.925309798234	0.343685488951976
543.801788256748	0.344559303316144
545.6788607911	0.345346527812721
547.556528870837	0.346005116332759
549.434793965501	0.346549337190369
551.313657544639	0.346928275566104
553.193121077794	0.347166254413932
555.07318603451	0.34723793948863
556.953853884334	0.347126206806758
558.835126096809	0.346790150347756
560.717004141479	0.346228009497814
562.59948948789	0.345443379052956
564.482583605586	0.344448743548917
566.366287964111	0.343278275620986
568.25060403301	0.341918793102072
570.135533281828	0.340388385405497
572.021077180109	0.338692417462837
573.907237197398	0.336818899592568
575.79401480324	0.334757151902369
577.681411467178	0.332507444737182
579.569428658758	0.330050744415735
581.458067847523	0.327393946968515
583.34733050302	0.324557080639944
585.237218094792	0.321543488913152
587.127732092383	0.318395370077602
589.018873965339	0.315157021967953
590.910645183204	0.311831569419741
592.803047215523	0.308405891266887
594.69608153184	0.304904830655893
596.589749601699	0.301352897943687
598.484052894646	0.297716576088941
600.378992880224	0.294030145026174
602.274571027979	0.290320959052385
604.170788807455	0.286587331230868
606.067647688197	0.282853548433192
607.965149139748	0.279141264170405
609.863294631655	0.275435242235235
611.76208563346	0.271735753311504
613.66152361471	0.268071460652443
615.561610044948	0.264455419916667
617.462346393719	0.260896465592481
619.363734130568	0.257387878606893
621.265774725039	0.253910420299542
623.168469646677	0.250511216803918
625.071820365026	0.247158886595705
626.975828349631	0.243861553380604
628.880495070036	0.240620230922157
630.785821995787	0.237422482548835
632.691810596427	0.234301451113556
634.598462341501	0.231223078818632
636.505778700554	0.228193673505088
638.413761143131	0.225186714988744
640.322411138775	0.222255772477295
642.231730157032	0.219372832198865
644.141719667447	0.216569150994207
646.052381139563	0.213827317155533
647.963716042925	0.211168643873525
649.875725847078	0.208594284312327
651.788412021566	0.206072061717048
653.701776035934	0.203623943593574
655.615819359727	0.201228800541076
657.530543462489	0.198901497820008
659.445949813765	0.196609390038046
661.362039883099	0.194346768906946
663.278815140036	0.192102596345507
665.19627705412	0.189962059236028
667.114427094896	0.187848156236434
669.033266731909	0.185782973326545
670.952797434704	0.183787638866108
672.873020672823	0.181836847709353
674.793937915814	0.179925791510264
676.715550633219	0.178102608608398
678.637860294583	0.176359567629386
680.560868369452	0.174614129234155
682.484576327369	0.172904306260311
684.408985637879	0.171252868425209
686.334097770527	0.169595803788416
688.259914194858	0.168055050390511
690.186436380415	0.166568560661682
692.113665796745	0.165054991622441
694.041603913389	0.163571468331078
695.970252199895	0.162066162995231
697.899612125806	0.160675097445008
699.829685160667	0.159384503360281
701.760472774022	0.157981838400126
703.691976435416	0.156686525587556
705.624197614394	0.155505253752458
707.557137780499	0.154340761963176
709.490798403278	0.153144229526105
711.425180952274	0.151954320835194
713.360286897031	0.150705182701348
715.296117707095	0.149587460090628
717.23267485201	0.148453658641986
719.16995980132	0.147283139391363
721.107974024571	0.146223292691004
723.046718991306	0.145201308373711
724.986196171071	0.144250062013285
726.92640703341	0.143353057919866
728.867353047867	0.142550021622533
730.809035683987	0.141564593473373
732.751456411314	0.140681717933685
734.694616699394	0.13997491239869
736.638518017771	0.139124440763988
738.583161835988	0.138343752276062
740.528549623592	0.137760128916551
742.474682850126	0.137181267223139
744.421562985136	0.136420489686739
746.369191498165	0.135709338575245
748.317569858758	0.135043507406633
750.26669953646	0.134730184890767
752.216582000815	0.134356349302238
754.167218721368	0.134064284981092
756.118611167664	0.133615892275121
758.070760809247	0.133433043527783
760.023669115661	0.133381273399016
761.977337556452	NaN
763.931767601164	NaN
765.886960719341	NaN
767.842918380527	NaN
769.799642054269	NaN
771.757133210109	NaN
773.715393317594	NaN
775.674423846266	NaN
777.634226265672	NaN
779.594802045354	NaN
781.556152654859	NaN
783.518279563731	NaN
785.481184241513	NaN
787.444868157751	NaN
789.40933278199	NaN
791.374579583773	NaN
793.340610032646	NaN
795.307425598153	NaN
797.275027749839	NaN
799.243417957247	NaN
801.212597689924	NaN
803.182568417413	NaN
805.153331609259	NaN
807.124888735006	NaN
809.097241264199	NaN
811.070390666383	NaN
813.044338411102	NaN
815.019085967901	NaN
816.994634806324	NaN
818.970986395917	NaN
820.948142206222	NaN
