# Supplementary material for: Editorial Note: The role of 9-O-acetylated glycan receptor moieties in the typhoid toxin binding and intoxication
Source: PLoS Pathog. 2026 Jul 13;22(7):e1014413. doi: 10.1371/journal.ppat.1014413 (PMC13362111; doi:10.1371/journal.ppat.1014413)
Supplement: S1 File — (ZIP) [file ppat.1014413.s001.zip › SPR Data/OpenSPR/2020-01-06--18-59-17--TyT WT 9oac/ResponseData/InjectionAbsorbanceSpectra/buffer_2605.06s_Absorbance.csv]

Channel1
WAVELENGTH (nm)	ABSORBANCE
338.804573760023	NaN
340.624675445867	NaN
342.445209557646	NaN
344.266177564905	NaN
346.087580937189	NaN
347.909421144043	NaN
349.731699655011	NaN
351.554417939637	NaN
353.377577467467	NaN
355.201179708045	NaN
357.025226130915	NaN
358.849718205622	NaN
360.67465740171	NaN
362.500045188725	NaN
364.32588303621	NaN
366.152172413711	NaN
367.978914790771	NaN
369.806111636936	NaN
371.63376442175	NaN
373.461874614758	NaN
375.290443685503	NaN
377.119473103532	NaN
378.948964338388	NaN
380.778918859615	NaN
382.609338136759	NaN
384.440223639364	NaN
386.271576836975	0.23701728432217
388.103399199136	0.235075657395089
389.935692195392	0.233242320922396
391.768457295287	0.231747602451659
393.601695968366	0.230490347241391
395.435409684173	0.22940267749101
397.269599912254	0.228150301500123
399.104268122152	0.226823946576133
400.939415783412	0.225443637637802
402.77504436558	0.223638196447702
404.611155338198	0.221202598793134
406.447750170813	0.218390082415332
408.284830332968	0.215185546219646
410.122397294208	0.211896950581234
411.960452524078	0.20870117058548
413.798997492122	0.206353486043034
415.638033667885	0.204840589610006
417.477562520911	0.204034441029101
419.317585520746	0.203734116160093
421.158104136932	0.20375013993998
422.999119839016	0.203942391036513
424.840634096542	0.204184676212225
426.682648379054	0.204425006513612
428.525164156097	0.204639076565533
430.368182897215	0.204840794068088
432.211706071954	0.205012666055093
434.055735149857	0.205162069400949
435.900271600469	0.205285289774964
437.745316893335	0.20541127846408
439.590872497999	0.205540815013682
441.436939884006	0.205649687640916
443.2835205209	0.205745621244229
445.130615878227	0.205837654038322
446.97822742553	0.205955941148001
448.826356632355	0.206085514031729
450.675004968245	0.206218608989887
452.524173902745	0.206381741588855
454.373864905401	0.206593347615444
456.224079445756	0.206828626105166
458.074818993355	0.20714810060515
459.926085017742	0.207535587418545
461.777878988463	0.208042750681573
463.630202375062	0.208653963522347
465.483056647083	0.209410331833764
467.336443274071	0.210305079741532
469.190363725571	0.211356987757184
471.044819471127	0.212632424781143
472.899811980283	0.21412221645932
474.755342722585	0.215910191430275
476.611413167576	0.217992871379486
478.468024784802	0.220459856707889
480.325179043807	0.223463027742043
482.182877414136	0.227104254699359
484.041121365332	0.231483430349501
485.899912366942	0.236651377718101
487.759251888508	0.242609208818477
489.619141399577	0.248971721230567
491.479582369692	0.255491043524546
493.340576268398	0.261963526414796
495.202124565239	0.268226487393291
497.064228729761	0.274174758506527
498.926890231508	0.279780229783004
500.790110540024	0.285033884566645
502.653891124853	0.289965663708727
504.518233455542	0.294653223749342
506.383139001633	0.299114502989237
508.248609232672	0.303369111577191
510.114645618203	0.307374284083177
511.981249627771	0.311140489229616
513.84842273092	0.314621681099794
515.716166397195	0.317819883945031
517.584482096141	0.320804541440854
519.453371297302	0.323524846059657
521.322835470223	0.326074667832343
523.192876084447	0.328460400860134
525.063494609521	0.330665246865913
526.934692514988	0.332701462589171
528.806471270393	0.334575210686398
530.67883234528	0.336267284182162
532.551777209195	0.337810997932517
534.425307331681	0.339252652383866
536.299424182283	0.340550699853759
538.174129230547	0.341721863964027
540.049423946016	0.342792871020272
541.925309798234	0.343771611873229
543.801788256748	0.344645819600046
545.6788607911	0.34543334926035
547.556528870837	0.34609406569895
549.434793965501	0.346639249233134
551.313657544639	0.347018491918679
553.193121077794	0.347256425917528
555.07318603451	0.347328639785223
556.953853884334	0.347216256008655
558.835126096809	0.346880619074184
560.717004141479	0.346317991726856
562.59948948789	0.345534265854492
564.482583605586	0.344538683928046
566.366287964111	0.343368684018182
568.25060403301	0.342009206958111
570.135533281828	0.34047742717898
572.021077180109	0.338781736985593
573.907237197398	0.336908072095464
575.79401480324	0.334845349694071
577.681411467178	0.33259609673842
579.569428658758	0.330139281829267
581.458067847523	0.327481503324807
583.34733050302	0.324644600251991
585.237218094792	0.321629935274277
587.127732092383	0.318483990577565
589.018873965339	0.315246262243882
590.910645183204	0.311921642008384
592.803047215523	0.308495666245237
594.69608153184	0.304996790266971
596.589749601699	0.30144483295303
598.484052894646	0.297808625366749
600.378992880224	0.294120651491671
602.274571027979	0.290410472284316
604.170788807455	0.286676143796078
606.067647688197	0.282940919303618
607.965149139748	0.279229322309606
609.863294631655	0.27552168731821
611.76208563346	0.271823305741698
613.66152361471	0.268159096972773
615.561610044948	0.264543072308582
617.462346393719	0.260982449685027
619.363734130568	0.257471439335401
621.265774725039	0.253994258494011
623.168469646677	0.250593528644168
625.071820365026	0.247238131343071
626.975828349631	0.243938428138148
628.880495070036	0.240696392417329
630.785821995787	0.237497298059929
632.691810596427	0.234374169191437
634.598462341501	0.231293244889142
636.505778700554	0.228262103644454
638.413761143131	0.225253960358176
640.322411138775	0.222321269755975
642.231730157032	0.219437303841141
644.141719667447	0.216632066462876
646.052381139563	0.213888429231381
647.963716042925	0.211227112027678
649.875725847078	0.208647011816732
651.788412021566	0.206123283218356
653.701776035934	0.203671661631077
655.615819359727	0.201272754885713
657.530543462489	0.198942369203141
659.445949813765	0.196648776104425
661.362039883099	0.194384095903962
663.278815140036	0.192136778233119
665.19627705412	0.189990432698396
667.114427094896	0.187872834816421
669.033266731909	0.185803766082209
670.952797434704	0.183805777006322
672.873020672823	0.181845083671974
674.793937915814	0.179931130099631
676.715550633219	0.178104827180176
678.637860294583	0.176358281798782
680.560868369452	0.174605472699665
682.484576327369	0.172893467092306
684.408985637879	0.17122888734972
686.334097770527	0.169566091805034
688.259914194858	0.168016297201127
690.186436380415	0.166510724684667
692.113665796745	0.1649887044784
694.041603913389	0.163493174679555
695.970252199895	0.161974567354619
697.899612125806	0.160574825917085
699.829685160667	0.159264051089354
701.760472774022	0.157851552381114
703.691976435416	0.156538453408962
705.624197614394	0.15534880518865
707.557137780499	0.154169628199983
709.490798403278	0.15295263246971
711.425180952274	0.151744120608555
713.360286897031	0.150488662676605
715.296117707095	0.149358011316831
717.23267485201	0.148199471557069
719.16995980132	0.146997834119616
721.107974024571	0.145913565572898
723.046718991306	0.144866707042133
724.986196171071	0.143881487007958
726.92640703341	0.142971509782216
728.867353047867	0.142153404768046
730.809035683987	0.141154018737698
732.751456411314	0.140253357924349
734.694616699394	0.139511099381232
736.638518017771	0.138627844491136
738.583161835988	0.137805220727326
740.528549623592	0.137181637612671
742.474682850126	0.136570090602128
744.421562985136	0.135755398630012
746.369191498165	0.134976348601928
748.317569858758	0.134224135069849
750.26669953646	0.133811462992446
752.216582000815	0.133389435828825
754.167218721368	0.13302282186214
756.118611167664	0.132451575185732
758.070760809247	0.132205693173795
760.023669115661	0.132044116266588
761.977337556452	NaN
763.931767601164	NaN
765.886960719341	NaN
767.842918380527	NaN
769.799642054269	NaN
771.757133210109	NaN
773.715393317594	NaN
775.674423846266	NaN
777.634226265672	NaN
779.594802045354	NaN
781.556152654859	NaN
783.518279563731	NaN
785.481184241513	NaN
787.444868157751	NaN
789.40933278199	NaN
791.374579583773	NaN
793.340610032646	NaN
795.307425598153	NaN
797.275027749839	NaN
799.243417957247	NaN
801.212597689924	NaN
803.182568417413	NaN
805.153331609259	NaN
807.124888735006	NaN
809.097241264199	NaN
811.070390666383	NaN
813.044338411102	NaN
815.019085967901	NaN
816.994634806324	NaN
818.970986395917	NaN
820.948142206222	NaN
