# Supplementary material for: Editorial Note: The role of 9-O-acetylated glycan receptor moieties in the typhoid toxin binding and intoxication
Source: PLoS Pathog. 2026 Jul 13;22(7):e1014413. doi: 10.1371/journal.ppat.1014413 (PMC13362111; doi:10.1371/journal.ppat.1014413)
Supplement: S1 File — (ZIP) [file ppat.1014413.s001.zip › SPR Data/OpenSPR/2020-01-06--18-59-17--TyT WT 9oac/ResponseData/InjectionAbsorbanceSpectra/buffer_2866.79s_Absorbance.csv]

Channel1
WAVELENGTH (nm)	ABSORBANCE
338.804573760023	NaN
340.624675445867	NaN
342.445209557646	NaN
344.266177564905	NaN
346.087580937189	NaN
347.909421144043	NaN
349.731699655011	NaN
351.554417939637	NaN
353.377577467467	NaN
355.201179708045	NaN
357.025226130915	NaN
358.849718205622	NaN
360.67465740171	NaN
362.500045188725	NaN
364.32588303621	NaN
366.152172413711	NaN
367.978914790771	NaN
369.806111636936	NaN
371.63376442175	NaN
373.461874614758	NaN
375.290443685503	NaN
377.119473103532	NaN
378.948964338388	NaN
380.778918859615	NaN
382.609338136759	NaN
384.440223639364	NaN
386.271576836975	0.238376254921487
388.103399199136	0.236204127814954
389.935692195392	0.234155229244108
391.768457295287	0.232516944382305
393.601695968366	0.231086925395409
395.435409684173	0.229875529272375
397.269599912254	0.228506042791235
399.104268122152	0.227092051898954
400.939415783412	0.225650497751121
402.77504436558	0.223779222020328
404.611155338198	0.221286625158564
406.447750170813	0.218429500361175
408.284830332968	0.215191744493592
410.122397294208	0.211885639502634
411.960452524078	0.208674919262765
413.798997492122	0.206323420235271
415.638033667885	0.204810743235502
417.477562520911	0.204014491716005
419.317585520746	0.203725176636005
421.158104136932	0.203759975302583
422.999119839016	0.203960964587614
424.840634096542	0.204211088284614
426.682648379054	0.204455932284193
428.525164156097	0.204676584842534
430.368182897215	0.2048842960125
432.211706071954	0.205061179469859
434.055735149857	0.205215878848329
435.900271600469	0.205345577564077
437.745316893335	0.205476290321493
439.590872497999	0.205608509279435
441.436939884006	0.205718314191317
443.2835205209	0.20581803175511
445.130615878227	0.205910433806844
446.97822742553	0.206032349766312
448.826356632355	0.206163357334303
450.675004968245	0.206297577550759
452.524173902745	0.206463368639005
454.373864905401	0.206676255127572
456.224079445756	0.206912238495865
458.074818993355	0.207231053392131
459.926085017742	0.207617042725529
461.777878988463	0.208122983645884
463.630202375062	0.208731548159919
465.483056647083	0.209484609515687
467.336443274071	0.210375858706833
469.190363725571	0.21142705064924
471.044819471127	0.212700482664877
472.899811980283	0.214190363178807
474.755342722585	0.215978013504966
476.611413167576	0.218060826884696
478.468024784802	0.22053330634826
480.325179043807	0.223543829509157
482.182877414136	0.227192247238787
484.041121365332	0.231579934212809
485.899912366942	0.236758439308471
487.759251888508	0.242724834916037
489.619141399577	0.24909438178267
491.479582369692	0.255615271984733
493.340576268398	0.262086618820731
495.202124565239	0.268342201820915
497.064228729761	0.274279269629692
498.926890231508	0.279876321036752
500.790110540024	0.285122206316671
502.653891124853	0.290049580127243
504.518233455542	0.294728957129646
506.383139001633	0.299183401818189
508.248609232672	0.303432793643032
510.114645618203	0.307434140318366
511.981249627771	0.311195300563679
513.84842273092	0.31467150555563
515.716166397195	0.31786669131166
517.584482096141	0.320849999839589
519.453371297302	0.323568187011829
521.322835470223	0.326117473376891
523.192876084447	0.32849939830579
525.063494609521	0.3307018517183
526.934692514988	0.332736915028917
528.806471270393	0.334606024629323
530.67883234528	0.336298447611603
532.551777209195	0.337838980294421
534.425307331681	0.339281417411465
536.299424182283	0.340578622947972
538.174129230547	0.341749781458111
540.049423946016	0.342820591237604
541.925309798234	0.343803030358705
543.801788256748	0.344677109758351
545.6788607911	0.345464113770083
547.556528870837	0.346126107873967
549.434793965501	0.346673639335925
551.313657544639	0.347054759915881
553.193121077794	0.347293216951476
555.07318603451	0.347365383496917
556.953853884334	0.34725260733678
558.835126096809	0.34691775041585
560.717004141479	0.346355574845042
562.59948948789	0.345570551195896
564.482583605586	0.344575374524679
566.366287964111	0.343404622543684
568.25060403301	0.342045286242447
570.135533281828	0.340513396123932
572.021077180109	0.338817471783375
573.907237197398	0.33694407802969
575.79401480324	0.334882555211324
577.681411467178	0.332633198957103
579.569428658758	0.33017609525409
581.458067847523	0.32752011526583
583.34733050302	0.324683821474757
585.237218094792	0.32166978256566
587.127732092383	0.318522261916933
589.018873965339	0.315283988476324
590.910645183204	0.311960048603301
592.803047215523	0.308533358883328
594.69608153184	0.305031454717972
596.589749601699	0.301479632143167
598.484052894646	0.297843273496679
600.378992880224	0.294158296144288
602.274571027979	0.290448245757331
604.170788807455	0.286712900584885
606.067647688197	0.282979638378719
607.965149139748	0.279266173639397
609.863294631655	0.275559432654355
611.76208563346	0.271859922199526
613.66152361471	0.268197331536129
615.561610044948	0.26458067903853
617.462346393719	0.261020102259568
619.363734130568	0.257507725410253
621.265774725039	0.254032092481489
623.168469646677	0.250633665206779
625.071820365026	0.247279735857508
626.975828349631	0.243977768606653
628.880495070036	0.240733457797746
630.785821995787	0.23753548398162
632.691810596427	0.234413667490608
634.598462341501	0.231334257409427
636.505778700554	0.228305235047838
638.413761143131	0.225296680221196
640.322411138775	0.222364940096764
642.231730157032	0.219482098237691
644.141719667447	0.216680313452291
646.052381139563	0.213940175653867
647.963716042925	0.211279718491741
649.875725847078	0.208704995266243
651.788412021566	0.206182198304293
653.701776035934	0.203733058169542
655.615819359727	0.201338032398929
657.530543462489	0.199009980891639
659.445949813765	0.196717347211777
661.362039883099	0.194455688991197
663.278815140036	0.192211696885797
665.19627705412	0.190072225404396
667.114427094896	0.187956514879073
669.033266731909	0.185888436521062
670.952797434704	0.183892008415195
672.873020672823	0.181940728815177
674.793937915814	0.180027678282622
676.715550633219	0.178200269610038
678.637860294583	0.176452087919825
680.560868369452	0.174703297928799
682.484576327369	0.172999295081484
684.408985637879	0.171338473840626
686.334097770527	0.169680547545877
688.259914194858	0.168139750341874
690.186436380415	0.166639636390259
692.113665796745	0.165121744050484
694.041603913389	0.163632569691744
695.970252199895	0.162126593758364
697.899612125806	0.160734477283479
699.829685160667	0.15943056559661
701.760472774022	0.158025208307473
703.691976435416	0.156715946130189
705.624197614394	0.155548570490231
707.557137780499	0.154390058435918
709.490798403278	0.153193922919914
711.425180952274	0.151996067177078
713.360286897031	0.150751020889044
715.296117707095	0.14962124859727
717.23267485201	0.148491540506932
719.16995980132	0.147308636550043
721.107974024571	0.146242489840403
723.046718991306	0.145208989921772
724.986196171071	0.144254223787739
726.92640703341	0.143371523666087
728.867353047867	0.142562923256323
730.809035683987	0.141595263958055
732.751456411314	0.140708671819304
734.694616699394	0.139996603357871
736.638518017771	0.139140469456512
738.583161835988	0.138344185273934
740.528549623592	0.137770767612918
742.474682850126	0.137187442619156
744.421562985136	0.136420753709266
746.369191498165	0.135704822345514
748.317569858758	0.135002788580506
750.26669953646	0.134671882438664
752.216582000815	0.134320957405349
754.167218721368	0.134027687265116
756.118611167664	0.133564934244674
758.070760809247	0.133354659734431
760.023669115661	0.133290518043293
761.977337556452	NaN
763.931767601164	NaN
765.886960719341	NaN
767.842918380527	NaN
769.799642054269	NaN
771.757133210109	NaN
773.715393317594	NaN
775.674423846266	NaN
777.634226265672	NaN
779.594802045354	NaN
781.556152654859	NaN
783.518279563731	NaN
785.481184241513	NaN
787.444868157751	NaN
789.40933278199	NaN
791.374579583773	NaN
793.340610032646	NaN
795.307425598153	NaN
797.275027749839	NaN
799.243417957247	NaN
801.212597689924	NaN
803.182568417413	NaN
805.153331609259	NaN
807.124888735006	NaN
809.097241264199	NaN
811.070390666383	NaN
813.044338411102	NaN
815.019085967901	NaN
816.994634806324	NaN
818.970986395917	NaN
820.948142206222	NaN
