# Supplementary material for: Editorial Note: The role of 9-O-acetylated glycan receptor moieties in the typhoid toxin binding and intoxication
Source: PLoS Pathog. 2026 Jul 13;22(7):e1014413. doi: 10.1371/journal.ppat.1014413 (PMC13362111; doi:10.1371/journal.ppat.1014413)
Supplement: S1 File — (ZIP) [file ppat.1014413.s001.zip › SPR Data/OpenSPR/2020-01-06--18-59-17--TyT WT 9oac/ResponseData/InjectionAbsorbanceSpectra/buffer_3178.04s_Absorbance.csv]

Channel1
WAVELENGTH (nm)	ABSORBANCE
338.804573760023	NaN
340.624675445867	NaN
342.445209557646	NaN
344.266177564905	NaN
346.087580937189	NaN
347.909421144043	NaN
349.731699655011	NaN
351.554417939637	NaN
353.377577467467	NaN
355.201179708045	NaN
357.025226130915	NaN
358.849718205622	NaN
360.67465740171	NaN
362.500045188725	NaN
364.32588303621	NaN
366.152172413711	NaN
367.978914790771	NaN
369.806111636936	NaN
371.63376442175	NaN
373.461874614758	NaN
375.290443685503	NaN
377.119473103532	NaN
378.948964338388	NaN
380.778918859615	NaN
382.609338136759	NaN
384.440223639364	NaN
386.271576836975	0.236971011872606
388.103399199136	0.235079123785182
389.935692195392	0.233267880797417
391.768457295287	0.231785755070304
393.601695968366	0.230517745949648
395.435409684173	0.229430468086578
397.269599912254	0.228139121106507
399.104268122152	0.226795519192791
400.939415783412	0.225395010884435
402.77504436558	0.22357185604428
404.611155338198	0.221110042052165
406.447750170813	0.218266619711316
408.284830332968	0.21505048856069
410.122397294208	0.211752191018125
411.960452524078	0.208551243115032
413.798997492122	0.206211957180587
415.638033667885	0.204711169411086
417.477562520911	0.203920915146947
419.317585520746	0.20363782766121
421.158104136932	0.203672959262091
422.999119839016	0.203877620550304
424.840634096542	0.204134922447318
426.682648379054	0.204382596588204
428.525164156097	0.20460596431142
430.368182897215	0.20481641185542
432.211706071954	0.204993901479586
434.055735149857	0.20515099324586
435.900271600469	0.205279609303032
437.745316893335	0.205409645046728
439.590872497999	0.205542518858883
441.436939884006	0.205653220412293
443.2835205209	0.20575259111908
445.130615878227	0.205845550636636
446.97822742553	0.205966948842008
448.826356632355	0.206097518295402
450.675004968245	0.206231242994741
452.524173902745	0.206395650946907
454.373864905401	0.206609241016652
456.224079445756	0.206846403274106
458.074818993355	0.207166014732553
459.926085017742	0.207550276526805
461.777878988463	0.208056058506024
463.630202375062	0.208667163592062
465.483056647083	0.209421717605854
467.336443274071	0.210314973444778
469.190363725571	0.211365662460597
471.044819471127	0.21264040086474
472.899811980283	0.214131158755107
474.755342722585	0.215919484097314
476.611413167576	0.218002531875228
478.468024784802	0.220473027116305
480.325179043807	0.223481135648596
482.182877414136	0.227133919858078
484.041121365332	0.231518091551192
485.899912366942	0.236697058322056
487.759251888508	0.242664492704136
489.619141399577	0.249034091564795
491.479582369692	0.255552621704802
493.340576268398	0.262020530311599
495.202124565239	0.26827366417039
497.064228729761	0.274214067079105
498.926890231508	0.279809773228314
500.790110540024	0.285057326068752
502.653891124853	0.289982470780969
504.518233455542	0.294662267690248
506.383139001633	0.299116959135702
508.248609232672	0.303364180715981
510.114645618203	0.307363855924069
511.981249627771	0.311125793320045
513.84842273092	0.314603460156151
515.716166397195	0.317798112239935
517.584482096141	0.320780959904238
519.453371297302	0.32349883655389
521.322835470223	0.326049064288077
523.192876084447	0.328433078967588
525.063494609521	0.330635903709676
526.934692514988	0.332671851086061
528.806471270393	0.334541406689463
530.67883234528	0.336233786768099
532.551777209195	0.337775139875322
534.425307331681	0.33921657078133
536.299424182283	0.340515949228832
538.174129230547	0.341687235122993
540.049423946016	0.34275705473352
541.925309798234	0.343736554037083
543.801788256748	0.344610644397213
545.6788607911	0.345398181822906
547.556528870837	0.346058374407676
549.434793965501	0.346605921729238
551.313657544639	0.346986236869714
553.193121077794	0.347225491662082
555.07318603451	0.347300543213247
556.953853884334	0.34719020928583
558.835126096809	0.346856237127273
560.717004141479	0.346296305033104
562.59948948789	0.345512667358041
564.482583605586	0.344519204987738
566.366287964111	0.343348287306064
568.25060403301	0.341990500360992
570.135533281828	0.340459659601055
572.021077180109	0.338764262587242
573.907237197398	0.336890389965142
575.79401480324	0.334830591363563
577.681411467178	0.332578020043963
579.569428658758	0.330122869986674
581.458067847523	0.32746622828109
583.34733050302	0.324631409668794
585.237218094792	0.321619151324161
587.127732092383	0.31847250886773
589.018873965339	0.315234066838743
590.910645183204	0.311909752140582
592.803047215523	0.308485218065228
594.69608153184	0.304985199490832
596.589749601699	0.301434217488857
598.484052894646	0.297796866383104
600.378992880224	0.294108946653202
602.274571027979	0.290400356987553
604.170788807455	0.286664970348865
606.067647688197	0.282933705016643
607.965149139748	0.279220734160424
609.863294631655	0.275514398339515
611.76208563346	0.271815697082972
613.66152361471	0.268151745424021
615.561610044948	0.264535432228701
617.462346393719	0.260975773871785
619.363734130568	0.257466820459406
621.265774725039	0.253990562805614
623.168469646677	0.25059161510503
625.071820365026	0.247239542246648
626.975828349631	0.243938649361385
628.880495070036	0.24069715263265
630.785821995787	0.237500309014256
632.691810596427	0.234375518540257
634.598462341501	0.231296496268953
636.505778700554	0.228264052573725
638.413761143131	0.225255416996437
640.322411138775	0.222322567144836
642.231730157032	0.219439068084456
644.141719667447	0.216635878792183
646.052381139563	0.213891948489626
647.963716042925	0.21123148665497
649.875725847078	0.208657919187493
651.788412021566	0.206132106486276
653.701776035934	0.20368038356225
655.615819359727	0.201286807142405
657.530543462489	0.198956122794258
659.445949813765	0.196665822911681
661.362039883099	0.194399027601111
663.278815140036	0.192150839648721
665.19627705412	0.190010487431188
667.114427094896	0.187896168581812
669.033266731909	0.185827952011955
670.952797434704	0.183827174641689
672.873020672823	0.181870365734288
674.793937915814	0.179955423089443
676.715550633219	0.178131947652734
678.637860294583	0.176389455575538
680.560868369452	0.17463714111419
682.484576327369	0.172925062868964
684.408985637879	0.171265588654746
686.334097770527	0.169606321035104
688.259914194858	0.168063948755489
690.186436380415	0.166565933757526
692.113665796745	0.165048316943905
694.041603913389	0.163556998215197
695.970252199895	0.162039698786081
697.899612125806	0.160640026845578
699.829685160667	0.159334114448439
701.760472774022	0.157923771324555
703.691976435416	0.156615124791883
705.624197614394	0.155434051331075
707.557137780499	0.154253786541845
709.490798403278	0.153044351133204
711.425180952274	0.151835041981934
713.360286897031	0.150582398396065
715.296117707095	0.149453955252323
717.23267485201	0.148310471301933
719.16995980132	0.147118821998236
721.107974024571	0.146035034412901
723.046718991306	0.144991485407871
724.986196171071	0.144018036828284
726.92640703341	0.143113960488027
728.867353047867	0.142290811472758
730.809035683987	0.141311267723794
732.751456411314	0.140406384336424
734.694616699394	0.139663937510339
736.638518017771	0.138781487364613
738.583161835988	0.137939088055967
740.528549623592	0.137323011395487
742.474682850126	0.136733908189602
744.421562985136	0.135929421650928
746.369191498165	0.135168289883394
748.317569858758	0.134442764387267
750.26669953646	0.134078030052921
752.216582000815	0.13366586931394
754.167218721368	0.133334742880546
756.118611167664	0.132787690607491
758.070760809247	0.132505309653663
760.023669115661	0.132370945195729
761.977337556452	NaN
763.931767601164	NaN
765.886960719341	NaN
767.842918380527	NaN
769.799642054269	NaN
771.757133210109	NaN
773.715393317594	NaN
775.674423846266	NaN
777.634226265672	NaN
779.594802045354	NaN
781.556152654859	NaN
783.518279563731	NaN
785.481184241513	NaN
787.444868157751	NaN
789.40933278199	NaN
791.374579583773	NaN
793.340610032646	NaN
795.307425598153	NaN
797.275027749839	NaN
799.243417957247	NaN
801.212597689924	NaN
803.182568417413	NaN
805.153331609259	NaN
807.124888735006	NaN
809.097241264199	NaN
811.070390666383	NaN
813.044338411102	NaN
815.019085967901	NaN
816.994634806324	NaN
818.970986395917	NaN
820.948142206222	NaN
