# Supplementary material for: Editorial Note: The role of 9-O-acetylated glycan receptor moieties in the typhoid toxin binding and intoxication
Source: PLoS Pathog. 2026 Jul 13;22(7):e1014413. doi: 10.1371/journal.ppat.1014413 (PMC13362111; doi:10.1371/journal.ppat.1014413)
Supplement: S1 File — (ZIP) [file ppat.1014413.s001.zip › SPR Data/OpenSPR/2020-01-06--18-59-17--TyT WT 9oac/ResponseData/InjectionAbsorbanceSpectra/buffer_3343.67s_Absorbance.csv]

Channel1
WAVELENGTH (nm)	ABSORBANCE
338.804573760023	NaN
340.624675445867	NaN
342.445209557646	NaN
344.266177564905	NaN
346.087580937189	NaN
347.909421144043	NaN
349.731699655011	NaN
351.554417939637	NaN
353.377577467467	NaN
355.201179708045	NaN
357.025226130915	NaN
358.849718205622	NaN
360.67465740171	NaN
362.500045188725	NaN
364.32588303621	NaN
366.152172413711	NaN
367.978914790771	NaN
369.806111636936	NaN
371.63376442175	NaN
373.461874614758	NaN
375.290443685503	NaN
377.119473103532	NaN
378.948964338388	NaN
380.778918859615	NaN
382.609338136759	NaN
384.440223639364	NaN
386.271576836975	0.237363933599923
388.103399199136	0.235351755349088
389.935692195392	0.233469345260968
391.768457295287	0.231936517568037
393.601695968366	0.230565113685237
395.435409684173	0.229429281866288
397.269599912254	0.228119487941055
399.104268122152	0.226762006029636
400.939415783412	0.225342142247086
402.77504436558	0.223497365030234
404.611155338198	0.221020556730774
406.447750170813	0.218172535343306
408.284830332968	0.214951786269153
410.122397294208	0.211646424468688
411.960452524078	0.208439803475885
413.798997492122	0.206093450706125
415.638033667885	0.204592511459637
417.477562520911	0.203802071072145
419.317585520746	0.203517004224779
421.158104136932	0.203552490313994
422.999119839016	0.203755603739475
424.840634096542	0.204012815338209
426.682648379054	0.204263035044131
428.525164156097	0.204487183804201
430.368182897215	0.204695299957399
432.211706071954	0.204871479627383
434.055735149857	0.205028232496985
435.900271600469	0.205158342569976
437.745316893335	0.20528891481979
439.590872497999	0.205422522542412
441.436939884006	0.205531578096113
443.2835205209	0.20562938747736
445.130615878227	0.205721749094947
446.97822742553	0.205842226101991
448.826356632355	0.205970333885497
450.675004968245	0.206104933966722
452.524173902745	0.20626975164175
454.373864905401	0.206482720115821
456.224079445756	0.20671716327278
458.074818993355	0.207035230825125
459.926085017742	0.207420754936455
461.777878988463	0.207925480392216
463.630202375062	0.208533211559206
465.483056647083	0.209286524214867
467.336443274071	0.210177633401006
469.190363725571	0.211228907155409
471.044819471127	0.212500648257053
472.899811980283	0.213989184985666
474.755342722585	0.21577407348737
476.611413167576	0.217855682789002
478.468024784802	0.220324700531806
480.325179043807	0.223332068430228
482.182877414136	0.226982141912276
484.041121365332	0.231364598142441
485.899912366942	0.236541758595105
487.759251888508	0.242504626378532
489.619141399577	0.24887122476568
491.479582369692	0.255383393611308
493.340576268398	0.261848747239724
495.202124565239	0.268098388493734
497.064228729761	0.274031863831767
498.926890231508	0.279625006514539
500.790110540024	0.28486611706417
502.653891124853	0.289786860567133
504.518233455542	0.29446396177484
506.383139001633	0.29891662641469
508.248609232672	0.303162408061084
510.114645618203	0.307162753259494
511.981249627771	0.310922281253
513.84842273092	0.314398639464806
515.716166397195	0.317590780150189
517.584482096141	0.320573643244576
519.453371297302	0.323291120205724
521.322835470223	0.325840152785044
523.192876084447	0.328222839681059
525.063494609521	0.330425914219269
526.934692514988	0.332460977340167
528.806471270393	0.334330141102072
530.67883234528	0.336021990503108
532.551777209195	0.33756348051714
534.425307331681	0.339004970466755
536.299424182283	0.340302930162896
538.174129230547	0.341473306873419
540.049423946016	0.342543660903372
541.925309798234	0.343521723774113
543.801788256748	0.344396350886391
545.6788607911	0.345183104573579
547.556528870837	0.345844621707177
549.434793965501	0.346392017469199
551.313657544639	0.346772202961812
553.193121077794	0.347011600698855
555.07318603451	0.347083964874913
556.953853884334	0.346972916333032
558.835126096809	0.346637944853836
560.717004141479	0.346077094330446
562.59948948789	0.345292334802544
564.482583605586	0.344298425746813
566.366287964111	0.343127728022754
568.25060403301	0.34177124297813
570.135533281828	0.340240026065481
572.021077180109	0.338545712189987
573.907237197398	0.336673434722332
575.79401480324	0.334611902622275
577.681411467178	0.332362160556695
579.569428658758	0.329907537332839
581.458067847523	0.327250036417048
583.34733050302	0.324416134562116
585.237218094792	0.321404842282794
587.127732092383	0.318256962074397
589.018873965339	0.315020177770279
590.910645183204	0.31169691682904
592.803047215523	0.308273758232693
594.69608153184	0.304774215654676
596.589749601699	0.301223120331947
598.484052894646	0.297587933042829
600.378992880224	0.293902915051446
602.274571027979	0.290193657741508
604.170788807455	0.286458439365402
606.067647688197	0.282726815422359
607.965149139748	0.279016132450811
609.863294631655	0.275311054599994
611.76208563346	0.271613623569938
613.66152361471	0.267950127333401
615.561610044948	0.26433563516373
617.462346393719	0.260777402000748
619.363734130568	0.257269635512725
621.265774725039	0.253793776355807
623.168469646677	0.250395782871073
625.071820365026	0.247043229200564
626.975828349631	0.243744211592759
628.880495070036	0.240503807399696
630.785821995787	0.237306295677624
632.691810596427	0.234186004203409
634.598462341501	0.231106613141884
636.505778700554	0.228076906008193
638.413761143131	0.225069865281709
640.322411138775	0.222140891328709
642.231730157032	0.219260654430109
644.141719667447	0.216459349072719
646.052381139563	0.213717030578583
647.963716042925	0.211059973064279
649.875725847078	0.208486876246523
651.788412021566	0.205964687616395
653.701776035934	0.203516851554592
655.615819359727	0.201122864848132
657.530543462489	0.198794137436308
659.445949813765	0.196505502130783
661.362039883099	0.194243572387352
663.278815140036	0.191999000448007
665.19627705412	0.189860061581348
667.114427094896	0.187744547898569
669.033266731909	0.185675302633188
670.952797434704	0.183678566472402
672.873020672823	0.181723189275997
674.793937915814	0.17981116982242
676.715550633219	0.177985172935286
678.637860294583	0.176238021339303
680.560868369452	0.174488863718144
682.484576327369	0.172786665785927
684.408985637879	0.171124390688245
686.334097770527	0.16945901727551
688.259914194858	0.167914913897436
690.186436380415	0.166416035498393
692.113665796745	0.164899528585766
694.041603913389	0.163405198246429
695.970252199895	0.161887589254803
697.899612125806	0.160488828593329
699.829685160667	0.159186548704743
701.760472774022	0.157775839904923
703.691976435416	0.156464008026508
705.624197614394	0.155275210720275
707.557137780499	0.154109799297664
709.490798403278	0.152902458181785
711.425180952274	0.151696644014461
713.360286897031	0.150442088702527
715.296117707095	0.149317348031678
717.23267485201	0.148174880700392
719.16995980132	0.146981307083083
721.107974024571	0.145898659263058
723.046718991306	0.144856819987199
724.986196171071	0.143879269294136
726.92640703341	0.142947895527463
728.867353047867	0.142105149799365
730.809035683987	0.141099606098159
732.751456411314	0.140192198113063
734.694616699394	0.139458835000531
736.638518017771	0.138566037823087
738.583161835988	0.137758301236556
740.528549623592	0.137126440409367
742.474682850126	0.136510154727733
744.421562985136	0.135689235445712
746.369191498165	0.134947325219533
748.317569858758	0.134214199988205
750.26669953646	0.133842323661619
752.216582000815	0.133433324184673
754.167218721368	0.13306627283503
756.118611167664	0.132555176570774
758.070760809247	0.132307325598476
760.023669115661	0.132146359866641
761.977337556452	NaN
763.931767601164	NaN
765.886960719341	NaN
767.842918380527	NaN
769.799642054269	NaN
771.757133210109	NaN
773.715393317594	NaN
775.674423846266	NaN
777.634226265672	NaN
779.594802045354	NaN
781.556152654859	NaN
783.518279563731	NaN
785.481184241513	NaN
787.444868157751	NaN
789.40933278199	NaN
791.374579583773	NaN
793.340610032646	NaN
795.307425598153	NaN
797.275027749839	NaN
799.243417957247	NaN
801.212597689924	NaN
803.182568417413	NaN
805.153331609259	NaN
807.124888735006	NaN
809.097241264199	NaN
811.070390666383	NaN
813.044338411102	NaN
815.019085967901	NaN
816.994634806324	NaN
818.970986395917	NaN
820.948142206222	NaN
