# Supplementary material for: Editorial Note: The role of 9-O-acetylated glycan receptor moieties in the typhoid toxin binding and intoxication
Source: PLoS Pathog. 2026 Jul 13;22(7):e1014413. doi: 10.1371/journal.ppat.1014413 (PMC13362111; doi:10.1371/journal.ppat.1014413)
Supplement: S1 File — (ZIP) [file ppat.1014413.s001.zip › SPR Data/OpenSPR/2020-01-06--18-59-17--TyT WT 9oac/ResponseData/InjectionAbsorbanceSpectra/buffer_3583.9s_Absorbance.csv]

Channel1
WAVELENGTH (nm)	ABSORBANCE
338.804573760023	NaN
340.624675445867	NaN
342.445209557646	NaN
344.266177564905	NaN
346.087580937189	NaN
347.909421144043	NaN
349.731699655011	NaN
351.554417939637	NaN
353.377577467467	NaN
355.201179708045	NaN
357.025226130915	NaN
358.849718205622	NaN
360.67465740171	NaN
362.500045188725	NaN
364.32588303621	NaN
366.152172413711	NaN
367.978914790771	NaN
369.806111636936	NaN
371.63376442175	NaN
373.461874614758	NaN
375.290443685503	NaN
377.119473103532	NaN
378.948964338388	NaN
380.778918859615	NaN
382.609338136759	NaN
384.440223639364	NaN
386.271576836975	0.236963851100691
388.103399199136	0.235089956432543
389.935692195392	0.233342524243012
391.768457295287	0.231879001278537
393.601695968366	0.230617160427645
395.435409684173	0.229541139744841
397.269599912254	0.228293899701318
399.104268122152	0.22698071774987
400.939415783412	0.225613874163639
402.77504436558	0.223807952317336
404.611155338198	0.221383006806423
406.447750170813	0.218578416665867
408.284830332968	0.215383806578445
410.122397294208	0.212095635744408
411.960452524078	0.208899308551847
413.798997492122	0.206548027156974
415.638033667885	0.205024045033827
417.477562520911	0.204217740841756
419.317585520746	0.203912494913428
421.158104136932	0.203924624473201
422.999119839016	0.204108312139527
424.840634096542	0.204347773334495
426.682648379054	0.204583910847157
428.525164156097	0.204794531277941
430.368182897215	0.204992502501656
432.211706071954	0.205161834346694
434.055735149857	0.205309464370558
435.900271600469	0.205431204437661
437.745316893335	0.205554870431229
439.590872497999	0.205681993511307
441.436939884006	0.205787808285208
443.2835205209	0.205884419924618
445.130615878227	0.20597421961235
446.97822742553	0.206090760229348
448.826356632355	0.206219468213082
450.675004968245	0.206351907564044
452.524173902745	0.206515332850397
454.373864905401	0.20672614634018
456.224079445756	0.206960764656593
458.074818993355	0.207278585132348
459.926085017742	0.207665829866192
461.777878988463	0.208172794148553
463.630202375062	0.208781076090867
465.483056647083	0.209535313645997
467.336443274071	0.210427942534989
469.190363725571	0.211479770360148
471.044819471127	0.212754338924116
472.899811980283	0.214242997523399
474.755342722585	0.216027065934061
476.611413167576	0.218108836710277
478.468024784802	0.220575369510666
480.325179043807	0.223574015388719
482.182877414136	0.227209477473412
484.041121365332	0.231580581962192
485.899912366942	0.236744089044314
487.759251888508	0.242696481113777
489.619141399577	0.249056202961371
491.479582369692	0.255574711962229
493.340576268398	0.262044227416592
495.202124565239	0.268307124057884
497.064228729761	0.274256885561115
498.926890231508	0.279865017595179
500.790110540024	0.285119692273705
502.653891124853	0.290053915064624
504.518233455542	0.294740981258759
506.383139001633	0.299204633768171
508.248609232672	0.303462198713898
510.114645618203	0.307469332301351
511.981249627771	0.31123647734856
513.84842273092	0.314719600563523
515.716166397195	0.317920221285175
517.584482096141	0.320907412054224
519.453371297302	0.323628584098273
521.322835470223	0.326179579223201
523.192876084447	0.328564775335549
525.063494609521	0.330770270319117
526.934692514988	0.332808205707917
528.806471270393	0.334680625842284
530.67883234528	0.336373161720456
532.551777209195	0.337916762770167
534.425307331681	0.339359228074672
536.299424182283	0.340657341142633
538.174129230547	0.341826975605555
540.049423946016	0.342897778569253
541.925309798234	0.343875775157937
543.801788256748	0.344749714621848
545.6788607911	0.345535610469793
547.556528870837	0.346196549649611
549.434793965501	0.346743091496635
551.313657544639	0.34712367929167
553.193121077794	0.347360047027838
555.07318603451	0.347430397813931
556.953853884334	0.347317841301635
558.835126096809	0.346983036378817
560.717004141479	0.34642077460464
562.59948948789	0.345637846072384
564.482583605586	0.344641534820361
566.366287964111	0.343471175104997
568.25060403301	0.342111018284815
570.135533281828	0.340579648487432
572.021077180109	0.338883019350704
573.907237197398	0.33700716280354
575.79401480324	0.334945167933608
577.681411467178	0.332695977244271
579.569428658758	0.330239029397862
581.458067847523	0.32758243072443
583.34733050302	0.324746199290019
585.237218094792	0.321731455687756
587.127732092383	0.318585456120063
589.018873965339	0.315347748298245
590.910645183204	0.312022027816303
592.803047215523	0.308596582703857
594.69608153184	0.305095015061344
596.589749601699	0.301542992966273
598.484052894646	0.297906493619973
600.378992880224	0.29422077723197
602.274571027979	0.290510215078137
604.170788807455	0.286775226204043
606.067647688197	0.283042314494167
607.965149139748	0.279331564463572
609.863294631655	0.275624357068424
611.76208563346	0.271922296904293
613.66152361471	0.268258022869817
615.561610044948	0.264644399122056
617.462346393719	0.261084875593547
619.363734130568	0.25757529368378
621.265774725039	0.254099465077289
623.168469646677	0.250700290148346
625.071820365026	0.247345436650263
626.975828349631	0.244045747652691
628.880495070036	0.240802568705151
630.785821995787	0.237603679524025
632.691810596427	0.234482017873786
634.598462341501	0.23140165178995
636.505778700554	0.228369560720695
638.413761143131	0.225360292455942
640.322411138775	0.222427415305459
642.231730157032	0.21954622663145
644.141719667447	0.216740039177793
646.052381139563	0.213997696337436
647.963716042925	0.211337445305172
649.875725847078	0.208761031572867
651.788412021566	0.206239059518863
653.701776035934	0.203787695612949
655.615819359727	0.201389967523799
657.530543462489	0.199058794218798
659.445949813765	0.196768274241723
661.362039883099	0.194503494065827
663.278815140036	0.192256242029841
665.19627705412	0.190109813737021
667.114427094896	0.187990493058945
669.033266731909	0.185923523051573
670.952797434704	0.183924169327335
672.873020672823	0.181969758416381
674.793937915814	0.180056653243153
676.715550633219	0.178231238263916
678.637860294583	0.176481982234079
680.560868369452	0.174727885553335
682.484576327369	0.173011367184479
684.408985637879	0.171346820562439
686.334097770527	0.169678537790071
688.259914194858	0.168129449945522
690.186436380415	0.166640400708618
692.113665796745	0.165120277409633
694.041603913389	0.163616971948344
695.970252199895	0.162104556002221
697.899612125806	0.160701327051407
699.829685160667	0.159385968612068
701.760472774022	0.157979477798507
703.691976435416	0.156665889551546
705.624197614394	0.155469348736933
707.557137780499	0.154298832354653
709.490798403278	0.153089030732735
711.425180952274	0.151883073417337
713.360286897031	0.150625645827974
715.296117707095	0.149488747771982
717.23267485201	0.148342945978894
719.16995980132	0.147134320983465
721.107974024571	0.146047745389825
723.046718991306	0.145008012447223
724.986196171071	0.14403481393002
726.92640703341	0.143112041152456
728.867353047867	0.142277446211883
730.809035683987	0.141279612392365
732.751456411314	0.140361969019785
734.694616699394	0.139610323982329
736.638518017771	0.138738915953319
738.583161835988	0.137886963560602
740.528549623592	0.137240075769771
742.474682850126	0.136619673441012
744.421562985136	0.135795470479088
746.369191498165	0.135049056463275
748.317569858758	0.134324100659869
750.26669953646	0.133889583311584
752.216582000815	0.133458013334043
754.167218721368	0.133081244345268
756.118611167664	0.132535773681526
758.070760809247	0.132273994125693
760.023669115661	0.132112856120715
761.977337556452	NaN
763.931767601164	NaN
765.886960719341	NaN
767.842918380527	NaN
769.799642054269	NaN
771.757133210109	NaN
773.715393317594	NaN
775.674423846266	NaN
777.634226265672	NaN
779.594802045354	NaN
781.556152654859	NaN
783.518279563731	NaN
785.481184241513	NaN
787.444868157751	NaN
789.40933278199	NaN
791.374579583773	NaN
793.340610032646	NaN
795.307425598153	NaN
797.275027749839	NaN
799.243417957247	NaN
801.212597689924	NaN
803.182568417413	NaN
805.153331609259	NaN
807.124888735006	NaN
809.097241264199	NaN
811.070390666383	NaN
813.044338411102	NaN
815.019085967901	NaN
816.994634806324	NaN
818.970986395917	NaN
820.948142206222	NaN
