# Supplementary material for: Editorial Note: The role of 9-O-acetylated glycan receptor moieties in the typhoid toxin binding and intoxication
Source: PLoS Pathog. 2026 Jul 13;22(7):e1014413. doi: 10.1371/journal.ppat.1014413 (PMC13362111; doi:10.1371/journal.ppat.1014413)
Supplement: S1 File — (ZIP) [file ppat.1014413.s001.zip › SPR Data/OpenSPR/2020-01-06--18-59-17--TyT WT 9oac/ResponseData/InjectionAbsorbanceSpectra/buffer_3764.66s_Absorbance.csv]

Channel1
WAVELENGTH (nm)	ABSORBANCE
338.804573760023	NaN
340.624675445867	NaN
342.445209557646	NaN
344.266177564905	NaN
346.087580937189	NaN
347.909421144043	NaN
349.731699655011	NaN
351.554417939637	NaN
353.377577467467	NaN
355.201179708045	NaN
357.025226130915	NaN
358.849718205622	NaN
360.67465740171	NaN
362.500045188725	NaN
364.32588303621	NaN
366.152172413711	NaN
367.978914790771	NaN
369.806111636936	NaN
371.63376442175	NaN
373.461874614758	NaN
375.290443685503	NaN
377.119473103532	NaN
378.948964338388	NaN
380.778918859615	NaN
382.609338136759	NaN
384.440223639364	NaN
386.271576836975	0.236898858724039
388.103399199136	0.235038395448887
389.935692195392	0.233245728818819
391.768457295287	0.231829554109874
393.601695968366	0.230600589767551
395.435409684173	0.229544529827314
397.269599912254	0.228307130034432
399.104268122152	0.226998644382783
400.939415783412	0.225651040346005
402.77504436558	0.223857102606838
404.611155338198	0.22143047255031
406.447750170813	0.218624255160771
408.284830332968	0.215426874005811
410.122397294208	0.212137654481968
411.960452524078	0.208940731854341
413.798997492122	0.20659072931965
415.638033667885	0.205077367955465
417.477562520911	0.204274250431337
419.317585520746	0.203969868720071
421.158104136932	0.203988311215325
422.999119839016	0.204178888206448
424.840634096542	0.204418247875835
426.682648379054	0.204656869428826
428.525164156097	0.204870272868977
430.368182897215	0.205069342259524
432.211706071954	0.205240721268362
434.055735149857	0.20539107778933
435.900271600469	0.205513814858358
437.745316893335	0.205639011840062
439.590872497999	0.205768321992212
441.436939884006	0.205873670186279
443.2835205209	0.205968939639841
445.130615878227	0.206057122248855
446.97822742553	0.206176666147565
448.826356632355	0.206305317830479
450.675004968245	0.206437292891991
452.524173902745	0.206601317657133
454.373864905401	0.20681302608515
456.224079445756	0.207049460050834
458.074818993355	0.207369509981296
459.926085017742	0.207755591650187
461.777878988463	0.2082626194614
463.630202375062	0.208872948937803
465.483056647083	0.209630288915201
467.336443274071	0.210522780201586
469.190363725571	0.211574049830948
471.044819471127	0.21284972924593
472.899811980283	0.214339109510378
474.755342722585	0.216124605553166
476.611413167576	0.218206686860089
478.468024784802	0.220672583746397
480.325179043807	0.223672966375855
482.182877414136	0.227314010295031
484.041121365332	0.231688134711534
485.899912366942	0.236856595693866
487.759251888508	0.242813248703138
489.619141399577	0.249174337294052
491.479582369692	0.255692415036508
493.340576268398	0.262164306950631
495.202124565239	0.268427177796349
497.064228729761	0.274373455652168
498.926890231508	0.279980631618494
500.790110540024	0.285235678249392
502.653891124853	0.290168827588061
504.518233455542	0.294855625261628
506.383139001633	0.299318140398489
508.248609232672	0.30357363256779
510.114645618203	0.307580389117979
511.981249627771	0.311347648668447
513.84842273092	0.314828842077826
515.716166397195	0.318027374331289
517.584482096141	0.321014358805016
519.453371297302	0.323737794658676
521.322835470223	0.326290099267142
523.192876084447	0.328674296908511
525.063494609521	0.330878879109477
526.934692514988	0.332915804929631
528.806471270393	0.334788330548039
530.67883234528	0.33647990659026
532.551777209195	0.338022328757152
534.425307331681	0.339462404680615
536.299424182283	0.340758678582933
538.174129230547	0.341930660134732
540.049423946016	0.342999564841939
541.925309798234	0.343978612524456
543.801788256748	0.344851487303166
545.6788607911	0.345637148727785
547.556528870837	0.346296507773391
549.434793965501	0.346841508758569
551.313657544639	0.347220886224938
553.193121077794	0.347456024039935
555.07318603451	0.347527549403352
556.953853884334	0.347414816741368
558.835126096809	0.347077410349373
560.717004141479	0.346515252821984
562.59948948789	0.345729803439655
564.482583605586	0.344733612591778
566.366287964111	0.343563642379367
568.25060403301	0.34220336751102
570.135533281828	0.340669501149533
572.021077180109	0.338973272965925
573.907237197398	0.337098005774038
575.79401480324	0.335034494516287
577.681411467178	0.33278418960352
579.569428658758	0.330325332357118
581.458067847523	0.327668327101726
583.34733050302	0.324831495587138
585.237218094792	0.32181534787878
587.127732092383	0.318666995346739
589.018873965339	0.315426558840657
590.910645183204	0.312101902085585
592.803047215523	0.308675796009539
594.69608153184	0.305174361320083
596.589749601699	0.301619531870632
598.484052894646	0.297982595832594
600.378992880224	0.294294997408995
602.274571027979	0.29058362162725
604.170788807455	0.286848612589347
606.067647688197	0.283112110497689
607.965149139748	0.279400151987248
609.863294631655	0.275692413162165
611.76208563346	0.271993566344737
613.66152361471	0.268328982806798
615.561610044948	0.26471109640768
617.462346393719	0.261151269823552
619.363734130568	0.25763854949574
621.265774725039	0.254161922644021
623.168469646677	0.25076107055421
625.071820365026	0.247405946617127
626.975828349631	0.244104650605231
628.880495070036	0.240861003414243
630.785821995787	0.23766161718932
632.691810596427	0.234536191295839
634.598462341501	0.231454470394114
636.505778700554	0.228421602593677
638.413761143131	0.225410078442781
640.322411138775	0.222476904961492
642.231730157032	0.21959220884242
644.141719667447	0.216784956984813
646.052381139563	0.214039277679724
647.963716042925	0.211377927073773
649.875725847078	0.208799442028506
651.788412021566	0.206277388678817
653.701776035934	0.203824011256777
655.615819359727	0.201424207946069
657.530543462489	0.199095423937911
659.445949813765	0.196801483937844
661.362039883099	0.194532389027338
663.278815140036	0.192283111968772
665.19627705412	0.190136046553376
667.114427094896	0.188019034672264
669.033266731909	0.185946750128735
670.952797434704	0.183943380479217
672.873020672823	0.181984092874807
674.793937915814	0.18006938767045
676.715550633219	0.178237763491907
678.637860294583	0.176487718006397
680.560868369452	0.174733183217863
682.484576327369	0.173017288020063
684.408985637879	0.171357233930581
686.334097770527	0.169692135893746
688.259914194858	0.168136858977884
690.186436380415	0.166635719279775
692.113665796745	0.165117900450497
694.041603913389	0.16361188002282
695.970252199895	0.162090243419389
697.899612125806	0.160683158669183
699.829685160667	0.159371443725791
701.760472774022	0.157966730771478
703.691976435416	0.156644683297372
705.624197614394	0.155458615603347
707.557137780499	0.154277549026022
709.490798403278	0.153068258810168
711.425180952274	0.151865803076127
713.360286897031	0.150608938252166
715.296117707095	0.149467953073801
717.23267485201	0.148324604500772
719.16995980132	0.147113770596639
721.107974024571	0.146016701928323
723.046718991306	0.14496350799526
724.986196171071	0.143991555284121
726.92640703341	0.143080447155187
728.867353047867	0.142238453448348
730.809035683987	0.141214634073767
732.751456411314	0.140291520304314
734.694616699394	0.139543031261696
736.638518017771	0.138641422872055
738.583161835988	0.137780787364575
740.528549623592	0.137151382209848
742.474682850126	0.136551837649214
744.421562985136	0.135730091998643
746.369191498165	0.134981984435044
748.317569858758	0.134236478972748
750.26669953646	0.133858397795368
752.216582000815	0.13339595022634
754.167218721368	0.133002740948554
756.118611167664	0.132456618875603
758.070760809247	0.132174426442802
760.023669115661	0.132012360388073
761.977337556452	NaN
763.931767601164	NaN
765.886960719341	NaN
767.842918380527	NaN
769.799642054269	NaN
771.757133210109	NaN
773.715393317594	NaN
775.674423846266	NaN
777.634226265672	NaN
779.594802045354	NaN
781.556152654859	NaN
783.518279563731	NaN
785.481184241513	NaN
787.444868157751	NaN
789.40933278199	NaN
791.374579583773	NaN
793.340610032646	NaN
795.307425598153	NaN
797.275027749839	NaN
799.243417957247	NaN
801.212597689924	NaN
803.182568417413	NaN
805.153331609259	NaN
807.124888735006	NaN
809.097241264199	NaN
811.070390666383	NaN
813.044338411102	NaN
815.019085967901	NaN
816.994634806324	NaN
818.970986395917	NaN
820.948142206222	NaN
