# Supplementary material for: Editorial Note: The role of 9-O-acetylated glycan receptor moieties in the typhoid toxin binding and intoxication
Source: PLoS Pathog. 2026 Jul 13;22(7):e1014413. doi: 10.1371/journal.ppat.1014413 (PMC13362111; doi:10.1371/journal.ppat.1014413)
Supplement: S1 File — (ZIP) [file ppat.1014413.s001.zip › SPR Data/OpenSPR/2020-01-06--18-59-17--TyT WT 9oac/ResponseData/InjectionAbsorbanceSpectra/buffer_3885.26s_Absorbance.csv]

Channel1
WAVELENGTH (nm)	ABSORBANCE
338.804573760023	NaN
340.624675445867	NaN
342.445209557646	NaN
344.266177564905	NaN
346.087580937189	NaN
347.909421144043	NaN
349.731699655011	NaN
351.554417939637	NaN
353.377577467467	NaN
355.201179708045	NaN
357.025226130915	NaN
358.849718205622	NaN
360.67465740171	NaN
362.500045188725	NaN
364.32588303621	NaN
366.152172413711	NaN
367.978914790771	NaN
369.806111636936	NaN
371.63376442175	NaN
373.461874614758	NaN
375.290443685503	NaN
377.119473103532	NaN
378.948964338388	NaN
380.778918859615	NaN
382.609338136759	NaN
384.440223639364	NaN
386.271576836975	0.236915932050557
388.103399199136	0.235061358828414
389.935692195392	0.233296509643452
391.768457295287	0.231855351930251
393.601695968366	0.230592941983827
395.435409684173	0.229517240414292
397.269599912254	0.228278214777002
399.104268122152	0.226975295642461
400.939415783412	0.225604108395223
402.77504436558	0.22379585121121
404.611155338198	0.221354664228503
406.447750170813	0.218541881463663
408.284830332968	0.215333302951142
410.122397294208	0.212037597432514
411.960452524078	0.208836753879472
413.798997492122	0.206489633289759
415.638033667885	0.204979597469282
417.477562520911	0.204179671968486
419.317585520746	0.203882684974403
421.158104136932	0.203910764953908
422.999119839016	0.204107023449073
424.840634096542	0.204353981434639
426.682648379054	0.204599959968649
428.525164156097	0.204817617166136
430.368182897215	0.205022874264344
432.211706071954	0.205198351526811
434.055735149857	0.205350066063584
435.900271600469	0.205475580642644
437.745316893335	0.205602729259593
439.590872497999	0.205734538564847
441.436939884006	0.20584189073633
443.2835205209	0.205938127666664
445.130615878227	0.206030099726869
446.97822742553	0.206149933435932
448.826356632355	0.206279467430939
450.675004968245	0.206413143853489
452.524173902745	0.206576828758667
454.373864905401	0.206789572519821
456.224079445756	0.207025184312951
458.074818993355	0.207344376977267
459.926085017742	0.207731570040159
461.777878988463	0.208239452279518
463.630202375062	0.208850317429118
465.483056647083	0.209604976922871
467.336443274071	0.210497523918456
469.190363725571	0.211547897175035
471.044819471127	0.21282268532152
472.899811980283	0.21431342836146
474.755342722585	0.21609978854637
476.611413167576	0.218181850540435
478.468024784802	0.220649934588326
480.325179043807	0.223654217502323
482.182877414136	0.227296545955263
484.041121365332	0.231676252199176
485.899912366942	0.236848508594809
487.759251888508	0.242810486762902
489.619141399577	0.24917758145913
491.479582369692	0.255696767247689
493.340576268398	0.262166236210116
495.202124565239	0.268428593250312
497.064228729761	0.274369003542845
498.926890231508	0.279970081097324
500.790110540024	0.285219488357641
502.653891124853	0.290147370666641
504.518233455542	0.294831955406086
506.383139001633	0.299289315436103
508.248609232672	0.303539260581006
510.114645618203	0.307545110087202
511.981249627771	0.311309457811606
513.84842273092	0.314789324689372
515.716166397195	0.317983982224462
517.584482096141	0.32096957635368
519.453371297302	0.323691023507553
521.322835470223	0.326240424114612
523.192876084447	0.328623370928506
525.063494609521	0.33082716405141
526.934692514988	0.3328628910145
528.806471270393	0.334734866240719
530.67883234528	0.336425731017129
532.551777209195	0.33796712825513
534.425307331681	0.339408357691267
536.299424182283	0.340704541336655
538.174129230547	0.341874140858074
540.049423946016	0.342941544031652
541.925309798234	0.34392086992668
543.801788256748	0.344794995246825
545.6788607911	0.345581927644487
547.556528870837	0.346242070809994
549.434793965501	0.346786322639855
551.313657544639	0.347164968236715
553.193121077794	0.347400662415717
555.07318603451	0.347471049260795
556.953853884334	0.347357821780581
558.835126096809	0.347020541059507
560.717004141479	0.346457109247378
562.59948948789	0.345671980386839
564.482583605586	0.344674340644827
566.366287964111	0.343501587395236
568.25060403301	0.342141484858601
570.135533281828	0.340609141111591
572.021077180109	0.338910322226881
573.907237197398	0.337035630884939
575.79401480324	0.334972810236402
577.681411467178	0.332722289087757
579.569428658758	0.330264045306563
581.458067847523	0.327603713535038
583.34733050302	0.324766271989543
585.237218094792	0.321752079322035
587.127732092383	0.318603132439727
589.018873965339	0.315362943095394
590.910645183204	0.312036166041187
592.803047215523	0.30861045461846
594.69608153184	0.305107057756742
596.589749601699	0.301551666764878
598.484052894646	0.297914134782859
600.378992880224	0.294228065050631
602.274571027979	0.290517611269922
604.170788807455	0.286780257597167
606.067647688197	0.283045237049869
607.965149139748	0.279331984288326
609.863294631655	0.275623920495995
611.76208563346	0.271923282831073
613.66152361471	0.268258360693184
615.561610044948	0.264640641187808
617.462346393719	0.261081139979291
619.363734130568	0.257568030334246
621.265774725039	0.254089591377699
623.168469646677	0.250689614059665
625.071820365026	0.247334006947603
626.975828349631	0.244031429909906
628.880495070036	0.240787787837486
630.785821995787	0.237586978702181
632.691810596427	0.234462363576583
634.598462341501	0.23138056372572
636.505778700554	0.228347522562065
638.413761143131	0.225337241912597
640.322411138775	0.222402126638318
642.231730157032	0.21951776389281
644.141719667447	0.216713667738858
646.052381139563	0.213969361961691
647.963716042925	0.211307860705189
649.875725847078	0.208731169465081
651.788412021566	0.206206167356267
653.701776035934	0.203753059826573
655.615819359727	0.201355005331675
657.530543462489	0.199022339537678
659.445949813765	0.196729882885781
661.362039883099	0.194464063222646
663.278815140036	0.192213466964937
665.19627705412	0.190066382557365
667.114427094896	0.187949254928917
669.033266731909	0.18588021697326
670.952797434704	0.18388024071246
672.873020672823	0.181924615508113
674.793937915814	0.180010869267893
676.715550633219	0.178182484333343
678.637860294583	0.17643161497785
680.560868369452	0.174675789205403
682.484576327369	0.172964503158681
684.408985637879	0.171297998566768
686.334097770527	0.169636249553409
688.259914194858	0.168087257012254
690.186436380415	0.166587188256058
692.113665796745	0.16506783561067
694.041603913389	0.163569324579784
695.970252199895	0.162052817108795
697.899612125806	0.160652177916172
699.829685160667	0.159341758407811
701.760472774022	0.15792046692772
703.691976435416	0.156607057240106
705.624197614394	0.155422109817528
707.557137780499	0.154245465979305
709.490798403278	0.153041723064606
711.425180952274	0.15183306327268
713.360286897031	0.150568269925563
715.296117707095	0.149437523602773
717.23267485201	0.148280695991287
719.16995980132	0.147089203253905
721.107974024571	0.146004847333632
723.046718991306	0.144949064548118
724.986196171071	0.143966600332902
726.92640703341	0.143051069752681
728.867353047867	0.142211254923956
730.809035683987	0.141218485610256
732.751456411314	0.140315239734948
734.694616699394	0.139557287323536
736.638518017771	0.138681147140477
738.583161835988	0.137858632952981
740.528549623592	0.137221827437634
742.474682850126	0.136606105434963
744.421562985136	0.135770688767755
746.369191498165	0.135001992233286
748.317569858758	0.134250328647308
750.26669953646	0.133837501537502
752.216582000815	0.13339492163076
754.167218721368	0.133027933515673
756.118611167664	0.132483002207964
758.070760809247	0.132175249222673
760.023669115661	0.132037155875341
761.977337556452	NaN
763.931767601164	NaN
765.886960719341	NaN
767.842918380527	NaN
769.799642054269	NaN
771.757133210109	NaN
773.715393317594	NaN
775.674423846266	NaN
777.634226265672	NaN
779.594802045354	NaN
781.556152654859	NaN
783.518279563731	NaN
785.481184241513	NaN
787.444868157751	NaN
789.40933278199	NaN
791.374579583773	NaN
793.340610032646	NaN
795.307425598153	NaN
797.275027749839	NaN
799.243417957247	NaN
801.212597689924	NaN
803.182568417413	NaN
805.153331609259	NaN
807.124888735006	NaN
809.097241264199	NaN
811.070390666383	NaN
813.044338411102	NaN
815.019085967901	NaN
816.994634806324	NaN
818.970986395917	NaN
820.948142206222	NaN
