# Supplementary material for: Editorial Note: The role of 9-O-acetylated glycan receptor moieties in the typhoid toxin binding and intoxication
Source: PLoS Pathog. 2026 Jul 13;22(7):e1014413. doi: 10.1371/journal.ppat.1014413 (PMC13362111; doi:10.1371/journal.ppat.1014413)
Supplement: S1 File — (ZIP) [file ppat.1014413.s001.zip › SPR Data/OpenSPR/2020-01-06--18-59-17--TyT WT 9oac/ResponseData/InjectionAbsorbanceSpectra/buffer_4007.15s_Absorbance.csv]

Channel1
WAVELENGTH (nm)	ABSORBANCE
338.804573760023	NaN
340.624675445867	NaN
342.445209557646	NaN
344.266177564905	NaN
346.087580937189	NaN
347.909421144043	NaN
349.731699655011	NaN
351.554417939637	NaN
353.377577467467	NaN
355.201179708045	NaN
357.025226130915	NaN
358.849718205622	NaN
360.67465740171	NaN
362.500045188725	NaN
364.32588303621	NaN
366.152172413711	NaN
367.978914790771	NaN
369.806111636936	NaN
371.63376442175	NaN
373.461874614758	NaN
375.290443685503	NaN
377.119473103532	NaN
378.948964338388	NaN
380.778918859615	NaN
382.609338136759	NaN
384.440223639364	NaN
386.271576836975	0.238191167215971
388.103399199136	0.236044289062352
389.935692195392	0.234081811786414
391.768457295287	0.232480342208403
393.601695968366	0.231082884525798
395.435409684173	0.22989876975539
397.269599912254	0.22857809951684
399.104268122152	0.227205850282815
400.939415783412	0.225778659404591
402.77504436558	0.223942646284309
404.611155338198	0.221475377353484
406.447750170813	0.21863253913001
408.284830332968	0.215405275606201
410.122397294208	0.212103593803137
411.960452524078	0.208896682150204
413.798997492122	0.206542906537358
415.638033667885	0.205028631152551
417.477562520911	0.204226831720828
419.317585520746	0.203929030661171
421.158104136932	0.20395438554782
422.999119839016	0.204148898228314
424.840634096542	0.204395722126354
426.682648379054	0.204633561386431
428.525164156097	0.204849981165717
430.368182897215	0.205053874963192
432.211706071954	0.205227000774356
434.055735149857	0.205379199589212
435.900271600469	0.205502990801438
437.745316893335	0.205629064863098
439.590872497999	0.205760588764754
441.436939884006	0.205869079847605
443.2835205209	0.20596509747774
445.130615878227	0.206056329205159
446.97822742553	0.206175792793776
448.826356632355	0.206305596115106
450.675004968245	0.206438365569506
452.524173902745	0.206603182714775
454.373864905401	0.206816206327117
456.224079445756	0.207051862411181
458.074818993355	0.207369899005503
459.926085017742	0.207756539356729
461.777878988463	0.208263406651562
463.630202375062	0.208875456173948
465.483056647083	0.209628818633531
467.336443274071	0.210520606715625
469.190363725571	0.211573622360315
471.044819471127	0.212848882494106
472.899811980283	0.214338116851036
474.755342722585	0.216124820589493
476.611413167576	0.218206951486059
478.468024784802	0.220676199155145
480.325179043807	0.223680904191446
482.182877414136	0.227324691100554
484.041121365332	0.23170561568326
485.899912366942	0.236877044984836
487.759251888508	0.24283787790299
489.619141399577	0.249204772914122
491.479582369692	0.255723693150753
493.340576268398	0.262193388609298
495.202124565239	0.268452942640242
497.064228729761	0.274395588036988
498.926890231508	0.279999266746224
500.790110540024	0.28524850627106
502.653891124853	0.290180246615871
504.518233455542	0.29486478326067
506.383139001633	0.299322312413361
508.248609232672	0.303572054473322
510.114645618203	0.307574274921361
511.981249627771	0.311338301480569
513.84842273092	0.314818266297946
515.716166397195	0.318013239658222
517.584482096141	0.320997267546124
519.453371297302	0.323717710852993
521.322835470223	0.326267652075859
523.192876084447	0.328651119467663
525.063494609521	0.330853806370479
526.934692514988	0.332889174737993
528.806471270393	0.334758550941961
530.67883234528	0.336448948292386
532.551777209195	0.337991251450886
534.425307331681	0.339431327593205
536.299424182283	0.340726897470954
538.174129230547	0.341895839179277
540.049423946016	0.342964174112202
541.925309798234	0.343942910140843
543.801788256748	0.344815090095422
545.6788607911	0.345600031990983
547.556528870837	0.346259613027679
549.434793965501	0.346804920085593
551.313657544639	0.347182318475626
553.193121077794	0.347420244067895
555.07318603451	0.347490280583714
556.953853884334	0.347376974317507
558.835126096809	0.347041322690211
560.717004141479	0.34647698161048
562.59948948789	0.345692064937115
564.482583605586	0.344695011957519
566.366287964111	0.34352357141883
568.25060403301	0.342163576292227
570.135533281828	0.340630239991579
572.021077180109	0.338932802268406
573.907237197398	0.337057490743481
575.79401480324	0.334994367980189
577.681411467178	0.332744177781743
579.569428658758	0.330284649389273
581.458067847523	0.327625215544087
583.34733050302	0.324787538233226
585.237218094792	0.321773778861016
587.127732092383	0.318627059402029
589.018873965339	0.31538701071859
590.910645183204	0.312061423821503
592.803047215523	0.308635628875249
594.69608153184	0.305133858192866
596.589749601699	0.301579764614426
598.484052894646	0.297941587100327
600.378992880224	0.294255130756534
602.274571027979	0.290545129949156
604.170788807455	0.286807799992814
606.067647688197	0.283072359304924
607.965149139748	0.279359273767861
609.863294631655	0.27565050855745
611.76208563346	0.271950634883185
613.66152361471	0.268286975286119
615.561610044948	0.264669410836044
617.462346393719	0.261109111171481
619.363734130568	0.257597894194284
621.265774725039	0.254122216783991
623.168469646677	0.250721754976541
625.071820365026	0.247366783919395
626.975828349631	0.244065181489632
628.880495070036	0.24082375371398
630.785821995787	0.237623324345499
632.691810596427	0.234500492037036
634.598462341501	0.231421598947955
636.505778700554	0.228389412389488
638.413761143131	0.225382469981755
640.322411138775	0.222448891255999
642.231730157032	0.219567370654034
644.141719667447	0.216763999263073
646.052381139563	0.214023557860992
647.963716042925	0.211363718407591
649.875725847078	0.2087873767206
651.788412021566	0.206264033791135
653.701776035934	0.203809676296836
655.615819359727	0.201413898272491
657.530543462489	0.199086373702341
659.445949813765	0.196794086403465
661.362039883099	0.194530923294599
663.278815140036	0.192282796698118
665.19627705412	0.19013839923632
667.114427094896	0.188025662086711
669.033266731909	0.185957150303448
670.952797434704	0.183956880715981
672.873020672823	0.182003377240004
674.793937915814	0.180090686281623
676.715550633219	0.178267575425303
678.637860294583	0.17651709330053
680.560868369452	0.174764934023666
682.484576327369	0.173057659505154
684.408985637879	0.171399214086848
686.334097770527	0.169738877276875
688.259914194858	0.168194418814932
690.186436380415	0.166701502759401
692.113665796745	0.165182538142583
694.041603913389	0.163695609578258
695.970252199895	0.162185499126587
697.899612125806	0.160792360887379
699.829685160667	0.159485681054287
701.760472774022	0.158072765050263
703.691976435416	0.156764151569852
705.624197614394	0.155581911445467
707.557137780499	0.154416869743484
709.490798403278	0.153213683136019
711.425180952274	0.152013072763987
713.360286897031	0.150761239644532
715.296117707095	0.149640528502701
717.23267485201	0.148503628862973
719.16995980132	0.147320811397084
721.107974024571	0.146247870085465
723.046718991306	0.145200787595709
724.986196171071	0.144221346856477
726.92640703341	0.143316276492982
728.867353047867	0.142505183559005
730.809035683987	0.141522864980735
732.751456411314	0.140639594681115
734.694616699394	0.139893676064688
736.638518017771	0.139030309496527
738.583161835988	0.138225560000881
740.528549623592	0.137631560063816
742.474682850126	0.137045677658969
744.421562985136	0.136234129829909
746.369191498165	0.135506718985613
748.317569858758	0.134783274319896
750.26669953646	0.134418148571005
752.216582000815	0.133999813304784
754.167218721368	0.133688207487551
756.118611167664	0.133191295061292
758.070760809247	0.132975729274251
760.023669115661	0.132852715434986
761.977337556452	NaN
763.931767601164	NaN
765.886960719341	NaN
767.842918380527	NaN
769.799642054269	NaN
771.757133210109	NaN
773.715393317594	NaN
775.674423846266	NaN
777.634226265672	NaN
779.594802045354	NaN
781.556152654859	NaN
783.518279563731	NaN
785.481184241513	NaN
787.444868157751	NaN
789.40933278199	NaN
791.374579583773	NaN
793.340610032646	NaN
795.307425598153	NaN
797.275027749839	NaN
799.243417957247	NaN
801.212597689924	NaN
803.182568417413	NaN
805.153331609259	NaN
807.124888735006	NaN
809.097241264199	NaN
811.070390666383	NaN
813.044338411102	NaN
815.019085967901	NaN
816.994634806324	NaN
818.970986395917	NaN
820.948142206222	NaN
