# Supplementary material for: Editorial Note: The role of 9-O-acetylated glycan receptor moieties in the typhoid toxin binding and intoxication
Source: PLoS Pathog. 2026 Jul 13;22(7):e1014413. doi: 10.1371/journal.ppat.1014413 (PMC13362111; doi:10.1371/journal.ppat.1014413)
Supplement: S1 File — (ZIP) [file ppat.1014413.s001.zip › SPR Data/OpenSPR/2020-01-06--18-59-17--TyT WT 9oac/ResponseData/InjectionAbsorbanceSpectra/buffer_4269.91s_Absorbance.csv]

Channel1
WAVELENGTH (nm)	ABSORBANCE
338.804573760023	NaN
340.624675445867	NaN
342.445209557646	NaN
344.266177564905	NaN
346.087580937189	NaN
347.909421144043	NaN
349.731699655011	NaN
351.554417939637	NaN
353.377577467467	NaN
355.201179708045	NaN
357.025226130915	NaN
358.849718205622	NaN
360.67465740171	NaN
362.500045188725	NaN
364.32588303621	NaN
366.152172413711	NaN
367.978914790771	NaN
369.806111636936	NaN
371.63376442175	NaN
373.461874614758	NaN
375.290443685503	NaN
377.119473103532	NaN
378.948964338388	NaN
380.778918859615	NaN
382.609338136759	NaN
384.440223639364	NaN
386.271576836975	0.237276831921102
388.103399199136	0.235320105703765
389.935692195392	0.233488439804521
391.768457295287	0.231990815634441
393.601695968366	0.230675800148356
395.435409684173	0.229542834782769
397.269599912254	0.228260757440408
399.104268122152	0.226887334173667
400.939415783412	0.225456925077011
402.77504436558	0.223594562021563
404.611155338198	0.221104731017055
406.447750170813	0.218242043090499
408.284830332968	0.215002288275583
410.122397294208	0.211691755045953
411.960452524078	0.208488232736309
413.798997492122	0.206154447169337
415.638033667885	0.204662926876144
417.477562520911	0.203885661979282
419.317585520746	0.203619202630858
421.158104136932	0.203670071815831
422.999119839016	0.203887655594322
424.840634096542	0.204155126147056
426.682648379054	0.204414037416392
428.525164156097	0.204643626007982
430.368182897215	0.204859996024059
432.211706071954	0.205045891113862
434.055735149857	0.205209219303788
435.900271600469	0.205342928427728
437.745316893335	0.205478363824273
439.590872497999	0.205616456689672
441.436939884006	0.205730719211351
443.2835205209	0.205832306623471
445.130615878227	0.205928623175507
446.97822742553	0.206053673780387
448.826356632355	0.206185833029434
450.675004968245	0.20632037243159
452.524173902745	0.206486287775943
454.373864905401	0.206698751593575
456.224079445756	0.206934766319921
458.074818993355	0.207254193560314
459.926085017742	0.207638600116376
461.777878988463	0.208143512316539
463.630202375062	0.208752069061154
465.483056647083	0.209503134574558
467.336443274071	0.21039440606422
469.190363725571	0.211444131082938
471.044819471127	0.212719977372116
472.899811980283	0.214207576464815
474.755342722585	0.215994894806193
476.611413167576	0.21808041566351
478.468024784802	0.22055589904941
480.325179043807	0.223568775425172
482.182877414136	0.227225673750885
484.041121365332	0.231619060008741
485.899912366942	0.236807231115455
487.759251888508	0.242779864085504
489.619141399577	0.24914964944188
491.479582369692	0.25566491734718
493.340576268398	0.26212804981495
495.202124565239	0.268372793544014
497.064228729761	0.274304460242584
498.926890231508	0.279889278307094
500.790110540024	0.285124762746071
502.653891124853	0.290038722065658
504.518233455542	0.294712060771074
506.383139001633	0.299159579537229
508.248609232672	0.303401282844256
510.114645618203	0.307396051396664
511.981249627771	0.311150864611824
513.84842273092	0.314623116343588
515.716166397195	0.317811617162348
517.584482096141	0.320792105425342
519.453371297302	0.323507342635937
521.322835470223	0.326051111143875
523.192876084447	0.328429528031918
525.063494609521	0.330630456994645
526.934692514988	0.332665571423281
528.806471270393	0.334533889173526
530.67883234528	0.336224317415817
532.551777209195	0.337762793306928
534.425307331681	0.339201532645647
536.299424182283	0.34049772504104
538.174129230547	0.341666726095627
540.049423946016	0.342736416506918
541.925309798234	0.343714771491159
543.801788256748	0.344587302511685
545.6788607911	0.345373954533884
547.556528870837	0.346033287530203
549.434793965501	0.346578900309875
551.313657544639	0.346959140809572
553.193121077794	0.347197980136531
555.07318603451	0.347268003483925
556.953853884334	0.347156123897421
558.835126096809	0.346821734820276
560.717004141479	0.346259628658555
562.59948948789	0.345472588641711
564.482583605586	0.344477807165443
566.366287964111	0.343306821205576
568.25060403301	0.341950042321497
570.135533281828	0.340418370006498
572.021077180109	0.338721598501095
573.907237197398	0.336846104392657
575.79401480324	0.334784223281536
577.681411467178	0.332532021108205
579.569428658758	0.330075165101967
581.458067847523	0.327415741968415
583.34733050302	0.324578966041808
585.237218094792	0.321563288225054
587.127732092383	0.31841347314451
589.018873965339	0.315174893837936
590.910645183204	0.311849239424201
592.803047215523	0.308424263827303
594.69608153184	0.304922084066404
596.589749601699	0.301369210984465
598.484052894646	0.297731973913128
600.378992880224	0.294045094555332
602.274571027979	0.290334031818241
604.170788807455	0.286595909282844
606.067647688197	0.282861335031014
607.965149139748	0.279147978472404
609.863294631655	0.27544211531531
611.76208563346	0.271742530076576
613.66152361471	0.268077977889559
615.561610044948	0.264461558329484
617.462346393719	0.260900117936414
619.363734130568	0.257391556369087
621.265774725039	0.253914650112187
623.168469646677	0.250514583518095
625.071820365026	0.247161809561297
626.975828349631	0.243861345207454
628.880495070036	0.240617590647597
630.785821995787	0.23741958160329
632.691810596427	0.234299652289535
634.598462341501	0.231219986917329
636.505778700554	0.228188630927897
638.413761143131	0.225181073351832
640.322411138775	0.222251501258733
642.231730157032	0.219368209948178
644.141719667447	0.216566401812935
646.052381139563	0.213821725516444
647.963716042925	0.211163009889002
649.875725847078	0.20858961303486
651.788412021566	0.206065377747101
653.701776035934	0.20361352655113
655.615819359727	0.201217916112807
657.530543462489	0.198888240158637
659.445949813765	0.196600029949736
661.362039883099	0.194334257522423
663.278815140036	0.192089990938313
665.19627705412	0.18995012371664
667.114427094896	0.187835091673564
669.033266731909	0.185764773588226
670.952797434704	0.183766848702361
672.873020672823	0.181809214631607
674.793937915814	0.179896888452845
676.715550633219	0.178075324413597
678.637860294583	0.176330689486453
680.560868369452	0.174579248471098
682.484576327369	0.172874364678118
684.408985637879	0.171214021368145
686.334097770527	0.169553737348423
688.259914194858	0.168008664404787
690.186436380415	0.166512300624902
692.113665796745	0.16499750173217
694.041603913389	0.163500998051058
695.970252199895	0.161987172675836
697.899612125806	0.16058108093222
699.829685160667	0.159279718822993
701.760472774022	0.157868071995093
703.691976435416	0.156543878499433
705.624197614394	0.155359233339713
707.557137780499	0.154194985983676
709.490798403278	0.152973483625398
711.425180952274	0.151759227886067
713.360286897031	0.150500593289115
715.296117707095	0.149363284640172
717.23267485201	0.148220288589776
719.16995980132	0.147017116457175
721.107974024571	0.145923584855554
723.046718991306	0.144871260366813
724.986196171071	0.143899783579108
726.92640703341	0.142965310916055
728.867353047867	0.142122124877358
730.809035683987	0.141120533229665
732.751456411314	0.14021876501966
734.694616699394	0.139490192874185
736.638518017771	0.138601094296141
738.583161835988	0.137753328500063
740.528549623592	0.137142606227825
742.474682850126	0.136529639145727
744.421562985136	0.135699778704317
746.369191498165	0.134956060208261
748.317569858758	0.13424852214297
750.26669953646	0.133827535983998
752.216582000815	0.13339046441141
754.167218721368	0.133001280554693
756.118611167664	0.132453903035318
758.070760809247	0.132196230636089
760.023669115661	0.132024975459078
761.977337556452	NaN
763.931767601164	NaN
765.886960719341	NaN
767.842918380527	NaN
769.799642054269	NaN
771.757133210109	NaN
773.715393317594	NaN
775.674423846266	NaN
777.634226265672	NaN
779.594802045354	NaN
781.556152654859	NaN
783.518279563731	NaN
785.481184241513	NaN
787.444868157751	NaN
789.40933278199	NaN
791.374579583773	NaN
793.340610032646	NaN
795.307425598153	NaN
797.275027749839	NaN
799.243417957247	NaN
801.212597689924	NaN
803.182568417413	NaN
805.153331609259	NaN
807.124888735006	NaN
809.097241264199	NaN
811.070390666383	NaN
813.044338411102	NaN
815.019085967901	NaN
816.994634806324	NaN
818.970986395917	NaN
820.948142206222	NaN
