# Supplementary material for: Editorial Note: The role of 9-O-acetylated glycan receptor moieties in the typhoid toxin binding and intoxication
Source: PLoS Pathog. 2026 Jul 13;22(7):e1014413. doi: 10.1371/journal.ppat.1014413 (PMC13362111; doi:10.1371/journal.ppat.1014413)
Supplement: S1 File — (ZIP) [file ppat.1014413.s001.zip › SPR Data/OpenSPR/2020-01-06--18-59-17--TyT WT 9oac/ResponseData/InjectionAbsorbanceSpectra/buffer_4516.78s_Absorbance.csv]

Channel1
WAVELENGTH (nm)	ABSORBANCE
338.804573760023	NaN
340.624675445867	NaN
342.445209557646	NaN
344.266177564905	NaN
346.087580937189	NaN
347.909421144043	NaN
349.731699655011	NaN
351.554417939637	NaN
353.377577467467	NaN
355.201179708045	NaN
357.025226130915	NaN
358.849718205622	NaN
360.67465740171	NaN
362.500045188725	NaN
364.32588303621	NaN
366.152172413711	NaN
367.978914790771	NaN
369.806111636936	NaN
371.63376442175	NaN
373.461874614758	NaN
375.290443685503	NaN
377.119473103532	NaN
378.948964338388	NaN
380.778918859615	NaN
382.609338136759	NaN
384.440223639364	NaN
386.271576836975	0.237117558212613
388.103399199136	0.235206099389177
389.935692195392	0.233441045963802
391.768457295287	0.231949419463967
393.601695968366	0.230641380222082
395.435409684173	0.229522494764248
397.269599912254	0.228246573871113
399.104268122152	0.226870075900722
400.939415783412	0.225424294745486
402.77504436558	0.223558425943261
404.611155338198	0.221062489234397
406.447750170813	0.218178932231423
408.284830332968	0.214942857168325
410.122397294208	0.211638183053867
411.960452524078	0.208431332071459
413.798997492122	0.206098090832596
415.638033667885	0.204605098289928
417.477562520911	0.203832038383465
419.317585520746	0.203573147153531
421.158104136932	0.203627691159626
422.999119839016	0.203849746644598
424.840634096542	0.204122844998901
426.682648379054	0.204381399738013
428.525164156097	0.204614506927155
430.368182897215	0.204830566917774
432.211706071954	0.205017286935518
434.055735149857	0.205179138926198
435.900271600469	0.205314187932868
437.745316893335	0.205452477165946
439.590872497999	0.20559264587789
441.436939884006	0.205708157940572
443.2835205209	0.205811590071969
445.130615878227	0.20590702338503
446.97822742553	0.206031905835438
448.826356632355	0.206163767303994
450.675004968245	0.206299229523525
452.524173902745	0.206466523892696
454.373864905401	0.20668022918193
456.224079445756	0.206915145699258
458.074818993355	0.207232470101689
459.926085017742	0.2076183333927
461.777878988463	0.208120799224503
463.630202375062	0.208731280094471
465.483056647083	0.20948063712561
467.336443274071	0.210370714802357
469.190363725571	0.211420822091135
471.044819471127	0.212694967873594
472.899811980283	0.214180071155591
474.755342722585	0.21596964264615
476.611413167576	0.218054125331702
478.468024784802	0.220530258816328
480.325179043807	0.223542779053013
482.182877414136	0.227207101729566
484.041121365332	0.231601167940824
485.899912366942	0.236789212199609
487.759251888508	0.242764587235014
489.619141399577	0.249137787125674
491.479582369692	0.255653582928548
493.340576268398	0.26211783708369
495.202124565239	0.268358469487636
497.064228729761	0.274285295205847
498.926890231508	0.279866100888309
500.790110540024	0.285099213252342
502.653891124853	0.290013773247917
504.518233455542	0.294685049923943
506.383139001633	0.299133383285276
508.248609232672	0.303372663952757
510.114645618203	0.307368094771507
511.981249627771	0.311122237316044
513.84842273092	0.314593925665659
515.716166397195	0.317779455135621
517.584482096141	0.320759159470688
519.453371297302	0.323472688405364
521.322835470223	0.326018511252187
523.192876084447	0.3283971564872
525.063494609521	0.330597393825579
526.934692514988	0.332632720465069
528.806471270393	0.334498565992103
530.67883234528	0.3361895359311
532.551777209195	0.337728326810827
534.425307331681	0.339168627246516
536.299424182283	0.340464727766244
538.174129230547	0.341634108507056
540.049423946016	0.342703874343394
541.925309798234	0.343682760452292
543.801788256748	0.344556752890893
545.6788607911	0.34534398959877
547.556528870837	0.346001956453871
549.434793965501	0.346551078852034
551.313657544639	0.346928605860308
553.193121077794	0.347170086253334
555.07318603451	0.347242740096276
556.953853884334	0.347131238421907
558.835126096809	0.346795944154528
560.717004141479	0.346235668190398
562.59948948789	0.345449954910001
564.482583605586	0.344456963916756
566.366287964111	0.343283725336646
568.25060403301	0.341928519924085
570.135533281828	0.340396978453677
572.021077180109	0.338700613771298
573.907237197398	0.336827192428382
575.79401480324	0.334766690970756
577.681411467178	0.332513731583435
579.569428658758	0.330059679343488
581.458067847523	0.327399710829049
583.34733050302	0.324562601951033
585.237218094792	0.321550424325217
587.127732092383	0.318401220906295
589.018873965339	0.31516485905217
590.910645183204	0.311838958785061
592.803047215523	0.308415102157526
594.69608153184	0.304914235175599
596.589749601699	0.301363299953839
598.484052894646	0.297725149578905
600.378992880224	0.294040717526508
602.274571027979	0.290332910390013
604.170788807455	0.286594785831879
606.067647688197	0.282863204685109
607.965149139748	0.279150248876854
609.863294631655	0.275445300970269
611.76208563346	0.271746394651716
613.66152361471	0.268082041363235
615.561610044948	0.264467868616681
617.462346393719	0.260905964084405
619.363734130568	0.25739951900948
621.265774725039	0.253922526424821
623.168469646677	0.250521317024746
625.071820365026	0.247171747791466
626.975828349631	0.243870244698673
628.880495070036	0.240631979005084
630.785821995787	0.237434278102467
632.691810596427	0.234311935033051
634.598462341501	0.231236978198255
636.505778700554	0.228206079386681
638.413761143131	0.225199945527985
640.322411138775	0.222270674613226
642.231730157032	0.21938722192321
644.141719667447	0.21658827768182
646.052381139563	0.21384452801053
647.963716042925	0.21118416020872
649.875725847078	0.208613397990929
651.788412021566	0.20609057319095
653.701776035934	0.203642503311337
655.615819359727	0.201250383968921
657.530543462489	0.198917742767233
659.445949813765	0.196629562942894
661.362039883099	0.194369164720169
663.278815140036	0.192124390018338
665.19627705412	0.189984970283483
667.114427094896	0.187864441302436
669.033266731909	0.185796623630815
670.952797434704	0.183804537013948
672.873020672823	0.181850634738554
674.793937915814	0.179935489469798
676.715550633219	0.178117873936042
678.637860294583	0.176368290526697
680.560868369452	0.174613581347111
682.484576327369	0.17290699687584
684.408985637879	0.171248047798628
686.334097770527	0.169586184578473
688.259914194858	0.168044661667161
690.186436380415	0.166546399641379
692.113665796745	0.165026321570214
694.041603913389	0.163536580094042
695.970252199895	0.162027489447802
697.899612125806	0.160627695661114
699.829685160667	0.159328190472462
701.760472774022	0.157927952434132
703.691976435416	0.156604344291765
705.624197614394	0.155419086701626
707.557137780499	0.154245545983955
709.490798403278	0.153032736885692
711.425180952274	0.151818403116783
713.360286897031	0.150551660014278
715.296117707095	0.149413992940373
717.23267485201	0.148267858715415
719.16995980132	0.147073361498878
721.107974024571	0.145990671129785
723.046718991306	0.144944380290039
724.986196171071	0.143964798086389
726.92640703341	0.143038226989926
728.867353047867	0.142207796274143
730.809035683987	0.141205926378049
732.751456411314	0.140305430790754
734.694616699394	0.13954398165126
736.638518017771	0.138660473853478
738.583161835988	0.137845225218098
740.528549623592	0.137225985218015
742.474682850126	0.136568117272936
744.421562985136	0.135740899858715
746.369191498165	0.135013546452114
748.317569858758	0.134274416089886
750.26669953646	0.133868042561194
752.216582000815	0.133395950226338
754.167218721368	0.13301223362835
756.118611167664	0.132439548161645
758.070760809247	0.132161673554116
760.023669115661	0.131984086559955
761.977337556452	NaN
763.931767601164	NaN
765.886960719341	NaN
767.842918380527	NaN
769.799642054269	NaN
771.757133210109	NaN
773.715393317594	NaN
775.674423846266	NaN
777.634226265672	NaN
779.594802045354	NaN
781.556152654859	NaN
783.518279563731	NaN
785.481184241513	NaN
787.444868157751	NaN
789.40933278199	NaN
791.374579583773	NaN
793.340610032646	NaN
795.307425598153	NaN
797.275027749839	NaN
799.243417957247	NaN
801.212597689924	NaN
803.182568417413	NaN
805.153331609259	NaN
807.124888735006	NaN
809.097241264199	NaN
811.070390666383	NaN
813.044338411102	NaN
815.019085967901	NaN
816.994634806324	NaN
818.970986395917	NaN
820.948142206222	NaN
