# Supplementary material for: Editorial Note: The role of 9-O-acetylated glycan receptor moieties in the typhoid toxin binding and intoxication
Source: PLoS Pathog. 2026 Jul 13;22(7):e1014413. doi: 10.1371/journal.ppat.1014413 (PMC13362111; doi:10.1371/journal.ppat.1014413)
Supplement: S1 File — (ZIP) [file ppat.1014413.s001.zip › SPR Data/OpenSPR/2020-01-06--18-59-17--TyT WT 9oac/ResponseData/InjectionAbsorbanceSpectra/buffer_4789.78s_Absorbance.csv]

Channel1
WAVELENGTH (nm)	ABSORBANCE
338.804573760023	NaN
340.624675445867	NaN
342.445209557646	NaN
344.266177564905	NaN
346.087580937189	NaN
347.909421144043	NaN
349.731699655011	NaN
351.554417939637	NaN
353.377577467467	NaN
355.201179708045	NaN
357.025226130915	NaN
358.849718205622	NaN
360.67465740171	NaN
362.500045188725	NaN
364.32588303621	NaN
366.152172413711	NaN
367.978914790771	NaN
369.806111636936	NaN
371.63376442175	NaN
373.461874614758	NaN
375.290443685503	NaN
377.119473103532	NaN
378.948964338388	NaN
380.778918859615	NaN
382.609338136759	NaN
384.440223639364	NaN
386.271576836975	0.237752244686914
388.103399199136	0.235687036343523
389.935692195392	0.233756192793659
391.768457295287	0.232184139599084
393.601695968366	0.230805643064693
395.435409684173	0.229633020339868
397.269599912254	0.228280669771241
399.104268122152	0.226867420842678
400.939415783412	0.225380188941992
402.77504436558	0.223480747264281
404.611155338198	0.220948725445597
406.447750170813	0.218050251052905
408.284830332968	0.214799845682741
410.122397294208	0.211476887022339
411.960452524078	0.208263834504129
413.798997492122	0.205933173157783
415.638033667885	0.204448795722338
417.477562520911	0.203681508118012
419.317585520746	0.2034302112552
421.158104136932	0.203491027079349
422.999119839016	0.203721261459397
424.840634096542	0.204001295133294
426.682648379054	0.204264267285357
428.525164156097	0.204501209392618
430.368182897215	0.204722265339482
432.211706071954	0.204910538931415
434.055735149857	0.205077495009946
435.900271600469	0.205214544477642
437.745316893335	0.205354410885949
439.590872497999	0.205497415683228
441.436939884006	0.205612893470752
443.2835205209	0.205718725530727
445.130615878227	0.205816387777343
446.97822742553	0.205942773708489
448.826356632355	0.206077023411426
450.675004968245	0.206215030387877
452.524173902745	0.206380981605838
454.373864905401	0.206593844275428
456.224079445756	0.206829819652173
458.074818993355	0.207147197974875
459.926085017742	0.207532457467165
461.777878988463	0.208035262666056
463.630202375062	0.208643376954323
465.483056647083	0.20939166510911
467.336443274071	0.210281681245002
469.190363725571	0.21132775398785
471.044819471127	0.21260082964506
472.899811980283	0.214085571506188
474.755342722585	0.215876107376898
476.611413167576	0.217962203563356
478.468024784802	0.220441310528906
480.325179043807	0.223458586295364
482.182877414136	0.227124405843448
484.041121365332	0.231522327246458
485.899912366942	0.236717961701908
487.759251888508	0.242694878270023
489.619141399577	0.249068282938182
491.479582369692	0.255583330125416
493.340576268398	0.2620468510535
495.202124565239	0.268280052937401
497.064228729761	0.27420303398989
498.926890231508	0.279777123063762
500.790110540024	0.285005290471425
502.653891124853	0.289913588212701
504.518233455542	0.294582086477923
506.383139001633	0.299023905182875
508.248609232672	0.303262156264923
510.114645618203	0.307253556416029
511.981249627771	0.311003695023396
513.84842273092	0.314473477152126
515.716166397195	0.317654346260936
517.584482096141	0.320633634157539
519.453371297302	0.323343840051748
521.322835470223	0.325889599280891
523.192876084447	0.328267067374206
525.063494609521	0.330465045567466
526.934692514988	0.332499511065644
528.806471270393	0.334364583932354
530.67883234528	0.336055990530481
532.551777209195	0.337592823884022
534.425307331681	0.339033207321245
536.299424182283	0.340330066772449
538.174129230547	0.341498763895684
540.049423946016	0.342569481038014
541.925309798234	0.343549626691472
543.801788256748	0.344424687683942
545.6788607911	0.345214644313601
547.556528870837	0.345873347582607
549.434793965501	0.346425955011507
551.313657544639	0.346802736088272
553.193121077794	0.347045052217696
555.07318603451	0.347117822927617
556.953853884334	0.347007233387657
558.835126096809	0.346674609195525
560.717004141479	0.346114510939588
562.59948948789	0.345329792739109
564.482583605586	0.34434115492037
566.366287964111	0.343169888866698
568.25060403301	0.341815544833067
570.135533281828	0.340284015478376
572.021077180109	0.338589898308442
573.907237197398	0.336718045439375
575.79401480324	0.33465884835879
577.681411467178	0.332406586558448
579.569428658758	0.329955487647239
581.458067847523	0.327295650795424
583.34733050302	0.324460311749762
585.237218094792	0.3214485242391
587.127732092383	0.318299055140174
589.018873965339	0.315063406000183
590.910645183204	0.311739693064747
592.803047215523	0.308317201968346
594.69608153184	0.304816659476499
596.589749601699	0.301268170616425
598.484052894646	0.297629640493903
600.378992880224	0.293945194208708
602.274571027979	0.290238523509906
604.170788807455	0.286500058920864
606.067647688197	0.282771590477828
607.965149139748	0.279059409681624
609.863294631655	0.27535618781623
611.76208563346	0.271658846652527
613.66152361471	0.267996885209233
615.561610044948	0.264384364941668
617.462346393719	0.260824066838869
619.363734130568	0.257320018176755
621.265774725039	0.253843672504049
623.168469646677	0.250444509067377
625.071820365026	0.247096530446844
626.975828349631	0.243794474747445
628.880495070036	0.240557415408261
630.785821995787	0.237362880219125
632.691810596427	0.234241292924199
634.598462341501	0.231168439207563
636.505778700554	0.228138981774991
638.413761143131	0.225135391056689
640.322411138775	0.222206213106761
642.231730157032	0.219324211197933
644.141719667447	0.216528033154503
646.052381139563	0.213786609578432
647.963716042925	0.211128307595922
649.875725847078	0.208560265162156
651.788412021566	0.206036659035276
653.701776035934	0.203588143539898
655.615819359727	0.20119763786753
657.530543462489	0.198867978420837
659.445949813765	0.196584147302039
661.362039883099	0.194324769575213
663.278815140036	0.192081288572599
665.19627705412	0.189947165174642
667.114427094896	0.187834986102939
669.033266731909	0.185768744375174
670.952797434704	0.183781295021313
672.873020672823	0.181827767213651
674.793937915814	0.179916283297645
676.715550633219	0.178101681447431
678.637860294583	0.176355571141332
680.560868369452	0.174603098574787
682.484576327369	0.172902768773207
684.408985637879	0.171242133489532
686.334097770527	0.169583961502485
688.259914194858	0.168045384352917
690.186436380415	0.166553754682226
692.113665796745	0.165034715075631
694.041603913389	0.163545422469613
695.970252199895	0.162038563019203
697.899612125806	0.160630222021608
699.829685160667	0.159331311697045
701.760472774022	0.157929638376801
703.691976435416	0.156618765948403
705.624197614394	0.155442138491916
707.557137780499	0.15428491005929
709.490798403278	0.153066308843958
711.425180952274	0.151877496461241
713.360286897031	0.150626027722934
715.296117707095	0.149501326511743
717.23267485201	0.148354274925894
719.16995980132	0.147180247150351
721.107974024571	0.146100671052617
723.046718991306	0.145053822962033
724.986196171071	0.144094024253832
726.92640703341	0.143190150197109
728.867353047867	0.142361575589837
730.809035683987	0.141383128865154
732.751456411314	0.140504506558119
734.694616699394	0.139765479136038
736.638518017771	0.138881647999155
738.583161835988	0.138043572167749
740.528549623592	0.13744224466758
742.474682850126	0.136819789080601
744.421562985136	0.136033077582632
746.369191498165	0.135312090029211
748.317569858758	0.134550915158371
750.26669953646	0.134148799093446
752.216582000815	0.133717334177131
754.167218721368	0.133366897360398
756.118611167664	0.132840110797914
758.070760809247	0.132597952731213
760.023669115661	0.132470217581891
761.977337556452	NaN
763.931767601164	NaN
765.886960719341	NaN
767.842918380527	NaN
769.799642054269	NaN
771.757133210109	NaN
773.715393317594	NaN
775.674423846266	NaN
777.634226265672	NaN
779.594802045354	NaN
781.556152654859	NaN
783.518279563731	NaN
785.481184241513	NaN
787.444868157751	NaN
789.40933278199	NaN
791.374579583773	NaN
793.340610032646	NaN
795.307425598153	NaN
797.275027749839	NaN
799.243417957247	NaN
801.212597689924	NaN
803.182568417413	NaN
805.153331609259	NaN
807.124888735006	NaN
809.097241264199	NaN
811.070390666383	NaN
813.044338411102	NaN
815.019085967901	NaN
816.994634806324	NaN
818.970986395917	NaN
820.948142206222	NaN
