# Supplementary material for: Editorial Note: The role of 9-O-acetylated glycan receptor moieties in the typhoid toxin binding and intoxication
Source: PLoS Pathog. 2026 Jul 13;22(7):e1014413. doi: 10.1371/journal.ppat.1014413 (PMC13362111; doi:10.1371/journal.ppat.1014413)
Supplement: S1 File — (ZIP) [file ppat.1014413.s001.zip › SPR Data/OpenSPR/2020-01-06--18-59-17--TyT WT 9oac/ResponseData/InjectionAbsorbanceSpectra/buffer_5099.07s_Absorbance.csv]

Channel1
WAVELENGTH (nm)	ABSORBANCE
338.804573760023	NaN
340.624675445867	NaN
342.445209557646	NaN
344.266177564905	NaN
346.087580937189	NaN
347.909421144043	NaN
349.731699655011	NaN
351.554417939637	NaN
353.377577467467	NaN
355.201179708045	NaN
357.025226130915	NaN
358.849718205622	NaN
360.67465740171	NaN
362.500045188725	NaN
364.32588303621	NaN
366.152172413711	NaN
367.978914790771	NaN
369.806111636936	NaN
371.63376442175	NaN
373.461874614758	NaN
375.290443685503	NaN
377.119473103532	NaN
378.948964338388	NaN
380.778918859615	NaN
382.609338136759	NaN
384.440223639364	NaN
386.271576836975	0.237895190861201
388.103399199136	0.235833287772397
389.935692195392	0.233912145432794
391.768457295287	0.232296839579319
393.601695968366	0.230847090466289
395.435409684173	0.229619626939597
397.269599912254	0.228255302166629
399.104268122152	0.226802930043374
400.939415783412	0.225265697445659
402.77504436558	0.223330771020679
404.611155338198	0.220760506942798
406.447750170813	0.217816894794234
408.284830332968	0.214549518109409
410.122397294208	0.211219243929256
411.960452524078	0.208000583066265
413.798997492122	0.205686207233874
415.638033667885	0.204216635471841
417.477562520911	0.203469112039836
419.317585520746	0.203243186489154
421.158104136932	0.203324080727753
422.999119839016	0.203569761210063
424.840634096542	0.203865974066891
426.682648379054	0.20413791825653
428.525164156097	0.204386778680282
430.368182897215	0.204615006186817
432.211706071954	0.204810157481096
434.055735149857	0.204986832926525
435.900271600469	0.205131257219697
437.745316893335	0.205279384088959
439.590872497999	0.205425371838315
441.436939884006	0.205547081582916
443.2835205209	0.205653284739883
445.130615878227	0.205750756074205
446.97822742553	0.205879664310454
448.826356632355	0.20601364178401
450.675004968245	0.206151938826975
452.524173902745	0.206318696198157
454.373864905401	0.20653302893632
456.224079445756	0.206769233732365
458.074818993355	0.207086628826846
459.926085017742	0.207471606359947
461.777878988463	0.207972691235751
463.630202375062	0.208579139441352
465.483056647083	0.209322274292862
467.336443274071	0.210211140052066
469.190363725571	0.211255428933311
471.044819471127	0.21252864646153
472.899811980283	0.214010052716118
474.755342722585	0.215799756668712
476.611413167576	0.217887375624213
478.468024784802	0.220368996809344
480.325179043807	0.223391097079569
482.182877414136	0.227070799224581
484.041121365332	0.231475231747833
485.899912366942	0.236679822033195
487.759251888508	0.242666782322538
489.619141399577	0.249042474248901
491.479582369692	0.255552495797752
493.340576268398	0.262010702986679
495.202124565239	0.268227216229091
497.064228729761	0.274138000268565
498.926890231508	0.279698065963013
500.790110540024	0.284912587946984
502.653891124853	0.289811113733732
504.518233455542	0.294469064756515
506.383139001633	0.298902800281992
508.248609232672	0.303133871145472
510.114645618203	0.307116280202937
511.981249627771	0.310858307618493
513.84842273092	0.314321694469918
515.716166397195	0.317498230468233
517.584482096141	0.320476032433408
519.453371297302	0.323183819934668
521.322835470223	0.325728741638111
523.192876084447	0.328104074224165
525.063494609521	0.330300048248579
526.934692514988	0.332334278352242
528.806471270393	0.334196623013507
530.67883234528	0.335887168616691
532.551777209195	0.337422727238589
534.425307331681	0.338863482708872
536.299424182283	0.340159105796032
538.174129230547	0.341327167252504
540.049423946016	0.342400697435286
541.925309798234	0.343380602012863
543.801788256748	0.344255851392148
545.6788607911	0.345048510388753
547.556528870837	0.345706039802228
549.434793965501	0.346262583542773
551.313657544639	0.346640959729113
553.193121077794	0.346886210148671
555.07318603451	0.346962604852436
556.953853884334	0.34685542419442
558.835126096809	0.346525375707544
560.717004141479	0.345967985513448
562.59948948789	0.345184622542761
564.482583605586	0.344198233667219
566.366287964111	0.343025336192211
568.25060403301	0.341676342630577
570.135533281828	0.340147179254189
572.021077180109	0.338456911136107
573.907237197398	0.336587070060294
575.79401480324	0.334530660585875
577.681411467178	0.332277994970961
579.569428658758	0.329829314964773
581.458067847523	0.327170656266752
583.34733050302	0.324336905253467
585.237218094792	0.321327711923543
587.127732092383	0.318179215008452
589.018873965339	0.314947029114733
590.910645183204	0.311625844700051
592.803047215523	0.308204684033732
594.69608153184	0.304702408598677
596.589749601699	0.301157410665348
598.484052894646	0.297519005567877
600.378992880224	0.293836156055961
602.274571027979	0.290133124328211
604.170788807455	0.286394028764097
606.067647688197	0.282667635744622
607.965149139748	0.278957758588816
609.863294631655	0.275255293524454
611.76208563346	0.271560336120691
613.66152361471	0.267900482844058
615.561610044948	0.264289566736474
617.462346393719	0.260728665930521
619.363734130568	0.257230109323304
621.265774725039	0.253753885434607
623.168469646677	0.250354985252393
625.071820365026	0.247013474830395
626.975828349631	0.243711499439894
628.880495070036	0.240477439113698
630.785821995787	0.237286159050843
632.691810596427	0.234164944353876
634.598462341501	0.231092689046135
636.505778700554	0.228063537233072
638.413761143131	0.225064148530952
640.322411138775	0.222136953356348
642.231730157032	0.219254073929263
644.141719667447	0.216463952404672
646.052381139563	0.213721210228821
647.963716042925	0.211064166050891
649.875725847078	0.208501575365711
651.788412021566	0.205979439148439
653.701776035934	0.20353526703089
655.615819359727	0.201150608398256
657.530543462489	0.198823203977552
659.445949813765	0.196543359928531
661.362039883099	0.194287749959513
663.278815140036	0.192040639441331
665.19627705412	0.189912650340442
667.114427094896	0.187799199140101
669.033266731909	0.185732015981097
670.952797434704	0.183749461853904
672.873020672823	0.181801642992522
674.793937915814	0.179890444754729
676.715550633219	0.178086615359128
678.637860294583	0.176345006689146
680.560868369452	0.174590935953966
682.484576327369	0.172901385039467
684.408985637879	0.171250032756035
686.334097770527	0.169593537910892
688.259914194858	0.168062955020407
690.186436380415	0.166567700945845
692.113665796745	0.165051553138869
694.041603913389	0.163581008152655
695.970252199895	0.16208007722841
697.899612125806	0.160678466296613
699.829685160667	0.159390109567758
701.760472774022	0.157999172353615
703.691976435416	0.156681098714895
705.624197614394	0.155507370351287
707.557137780499	0.154348044044404
709.490798403278	0.153139056991033
711.425180952274	0.151949912511791
713.360286897031	0.150717310251159
715.296117707095	0.149599229962744
717.23267485201	0.148456572514288
719.16995980132	0.147293246194102
721.107974024571	0.146231851824763
723.046718991306	0.145183862650605
724.986196171071	0.144241044972116
726.92640703341	0.143340649379479
728.867353047867	0.142506756746031
730.809035683987	0.141529400503933
732.751456411314	0.14066565349948
734.694616699394	0.139950749184724
736.638518017771	0.139066417786163
738.583161835988	0.138257161378223
740.528549623592	0.137680346999704
742.474682850126	0.137101735970579
744.421562985136	0.136314101672832
746.369191498165	0.135613096593291
748.317569858758	0.134896635962938
750.26669953646	0.134524711619344
752.216582000815	0.134104202019963
754.167218721368	0.13376793212615
756.118611167664	0.133228994319436
758.070760809247	0.132986445287957
760.023669115661	0.132898916790186
761.977337556452	NaN
763.931767601164	NaN
765.886960719341	NaN
767.842918380527	NaN
769.799642054269	NaN
771.757133210109	NaN
773.715393317594	NaN
775.674423846266	NaN
777.634226265672	NaN
779.594802045354	NaN
781.556152654859	NaN
783.518279563731	NaN
785.481184241513	NaN
787.444868157751	NaN
789.40933278199	NaN
791.374579583773	NaN
793.340610032646	NaN
795.307425598153	NaN
797.275027749839	NaN
799.243417957247	NaN
801.212597689924	NaN
803.182568417413	NaN
805.153331609259	NaN
807.124888735006	NaN
809.097241264199	NaN
811.070390666383	NaN
813.044338411102	NaN
815.019085967901	NaN
816.994634806324	NaN
818.970986395917	NaN
820.948142206222	NaN
