# Supplementary material for: Editorial Note: The role of 9-O-acetylated glycan receptor moieties in the typhoid toxin binding and intoxication
Source: PLoS Pathog. 2026 Jul 13;22(7):e1014413. doi: 10.1371/journal.ppat.1014413 (PMC13362111; doi:10.1371/journal.ppat.1014413)
Supplement: S1 File — (ZIP) [file ppat.1014413.s001.zip › SPR Data/OpenSPR/2020-01-06--18-59-17--TyT WT 9oac/ResponseData/InjectionAbsorbanceSpectra/buffer_5344.29s_Absorbance.csv]

Channel1
WAVELENGTH (nm)	ABSORBANCE
338.804573760023	NaN
340.624675445867	NaN
342.445209557646	NaN
344.266177564905	NaN
346.087580937189	NaN
347.909421144043	NaN
349.731699655011	NaN
351.554417939637	NaN
353.377577467467	NaN
355.201179708045	NaN
357.025226130915	NaN
358.849718205622	NaN
360.67465740171	NaN
362.500045188725	NaN
364.32588303621	NaN
366.152172413711	NaN
367.978914790771	NaN
369.806111636936	NaN
371.63376442175	NaN
373.461874614758	NaN
375.290443685503	NaN
377.119473103532	NaN
378.948964338388	NaN
380.778918859615	NaN
382.609338136759	NaN
384.440223639364	NaN
386.271576836975	0.238506139657121
388.103399199136	0.236224111795966
389.935692195392	0.234214313699391
391.768457295287	0.232546820501929
393.601695968366	0.231074377554775
395.435409684173	0.229806324105118
397.269599912254	0.228403846463308
399.104268122152	0.22690581013621
400.939415783412	0.225329400512377
402.77504436558	0.22336251241309
404.611155338198	0.220765020791696
406.447750170813	0.217796097213031
408.284830332968	0.214516311339656
410.122397294208	0.211175674720772
411.960452524078	0.207948671815374
413.798997492122	0.205631922053656
415.638033667885	0.204162236145404
417.477562520911	0.203419524139424
419.317585520746	0.203203037641794
421.158104136932	0.203285344948391
422.999119839016	0.203540812135844
424.840634096542	0.203844362780296
426.682648379054	0.204122475340968
428.525164156097	0.204376175449349
430.368182897215	0.20460811826845
432.211706071954	0.204806151313895
434.055735149857	0.204985404305909
435.900271600469	0.205131767646488
437.745316893335	0.205279980734834
439.590872497999	0.205426966832769
441.436939884006	0.205550292433386
443.2835205209	0.205661764729774
445.130615878227	0.20576152204401
446.97822742553	0.205893687828618
448.826356632355	0.206030459702256
450.675004968245	0.206171509993036
452.524173902745	0.206338051894439
454.373864905401	0.206552609240542
456.224079445756	0.206787921094949
458.074818993355	0.207104873664657
459.926085017742	0.207488352261432
461.777878988463	0.207986227494642
463.630202375062	0.208595820986012
465.483056647083	0.209339574628241
467.336443274071	0.210225113913663
469.190363725571	0.211265577274814
471.044819471127	0.2125381847236
472.899811980283	0.21401717416988
474.755342722585	0.215807656574709
476.611413167576	0.217893570918257
478.468024784802	0.220377380756538
480.325179043807	0.223402015602266
482.182877414136	0.22708764156322
484.041121365332	0.231492885485143
485.899912366942	0.236703388576938
487.759251888508	0.24269106648889
489.619141399577	0.249070784181285
491.479582369692	0.255579146937185
493.340576268398	0.262036682776077
495.202124565239	0.268245994890845
497.064228729761	0.274155341642063
498.926890231508	0.279705432428008
500.790110540024	0.284914747862891
502.653891124853	0.289807087697905
504.518233455542	0.294458378742608
506.383139001633	0.29888885319507
508.248609232672	0.303115417211896
510.114645618203	0.307096281164687
511.981249627771	0.310834641545124
513.84842273092	0.314298260698134
515.716166397195	0.317472704674851
517.584482096141	0.320449568116078
519.453371297302	0.323154830406744
521.322835470223	0.325700256330998
523.192876084447	0.328074536234501
525.063494609521	0.330271640442692
526.934692514988	0.332307393210756
528.806471270393	0.33417011658956
530.67883234528	0.335861854619878
532.551777209195	0.33739878852658
534.425307331681	0.338840021244928
536.299424182283	0.340138763658641
538.174129230547	0.341307590284404
540.049423946016	0.34238093133341
541.925309798234	0.34336159227745
543.801788256748	0.344238848176749
545.6788607911	0.345034466721707
547.556528870837	0.345692890571936
549.434793965501	0.346252435299148
551.313657544639	0.346631891912482
553.193121077794	0.346880936824229
555.07318603451	0.346959321378355
556.953853884334	0.346852254096343
558.835126096809	0.346523509361598
560.717004141479	0.345969305177694
562.59948948789	0.345185742132199
564.482583605586	0.344203962730295
566.366287964111	0.343029760932645
568.25060403301	0.341684619061754
570.135533281828	0.340156593335893
572.021077180109	0.338466503650392
573.907237197398	0.336597062476076
575.79401480324	0.334543500006616
577.681411467178	0.33229194807946
579.569428658758	0.329846215003492
581.458067847523	0.327188839360513
583.34733050302	0.324355129002146
585.237218094792	0.321350205265311
587.127732092383	0.318201970218892
589.018873965339	0.314971404151537
590.910645183204	0.311650647600802
592.803047215523	0.308230753511169
594.69608153184	0.30472871553947
596.589749601699	0.301183298765002
598.484052894646	0.297543291596618
600.378992880224	0.293860537305685
602.274571027979	0.290156892443635
604.170788807455	0.286415301992873
606.067647688197	0.282689860362567
607.965149139748	0.278979194770812
609.863294631655	0.275275948171167
611.76208563346	0.271579828340702
613.66152361471	0.267919397040379
615.561610044948	0.264310436593963
617.462346393719	0.260748962241122
619.363734130568	0.257249086680522
621.265774725039	0.253773520593115
623.168469646677	0.250374669469686
625.071820365026	0.247033954562491
626.975828349631	0.24373060615952
628.880495070036	0.240496448647206
630.785821995787	0.237305324392265
632.691810596427	0.234184360402558
634.598462341501	0.231113243132745
636.505778700554	0.228083345175756
638.413761143131	0.225085943088731
640.322411138775	0.22216200516297
642.231730157032	0.219281033387828
644.141719667447	0.216494693121279
646.052381139563	0.213752315056208
647.963716042925	0.211093050170179
649.875725847078	0.208533021987508
651.788412021566	0.206012776375229
653.701776035934	0.20356970586761
655.615819359727	0.201188823333702
657.530543462489	0.198861511193474
659.445949813765	0.196585509925547
661.362039883099	0.194333025007762
663.278815140036	0.192086233628104
665.19627705412	0.189962261535794
667.114427094896	0.187854649074478
669.033266731909	0.185784324549653
670.952797434704	0.183807910954975
672.873020672823	0.181863215407498
674.793937915814	0.179955486271942
676.715550633219	0.178157943834559
678.637860294583	0.176418650438989
680.560868369452	0.17467016346596
682.484576327369	0.172985416422317
684.408985637879	0.171339770408247
686.334097770527	0.169682429027825
688.259914194858	0.168161526545346
690.186436380415	0.166677137345847
692.113665796745	0.165163368371275
694.041603913389	0.163692285818321
695.970252199895	0.162194815654256
697.899612125806	0.160801206566692
699.829685160667	0.159518498781933
701.760472774022	0.158127546078889
703.691976435416	0.156809433848951
705.624197614394	0.15564708868663
707.557137780499	0.154500435601046
709.490798403278	0.153286286328003
711.425180952274	0.152095950788832
713.360286897031	0.150883596877241
715.296117707095	0.149770436491861
717.23267485201	0.14863133267441
719.16995980132	0.14746245521762
721.107974024571	0.146389125362479
723.046718991306	0.145355225636925
724.986196171071	0.144405323206409
726.92640703341	0.143526223594203
728.867353047867	0.142708486532333
730.809035683987	0.141744289653236
732.751456411314	0.140893288421892
734.694616699394	0.140158558703214
736.638518017771	0.139272779487184
738.583161835988	0.138479085126626
740.528549623592	0.137894288077794
742.474682850126	0.137285519678674
744.421562985136	0.136480690976764
746.369191498165	0.135777369967488
748.317569858758	0.135083325061725
750.26669953646	0.134681545287403
752.216582000815	0.134263237004203
754.167218721368	0.133938767665867
756.118611167664	0.133375936062833
758.070760809247	0.133158762122398
760.023669115661	0.132977819146987
761.977337556452	NaN
763.931767601164	NaN
765.886960719341	NaN
767.842918380527	NaN
769.799642054269	NaN
771.757133210109	NaN
773.715393317594	NaN
775.674423846266	NaN
777.634226265672	NaN
779.594802045354	NaN
781.556152654859	NaN
783.518279563731	NaN
785.481184241513	NaN
787.444868157751	NaN
789.40933278199	NaN
791.374579583773	NaN
793.340610032646	NaN
795.307425598153	NaN
797.275027749839	NaN
799.243417957247	NaN
801.212597689924	NaN
803.182568417413	NaN
805.153331609259	NaN
807.124888735006	NaN
809.097241264199	NaN
811.070390666383	NaN
813.044338411102	NaN
815.019085967901	NaN
816.994634806324	NaN
818.970986395917	NaN
820.948142206222	NaN
