# Supplementary material for: Editorial Note: The role of 9-O-acetylated glycan receptor moieties in the typhoid toxin binding and intoxication
Source: PLoS Pathog. 2026 Jul 13;22(7):e1014413. doi: 10.1371/journal.ppat.1014413 (PMC13362111; doi:10.1371/journal.ppat.1014413)
Supplement: S1 File — (ZIP) [file ppat.1014413.s001.zip › SPR Data/OpenSPR/2020-01-06--18-59-17--TyT WT 9oac/ResponseData/InjectionAbsorbanceSpectra/buffer_5632.98s_Absorbance.csv]

Channel1
WAVELENGTH (nm)	ABSORBANCE
338.804573760023	NaN
340.624675445867	NaN
342.445209557646	NaN
344.266177564905	NaN
346.087580937189	NaN
347.909421144043	NaN
349.731699655011	NaN
351.554417939637	NaN
353.377577467467	NaN
355.201179708045	NaN
357.025226130915	NaN
358.849718205622	NaN
360.67465740171	NaN
362.500045188725	NaN
364.32588303621	NaN
366.152172413711	NaN
367.978914790771	NaN
369.806111636936	NaN
371.63376442175	NaN
373.461874614758	NaN
375.290443685503	NaN
377.119473103532	NaN
378.948964338388	NaN
380.778918859615	NaN
382.609338136759	NaN
384.440223639364	NaN
386.271576836975	0.237544256507483
388.103399199136	0.235576837836807
389.935692195392	0.233658964021973
391.768457295287	0.232103465451519
393.601695968366	0.230681324588108
395.435409684173	0.229469276222942
397.269599912254	0.228115397809966
399.104268122152	0.226653520753321
400.939415783412	0.225077353677068
402.77504436558	0.223117170263384
404.611155338198	0.220522437415827
406.447750170813	0.217545792765756
408.284830332968	0.214268151932557
410.122397294208	0.210931607705326
411.960452524078	0.207709941014466
413.798997492122	0.205401843866359
415.638033667885	0.203939931183226
417.477562520911	0.203206841767607
419.317585520746	0.202999887855964
421.158104136932	0.203093996508897
422.999119839016	0.203357692006247
424.840634096542	0.203665146813383
426.682648379054	0.203946768279157
428.525164156097	0.204206003851411
430.368182897215	0.204439728264212
432.211706071954	0.204642542548043
434.055735149857	0.204822410070956
435.900271600469	0.204970534520231
437.745316893335	0.205125602398288
439.590872497999	0.205275654268773
441.436939884006	0.205400126489435
443.2835205209	0.20551224794071
445.130615878227	0.205613124704785
446.97822742553	0.205742736916304
448.826356632355	0.205878448798434
450.675004968245	0.206019020202569
452.524173902745	0.206186011037638
454.373864905401	0.206398643903484
456.224079445756	0.206634205985109
458.074818993355	0.206950302779659
459.926085017742	0.207333985001268
461.777878988463	0.207829379258076
463.630202375062	0.208434083912208
465.483056647083	0.209176327664418
467.336443274071	0.210062074259896
469.190363725571	0.211102119454317
471.044819471127	0.212373461192459
472.899811980283	0.213848566952388
474.755342722585	0.215637050567569
476.611413167576	0.217724201742658
478.468024784802	0.22020916628708
480.325179043807	0.223230893315422
482.182877414136	0.226920000657306
484.041121365332	0.231326699372322
485.899912366942	0.236540479824662
487.759251888508	0.242529089976646
489.619141399577	0.248907189249517
491.479582369692	0.255413460733816
493.340576268398	0.261868366431436
495.202124565239	0.268071387524078
497.064228729761	0.273974793496294
498.926890231508	0.279516351893956
500.790110540024	0.284723150058594
502.653891124853	0.289612656488069
504.518233455542	0.294261015976894
506.383139001633	0.298691038936343
508.248609232672	0.302913098013389
510.114645618203	0.306894536013662
511.981249627771	0.310631062138018
513.84842273092	0.31409252431945
515.716166397195	0.31726432049207
517.584482096141	0.320240786948337
519.453371297302	0.322945843173465
521.322835470223	0.325491489669163
523.192876084447	0.327867311930113
525.063494609521	0.330062013400383
526.934692514988	0.332098460482183
528.806471270393	0.333959833988714
530.67883234528	0.335653557783701
532.551777209195	0.337188525090111
534.425307331681	0.338630228389531
536.299424182283	0.339930420236132
538.174129230547	0.341100903174055
540.049423946016	0.342176510170448
541.925309798234	0.343158408245612
543.801788256748	0.344036760269965
545.6788607911	0.344834379813235
547.556528870837	0.345493904279513
549.434793965501	0.346055935809423
551.313657544639	0.346436214403335
553.193121077794	0.34668656308386
555.07318603451	0.346766652284462
556.953853884334	0.346662727927648
558.835126096809	0.346336533050639
560.717004141479	0.345785146123563
562.59948948789	0.345002895913207
564.482583605586	0.344024876451881
566.366287964111	0.342852314015806
568.25060403301	0.341508058924523
570.135533281828	0.339981566999895
572.021077180109	0.338295252476655
573.907237197398	0.336428324287301
575.79401480324	0.334377650241521
577.681411467178	0.332126590430636
579.569428658758	0.329683195680477
581.458067847523	0.327027700568244
583.34733050302	0.32419484913653
585.237218094792	0.321192805086503
587.127732092383	0.318044387347195
589.018873965339	0.314815954141998
590.910645183204	0.311496367563057
592.803047215523	0.308078428750449
594.69608153184	0.304580225325382
596.589749601699	0.301037954862033
598.484052894646	0.297399292956562
600.378992880224	0.293718274460949
602.274571027979	0.290019470520991
604.170788807455	0.286278172503819
606.067647688197	0.282556147551613
607.965149139748	0.278846851582688
609.863294631655	0.275145864278683
611.76208563346	0.271453061552025
613.66152361471	0.267794281597451
615.561610044948	0.264185770407894
617.462346393719	0.260626533895215
619.363734130568	0.257130179555855
621.265774725039	0.253654726866268
623.168469646677	0.25025563393374
625.071820365026	0.246917225402777
626.975828349631	0.24361418397353
628.880495070036	0.240382323960419
630.785821995787	0.237191124585842
632.691810596427	0.234070882937374
634.598462341501	0.231003449658824
636.505778700554	0.227974858692588
638.413761143131	0.224979463606343
640.322411138775	0.222054232560029
642.231730157032	0.219170658803784
644.141719667447	0.216387287152354
646.052381139563	0.213647358250305
647.963716042925	0.21098909432255
649.875725847078	0.208428382402772
651.788412021566	0.205907380935601
653.701776035934	0.20346545994621
655.615819359727	0.201083869640171
657.530543462489	0.198755578397469
659.445949813765	0.196478076831885
661.362039883099	0.194228529787093
663.278815140036	0.191981696476064
665.19627705412	0.189857659842966
667.114427094896	0.187747740756355
669.033266731909	0.185675771308194
670.952797434704	0.183700246141457
672.873020672823	0.181750213638957
674.793937915814	0.179838551200981
676.715550633219	0.178037811444341
678.637860294583	0.176297643570597
680.560868369452	0.174546233031226
682.484576327369	0.172864871436726
684.408985637879	0.171214871996417
686.334097770527	0.169555746526779
688.259914194858	0.168040415912631
690.186436380415	0.166547832431775
692.113665796745	0.165026624947102
694.041603913389	0.163562250275593
695.970252199895	0.162052873898933
697.899612125806	0.160648147572898
699.829685160667	0.159365009611248
701.760472774022	0.157975970642651
703.691976435416	0.156652251740634
705.624197614394	0.155490059899387
707.557137780499	0.15433876141279
709.490798403278	0.153125320393658
711.425180952274	0.151936507884915
713.360286897031	0.150714349951852
715.296117707095	0.149595881604591
717.23267485201	0.148441247923369
719.16995980132	0.147280268183486
721.107974024571	0.146207275336755
723.046718991306	0.145156784110298
724.986196171071	0.144203868994902
726.92640703341	0.14330313047358
728.867353047867	0.142464282696492
730.809035683987	0.141474940815533
732.751456411314	0.140610681931732
734.694616699394	0.139885305971073
736.638518017771	0.138992581569692
738.583161835988	0.138173833941626
740.528549623592	0.137571219824124
742.474682850126	0.136935804603858
744.421562985136	0.136120399867808
746.369191498165	0.135410803961571
748.317569858758	0.13471394534505
750.26669953646	0.134312577137631
752.216582000815	0.133864214122788
754.167218721368	0.133505773593026
756.118611167664	0.132913898082808
758.070760809247	0.132611542044547
760.023669115661	0.132472830319566
761.977337556452	NaN
763.931767601164	NaN
765.886960719341	NaN
767.842918380527	NaN
769.799642054269	NaN
771.757133210109	NaN
773.715393317594	NaN
775.674423846266	NaN
777.634226265672	NaN
779.594802045354	NaN
781.556152654859	NaN
783.518279563731	NaN
785.481184241513	NaN
787.444868157751	NaN
789.40933278199	NaN
791.374579583773	NaN
793.340610032646	NaN
795.307425598153	NaN
797.275027749839	NaN
799.243417957247	NaN
801.212597689924	NaN
803.182568417413	NaN
805.153331609259	NaN
807.124888735006	NaN
809.097241264199	NaN
811.070390666383	NaN
813.044338411102	NaN
815.019085967901	NaN
816.994634806324	NaN
818.970986395917	NaN
820.948142206222	NaN
