# Supplementary material for: Editorial Note: The role of 9-O-acetylated glycan receptor moieties in the typhoid toxin binding and intoxication
Source: PLoS Pathog. 2026 Jul 13;22(7):e1014413. doi: 10.1371/journal.ppat.1014413 (PMC13362111; doi:10.1371/journal.ppat.1014413)
Supplement: S1 File — (ZIP) [file ppat.1014413.s001.zip › SPR Data/OpenSPR/2020-01-06--18-59-17--TyT WT 9oac/ResponseData/InjectionAbsorbanceSpectra/buffer_622.46s_Absorbance.csv]

Channel1
WAVELENGTH (nm)	ABSORBANCE
338.804573760023	NaN
340.624675445867	NaN
342.445209557646	NaN
344.266177564905	NaN
346.087580937189	NaN
347.909421144043	NaN
349.731699655011	NaN
351.554417939637	NaN
353.377577467467	NaN
355.201179708045	NaN
357.025226130915	NaN
358.849718205622	NaN
360.67465740171	NaN
362.500045188725	NaN
364.32588303621	NaN
366.152172413711	NaN
367.978914790771	NaN
369.806111636936	NaN
371.63376442175	NaN
373.461874614758	NaN
375.290443685503	NaN
377.119473103532	NaN
378.948964338388	NaN
380.778918859615	NaN
382.609338136759	NaN
384.440223639364	NaN
386.271576836975	0.233892873807295
388.103399199136	0.232137896289226
389.935692195392	0.230474416969012
391.768457295287	0.229078805284655
393.601695968366	0.227908621351279
395.435409684173	0.22689732170947
397.269599912254	0.225718402462502
399.104268122152	0.224456151023956
400.939415783412	0.22314849028028
402.77504436558	0.221392939685437
404.611155338198	0.219017524778439
406.447750170813	0.216255435999136
408.284830332968	0.213099580334878
410.122397294208	0.20984883657767
411.960452524078	0.206689201292279
413.798997492122	0.204367051135808
415.638033667885	0.202868671508822
417.477562520911	0.202081730426695
419.317585520746	0.201792307158933
421.158104136932	0.201817889867324
422.999119839016	0.202012692362828
424.840634096542	0.202261122864098
426.682648379054	0.202507770425433
428.525164156097	0.202725942371546
430.368182897215	0.202933470933598
432.211706071954	0.203109983443617
434.055735149857	0.203265527284987
435.900271600469	0.203393688966555
437.745316893335	0.20352652756458
439.590872497999	0.20366348079331
441.436939884006	0.203776051794892
443.2835205209	0.203879908763008
445.130615878227	0.203979669037336
446.97822742553	0.20410969936242
448.826356632355	0.204248678017306
450.675004968245	0.20439204372441
452.524173902745	0.204568111649302
454.373864905401	0.204796070069748
456.224079445756	0.20504907809047
458.074818993355	0.20539076622284
459.926085017742	0.205803454470204
461.777878988463	0.206341315230742
463.630202375062	0.20698622714716
465.483056647083	0.20778014089373
467.336443274071	0.208717655193297
469.190363725571	0.20981915355343
471.044819471127	0.211147708918729
472.899811980283	0.212696148269262
474.755342722585	0.21454322737789
476.611413167576	0.216691727998253
478.468024784802	0.219227472736297
480.325179043807	0.222299884132189
482.182877414136	0.226011492323887
484.041121365332	0.230457140912733
485.899912366942	0.235696193200952
487.759251888508	0.241718580301608
489.619141399577	0.248138009393604
491.479582369692	0.254704235702049
493.340576268398	0.261203452524674
495.202124565239	0.267479045942019
497.064228729761	0.273417943346343
498.926890231508	0.27899771136014
500.790110540024	0.284200909117596
502.653891124853	0.289060297959647
504.518233455542	0.293658004747577
506.383139001633	0.29801243456801
508.248609232672	0.302145524161787
510.114645618203	0.306013200526159
511.981249627771	0.309628819795267
513.84842273092	0.312946084564805
515.716166397195	0.315969745606994
517.584482096141	0.318770421883886
519.453371297302	0.321300712409158
521.322835470223	0.323655505138434
523.192876084447	0.325838669344495
525.063494609521	0.32783906236533
526.934692514988	0.329668538236903
528.806471270393	0.331329686337418
530.67883234528	0.33280358134546
532.551777209195	0.334127163815417
534.425307331681	0.3353412767148
536.299424182283	0.336405893949048
538.174129230547	0.337341238373029
540.049423946016	0.338168921021878
541.925309798234	0.33890552342207
543.801788256748	0.33953186331612
545.6788607911	0.34006868500622
547.556528870837	0.340478458654714
549.434793965501	0.340770613112207
551.313657544639	0.340896071238137
553.193121077794	0.340871678405735
555.07318603451	0.340682260455396
556.953853884334	0.340312434893525
558.835126096809	0.339719052553462
560.717004141479	0.3389071914544
562.59948948789	0.337877047350178
564.482583605586	0.336646213253787
566.366287964111	0.335253309213379
568.25060403301	0.333680304282905
570.135533281828	0.331944419773786
572.021077180109	0.33005199367508
573.907237197398	0.327989718464617
575.79401480324	0.325751622775173
577.681411467178	0.323338593453299
579.569428658758	0.320730794333055
581.458067847523	0.317942387850644
583.34733050302	0.314989811479564
585.237218094792	0.311874727191918
587.127732092383	0.308643735771181
589.018873965339	0.305334659449021
590.910645183204	0.3019522515906
592.803047215523	0.298485235727518
594.69608153184	0.294957467193375
596.589749601699	0.291390084366923
598.484052894646	0.287754552946006
600.378992880224	0.284082404023278
602.274571027979	0.28039874122935
604.170788807455	0.276702376537801
606.067647688197	0.273017112249879
607.965149139748	0.269364019915031
609.863294631655	0.265725552806349
611.76208563346	0.262104963892037
613.66152361471	0.258527167527186
615.561610044948	0.255002981168934
617.462346393719	0.251543108580874
619.363734130568	0.248136641416374
621.265774725039	0.244771241298476
623.168469646677	0.241484174694443
625.071820365026	0.238244961804379
626.975828349631	0.235063247211254
628.880495070036	0.231939744264818
630.785821995787	0.22886548919264
632.691810596427	0.225869645942211
634.598462341501	0.22291535467568
636.505778700554	0.220012075810362
638.413761143131	0.217130080365882
640.322411138775	0.21432725780338
642.231730157032	0.211571650013638
644.141719667447	0.208889128927047
646.052381139563	0.20626938140731
647.963716042925	0.203730652780415
649.875725847078	0.201267698219524
651.788412021566	0.198860591888801
653.701776035934	0.196521218678869
655.615819359727	0.194233383960137
657.530543462489	0.192015721923124
659.445949813765	0.189828019943499
661.362039883099	0.187665735829194
663.278815140036	0.185524716932293
665.19627705412	0.183480557901114
667.114427094896	0.181462925387519
669.033266731909	0.179492435221999
670.952797434704	0.177583518908501
672.873020672823	0.175722664616754
674.793937915814	0.173900683806014
676.715550633219	0.172155602791384
678.637860294583	0.170491991403504
680.560868369452	0.16882255655996
682.484576327369	0.1671909185756
684.408985637879	0.165609105753554
686.334097770527	0.16402604795667
688.259914194858	0.162551147213788
690.186436380415	0.161123576093844
692.113665796745	0.159671897877601
694.041603913389	0.158238417266843
695.970252199895	0.156791127890408
697.899612125806	0.155451668848183
699.829685160667	0.154195579414781
701.760472774022	0.152837302199795
703.691976435416	0.151578191745545
705.624197614394	0.150440188631065
707.557137780499	0.149310997274454
709.490798403278	0.148149147491041
711.425180952274	0.146977405554941
713.360286897031	0.145745910545382
715.296117707095	0.144663073299752
717.23267485201	0.143551178186726
719.16995980132	0.14237648753715
721.107974024571	0.141322019639206
723.046718991306	0.140298874489064
724.986196171071	0.139339178351386
726.92640703341	0.138435392908784
728.867353047867	0.137642579291688
730.809035683987	0.136675061794782
732.751456411314	0.135774638148239
734.694616699394	0.135054996959914
736.638518017771	0.134162584418938
738.583161835988	0.133334821171331
740.528549623592	0.132727524795009
742.474682850126	0.132116496727669
744.421562985136	0.131290066068554
746.369191498165	0.130554546493482
748.317569858758	0.129821749159243
750.26669953646	0.129416994838729
752.216582000815	0.128960396841825
754.167218721368	0.128575555546678
756.118611167664	0.128022239000714
758.070760809247	0.127755214067084
760.023669115661	0.127579396440658
761.977337556452	NaN
763.931767601164	NaN
765.886960719341	NaN
767.842918380527	NaN
769.799642054269	NaN
771.757133210109	NaN
773.715393317594	NaN
775.674423846266	NaN
777.634226265672	NaN
779.594802045354	NaN
781.556152654859	NaN
783.518279563731	NaN
785.481184241513	NaN
787.444868157751	NaN
789.40933278199	NaN
791.374579583773	NaN
793.340610032646	NaN
795.307425598153	NaN
797.275027749839	NaN
799.243417957247	NaN
801.212597689924	NaN
803.182568417413	NaN
805.153331609259	NaN
807.124888735006	NaN
809.097241264199	NaN
811.070390666383	NaN
813.044338411102	NaN
815.019085967901	NaN
816.994634806324	NaN
818.970986395917	NaN
820.948142206222	NaN
