# Supplementary material for: Editorial Note: The role of 9-O-acetylated glycan receptor moieties in the typhoid toxin binding and intoxication
Source: PLoS Pathog. 2026 Jul 13;22(7):e1014413. doi: 10.1371/journal.ppat.1014413 (PMC13362111; doi:10.1371/journal.ppat.1014413)
Supplement: S1 File — (ZIP) [file ppat.1014413.s001.zip › SPR Data/OpenSPR/2020-01-06--18-59-17--TyT WT 9oac/ResponseData/InjectionAbsorbanceSpectra/buffer_864.21s_Absorbance.csv]

Channel1
WAVELENGTH (nm)	ABSORBANCE
338.804573760023	NaN
340.624675445867	NaN
342.445209557646	NaN
344.266177564905	NaN
346.087580937189	NaN
347.909421144043	NaN
349.731699655011	NaN
351.554417939637	NaN
353.377577467467	NaN
355.201179708045	NaN
357.025226130915	NaN
358.849718205622	NaN
360.67465740171	NaN
362.500045188725	NaN
364.32588303621	NaN
366.152172413711	NaN
367.978914790771	NaN
369.806111636936	NaN
371.63376442175	NaN
373.461874614758	NaN
375.290443685503	NaN
377.119473103532	NaN
378.948964338388	NaN
380.778918859615	NaN
382.609338136759	NaN
384.440223639364	NaN
386.271576836975	0.237420724481484
388.103399199136	0.235359126145557
389.935692195392	0.233451274412627
391.768457295287	0.231876045039573
393.601695968366	0.230543447084356
395.435409684173	0.229383530127581
397.269599912254	0.228080224272623
399.104268122152	0.226733914479389
400.939415783412	0.225321809869386
402.77504436558	0.223489352813697
404.611155338198	0.221039233590411
406.447750170813	0.218208277893984
408.284830332968	0.214990153585746
410.122397294208	0.211689712697728
411.960452524078	0.20848317459754
413.798997492122	0.206130489241687
415.638033667885	0.204613556844826
417.477562520911	0.203808755908559
419.317585520746	0.203513147343431
421.158104136932	0.203535473513254
422.999119839016	0.203725642975781
424.840634096542	0.203970797604605
426.682648379054	0.204214105392304
428.525164156097	0.204428673519169
430.368182897215	0.20462934085366
432.211706071954	0.204802741134569
434.055735149857	0.204952384998064
435.900271600469	0.205077091586252
437.745316893335	0.205203789407482
439.590872497999	0.205333986890732
441.436939884006	0.205443062870114
443.2835205209	0.205540672268587
445.130615878227	0.205633633588018
446.97822742553	0.205753310349687
448.826356632355	0.205881536196341
450.675004968245	0.206014907427745
452.524173902745	0.206178687011164
454.373864905401	0.206392034248575
456.224079445756	0.20662704797706
458.074818993355	0.206946083185648
459.926085017742	0.207333957558199
461.777878988463	0.20784097210074
463.630202375062	0.208452635135967
465.483056647083	0.209208257569295
467.336443274071	0.210102517769799
469.190363725571	0.211154644439734
471.044819471127	0.212430635007275
472.899811980283	0.21392268452686
474.755342722585	0.215710061734998
476.611413167576	0.217795023335095
478.468024784802	0.220263946830953
480.325179043807	0.223268317392555
482.182877414136	0.226911780499835
484.041121365332	0.231293089154443
485.899912366942	0.236465236745779
487.759251888508	0.242427918978074
489.619141399577	0.248795706295598
491.479582369692	0.255318441747806
493.340576268398	0.261792219438007
495.202124565239	0.26805348780656
497.064228729761	0.274001053501128
498.926890231508	0.279608253583958
500.790110540024	0.284863308078439
502.653891124853	0.289796556099036
504.518233455542	0.294485553833003
506.383139001633	0.298947989761995
508.248609232672	0.303202222443536
510.114645618203	0.307212025848683
511.981249627771	0.31098011021547
513.84842273092	0.314461899483822
515.716166397195	0.317661865448527
517.584482096141	0.32064858541227
519.453371297302	0.323372328249999
521.322835470223	0.325926133410537
523.192876084447	0.328312766590296
525.063494609521	0.330520812459075
526.934692514988	0.332560963227525
528.806471270393	0.334435940750889
530.67883234528	0.336131368824977
532.551777209195	0.337678111430321
534.425307331681	0.339122204558195
536.299424182283	0.340423511870986
538.174129230547	0.341599165200582
540.049423946016	0.342672930777083
541.925309798234	0.343657254087521
543.801788256748	0.344534863141021
545.6788607911	0.345326054553821
547.556528870837	0.345990744165921
549.434793965501	0.346541495191831
551.313657544639	0.346926642448451
553.193121077794	0.347168476693763
555.07318603451	0.347244711463835
556.953853884334	0.347137072251576
558.835126096809	0.346806948956323
560.717004141479	0.34624879118691
562.59948948789	0.345468945305442
564.482583605586	0.344478089699953
566.366287964111	0.343312116083773
568.25060403301	0.341955679316125
570.135533281828	0.340428900913305
572.021077180109	0.338737328493323
573.907237197398	0.336867287511742
575.79401480324	0.334809768435846
577.681411467178	0.332563785996545
579.569428658758	0.330108485389407
581.458067847523	0.327455030716331
583.34733050302	0.32462238727357
585.237218094792	0.321610794906393
587.127732092383	0.318465247253365
589.018873965339	0.315229214057465
590.910645183204	0.311906615543817
592.803047215523	0.308483992372788
594.69608153184	0.304985249364421
596.589749601699	0.301433552772029
598.484052894646	0.297797995475847
600.378992880224	0.294113653214068
602.274571027979	0.290404469543852
604.170788807455	0.286669517403126
606.067647688197	0.282935489983706
607.965149139748	0.279223306282527
609.863294631655	0.275516067810361
611.76208563346	0.271817801356621
613.66152361471	0.268151689133929
615.561610044948	0.264532774841117
617.462346393719	0.260971969170986
619.363734130568	0.257458582792192
621.265774725039	0.253982077429546
623.168469646677	0.250581401421846
625.071820365026	0.247226094361077
626.975828349631	0.243923853679049
628.880495070036	0.240678094302663
630.785821995787	0.237477043091556
632.691810596427	0.234355447409177
634.598462341501	0.231273505923513
636.505778700554	0.228241037913714
638.413761143131	0.225230746803543
640.322411138775	0.222297094731043
642.231730157032	0.219411494434211
644.141719667447	0.216604875066916
646.052381139563	0.213861791810402
647.963716042925	0.211200991199096
649.875725847078	0.20862313195969
651.788412021566	0.206098663781127
653.701776035934	0.203645357187758
655.615819359727	0.201246162389543
657.530543462489	0.198917420440943
659.445949813765	0.196623397038658
661.362039883099	0.194355978260423
663.278815140036	0.192109093121323
665.19627705412	0.189962994873235
667.114427094896	0.187843009543539
669.033266731909	0.185778202715319
670.952797434704	0.183776767879643
672.873020672823	0.181821552764562
674.793937915814	0.179910597422784
676.715550633219	0.178082939975132
678.637860294583	0.17633850828865
680.560868369452	0.174585384360386
682.484576327369	0.172870944012568
684.408985637879	0.17121122645841
686.334097770527	0.169549975507559
688.259914194858	0.168004238347648
690.186436380415	0.166508862217217
692.113665796745	0.164990676261164
694.041603913389	0.163500676539863
695.970252199895	0.161988024399924
697.899612125806	0.160595756513673
699.829685160667	0.159290737527053
701.760472774022	0.157882839039082
703.691976435416	0.156573789096575
705.624197614394	0.155386740678649
707.557137780499	0.154213705297565
709.490798403278	0.153009085473319
711.425180952274	0.151793131249155
713.360286897031	0.150543546208112
715.296117707095	0.149408617580008
717.23267485201	0.148266672095628
719.16995980132	0.147091728804488
721.107974024571	0.146010957909042
723.046718991306	0.14497443849078
724.986196171071	0.144017482224418
726.92640703341	0.143108645425688
728.867353047867	0.142281534365662
730.809035683987	0.141295356025408
732.751456411314	0.140405314034419
734.694616699394	0.13967648631316
736.638518017771	0.138820818948381
738.583161835988	0.137995977943669
740.528549623592	0.137400185784329
742.474682850126	0.136792887779473
744.421562985136	0.136020943548763
746.369191498165	0.135314628106429
748.317569858758	0.134580744203916
750.26669953646	0.134215075105719
752.216582000815	0.133816163813604
754.167218721368	0.133469953893725
756.118611167664	0.132939143979627
758.070760809247	0.132672081424877
760.023669115661	0.132575174911181
761.977337556452	NaN
763.931767601164	NaN
765.886960719341	NaN
767.842918380527	NaN
769.799642054269	NaN
771.757133210109	NaN
773.715393317594	NaN
775.674423846266	NaN
777.634226265672	NaN
779.594802045354	NaN
781.556152654859	NaN
783.518279563731	NaN
785.481184241513	NaN
787.444868157751	NaN
789.40933278199	NaN
791.374579583773	NaN
793.340610032646	NaN
795.307425598153	NaN
797.275027749839	NaN
799.243417957247	NaN
801.212597689924	NaN
803.182568417413	NaN
805.153331609259	NaN
807.124888735006	NaN
809.097241264199	NaN
811.070390666383	NaN
813.044338411102	NaN
815.019085967901	NaN
816.994634806324	NaN
818.970986395917	NaN
820.948142206222	NaN
