# Supplementary material for: Editorial Note: The role of 9-O-acetylated glycan receptor moieties in the typhoid toxin binding and intoxication
Source: PLoS Pathog. 2026 Jul 13;22(7):e1014413. doi: 10.1371/journal.ppat.1014413 (PMC13362111; doi:10.1371/journal.ppat.1014413)
Supplement: S1 File — (ZIP) [file ppat.1014413.s001.zip › SPR Data/OpenSPR/2020-01-06--18-59-17--TyT WT 9oac/ResponseData/InjectionAbsorbanceSpectra/buffer_984.8s_Absorbance.csv]

Channel1
WAVELENGTH (nm)	ABSORBANCE
338.804573760023	NaN
340.624675445867	NaN
342.445209557646	NaN
344.266177564905	NaN
346.087580937189	NaN
347.909421144043	NaN
349.731699655011	NaN
351.554417939637	NaN
353.377577467467	NaN
355.201179708045	NaN
357.025226130915	NaN
358.849718205622	NaN
360.67465740171	NaN
362.500045188725	NaN
364.32588303621	NaN
366.152172413711	NaN
367.978914790771	NaN
369.806111636936	NaN
371.63376442175	NaN
373.461874614758	NaN
375.290443685503	NaN
377.119473103532	NaN
378.948964338388	NaN
380.778918859615	NaN
382.609338136759	NaN
384.440223639364	NaN
386.271576836975	0.237633066859966
388.103399199136	0.235469703106771
389.935692195392	0.233522198283847
391.768457295287	0.231928722858315
393.601695968366	0.230561502510025
395.435409684173	0.229431654310108
397.269599912254	0.228141029933822
399.104268122152	0.226799058687742
400.939415783412	0.225409833332752
402.77504436558	0.223586993230566
404.611155338198	0.221141360166078
406.447750170813	0.218324918580766
408.284830332968	0.215116345292468
410.122397294208	0.211821609757008
411.960452524078	0.208618405234024
413.798997492122	0.206257478524718
415.638033667885	0.204730483034432
417.477562520911	0.203920915146947
419.317585520746	0.203607993705307
421.158104136932	0.203620261342029
422.999119839016	0.20380561341553
424.840634096542	0.204043795866645
426.682648379054	0.204279090171191
428.525164156097	0.204487895487754
430.368182897215	0.204685719440067
432.211706071954	0.204855337024068
434.055735149857	0.205001411619204
435.900271600469	0.205124494121348
437.745316893335	0.20524704082862
439.590872497999	0.205375604760166
441.436939884006	0.205481493690065
443.2835205209	0.205574780895297
445.130615878227	0.205663666200236
446.97822742553	0.205779855977681
448.826356632355	0.205906967825472
450.675004968245	0.206038397109378
452.524173902745	0.206202522798961
454.373864905401	0.206414473443061
456.224079445756	0.206648831144799
458.074818993355	0.206968416963125
459.926085017742	0.207355857679311
461.777878988463	0.20786238238624
463.630202375062	0.208475165557781
465.483056647083	0.209232897998288
467.336443274071	0.210126730741853
469.190363725571	0.211179776896473
471.044819471127	0.212452706805517
472.899811980283	0.213943065898868
474.755342722585	0.215729308501962
476.611413167576	0.217811024622372
478.468024784802	0.220276721142168
480.325179043807	0.223276741100236
482.182877414136	0.226915456575869
484.041121365332	0.231290965946055
485.899912366942	0.236456748330939
487.759251888508	0.242412869870518
489.619141399577	0.248777426151947
491.479582369692	0.255300600912842
493.340576268398	0.261772376919325
495.202124565239	0.268041274137047
497.064228729761	0.273991241570599
498.926890231508	0.279601059709213
500.790110540024	0.284860245034305
502.653891124853	0.28979697401476
504.518233455542	0.294488997138474
506.383139001633	0.298955314947443
508.248609232672	0.30321216004663
510.114645618203	0.307224660079838
511.981249627771	0.310994495394363
513.84842273092	0.314476845712722
515.716166397195	0.31767657462535
517.584482096141	0.320664779204913
519.453371297302	0.323390328521913
521.322835470223	0.325944275874124
523.192876084447	0.328331670293911
525.063494609521	0.33054029962623
526.934692514988	0.332579797950922
528.806471270393	0.334454006423894
530.67883234528	0.336148777652358
532.551777209195	0.337695311737836
534.425307331681	0.339138514667022
536.299424182283	0.340438195388014
538.174129230547	0.341611887472893
540.049423946016	0.342682430928971
541.925309798234	0.343664745179052
543.801788256748	0.344540904827612
545.6788607911	0.345329768409711
547.556528870837	0.345994219017596
549.434793965501	0.346541614986279
551.313657544639	0.346925266230479
553.193121077794	0.347164105306393
555.07318603451	0.347238706122032
556.953853884334	0.347130026089013
558.835126096809	0.34679605347238
560.717004141479	0.346236378515936
562.59948948789	0.345455055366302
564.482583605586	0.344461739456885
566.366287964111	0.343294944480835
568.25060403301	0.341936114866015
570.135533281828	0.340406498941704
572.021077180109	0.338711806730343
573.907237197398	0.336839951659317
575.79401480324	0.334779937954246
577.681411467178	0.332532845654106
579.569428658758	0.330076503519677
581.458067847523	0.327421525079362
583.34733050302	0.324587234147317
585.237218094792	0.321574224278482
587.127732092383	0.318428525815787
589.018873965339	0.315190014519901
590.910645183204	0.311868439095927
592.803047215523	0.308444574366926
594.69608153184	0.304945033161859
596.589749601699	0.301392533655152
598.484052894646	0.297758529831804
600.378992880224	0.294073042821726
602.274571027979	0.290362681137959
604.170788807455	0.286629183648294
606.067647688197	0.282893396463957
607.965149139748	0.279180841313192
609.863294631655	0.275473274642639
611.76208563346	0.27177511982091
613.66152361471	0.268112366658246
615.561610044948	0.26449735983137
617.462346393719	0.260938171819682
619.363734130568	0.257425443235768
621.265774725039	0.253949559794168
623.168469646677	0.250549395133498
625.071820365026	0.247193569486033
626.975828349631	0.243893001683233
628.880495070036	0.240647714733238
630.785821995787	0.237449522482768
632.691810596427	0.234327745711988
634.598462341501	0.231247294657439
636.505778700554	0.228216075750531
638.413761143131	0.225205602741361
640.322411138775	0.222271782011042
642.231730157032	0.219386911583602
644.141719667447	0.216577854038625
646.052381139563	0.213835905077881
647.963716042925	0.211176617976547
649.875725847078	0.208599588413393
651.788412021566	0.206077570772494
653.701776035934	0.203626058962217
655.615819359727	0.201226193219724
657.530543462489	0.198897415190723
659.445949813765	0.196604743477345
661.362039883099	0.194337280686402
663.278815140036	0.192090354550703
665.19627705412	0.189945319256939
667.114427094896	0.187829338111942
669.033266731909	0.185758955347922
670.952797434704	0.183759207630157
672.873020672823	0.181804810395202
674.793937915814	0.179892213603515
676.715550633219	0.178057478033854
678.637860294583	0.176309735790681
680.560868369452	0.174557663978005
682.484576327369	0.172839621193338
684.408985637879	0.171183480866344
686.334097770527	0.169525481590571
688.259914194858	0.167974702345713
690.186436380415	0.166477392500551
692.113665796745	0.164951545631156
694.041603913389	0.163452184659922
695.970252199895	0.161941068504314
697.899612125806	0.160541327032719
699.829685160667	0.159234818902364
701.760472774022	0.157828291132928
703.691976435416	0.156518680955457
705.624197614394	0.155338452851576
707.557137780499	0.15416978818136
709.490798403278	0.152964244575174
711.425180952274	0.151759048034434
713.360286897031	0.150494771109265
715.296117707095	0.149368152380088
717.23267485201	0.148230427816801
719.16995980132	0.147036629217879
721.107974024571	0.14596256450766
723.046718991306	0.144926294323256
724.986196171071	0.143957727806906
726.92640703341	0.14304339357296
728.867353047867	0.142226819188977
730.809035683987	0.141233222239144
732.751456411314	0.140331112859421
734.694616699394	0.139594925575431
736.638518017771	0.138737902399148
738.583161835988	0.137915944872968
740.528549623592	0.137312152626997
742.474682850126	0.136720830118674
744.421562985136	0.135913598494516
746.369191498165	0.135195636440669
748.317569858758	0.134502108411764
750.26669953646	0.134123385247321
752.216582000815	0.133712187416361
754.167218721368	0.133391014782694
756.118611167664	0.132893314053055
758.070760809247	0.132672081424876
760.023669115661	0.132582143930613
761.977337556452	NaN
763.931767601164	NaN
765.886960719341	NaN
767.842918380527	NaN
769.799642054269	NaN
771.757133210109	NaN
773.715393317594	NaN
775.674423846266	NaN
777.634226265672	NaN
779.594802045354	NaN
781.556152654859	NaN
783.518279563731	NaN
785.481184241513	NaN
787.444868157751	NaN
789.40933278199	NaN
791.374579583773	NaN
793.340610032646	NaN
795.307425598153	NaN
797.275027749839	NaN
799.243417957247	NaN
801.212597689924	NaN
803.182568417413	NaN
805.153331609259	NaN
807.124888735006	NaN
809.097241264199	NaN
811.070390666383	NaN
813.044338411102	NaN
815.019085967901	NaN
816.994634806324	NaN
818.970986395917	NaN
820.948142206222	NaN
