# Supplementary material for: Editorial Note: The role of 9-O-acetylated glycan receptor moieties in the typhoid toxin binding and intoxication
Source: PLoS Pathog. 2026 Jul 13;22(7):e1014413. doi: 10.1371/journal.ppat.1014413 (PMC13362111; doi:10.1371/journal.ppat.1014413)
Supplement: S1 File — (ZIP) [file ppat.1014413.s001.zip › SPR Data/OpenSPR/2020-01-06--18-59-17--TyT WT 9oac/ResponseData/InjectionAbsorbanceSpectra/cobalt_380.71s_Absorbance.csv]

Channel1
WAVELENGTH (nm)	ABSORBANCE
338.804573760023	NaN
340.624675445867	NaN
342.445209557646	NaN
344.266177564905	NaN
346.087580937189	NaN
347.909421144043	NaN
349.731699655011	NaN
351.554417939637	NaN
353.377577467467	NaN
355.201179708045	NaN
357.025226130915	NaN
358.849718205622	NaN
360.67465740171	NaN
362.500045188725	NaN
364.32588303621	NaN
366.152172413711	NaN
367.978914790771	NaN
369.806111636936	NaN
371.63376442175	NaN
373.461874614758	NaN
375.290443685503	NaN
377.119473103532	NaN
378.948964338388	NaN
380.778918859615	NaN
382.609338136759	NaN
384.440223639364	NaN
386.271576836975	0.233942648456736
388.103399199136	0.232147364662442
389.935692195392	0.230460195025211
391.768457295287	0.229063318245945
393.601695968366	0.227883286781645
395.435409684173	0.226865986541177
397.269599912254	0.225679219688112
399.104268122152	0.224416327577785
400.939415783412	0.223096793420825
402.77504436558	0.221344288929557
404.611155338198	0.218965583790952
406.447750170813	0.216215204069449
408.284830332968	0.213062783419971
410.122397294208	0.209822435535044
411.960452524078	0.206660773195113
413.798997492122	0.204337540122646
415.638033667885	0.202838383687875
417.477562520911	0.202047200180557
419.317585520746	0.201751331896321
421.158104136932	0.201771025464435
422.999119839016	0.201962027433436
424.840634096542	0.202205282717
426.682648379054	0.202451141866819
428.525164156097	0.202670019714389
430.368182897215	0.202874335810157
432.211706071954	0.203049008423393
434.055735149857	0.20320250067178
435.900271600469	0.203333750932311
437.745316893335	0.203466184897968
439.590872497999	0.203601856219176
441.436939884006	0.203714674144396
443.2835205209	0.203816671084314
445.130615878227	0.203915862803117
446.97822742553	0.204044086486627
448.826356632355	0.204181743945155
450.675004968245	0.204326518873826
452.524173902745	0.204504729316213
454.373864905401	0.204734008193645
456.224079445756	0.204988236701575
458.074818993355	0.205330621297285
459.926085017742	0.20574370641975
461.777878988463	0.206282851351383
463.630202375062	0.206931671084762
465.483056647083	0.207730432533811
467.336443274071	0.208671290938592
469.190363725571	0.209777974159178
471.044819471127	0.211113193119452
472.899811980283	0.212666532624149
474.755342722585	0.214519206309888
476.611413167576	0.216671548802052
478.468024784802	0.2192127330135
480.325179043807	0.222291592927494
482.182877414136	0.226006817625465
484.041121365332	0.230459453872476
485.899912366942	0.235700785219697
487.759251888508	0.241728834383782
489.619141399577	0.248155467218152
491.479582369692	0.254729689852778
493.340576268398	0.261238358553398
495.202124565239	0.267523116815487
497.064228729761	0.273469997637863
498.926890231508	0.279054332150939
500.790110540024	0.284262067062301
502.653891124853	0.289123898966549
504.518233455542	0.293719897805663
506.383139001633	0.298076621691953
508.248609232672	0.302206964777039
510.114645618203	0.306074554767778
511.981249627771	0.309687874148196
513.84842273092	0.312999646221092
515.716166397195	0.316019588665854
517.584482096141	0.318818177033006
519.453371297302	0.321345634027046
521.322835470223	0.323695684530451
523.192876084447	0.325875060106641
525.063494609521	0.327872385400656
526.934692514988	0.329696800994873
528.806471270393	0.331353679363033
530.67883234528	0.332822763139876
532.551777209195	0.334140216965465
534.425307331681	0.335350778879053
536.299424182283	0.336412639367818
538.174129230547	0.337342405567378
540.049423946016	0.338163915514732
541.925309798234	0.338894437503812
543.801788256748	0.339514876600203
545.6788607911	0.340046025350989
547.556528870837	0.340448312541456
549.434793965501	0.340733350292404
551.313657544639	0.340852080723559
553.193121077794	0.340824747288202
555.07318603451	0.340629403360953
556.953853884334	0.340253466388092
558.835126096809	0.339653809894213
560.717004141479	0.338835132835796
562.59948948789	0.337801261434548
564.482583605586	0.336565365183403
566.366287964111	0.335166411059316
568.25060403301	0.333587658058442
570.135533281828	0.331847217228981
572.021077180109	0.32995051790533
573.907237197398	0.327885138884833
575.79401480324	0.325643942967024
577.681411467178	0.323228717172529
579.569428658758	0.320619455703925
581.458067847523	0.31782910694367
583.34733050302	0.31487410237175
585.237218094792	0.311759409141536
587.127732092383	0.308529172800169
589.018873965339	0.305218664950601
590.910645183204	0.301837990152392
592.803047215523	0.298371856142207
594.69608153184	0.294844153113519
596.589749601699	0.291277810561353
598.484052894646	0.287644805112327
600.378992880224	0.283973364332859
602.274571027979	0.280291593687161
604.170788807455	0.276597572430784
606.067647688197	0.272914770470705
607.965149139748	0.269264644282319
609.863294631655	0.265630380112964
611.76208563346	0.262012104779505
613.66152361471	0.258435805620316
615.561610044948	0.254916415196012
617.462346393719	0.25146059435186
619.363734130568	0.248055381631165
621.265774725039	0.244692924788567
623.168469646677	0.241408011617238
625.071820365026	0.238170938516098
626.975828349631	0.234992988236113
628.880495070036	0.231873689075151
630.785821995787	0.228799470255562
632.691810596427	0.225804925193862
634.598462341501	0.222852623169619
636.505778700554	0.219950902658938
638.413761143131	0.217070340514736
640.322411138775	0.214264539167069
642.231730157032	0.211509458246983
644.141719667447	0.208828932263047
646.052381139563	0.206211762600326
647.963716042925	0.203671203624816
649.875725847078	0.201208814628157
651.788412021566	0.198800350651279
653.701776035934	0.196462344692528
655.615819359727	0.194176148901661
657.530543462489	0.19195625325766
659.445949813765	0.189767916574981
661.362039883099	0.187605694405016
663.278815140036	0.18546350030887
665.19627705412	0.18341529108189
667.114427094896	0.181395647278712
669.033266731909	0.179424981204709
670.952797434704	0.177513850258223
672.873020672823	0.175648037482272
674.793937915814	0.173820968363174
676.715550633219	0.172072843684236
678.637860294583	0.170412558320789
680.560868369452	0.168738478792249
682.484576327369	0.167101818650806
684.408985637879	0.165510030101185
686.334097770527	0.163920372672353
688.259914194858	0.16243533624909
690.186436380415	0.160998082951683
692.113665796745	0.159536173376192
694.041603913389	0.158096455884434
695.970252199895	0.156639611357402
697.899612125806	0.155298522521596
699.829685160667	0.154035779123969
701.760472774022	0.152670305124231
703.691976435416	0.151407512409628
705.624197614394	0.150261728456545
707.557137780499	0.149118350528359
709.490798403278	0.147943905001827
711.425180952274	0.146764977150139
713.360286897031	0.145527224688636
715.296117707095	0.144424780583534
717.23267485201	0.143302722999268
719.16995980132	0.142135242871872
721.107974024571	0.14107678283747
723.046718991306	0.140044572212117
724.986196171071	0.139068224220268
726.92640703341	0.138163223213009
728.867353047867	0.13736311565734
730.809035683987	0.136393601379811
732.751456411314	0.135481408233993
734.694616699394	0.134746959868046
736.638518017771	0.133871029913437
738.583161835988	0.133045567637604
740.528549623592	0.132428607574241
742.474682850126	0.131812880129765
744.421562985136	0.130971858032129
746.369191498165	0.130229150907842
748.317569858758	0.129516375725907
750.26669953646	0.129127513314292
752.216582000815	0.128676088098695
754.167218721368	0.128305676475229
756.118611167664	0.127766545587529
758.070760809247	0.127451530692897
760.023669115661	0.127300471104176
761.977337556452	NaN
763.931767601164	NaN
765.886960719341	NaN
767.842918380527	NaN
769.799642054269	NaN
771.757133210109	NaN
773.715393317594	NaN
775.674423846266	NaN
777.634226265672	NaN
779.594802045354	NaN
781.556152654859	NaN
783.518279563731	NaN
785.481184241513	NaN
787.444868157751	NaN
789.40933278199	NaN
791.374579583773	NaN
793.340610032646	NaN
795.307425598153	NaN
797.275027749839	NaN
799.243417957247	NaN
801.212597689924	NaN
803.182568417413	NaN
805.153331609259	NaN
807.124888735006	NaN
809.097241264199	NaN
811.070390666383	NaN
813.044338411102	NaN
815.019085967901	NaN
816.994634806324	NaN
818.970986395917	NaN
820.948142206222	NaN
