# Supplementary material for: Editorial Note: The role of 9-O-acetylated glycan receptor moieties in the typhoid toxin binding and intoxication
Source: PLoS Pathog. 2026 Jul 13;22(7):e1014413. doi: 10.1371/journal.ppat.1014413 (PMC13362111; doi:10.1371/journal.ppat.1014413)
Supplement: S1 File — (ZIP) [file ppat.1014413.s001.zip › SPR Data/OpenSPR/2020-01-06--18-59-17--TyT WT 9oac/ResponseData/InjectionAbsorbanceSpectra/h2o_259.04s_Absorbance.csv]

Channel1
WAVELENGTH (nm)	ABSORBANCE
338.804573760023	NaN
340.624675445867	NaN
342.445209557646	NaN
344.266177564905	NaN
346.087580937189	NaN
347.909421144043	NaN
349.731699655011	NaN
351.554417939637	NaN
353.377577467467	NaN
355.201179708045	NaN
357.025226130915	NaN
358.849718205622	NaN
360.67465740171	NaN
362.500045188725	NaN
364.32588303621	NaN
366.152172413711	NaN
367.978914790771	NaN
369.806111636936	NaN
371.63376442175	NaN
373.461874614758	NaN
375.290443685503	NaN
377.119473103532	NaN
378.948964338388	NaN
380.778918859615	NaN
382.609338136759	NaN
384.440223639364	NaN
386.271576836975	0.235515398622975
388.103399199136	0.233377424603478
389.935692195392	0.231412399704437
391.768457295287	0.22982417076821
393.601695968366	0.22843295637838
395.435409684173	0.227281782678797
397.269599912254	0.225969988556923
399.104268122152	0.224629018303194
400.939415783412	0.223238772248367
402.77504436558	0.221432661642692
404.611155338198	0.219016552726312
406.447750170813	0.216232640817545
408.284830332968	0.213059593082895
410.122397294208	0.209794511006829
411.960452524078	0.206625988298864
413.798997492122	0.204286735764903
415.638033667885	0.202778566432601
417.477562520911	0.201979571097307
419.317585520746	0.201675260475577
421.158104136932	0.201692326358478
422.999119839016	0.201879353123769
424.840634096542	0.202121986312528
426.682648379054	0.202361376543953
428.525164156097	0.202578501875235
430.368182897215	0.202781283410801
432.211706071954	0.20295714984146
434.055735149857	0.203111566381481
435.900271600469	0.20324037337859
437.745316893335	0.203369300777308
439.590872497999	0.203503438504955
441.436939884006	0.203616238303721
443.2835205209	0.203718844686494
445.130615878227	0.203816174091213
446.97822742553	0.203943682918796
448.826356632355	0.204082688206092
450.675004968245	0.204226706971036
452.524173902745	0.204404584381548
454.373864905401	0.204632145332573
456.224079445756	0.204885590549835
458.074818993355	0.205229144755072
459.926085017742	0.205642727658881
461.777878988463	0.206182385365538
463.630202375062	0.206831093384314
465.483056647083	0.20762964845992
467.336443274071	0.208570600028218
469.190363725571	0.209678563687492
471.044819471127	0.211011540156995
472.899811980283	0.212565910302508
474.755342722585	0.214419494014349
476.611413167576	0.216574684134157
478.468024784802	0.219118054149797
480.325179043807	0.222199201505764
482.182877414136	0.225915906657002
484.041121365332	0.230371156653638
485.899912366942	0.235614413400884
487.759251888508	0.241643167151247
489.619141399577	0.248072970432309
491.479582369692	0.254649604375291
493.340576268398	0.261159562104607
495.202124565239	0.267446092011823
497.064228729761	0.273393189748519
498.926890231508	0.278978023849999
500.790110540024	0.284186899959611
502.653891124853	0.289050841356278
504.518233455542	0.293645380742241
506.383139001633	0.298000871662971
508.248609232672	0.302129914237044
510.114645618203	0.305993433680499
511.981249627771	0.309604471263352
513.84842273092	0.312913538019853
515.716166397195	0.315931750045119
517.584482096141	0.318726238778413
519.453371297302	0.321250773952754
521.322835470223	0.323597920779232
523.192876084447	0.32577491491347
525.063494609521	0.327767722131883
526.934692514988	0.329589707485409
528.806471270393	0.331244955173155
530.67883234528	0.332712350648419
532.551777209195	0.334027709671531
534.425307331681	0.335234578203223
536.299424182283	0.336293674950477
538.174129230547	0.337222760352494
540.049423946016	0.338043363027226
541.925309798234	0.338771054070056
543.801788256748	0.339389143468962
545.6788607911	0.339918828729522
547.556528870837	0.340321255262558
549.434793965501	0.340604828099727
551.313657544639	0.340723129687121
553.193121077794	0.340692543631904
555.07318603451	0.340495904917943
556.953853884334	0.340117919431449
558.835126096809	0.339515990115149
560.717004141479	0.338695463776582
562.59948948789	0.337659489222453
564.482583605586	0.336422456743277
566.366287964111	0.335022598679403
568.25060403301	0.333442336670053
570.135533281828	0.331701476688116
572.021077180109	0.329804486468061
573.907237197398	0.327738143666676
575.79401480324	0.325497642297499
577.681411467178	0.323081855295129
579.569428658758	0.320471229898718
581.458067847523	0.31768249962107
583.34733050302	0.314728357996239
585.237218094792	0.311611905957969
587.127732092383	0.30838130599258
589.018873965339	0.305071910348373
590.910645183204	0.301693178315521
592.803047215523	0.298228935153985
594.69608153184	0.294703718602367
596.589749601699	0.291138635274523
598.484052894646	0.287507458149155
600.378992880224	0.283839050210776
602.274571027979	0.280159955810902
604.170788807455	0.276467426018283
606.067647688197	0.272784334200666
607.965149139748	0.269137225967059
609.863294631655	0.265504560589443
611.76208563346	0.261888078144346
613.66152361471	0.258314294780834
615.561610044948	0.254795413098439
617.462346393719	0.251339044030912
619.363734130568	0.247937439280477
621.265774725039	0.244577266865337
623.168469646677	0.241293877176231
625.071820365026	0.238058558285415
626.975828349631	0.234883383476
628.880495070036	0.231764407704339
630.785821995787	0.228692876425146
632.691810596427	0.225697721666298
634.598462341501	0.222746314950257
636.505778700554	0.219848222366483
638.413761143131	0.216968515801316
640.322411138775	0.214169189401685
642.231730157032	0.211415810432205
644.141719667447	0.208735778922378
646.052381139563	0.206119495995748
647.963716042925	0.203581390678241
649.875725847078	0.201119717599475
651.788412021566	0.198715989076937
653.701776035934	0.196378807978
655.615819359727	0.194091155218358
657.530543462489	0.191873556285433
659.445949813765	0.189688561202658
661.362039883099	0.187529704214354
663.278815140036	0.18539081080677
665.19627705412	0.183345227356866
667.114427094896	0.181328301590034
669.033266731909	0.179357700688407
670.952797434704	0.177445926268089
672.873020672823	0.17557934069568
674.793937915814	0.17375652761264
676.715550633219	0.172009103142563
678.637860294583	0.170345135593535
680.560868369452	0.168675422139176
682.484576327369	0.167043604436027
684.408985637879	0.165461619994516
686.334097770527	0.163868304133698
688.259914194858	0.162385177434033
690.186436380415	0.160956872895999
692.113665796745	0.159505568818014
694.041603913389	0.158073064763123
695.970252199895	0.156625029067068
697.899612125806	0.155283727774544
699.829685160667	0.154030430387289
701.760472774022	0.152674169454432
703.691976435416	0.151420139959254
705.624197614394	0.150275246731346
707.557137780499	0.149135033709723
709.490798403278	0.147969125576418
711.425180952274	0.146812184362185
713.360286897031	0.145585825850237
715.296117707095	0.144482436232205
717.23267485201	0.143380263310344
719.16995980132	0.142232065219515
721.107974024571	0.141188566570123
723.046718991306	0.140178783046285
724.986196171071	0.139229871348234
726.92640703341	0.138342070885053
728.867353047867	0.137567602558444
730.809035683987	0.136601821458238
732.751456411314	0.135700165106717
734.694616699394	0.134996118282933
736.638518017771	0.134145133766723
738.583161835988	0.13333674732126
740.528549623592	0.132719294961591
742.474682850126	0.132146284064106
744.421562985136	0.131361303572172
746.369191498165	0.130659717842279
748.317569858758	0.129987187353741
750.26669953646	0.129645216818865
752.216582000815	0.129278853560527
754.167218721368	0.128953378849655
756.118611167664	0.128485634860679
758.070760809247	0.128253535576325
760.023669115661	0.128140803046774
761.977337556452	NaN
763.931767601164	NaN
765.886960719341	NaN
767.842918380527	NaN
769.799642054269	NaN
771.757133210109	NaN
773.715393317594	NaN
775.674423846266	NaN
777.634226265672	NaN
779.594802045354	NaN
781.556152654859	NaN
783.518279563731	NaN
785.481184241513	NaN
787.444868157751	NaN
789.40933278199	NaN
791.374579583773	NaN
793.340610032646	NaN
795.307425598153	NaN
797.275027749839	NaN
799.243417957247	NaN
801.212597689924	NaN
803.182568417413	NaN
805.153331609259	NaN
807.124888735006	NaN
809.097241264199	NaN
811.070390666383	NaN
813.044338411102	NaN
815.019085967901	NaN
816.994634806324	NaN
818.970986395917	NaN
820.948142206222	NaN
