# Supplementary material for: Editorial Note: The role of 9-O-acetylated glycan receptor moieties in the typhoid toxin binding and intoxication
Source: PLoS Pathog. 2026 Jul 13;22(7):e1014413. doi: 10.1371/journal.ppat.1014413 (PMC13362111; doi:10.1371/journal.ppat.1014413)
Supplement: S1 File — (ZIP) [file ppat.1014413.s001.zip › SPR Data/OpenSPR/2020-01-06--18-59-17--TyT WT 9oac/ResponseData/InjectionAbsorbanceSpectra/h2o_501.24s_Absorbance.csv]

Channel1
WAVELENGTH (nm)	ABSORBANCE
338.804573760023	NaN
340.624675445867	NaN
342.445209557646	NaN
344.266177564905	NaN
346.087580937189	NaN
347.909421144043	NaN
349.731699655011	NaN
351.554417939637	NaN
353.377577467467	NaN
355.201179708045	NaN
357.025226130915	NaN
358.849718205622	NaN
360.67465740171	NaN
362.500045188725	NaN
364.32588303621	NaN
366.152172413711	NaN
367.978914790771	NaN
369.806111636936	NaN
371.63376442175	NaN
373.461874614758	NaN
375.290443685503	NaN
377.119473103532	NaN
378.948964338388	NaN
380.778918859615	NaN
382.609338136759	NaN
384.440223639364	NaN
386.271576836975	0.234937696526569
388.103399199136	0.232967592330611
389.935692195392	0.2311040351487
391.768457295287	0.229609168994503
393.601695968366	0.22831142837388
395.435409684173	0.227228163578047
397.269599912254	0.225965375963992
399.104268122152	0.224653121753513
400.939415783412	0.223293364176516
402.77504436558	0.221487820645506
404.611155338198	0.219069532739332
406.447750170813	0.216287078300775
408.284830332968	0.213116299500869
410.122397294208	0.20986013104892
411.960452524078	0.206685832638728
413.798997492122	0.204354466949109
415.638033667885	0.202859344239541
417.477562520911	0.20207273025758
419.317585520746	0.201779758074069
421.158104136932	0.201804338679407
422.999119839016	0.201999733675162
424.840634096542	0.202249428383154
426.682648379054	0.202495835840599
428.525164156097	0.20271531046195
430.368182897215	0.202924923825893
432.211706071954	0.203104459393894
434.055735149857	0.203260336702626
435.900271600469	0.203389177042886
437.745316893335	0.203522023857595
439.590872497999	0.203658360500614
441.436939884006	0.203772366759406
443.2835205209	0.203878027004321
445.130615878227	0.203978641511459
446.97822742553	0.204107239068981
448.826356632355	0.204244815034474
450.675004968245	0.204388710980176
452.524173902745	0.20456639810571
454.373864905401	0.204792311060822
456.224079445756	0.20504425353682
458.074818993355	0.20538574575983
459.926085017742	0.205798039891696
461.777878988463	0.206334505074153
463.630202375062	0.206979926219317
465.483056647083	0.207774245229705
467.336443274071	0.20871113573581
469.190363725571	0.209813335050014
471.044819471127	0.211140194694033
472.899811980283	0.212688135618046
474.755342722585	0.214536661151274
476.611413167576	0.216684495023607
478.468024784802	0.219223379713698
480.325179043807	0.222299909372019
482.182877414136	0.226011250308293
484.041121365332	0.230460087031201
485.899912366942	0.235698074738578
487.759251888508	0.241723391492191
489.619141399577	0.248146813644742
491.479582369692	0.25471007201291
493.340576268398	0.26121084115799
495.202124565239	0.267487520213964
497.064228729761	0.273424085542351
498.926890231508	0.279001438431461
500.790110540024	0.284202121198783
502.653891124853	0.289059894659124
504.518233455542	0.293655006170781
506.383139001633	0.298007898211175
508.248609232672	0.302137329211777
510.114645618203	0.306004140070139
511.981249627771	0.309619865168647
513.84842273092	0.312934137287693
515.716166397195	0.315955057648462
517.584482096141	0.318755796730725
519.453371297302	0.32128383312643
521.322835470223	0.323636286760517
523.192876084447	0.325819940648714
525.063494609521	0.327819150507983
526.934692514988	0.329647700712158
528.806471270393	0.331307846069824
530.67883234528	0.332782103273912
532.551777209195	0.334101797303997
534.425307331681	0.335314850846373
536.299424182283	0.336379167848004
538.174129230547	0.337313245940891
540.049423946016	0.338139754762074
541.925309798234	0.338873601632713
543.801788256748	0.339499667262267
545.6788607911	0.340036161671876
547.556528870837	0.340445330065553
549.434793965501	0.340736450858975
551.313657544639	0.340859182962848
553.193121077794	0.340835652665002
555.07318603451	0.340646167712146
556.953853884334	0.340274838405786
558.835126096809	0.339681913222698
560.717004141479	0.338868465623647
562.59948948789	0.337839340682633
564.482583605586	0.336609094486126
566.366287964111	0.335213262935884
568.25060403301	0.333638979111426
570.135533281828	0.331902356319145
572.021077180109	0.330010194967942
573.907237197398	0.327948246743116
575.79401480324	0.325710228165787
577.681411467178	0.323296965792949
579.569428658758	0.320690714303704
581.458067847523	0.317901872666655
583.34733050302	0.31494734267468
585.237218094792	0.311831406637008
587.127732092383	0.308598320402129
589.018873965339	0.305288643830343
590.910645183204	0.30190675988676
592.803047215523	0.298440088967633
594.69608153184	0.294911639017318
596.589749601699	0.291344502228396
598.484052894646	0.287709390287323
600.378992880224	0.284036806840707
602.274571027979	0.280354058536103
604.170788807455	0.276657826827533
606.067647688197	0.272972303602384
607.965149139748	0.269320414702028
609.863294631655	0.265684918917912
611.76208563346	0.262065457087243
613.66152361471	0.258486934210759
615.561610044948	0.254963718460012
617.462346393719	0.251504909829311
619.363734130568	0.248100419226779
621.265774725039	0.244733610481814
623.168469646677	0.241447052650727
625.071820365026	0.238209392699456
626.975828349631	0.235031003929594
628.880495070036	0.231910584116778
630.785821995787	0.228836040367538
632.691810596427	0.225839351682542
634.598462341501	0.222885929551299
636.505778700554	0.219982108501353
638.413761143131	0.217102240873755
640.322411138775	0.214297543759186
642.231730157032	0.211540769573436
644.141719667447	0.208861937493144
646.052381139563	0.206245158666153
647.963716042925	0.203706553659769
649.875725847078	0.201245538168521
651.788412021566	0.198838691906194
653.701776035934	0.196501292111434
655.615819359727	0.194215730079998
657.530543462489	0.191996349301405
659.445949813765	0.18981110747048
661.362039883099	0.187653186439586
663.278815140036	0.185515237818732
665.19627705412	0.183474877803525
667.114427094896	0.181455513102006
669.033266731909	0.179484145585933
670.952797434704	0.17757641225116
672.873020672823	0.175714781910349
674.793937915814	0.173893580781214
676.715550633219	0.172151585311888
678.637860294583	0.170490585685347
680.560868369452	0.168822268224328
682.484576327369	0.167192208363901
684.408985637879	0.165611225051937
686.334097770527	0.164029002507436
688.259914194858	0.162553644825443
690.186436380415	0.161124943937778
692.113665796745	0.159675294030835
694.041603913389	0.158248158302262
695.970252199895	0.156803808086795
697.899612125806	0.155460941372387
699.829685160667	0.154212890971247
701.760472774022	0.152857298173322
703.691976435416	0.151602892533827
705.624197614394	0.150456925367746
707.557137780499	0.149331722171159
709.490798403278	0.148166499914404
711.425180952274	0.147004711341108
713.360286897031	0.145783863801375
715.296117707095	0.144701396874085
717.23267485201	0.143587887783231
719.16995980132	0.142435996235777
721.107974024571	0.141393356484593
723.046718991306	0.140378181362877
724.986196171071	0.139428619349325
726.92640703341	0.13853121854318
728.867353047867	0.137730327840404
730.809035683987	0.136783619401503
732.751456411314	0.135892903577156
734.694616699394	0.135181622561113
736.638518017771	0.134320675145882
738.583161835988	0.133499216711563
740.528549623592	0.132902903035645
742.474682850126	0.132340684394183
744.421562985136	0.131578480444542
746.369191498165	0.130867624741967
748.317569858758	0.130190568917333
750.26669953646	0.129815267630501
752.216582000815	0.129391965279843
754.167218721368	0.129027174104995
756.118611167664	0.12855637888392
758.070760809247	0.128305723308385
760.023669115661	0.12818995528102
761.977337556452	NaN
763.931767601164	NaN
765.886960719341	NaN
767.842918380527	NaN
769.799642054269	NaN
771.757133210109	NaN
773.715393317594	NaN
775.674423846266	NaN
777.634226265672	NaN
779.594802045354	NaN
781.556152654859	NaN
783.518279563731	NaN
785.481184241513	NaN
787.444868157751	NaN
789.40933278199	NaN
791.374579583773	NaN
793.340610032646	NaN
795.307425598153	NaN
797.275027749839	NaN
799.243417957247	NaN
801.212597689924	NaN
803.182568417413	NaN
805.153331609259	NaN
807.124888735006	NaN
809.097241264199	NaN
811.070390666383	NaN
813.044338411102	NaN
815.019085967901	NaN
816.994634806324	NaN
818.970986395917	NaN
820.948142206222	NaN
