# Supplementary material for: Editorial Note: The role of 9-O-acetylated glycan receptor moieties in the typhoid toxin binding and intoxication
Source: PLoS Pathog. 2026 Jul 13;22(7):e1014413. doi: 10.1371/journal.ppat.1014413 (PMC13362111; doi:10.1371/journal.ppat.1014413)
Supplement: S1 File — (ZIP) [file ppat.1014413.s001.zip › SPR Data/OpenSPR/2020-01-06--18-59-17--TyT WT 9oac/ResponseData/InjectionAbsorbanceSpectra/imd_186.24s_Absorbance.csv]

Channel1
WAVELENGTH (nm)	ABSORBANCE
338.804573760023	NaN
340.624675445867	NaN
342.445209557646	NaN
344.266177564905	NaN
346.087580937189	NaN
347.909421144043	NaN
349.731699655011	NaN
351.554417939637	NaN
353.377577467467	NaN
355.201179708045	NaN
357.025226130915	NaN
358.849718205622	NaN
360.67465740171	NaN
362.500045188725	NaN
364.32588303621	NaN
366.152172413711	NaN
367.978914790771	NaN
369.806111636936	NaN
371.63376442175	NaN
373.461874614758	NaN
375.290443685503	NaN
377.119473103532	NaN
378.948964338388	NaN
380.778918859615	NaN
382.609338136759	NaN
384.440223639364	NaN
386.271576836975	0.235055588478373
388.103399199136	0.232933960118312
389.935692195392	0.23101756955182
391.768457295287	0.229426608031678
393.601695968366	0.228082414111644
395.435409684173	0.226956291866479
397.269599912254	0.225682473486339
399.104268122152	0.224357259191193
400.939415783412	0.22299260923293
402.77504436558	0.221205970427208
404.611155338198	0.218795588842823
406.447750170813	0.216018192193864
408.284830332968	0.21284402313629
410.122397294208	0.209581704477451
411.960452524078	0.206408464887671
413.798997492122	0.204071947736975
415.638033667885	0.20256360821102
417.477562520911	0.201765780045609
419.317585520746	0.201462352683885
421.158104136932	0.201481527251017
422.999119839016	0.201668241439165
424.840634096542	0.201908900393862
426.682648379054	0.202150959553822
428.525164156097	0.202365605245397
430.368182897215	0.202570021807849
432.211706071954	0.20274693077784
434.055735149857	0.202899428073634
435.900271600469	0.203027406639571
437.745316893335	0.203157534855761
439.590872497999	0.203291845799426
441.436939884006	0.20340637926953
443.2835205209	0.203510517802598
445.130615878227	0.203608235403174
446.97822742553	0.203735320550332
448.826356632355	0.20387478399039
450.675004968245	0.204019050576257
452.524173902745	0.204198185935326
454.373864905401	0.204426147390731
456.224079445756	0.204679183345012
458.074818993355	0.205023941197516
459.926085017742	0.205438422405243
461.777878988463	0.205977526773211
463.630202375062	0.206624672437166
465.483056647083	0.207423709214158
467.336443274071	0.208364610988712
469.190363725571	0.20947108362895
471.044819471127	0.210802533844392
472.899811980283	0.212356577011659
474.755342722585	0.214211851406816
476.611413167576	0.216366313145735
478.468024784802	0.21890553498156
480.325179043807	0.221983227127853
482.182877414136	0.225698067789007
484.041121365332	0.230154301291101
485.899912366942	0.235398197390177
487.759251888508	0.241427548663214
489.619141399577	0.247854668169045
491.479582369692	0.254430868693054
493.340576268398	0.260941435489549
495.202124565239	0.267228844118231
497.064228729761	0.273173440240513
498.926890231508	0.278760055704198
500.790110540024	0.283967632383054
502.653891124853	0.288830894360609
504.518233455542	0.29342692856354
506.383139001633	0.297778503805645
508.248609232672	0.30190729926462
510.114645618203	0.30577147166084
511.981249627771	0.30938286966299
513.84842273092	0.312690750442934
515.716166397195	0.315708658542471
517.584482096141	0.318502265350188
519.453371297302	0.321024367659227
521.322835470223	0.323370228058031
523.192876084447	0.325547997923941
525.063494609521	0.327541374396994
526.934692514988	0.329364418141561
528.806471270393	0.331017719273836
530.67883234528	0.332484517271101
532.551777209195	0.333800740063515
534.425307331681	0.335007002518338
536.299424182283	0.336066242430142
538.174129230547	0.336995433646837
540.049423946016	0.337815613027779
541.925309798234	0.338543285437704
543.801788256748	0.339163932394323
545.6788607911	0.339694307022714
547.556528870837	0.340098313398254
549.434793965501	0.340382283846918
551.313657544639	0.340499792604729
553.193121077794	0.340468094153192
555.07318603451	0.340272642439066
556.953853884334	0.339895708585589
558.835126096809	0.3392950429135
560.717004141479	0.338474231776204
562.59948948789	0.337437855421696
564.482583605586	0.336201337085032
566.366287964111	0.334803084162505
568.25060403301	0.333223530896481
570.135533281828	0.33148123515513
572.021077180109	0.329583581232628
573.907237197398	0.327517730480864
575.79401480324	0.325276565621341
577.681411467178	0.322862654378036
579.569428658758	0.320252584319878
581.458067847523	0.317463858129942
583.34733050302	0.314511021120394
585.237218094792	0.31139520560836
587.127732092383	0.308166229390059
589.018873965339	0.304858228560427
590.910645183204	0.301480534259892
592.803047215523	0.298017333947031
594.69608153184	0.294492986422391
596.589749601699	0.290929474225667
598.484052894646	0.287300009889818
600.378992880224	0.283632776599207
602.274571027979	0.279953337637816
604.170788807455	0.276261790894495
606.067647688197	0.272581869668407
607.965149139748	0.268936803925826
609.863294631655	0.265304015778162
611.76208563346	0.261688200886113
613.66152361471	0.258113252998064
615.561610044948	0.254595176160876
617.462346393719	0.251143050588783
619.363734130568	0.247742763547705
621.265774725039	0.244381654861619
623.168469646677	0.241099772771101
625.071820365026	0.237865554703968
626.975828349631	0.23469063848678
628.880495070036	0.231572895157528
630.785821995787	0.228504339032825
632.691810596427	0.225512492801253
634.598462341501	0.22256261130345
636.505778700554	0.219664331216703
638.413761143131	0.216786515464098
640.322411138775	0.213988191148443
642.231730157032	0.211236478070205
644.141719667447	0.208556618874902
646.052381139563	0.205940358629636
647.963716042925	0.203406223082566
649.875725847078	0.200949678999386
651.788412021566	0.198547144691064
653.701776035934	0.196210154401586
655.615819359727	0.193923232174749
657.530543462489	0.191704637825195
659.445949813765	0.189517762176174
661.362039883099	0.187358814932239
663.278815140036	0.185220843639703
665.19627705412	0.183176478216875
667.114427094896	0.181156474393276
669.033266731909	0.1791866659867
670.952797434704	0.177273719781724
672.873020672823	0.175408924421665
674.793937915814	0.173587388881409
676.715550633219	0.171842709970539
678.637860294583	0.170175476813765
680.560868369452	0.168505791143575
682.484576327369	0.166869387664387
684.408985637879	0.165287492165758
686.334097770527	0.163701085669949
688.259914194858	0.162220875436331
690.186436380415	0.160794004140218
692.113665796745	0.159345491700138
694.041603913389	0.157909891177685
695.970252199895	0.156460227140557
697.899612125806	0.155119474586984
699.829685160667	0.153862702260657
701.760472774022	0.152501440828858
703.691976435416	0.151239720783598
705.624197614394	0.150097899508453
707.557137780499	0.148959536595204
709.490798403278	0.147785827985485
711.425180952274	0.146613433118358
713.360286897031	0.145390802376971
715.296117707095	0.144297664388593
717.23267485201	0.143181587308368
719.16995980132	0.142024258576587
721.107974024571	0.140974208815152
723.046718991306	0.139966869844802
724.986196171071	0.139017644730639
726.92640703341	0.138124689359512
728.867353047867	0.137312902802144
730.809035683987	0.136339119525706
732.751456411314	0.135447369692971
734.694616699394	0.134740568249783
736.638518017771	0.133900697767274
738.583161835988	0.133098611551996
740.528549623592	0.132535535971639
742.474682850126	0.131962953446212
744.421562985136	0.131182579574277
746.369191498165	0.130495695128783
748.317569858758	0.129811020209316
750.26669953646	0.129506423193454
752.216582000815	0.129116540467702
754.167218721368	0.128787385357603
756.118611167664	0.128301523742877
758.070760809247	0.128133283038911
760.023669115661	0.128036911806149
761.977337556452	NaN
763.931767601164	NaN
765.886960719341	NaN
767.842918380527	NaN
769.799642054269	NaN
771.757133210109	NaN
773.715393317594	NaN
775.674423846266	NaN
777.634226265672	NaN
779.594802045354	NaN
781.556152654859	NaN
783.518279563731	NaN
785.481184241513	NaN
787.444868157751	NaN
789.40933278199	NaN
791.374579583773	NaN
793.340610032646	NaN
795.307425598153	NaN
797.275027749839	NaN
799.243417957247	NaN
801.212597689924	NaN
803.182568417413	NaN
805.153331609259	NaN
807.124888735006	NaN
809.097241264199	NaN
811.070390666383	NaN
813.044338411102	NaN
815.019085967901	NaN
816.994634806324	NaN
818.970986395917	NaN
820.948142206222	NaN
