# Supplementary material for: Editorial Note: The role of 9-O-acetylated glycan receptor moieties in the typhoid toxin binding and intoxication
Source: PLoS Pathog. 2026 Jul 13;22(7):e1014413. doi: 10.1371/journal.ppat.1014413 (PMC13362111; doi:10.1371/journal.ppat.1014413)
Supplement: S1 File — (ZIP) [file ppat.1014413.s001.zip › SPR Data/OpenSPR/2020-01-06--18-59-17--TyT WT 9oac/ResponseData/InjectionAbsorbanceSpectra/imd_47.74s_Absorbance.csv]

Channel1
WAVELENGTH (nm)	ABSORBANCE
338.804573760023	NaN
340.624675445867	NaN
342.445209557646	NaN
344.266177564905	NaN
346.087580937189	NaN
347.909421144043	NaN
349.731699655011	NaN
351.554417939637	NaN
353.377577467467	NaN
355.201179708045	NaN
357.025226130915	NaN
358.849718205622	NaN
360.67465740171	NaN
362.500045188725	NaN
364.32588303621	NaN
366.152172413711	NaN
367.978914790771	NaN
369.806111636936	NaN
371.63376442175	NaN
373.461874614758	NaN
375.290443685503	NaN
377.119473103532	NaN
378.948964338388	NaN
380.778918859615	NaN
382.609338136759	NaN
384.440223639364	NaN
386.271576836975	0.238778747541614
388.103399199136	0.236445734960441
389.935692195392	0.234341047935254
391.768457295287	0.232623538872048
393.601695968366	0.231183279370157
395.435409684173	0.229981902831171
397.269599912254	0.228624642506842
399.104268122152	0.227233861656478
400.939415783412	0.225816382493773
402.77504436558	0.223966485675592
404.611155338198	0.221507210645303
406.447750170813	0.218678434165787
408.284830332968	0.215462930757259
410.122397294208	0.212158683630276
411.960452524078	0.208955004663661
413.798997492122	0.20658793088423
415.638033667885	0.20505219247105
417.477562520911	0.20423532286605
419.317585520746	0.203917899524363
421.158104136932	0.203925432622084
422.999119839016	0.204104426845596
424.840634096542	0.20433467379532
426.682648379054	0.204567790834407
428.525164156097	0.204777195954951
430.368182897215	0.204972329236482
432.211706071954	0.205139186622076
434.055735149857	0.2052841694365
435.900271600469	0.205403766887409
437.745316893335	0.205525350166071
439.590872497999	0.205650974615038
441.436939884006	0.205754321849356
443.2835205209	0.205847201981049
445.130615878227	0.205936177372404
446.97822742553	0.206053584989816
448.826356632355	0.206179331796748
450.675004968245	0.206308938613266
452.524173902745	0.206471500634883
454.373864905401	0.20668224460911
456.224079445756	0.206916156905
458.074818993355	0.207233372909211
459.926085017742	0.207616672002689
461.777878988463	0.208123987669335
463.630202375062	0.208732258534158
465.483056647083	0.209487959592894
467.336443274071	0.210379274921334
469.190363725571	0.211430715310405
471.044819471127	0.212702316669123
472.899811980283	0.214190261402353
474.755342722585	0.215972462418938
476.611413167576	0.218049489731489
478.468024784802	0.220511923703683
480.325179043807	0.223508811455109
482.182877414136	0.22714193988734
484.041121365332	0.231511187585983
485.899912366942	0.236671817348185
487.759251888508	0.242624130060612
489.619141399577	0.248985543889617
491.479582369692	0.255507926995517
493.340576268398	0.261980371563674
495.202124565239	0.268254341223379
497.064228729761	0.274210804346492
498.926890231508	0.279830581684978
500.790110540024	0.285097857433977
502.653891124853	0.290042889633574
504.518233455542	0.294741695030315
506.383139001633	0.299218186045015
508.248609232672	0.303486090142724
510.114645618203	0.307508130020501
511.981249627771	0.311291466554982
513.84842273092	0.314790473327332
515.716166397195	0.3180084508327
517.584482096141	0.321012386702355
519.453371297302	0.323756230960298
521.322835470223	0.326323749345311
523.192876084447	0.328727481930695
525.063494609521	0.330952545520941
526.934692514988	0.333009934350249
528.806471270393	0.334903892639006
530.67883234528	0.336616357170673
532.551777209195	0.338182600039443
534.425307331681	0.339644261265901
536.299424182283	0.340965609321339
538.174129230547	0.342159376075295
540.049423946016	0.343252214098187
541.925309798234	0.344254370315401
543.801788256748	0.345151397732653
545.6788607911	0.345961230869242
547.556528870837	0.346647400917407
549.434793965501	0.347217495753193
551.313657544639	0.34762311845001
553.193121077794	0.347886181729869
555.07318603451	0.347982786575631
556.953853884334	0.347896183825929
558.835126096809	0.347585243412534
560.717004141479	0.347047261995323
562.59948948789	0.346286756881149
564.482583605586	0.345311162223463
566.366287964111	0.344164053225972
568.25060403301	0.342825127704051
570.135533281828	0.341313287543328
572.021077180109	0.339634077283792
573.907237197398	0.33777694892133
575.79401480324	0.335730993655909
577.681411467178	0.33349885433903
579.569428658758	0.331056247154045
581.458067847523	0.32841580927207
583.34733050302	0.325592681099288
585.237218094792	0.322590117390441
587.127732092383	0.319454126996261
589.018873965339	0.31622449722588
590.910645183204	0.312906621401309
592.803047215523	0.309487310735948
594.69608153184	0.305991706694031
596.589749601699	0.302439586889781
598.484052894646	0.298808346082027
600.378992880224	0.295122259065064
602.274571027979	0.291411180987629
604.170788807455	0.287676775469414
606.067647688197	0.283937482318966
607.965149139748	0.280221696742938
609.863294631655	0.276508092816239
611.76208563346	0.272804454687596
613.66152361471	0.269131001615529
615.561610044948	0.265507384813635
617.462346393719	0.261939669678146
619.363734130568	0.258419228364496
621.265774725039	0.254934738656834
623.168469646677	0.251525093109437
625.071820365026	0.24815735870626
626.975828349631	0.244846835012431
628.880495070036	0.241592783042951
630.785821995787	0.238381032715534
632.691810596427	0.235246342858778
634.598462341501	0.232152715943817
636.505778700554	0.229109566737513
638.413761143131	0.22608718819113
640.322411138775	0.223144418619173
642.231730157032	0.22024913870313
644.141719667447	0.217429926474221
646.052381139563	0.214675798106743
647.963716042925	0.212006184084645
649.875725847078	0.209418182340454
651.788412021566	0.206888201654245
653.701776035934	0.2044248278152
655.615819359727	0.202014005625792
657.530543462489	0.199675806582779
659.445949813765	0.197368742633935
661.362039883099	0.195093243511769
663.278815140036	0.192837590533271
665.19627705412	0.19068117229371
667.114427094896	0.188553116565142
669.033266731909	0.186478664506423
670.952797434704	0.184466388625134
672.873020672823	0.182503228450383
674.793937915814	0.180581222490282
676.715550633219	0.178742357746175
678.637860294583	0.176987124811394
680.560868369452	0.175227209443453
682.484576327369	0.173501454845979
684.408985637879	0.171834734159117
686.334097770527	0.170166711218977
688.259914194858	0.168611571509784
690.186436380415	0.167107363972763
692.113665796745	0.165590260489749
694.041603913389	0.164083699361602
695.970252199895	0.162569971903923
697.899612125806	0.161166503887262
699.829685160667	0.159850447677448
701.760472774022	0.158437067240156
703.691976435416	0.157134976680997
705.624197614394	0.155942474762719
707.557137780499	0.154759720151211
709.490798403278	0.153559759852181
711.425180952274	0.152358006982592
713.360286897031	0.151100600671831
715.296117707095	0.149978979461192
717.23267485201	0.148846776268546
719.16995980132	0.147655523615167
721.107974024571	0.146586592843824
723.046718991306	0.145561836571094
724.986196171071	0.144596874603633
726.92640703341	0.143698571298896
728.867353047867	0.14289503620611
730.809035683987	0.141905610183262
732.751456411314	0.141030283948874
734.694616699394	0.14033847415749
736.638518017771	0.139473756788567
738.583161835988	0.138682705176788
740.528549623592	0.138078477455809
742.474682850126	0.137514864328234
744.421562985136	0.136750114758844
746.369191498165	0.136036325467373
748.317569858758	0.135308423784124
750.26669953646	0.134989903035537
752.216582000815	0.134586982671285
754.167218721368	0.134276612573074
756.118611167664	0.133809275988152
758.070760809247	0.133598108297288
760.023669115661	0.133544942767511
761.977337556452	NaN
763.931767601164	NaN
765.886960719341	NaN
767.842918380527	NaN
769.799642054269	NaN
771.757133210109	NaN
773.715393317594	NaN
775.674423846266	NaN
777.634226265672	NaN
779.594802045354	NaN
781.556152654859	NaN
783.518279563731	NaN
785.481184241513	NaN
787.444868157751	NaN
789.40933278199	NaN
791.374579583773	NaN
793.340610032646	NaN
795.307425598153	NaN
797.275027749839	NaN
799.243417957247	NaN
801.212597689924	NaN
803.182568417413	NaN
805.153331609259	NaN
807.124888735006	NaN
809.097241264199	NaN
811.070390666383	NaN
813.044338411102	NaN
815.019085967901	NaN
816.994634806324	NaN
818.970986395917	NaN
820.948142206222	NaN
