# Supplementary material for: Editorial Note: The role of 9-O-acetylated glycan receptor moieties in the typhoid toxin binding and intoxication
Source: PLoS Pathog. 2026 Jul 13;22(7):e1014413. doi: 10.1371/journal.ppat.1014413 (PMC13362111; doi:10.1371/journal.ppat.1014413)
Supplement: S1 File — (ZIP) [file ppat.1014413.s001.zip › SPR Data/OpenSPR/2020-01-06--18-59-17--TyT WT 9oac/ResponseData/InjectionAbsorbanceSpectra/stripping_112.07s_Absorbance.csv]

Channel1
WAVELENGTH (nm)	ABSORBANCE
338.804573760023	NaN
340.624675445867	NaN
342.445209557646	NaN
344.266177564905	NaN
346.087580937189	NaN
347.909421144043	NaN
349.731699655011	NaN
351.554417939637	NaN
353.377577467467	NaN
355.201179708045	NaN
357.025226130915	NaN
358.849718205622	NaN
360.67465740171	NaN
362.500045188725	NaN
364.32588303621	NaN
366.152172413711	NaN
367.978914790771	NaN
369.806111636936	NaN
371.63376442175	NaN
373.461874614758	NaN
375.290443685503	NaN
377.119473103532	NaN
378.948964338388	NaN
380.778918859615	NaN
382.609338136759	NaN
384.440223639364	NaN
386.271576836975	0.235253609298033
388.103399199136	0.233140106151699
389.935692195392	0.231137608784748
391.768457295287	0.229578692282546
393.601695968366	0.228247824663275
395.435409684173	0.227110831660277
397.269599912254	0.225813187874015
399.104268122152	0.224474413825519
400.939415783412	0.223106862587394
402.77504436558	0.221294019746251
404.611155338198	0.218873198860149
406.447750170813	0.216086092836837
408.284830332968	0.212909886285334
410.122397294208	0.209648889543241
411.960452524078	0.206480110957456
413.798997492122	0.204145795228642
415.638033667885	0.202641714684639
417.477562520911	0.201850448542998
419.317585520746	0.201556645522653
421.158104136932	0.201576906699046
422.999119839016	0.201768418213533
424.840634096542	0.20201264611774
426.682648379054	0.20225731964868
428.525164156097	0.202473353626897
430.368182897215	0.202678647206212
432.211706071954	0.202855916890891
434.055735149857	0.203009677933285
435.900271600469	0.203139235690199
437.745316893335	0.203269640717844
439.590872497999	0.20340374835787
441.436939884006	0.203517596492725
443.2835205209	0.203619926981154
445.130615878227	0.203716910089219
446.97822742553	0.203842227757836
448.826356632355	0.203979852702058
450.675004968245	0.204121770551668
452.524173902745	0.204297341417489
454.373864905401	0.204522778848654
456.224079445756	0.20477285034587
458.074818993355	0.205110027529813
459.926085017742	0.205517968546661
461.777878988463	0.206049533615245
463.630202375062	0.206688087873947
465.483056647083	0.207477956024692
467.336443274071	0.208406981469377
469.190363725571	0.20950168815145
471.044819471127	0.210820040840764
472.899811980283	0.212358591300407
474.755342722585	0.214195492622642
476.611413167576	0.216330753720956
478.468024784802	0.218854563414279
480.325179043807	0.22191373503027
482.182877414136	0.225610084739279
484.041121365332	0.230041163605999
485.899912366942	0.235260093810247
487.759251888508	0.241263693255937
489.619141399577	0.247668721447966
491.479582369692	0.254220876132134
493.340576268398	0.260706862257221
495.202124565239	0.266972730195243
497.064228729761	0.272904976716691
498.926890231508	0.278481621808102
500.790110540024	0.283686249527889
502.653891124853	0.288552727829253
504.518233455542	0.293161098733088
506.383139001633	0.297530432394116
508.248609232672	0.30167810408351
510.114645618203	0.305569874688769
511.981249627771	0.309212187063555
513.84842273092	0.312557947563654
515.716166397195	0.315614018452757
517.584482096141	0.318450718961799
519.453371297302	0.32102002266808
521.322835470223	0.32341575705326
523.192876084447	0.3256432158287
525.063494609521	0.327689227595994
526.934692514988	0.329564820476469
528.806471270393	0.331273980609172
530.67883234528	0.332797740440994
532.551777209195	0.334171536006758
534.425307331681	0.335440885648631
536.299424182283	0.336561329520271
538.174129230547	0.337554153721944
540.049423946016	0.338441037151174
541.925309798234	0.339236821106013
543.801788256748	0.339923691019766
545.6788607911	0.340522015824653
547.556528870837	0.340995458382162
549.434793965501	0.341350171275084
551.313657544639	0.34153974506182
553.193121077794	0.341581933208021
555.07318603451	0.341458336911603
556.953853884334	0.341154803005986
558.835126096809	0.340627687397088
560.717004141479	0.339879934295022
562.59948948789	0.338916409627651
564.482583605586	0.337750081401169
566.366287964111	0.336416952361406
568.25060403301	0.334900597525302
570.135533281828	0.333223961127718
572.021077180109	0.331389106132455
573.907237197398	0.329382972332706
575.79401480324	0.327198494515344
577.681411467178	0.324837974937594
579.569428658758	0.322277801074973
581.458067847523	0.3195336839397
583.34733050302	0.316622319379899
585.237218094792	0.313545100017858
587.127732092383	0.310347335215053
589.018873965339	0.30706739607935
590.910645183204	0.303712745100429
592.803047215523	0.300270628849817
594.69608153184	0.296762143411833
596.589749601699	0.293209803152445
598.484052894646	0.289588277445741
600.378992880224	0.285925364582878
602.274571027979	0.282245861268496
604.170788807455	0.278551206349873
606.067647688197	0.274861877635189
607.965149139748	0.271205563091525
609.863294631655	0.267561066517637
611.76208563346	0.263929729226005
613.66152361471	0.26033971087273
615.561610044948	0.25680149260573
617.462346393719	0.253325496560639
619.363734130568	0.24989952822842
621.265774725039	0.246513918577359
623.168469646677	0.243202019905327
625.071820365026	0.239937252484886
626.975828349631	0.236732044305521
628.880495070036	0.233583113980282
630.785821995787	0.230480136976697
632.691810596427	0.227457895798751
634.598462341501	0.224475029051073
636.505778700554	0.221541091513279
638.413761143131	0.218629651311034
640.322411138775	0.215794563512034
642.231730157032	0.213007501878762
644.141719667447	0.2102951939644
646.052381139563	0.207647472743726
647.963716042925	0.205076094482381
649.875725847078	0.202585112683052
651.788412021566	0.200148835004031
653.701776035934	0.197782042394628
655.615819359727	0.195464734472848
657.530543462489	0.19321987264293
659.445949813765	0.19100290311954
661.362039883099	0.188813016553061
663.278815140036	0.186645281986712
665.19627705412	0.184572715193009
667.114427094896	0.18252914056322
669.033266731909	0.180531440712079
670.952797434704	0.17859515747618
672.873020672823	0.176709071725821
674.793937915814	0.1748637200397
676.715550633219	0.173090758853542
678.637860294583	0.1714015185353
680.560868369452	0.169711612071136
682.484576327369	0.168055708280529
684.408985637879	0.166459454386279
686.334097770527	0.164854784891131
688.259914194858	0.163356925703335
690.186436380415	0.161907821264598
692.113665796745	0.160434000713455
694.041603913389	0.158977768447485
695.970252199895	0.157506959912409
697.899612125806	0.156146407917741
699.829685160667	0.154875655349833
701.760472774022	0.153510873243326
703.691976435416	0.152241153805471
705.624197614394	0.151081876325981
707.557137780499	0.149939749625105
709.490798403278	0.148763191049805
711.425180952274	0.147576392255538
713.360286897031	0.146335031735266
715.296117707095	0.145247021720781
717.23267485201	0.144134737126809
719.16995980132	0.142977627526532
721.107974024571	0.141915439269294
723.046718991306	0.140914268645258
724.986196171071	0.139971833895541
726.92640703341	0.139095791800838
728.867353047867	0.138297386717346
730.809035683987	0.137332291718131
732.751456411314	0.136426557452333
734.694616699394	0.13572334954372
736.638518017771	0.134862793388516
738.583161835988	0.134075949180312
740.528549623592	0.133492665738161
742.474682850126	0.132934681559404
744.421562985136	0.132155361555321
746.369191498165	0.131455325349611
748.317569858758	0.130800688293292
750.26669953646	0.130497413544259
752.216582000815	0.130080441822291
754.167218721368	0.129767266694577
756.118611167664	0.129297576703683
758.070760809247	0.129085616490565
760.023669115661	0.12901257123514
761.977337556452	NaN
763.931767601164	NaN
765.886960719341	NaN
767.842918380527	NaN
769.799642054269	NaN
771.757133210109	NaN
773.715393317594	NaN
775.674423846266	NaN
777.634226265672	NaN
779.594802045354	NaN
781.556152654859	NaN
783.518279563731	NaN
785.481184241513	NaN
787.444868157751	NaN
789.40933278199	NaN
791.374579583773	NaN
793.340610032646	NaN
795.307425598153	NaN
797.275027749839	NaN
799.243417957247	NaN
801.212597689924	NaN
803.182568417413	NaN
805.153331609259	NaN
807.124888735006	NaN
809.097241264199	NaN
811.070390666383	NaN
813.044338411102	NaN
815.019085967901	NaN
816.994634806324	NaN
818.970986395917	NaN
820.948142206222	NaN
