# Supplementary material for: Editorial Note: The role of 9-O-acetylated glycan receptor moieties in the typhoid toxin binding and intoxication
Source: PLoS Pathog. 2026 Jul 13;22(7):e1014413. doi: 10.1371/journal.ppat.1014413 (PMC13362111; doi:10.1371/journal.ppat.1014413)
Supplement: S1 File — (ZIP) [file ppat.1014413.s001.zip › SPR Data/OpenSPR/2020-01-06--18-59-17--TyT WT 9oac/ResponseData/InjectionAbsorbanceSpectra/TyT WT_743.16s_Absorbance.csv]

Channel1
WAVELENGTH (nm)	ABSORBANCE
338.804573760023	NaN
340.624675445867	NaN
342.445209557646	NaN
344.266177564905	NaN
346.087580937189	NaN
347.909421144043	NaN
349.731699655011	NaN
351.554417939637	NaN
353.377577467467	NaN
355.201179708045	NaN
357.025226130915	NaN
358.849718205622	NaN
360.67465740171	NaN
362.500045188725	NaN
364.32588303621	NaN
366.152172413711	NaN
367.978914790771	NaN
369.806111636936	NaN
371.63376442175	NaN
373.461874614758	NaN
375.290443685503	NaN
377.119473103532	NaN
378.948964338388	NaN
380.778918859615	NaN
382.609338136759	NaN
384.440223639364	NaN
386.271576836975	0.234993622672021
388.103399199136	0.232982253340842
389.935692195392	0.231120652078508
391.768457295287	0.229622001934138
393.601695968366	0.228323473979445
395.435409684173	0.227229512405071
397.269599912254	0.225955472621145
399.104268122152	0.224627477488848
400.939415783412	0.223243988314012
402.77504436558	0.221428157669383
404.611155338198	0.218994985879399
406.447750170813	0.216196454028756
408.284830332968	0.213012081102915
410.122397294208	0.209741499287233
411.960452524078	0.206571439859462
413.798997492122	0.204244732704696
415.638033667885	0.202752445974309
417.477562520911	0.201971881423706
419.317585520746	0.201693439586616
421.158104136932	0.201733171726124
422.999119839016	0.201938505755988
424.840634096542	0.20219471122219
426.682648379054	0.202446766977662
428.525164156097	0.202673459571075
430.368182897215	0.202886388068262
432.211706071954	0.203067985939618
434.055735149857	0.203229048992143
435.900271600469	0.203363679200307
437.745316893335	0.203498927455343
439.590872497999	0.203637571498591
441.436939884006	0.203753622290215
443.2835205209	0.203858833531434
445.130615878227	0.203959729512801
446.97822742553	0.204089855356816
448.826356632355	0.204230179743284
450.675004968245	0.204375942911024
452.524173902745	0.204553275441849
454.373864905401	0.204780355932933
456.224079445756	0.205032660842964
458.074818993355	0.205373146451223
459.926085017742	0.205783150148869
461.777878988463	0.206317655800446
463.630202375062	0.206962038490115
465.483056647083	0.207756413641289
467.336443274071	0.208690834772065
469.190363725571	0.209790964856008
471.044819471127	0.211117192773516
472.899811980283	0.212664592971285
474.755342722585	0.214512186762806
476.611413167576	0.216660285526528
478.468024784802	0.219198998151386
480.325179043807	0.222276045767912
482.182877414136	0.225993952911387
484.041121365332	0.230447359425888
485.899912366942	0.235692640669618
487.759251888508	0.241721174037396
489.619141399577	0.248144578280585
491.479582369692	0.254710700328564
493.340576268398	0.261208123485145
495.202124565239	0.26747731972171
497.064228729761	0.273403930894086
498.926890231508	0.278971067999452
500.790110540024	0.284165478378573
502.653891124853	0.289018607011448
504.518233455542	0.293608496651178
506.383139001633	0.297956345912151
508.248609232672	0.302082545977973
510.114645618203	0.305945750678425
511.981249627771	0.309557302248234
513.84842273092	0.312869881244382
515.716166397195	0.315888591119471
517.584482096141	0.318687279096508
519.453371297302	0.321215962247859
521.322835470223	0.323569131462606
523.192876084447	0.325751824890725
525.063494609521	0.327750933405755
526.934692514988	0.329577975013436
528.806471270393	0.331237977185122
530.67883234528	0.332712608131603
532.551777209195	0.334033142132832
534.425307331681	0.335246614672196
536.299424182283	0.336311772512055
538.174129230547	0.337246734979309
540.049423946016	0.338075063090499
541.925309798234	0.338810131725895
543.801788256748	0.339437523814069
545.6788607911	0.339974597096763
547.556528870837	0.340385017087782
549.434793965501	0.340676525646821
551.313657544639	0.340803101053649
553.193121077794	0.340781894513506
555.07318603451	0.340595148567501
556.953853884334	0.340227026476552
558.835126096809	0.339634794579135
560.717004141479	0.33882310930731
562.59948948789	0.337793413318258
564.482583605586	0.336563852725924
566.366287964111	0.335168812218307
568.25060403301	0.333594560957095
570.135533281828	0.331859396739076
572.021077180109	0.329966267732688
573.907237197398	0.327906515735553
575.79401480324	0.325669831852998
577.681411467178	0.323257369097131
579.569428658758	0.320651514170742
581.458067847523	0.317862177388495
583.34733050302	0.314908804406133
585.237218094792	0.31179508749241
587.127732092383	0.308562688096647
589.018873965339	0.305252802362547
590.910645183204	0.301869854662887
592.803047215523	0.298402788959615
594.69608153184	0.294874927334
596.589749601699	0.29130680610774
598.484052894646	0.287670870568789
600.378992880224	0.283997469185356
602.274571027979	0.280313581182271
604.170788807455	0.276618022279174
606.067647688197	0.272932462576778
607.965149139748	0.269278738732865
609.863294631655	0.265640726279458
611.76208563346	0.262019857620376
613.66152361471	0.258440979859372
615.561610044948	0.254918342182364
617.462346393719	0.25145778553557
619.363734130568	0.248050815224212
621.265774725039	0.244684523947325
623.168469646677	0.241398425262571
625.071820365026	0.238159399190652
626.975828349631	0.234979246292558
628.880495070036	0.231855745860821
630.785821995787	0.228780824171797
632.691810596427	0.225782807132442
634.598462341501	0.222828204836875
636.505778700554	0.219923712492434
638.413761143131	0.217042414576791
640.322411138775	0.214240466811187
642.231730157032	0.21148450063025
644.141719667447	0.208806416579971
646.052381139563	0.206188621369087
647.963716042925	0.203649443022112
649.875725847078	0.201192054941189
651.788412021566	0.198786693344003
653.701776035934	0.196449133987392
655.615819359727	0.194163057772873
657.530543462489	0.191944199790993
659.445949813765	0.189758109057638
661.362039883099	0.187599832681744
663.278815140036	0.185457603531286
665.19627705412	0.183415440536684
667.114427094896	0.181401316234052
669.033266731909	0.179432834900688
670.952797434704	0.177526441520592
672.873020672823	0.175661153558714
674.793937915814	0.173839969153058
676.715550633219	0.172100112602931
678.637860294583	0.170444096692256
680.560868369452	0.168774154896807
682.484576327369	0.167145285296013
684.408985637879	0.16556776151062
686.334097770527	0.163988484706382
688.259914194858	0.162519482311473
690.186436380415	0.161096644595918
692.113665796745	0.159651771220418
694.041603913389	0.158225606020291
695.970252199895	0.156784282982511
697.899612125806	0.155451847164089
699.829685160667	0.154202881659906
701.760472774022	0.15285076605405
703.691976435416	0.151601057569821
705.624197614394	0.150473363861975
707.557137780499	0.149353239140859
709.490798403278	0.148190727404362
711.425180952274	0.147033797894209
713.360286897031	0.145817571339407
715.296117707095	0.144740727199413
717.23267485201	0.143635380091732
719.16995980132	0.142477452724281
721.107974024571	0.141448136626053
723.046718991306	0.14045093498111
724.986196171071	0.139512315492221
726.92640703341	0.138622681627247
728.867353047867	0.13783256792543
730.809035683987	0.136869490285677
732.751456411314	0.135993719390393
734.694616699394	0.135291720879199
736.638518017771	0.134427037582158
738.583161835988	0.133645255561456
740.528549623592	0.133060506608411
742.474682850126	0.132502180977741
744.421562985136	0.1317388224757
746.369191498165	0.131022014650911
748.317569858758	0.130356744489297
750.26669953646	0.130024260183739
752.216582000815	0.129641390689403
754.167218721368	0.12932610078079
756.118611167664	0.128838700750936
758.070760809247	0.128573691901069
760.023669115661	0.128463412232506
761.977337556452	NaN
763.931767601164	NaN
765.886960719341	NaN
767.842918380527	NaN
769.799642054269	NaN
771.757133210109	NaN
773.715393317594	NaN
775.674423846266	NaN
777.634226265672	NaN
779.594802045354	NaN
781.556152654859	NaN
783.518279563731	NaN
785.481184241513	NaN
787.444868157751	NaN
789.40933278199	NaN
791.374579583773	NaN
793.340610032646	NaN
795.307425598153	NaN
797.275027749839	NaN
799.243417957247	NaN
801.212597689924	NaN
803.182568417413	NaN
805.153331609259	NaN
807.124888735006	NaN
809.097241264199	NaN
811.070390666383	NaN
813.044338411102	NaN
815.019085967901	NaN
816.994634806324	NaN
818.970986395917	NaN
820.948142206222	NaN
