# Supplementary material for: Editorial Note: The role of 9-O-acetylated glycan receptor moieties in the typhoid toxin binding and intoxication
Source: PLoS Pathog. 2026 Jul 13;22(7):e1014413. doi: 10.1371/journal.ppat.1014413 (PMC13362111; doi:10.1371/journal.ppat.1014413)
Supplement: S1 File — (ZIP) [file ppat.1014413.s001.zip › SPR Data/OpenSPR/2020-01-06--18-59-17--TyT WT 9oac/ResponseData/Test_Results.csv]

TIME	CH1
14.59	552.282327664056
14.7	552.282386041484
14.8	552.282444418912
14.91	552.282416406538
15.01	552.282388394165
15.11	552.282360381791
15.21	552.28227399199
15.32	552.28218760219
15.42	552.282101212389
15.52	552.282014822588
15.63	552.281566246243
15.73	552.281117669898
15.83	552.280669093554
15.93	552.28030690701
16.04	552.279944720466
16.14	552.279582533923
16.24	552.279220347379
16.35	552.279424677599
16.45	552.27962900782
16.56	552.27983333804
16.66	552.280399854804
16.76	552.280966371568
16.86	552.281532888332
16.97	552.282099405096
17.07	552.282675573239
17.17	552.283251741382
17.28	552.283827909525
17.38	552.283837560904
17.48	552.283847212283
17.59	552.283856863662
17.69	552.283866515041
17.8	552.28387616642
17.9	552.283852184211
18.01	552.283828202002
18.11	552.283794568414
18.21	552.283760934826
18.31	552.283727301238
18.42	552.28369366765
18.52	552.283660034062
18.62	552.283613957766
18.73	552.283567881469
18.83	552.283521805173
18.94	552.283509362464
19.04	552.283496919756
19.14	552.283484477047
19.25	552.283472034339
19.35	552.283328261124
19.46	552.28318448791
19.56	552.283040714696
19.67	552.28290938419
19.77	552.282778053684
19.87	552.282646723179
19.97	552.282515392673
20.07	552.282504311755
20.18	552.282493230836
20.28	552.282482149918
20.39	552.282602399506
20.49	552.282722649093
20.59	552.282842898681
20.7	552.282963148268
20.8	552.283189685175
20.9	552.283416222081
21	552.283642758988
21.11	552.283749046307
21.21	552.283855333626
21.31	552.283961620945
21.42	552.284067908264
21.52	552.284292731656
21.62	552.284517555049
21.72	552.284742378441
21.83	552.284860914515
21.93	552.284979450588
22.03	552.285097986662
22.14	552.285216522735
22.24	552.285335058808
22.34	552.285308379479
22.45	552.28528170015
22.55	552.285136484747
22.65	552.284991269344
22.75	552.284846053942
22.85	552.284700838539
22.96	552.284555623136
23.06	552.284610656951
23.51	552.284665690765
23.61	552.284720724579
23.72	552.284920973796
23.82	552.285082794073
23.92	552.28524461435
24.02	552.285406434627
24.12	552.285568254904
24.22	552.285730075181
24.33	552.285891895458
24.43	552.285853466518
24.54	552.285706609083
24.64	552.285559751649
24.74	552.285412894215
24.84	552.285304465721
24.95	552.285196037226
25.05	552.285087608732
25.15	552.284979180238
25.26	552.284441980999
25.36	552.283904781761
25.46	552.283367582522
25.56	552.282938811778
25.67	552.282510041033
25.77	552.282081270289
25.87	552.281652499544
25.97	552.282021315655
26.08	552.282390131766
26.18	552.282758947877
26.28	552.283556534732
26.38	552.284354121587
26.48	552.285151708442
26.58	552.285949295297
26.69	552.286746882153
26.79	552.287339817239
26.89	552.287932752326
27	552.287728100558
27.1	552.28752344879
27.2	552.287318797021
27.3	552.287114145253
27.4	552.286909493485
27.51	552.286558898287
27.61	552.286208303089
27.72	552.28585770789
27.82	552.285711764461
27.93	552.285565821031
28.03	552.285419877601
28.13	552.285273934171
28.23	552.28518712519
28.33	552.28510031621
28.44	552.285013507229
28.54	552.285072641678
28.64	552.285131776127
28.75	552.285190910576
28.85	552.285250045025
28.95	552.285198326023
29.05	552.285146607022
29.16	552.28509488802
29.26	552.284984034569
29.37	552.284873181118
29.47	552.284762327668
29.57	552.284651474217
29.68	552.284540620766
29.78	552.284327202839
29.89	552.284113784913
29.99	552.284011220436
30.09	552.28390865596
30.19	552.283806091484
30.3	552.283703527008
30.4	552.283600962532
30.5	552.283674282969
30.6	552.283747603406
30.71	552.283820923842
30.81	552.283996808755
30.92	552.284172693668
31.02	552.284348578581
31.12	552.284524463494
31.22	552.284521887399
31.33	552.284519311303
31.43	552.284516735208
31.53	552.284338274199
31.64	552.284159813191
31.74	552.283981352182
31.84	552.283802891174
31.94	552.28373425643
32.05	552.283665621686
32.15	552.283596986942
32.25	552.283706813206
32.36	552.283816639471
32.46	552.283926465735
32.57	552.284036292
32.67	552.284327935663
32.77	552.284619579326
32.88	552.284911222989
32.98	552.285093040388
33.08	552.285274857787
33.18	552.285456675186
33.28	552.285638492584
33.38	552.285820309983
33.49	552.285856291723
33.59	552.285892273462
33.69	552.285746437804
33.79	552.285600602145
33.9	552.285454766486
34	552.285308930827
34.11	552.285163095168
34.21	552.285052977294
34.31	552.28494285942
34.42	552.284832741546
34.52	552.284868459332
34.62	552.284904177117
34.72	552.284939894902
34.83	552.284975612687
34.93	552.285071645033
35.03	552.285167677379
35.14	552.285263709724
35.24	552.285324024285
35.34	552.285384338845
35.45	552.285444653405
35.55	552.285504967966
35.65	552.285706880271
35.76	552.285908792577
35.86	552.286110704883
35.96	552.286252302628
36.06	552.286393900373
36.16	552.286535498119
36.27	552.286677095864
36.37	552.286785281512
36.47	552.28689346716
36.58	552.287001652808
36.68	552.286968240711
36.78	552.286934828613
36.88	552.286901416516
36.99	552.286868004419
37.09	552.286834592321
37.19	552.286623829257
37.3	552.286413066192
37.4	552.286235715225
37.5	552.286058364258
37.61	552.285881013291
37.71	552.285703662323
37.81	552.285526311356
37.92	552.285543573399
38.02	552.285560835442
38.12	552.285578097484
38.22	552.285772710494
38.32	552.285967323504
38.43	552.286161936513
38.53	552.286356549523
38.63	552.286354664927
38.74	552.28635278033
38.84	552.286350895734
38.94	552.286154398128
39.04	552.285957900522
39.14	552.285761402916
39.24	552.285564905309
39.35	552.285489175276
39.45	552.285413445242
39.55	552.285337715208
39.65	552.28545848278
39.76	552.285579250353
39.86	552.285700017925
39.96	552.285820785497
40.06	552.285941553069
40.17	552.286138024077
40.27	552.286334495085
40.38	552.286410198521
40.48	552.286485901956
40.58	552.286561605392
40.68	552.286637308827
40.79	552.286713012263
40.89	552.286224322867
40.99	552.285735633471
41.09	552.285246944075
41.2	552.284682551244
41.3	552.284118158413
41.4	552.283553765581
41.51	552.28298937275
41.61	552.282648243389
41.71	552.282307114028
41.81	552.281965984667
41.91	552.282189248137
42.02	552.282412511607
42.12	552.282635775078
42.22	552.282859038548
42.32	552.282868667611
42.42	552.282878296674
42.53	552.282887925737
42.63	552.28267429133
42.73	552.282460656922
42.84	552.282247022515
42.94	552.282033388107
43.04	552.282310697336
43.15	552.282588006566
43.25	552.282865315795
43.35	552.283356259431
43.45	552.283847203067
43.55	552.284338146704
43.65	552.28482909034
43.75	552.285320033977
43.86	552.285696396057
43.96	552.286072758137
44.06	552.28595817658
44.16	552.285843595024
44.27	552.285729013468
44.37	552.285614431912
44.48	552.285499850355
44.58	552.285316110496
44.69	552.285132370637
44.79	552.284948630778
44.9	552.284879472475
45	552.284810314172
45.1	552.284741155869
45.2	552.284671997566
45.31	552.285010761299
45.41	552.285349525032
45.52	552.285688288765
45.62	552.286096210801
45.73	552.286504132836
45.83	552.286912054872
45.93	552.287319976908
46.03	552.287773006315
46.14	552.288226035722
46.24	552.28867906513
46.34	552.288724172501
46.45	552.288769279873
46.55	552.288814387245
46.65	552.288859494616
46.75	552.288299866824
46.86	552.287740239031
46.96	552.287180611239
47.06	552.286575876075
47.16	552.285971140911
47.27	552.285366405747
47.37	552.284761670583
47.47	552.284156935419
47.74	552.284265341074
48.12	552.284373746729
48.22	552.285104406496
48.34	552.285835066262
48.44	552.286565726029
48.54	552.287296385796
48.64	552.288027045562
48.75	552.288757705329
48.92	552.289488365096
49.02	552.289640870311
49.13	552.289080234707
49.23	552.288519599103
49.33	552.287941444551
49.44	552.287363289999
49.54	552.286785135447
49.64	552.286206980895
49.74	552.285746396457
49.84	552.285285812018
49.95	552.28482522758
50.05	552.284942797694
50.15	552.285060367808
50.26	552.285177937922
50.36	552.285295508035
50.47	552.285451480703
50.57	552.28560745337
50.67	552.285763426038
50.84	552.285801828592
50.94	552.285840231145
51.05	552.285878633699
51.15	552.285917036253
51.25	552.285998593349
51.35	552.286080150446
51.45	552.286161707543
51.56	552.286204862086
51.66	552.286248016629
51.77	552.286291171172
51.93	552.286334325716
52.03	552.286506945362
52.13	552.286679565008
52.24	552.286852184654
52.34	552.286981649757
52.44	552.287111114861
52.54	552.287240579964
52.64	552.287370045067
52.74	552.287490249446
52.85	552.287610453825
52.95	552.287730658203
53.06	552.287721397479
53.16	552.287712136755
53.27	552.287702876031
53.37	552.287693615306
53.47	552.287706237069
53.57	552.287718858832
53.68	552.287731480594
53.84	552.287753363081
53.95	552.287775245568
54.06	552.287797128055
54.16	552.287819010542
54.26	552.288103065315
54.36	552.288387120089
54.47	552.288671174862
54.57	552.288933347149
54.67	552.289195519435
54.83	552.289457691722
54.94	552.29063472656
55.04	552.291811761397
55.14	552.292988796235
55.24	552.294165831072
55.34	552.295080693623
55.44	552.295995556174
55.55	552.296910418725
55.65	552.297825281276
55.75	552.302226731616
55.85	552.306628181955
55.96	552.310114769744
56.06	552.313601357533
56.16	552.317087945321
56.27	552.32057453311
56.37	552.324061120898
56.47	552.329520586825
56.58	552.334980052751
56.68	552.340439518677
56.84	552.342412396815
56.94	552.344385274953
57.04	552.34635815309
57.14	552.348331031228
57.25	552.349761892488
57.35	552.351192753747
57.45	552.352623615007
57.56	552.352081598129
57.66	552.351539581251
57.76	552.350997564373
57.87	552.350455547495
57.97	552.345575866214
58.07	552.340696184933
58.17	552.335816503651
58.27	552.331478839248
58.38	552.327141174845
58.48	552.322803510442
58.58	552.318465846039
58.69	552.304991437356
58.84	552.291517028673
58.97	552.27804261999
59.07	552.268905875711
59.17	552.259769131432
59.27	552.250632387152
59.38	552.224136078122
59.48	552.197639769091
59.59	552.17114346006
59.69	552.14464715103
59.84	552.127287586278
59.94	552.109928021527
60.04	552.092568456776
60.15	552.052073189672
60.25	552.011577922568
60.36	551.971082655465
60.46	551.947946953112
60.56	551.92481125076
60.66	551.901675548407
60.77	551.878539846055
60.88	551.826574297067
60.98	551.774608748078
61.08	551.72264319909
61.18	551.693813352454
61.28	551.664983505818
61.39	551.636153659182
61.49	551.607323812546
61.6	551.547192790809
61.7	551.487061769072
61.84	551.426930747335
61.94	551.395629572234
62.05	551.364328397132
62.15	551.333027222031
62.25	551.30172604693
62.35	551.23875166587
62.45	551.175777284809
62.56	551.112802903749
62.66	551.081129697789
62.76	551.04945649183
62.86	551.017783285871
62.97	550.986110079911
63.07	550.954436873952
63.17	550.893953580249
63.27	550.833470286546
63.38	550.804660198802
63.48	550.775850111058
63.58	550.747040023314
63.69	550.71822993557
63.83	550.663712789875
63.94	550.609195644179
64.04	550.554678498484
64.14	550.500161352788
64.24	550.474454294837
64.35	550.448747236885
64.5	550.423040178933
64.6	550.376204805724
64.7	550.329369432515
64.84	550.282534059306
64.95	550.261405744049
65.05	550.240277428792
65.15	550.219149113535
65.25	550.198020798278
65.35	550.159703999984
65.45	550.121387201691
65.56	550.083070403397
65.66	550.065881920361
65.76	550.048693437325
65.93	550.031504954288
66.03	550.014316471252
66.14	549.983203124129
66.24	549.952089777007
66.34	549.920976429884
66.44	549.907051565798
66.55	549.893126701712
66.65	549.879201837625
66.75	549.865276973539
66.85	549.840920149295
66.95	549.816563325051
67.06	549.792206500806
67.16	549.781774540648
67.26	549.77134258049
67.36	549.760910620332
67.46	549.750478660174
67.57	549.73213123744
67.67	549.713783814705
67.77	549.695436391971
67.94	549.687520929395
68.04	549.679605466818
68.14	549.671690004242
68.24	549.663774541666
68.35	549.649250405389
68.45	549.634726269113
68.55	549.620202132836
68.65	549.613593459135
68.76	549.606984785435
68.86	549.600376111735
68.96	549.593767438035
69.07	549.58274216293
69.18	549.571716887826
69.28	549.560691612722
69.38	549.556275011318
69.48	549.551858409914
69.58	549.54744180851
69.69	549.543025207106
69.84	549.534590309536
69.94	549.526155411965
70.05	549.517720514395
70.15	549.513702218228
70.25	549.509683922061
70.35	549.505665625894
70.45	549.501647329728
70.55	549.494773835289
70.66	549.48790034085
70.76	549.481026846411
70.87	549.478171648139
70.97	549.475316449867
71.07	549.472461251595
71.18	549.469606053323
71.28	549.464798420296
71.38	549.45999078727
71.49	549.455183154244
71.59	549.45323071949
71.69	549.451278284736
71.84	549.449325849981
71.95	549.447373415227
72.05	549.443455498747
72.15	549.439537582267
72.26	549.435619665787
72.36	549.433654184061
72.46	549.431688702334
72.57	549.429723220608
72.67	549.427757738882
72.77	549.423577576617
72.87	549.419397414351
72.99	549.415217252086
73.09	549.413002571546
73.19	549.410787891007
73.3	549.408573210468
73.4	549.406358529928
73.51	549.403106066837
73.61	549.399853603746
73.71	549.396601140654
73.84	549.395563358102
73.94	549.39452557555
74.04	549.393487792998
74.15	549.392450010446
74.25	549.390301409199
74.36	549.388152807953
74.46	549.386004206706
74.56	549.384893388012
74.66	549.383782569317
74.77	549.382671750623
74.93	549.381560931929
75.03	549.379194719706
75.14	549.376828507483
75.24	549.37446229526
75.34	549.373206901732
75.45	549.371951508204
75.55	549.370696114675
75.65	549.369440721147
75.75	549.367370831574
75.85	549.365300942001
75.96	549.363231052428
76.06	549.362416556384
76.17	549.361602060339
76.27	549.360787564294
76.37	549.35997306825
76.47	549.358158017551
76.58	549.356342966853
76.68	549.354527916155
76.84	549.353527361501
76.95	549.352526806847
77.05	549.351526252193
77.16	549.350525697539
77.26	549.348572789049
77.36	549.346619880559
77.46	549.344666972068
77.57	549.343714618232
77.67	549.342762264396
77.77	549.34180991056
77.93	549.340165430214
78.03	549.338520949868
78.14	549.336876469523
78.24	549.335231989177
78.34	549.334539862668
78.44	549.333847736158
78.54	549.333155609649
78.65	549.332463483139
78.75	549.331175232291
78.85	549.329886981443
78.95	549.329290857105
79.05	549.328694732766
79.16	549.328098608427
79.26	549.327502484089
79.36	549.32690635975
79.46	549.325240483414
79.57	549.323574607079
79.67	549.321908730743
79.83	549.320838978746
79.94	549.319769226749
80.04	549.318699474752
80.15	549.317052900684
80.25	549.315406326615
80.35	549.313759752547
80.45	549.312113178478
80.56	549.311536356407
80.66	549.310959534335
80.76	549.310382712264
80.93	549.309422301423
81.03	549.308461890583
81.14	549.307501479743
81.24	549.307117890974
81.34	549.306734302205
81.44	549.306350713436
81.55	549.305967124667
81.65	549.304764494086
81.75	549.303561863505
81.87	549.302359232925
81.97	549.301540191113
82.07	549.300721149301
82.18	549.299902107489
82.28	549.299083065678
82.39	549.297507793692
82.49	549.295932521707
82.59	549.294357249722
82.7	549.293601019549
82.83	549.292844789376
82.94	549.292088559202
83.04	549.291332329029
83.14	549.29033782964
83.24	549.289343330252
83.35	549.288348830864
83.45	549.288110561649
83.55	549.287872292434
83.65	549.287634023219
83.76	549.287395754004
83.86	549.286269165797
83.96	549.28514257759
84.07	549.284015989384
84.17	549.283127670392
84.27	549.282239351401
84.37	549.281351032409
84.48	549.280462713417
84.58	549.279574394426
84.68	549.278232371381
84.84	549.276890348337
84.94	549.276436644285
85.05	549.275982940232
85.15	549.275529236179
85.25	549.275075532126
85.36	549.274334535602
85.46	549.273593539077
85.56	549.272852542552
85.66	549.272111546028
85.76	549.271824253556
85.87	549.271536961084
86.03	549.271249668612
86.14	549.270109401923
86.24	549.268969135234
86.34	549.267828868546
86.44	549.266975894329
86.55	549.266122920112
86.65	549.265269945896
86.75	549.264416971679
86.85	549.262920793171
86.95	549.261424614663
87.06	549.259928436155
87.16	549.259285231863
87.27	549.258642027572
87.37	549.25799882328
87.48	549.257355618989
87.58	549.256175499945
87.68	549.254995380902
87.84	549.253815261858
87.94	549.253278347106
88.04	549.252741432354
88.14	549.252204517603
88.25	549.251667602851
88.35	549.250862586106
88.45	549.250057569362
88.55	549.249252552618
88.65	549.248984450626
88.75	549.248716348633
88.85	549.248448246641
88.96	549.248180144649
89.06	549.247379267224
89.16	549.246578389798
89.27	549.245777512373
89.37	549.24524473694
89.48	549.244711961507
89.58	549.244179186074
89.68	549.243646410641
89.84	549.242250919573
89.94	549.240855428505
90.04	549.239459937437
90.15	549.238597221802
90.25	549.237734506168
90.35	549.236871790533
90.45	549.236009074898
90.56	549.233819566887
90.66	549.231630058876
90.76	549.229440550865
90.86	549.228113758489
90.96	549.226786966114
91.07	549.225460173738
91.17	549.224133381362
91.28	549.221564769226
91.38	549.218996157091
91.48	549.216427544956
91.59	549.215185725196
91.69	549.213943905437
91.84	549.212702085677
91.94	549.211460265918
92.04	549.208545292463
92.14	549.205630319009
92.24	549.202715345554
92.35	549.201042191859
92.45	549.199369038163
92.55	549.197695884468
92.65	549.196022730773
92.75	549.193354962166
92.85	549.19068719356
92.96	549.188019424954
93.06	549.187024810043
93.16	549.186030195132
93.27	549.185035580221
93.37	549.18404096531
93.47	549.1830463504
93.58	549.182999008076
93.68	549.182951665752
93.85	549.183898938339
93.95	549.184846210927
94.05	549.185793483514
94.16	549.186740756101
94.26	549.192142362388
94.36	549.197543968675
94.46	549.202945574962
94.56	549.208347181248
94.66	549.212801514948
94.76	549.217255848648
94.87	549.221710182347
94.97	549.226164516047
95.07	549.236150059057
95.18	549.246135602066
95.28	549.251666811376
95.39	549.257198020687
95.49	549.262729229997
95.59	549.268260439307
95.7	549.273791648617
95.84	549.284204013014
95.94	549.294616377412
96.04	549.305028741808
96.14	549.309909896895
96.24	549.314791051982
96.35	549.319672207069
96.45	549.324553362156
96.56	549.332565176155
96.66	549.340576990154
96.76	549.348588804154
96.87	549.351719463067
96.97	549.354850121979
97.07	549.357980780892
97.17	549.361111439804
97.27	549.365836200055
97.37	549.370560960306
97.48	549.375285720557
97.58	549.376879821896
97.69	549.378473923234
97.85	549.380068024573
97.95	549.381662125911
98.05	549.384025443738
98.15	549.386388761565
98.25	549.388752079392
98.36	549.389521295881
98.46	549.39029051237
98.56	549.391059728859
98.67	549.391828945348
98.77	549.393014054552
98.87	549.394199163756
98.98	549.39538427296
99.08	549.395800165676
99.19	549.396216058391
99.29	549.396631951107
99.39	549.397047843822
99.5	549.397490485791
99.6	549.397933127761
99.7	549.39837576973
99.84	549.398402518984
99.94	549.398429268237
100.04	549.398456017491
100.15	549.398482766745
100.25	549.398114120701
100.35	549.397745474657
100.46	549.397376828612
100.56	549.396981433314
100.67	549.396586038016
100.77	549.396190642718
100.87	549.39579524742
100.98	549.395292543079
101.08	549.394789838738
101.18	549.394287134398
101.28	549.394179825355
101.39	549.394072516312
101.49	549.39396520727
101.59	549.393857898227
101.7	549.393527595068
101.84	549.393197291909
101.95	549.39286698875
102.05	549.392643994633
102.16	549.392421000517
102.26	549.3921980064
102.36	549.391975012284
102.47	549.391590322251
102.57	549.391205632219
102.67	549.390820942187
102.84	549.390659246272
102.94	549.390497550356
103.04	549.390335854441
103.14	549.390174158526
103.25	549.389803520142
103.35	549.389432881759
103.45	549.389062243376
103.55	549.388853300908
103.66	549.388644358441
103.76	549.388435415973
103.86	549.388226473505
103.96	549.387363355523
104.07	549.386500237541
104.17	549.385637119559
104.27	549.384982944044
104.37	549.38432876853
104.48	549.383674593015
104.58	549.383020417501
104.69	549.382470326769
104.83	549.381920236038
104.93	549.381370145306
105.04	549.381474230089
105.14	549.381578314871
105.25	549.381682399654
105.35	549.381786484437
105.45	549.381895167868
105.55	549.382003851298
105.65	549.382112534729
105.75	549.382117133377
105.85	549.382121732025
105.96	549.382126330673
106.06	549.382130929321
106.17	549.381837014235
106.27	549.381543099149
106.38	549.381249184063
106.48	549.38095067033
106.58	549.380652156596
106.69	549.380353642862
106.85	549.380055129128
106.95	549.379393935731
107.05	549.378732742334
107.15	549.378071548937
107.25	549.377708869273
107.35	549.37734618961
107.46	549.376983509947
107.57	549.376620830283
107.67	549.3766675098
107.77	549.376714189317
107.87	549.376760868834
107.98	549.377170228015
108.08	549.377579587195
108.19	549.377988946376
108.29	549.378398305556
108.39	549.378864147208
108.5	549.379329988859
108.6	549.379795830511
108.71	549.379852312982
108.84	549.379908795453
108.94	549.379965277924
109.04	549.380021760395
109.15	549.380091783766
109.25	549.380161807136
109.35	549.380231830507
109.45	549.380245371406
109.56	549.380258912306
109.66	549.380272453205
109.76	549.380285994105
109.86	549.380033016977
109.97	549.379780039849
110.07	549.379527062721
110.17	549.379260544694
110.27	549.378994026667
110.37	549.37872750864
110.48	549.378460990613
110.58	549.378260833172
110.68	549.378060675731
110.84	549.37786051829
110.94	549.377926878876
111.05	549.377993239462
111.15	549.378059600048
111.25	549.378125960635
111.35	549.378375579441
111.45	549.378625198247
111.55	549.378874817054
111.66	549.379058075274
111.76	549.379241333494
111.86	549.379424591714
111.97	549.379607849934
112.07	549.379966470546
112.42	549.380325091157
112.57	549.380683711769
112.67	549.38085907416
112.78	549.381034436551
112.88	549.381366834274
112.99	549.381699231996
113.09	549.382031629718
113.25	549.382364027441
113.35	549.382696425163
113.45	549.382853460494
113.56	549.382921545302
113.66	549.382989630109
113.76	549.383057714917
113.86	549.383125799725
113.96	549.383036849201
114.06	549.382947898678
114.16	549.382858948154
114.33	549.382753054328
114.44	549.382647160501
114.54	549.382541266675
114.64	549.382524323372
114.74	549.382507380069
114.84	549.382490436767
114.94	549.382473493464
115.05	549.382336960837
115.15	549.38220042821
115.26	549.382063895583
115.36	549.381944306258
115.47	549.381824716934
115.57	549.38170512761
115.67	549.381585538285
115.77	549.382247074506
115.87	549.382908610727
115.97	549.383570146948
116.08	549.384351272494
116.25	549.385132398039
116.35	549.385913523584
116.46	549.386694649129
116.56	549.386556690332
116.67	549.386418731534
116.77	549.386280772737
116.87	549.385361688394
116.97	549.384442604051
117.07	549.383523519708
117.17	549.382604435365
117.34	549.382061636049
117.44	549.381518836733
117.55	549.380976037417
117.65	549.381352322443
117.76	549.381728607471
117.86	549.382104892497
117.96	549.382481177524
118.06	549.382829794277
118.16	549.383178411029
118.28	549.383527027782
118.39	549.383499359508
118.49	549.383471691233
118.6	549.383444022959
118.7	549.383416354684
118.8	549.383546810576
118.91	549.383677266469
119.01	549.383807722361
119.11	549.383965846528
119.24	549.384123970694
119.35	549.384282094861
119.45	549.384440219028
119.56	549.386487362843
119.66	549.388534506658
119.77	549.390581650474
119.87	549.392470670123
119.97	549.394359689771
120.08	549.39624870942
120.24	549.405748160303
120.34	549.415247611187
120.44	549.42474706207
120.54	549.434246512953
120.65	549.441856944188
120.75	549.449467375423
120.85	549.457077806657
120.95	549.464688237892
121.06	549.484817817116
121.16	549.504947396341
121.27	549.517466544331
121.37	549.529985692321
121.47	549.542504840311
121.57	549.555023988301
121.68	549.567543136291
121.78	549.600408325191
121.88	549.633273514091
121.99	549.66613870299
122.09	549.6864847439
122.24	549.70683078481
122.35	549.727176825719
122.45	549.775946190425
122.55	549.824715555131
122.66	549.873484919837
122.76	549.922254284543
122.86	549.950677608339
122.97	549.979100932135
123.07	550.007524255931
123.17	550.035947579727
123.33	550.097268640774
123.44	550.158589701821
123.54	550.191487439072
123.64	550.224385176323
123.75	550.257282913575
123.85	550.290180650826
123.96	550.355642747204
124.06	550.421104843582
124.16	550.486566939959
124.26	550.552029036337
124.38	550.584593395464
124.48	550.617157754591
124.59	550.649722113718
124.69	550.710659696198
124.8	550.771597278677
124.9	550.832534861157
125	550.86090808451
125.11	550.889281307863
125.25	550.917654531216
125.36	550.946027754569
125.46	550.996526205009
125.56	551.047024655448
125.67	551.097523105888
125.77	551.119648332974
125.87	551.141773560061
125.97	551.163898787147
126.08	551.186024014234
126.24	551.224393931321
126.34	551.262763848407
126.44	551.301133765493
126.55	551.317378455493
126.65	551.333623145493
126.76	551.349867835493
126.86	551.366112525493
126.96	551.393511541495
127.07	551.420910557496
127.17	551.448309573498
127.34	551.4594638995
127.44	551.470618225502
127.54	551.481772551503
127.64	551.492926877505
127.75	551.511533230725
127.85	551.530139583945
127.95	551.548745937165
128.06	551.556197964384
128.16	551.563649991602
128.27	551.57110201882
128.38	551.578554046038
128.48	551.590502933846
128.59	551.602451821654
128.69	551.614400709462
128.8	551.618897570052
128.9	551.623394430641
129.01	551.627891291231
129.11	551.63238815182
129.24	551.640268079907
129.34	551.648148007993
129.45	551.656027936079
129.55	551.659411003576
129.66	551.662794071073
129.76	551.66617713857
129.86	551.669560206067
129.97	551.675277553462
130.07	551.680994900858
130.17	551.686712248254
130.35	551.689046528153
130.45	551.691380808053
130.56	551.693715087952
130.66	551.697215551833
130.77	551.700716015714
130.87	551.704216479595
130.97	551.707716943476
131.07	551.708883127458
131.24	551.71004931144
131.34	551.711215495421
131.45	551.713176836897
131.55	551.715138178373
131.65	551.717099519848
131.75	551.717894677342
131.86	551.718689834836
131.96	551.71948499233
132.07	551.720280149823
132.17	551.721766020151
132.34	551.723251890478
132.44	551.724737760806
132.54	551.725428473639
132.65	551.726119186473
132.75	551.726809899307
132.85	551.728334367716
132.96	551.729858836125
133.06	551.731383304535
133.17	551.732907772944
133.27	551.73374152852
133.37	551.734575284095
133.47	551.735409039671
133.58	551.736707215586
133.68	551.738005391502
133.79	551.739303567418
133.89	551.739767987758
133.99	551.740232408099
134.1	551.740696828439
134.24	551.741161248779
134.34	551.741655866384
134.44	551.742150483989
134.55	551.742645101593
134.65	551.742675298858
134.75	551.742705496122
134.86	551.742735693387
134.96	551.742765890651
135.06	551.742952170088
135.17	551.743138449524
135.27	551.743324728961
135.37	551.743480811132
135.47	551.743636893304
135.57	551.743792975476
135.68	551.743949057648
135.78	551.74410513982
135.88	551.744145282117
135.98	551.744185424414
136.08	551.744069484539
136.25	551.743953544664
136.35	551.743837604789
136.45	551.743721664914
136.55	551.743789917327
136.66	551.743858169741
136.76	551.743926422154
136.87	551.743994674567
136.97	551.744178866855
137.07	551.744363059143
137.17	551.744547251431
137.33	551.744667791623
137.43	551.744788331815
137.53	551.744908872007
137.64	551.744845219911
137.74	551.744781567815
137.84	551.744717915719
137.95	551.744654263623
138.06	551.744607295205
138.16	551.744560326788
138.26	551.74451335837
138.36	551.744530042048
138.47	551.744546725727
138.57	551.744563409405
138.68	551.744580093083
138.78	551.744522334747
138.88	551.744464576411
138.98	551.744406818075
139.08	551.744332376061
139.25	551.744257934046
139.35	551.744183492032
139.45	551.744109050018
139.56	551.744225685581
139.66	551.744342321146
139.76	551.744458956709
139.87	551.744650034288
139.97	551.744841111866
140.07	551.745032189444
140.17	551.745223267023
140.27	551.745204763332
140.38	551.745186259642
140.48	551.745167755951
140.58	551.744958174682
140.68	551.744748593413
140.78	551.744539012145
140.89	551.744329430876
140.99	551.744198673115
141.09	551.744067915353
141.25	551.743937157592
141.35	551.744015981099
141.45	551.744094804607
141.55	551.744173628114
141.65	551.744252451622
141.76	551.744358462134
141.86	551.744464472646
141.97	551.744570483158
142.07	551.744597670163
142.17	551.744624857168
142.34	551.744652044172
142.44	551.744679231177
142.55	551.744321606424
142.65	551.74396398167
142.75	551.743606356917
142.85	551.743221545159
142.95	551.742836733401
143.06	551.742451921643
143.16	551.742067109885
143.26	551.741986671775
143.36	551.741906233666
143.46	551.741825795556
143.56	551.742130169205
143.67	551.742434542854
143.77	551.742738916502
143.87	551.743043290151
143.98	551.742700473378
144.08	551.742357656606
144.24	551.742014839834
144.34	551.741367649413
144.44	551.740720458992
144.54	551.740073268571
144.64	551.73942607815
144.75	551.739156015436
144.85	551.738885952722
144.95	551.738615890008
145.05	551.738993017715
145.15	551.739370145422
145.26	551.739747273129
145.36	551.740124400836
145.46	551.740186294192
145.57	551.740248187547
145.67	551.740310080903
145.77	551.739994846552
145.87	551.739679612201
145.97	551.739364377849
146.08	551.739049143498
146.24	551.738403263323
146.35	551.737757383147
146.45	551.737111502971
146.56	551.736780857147
146.66	551.736450211322
146.76	551.736119565498
146.86	551.735788919673
146.96	551.735946872406
147.07	551.736104825138
147.17	551.73626277787
147.34	551.736751376427
147.44	551.737239974984
147.54	551.73772857354
147.64	551.738217172097
147.74	551.738580458239
147.85	551.738943744381
147.96	551.739307030523
148.06	551.739181718108
148.16	551.739056405693
148.32	551.738931093278
148.43	551.738941657486
148.53	551.738952221693
148.63	551.738962785901
148.73	551.738973350109
148.84	551.739109226731
148.94	551.739245103353
149.04	551.739380979976
149.15	551.738865146646
149.25	551.738349313315
149.36	551.737833479985
149.46	551.737181770033
149.56	551.73653006008
149.66	551.735878350127
149.76	551.735226640175
149.87	551.734574930222
149.97	551.734309565482
150.07	551.734044200743
150.17	551.734430545955
150.34	551.734816891168
150.45	551.735203236381
150.55	551.735589581594
150.65	551.735603191149
150.76	551.735616800705
150.86	551.735630410261
150.96	551.735644019816
151.07	551.735271284159
151.17	551.734898548502
151.27	551.734525812845
151.38	551.734085754185
151.48	551.733645695526
151.58	551.733205636866
151.68	551.733138313864
151.79	551.733070990862
151.89	551.733003667859
151.99	551.732936344857
152.09	551.732869021855
152.24	551.733145493324
152.34	551.733421964794
152.45	551.733765759265
152.55	551.734109553737
152.65	551.734453348209
152.75	551.734797142681
152.85	551.735135220802
152.95	551.735473298923
153.05	551.735811377044
153.16	551.736149455165
153.26	551.736143738814
153.37	551.736138022464
153.47	551.736132306113
153.58	551.736126589762
153.68	551.736165469969
153.79	551.736204350175
153.89	551.736248946733
153.99	551.73629354329
154.1	551.736338139848
154.25	551.736382736406
154.35	551.736160047229
154.45	551.735937358052
154.56	551.735714668875
154.66	551.735491979698
154.76	551.735224693963
154.87	551.734957408229
154.97	551.734690122494
155.07	551.734224400237
155.17	551.733758677981
155.28	551.733292955724
155.38	551.733094519202
155.48	551.732896082679
155.58	551.732697646157
155.68	551.732499209635
155.78	551.732300773113
155.89	551.731686878918
155.99	551.731072984723
156.09	551.73065752705
156.24	551.730242069377
156.34	551.729826611705
156.45	551.729411154032
156.55	551.728422218484
156.65	551.727433282937
156.76	551.726444347389
156.86	551.725455411841
156.96	551.724881933966
157.06	551.724308456092
157.17	551.723734978217
157.27	551.723161500342
157.37	551.716041582135
157.48	551.708921663927
157.58	551.702375223595
157.68	551.695828783262
157.78	551.68928234293
157.89	551.682735902598
157.99	551.676189462265
158.1	551.656089342874
158.24	551.635989223484
158.34	551.615889104093
158.44	551.602335425035
158.54	551.588781745976
158.65	551.575228066918
158.75	551.561674387859
158.85	551.52853621401
158.96	551.495398040161
159.06	551.462259866312
159.16	551.442675371521
159.27	551.423090876731
159.37	551.40350638194
159.47	551.383921887149
159.57	551.337676167984
159.68	551.291430448819
159.78	551.245184729653
159.88	551.218523505278
159.98	551.191862280904
160.08	551.165201056529
160.25	551.138539832154
160.35	551.081929449072
160.45	551.025319065991
160.56	550.968708682909
160.66	550.938759524201
160.76	550.908810365494
160.86	550.878861206787
160.97	550.84891204808
161.07	550.788682452333
161.17	550.728452856586
161.27	550.668223260839
161.37	550.6379428238
161.47	550.60766238676
161.58	550.57738194972
161.68	550.54710151268
161.78	550.489594948772
161.88	550.432088384864
161.99	550.374581820955
162.09	550.347355694087
162.24	550.320129567218
162.34	550.292903440349
162.44	550.265677313481
162.55	550.216419263336
162.65	550.167161213192
162.75	550.117903163048
162.85	550.095871239772
162.95	550.073839316496
163.05	550.051807393221
163.15	550.029775469945
163.26	549.990000156386
163.36	549.950224842827
163.46	549.910449529268
163.57	549.892706138985
163.67	549.874962748701
163.77	549.857219358418
163.88	549.839475968135
163.98	549.808241586431
164.08	549.777007204727
164.24	549.745772823023
164.35	549.732281831602
164.45	549.718790840181
164.55	549.70529984876
164.65	549.691808857339
164.76	549.669085150094
164.86	549.646361442849
164.96	549.623637735604
165.06	549.61440501978
165.17	549.605172303955
165.27	549.595939588131
165.37	549.586706872307
165.48	549.570957489415
165.58	549.555208106523
165.68	549.53945872363
165.79	549.532942056563
165.89	549.526425389495
165.99	549.519908722427
166.1	549.513392055359
166.25	549.502758565393
166.35	549.492125075426
166.46	549.48149158546
166.56	549.477374762561
166.67	549.473257939662
166.77	549.469141116764
166.87	549.465024293865
166.97	549.457837847602
167.08	549.45065140134
167.18	549.443464955078
167.28	549.440395331714
167.38	549.43732570835
167.49	549.434256084986
167.59	549.431186461623
167.69	549.42593773581
167.79	549.420689009998
167.9	549.415440284186
168	549.413261181738
168.1	549.41108207929
168.25	549.408902976841
168.35	549.406723874393
168.45	549.402964084401
168.55	549.39920429441
168.66	549.395444504418
168.76	549.393863816874
168.86	549.392283129331
168.96	549.390702441787
169.07	549.389121754243
169.17	549.386739910903
169.27	549.384358067563
169.37	549.381976224222
169.48	549.381175068426
169.58	549.380373912629
169.68	549.379572756832
169.79	549.378771601035
169.89	549.377970445238
169.99	549.376459127045
170.1	549.374947808851
170.24	549.374237646454
170.34	549.373527484056
170.44	549.372817321659
170.55	549.372107159262
170.65	549.371123849558
170.75	549.370140539853
170.85	549.369157230148
170.95	549.368173920444
171.05	549.367900773136
171.16	549.367627625828
171.27	549.367354478521
171.37	549.367081331213
171.48	549.366173283489
171.58	549.365265235765
171.68	549.364630335349
171.78	549.363995434932
171.89	549.363360534516
171.99	549.362725634099
172.09	549.362090733683
172.24	549.361243785831
172.34	549.36039683798
172.44	549.359549890129
172.54	549.359337842694
172.65	549.359125795259
172.75	549.358913747824
172.86	549.358701700389
172.96	549.358311588099
173.07	549.357921475809
173.17	549.357531363519
173.27	549.357353298664
173.37	549.357175233809
173.48	549.356997168953
173.58	549.356819104098
173.68	549.356301381291
173.78	549.355783658483
173.88	549.355265935676
173.99	549.354926277724
174.09	549.354586619772
174.24	549.35424696182
174.34	549.353907303868
174.44	549.353399347916
174.55	549.352891391965
174.65	549.352383436014
174.75	549.352215138014
174.85	549.352046840015
174.95	549.351878542016
175.06	549.351710244016
175.16	549.351448628532
175.26	549.351187013047
175.36	549.350925397562
175.47	549.350832080076
175.57	549.350738762591
175.68	549.350645445105
175.78	549.35055212762
175.88	549.350357023653
175.98	549.350161919686
176.09	549.34996681572
176.24	549.349865029239
176.34	549.349763242757
176.45	549.349661456276
176.55	549.349559669795
176.65	549.349433719892
176.76	549.349307769989
176.88	549.349181820086
176.98	549.349157656663
177.09	549.349133493241
177.24	549.349109329819
177.34	549.349209070282
177.45	549.349308810746
177.55	549.349408551209
177.65	549.349508291672
177.75	549.349632195558
177.85	549.349756099444
177.96	549.349880003329
178.06	549.349678154891
178.17	549.349476306452
178.28	549.349274458014
178.38	549.34894870569
178.48	549.348622953365
178.58	549.348297201041
178.69	549.347971448717
178.79	549.347645696393
178.89	549.347327494852
178.99	549.347009293311
179.1	549.347016844093
179.24	549.347024394876
179.35	549.347031945659
179.45	549.347039496442
179.55	549.34716373026
179.65	549.347287964079
179.76	549.347412197897
179.86	549.347536431716
179.96	549.347653114752
180.06	549.347769797788
180.16	549.347886480824
180.27	549.34800316386
180.37	549.347873448913
180.48	549.347743733967
180.58	549.347497335985
180.68	549.347250938002
180.78	549.34700454002
180.89	549.346758142038
180.99	549.346511744055
181.09	549.346033080784
181.24	549.345554417513
181.34	549.345075754243
181.44	549.344843488954
181.54	549.344611223665
181.65	549.344378958377
181.75	549.344146693088
181.85	549.344121640974
181.96	549.344096588859
182.06	549.344071536744
182.17	549.344278749918
182.33	549.344485963092
182.44	549.344693176266
182.54	549.344784808806
182.64	549.344876441347
182.75	549.344968073888
182.85	549.345059706429
182.95	549.344944125796
183.05	549.344828545163
183.16	549.34471296453
183.26	549.344597383896
183.36	549.344792515929
183.46	549.344987647962
183.57	549.345298360628
183.67	549.345609073294
183.78	549.34591978596
183.88	549.346230498625
183.98	549.346541211291
184.08	549.346640274989
184.25	549.346739338688
184.35	549.346838402386
184.45	549.346626753419
184.56	549.346415104451
184.66	549.346203455484
184.76	549.346078208916
184.86	549.345952962348
184.97	549.345827715779
185.07	549.345702469211
185.17	549.34578887161
185.28	549.34587527401
185.38	549.345961676409
185.48	549.346048078808
185.59	549.34606354519
185.69	549.346079011572
185.79	549.346008075555
185.89	549.345937139537
186	549.34586620352
186.1	549.345795267503
186.24	549.345631535571
186.47	549.345467803639
186.59	549.345304071707
186.7	549.345140339775
186.8	549.34504754386
186.91	549.344954747945
187.01	549.345250832763
187.11	549.34554691758
187.22	549.345843002397
187.32	549.346139087214
187.43	549.346527967945
187.54	549.346916848677
187.65	549.347305729409
187.75	549.347394546341
187.85	549.347483363274
187.95	549.347572180206
188.06	549.347272116407
188.16	549.346972052608
188.26	549.346671988808
188.4	549.346371925009
188.5	549.346459401119
188.6	549.34654687723
188.7	549.34663435334
188.8	549.347021893249
188.91	549.347409433159
189.01	549.347796973069
189.11	549.348184512978
189.22	549.348325664915
189.32	549.348466816851
189.48	549.348607968787
189.58	549.348361580814
189.69	549.348115192841
189.79	549.347868804867
189.89	549.347622416894
189.99	549.347328181448
190.1	549.347033946001
190.2	549.346739710555
190.3	549.346691863082
190.4	549.346644015609
190.51	549.346596168136
190.62	549.346548320663
190.72	549.346525362426
190.82	549.346502404188
190.92	549.346479445951
191.03	549.346504335187
191.13	549.346529224423
191.23	549.346554113659
191.4	549.346579002894
191.5	549.346345619014
191.6	549.346112235134
191.71	549.345878851254
191.81	549.345620578138
191.91	549.345362305022
192.02	549.345104031906
192.12	549.34484575879
192.22	549.345071259536
192.33	549.345296760282
192.49	549.345522261028
192.6	549.34600603489
192.7	549.346489808752
192.81	549.346973582614
192.91	549.347457356477
193.01	549.347672718752
193.11	549.347888081028
193.22	549.348103443304
193.32	549.347835031718
193.43	549.347566620132
193.53	549.347298208546
193.64	549.34702979696
193.74	549.346958627845
193.85	549.346887458729
193.95	549.346816289614
194.06	549.347013532085
194.16	549.347210774556
194.26	549.347408017026
194.41	549.347819331186
194.51	549.348230645346
194.61	549.348641959507
194.72	549.349053273667
194.82	549.349267345356
194.93	549.349481417045
195.03	549.349695488735
195.13	549.349909560424
195.24	549.350126367193
195.4	549.350343173961
195.51	549.350345909041
195.61	549.35034864412
195.71	549.3503513792
195.81	549.350354114279
195.92	549.350574928604
196.02	549.350795742928
196.12	549.351016557253
196.22	549.351237371578
196.32	549.351455450823
196.43	549.351673530069
196.53	549.351891609314
196.63	549.352065805347
196.73	549.35224000138
196.84	549.352414197413
196.94	549.352370314201
197.05	549.352326430988
197.15	549.352282547776
197.25	549.352238664564
197.4	549.352290677472
197.5	549.35234269038
197.6	549.352394703289
197.7	549.35249059941
197.81	549.35258649553
197.91	549.352682391651
198.01	549.352778287772
198.12	549.352695971657
198.22	549.352613655541
198.32	549.352531339426
198.48	549.35235312719
198.59	549.352174914954
198.69	549.351996702718
198.79	549.351818490482
198.9	549.351787636885
199	549.351756783289
199.1	549.351725929693
199.2	549.351873288332
199.31	549.352020646972
199.42	549.352168005611
199.52	549.352315364251
199.62	549.352451898564
199.73	549.352588432878
199.83	549.352724967192
199.94	549.352714142866
200.04	549.35270331854
200.14	549.352692494214
200.25	549.352681669888
200.4	549.352950233526
200.5	549.353218797165
200.61	549.353487360803
200.71	549.353766748768
200.81	549.354046136732
200.92	549.354325524696
201.02	549.354604912661
201.12	549.35494617751
201.22	549.355287442359
201.33	549.355628707209
201.49	549.355690584094
201.59	549.355752460978
201.69	549.355814337863
201.79	549.355876214748
201.9	549.355562571325
202	549.355248927902
202.1	549.354935284479
202.2	549.354559764171
202.31	549.354184243863
202.41	549.353808723554
202.51	549.353433203246
202.62	549.352924936646
202.72	549.352416670047
202.82	549.351908403447
202.93	549.351775657155
203.03	549.351642910863
203.13	549.351510164571
203.23	549.351377418279
203.4	549.351374340969
203.5	549.351371263659
203.6	549.351368186348
203.71	549.35149785533
203.81	549.351627524311
203.91	549.351757193293
204.02	549.351886862274
204.12	549.352076026175
204.22	549.352265190076
204.32	549.352454353976
204.43	549.352513848896
204.53	549.352573343815
204.63	549.352632838734
204.74	549.352692333653
204.84	549.352553455544
204.95	549.352414577434
205.05	549.352275699325
205.15	549.352077326296
205.25	549.351878953268
205.4	549.351680580239
205.5	549.351482207211
205.61	549.35120629439
205.71	549.35093038157
205.81	549.350654468749
205.92	549.350576928958
206.02	549.350499389166
206.12	549.350421849374
206.22	549.350344309583
206.33	549.35068410248
206.5	549.351023895377
206.6	549.351363688274
206.71	549.351781020962
206.81	549.352198353651
206.91	549.35261568634
207.01	549.353033019028
207.12	549.353526083667
207.22	549.354019148306
207.32	549.354512212945
207.43	549.354587944895
207.54	549.354663676845
207.64	549.354739408795
207.74	549.354815140745
207.84	549.354521087072
207.94	549.354227033398
208.05	549.353932979725
208.15	549.353563194101
208.25	549.353193408478
208.4	549.352823622854
208.5	549.352453837231
208.6	549.352092847612
208.71	549.351731857994
208.81	549.351370868375
208.91	549.35137966438
209.01	549.351388460385
209.12	549.35139725639
209.22	549.351406052396
209.32	549.351674802303
209.49	549.351943552211
209.59	549.352212302119
209.69	549.352472256022
209.8	549.352732209925
209.9	549.352992163827
210	549.352924120507
210.11	549.352856077187
210.21	549.352788033866
210.31	549.352719990546
210.41	549.352391993323
210.51	549.3520639961
210.62	549.351735998877
210.72	549.351408001654
210.83	549.351123017485
210.93	549.350838033315
211.03	549.350881046369
211.13	549.350924059423
211.24	549.350967072477
211.39	549.351010085531
211.49	549.350938849165
211.59	549.3508676128
211.7	549.350796376434
211.8	549.350725140069
211.9	549.350610890649
212	549.35049664123
212.11	549.35038239181
212.21	549.350268142391
212.31	549.350239508919
212.42	549.350210875447
212.52	549.350296491395
212.63	549.350382107343
212.73	549.350467723291
212.83	549.350553339239
212.93	549.350638955187
213.04	549.350927472786
213.14	549.351215990385
213.24	549.351504507984
213.41	549.351707409635
213.51	549.351910311287
213.61	549.352113212938
213.71	549.351934506705
213.82	549.351755800473
213.92	549.35157709424
214.02	549.351398388008
214.13	549.351016780124
214.23	549.35063517224
214.39	549.350253564356
214.5	549.350025229465
214.6	549.349796894573
214.71	549.349568559681
214.81	549.349721832672
214.91	549.349875105664
215.01	549.350028378656
215.11	549.350181651648
215.22	549.34998971156
215.32	549.349797771472
215.49	549.349605831384
215.59	549.349260618305
215.69	549.348915405225
215.8	549.348570192145
215.9	549.348224979065
216	549.348294984873
216.1	549.348364990681
216.2	549.348434996489
216.31	549.348850215377
216.42	549.349265434265
216.52	549.349680653152
216.62	549.35009587204
216.73	549.350335048516
216.83	549.350574224992
216.93	549.350813401468
217.03	549.350637359056
217.14	549.350461316644
217.24	549.350285274232
217.39	549.35010923182
217.5	549.350193089364
217.61	549.350276946908
217.71	549.350360804452
217.81	549.350620704407
217.91	549.350880604363
218.02	549.351140504318
218.12	549.351400404274
218.22	549.351868909635
218.32	549.352337414997
218.44	549.352805920358
218.54	549.353014525764
218.65	549.35322313117
218.75	549.353431736576
218.85	549.353640341981
218.96	549.353486968846
219.06	549.353333595711
219.16	549.353180222576
219.26	549.352818244035
219.4	549.352456265494
219.51	549.352094286952
219.61	549.351732308411
219.72	549.351196003157
219.82	549.350659697903
219.92	549.350123392648
220.02	549.349949065935
220.12	549.349774739222
220.23	549.349600412509
220.33	549.349426085796
220.49	549.349277509128
220.59	549.34912893246
220.7	549.348980355793
220.8	549.349006105838
220.91	549.349031855884
221.01	549.349057605929
221.12	549.349027239784
221.22	549.348996873639
221.33	549.348966507493
221.49	549.348936141348
221.6	549.348880025157
221.7	549.348823908966
221.8	549.348767792775
221.91	549.348813034476
222.01	549.348858276178
222.12	549.348903517879
222.22	549.349004875771
222.32	549.349106233664
222.49	549.349207591556
222.59	549.349128065168
222.7	549.349048538779
222.8	549.34896901239
222.9	549.348889486001
223	549.34870860172
223.1	549.348527717439
223.21	549.348346833158
223.31	549.348165948877
223.41	549.348232609262
223.52	549.348299269647
223.62	549.348546814313
223.72	549.348794358979
223.82	549.349041903645
223.93	549.34928944831
224.03	549.349536992976
224.13	549.349901129714
224.23	549.350265266451
224.33	549.350629403188
224.44	549.35074599526
224.54	549.350862587331
224.64	549.350979179403
224.74	549.351095771474
224.85	549.351101713046
224.95	549.351107654618
225.05	549.35111359619
225.15	549.35100294569
225.26	549.350892295191
225.4	549.350781644691
225.5	549.350670994192
225.6	549.350684090245
225.71	549.350697186298
225.81	549.350710282352
225.91	549.350834028905
226.01	549.350957775457
226.11	549.35108152201
226.22	549.351205268563
226.32	549.351160710406
226.44	549.351116152248
226.55	549.351071594091
226.65	549.350903289381
226.75	549.35073498467
226.85	549.35056667996
226.95	549.35039837525
227.06	549.350309704837
227.16	549.350221034424
227.26	549.350132364012
227.4	549.350211998309
[truncated: 50,150 more rows]
