# Supplementary material for: Editorial Note: The role of 9-O-acetylated glycan receptor moieties in the typhoid toxin binding and intoxication
Source: PLoS Pathog. 2026 Jul 13;22(7):e1014413. doi: 10.1371/journal.ppat.1014413 (PMC13362111; doi:10.1371/journal.ppat.1014413)
Supplement: S1 File — (ZIP) [file ppat.1014413.s001.zip › SPR Data/OpenSPR/2020-01-06--18-59-17--TyT WT 9oac/Test_Injections.txt]

47.74	imd
112.07	stripping
186.24	imd
259.04	h2o
380.71	cobalt
501.24	h2o
622.46	buffer
743.16	TyT WT
864.21	buffer
984.8	buffer
1115.72	buffer
1237.08	a23 9oac	125µM
1358.21	buffer
1493.52	a23	250µM
1649.11	buffer
1770.24	buffer
1892.07	a23 9oac	500µM
2015.27	buffer
2214.56	a23	1mM
2345.4	buffer
2469.31	a23	2.5mM
2605.06	buffer
2726.06	a23 9oac	1mM
2866.79	buffer
2987.55	a23 9oac	500µM
3178.04	buffer
3343.67	buffer
3583.9	buffer
3764.66	buffer
3885.26	buffer
4007.15	buffer
4129.14	a26 9oac	125µM
4269.91	buffer
4390.62	a23	125µM
4516.78	buffer
4668.94	a26 9oac	250µM
4789.78	buffer
4910.99	a26 9oac	500µM
5099.07	buffer
5220.02	a26 9oac	1mM
5344.29	buffer
5491.78	a26 9oac	2.5mM
5632.98	buffer
