# Supplementary material for: Editorial Note: The role of 9-O-acetylated glycan receptor moieties in the typhoid toxin binding and intoxication
Source: PLoS Pathog. 2026 Jul 13;22(7):e1014413. doi: 10.1371/journal.ppat.1014413 (PMC13362111; doi:10.1371/journal.ppat.1014413)
Supplement: S1 File — (ZIP) [file ppat.1014413.s001.zip › SPR Data/OpenSPR/2020-01-06--18-59-17--TyT WT 9oac/TraceDrawerExport/2020-01-06--18-59-17--TyT WT 9oac_CH1_RAW.txt]

X_imd _47.74s	Y_imd _47.74s	X_stripping _112.07s	Y_stripping _112.07s	X_imd _186.24s	Y_imd _186.24s	X_h2o _259.04s	Y_h2o _259.04s	X_cobalt _380.71s	Y_cobalt _380.71s	X_h2o _501.24s	Y_h2o _501.24s	X_buffer _622.46s	Y_buffer _622.46s	X_TyT WT _743.16s	Y_TyT WT _743.16s	X_buffer _864.21s	Y_buffer _864.21s	X_buffer _984.8s	Y_buffer _984.8s	X_buffer _1115.72s	Y_buffer _1115.72s	X_a23 9oac 125µM_1237.08s	Y_a23 9oac 125µM_1237.08s	X_buffer _1358.21s	Y_buffer _1358.21s	X_a23 250µM_1493.52s	Y_a23 250µM_1493.52s	X_buffer _1649.11s	Y_buffer _1649.11s	X_buffer _1770.24s	Y_buffer _1770.24s	X_a23 9oac 500µM_1892.07s	Y_a23 9oac 500µM_1892.07s	X_buffer _2015.27s	Y_buffer _2015.27s	X_a23 1mM_2214.56s	Y_a23 1mM_2214.56s	X_buffer _2345.4s	Y_buffer _2345.4s	X_a23 2.5mM_2469.31s	Y_a23 2.5mM_2469.31s	X_buffer _2605.06s	Y_buffer _2605.06s	X_a23 9oac 1mM_2726.06s	Y_a23 9oac 1mM_2726.06s	X_buffer _2866.79s	Y_buffer _2866.79s	X_a23 9oac 500µM_2987.55s	Y_a23 9oac 500µM_2987.55s
0	0	0	0	0	0	0	0	0	0	0	0	0	0	0	0	0	0	0	0	0	0	0	0	0	0	0	0	0	0	0	0	0	0	0	0	0	0	0	0	0	0	0	0	0	0	0	0	0	0
0.379999999999995	0.108405654941635	0.350000000000009	0.358620610995786	0.22999999999999	-0.163731931934308	0.329999999999984	-0.513263937023112	0.300000000000011	0.0958935330572785	0.399999999999977	0.038475541941807	0.360000000000014	0.235100587019588	0.430000000000064	-0.0400040180466021	0.370000000000005	0.0100975649957036	0.379999999999995	-0.2208325220181	0.460000000000036	-0.430538320983942	0.120000000000118	-0.0801946040382973	0.409999999999854	-0.358262578970425	0.440000000000055	0.0418322380255631	0.460000000000036	-0.0920844150869016	0.369999999999891	-0.0532680710421118	0.110000000000127	-0.263443763969917	0.420000000000073	0.060831324958599	0.420000000000073	-0.384199914037708	0.110000000000127	0.222411066033601	0.389999999999873	-0.468625256075939	0.630000000000109	0.338137523044679	0.309999999999945	-0.180685961936433	0.440000000000055	0.0599613809981747	0.4399999999996	-0.119988955020744
0.479999999999997	0.839065421928353	0.5	0.717241223014753	0.349999999999994	-0.327463863982302	0.430000000000007	-1.02652787404622	0.410000000000025	0.191787064977689	0.550000000000011	0.0769510829741193	0.480000000000018	0.0494557930323936	0.540000000000077	-0.304223871012255	0.469999999999914	0.0201951310145887	0.590000000000032	-0.464175445017645	0.619999999999891	-0.93011114302044	0.460000000000036	-0.160389207053413	0.519999999999982	-0.716525158964032	0.599999999999909	0.083664476960621	0.570000000000164	-0.184168830060116	0.579999999999927	-0.00618525098161626	0.460000000000036	-0.526887528963016	0.549999999999955	0.121662650030885	0.559999999999945	-0.768399828075417	0.4699999999998	0.444822132067202	0.590000000000146	-0.698872423072316	0.760000000000218	0.676275048022035	0.420000000000073	-0.361371925009735	0.570000000000164	0.119922763019531	0.599999999999909	-0.239977909018307
0.600000000000001	1.56972518800558	0.600000000000009	0.892603613920073	0.45999999999998	-0.491195796030297	0.529999999999973	-1.53979181004615	0.510000000000048	0.287680597011786	0.649999999999977	0.115426624006432	0.579999999999927	0.0643898939642895	0.649999999999977	-0.568443722954726	0.569999999999936	0.0302926960102923	0.690000000000055	-0.707518369040372	0.720000000000027	-1.42968396403376	0.580000000000155	-0.240583810978023	0.619999999999891	-0.911601051939215	0.700000000000045	0.125496716009366	0.670000000000073	-0.276253245033331	0.710000000000036	0.0408975689651925	0.680000000000064	-0.605624761988111	0.650000000000091	0.182493974989484	0.659999999999854	-1.15259974199944	0.670000000000073	0.667233199010298	0.700000000000273	-0.672274402063522	0.860000000000127	1.01441257106671	0.5300000000002	-0.292621848984709	0.670000000000073	0.179884144017706	0.7199999999998	-0.359966864039052
0.699999999999996	2.3003849549923	0.710000000000008	1.06796600493908	0.560000000000002	-0.583991710982446	0.639999999999986	-1.98882490201413	0.610000000000014	0.582374684995557	0.759999999999991	0.153902165948239	0.67999999999995	0.0793239950098723	0.75	-0.832663575010884	0.67999999999995	0.0403902610059959	0.790000000000077	-0.950861292039917	0.829999999999927	-1.92925678607025	0.690000000000055	-0.320778415016321	0.730000000000018	-1.1066769449144	0.799999999999955	0.167328954944423	0.770000000000209	-0.368337660006546	0.819999999999936	0.0879803890256881	0.779999999999973	-0.420918230929601	0.759999999999991	0.259410310036401	0.769999999999982	-1.20301185302196	0.769999999999982	0.889644265043898	0.800000000000182	-0.645676381054727	0.960000000000036	1.35255009604407	0.630000000000109	-0.223871771936501	0.769999999999982	0.239845526039062	0.819999999999709	-0.143496471991966
0.799999999999997	3.03104472197901	0.810000000000002	1.40036372795294	0.669999999999987	-0.676787625934594	0.739999999999952	-2.43785799307261	0.710000000000036	0.877068772979328	0.860000000000014	0.413900437933989	0.779999999999973	0.0942580969649498	0.850000000000023	-1.09688342797654	0.779999999999973	0.050487827024881	0.900000000000091	-1.19420421503946	0.930000000000064	-2.42882960799307	0.789999999999964	0.277363898931071	0.829999999999927	-1.03004614493329	0.910000000000082	0.32485978601926	0.870000000000118	-0.680469103031101	0.920000000000073	0.135063208972497	0.880000000000109	-0.253286419933829	0.860000000000127	0.336326645992813	0.869999999999891	-1.25342396506767	0.869999999999891	1.26586896499248	0.900000000000091	-0.619078360045933	1.05999999999995	1.69068761999824	0.730000000000018	-0.155121696025162	0.869999999999891	0.213144601048043	0.919999999999618	0.0729739209646141
0.899999999999999	3.76170448794255	0.920000000000002	1.73276144994361	0.769999999999982	-0.380702808001843	0.839999999999975	-2.5407839430045	0.810000000000002	1.1717628609631	0.95999999999998	0.673898710942922	0.889999999999986	0.109192198010533	0.960000000000036	-1.36110328003269	0.879999999999995	0.224141931084887	1	-1.43754713906219	1.02999999999997	-2.92840242900638	0.8900000000001	0.851208970971129	0.930000000000064	-0.953415344952191	1.00999999999999	0.482390618003592	0.970000000000027	-0.420331465079471	1.01999999999998	0.182146029032992	0.990000000000009	-0.0856546080285625	0.960000000000036	0.413242981949224	0.970000000000255	-1.30383607609019	0.9699999999998	1.53836484207659	1	-0.592480339037138	1.15999999999985	1.25937963900924	0.829999999999927	-0.0282505179711734	0.980000000000018	0.186443677080206	1.01999999999998	0.2894443130117
1.01	4.49236425492927	1.02000000000001	2.06515917193428	0.870000000000005	-0.084617990978586	0.949999999999989	-2.64370989305007	0.920000000000016	1.46645694906056	1.06999999999999	0.933896983951854	0.990000000000009	0.124126299056115	1.06000000000006	-1.62532313299835	0.980000000000018	0.157016638013374	1.10000000000002	-1.46005754004364	1.13999999999987	-3.42797525104288	0.990000000000009	1.42505404301119	1.02999999999997	-0.876784544971088	1.12000000000012	0.639921448964742	1.08000000000015	-0.160193828037336	1.17000000000007	0.229228850002983	1.09000000000015	0.0819772029672095	1.06999999999994	0.483248422028737	1.07999999999993	-1.31592174307116	1.07999999999993	1.81086071904701	1.11000000000013	-0.565882318028343	1.26999999999998	0.828071660066598	0.940000000000055	0.0986206600828154	1.15000000000009	0.159742752998682	1.11999999999989	0.505914704945098
1.18	5.22302402191599	1.18000000000001	2.39755689494814	0.97999999999999	0.211466826044671	1.04999999999995	-2.74663584309565	1.02000000000004	1.76115103704433	1.20999999999998	1.1938952559376	1.15999999999997	0.139060399988011	1.20000000000005	-1.8495389670079	1.08999999999992	0.0898913440323668	1.22000000000003	-1.12037666303877	1.26999999999998	-3.9275480720562	1.10000000000014	1.99889911493756	1.13999999999987	-0.800153744989984	1.25	0.797452280949074	1.20000000000005	0.0999438099142935	1.27999999999997	0.438045633018191	1.19000000000005	0.249609014986163	1.22000000000003	0.553253863017744	1.22000000000025	-1.32800740902894	1.17999999999984	2.08335659601744	1.23000000000002	-0.539284297019549	1.38999999999987	0.396763679077594	1.03999999999996	0.225491838023117	1.30000000000018	0.133041828007663	1.25	0.722385096992184
1.28	5.37552923697149	1.28	2.72995461693881	1.07999999999998	0.507551643067927	1.18000000000001	-2.84956179405071	1.12	2.0558451250281	1.31999999999999	1.45389352894654	1.25999999999999	0.195846527958565	1.32000000000005	-1.92557655600467	1.20999999999992	0.0227660500513593	1.33000000000004	-0.780695786033903	1.36999999999989	-3.59025408602065	1.21000000000004	2.57274418697762	1.25999999999999	-0.723522945008881	1.37000000000012	0.954983112023911	1.33000000000015	0.360081446956428	1.37999999999988	0.630104816991661	1.31000000000017	0.417240825981935	1.33999999999992	0.62325930298357	1.32999999999993	-1.34009307510041	1.27999999999975	2.35585247298786	1.38999999999987	-0.438059320003958	1.51000000000022	-0.0345443010019153	1.17000000000007	0.352363016077106	1.40000000000009	0.106340904039826	1.36999999999989	0.938855489948764
1.39	4.81489363289711	1.38000000000001	2.88698994791048	1.19	0.896432374020151	1.27999999999997	-2.78533094808608	1.22000000000003	2.38758449597754	1.42000000000002	1.71389180093229	1.36000000000001	-0.183046827942235	1.42000000000007	-2.00161414602462	1.30999999999995	-0.0443592429064665	1.43000000000006	-0.441014909029036	1.48000000000002	-3.2529600999851	1.31000000000017	3.14658925992717	1.36999999999989	-0.938852795911771	1.48000000000002	1.11251394400824	1.43000000000006	0.620219084908058	1.48000000000002	0.822164000965131	1.41000000000008	0.400166106032884	1.44000000000005	0.726538970980073	1.42999999999984	-1.3220569250052	1.40000000000009	2.62834835007197	1.49000000000024	-0.336834343102055	1.61000000000013	-0.465852280967738	1.2800000000002	0.479234194017408	1.5	0.0796399800719882	1.48000000000002	1.15532588199585
1.48999999999999	4.25425802893642	1.49000000000001	2.95507475595969	1.29999999999998	1.28531310599556	1.38	-2.53118972807442	1.33000000000004	2.49125272603123	1.51999999999998	1.81360353997206	1.46999999999991	-0.561940183956722	1.51999999999998	-2.07765173502139	1.40999999999997	-0.28513864094748	1.54000000000008	-0.101334031000988	1.57999999999993	-2.91566611304006	1.42000000000007	3.12229201801983	1.48000000000002	-1.15418264692835	1.57999999999993	1.07835964502101	1.54000000000019	1.19248816497475	1.58999999999992	1.01422318402911	1.51999999999998	0.383091385970147	1.54999999999995	0.829818637953395	1.53999999999996	-1.30402077502367	1.50999999999976	2.52461952698013	1.59000000000015	-0.235609365063283	1.71000000000004	-0.693962186915087	1.38999999999987	0.537355296046371	1.59999999999991	-0.057280250985059	1.57999999999993	1.57868858502752
1.59	3.6761034770052	1.59	3.02315956298571	1.41	1.67419383797096	1.48999999999995	-2.27704850806276	1.43000000000001	2.59492095699443	1.63	1.53602569594113	1.56999999999994	-0.520088157941245	1.62	-1.9294734900086	1.51999999999998	-0.525918038988493	1.6400000000001	0.260857246985324	1.68000000000006	-2.44415147699328	1.51999999999998	3.097994777022	1.57999999999993	-1.36951249692174	1.69000000000005	0.877719489949413	1.6400000000001	1.18519449597443	1.69000000000005	1.175957148007	1.62000000000012	0.504455878967747	1.65000000000009	0.933098305949898	1.63999999999987	-1.28598462401897	1.61000000000013	2.4208907029788	1.74000000000024	-0.134384388047692	1.80999999999995	-0.922072093999304	1.49000000000024	0.595476398075334	1.69999999999982	0.116066620080346	1.67999999999984	2.00205128794551
1.7	3.09794892496029	1.69000000000001	3.09124437092123	1.50999999999999	1.76301076999152	1.58999999999998	-2.02290728907428	1.53000000000003	2.69858918704813	1.73000000000002	1.2584478519102	1.66999999999996	-0.478236132039456	1.73000000000002	-1.78129524499582	1.62	-0.76669743691582	1.75	0.623048525994818	1.78999999999996	-1.97263684003701	1.62000000000012	2.97249666391508	1.68000000000006	-1.74802903393356	1.78999999999996	0.677079333968322	1.74000000000001	1.17790082595093	1.78999999999996	1.3376911119849	1.72000000000003	0.625820372079033	1.75	1.03637797303691	1.75	-1.26794847301426	1.71000000000004	2.06683158603482	1.84000000000015	-0.290004600060456	1.92000000000007	-0.596186825987388	1.59000000000015	0.154514008045226	1.80999999999995	0.289413490008883	1.77999999999975	2.42541399200036
1.8	2.51979437291538	1.79000000000001	3.15932917897044	1.60999999999999	1.85182770303527	1.69	-1.83299691502725	1.63	2.47051804603871	1.82999999999998	0.980870007992962	1.77999999999997	-0.436384106023979	1.83000000000004	-1.63311699895985	1.73000000000002	-0.632677000908188	1.85000000000002	0.985239805004312	1.88999999999987	-1.50112220399024	1.72000000000003	2.84699855194503	1.77999999999997	-2.12654557094538	1.8900000000001	0.476439179010413	1.85000000000014	1.17060715695061	1.8900000000001	1.49942507493961	1.83000000000015	0.747184865076633	1.84999999999991	1.1235726300356	1.84999999999991	-1.58370012502473	1.81999999999971	1.71277246897716	1.95000000000027	-0.445624811050038	2.01999999999998	-0.270301557975472	1.69000000000005	-0.286448383008064	1.90999999999985	0.462760360051107	1.88999999999987	2.54312297704473
1.9	1.94163982098416	1.89	3.07037865491111	1.70999999999998	1.94064463505583	1.78999999999996	-1.64308654109391	1.74000000000001	2.24244690605246	1.94	0.603580424922257	1.88	-0.394532080008503	1.94000000000005	-1.48493875394706	1.82999999999993	-0.498656565923739	2.06000000000006	1.44784907593021	1.99000000000001	-1.02960756805714	1.82000000000016	2.72150043895181	1.88999999999987	-2.5050621079572	2	0.309953322016554	1.95000000000005	1.16331348795029	1.99000000000001	1.66115903903119	1.93000000000006	0.885624078023284	1.95000000000005	1.21076728703429	1.95000000000027	-1.89945177703521	1.92000000000007	1.35871335203319	2.07999999999993	-0.60124502203962	2.11999999999989	0.0555837100364442	1.80000000000018	-0.727410773947668	2.01000000000022	0.773027461036691	1.98999999999978	2.6608319629986
2	1.48105538289656	1.99000000000001	2.98142813198865	1.81999999999999	1.64058083601049	1.89999999999998	-1.45317616704688	1.84000000000003	2.01437576504304	2.03999999999996	0.226290840942056	1.99000000000001	-0.473774092029089	2.04000000000008	-1.30638093196467	1.92999999999995	-0.364636129916107	2.21000000000004	1.67915371196159	2.09999999999991	-0.478638904041873	1.93000000000006	2.62029956695642	1.99000000000001	-2.88357864496902	2.09999999999991	0.143467465022695	2.05000000000018	0.583750737973787	2.12999999999988	1.8398541139959	2.02999999999997	1.02406329096993	2.05999999999995	1.29796194403298	2.05000000000018	-2.21520342904569	2.01999999999998	1.10838305806737	2.17999999999984	-0.6856606760266	2.22000000000025	0.609578885018891	1.90000000000009	-1.22649426691623	2.13999999999987	1.08329456202227	2.08999999999969	2.77854094895247
2.1	1.02047094389945	2.09	2.89247760792932	1.91999999999999	1.34051703696514	2	-1.26326579311353	1.94	1.7863046250568	2.20999999999998	-0.150998742014963	2.14999999999998	-0.55301610495917	2.19000000000005	-1.12782310895909	2.02999999999997	0.0101637040188507	2.32000000000005	1.54826706898348	2.25999999999999	0.0723297589502181	2.02999999999997	2.51909869598421	2.08999999999992	-3.26209518198084	2.24000000000001	-0.0230183910616688	2.21000000000004	0.00418798890677863	2.25	2.01854918998379	2.1400000000001	1.16250250300709	2.20000000000005	1.33452655495603	2.22000000000025	-2.03346509306357	2.11999999999989	0.858052765011053	2.30000000000018	-0.770076328990399	2.34999999999991	1.16357405909184	2	-1.72557775897531	2.26999999999998	1.39356166300786	2.25	2.89624993399684
2.21	0.559886505925533	2.26000000000001	2.78658378192631	2.01999999999998	1.0404532370103	2.13999999999999	-1.02414858406519	2.04000000000002	1.47602977199313	2.32999999999998	-0.528288325085668	2.25999999999999	-0.632258116979756	2.31000000000006	-0.949265285953516	2.16999999999996	0.384963537044314	2.43000000000006	1.41738042600537	2.36999999999989	0.623298421942309	2.13000000000011	2.41789782501201	2.21000000000004	-3.36020088593614	2.36000000000013	-0.189504248055528	2.33000000000015	-0.575374760046543	2.3599999999999	2.0355103009706	2.26999999999998	1.30094171606743	2.30999999999995	1.37109116496958	2.34000000000015	-1.85172675708145	2.26999999999998	0.607722471045236	2.42000000000007	-0.854491982067884	2.47000000000025	1.71756923407429	2.15000000000009	-2.22466125194387	2.36999999999989	1.44827897997857	2.36999999999989	2.76008326795818
2.31	0.677456619996519	2.37	2.6806899550138	2.16	0.74038943796495	2.25	-0.785031376040024	2.20000000000005	1.16575492006632	2.44	-0.827565331064761	2.37	-0.753352155015818	2.41000000000008	-0.918885708983908	2.28999999999996	0.759763370069777	2.54000000000008	1.28649378302725	2.47000000000003	0.702752449001309	2.30000000000018	2.31669695392611	2.31999999999994	-3.45830659091462	2.47000000000003	-0.270655130066189	2.43000000000006	-0.874177518085162	2.46000000000004	2.05247141298059	2.38000000000011	1.07852740097769	2.41000000000008	1.40765577498314	2.44000000000005	-1.66998842109933	2.40000000000009	0.360583956080518	2.5300000000002	-0.783287425065282	2.57999999999993	1.80782975701277	2.2800000000002	-2.72374474502612	2.47000000000025	1.50299629706296	2.50999999999976	2.62391660203321
2.41	0.795026733953819	2.47000000000001	2.57479612901079	2.25999999999999	0.827865547989859	2.34999999999997	-0.54591416801486	2.30000000000001	0.855480068025827	2.53999999999996	-1.12684233704385	2.46999999999991	-0.874446192938194	2.51999999999998	-0.888506130991118	2.38999999999999	1.13456320400473	2.6400000000001	1.48745018395857	2.56999999999994	0.782206475946623	2.40000000000009	2.11128774799363	2.42000000000007	-3.17789575797178	2.56999999999994	-0.351806011963163	2.55000000000018	-1.17298027498691	2.55999999999995	2.06943252396741	2.48000000000002	0.856113087024823	2.51999999999998	1.35702572902119	2.53999999999996	-1.17249843299305	2.5	0.113445441002114	2.63000000000011	-0.712082867039499	2.67999999999984	1.89809027904175	2.38999999999987	-2.91036375892872	2.57000000000016	1.55771361403367	2.64999999999964	2.48774993497136
2.52	0.912596847911118	2.57000000000001	2.55785282593024	2.35999999999999	0.915341659037949	2.44999999999999	-0.496707334036728	2.40000000000003	0.773276355971575	2.63999999999999	-1.42611934302295	2.56999999999994	-0.995540230974257	2.62	-0.85812655402151	2.50999999999999	1.29230358800214	2.74000000000001	1.68840658500358	2.67000000000007	0.861660503005623	2.5	1.90587854194746	2.51999999999998	-2.89748492593844	2.67000000000007	-0.432956893973824	2.65000000000009	-1.47178303200235	2.67000000000007	2.0863936359774	2.58000000000015	0.633698772048774	2.63000000000011	1.30639568203605	2.63999999999987	-0.675008446023639	2.61000000000013	-0.133693074985786	2.73000000000002	-0.640878309013715	2.7800000000002	1.98835080209392	2.49000000000024	-3.09698277396819	2.67000000000007	1.61243093100438	2.75	2.23387428297883
2.62	1.03016696095892	2.67	2.54090952296337	2.45999999999998	1.00281776906286	2.56	-0.447500499035414	2.51000000000005	0.691072645054192	2.74000000000001	-1.34810676604502	2.67999999999995	-0.98969297300755	2.72000000000003	-0.82774697602872	2.61000000000001	1.45004397302273	2.85000000000002	1.8893629850254	2.76999999999998	0.941114529950937	2.61000000000013	1.70046933601498	2.62999999999988	-2.61707409299561	2.76999999999998	-0.347621918990626	2.75999999999999	-1.19102304108765	2.76999999999998	1.91973140601931	2.69000000000005	0.272845245035569	2.73000000000002	1.25576563493723	2.82000000000016	-0.177518458031045	2.71000000000004	-0.380831589950503	2.82999999999993	-0.569673751101618	2.88999999999987	2.0786113250324	2.59000000000015	-3.28360178798448	2.7800000000002	1.35688114698951	2.87999999999965	1.9799986309863
2.73	1.18613962899872	2.77000000000001	2.52396622101969	2.56	1.39035767801943	2.65999999999997	-0.398293665057281	2.61000000000001	0.60886893299994	2.84999999999997	-1.27009418804391	2.77999999999997	-0.983845715950338	2.82000000000005	-0.882542592989921	2.71999999999991	1.60778435702014	2.95000000000005	2.09031938595672	2.86999999999989	0.816396028994859	2.71000000000004	1.59626100196419	2.73000000000002	-2.33666326096227	2.87000000000012	-0.26228694503061	2.86000000000013	-0.910263049036075	2.86999999999989	1.75306917594753	2.78999999999996	-0.0880082819776362	2.82999999999993	1.20513558897528	2.92000000000007	-0.121253873089699	2.80999999999995	-0.377639811972585	2.94000000000005	-0.674938669021685	2.99000000000024	1.61487667401161	2.69000000000005	-2.97113730891851	2.88000000000011	1.10133136297463	3	1.72612297899377
2.83	1.34211229590164	2.87	2.50702291793914	2.66999999999999	1.77789758799918	2.75999999999999	-0.349086831079148	2.72000000000003	0.526665221059375	2.94999999999999	-1.19208161106599	2.88	-0.977998457983631	2.93000000000006	-0.937338209951122	2.81999999999994	1.39072490901526	3.05000000000007	2.42216242997984	2.97000000000003	0.691677528948276	2.82000000000016	1.49205266700392	2.82999999999993	-2.05625242801943	2.98000000000002	-0.176951970047412	2.96000000000004	-0.629503056984504	2.98000000000002	1.58640694598944	2.8900000000001	-0.448861808990841	2.94000000000005	1.10285530399779	3.0300000000002	-0.064989288034667	2.92000000000007	-0.374448032971486	3.03999999999996	-0.780203588078621	3.09000000000015	1.15114202208133	2.80000000000018	-2.65867282996624	2.98000000000002	0.845781579073446	3.12999999999965	1.44625132497822
2.93	1.49808496394144	2.98	2.37049029101399	2.76999999999998	2.16543749797893	2.85999999999996	-0.467420211066383	2.81999999999999	0.41393015601443	3.05000000000001	-1.11406903408806	2.98000000000002	-0.972151200016924	3.03000000000009	-0.992133827026009	2.91999999999996	1.17366546010089	3.21000000000004	2.75400547400295	3.07999999999993	0.566959027992198	2.93000000000006	1.38784433295314	2.93000000000006	-2.01854711701799	3.07999999999993	-0.0916169950642143	3.07000000000016	-0.348743065046619	3.1099999999999	1.41974471694084	2.99000000000001	-0.809715336004047	3.03999999999996	1.00057502004347	3.13000000000011	-0.00872470207013976	3.01999999999998	-0.371256254993568	3.21000000000004	-0.885468507021869	3.19000000000005	0.687407371060544	2.90000000000009	-2.34620835192345	3.13999999999987	0.762217938017784	3.25	1.16637967096267
3.1	1.53648751791025	3.08000000000001	2.23395766397516	2.87	2.55297740704918	2.95999999999998	-0.585753591053617	2.92000000000002	0.301195090059991	3.19999999999999	-1.14180748300896	3.08999999999992	-0.845209904014155	3.19000000000005	-1.07730902095682	3.01999999999998	0.956606011072836	3.32000000000005	3.08584851802607	3.18000000000006	0.362786499977119	3.02999999999997	1.28363599799286	3.02999999999997	-1.98084180601654	3.24000000000001	-0.00833958199564222	3.20000000000005	-0.211146834999454	3.22000000000003	1.23612137497275	3.09000000000015	-0.978152503989804	3.22000000000003	0.898294735975469	3.24000000000024	0.0475398829848928	3.11999999999989	-0.36806447701565	3.34999999999991	-1.06193798308141	3.34999999999991	0.202153536065453	3	-2.03374387297117	3.26000000000022	0.678654296052628	3.38999999999987	0.8865080179703
3.2	1.57489007096956	3.19000000000001	2.09742503693633	2.97999999999999	2.6941293440359	3.06999999999999	-0.704086971040851	3.03000000000003	0.188460023991865	3.31	-1.16954593306673	3.18999999999994	-0.718268608011385	3.31000000000006	-1.16248421500131	3.17999999999995	0.739546562044779	3.43000000000006	3.18832578398087	3.27999999999997	0.158613971962041	3.13000000000011	1.08912098801284	3.12999999999988	-1.9431364950151	3.34999999999991	0.0749378299360615	3.30000000000018	-0.0735506050659751	3.31999999999994	1.05249803402785	3.19000000000005	-1.14658967095238	3.31999999999994	0.846644499006288	3.34999999999991	-0.393685520066356	3.25999999999976	-0.318745042022783	3.46000000000004	-1.23840746005044	3.49000000000024	-0.283100298929639	3.11000000000013	-1.68814235996706	3.36999999999989	0.595090654996966	3.50999999999976	0.606636363954749
3.31	1.61329262493837	3.29000000000001	1.97783571195487	3.07999999999998	2.83528127999944	3.16999999999996	-0.871627185006219	3.14000000000004	0.157928669977991	3.40999999999997	-1.19728438301081	3.28999999999996	-0.591327312008616	3.41000000000008	-1.24765940904581	3.29999999999995	0.799335261035594	3.53000000000009	3.29080304993568	3.38999999999987	-0.045558556053038	3.30000000000018	0.894605977009633	3.28999999999996	-2.18584201695649	3.45000000000005	0.158215243004634	3.41000000000008	0.0640456249811905	3.82999999999993	0.813858827996228	3.31000000000017	-1.31502683893814	3.43000000000006	0.794994261013926	3.45000000000027	-0.834910923003918	3.38000000000011	-0.269425607939411	3.55999999999995	-1.41487693599629	3.59000000000015	-0.768354133924731	3.24000000000024	-1.34254084798613	3.47000000000025	0.767076797046684	3.61999999999989	0.580640362045415
3.41	1.65169517890718	3.40000000000001	1.85824638799659	3.23999999999998	2.97643321596297	3.26999999999998	-1.03916740010845	3.24000000000001	0.127397315054623	3.50999999999999	-1.3030354100465	3.38999999999999	-0.464386016005847	3.51999999999998	-1.27770983397113	3.39999999999998	0.859123959003227	3.6400000000001	3.39328031600417	3.49000000000001	-0.249731083044935	3.41000000000008	0.700090966006428	3.39999999999986	-2.42854753798838	3.55999999999995	0.156157680976321	3.50999999999999	-0.0791181370232152	3.93000000000006	0.575219621964607	3.41000000000008	-1.1226104790012	3.52999999999997	0.743344024044745	3.55999999999995	-1.27613632503198	3.48000000000002	-0.223297950924461	3.65999999999985	-1.23658810309735	3.70000000000027	-0.789873316989542	3.34999999999991	-0.996939336005198	3.57000000000016	0.939062938982715	3.73000000000002	0.600254216010399
3.51	1.73325227490295	3.5	1.73865706392462	3.34	2.73004524296994	3.38	-1.20670761407382	3.34000000000003	0.0968659610407485	3.62	-1.4087864370822	3.49000000000001	-0.322984132026249	3.62	-1.30776025901014	3.50999999999999	0.918912658107729	3.74000000000001	3.16391453793585	3.58999999999992	-0.455361377021291	3.50999999999999	0.609784288940318	3.5	-2.67125305992977	3.66000000000008	0.15410011997119	3.61000000000013	-0.222281898004439	4.03999999999996	0.336580416046672	3.51999999999998	-0.930194118950567	3.63000000000011	0.691693785938696	3.65999999999985	-1.53355790109799	3.57999999999993	-0.177170294932694	3.76000000000022	-1.05829927008472	3.80000000000018	-0.811392500963848	3.45000000000027	-0.963802301953365	3.67000000000007	1.11104908205562	3.85999999999967	0.619868069975382
3.61	1.81480937192191	3.60000000000001	1.61906773894316	3.44999999999999	2.4836572699769	3.47999999999996	-1.37424782803919	3.44	0.0663346070268744	3.71999999999997	-1.51453746400421	3.59999999999991	-0.181582247023471	3.73000000000002	-1.33781068393546	3.61000000000001	1.19576080601291	3.84000000000003	2.93454875998123	3.70000000000005	-0.660991670997646	3.61000000000013	0.519477613011077	3.59999999999991	-2.8795680359508	3.75999999999999	0.152042557942877	3.71000000000004	-0.365445660008845	4.23000000000002	0.295396812020954	3.62000000000012	-0.737777759013625	3.74000000000001	0.529772869981571	3.76000000000022	-1.79097947602713	3.67999999999984	-0.131042637917744	3.86000000000013	-0.880010437072087	3.90000000000009	-0.832911683914972	3.55000000000018	-0.930665268015218	3.7800000000002	1.28303522399165	4.02999999999975	0.639481923940366
3.71	1.89636646894087	3.7	2.28060396000274	3.54999999999998	2.23726929596069	3.57999999999998	-1.54178804200455	3.55000000000001	0.0887445639818907	3.82999999999998	-1.19866677107439	3.69999999999993	-0.167121658023461	3.83000000000004	-1.36786110795128	3.70999999999992	1.47260895403178	3.95000000000005	2.7051829820266	3.79999999999995	-0.866621964064507	3.71000000000004	0.429170936968148	3.71000000000004	-3.08788301299501	3.86000000000013	0.149984996028252	3.81000000000017	-0.508609422013251	4.33999999999992	0.437836549963322	3.73000000000002	-0.545361398962996	3.83999999999992	0.367851953001264	3.86000000000013	-2.04840105106996	3.78999999999996	-0.0849149819259765	3.97000000000025	-0.701721603036276	4	-0.854430866979783	3.65000000000009	-0.897528233963385	3.88000000000011	1.41616987502857	4.14999999999964	0.659095778019037
3.82	1.93952101199102	3.80000000000001	2.94214018094863	3.64999999999998	1.99088132296765	3.68000000000001	-1.46460771202328	3.65000000000003	0.111154521050594	3.93000000000001	-0.88279607905406	3.79999999999995	-0.152661069023452	3.93000000000006	-1.3127363389458	3.80999999999995	1.74945710102747	4.05000000000007	2.47581720395829	3.89999999999986	-0.868079730025784	3.82000000000016	0.338864260015725	3.80999999999995	-3.29619798901604	3.97000000000003	0.19372612200641	3.92000000000007	-0.832683829003145	4.44000000000005	0.580276286996195	3.83000000000015	-0.286359437950523	3.94000000000005	0.205931036020957	3.96000000000004	-1.86459722408472	3.88999999999987	-0.0844492140004149	4.07000000000016	-0.346963294077796	4.11000000000013	-1.06385172898626	3.76000000000022	-0.864391200025239	3.98000000000002	1.54930452697499	4.25999999999976	0.678709633007202
3.91999999999999	1.98267555492748	3.90000000000001	3.6036764020082	3.75	1.69664587701845	3.77999999999997	-1.38742738101882	3.75	0.13356447800561	4.02999999999997	-0.566925386010553	3.90999999999997	-0.138200480023443	4.04000000000008	-1.25761156994031	3.91999999999996	2.02630524904635	4.20000000000005	2.22858812298909	4	-0.869537495987061	3.92000000000007	-0.0991250279867018	3.90999999999985	-3.50451296492338	4.06999999999994	0.237467246961387	4.07000000000016	-1.15675823508354	4.54999999999995	0.722716024029069	3.93000000000006	-0.0273574779612318	4.04999999999995	0.0956603570330117	4.07000000000016	-1.6807933960763	4	-0.083983444937985	4.21000000000004	0.00779501590386644	4.21000000000004	-1.27327258996957	3.88000000000011	-0.725524941003641	4.15000000000009	1.68243917801192	4.40999999999985	0.724319487972025
4.03	2.02583009797763	4.01000000000001	4.38480194793556	3.85999999999999	1.40241043004607	3.88999999999999	-1.142706836049	3.85000000000002	0.1865057889745	4.13999999999999	-0.251054693080732	4.00999999999999	-0.123739892046615	4.19000000000005	-1.20248680002533	4.01999999999998	1.9302816540403	4.30000000000007	1.98135904099672	4.1099999999999	-0.870995261038843	4.01999999999998	-0.537114315989129	4.00999999999999	-3.47012241991251	4.17000000000007	0.281208372939545	4.20000000000005	-1.48083264207344	4.65000000000009	0.865155761971437	4.03999999999996	0.231644483051241	4.21000000000004	-0.0146103219549332	4.23000000000002	-1.49698956909106	4.11000000000013	-0.083517675989242	4.32999999999993	0.362553325999215	4.34999999999991	-1.48269345095287	3.98000000000002	-0.586658680958863	4.26000000000022	1.64358768699913	4.52999999999975	0.905400268038647
4.19	2.06898464193728	4.18000000000001	5.16592749295341	3.95999999999998	1.10817498398319	3.98999999999995	-0.897986291079178	3.96000000000004	0.239447100966572	4.30000000000001	0.170567025975288	4.15999999999997	-0.109279303046605	4.30000000000007	-0.996647592046429	4.17999999999995	1.83425805903426	4.40000000000009	1.73412995900435	4.25999999999999	-0.87245302700012	4.13000000000011	-0.975103603991556	4.11999999999989	-3.43573187501534	4.33999999999992	0.327007060946016	4.30000000000018	-1.66174328705893	4.75	1.00759549900431	4.1400000000001	0.298230084013085	4.31999999999994	-0.124881001056565	4.34999999999991	-1.31318574108263	4.25999999999976	-0.0830519079499936	4.42999999999984	0.751545450953017	4.48000000000002	-1.67059512898504	4.13000000000011	-0.447792421937265	4.36000000000013	1.60473619598633	4.64999999999964	1.08648104799158
4.29	2.24160428797404	4.28	5.94705303797127	4.06	1.06032751102703	4.13999999999999	-0.653265746109355	4.11000000000001	0.292388412049149	4.40999999999997	0.592188745940803	4.26999999999998	-0.197385699948427	4.39999999999998	-0.790808383953845	4.28999999999996	1.73823446402821	4.5	1.7162666549666	4.36999999999989	-1.0747659680419	4.25999999999999	-1.32278621504156	4.23000000000002	-3.40134132898129	4.45000000000005	0.372805748042992	4.41000000000008	-1.84265393204441	4.8599999999999	1.15003523603718	4.27999999999997	0.364815684065434	4.43000000000006	-0.264772004015867	4.45000000000027	-1.02808956501121	4.36999999999989	-0.1287137960162	4.53999999999996	1.14053757693	4.57999999999993	-1.85849680690353	4.25	-0.34206319594432	4.47000000000025	1.56588470497354	4.76999999999998	1.26756182794452
4.39	2.41422393389712	4.39	6.72817858298913	4.16	1.01248003795718	4.23999999999995	-0.408545201025845	4.21000000000004	0.34532972301804	4.50999999999999	1.01381046499682	4.38	-0.285492096963935	4.50999999999999	-0.584969174951766	4.38999999999999	1.36536272100329	4.61000000000001	1.69840335092886	4.47000000000003	-1.27707890897	4.46000000000004	-2.01815143907425	4.33999999999992	-3.60901386591195	4.54999999999995	0.418604435026282	4.50999999999999	-2.0235645770299	4.96000000000004	1.34749083804309	4.3900000000001	0.431401285027277	4.52999999999997	-0.404663007998352	4.55999999999995	-0.742993390076663	4.4699999999998	-0.174375682945538	4.63999999999987	1.52952970290698	4.70000000000027	-2.04639848493571	4.34999999999991	-0.236333969951374	4.57000000000016	1.52703321407444	4.87999999999965	1.44864260698796
4.5	2.58684357993388	4.49000000000001	6.59021978594865	4.26999999999998	0.964632565001011	4.34999999999997	-0.0787007820690633	4.31	0.497135215027811	4.61000000000001	1.05296760295914	4.48000000000002	-0.373598493979443	4.61000000000001	-0.434254737001538	4.49000000000001	0.992490978092064	4.71000000000004	1.6805400470048	4.56999999999994	-1.47939185001178	4.56000000000017	-2.36583405001056	4.44000000000005	-3.81668640193311	4.65000000000009	0.435213908986043	4.61000000000013	-2.04481600906092	5.12999999999988	1.89154593999774	4.49000000000001	0.497986885989121	4.63000000000011	-0.544554010957654	4.65999999999985	-0.457897214005243	4.56999999999971	-0.220037571011744	4.75	1.56376351799281	4.80000000000018	-2.0808804799799	4.45000000000027	-0.130604743958429	4.67000000000007	1.48736828100482	5	1.58411353095289
4.6	2.7163086829205	4.60000000000001	6.45226098799867	4.38	0.916785092044847	4.44999999999999	0.251143636887718	4.41000000000003	0.648940707037582	4.71999999999997	1.09212474194464	4.57999999999993	-0.476165479994961	4.71000000000004	-0.283540298028129	4.59999999999991	0.61961923609033	4.81000000000006	1.66267674296705	4.67000000000007	-1.68024702600178	4.66000000000008	-2.29567099700034	4.53999999999996	-4.02435893795428	4.75999999999999	0.451823382945804	4.71000000000004	-2.06606744200144	5.26999999999998	2.4356010410429	4.59000000000015	0.457000352980685	4.74000000000001	-0.684445014030644	4.76000000000022	-0.356604866055932	4.67000000000007	-0.126132305922511	4.84999999999991	1.59799733398813	4.90999999999985	-2.1153624740009	4.55999999999995	-0.35508502094217	4.7800000000002	1.44770334804889	5.14999999999964	1.71958445503151
4.7	2.84577378693029	4.7	6.31430219095819	4.47999999999999	0.893826854962754	4.56	0.580988055958187	4.52000000000004	0.800746199047353	4.81999999999999	1.13128188002065	4.67999999999995	-0.578732466010479	4.82000000000005	-0.132825858941032	4.69999999999993	0.13157733008029	4.92000000000007	1.60019502902742	4.76999999999998	-1.8811022009686	4.76999999999998	-2.22550794399012	4.64999999999986	-4.26642202000949	4.86000000000013	0.468432857019252	4.82000000000016	-2.08731887403246	5.36999999999989	2.78220053996847	4.70000000000005	0.41601381997225	4.83999999999992	-0.714065338002001	4.86999999999989	-0.255312518106621	4.76999999999998	-0.0322270409469638	4.95000000000027	1.63223114998345	5.01000000000022	-2.14984446893141	4.65999999999985	-0.57956529792591	4.88000000000011	1.40803841406978	5.31999999999971	1.67458995599645
4.8	2.97523888991691	4.80000000000001	5.39521784799035	4.57999999999998	0.870868616971165	4.65999999999997	0.910832473891787	4.62	0.899610379974547	4.92000000000002	0.748817298926951	4.77999999999997	-0.681299452025996	4.92000000000007	0.0178885800323769	4.79999999999995	-0.356464576952931	5.0200000000001	1.5377133149741	4.87999999999988	-2.08195737707229	4.87000000000012	-2.1553448909799	4.75	-4.50848510092783	4.96000000000004	0.485042330979013	4.92000000000007	-2.10857030606348	5.47000000000003	3.12880004003091	4.79999999999995	0.375027287077501	4.94000000000005	-0.743685661973359	4.97000000000025	-0.154020170043623	4.88000000000011	0.0616782250517645	5.05000000000018	1.66646496597878	5.11999999999989	-2.18432646397559	4.76999999999998	-0.804045575932832	4.99000000000024	1.40722497201295	5.44999999999982	1.62959545798458
4.9	3.10470399290352	4.90000000000001	4.47613350490883	4.67999999999998	0.847910380002759	4.75999999999999	0.995956348901927	4.72000000000003	0.998474559992246	5.02999999999997	0.366352717946938	4.88999999999999	-0.783866438041514	5.01999999999998	0.210640082059399	4.89999999999998	-0.84450648296297	5.13	1.47523160092078	4.98000000000002	-2.2828125520391	4.97000000000003	-1.73749922703337	4.84999999999991	-4.75054818298304	5.05999999999995	0.455853116932303	5.0300000000002	-1.94891109401851	5.56999999999994	3.47539953895648	4.91000000000008	0.267455152993534	5.03999999999996	-0.773305986058404	5.07000000000016	-0.0527278220943117	4.98000000000002	0.201245377979831	5.20000000000027	1.5984069299293	5.22000000000025	-2.03090678098761	4.86999999999989	-1.02852585291657	5.13999999999987	1.40641153006982	5.54999999999973	1.58460095894952
5	3.2249083719762	5	3.557049161941	4.78999999999999	0.872799615990516	4.87	1.08108022197939	4.83000000000004	1.09733874103313	5.13	-0.0161118640562563	4.99000000000001	-0.8050982489749	5.12	0.403391583972734	5	-1.33254838897301	5.24000000000001	1.43061319101889	5.07999999999993	-2.27456312507002	5.08000000000015	-1.31965356206365	4.95000000000005	-4.99261126401507	5.16000000000008	0.426663904022462	5.20000000000005	-1.78925188106405	5.68000000000006	3.82199903799574	5.00999999999999	0.159883020046436	5.21000000000004	-1.15303116899668	5.23000000000002	-0.289680204105025	5.08999999999969	0.340812531021584	5.30999999999995	1.53034889399351	5.34999999999991	-1.87748709697644	4.98000000000002	-1.35873535600695	5.25	1.40559808698981	5.65999999999985	1.53960646093765
5.11	3.34511275093519	5.10000000000001	2.63796481897316	4.88999999999999	0.897688851978273	4.96999999999997	1.16620409596635	4.93000000000001	1.19620292105083	5.23000000000002	-0.398576445036269	5.15999999999997	-0.826330058998792	5.30000000000007	0.596143085999756	5.16999999999996	-1.44771855195813	5.34000000000003	1.38599478100332	5.19000000000005	-2.26631369696406	5.21000000000004	-0.901807898003426	5.05999999999995	-5.23467434595659	5.32999999999993	0.397474689975752	5.30000000000018	-1.62959266799589	5.77999999999997	3.72969809893675	5.11000000000013	0.0523108860761567	5.30999999999995	-1.53275635204864	5.34000000000015	-0.526632587025233	5.25	0.480379684063337	5.40999999999985	1.46229085896721	5.46000000000004	-1.72406741398845	5.11000000000013	-1.68894485898363	5.34999999999991	1.3754544099811	5.75999999999976	1.35914103896084
5.21	3.46531712898468	5.27000000000001	2.09516550296485	4.98999999999998	0.922578087966031	5.13999999999999	0.874870191978516	5.03000000000003	1.0212795540383	5.33999999999998	-0.68932443207359	5.26999999999998	-0.847561869022684	5.41000000000008	0.638180149962864	5.26999999999998	-1.56288871596644	5.44000000000005	1.34137637098775	5.33999999999992	-2.25806426999497	5.35000000000014	-0.404339943088416	5.21000000000004	-5.11547245901056	5.43000000000006	0.576207018980313	5.40000000000009	-1.5151383410057	5.87999999999988	3.63739715999145	5.27999999999997	-0.0552612469846281	5.42000000000007	-1.91248153601009	5.44000000000005	-0.763584970059128	5.36999999999989	0.294760063070498	5.51999999999998	1.35999900692241	5.55999999999995	-1.12906196295626	5.25	-2.01915436196032	5.44999999999982	1.3453107320629	5.85999999999967	1.17867561698404
5.32	3.45605640495705	5.37	1.55236618695653	5.16	0.947467323044293	5.23999999999995	0.583536287990682	5.14000000000004	0.846356187025776	5.44999999999999	-0.980072418997224	5.37	-0.766226693031058	5.50999999999999	0.680217213016476	5.37	-1.67805887895156	5.54000000000008	1.29675796097217	5.45000000000005	-2.04895966703589	5.45000000000005	0.09312801194028	5.30999999999995	-4.99627057297403	5.53999999999996	0.754939349008055	5.5	-1.40068401299231	5.99000000000001	3.54509622195565	5.41000000000008	0.193846155070787	5.51999999999998	-2.26258639497701	5.55000000000018	-1.10182970104233	5.4699999999998	0.109140442987155	5.61999999999989	1.25770715590079	5.67000000000007	-0.534056511924064	5.36000000000013	-2.13883032699869	5.55999999999995	1.31516705403101	5.9699999999998	0.99821019398405
5.41999999999999	3.44679568092943	5.48	1.00956687094822	5.25999999999999	0.714083442971969	5.33999999999998	0.292202382979667	5.25	0.671432820013251	5.55000000000001	-1.27082040603455	5.46999999999991	-0.684891517039432	5.61000000000001	0.722254275956402	5.48000000000002	-1.52611880298537	5.65000000000009	1.36551397497442	5.54999999999995	-1.8398550640768	5.55000000000018	0.590595966968976	5.40999999999985	-4.63500560601915	5.6400000000001	0.933671678012615	5.61000000000013	-1.28622968600212	6.1099999999999	3.45279528301035	5.50999999999999	0.442953557012515	5.62000000000012	-2.61269125405761	5.65000000000009	-1.44007443202554	5.56999999999971	-0.0764791769825024	5.72000000000025	1.15541530396968	5.76999999999998	0.0609489389944429	5.46000000000004	-2.25850629294655	5.65999999999985	1.28502337599912	6.06999999999971	0.685026398969057
5.53	3.4375349569018	5.58000000000001	1.38585189699825	5.35999999999999	0.480699563013332	5.44999999999999	-0.0842553951088121	5.35000000000002	0.397645272983027	5.64999999999998	-1.17910381106867	5.56999999999994	-0.603556341957301	5.71000000000004	0.764291339010015	5.57999999999993	-1.37417872690548	5.75	1.43426998897667	5.64999999999986	-1.63075046100403	5.65000000000009	1.08806392199767	5.51999999999998	-4.2737406379274	5.74000000000001	1.14159322197338	5.71000000000004	-1.33143457105689	6.21000000000004	3.01389484400261	5.61000000000013	0.692060959977425	5.73000000000002	-2.96279611302452	5.75	-1.77831916300875	5.67999999999984	-0.262098797975341	5.82999999999993	1.05312345192488	5.88000000000011	0.502534706015467	5.55999999999995	-2.37818225798492	5.76999999999998	1.25569314104723	6.16999999999962	0.371842603954065
5.63	3.42827423196468	5.69000000000001	1.76213692498095	5.47	0.247315683054694	5.54999999999995	-0.460713173083604	5.46000000000004	0.123857725043308	5.75999999999999	-1.08738721701229	5.67999999999995	-0.27082874998996	5.82000000000005	0.563868732001538	5.67999999999995	-1.22223865093929	5.85000000000002	1.50302600297891	5.75	-1.42164585804494	5.75	1.16768621296615	5.61999999999989	-3.91247567097253	5.84999999999991	1.34951476502465	5.82000000000016	-1.37663945599797	6.30999999999995	2.57499440601805	5.71000000000004	1.04874049600312	5.82999999999993	-3.31290097199144	5.84999999999991	-2.11656389410564	5.77999999999975	-0.587285570986751	5.92999999999984	0.484759473010854	5.98000000000002	0.944120474059673	5.67000000000007	-2.16764871993291	5.86999999999989	1.22636290598166	6.28999999999996	0.0586588089390716
5.73	3.44089599491326	5.79000000000001	2.13842195091729	5.56999999999999	-0.0109574330053874	5.64999999999998	-0.837170952081578	5.56	-0.149929821986916	5.86000000000001	-0.9956706230696	5.77999999999997	0.0618988409541998	5.92000000000007	0.363446124993061	5.78999999999996	-0.955128411987971	5.95000000000005	1.61640042597355	5.84999999999991	-1.48508375400525	5.86000000000013	1.24730850291144	5.72000000000003	-3.55121070299447	5.95000000000005	1.55743630796223	5.92000000000007	-1.42184434105275	6.41000000000008	2.13609396803349	5.81000000000017	1.40542003202881	5.93000000000006	-2.8663614909874	5.96000000000004	-2.57786437407503	5.88000000000011	-0.912472343998161	6.0300000000002	-0.0836045060168544	6.07999999999993	1.3857062410807	5.76999999999998	-1.9571151819946	5.97000000000025	1.19703267000659	6.42999999999984	-0.0740595639854291
5.83	3.45351775797553	5.89	2.5147069779905	5.66999999999999	-0.269230548951782	5.75	-1.21362873005637	5.66000000000003	-0.423717370040322	5.95999999999998	-0.903954027990039	5.88	0.394626433035228	6.01999999999998	0.163023517984584	5.88999999999999	-0.688018171899785	6.05000000000007	1.72977484999137	5.96000000000004	-1.54852164996555	5.96000000000004	1.3269307939936	5.82999999999993	-2.95767998397878	6.05999999999995	1.7653578510135	6.0300000000002	-1.46704922599383	6.50999999999999	1.69516092103095	5.92000000000007	1.76209956805451	6.02999999999997	-2.41982200998336	6.05999999999995	-3.03916485404443	5.98999999999978	-1.23765911791907	6.20000000000027	-0.651968485044563	6.17999999999984	1.82729200901122	5.86999999999989	-1.74658164394259	6.15000000000009	1.2680928169857	6.52999999999975	-0.206777937023617
5.94	3.46613951990093	5.99000000000001	2.86332373093501	5.78	-0.527503665011864	5.84999999999997	-1.22211764505664	5.76000000000005	-0.697504917980041	6.06999999999999	-0.666793567006607	5.99000000000001	0.727354023979387	6.13	-0.0794361519638187	5.99000000000001	-0.420907932948467	6.20000000000005	1.84314927400919	6.05999999999995	-1.61195954603954	6.06000000000017	1.40655308393889	5.93000000000006	-2.36414926393991	6.16000000000008	2.0074285849887	6.19000000000005	-1.46186514302826	6.61999999999989	1.25422787300522	6.01999999999998	2.11877910396652	6.1400000000001	-1.97328252897933	6.24000000000024	-3.50046533310433	6.08999999999969	-1.56284589093048	6.32000000000016	-1.11804061202747	6.34000000000015	1.78775422102717	5.98000000000002	-1.53604810691377	6.28999999999996	1.33915296305531	6.62999999999965	-0.339496310061804
6.1	3.48802200699083	6.09	3.21194048297002	5.88	-0.785776780958258	5.95999999999998	-1.23060656108009	5.87	-0.75236431302983	6.19999999999999	-0.429633104999994	6.14999999999998	0.978746439955103	6.29000000000008	-0.321895822025908	6.08999999999992	-0.153797693997149	6.32000000000005	1.95652369802701	6.17000000000007	-1.88450204404944	6.20000000000005	1.39702363992456	6.03999999999996	-1.77061854492422	6.27999999999997	2.24949931998708	6.31000000000017	-1.45668106006269	6.72000000000003	0.813294826002675	6.12000000000012	2.31205659099487	6.25	-1.17663818798519	6.36999999999989	-3.62352108209052	6.23999999999978	-1.64613612491848	6.42999999999984	-1.58411274003356	6.46000000000004	1.74821643201994	6.11000000000013	-1.59735360091418	6.38999999999987	1.41021310901124	6.73999999999978	-0.0842996299752485
6.21	3.50990449396704	6.21000000000001	3.56055723591453	5.97999999999999	-0.560276035002971	6.06	-1.23909547608037	5.97000000000003	-0.807223707965932	6.31	-0.192472644016561	6.25999999999999	1.2301388560445	6.39999999999998	-0.564355490951129	6.18999999999994	-0.117907823891983	6.42000000000007	1.82160069095971	6.26999999999998	-2.15704454296883	6.31000000000017	1.38749419500073	6.13999999999987	-1.17708782499903	6.38000000000011	2.49157005498546	6.42000000000007	-1.45149697698344	6.81999999999994	0.811262216984687	6.26999999999998	2.50533407700004	6.36000000000013	-0.379993848014237	6.47000000000025	-3.74657683107671	6.33999999999969	-1.729426357997	6.5300000000002	-2.05018486701647	6.57000000000016	1.70867864301272	6.24000000000024	-1.65865909491458	6.49000000000024	1.51060349105592	6.83999999999969	0.170897048974439
6.32	3.53178698094325	6.32000000000001	3.5328889620132	6.09	-0.334775288933997	6.22999999999996	-0.871126613105844	6.12	-0.588295554962315	6.40999999999997	-0.0470287770895084	6.36000000000001	1.48153127099704	6.5	-0.768876910001381	6.29999999999995	-0.0820179549236855	6.5200000000001	1.68667768298292	6.36999999999989	-2.42958704097873	6.41000000000008	1.29834246001792	6.30999999999995	-0.944822072938223	6.48000000000002	2.52571924602307	6.52000000000021	-1.40110800907678	6.93000000000006	0.809229607966699	6.38000000000011	2.69861156300522	6.46000000000004	0.416650491956716	6.57999999999993	-3.8696325800629	6.44999999999982	-1.4875298189736	6.63000000000011	-1.95327705102955	6.67000000000007	1.22755508698447	6.34000000000015	-1.71996458891499	6.59000000000015	1.61099387298691	6.9399999999996	0.426093728037813
6.41999999999999	3.55366946791946	6.42	3.50522068697501	6.25	-0.10927454297871	6.32999999999998	-0.503157750017635	6.24000000000001	-0.369367401958698	6.50999999999999	0.098415090974413	6.45999999999992	1.61579681400781	6.61000000000001	-0.973398328937947	6.39999999999998	-0.0461280859553881	6.63	1.55175467500612	6.47000000000003	-2.70212954001181	6.50999999999999	1.20919072492143	6.40999999999985	-0.712556320991098	6.58999999999992	2.55986843797018	6.63000000000011	-1.35071904105644	7.02999999999997	0.807196998039217	6.49000000000001	2.53520951400787	6.56999999999994	1.21329483204136	6.67999999999984	-3.52804976807874	6.54999999999973	-1.24563327892702	6.73000000000002	-1.85636923401944	6.76999999999998	0.746431531069902	6.44000000000005	-1.9918036209674	6.69000000000005	1.71138425400841	7.04999999999973	0.6812904069875
6.52	3.83772424095241	6.53	3.47755241295999	6.35999999999999	0.374499319036659	6.43000000000001	-0.135188887043114	6.35000000000002	-0.150439249978263	6.62	0.243858958015153	6.56999999999994	1.75006235701858	6.71000000000004	-1.1779197479882	6.5	-0.277348455938409	6.73000000000002	1.303457243921	6.57999999999993	-2.87789256401538	6.61000000000013	1.12003898993862	6.50999999999999	-0.480290568930286	6.69000000000005	2.59401762900779	6.73000000000002	-1.30033007303609	7.20000000000005	0.930553272951329	6.59000000000015	2.37180746398735	6.67000000000007	1.37865749104549	6.7800000000002	-3.18646695507141	6.65000000000009	-1.00373673899412	6.82999999999993	-1.75946141700933	6.86999999999989	0.265307975041651	6.53999999999996	-2.26364265301982	6.80000000000018	1.81177463605309	7.14999999999964	1.06920545999856
6.62	4.12177901500854	6.63000000000001	3.4498841379218	6.45999999999998	0.858273181052027	6.53999999999996	0.232779975931408	6.45000000000005	0.0684889030253544	6.71999999999997	0.389302824942206	6.66999999999996	1.88432789900617	6.81000000000006	-1.38244116703845	6.59999999999991	-0.508568825921429	6.83000000000004	1.05515981192639	6.68000000000006	-3.05365558801896	6.72000000000003	1.03088725495581	6.6099999999999	-0.0436912479244711	6.79999999999995	2.6281668209549	6.84000000000015	-1.232102692029	7.29999999999995	1.05390954695395	6.69000000000005	2.20840541396683	6.76999999999998	1.54402014993593	6.88999999999987	-2.84488414308726	6.75	-0.76184019997072	6.94000000000005	-1.66255360102241	6.98000000000002	-0.215815582009782	6.63999999999987	-2.53548168495854	6.90000000000009	1.73249834904254	7.28999999999996	1.45712051198643
6.73	4.4058337879278	6.73	3.5803400299983	6.56999999999999	1.3420470430674	6.63999999999999	0.262201046894006	6.55000000000001	0.112404943024558	6.81999999999999	0.533902109964401	6.76999999999998	1.7672010270644	6.92000000000007	-1.34450291602661	6.70999999999992	-0.739789194994955	6.93000000000006	0.806862380954954	6.78999999999996	-3.22941861099935	6.82000000000016	1.07666993994826	6.71000000000004	0.392908073990839	6.90000000000009	2.43022651693536	6.94000000000005	-1.16387531204509	7.40000000000009	1.17726582095656	6.78999999999996	1.95864948000235	6.87000000000012	1.70938280894006	7	-2.5033013311031	6.84999999999991	-0.466767019020153	7.03999999999996	-1.0995736570294	7.07999999999993	-0.735984589937289	6.75	-2.80732071701095	7	1.65322206305518	7.39999999999964	1.84503556397431
6.83	4.66800607500772	6.84	3.71079592298429	6.66999999999999	1.82582090599226	6.73999999999995	0.291622117970292	6.66000000000003	0.156320984046943	6.92000000000002	0.678501396009779	6.87	1.65007415398577	7.01999999999998	-1.30656466501478	6.80999999999995	-0.971009564977976	7.04000000000008	0.558564948960338	6.88999999999987	-3.13263913699302	6.92000000000007	1.12245262494071	6.81999999999994	0.829507396019835	7	2.23228621393901	7.05000000000018	-1.095647931038	7.5	1.30062209598236	6.90000000000009	1.70889354501469	6.98000000000002	1.07810112695006	7.11000000000013	-2.03866277001907	6.96000000000004	-0.1716938379559	7.20000000000027	-0.536593713036382	7.19000000000005	-1.25615359797848	6.84999999999991	-2.88527558598162	7.13999999999987	1.57394577604464	7.50999999999976	2.19876057303736
6.93	4.93017836095078	6.94000000000001	3.8412518149471	6.76999999999998	2.04118318106339	6.83999999999998	0.321043189956072	6.76000000000005	0.200237025069328	7.02999999999997	0.823100680918287	6.96999999999991	1.53294728102082	7.12	-1.26862641400294	6.90999999999997	-1.27779067395295	7.20000000000005	0.246394331952615	6.99000000000001	-3.03585966196351	7.01999999999998	1.16823530993315	6.92000000000007	1.03384096598802	7.11000000000013	2.03434591094265	7.20000000000005	-1.02742055003091	7.6099999999999	1.42601097900297	7	1.45913761105021	7.07999999999993	0.446819445983238	7.24000000000024	-1.57402420802555	7.05999999999995	0.123379342994667	7.32999999999993	0.16060007192209	7.34000000000015	-1.77632260590599	6.95000000000027	-2.96323045495228	7.24000000000024	1.3942791080126	7.60999999999967	2.55248558096355
7.09	5.19235064791701	7.04000000000001	3.99937598194811	6.87	2.25654545704401	6.94999999999999	-0.0175046020558511	6.86000000000001	0.244153065068531	7.13	0.82225609901343	7.06999999999994	1.41582040805588	7.24000000000001	-1.13505939202696	7.01999999999998	-1.58457178292792	7.30000000000007	-0.0657762860782896	7.08999999999992	-2.93908018704769	7.12000000000012	1.2140179949256	7.01999999999998	1.23817453504671	7.25	1.80225641599918	7.30000000000018	-1.00958213704416	7.71000000000004	1.55139986304675	7.10000000000014	1.20938167606255	7.21000000000004	-0.184462236006766	7.34000000000015	-1.10938564705521	7.15999999999985	0.418452524058921	7.42999999999984	0.857793856994249	7.46000000000004	-1.81536805791893	7.11000000000013	-3.04118532301345	7.34999999999991	1.21461243907106	7.71000000000004	2.90621058900342
7.2	6.36938548598209	7.17	4.15750014792593	6.97999999999999	2.47190773302464	7.04999999999995	-0.356052394067774	6.96000000000004	0.069140952973612	7.28999999999996	0.821411516994885	7.17999999999995	1.41950586703388	7.34000000000003	-1.00149237096048	7.17999999999995	-1.8913528919029	7.40000000000009	-0.377946903995507	7.25	-2.84230071201819	7.24000000000001	1.34895241501454	7.11999999999989	1.44250810501489	7.34999999999991	1.57016692196521	7.40000000000009	-0.991743725080596	7.80999999999995	1.67678874595367	7.20000000000005	1.12302779098172	7.33999999999992	-0.815743916973588	7.45000000000027	-0.625564770075471	7.28999999999996	0.471629165986087	7.53999999999996	1.55498764195272	7.55999999999995	-1.85441350890869	7.23000000000002	-2.8473011599317	7.46000000000004	1.03494577103902	7.81999999999971	2.87202054596492
7.3	7.54642032291031	7.28	4.31562431492694	7.07999999999998	2.20349614698989	7.14999999999998	-0.694600186079697	7.12	-0.10587115900762	7.38999999999999	0.820566934976341	7.27999999999997	1.42319132703506	7.44000000000005	-0.8679253489845	7.27999999999997	-1.96691363089485	7.50999999999999	-0.441820090031797	7.3599999999999	-2.78129252706094	7.46000000000004	1.61882125496504	7.23000000000002	1.64684167498308	7.46000000000004	1.33807742702174	7.5	-0.973905312093848	7.91000000000008	1.80217762999746	7.37000000000012	1.03667390703777	7.44000000000005	-1.23006034505124	7.55000000000018	-0.141743893095736	7.38999999999987	0.524805807003759	7.63999999999987	2.25218142691119	7.65999999999985	-1.89345896092163	7.32999999999993	-2.65341699696364	7.55999999999995	0.945913169061896	7.91999999999962	2.83783050201691
7.4	8.72345516097539	7.38000000000001	4.47374848192794	7.19	1.93508456106883	7.25999999999999	-1.03314797809162	7.22000000000003	-0.280883270988852	7.49000000000001	0.819722352957797	7.38999999999999	1.42687678703624	7.55000000000007	-0.772296578020359	7.38	-2.04247436897731	7.61000000000001	-0.505693276977581	7.46000000000004	-2.72028434199001	7.56000000000017	1.46730539393047	7.32999999999993	1.73327789207178	7.55999999999995	1.10598793196459	7.61000000000013	-0.909058873048707	8.01999999999998	2.1760449329804	7.47000000000003	0.950320022070628	7.54999999999995	-1.64437677301521	7.65999999999985	0.34207698490718	7.48999999999978	0.57798244802143	7.74000000000024	2.38639526799034	7.76000000000022	-1.73326568597076	7.42999999999984	-2.4595328329724	7.65999999999985	0.856880567084772	8.01999999999998	2.80364045795523
7.5	9.90048999790361	7.49000000000001	6.52089229697594	7.28999999999999	1.66667297503409	7.35999999999996	-2.58240666403253	7.33000000000004	0.000707554022483237	7.59999999999997	-1.0919925169901	7.49000000000001	1.54768911897918	7.64999999999998	-0.676667806942532	7.48000000000002	-2.11803510796926	7.71000000000004	-0.569566463013871	7.55999999999995	-2.65927615703276	7.66000000000008	1.31578953391909	7.43000000000006	1.8197141090468	7.66000000000008	0.999711528947955	7.71000000000004	-0.844212435026748	8.17000000000007	2.54991223494017	7.57000000000016	1.42552450597577	7.65000000000009	-2.05869320097918	7.76000000000022	0.361259300916572	7.58999999999969	0.847836961042958	7.84999999999991	2.5206091089558	7.86999999999989	-1.57307241090621	7.53999999999996	-2.04125199900318	7.76000000000022	0.767847964993962	8.12999999999965	2.76945041400722
7.6	10.8153525490025	7.59	8.56803611191026	7.39999999999998	1.39826138899934	7.45999999999998	-4.13166535111031	7.43000000000001	0.282298380057	7.69999999999999	-3.00370738705169	7.59999999999991	1.66850145205899	7.75999999999999	-0.581039035978392	7.58999999999992	-2.19359584696122	7.82000000000005	-0.424591285081988	7.66000000000008	-2.69504744596816	7.75999999999999	1.16427367299821	7.53999999999996	1.90615032602182	7.76999999999998	0.893435125021824	7.81000000000017	-0.779365997004788	8.27999999999997	2.79839065501619	7.67000000000007	1.9007289899946	7.75	-1.84172794797632	7.86999999999989	0.380441616925964	7.69999999999982	1.11769147406449	7.95000000000027	2.65482294889807	7.97000000000025	-1.41287913493215	7.63999999999987	-1.62297116492027	7.86000000000013	0.678815363016838	8.26999999999998	2.69672942704347
7.7	11.7302150999876	7.7	10.6151799279814	7.5	1.32709227398209	7.56999999999999	-5.68092403705123	7.54000000000002	0.56388920597783	7.80000000000001	-4.91542225802277	7.69999999999993	1.78931378502512	7.86000000000001	-0.485410265014252	7.68999999999994	-2.21941912195689	7.92000000000007	-0.279616106013236	7.76999999999998	-2.73081873604042	7.86000000000013	0.877823391988386	7.63999999999987	1.78825297405183	7.87000000000012	0.787158722005188	7.91000000000008	-0.732357971060082	8.37999999999988	3.04686907395535	7.77999999999997	2.37593347401344	7.84999999999991	-1.62476269406397	7.97000000000025	0.399623932935356	7.79999999999973	1.38754598697233	8.05999999999995	2.78903678997722	8.07000000000016	-1.25268585998128	7.74000000000024	-1.20469033095105	7.97000000000025	0.769449429071756	8.42999999999984	2.6240084409892
7.81	12.6450776509728	7.80000000000001	12.5041995769379	7.60999999999999	1.25592315805534	7.66999999999996	-6.8916349320034	7.65000000000003	1.02049214399358	7.90999999999997	-6.82629254606582	7.79999999999995	1.91012611799124	7.96000000000004	0.84521235999091	7.78999999999996	-2.24524239695256	8.0200000000001	-0.134640928081353	7.86999999999989	-2.76659002599899	7.96000000000004	0.591373112001747	7.74000000000001	1.67035562105866	7.97000000000003	0.912971813022523	8.00999999999999	-0.68534994500169	8.49000000000001	3.29534749300819	7.88000000000011	2.93749184299941	7.96000000000004	-1.40779744106112	8.07000000000016	0.418806248944747	7.90000000000009	1.60422385897618	8.21000000000004	3.83729985492209	8.17999999999984	-1.05344713290378	7.84999999999991	-0.786409496981832	8.07000000000016	0.860083496036168	8.53999999999996	2.55128745402544
7.91	13.5599402019579	7.90000000000001	14.3932192249849	7.70999999999998	1.18475404303808	7.76999999999998	-8.10234582706926	7.75	1.47709508098615	8.00999999999999	-8.73716283399517	7.90999999999997	2.25399565306361	8.07000000000005	2.17583498397289	7.89999999999998	-2.27106567194824	8.12	0.0103342509873983	7.97000000000003	-2.80236131504807	8.07000000000016	0.304922830991927	7.83999999999992	1.55245826908867	8.06999999999994	1.03878490403986	8.11000000000013	-0.638341919056984	8.58999999999992	3.54382591194735	7.98000000000002	3.49905021198538	8.06999999999994	-1.19083218703508	8.22000000000025	0.508041241914725	8	1.82090173007055	8.32999999999993	4.88556291998066	8.34000000000015	-0.854208405939971	7.95000000000027	-0.562012825980673	8.17999999999984	0.950717561977399	8.63999999999987	2.51275651203287
8.01	17.9613905419274	8.01000000000001	16.2822388739414	7.81999999999999	1.38199651405557	7.87	-9.31305672111193	7.85000000000002	1.93369801900189	8.12	-10.6480331220382	8.00999999999999	2.59786518904548	8.19000000000005	3.50645760897805	8	-2.22132820795196	8.24000000000001	0.219182615978752	8.06999999999994	-2.75724123696364	8.20000000000005	0.018472549982107	7.95000000000005	1.43456091598182	8.18000000000006	1.16459799494351	8.22000000000003	-0.591333894021773	8.69000000000005	3.60024969893402	8.08000000000015	4.06060858097135	8.21000000000004	-0.801141084025403	8.32999999999993	0.597276235907884	8.09999999999991	2.0375796020744	8.42999999999984	5.79961214396008	8.44000000000005	-0.654969678976158	8.11000000000013	-0.337616154979514	8.30000000000018	0.849670635034272	8.73999999999978	2.47422556901711
8.11	22.3628408809873	8.17	25.7816897569683	7.91999999999999	1.57923898495937	7.96999999999997	-10.5237676160641	7.95000000000005	2.39030095701764	8.21999999999997	-12.5589034109908	8.14999999999998	2.94173472400416	8.29000000000008	4.74145146301908	8.09999999999991	-2.17159074395568	8.35000000000002	0.428030980970107	8.17000000000007	-2.7121211579697	8.33000000000015	0.245650616989224	8.04999999999995	0.963703306069874	8.33999999999992	1.70370242904028	8.32000000000016	-0.824610362087697	8.79999999999995	3.6566734850112	8.19000000000005	4.62216694904782	8.32999999999993	-0.41144997999254	8.42999999999984	0.686511228991549	8.23999999999978	2.25425747305508	8.53999999999996	6.71366136793949	8.53999999999996	-0.894895965984688	8.24000000000024	-0.113219483978355	8.40000000000009	0.748623707067964	8.84999999999991	2.43569462600135
8.22	25.8494286699715	8.27000000000001	35.2811406410183	8.01999999999998	1.77648145506737	8.13999999999999	-14.2410333760381	8.11000000000001	0.658038601045519	8.31999999999999	-16.8693683740457	8.25	3.16479192701991	8.38999999999999	5.9764453170601	8.19999999999993	-2.1218532799594	8.45000000000005	0.636879344938279	8.28999999999996	-2.66700107999895	8.43000000000006	0.47282868399634	8.21000000000004	0.492845696044242	8.45000000000005	2.24280686302336	8.42000000000007	-1.05788683003993	8.90000000000009	3.71309727199787	8.29999999999995	5.11637198906101	8.44000000000005	-0.0217588769828581	8.5300000000002	0.756563905952135	8.36999999999989	2.28310446902924	8.63999999999987	7.62771059191891	8.65000000000009	-1.13482225299322	8.34999999999991	0.312208841023676	8.5	0.64757678001115	8.94999999999982	2.39716368400877
8.32	29.3360164589558	8.37	44.7805915239314	8.16999999999999	2.1877956149865	8.23999999999995	-17.9582991351026	8.21000000000004	-1.07422375504029	8.43000000000001	-21.1798333380102	8.36000000000001	3.38784913003565	8.5	7.21143917098743	8.30999999999995	-2.0721158169863	8.55000000000007	0.636586926930249	8.5	-2.50521834402662	8.52999999999997	0.700006751912952	8.30999999999995	0.0219880860186095	8.54999999999995	2.78191129700645	8.5300000000002	-1.29116329901535	9.00999999999999	3.76952105898454	8.42000000000007	5.61057702998369	8.53999999999996	0.150966973023969	8.63999999999987	0.826616583935902	8.4699999999998	2.31195146398022	8.74000000000024	8.54175981589833	8.75	-1.37474854091124	8.45000000000027	0.737637166025706	8.59999999999991	0.455895785989924	9.04999999999973	2.7402469260096
8.41999999999999	32.8226042469169	8.47000000000001	54.2800424069583	8.26999999999998	2.59910977501931	8.34999999999997	-21.6755648950766	8.31999999999999	-2.80648610998924	8.52999999999997	-25.4902983020884	8.45999999999992	3.61090633305139	8.60000000000002	8.44643302502845	8.40999999999997	-2.1418097409196	8.65000000000009	0.636294508922219	8.59999999999991	-2.4243269759836	8.63000000000011	1.21363509992989	8.42000000000007	-0.330972171013855	8.65000000000009	3.32101573098953	8.63000000000011	-1.57144779302598	9.1099999999999	3.57746642703205	8.51999999999998	6.10478206999687	8.6400000000001	0.323692823030797	8.74000000000024	0.896669260896488	8.56999999999971	2.34079846006807	8.84000000000015	9.64539445396895	8.84999999999991	-1.81391355499727	8.55000000000018	1.16306549102774	8.71000000000004	0.264214792991879	9.14999999999964	3.08333016903362
8.53	36.3091920359011	8.58000000000001	61.8904736419381	8.37	3.01042393596163	8.44999999999999	-24.1821197610079	8.42000000000002	-4.99535140397711	8.63	-27.8898929769866	8.56999999999994	3.83396353504395	8.70000000000005	13.1137417220089	8.50999999999999	-2.21150366496659	8.75999999999999	0.636002091027876	8.70000000000005	-2.3434356070311	8.73000000000002	1.72726344794683	8.51999999999998	-0.683932427932632	8.75999999999999	3.73430707395528	8.74000000000001	-1.85173228703661	9.22000000000003	3.38541179496588	8.63000000000011	6.03742874102409	8.74000000000001	0.496418673037624	8.84000000000015	0.96672193797076	8.67000000000007	2.1529675830152	8.94000000000005	10.7490290929491	8.95000000000027	-2.25307856999279	8.65000000000009	1.36409714605179	8.80999999999995	0.07253379908434	9.29999999999973	3.42641341194394
8.63	39.7957798239759	8.68000000000001	69.500904876918	8.47999999999999	3.42173809599444	8.54999999999995	-26.6886746260298	8.52000000000004	-7.1842166969418	8.74000000000001	-30.2894876519986	8.66999999999996	3.55648418701549	8.81000000000006	17.7810504189893	8.62	-2.28119758889989	8.86000000000001	0.426861308028492	8.79999999999995	-1.95688166297714	8.84000000000015	2.24089179596376	8.61999999999989	-1.03689268598828	8.86000000000013	4.14759841703471	8.84000000000015	-2.13201678104724	9.31999999999994	3.19335716301339	8.73000000000002	5.97007541307448	8.84999999999991	0.435716239962858	8.95000000000027	1.58375491889728	8.77999999999975	1.9651367069855	9.03999999999996	11.852663730906	9.05999999999995	-2.69224358396514	8.75	1.56512880005266	8.90999999999985	-0.119147194936886	9.42999999999984	3.80802759696053
8.73	45.2552457509228	8.78	77.1113361109883	8.57999999999998	3.63580978500977	8.64999999999998	-29.1952294910516	8.62	-9.37308199002018	8.83999999999998	-32.6890823280337	8.76999999999998	3.27900483898702	8.91000000000008	22.4483591159697	8.71999999999991	-2.40062897694315	8.96000000000004	0.217720525029108	8.89999999999986	-1.57032771801369	8.94000000000005	2.7545201439807	8.72000000000003	-1.38985294302074	8.96000000000004	4.56088975897728	8.94000000000005	-2.41230127505787	9.42000000000007	2.9523107540399	8.83000000000015	5.90272208398801	8.95000000000005	0.37501380802496	9.05000000000018	2.20078789891431	8.88000000000011	1.7773058310695	9.21000000000004	12.9562983699998	9.15999999999985	-3.13140859896066	8.86999999999989	1.76616045507672	9.01000000000022	-0.310828187934931	9.52999999999975	4.18964178197712
8.84	50.7147116769602	8.88000000000001	84.7217673459681	8.69	3.8498814740251	8.75999999999999	-31.7017843560734	8.72000000000003	-11.5619472840081	8.94	-35.0886770030456	8.88	3.00152549004906	9.00999999999999	25.8806739590227	8.81999999999994	-2.52006036498642	9.07000000000005	0.008579742029724	9.00999999999999	-1.18377377407342	9.03999999999996	2.72359700693414	8.82999999999993	-1.65602135791687	9.05999999999995	4.97418110194303	9.04000000000019	-2.6925857690685	9.52999999999997	2.71126434495272	8.93000000000006	5.83536875501522	9.05999999999995	0.314311374950194	9.15000000000009	2.81782087893134	8.98000000000002	1.5894749550398	9.30999999999995	13.1458837839773	9.26000000000022	-2.88975380590273	8.98000000000002	1.96719210907759	9.13999999999987	-0.270075286948668	9.62999999999965	4.57125596801689
8.94	56.1741776029976	8.99000000000001	104.851346569944	8.78999999999999	4.06395316406361	8.85999999999996	-37.3212505430729	8.83000000000004	-16.9885919680155	9.05000000000001	-41.1574690280077	8.98000000000002	2.50098893900486	9.12	29.3129888019621	8.91999999999996	-2.639491752916	9.20000000000005	-0.200561041083347	9.1099999999999	-0.878111197039289	9.20000000000005	2.69267387000127	8.93000000000006	-1.92218977292669	9.17000000000007	4.73271120097252	9.19000000000005	-3.18423043700022	9.62999999999988	2.47021793597924	9.02999999999997	6.1079896299816	9.21000000000004	0.253608941989114	9.30999999999995	3.36480118198779	9.08999999999969	1.43402078799681	9.42000000000007	13.335469198978	9.40000000000009	-2.64809901398166	9.11000000000013	2.54460557198399	9.25	-0.229322386985586	9.73000000000002	5.13931808802681
9.1	58.1470557409602	9.09	124.980925794944	8.88999999999999	4.27802485296525	8.95999999999998	-42.9407167300724	8.93000000000001	-22.4152366520229	9.20999999999998	-47.2262610530834	9.07999999999993	2.00045238796065	9.22000000000003	32.7453036450152	9.20999999999992	-2.69387092589568	9.33000000000004	-0.304068661080237	9.25	-0.572448621028343	9.30000000000018	2.6617507339779	9.02999999999997	-2.18835818691332	9.27999999999997	4.49124129897882	9.29000000000019	-3.67587510402245	9.73000000000002	2.42122615998142	9.13000000000011	6.38061050403849	9.32999999999993	0.0201806590212072	9.40999999999985	3.91178148493054	9.25	1.27856662197701	9.51999999999998	13.5250546129555	9.67000000000007	-2.40644422092373	9.21000000000004	3.12201903398091	9.36000000000013	0.00311150802190241	9.82999999999993	5.70738020894623
9.2	60.1199338789229	9.2	137.500073784963	9	4.49483162196884	9.06	-48.5601829170719	9.03000000000003	-27.8418813360304	9.31999999999999	-53.2950530780454	9.25999999999999	1.49991583703013	9.32000000000005	36.1776184879545	9.39999999999998	-2.74825009898905	9.43000000000006	-0.407576281986621	9.34999999999991	-0.266786045017398	9.40000000000009	2.1171992489144	9.12999999999988	-2.10156634398118	9.38000000000011	3.83648005504256	9.40000000000009	-3.88723527703405	9.82999999999993	2.37223438296041	9.27999999999997	6.65323137798168	9.43000000000006	-0.213247623037205	9.51999999999998	4.45876178798699	9.36000000000013	1.1231124550477	9.61999999999989	14.7223095999607	9.7800000000002	-1.72562441400714	9.30999999999995	3.699432497001	9.46000000000004	0.23554540200621	9.9399999999996	6.27544232895616
9.3	62.0928120159761	9.30000000000001	150.019221774983	9.16	4.71163839006294	9.22999999999996	-51.6730942390495	9.14000000000004	-31.0796607269594	9.42000000000002	-56.9642504279955	9.36000000000001	1.09901436303517	9.42000000000007	39.6099333320308	9.5	-2.80262927299191	9.53000000000009	-0.511083901983511	9.46000000000004	0.0388765320167295	9.5	1.5726477639646	9.30999999999995	-2.01477450195853	9.49000000000001	3.18171881099261	9.5	-4.09859545004565	9.94000000000005	2.32324260696259	9.38000000000011	6.99320558101135	9.53999999999996	-0.446675906005112	9.61999999999989	4.98461405595663	9.46000000000004	1.15548916403441	9.72000000000025	15.9195645869659	9.88000000000011	-1.04480460697687	9.42000000000007	4.07581430499704	9.55999999999995	0.467979297013699	10.04	6.84350444896609
9.4	64.0656901539387	9.40000000000001	162.538369765002	9.26999999999998	4.71437347005121	9.32999999999998	-54.7860055610272	9.24000000000001	-34.3174401180022	9.52999999999997	-60.6334477780592	9.45999999999992	0.698112889040203	9.53000000000009	50.1091408179946	9.59999999999991	-2.85700844597159	9.6400000000001	-0.405450738981017	9.55999999999995	-0.366185461075474	9.61000000000013	1.02809627901479	9.40999999999985	-1.9279826589127	9.58999999999992	2.52695756694266	9.61000000000013	-4.30995562305725	10.1099999999999	2.27425082994159	9.48000000000002	7.33317978404102	9.6400000000001	-0.89895153598718	9.72000000000025	5.51046632494945	9.56999999999971	1.18786587404429	9.82999999999993	17.116819573971	9.98000000000002	-0.40174926994041	9.51999999999998	4.45219611299308	9.67000000000007	0.700413190998006	10.1499999999996	7.02995238498261
9.51	65.4965514139576	9.5	175.057517754908	9.37	4.7171085490163	9.44	-57.8989168830049	9.34000000000003	-37.5552195089313	9.63	-64.3026451269861	9.55999999999995	0.29721141504524	9.63	60.6083483049815	9.70999999999992	-2.79195623193118	9.74000000000001	-0.299817575978523	9.66000000000008	-0.771247454053992	9.71000000000004	0.483544794974478	9.50999999999999	-1.94802460998744	9.69000000000005	1.87219632300639	9.71000000000004	-4.52131579606885	10.22	2.25635923595746	9.59000000000015	7.67315398707069	9.75	-1.35122716596925	9.82000000000016	6.03631859291909	9.67000000000007	1.22024258303099	9.92999999999984	18.1244891469987	10.0900000000001	0.241306068005542	9.61999999999989	4.8285779220123	9.76999999999998	1.19077309307158	10.27	7.21640031997595
9.61	66.9274126729533	9.61000000000001	187.576665744928	9.47	4.71984362900457	9.53999999999996	-64.0726075430393	9.45000000000005	-40.792998899974	9.73000000000002	-67.9718424770499	9.66999999999996	-0.103690058040229	9.73000000000002	67.6752409490291	9.80999999999995	-2.72690401698128	9.84000000000003	-0.19418441399921	9.76999999999998	-1.17630944703251	9.82000000000016	0.328749635968961	9.61999999999989	-1.9680665609485	9.78999999999996	1.21743507895644	9.81000000000017	-4.66852912506965	10.3199999999999	2.23846764095015	9.69000000000005	8.01312818998667	9.84999999999991	-1.8035027969745	9.92999999999984	6.56217086100241	9.76999999999998	1.25261929304088	10.0300000000002	19.1321587199127	10.1900000000001	0.884361405042	9.73000000000002	5.20495973000834	9.88000000000011	1.68113299503148	10.4099999999999	7.40284825496929
9.71	68.3582739329722	9.71000000000001	220.441854644946	9.56999999999999	4.72257870796966	9.63999999999999	-70.2462982030738	9.55000000000001	-47.5505551819424	9.82999999999998	-75.1645718370355	9.76999999999998	-0.00405498099098622	9.84000000000003	74.742133592963	9.90999999999997	-2.46458845094821	9.95000000000005	-0.0885512509967157	9.86999999999989	-1.88703401602197	9.92000000000007	0.173954477986626	9.72000000000003	-1.98810851190956	9.8900000000001	1.16150499400192	9.91000000000008	-4.81574245407046	10.4200000000001	2.22057604594283	9.78999999999996	8.7597345419681	9.95000000000005	-2.02235014398866	10.0300000000002	6.54104282693879	9.88000000000011	1.42099162803788	10.1300000000001	20.1398282929404	10.3499999999999	1.52741674298795	9.82999999999993	5.43079633803245	9.98000000000002	2.17149289699137	10.52	7.76530389896379
9.82	67.8162570549148	9.81	253.307043544964	9.67999999999998	4.94339303304514	9.73999999999995	-76.4199888631083	9.65000000000003	-54.308111464934	9.94	-82.3573011980443	9.87	0.0955800969677512	9.94000000000005	81.8090262370106	10.02	-2.20227288389196	10.0500000000001	-0.161622244036153	9.98000000000002	-2.59775858603462	10.02	0.0191593189811101	9.81999999999994	-2.0081504629843	10	1.10557490995689	10.0200000000002	-4.96295578307127	10.53	2.25167622795652	9.8900000000001	9.50634089406321	10.0599999999999	-2.24119749100282	10.1300000000001	6.51991479196568	9.98000000000002	1.58936396303488	10.2400000000002	21.6586308418982	10.48	2.17047208002441	9.92999999999984	5.65663294605656	10.1399999999999	2.66185279906495	10.6199999999999	8.12775954193512
9.91999999999999	67.274240176971	9.92	286.17223244396	9.78	5.16420735698375	9.83999999999998	-82.5936795230291	9.75	-61.0656677470161	10.04	-89.5500305580299	9.98000000000002	0.195215174016994	10.0500000000001	88.875918880035	10.17	-1.93995731797258	10.2	-0.234693237075589	10.0799999999999	-3.30848315502408	10.1200000000001	0.408915644925401	9.92000000000007	-2.11498425596801	10.0999999999999	1.04964482602554	10.1200000000001	-5.11016911207207	10.6299999999999	2.28277640997021	9.99000000000001	10.2529472460446	10.21	-2.46004483904017	10.2400000000002	6.49878675699256	10.0799999999999	1.75773629905507	10.3600000000001	23.177433391993	10.5799999999999	2.13270761105377	10.04	5.88246955499017	10.2600000000002	2.91977880704053	10.7199999999998	8.49021518604332
10.02	66.7322232989136	10.02	306.518273353959	9.88	5.38502168205923	9.94999999999999	-85.6544588610859	9.86000000000001	-64.5854446389649	10.21	-93.0735625690886	10.0799999999999	0.294850251975731	10.2	105.390105818969	10.27	-1.67764175091634	10.3100000000001	-0.307764231024521	10.1900000000001	-4.01920772401354	10.24	0.798671970983378	10.03	-2.2218180499749	10.24	1.64847598603046	10.2900000000002	-5.04602226806128	10.74	2.31387659096072	10.0900000000001	10.6595793949964	10.3299999999999	-2.46277969597486	10.3400000000001	6.96100786296938	10.2399999999998	1.89373192404219	10.46	24.696235941974	10.6900000000001	2.09494314105996	10.1500000000001	5.73192435501824	10.3600000000001	3.17770481399293	10.8199999999997	8.66622289504448
10.13	66.1902064209698	10.17	326.864314263958	9.97999999999999	5.60583600702103	10.05	-88.715238199029	9.96000000000004	-68.1052215300042	10.31	-96.5970945790104	10.18	0.414352291045361	10.3100000000001	121.904292758018	10.37	-1.48037839892368	10.4100000000001	-0.486468386043271	10.29	-4.15815796498009	10.3500000000001	1.18842829692767	10.1299999999999	-2.32865184398179	10.3399999999999	2.24730714603538	10.3900000000001	-4.98187542405049	10.8399999999999	2.34497677297441	10.21	11.0662115440618	10.4300000000001	-2.46551455302324	10.4500000000003	7.42322896894621	10.3499999999999	2.02972755005248	10.5599999999999	26.2150384919551	10.79	2.06701270008125	10.2600000000002	5.58137915504631	10.46	3.4356308220822	10.9299999999998	8.84223060302247
10.23	61.310525139902	10.28	347.210355172933	10.08	5.82391525199455	10.22	-91.7760175370859	10.11	-71.624998421953	10.41	-100.120626590069	10.28	0.533854331024486	10.4100000000001	138.418479696043	10.48	-1.28311504693102	10.51	-0.665172541971515	10.3899999999999	-4.29710820696982	10.46	1.57818462400883	10.23	-2.43548563798868	10.45	2.8461383060403	10.49	-4.91772858003969	10.9400000000001	2.28726861496398	10.3100000000002	11.4728436940368	10.53	-2.46824941098112	10.5500000000002	7.88545007389985	10.4499999999998	2.16572317606278	10.6700000000001	26.7261714689084	10.8899999999999	2.03908225898886	10.3600000000001	5.43083395507438	10.5599999999999	3.15018182902804	11.0299999999997	9.01823831202364
10.33	56.4308438589478	10.38	395.979719878937	10.19	6.04199449799125	10.33	-98.2321948411027	10.22	-75.1447753140155	10.52	-106.674362780041	10.38	0.553721292021692	10.51	154.932666634977	10.5799999999999	-1.08585169493836	10.62	-0.843876698013446	10.49	-4.43605844805006	10.5600000000002	2.33448696292271	10.3299999999999	-2.35280417894046	10.55	3.44496946593154	10.6000000000001	-4.21168651701009	11.1099999999999	2.22956045695355	10.55	12.2463409689999	10.6300000000001	-2.4709842680295	10.6500000000001	8.36879921394029	10.5499999999997	2.08287109205685	10.77	27.2373044459755	11	2.01115181903333	10.46	5.28028875498876	10.6599999999999	2.86473283597388	11.1299999999997	9.19424602000163
10.43	51.5511625769705	10.48	444.749084584942	10.29	6.26007374296478	10.43	-104.688372145006	10.32	-82.3431132339465	10.62	-113.228098970012	10.49	0.57358825506526	10.61	164.379960929978	10.68	-0.881627364947235	10.73	-1.02258085405538	10.5999999999999	-3.86428412002715	10.6600000000001	3.09078930297346	10.4300000000001	-2.27012271898275	10.6500000000001	4.08983755198733	10.7	-3.50564445409418	11.22	2.17185229894312	10.6500000000001	12.6132060950113	10.74	-2.25487177806372	10.75	8.85214835500392	10.6599999999999	2.00001900805091	10.8699999999999	27.7484374229289	11.0999999999999	2.02098584702526	10.5599999999999	5.25506293797662	10.77	2.57928384303341	11.2599999999998	9.68389575302808
10.53	47.21349817396	10.59	493.518449290946	10.39	6.43426977603667	10.54	-111.144549449023	10.42	-89.5414511539911	10.73	-119.781835159984	10.5899999999999	0.593455216062466	10.71	173.827255224978	10.78	-0.677403034956114	10.83	-1.16301655600637	10.7	-3.29250979200424	10.77	3.84709164291053	10.54	-2.08060746695082	10.75	4.73470563895262	10.8000000000002	-2.79960239106458	11.3199999999999	2.08304395903269	10.75	12.9800712210226	10.8399999999999	-2.03875928798425	10.8600000000001	9.33549749493068	10.7599999999998	1.91716692506816	10.9700000000003	28.2595704009054	11.2000000000003	2.03081987604037	10.6599999999999	5.22983712107816	10.8699999999999	2.03590884302685	11.3899999999999	10.1735454850314
10.64	42.8758337709496	10.69	542.28781399695	10.49	6.60846580899488	10.64	-114.539947415096	10.52	-96.7397890740358	10.83	-126.335571350069	10.6999999999999	0.613322178992348	10.8200000000001	183.274549519979	10.88	-0.473178703941812	10.9300000000001	-1.30345225807105	10.8	-2.72073546398133	10.8700000000001	4.21363765599381	10.6399999999999	-1.8910922140094	10.8499999999999	5.37957372500841	10.9100000000001	-2.15770717204578	11.4300000000001	1.99423562003176	10.8600000000001	12.9403041979685	10.95	-1.82264679801847	10.96	9.81884663497112	10.8699999999999	1.83431484106222	11.0799999999999	29.3680560849907	11.3499999999999	2.04065390505548	10.77	5.20461130406602	10.9700000000003	1.49253384302028	11.5	10.6631952179441
10.74	38.5381693679392	10.79	570.711137792955	10.6	6.78266184206677	10.74	-117.935345380033	10.62	-100.418350103041	10.93	-129.365775528981	10.8	0.633189139989554	10.9200000000001	204.806346086002	10.99	-0.466217725943352	11.0300000000001	-1.44388796002204	10.9100000000001	-2.1489611360721	10.97	4.58018366998658	10.74	-1.7015769609543	10.95	5.42561065196878	11.01	-1.51581195200379	11.53	1.90542728000764	10.96	12.9005371750281	11.05	-1.60653430805269	11.0599999999999	10.3021957748979	10.9699999999998	1.61546713206917	11.2000000000003	30.4765417710087	11.46	2.06122951203724	10.8699999999999	5.32993068600263	11.1300000000001	0.949158841990538	11.5999999999999	10.9768372409462
10.84	34.2005049649288	10.9	599.13446158896	10.7	6.73877863005146	10.85	-121.330743346107	10.73	-104.096911131023	11.04	-132.395979709031	10.9	0.47862421206446	11.02	226.338142651002	11.0899999999999	-0.459256747944892	11.1400000000001	-1.4056195050216	11.01	-1.80126800603375	11.0800000000002	4.94672968397936	10.8499999999999	-1.51206170801288	11.05	5.47164757801966	11.1100000000001	-0.873916732984981	11.6400000000001	1.84780288395814	11.0600000000002	12.8607701519741	11.2	-1.31965975606363	11.23	10.5060631409515	11.0699999999997	1.39661942205294	11.3099999999999	31.0738944779132	11.5599999999999	2.08180511901901	10.9700000000003	5.4552500690761	11.2400000000002	0.631184836038301	11.71	11.2904792649715
10.95	20.7260962819191	11	627.557785384965	10.81	6.69489541701296	10.95	-124.726141311044	10.83	-107.775472160029	11.14	-135.426183888057	11	0.324059283002498	11.12	247.869939217026	11.2099999999999	-0.452295769946431	11.24	-1.36735105104435	11.1099999999999	-1.45357487497222	11.2	5.31327569694895	10.95	-1.32254645495777	11.1600000000001	5.51768450498002	11.22	-0.604130937063019	11.74	1.79017848802232	11.1600000000001	12.8210031290337	11.3099999999999	-1.03278520305139	11.3400000000001	10.7099305070051	11.1799999999998	1.17777171305988	11.4200000000001	31.6712471859546	11.6599999999999	2.10238072600077	11.1100000000001	5.58056945203589	11.3400000000001	0.313210829972377	11.8099999999999	11.6041212889968
11.1	7.25168759890948	11.1	655.981109180971	10.91	6.65101220499764	11.06	-131.335955156032	10.93	-111.454033188011	11.3	-141.555286108087	11.15	0.169494354963717	11.23	259.954441488048	11.3099999999999	-0.44533479092479	11.35	-1.3290825970671	11.25	-1.10588174402437	11.3000000000002	5.24029184794017	11.05	-1.20299779996458	11.26	5.56372143194039	11.3200000000002	-0.334345140004189	11.8399999999999	1.73255409197282	11.29	13.1565930090574	11.4100000000001	-0.962023141028112	11.4500000000003	10.4304487319951	11.3499999999999	0.72620306502813	11.52	32.268599893996	11.7600000000002	2.12295633207304	11.23	5.70588883499568	11.4400000000001	-0.00476317597986053	11.9099999999999	11.9177633130221
11.23	-6.22272108410016	11.26	717.302170227981	11.01	6.60712899298233	11.16	-137.945769001021	11.03	-118.601327838974	11.4	-147.684388328003	11.27	-0.00493753600494529	11.35	272.038943758048	11.41	-0.455619265949281	11.46	-1.29081414297616	11.3599999999999	-1.32996294098575	11.4000000000001	5.16730799893139	11.21	-1.0834491439482	11.3700000000001	5.44425576401864	11.4200000000001	-0.0645593430590452	11.9400000000001	1.674929696037	11.4100000000001	13.4921828889674	11.52	-0.891261079004835	11.5500000000002	10.150966956985	11.4499999999998	0.274634416996378	11.6199999999999	32.8659526019237	11.8600000000001	2.1336979100397	11.3299999999999	6.40832293697713	11.5500000000002	-0.322737181932098	12.02	12.0096068100111
11.33	-15.3594653630762	11.37	778.623231274992	11.16	6.65914190096828	11.26	-144.55558284601	11.14	-125.748622489937	11.51	-153.813490548032	11.37	-0.179369425950426	11.45	284.123446028957	11.52	-0.465903740973772	11.5600000000001	-1.08169038105643	11.46	-1.55404413806082	11.51	5.09432414992261	11.3099999999999	-0.963900487931824	11.47	5.32479009700637	11.5200000000002	0.205226452976603	12.04	1.70611364001161	11.51	13.8277727689911	11.6200000000001	-0.820499016981557	11.6500000000001	9.87148518299819	11.5499999999997	-0.176934230921688	11.73	33.4633053099651	11.9700000000003	2.14443948800636	11.4299999999998	7.11075703998176	11.6500000000001	-0.0973361869682776	12.1199999999999	12.1014503070001
11.43	-24.4962096420522	11.47	811.520968525997	11.26	6.71115480906792	11.36	-147.769998725039	11.24	-132.895917141013	11.61	-156.912388588012	11.4699999999999	-0.353801317032776	11.5500000000001	296.20794829998	11.62	-0.476188215998263	11.6700000000001	-0.872566619023019	11.5599999999999	-1.77812533604538	11.6100000000001	4.65479428692106	11.4200000000001	-1.03386708497055	11.5799999999999	5.20532442999411	11.6600000000001	-0.166882968983373	12.1400000000001	1.73729758398622	11.6100000000001	14.2031296710456	11.72	-0.74973695495828	11.7600000000002	9.59200340798816	11.6599999999999	-0.409655169960388	11.8299999999999	33.9526336089193	12.0700000000002	2.1551810660867	11.54	7.8131911420769	11.75	0.128064806972361	12.2599999999998	12.1932938050122
11.53	-33.6329539220515	11.57	844.418705777002	11.36	6.76316771796337	11.46	-150.984414604068	11.35	-136.364650762971	11.71	-160.011286629015	11.5799999999999	0.161463028007347	11.6600000000001	321.501779009054	11.7199999999999	-0.493433668907528	11.7700000000001	-0.663442856989604	11.6600000000001	-2.00220653300676	11.71	4.21526442391951	11.52	-1.10383368200928	11.6800000000001	5.03982183602147	11.7700000000002	-0.538992392080218	12.25	1.76848152796083	11.71	14.5784865740097	11.8299999999999	-0.303653628975553	11.8600000000001	9.32828380689443	11.7599999999998	-0.642376107975906	11.9299999999998	34.4419619079872	12.1700000000001	2.16592264405335	11.6399999999999	8.39030586200806	11.8499999999999	0.353465801026687	12.3999999999996	11.9714952779759
11.64	-60.1292629520458	11.68	877.316443028917	11.46	6.85906383898782	11.57	-154.198830484006	11.45	-139.833384384929	11.8099999999999	-163.110184668994	11.68	0.67672737304747	11.76	346.795609719038	11.8199999999999	-0.51067912193048	11.88	-0.49258754904713	11.77	-2.24334703000295	11.8100000000002	3.77573456091795	11.6199999999999	-1.17380027893432	11.78	4.87431924193515	11.8700000000001	-0.911101814040194	12.3499999999999	1.79966547193544	11.8200000000002	14.9538434769738	11.9300000000001	0.142429697007174	11.96	9.06456420591439	11.8699999999999	-0.875097047014606	12.0300000000002	34.9312902069414	12.2800000000002	1.97929462603952	11.75	8.96742058205291	11.96	0.578866795990507	12.5	11.7496967519628
11.74	-86.6255719830633	11.78	910.214180279922	11.57	6.95495995898909	11.67	-157.413246363035	11.55	-143.302118007	11.92	-166.209082709997	11.78	1.19199171797391	11.86	372.089440427999	11.92	-0.527924574953431	11.98	-0.32173224201415	11.8699999999999	-2.48448752597596	11.9100000000001	3.33620469893958	11.72	-1.24376687597305	11.8900000000001	4.70881664796252	11.97	-1.28321123702335	12.45	2.00362696102729	11.9200000000001	15.3292003800516	12.03	0.5885130229899	12.0599999999999	8.80084460493435	11.9699999999998	-1.10781798593962	12.2000000000003	34.8232657979679	12.4700000000003	1.79266660802568	11.8499999999999	9.54453530198407	12.0599999999999	1.11934493804711	12.6099999999997	11.5278982259497
11.85	-113.121881014081	11.89	975.676276657964	11.67	7.05085608001355	11.77	-162.917717120081	11.65	-146.770851628958	12.02	-171.886115739994	11.88	1.70725606301403	11.97	385.29876886696	12.03	-0.545170027976383	12.09	-0.150876934071675	11.97	-2.72562802297216	12.02	3.02163579397075	11.8199999999999	-0.859889203979947	11.99	4.54331405398989	12.0700000000002	-1.48072982403846	12.5599999999999	2.20758845000546	12.03	15.7519748390769	12.1300000000001	1.03459634897263	12.2200000000003	8.53712500293113	12.0699999999997	-1.23662480996245	12.3000000000002	34.7152413899039	12.5799999999999	1.59529701204519	11.96	10.1216500220289	12.1599999999999	1.65982307999002	12.71	11.6948781990232
11.95	-139.618190044075	11.99	1041.13837303601	11.77	7.146752201038	11.88	-168.422187877013	11.76	-153.341768530936	12.13	-177.563148769991	11.99	2.39695229799963	12.0700000000001	398.508097305012	12.18	-0.789308794992394	12.2	0.0199783739844861	12.0699999999999	-2.74268732300698	12.1200000000001	2.7070668899114	11.9300000000001	-0.476011531986842	12.0999999999999	4.67732162701395	12.2	-1.67824841207675	12.6600000000001	2.3803659960322	12.1300000000001	16.1747492979885	12.25	1.40991761304576	12.3400000000001	8.55288717696112	12.1700000000001	-1.36543163500846	12.4000000000001	34.6072169809304	12.6799999999998	1.39792741504152	12.1300000000001	10.5449883239999	12.27	1.97490022901547	12.8099999999999	11.8618581719829
12.1	-156.977754796003	12.09	1106.60046941291	11.88	7.06443608601148	11.98	-173.926658635082	11.86	-159.912685433028	12.23	-183.240181799988	12.15	3.08664853400842	12.1900000000001	411.717425743973	12.29	-1.03344756189472	12.3200000000001	0.343023387927133	12.1800000000001	-2.75974662201861	12.29	2.39249798596575	12.03	-0.0921338599937371	12.25	4.81132920094751	12.3000000000002	-1.5036575770182	12.77	2.55314354103575	12.27	16.5975237570137	12.3499999999999	1.78523887700521	12.4400000000001	8.56864934996793	12.3399999999997	-1.49423845994079	12.5100000000002	34.7770980439464	12.7800000000002	1.20055781906103	12.25	10.968326626994	12.3699999999999	2.28997737701775	12.9099999999999	12.0288381449427
12.2	-174.337319547021	12.19	1172.06256579095	11.98	6.98211996996179	12.15	-176.216713513099	11.96	-166.483602335006	12.33	-185.818316788982	12.25	3.77634476899402	12.2900000000001	424.926754182025	12.4	-1.27758632891073	12.4200000000001	0.666068401983466	12.28	-2.77680592205343	12.3900000000001	2.51745894502164	12.1299999999999	0.361710409038096	12.3600000000001	4.94533677397158	12.4100000000001	-1.32906674207334	12.8699999999999	2.7259210869488	12.3900000000001	16.6449413139844	12.46	2.16056014096466	12.54	8.58441152297473	12.4400000000001	-1.3903243459481	12.6100000000001	34.9469791079855	12.8899999999999	1.00318822308054	12.3499999999999	11.3916649299881	12.4700000000003	2.60505452502002	13.0099999999998	12.1958181190394
12.3	-191.69688429804	12.31	1204.62692491799	12.08	6.89980385504896	12.25	-178.506768390093	12.11	-169.585785615027	12.43	-188.396451778999	12.3499999999999	3.91284519901092	12.4	451.956308806984	12.5	-1.50447964290379	12.5300000000001	0.989113416949294	12.3799999999999	-2.79386522106506	12.5	2.64241990396386	12.23	0.815554677046748	12.46	5.24484694199145	12.6100000000001	-0.979885072069919	12.97	2.89869863195236	12.49	16.6923588700456	12.5599999999999	2.276994178942	12.6399999999999	8.97445107591466	12.5499999999997	-1.28641023195541	12.71	35.116860171911	12.9900000000002	0.900265443988246	12.46	11.2378885130511	12.5799999999999	2.9201316730223	13.1099999999997	12.5845966180123
12.41	-232.192151402046	12.41	1237.19128404491	12.24	6.72159161899799	12.36	-180.79682326902	12.22	-172.687968894024	12.54	-190.974586769016	12.4599999999999	4.04934562902781	12.5	478.985863432058	12.5999999999999	-1.73137295689685	12.63	1.14130312294947	12.48	-2.52693586799069	12.6000000000001	2.76738086301975	12.3399999999999	1.26939894607858	12.5599999999999	5.54435710898815	12.72	-0.805294238034548	13.1099999999999	3.07147617797909	12.6200000000001	16.7397764259931	12.6600000000001	2.39342821703303	12.75	9.36449062896827	12.6500000000001	-1.18249611796273	12.8099999999999	35.2867412349269	13.0900000000001	0.797342665009637	12.5599999999999	11.0841120960004	12.6799999999998	3.23520882102457	13.25	12.9733751180083
12.51	-272.687418506052	12.52	1269.75564317195	12.35	6.54337938306071	12.46	-183.086878146014	12.32	-175.790152173931	12.64	-193.55272175801	12.5599999999999	4.18584605904471	12.6	506.015418055995	12.7099999999999	-1.95826627100359	12.73	1.29349282894964	12.5799999999999	-2.26000651400682	12.7	2.89234182093878	12.4400000000001	1.72324321499673	12.6600000000001	5.84386727598485	12.8200000000002	-0.760613644047226	13.21	2.97157925695046	12.73	16.7871939820543	12.76	2.50986225501038	12.8499999999999	9.75453018190819	12.75	-1.07858200397004	12.9200000000001	35.5646467069164	13.2000000000003	0.69441988705421	12.6599999999999	10.9303356790633	12.7800000000002	3.3797751120801	13.3799999999997	13.3829168210013
12.62	-313.182685609036	12.62	1330.693225652	12.45	6.36516714700974	12.56	-187.494163714064	12.42	-178.892335453952	12.74	-198.227831214012	12.66	3.63265025305282	12.71	519.835644241994	12.8099999999999	-2.18515958499665	12.84	1.44568253597299	12.6800000000001	-1.99307716104613	12.8000000000002	3.03352423998149	12.55	1.68564016098571	12.76	6.14337744400473	12.9200000000001	-0.715933050059903	13.3099999999999	2.87168233603552	12.8300000000002	17.1658636239727	12.8700000000001	2.25097502902827	12.96	10.128807561955	12.8600000000001	-0.988744507935735	13.02	35.842552179929	13.3499999999999	0.5914971080756	12.7600000000002	10.9929920290597	12.8800000000001	3.52434140302194	13.4899999999998	13.7924585250175
12.72	-336.318387962024	12.73	1391.63080813091	12.55	6.18695491095878	12.66	-191.90144928109	12.52	-184.351003267011	12.84	-202.902940668992	12.76	3.07945444797042	12.8100000000001	533.655870427992	12.91	-2.19334233895552	12.9400000000001	1.59787224197316	12.78	-1.70908850805063	12.9100000000001	3.17470665800101	12.6499999999999	1.64803710708838	12.8700000000001	6.5637046949405	13.0300000000002	-0.67125245607258	13.4200000000001	2.77178541500689	12.9300000000001	17.5445332649815	12.97	1.99208780202298	13.0599999999999	10.5030849420018	12.96	-0.898907012015115	13.1199999999999	36.1204576519185	13.4700000000003	0.685943925986976	12.8699999999999	11.0556483800792	12.98	3.66890769407746	13.5899999999997	14.2020002290337
12.82	-359.454090314102	12.83	1452.56839061096	12.66	6.1561013139908	12.76	-196.308734848003	12.62	-189.809671079956	12.95	-207.578050124994	12.87	2.52625864197853	12.9100000000001	547.476096613991	13.01	-2.20152509291438	13.0400000000001	1.71026392592921	12.8799999999999	-1.42509985403194	13.01	3.31588907602054	12.75	1.61043405307737	12.97	6.98403194701314	13.1900000000001	-0.801162697030122	13.52	2.4991109489747	13.03	17.9232029059904	13.0699999999999	1.73320057604087	13.2200000000003	10.8773623209117	13.0599999999999	-0.809069515980809	13.23	36.4130083439704	13.5700000000002	0.780390742988857	12.9700000000003	11.1183047309851	13.1500000000001	3.49839683701703	13.6899999999996	14.6115419329362
12.92	-382.58979266709	12.93	1480.94161396398	12.76	6.12524771804601	12.87	-198.425965538036	12.73	-195.268338893015	13.05	-209.675024590979	12.9699999999999	1.97306283598664	13.01	561.29632279999	13.18	-2.20970784698693	13.2	1.82265560999895	12.99	-1.14111120103644	13.1100000000001	3.33211053600735	12.8499999999999	1.11898673003452	13.0799999999999	7.40435919897209	13.2900000000002	-0.93107293707817	13.6199999999999	2.22643648294252	13.1400000000001	18.2544549910517	13.22	1.47431334994508	13.3299999999999	11.5895538129962	13.1599999999999	-0.82314613393919	13.3600000000001	36.7055590359087	13.6700000000001	0.920259899089615	13.0900000000001	11.1809610820046	13.2600000000002	3.32788598097977	13.79	14.6323051369563
13.03	-405.725495019055	13.04	1509.31483731699	12.86	6.09439412198753	12.97	-200.543196227045	12.83	-197.62482342594	13.22	-211.771999057078	13.0699999999999	1.04483301106484	13.12	575.116548985989	13.29	-1.99099728695273	13.3100000000001	1.93504729395499	13.0899999999999	-0.857122548040934	13.21	3.34833199497098	12.96	0.627539406991673	13.1800000000001	7.52517628302485	13.3900000000001	-1.06098317803571	13.72	1.95376201600084	13.27	18.5857070759994	13.3299999999999	0.971300890000748	13.4299999999998	12.301745304967	13.2799999999997	-0.837222752011257	13.46	36.9981097289838	13.77	1.06012905507669	13.2400000000002	11.3973938500749	13.3600000000001	3.15737512403302	13.8999999999996	14.6530683419996
13.14	-457.691044006992	13.18	1537.68806067001	12.96	6.24175276095684	13.07	-202.660426917078	12.93	-199.981307958979	13.3199999999999	-213.868973523063	13.18	0.11660318500617	13.22	603.200274838969	13.39	-1.77228672691854	13.4100000000001	1.89524927100138	13.25	-0.966053004049172	13.3200000000002	3.36455345495779	13.0599999999999	0.136092084062511	13.3600000000001	7.64599336696392	13.5	-1.1549629050478	13.8299999999999	1.68108754996865	13.3800000000001	18.9169591610607	13.4400000000001	0.468288430965913	13.5300000000002	13.0139367969377	13.3800000000001	-0.851299369969638	13.5700000000002	37.0127549489325	13.8699999999999	1.19999821208694	13.3400000000001	11.6138266180315	13.4700000000003	3.20045227101673	14	14.6738315460198
13.24	-509.656592996066	13.29	1566.06128402291	13.07	6.38911140106302	13.17	-204.777657606087	13.03	-202.337792492017	13.42	-215.965947990071	13.29	-0.811626640938812	13.3200000000001	631.284000692972	13.5	-1.55357616699803	13.5200000000001	1.85545124793407	13.3499999999999	-1.07498346005741	13.4200000000001	3.38077491392141	13.21	-0.00862766796672076	13.46	7.76681045101668	13.6000000000001	-1.2489426310367	13.9300000000001	1.51371503102382	13.48	18.9950484200381	13.54	-0.0347240289784168	13.6399999999999	13.7261282889085	13.4899999999998	-0.865375987928019	13.6700000000001	37.0274001679718	13.98	1.33986736807401	13.4400000000001	11.830259385988	13.5700000000002	3.24352941800043	14.0999999999999	14.6945947500399
13.34	-561.622141984003	13.39	1616.55973446295	13.18	6.53647004003233	13.27	-208.956803004071	13.14	-206.87901808401	13.52	-219.873126989	13.39	-1.18666066100559	13.4200000000001	645.547500360067	13.5999999999999	-1.71299087389798	13.62	1.81565322600363	13.45	-1.18391391606565	13.52	3.58715414199651	13.3099999999999	-0.153347419995953	13.5599999999999	7.93492545801655	13.71	-1.3429223570256	14.03	1.3463425119653	13.5800000000002	19.0731376790154	13.6400000000001	-0.278849263054326	13.7400000000002	14.0640424009462	13.5899999999997	-0.901294200957636	13.77	37.0420453879206	14.0799999999999	1.38528970603602	13.5500000000002	12.0202890160499	13.6700000000001	3.28660656498414	14.25	15.2193321199547
13.44	-590.451988620089	13.49	1667.05818490198	13.28	6.68382868002482	13.38	-213.135948401032	13.25	-211.420243677026	13.63	-223.780305989067	13.49	-1.56169468095868	13.5300000000001	659.811000027048	13.6999999999999	-1.87240558091162	13.72	1.77585520293633	13.5599999999999	-1.57683302506939	13.6200000000001	3.79353336893473	13.4200000000001	-0.298067171911498	13.6700000000001	8.10304046501642	13.8100000000002	-1.4369020830145	14.21	1.17896999404365	13.6900000000001	19.1512269369696	13.74	-0.522974495993367	13.8400000000001	14.4019565129838	13.6999999999998	-0.937212413987254	13.8800000000001	37.056690607983	14.1799999999998	1.43071204502121	13.6500000000001	12.2103186459981	13.77	3.32968371299103	14.3799999999997	15.7440694899833
13.54	-619.281835256061	13.6	1717.55663534191	13.38	6.82036299303945	13.48	-217.315093799016	13.35	-215.961469269018	13.73	-227.687484989019	13.5899999999999	-1.93672870102546	13.63	674.074499695053	13.8	-2.03182028792526	13.8200000000001	1.55529095195561	13.6600000000001	-1.96975213498263	13.73	3.99991259700982	13.52	-0.44278692394073	13.77	8.27115547201629	13.9100000000001	-1.40097156804586	14.3099999999999	1.28427194101732	13.8	19.2293161960606	13.8399999999999	-0.767099729955589	13.9400000000001	14.7398706249078	13.7999999999997	-0.973130627016872	13.98	37.0713358279318	14.3499999999999	1.47613438309691	13.7600000000002	12.40034827606	13.8800000000001	3.54327171703517	14.4899999999998	16.2480436559918
13.65	-648.111681892033	13.7	1739.68186242791	13.49	6.95689730696358	13.59	-219.377008507081	13.46	-220.502694861011	13.84	-229.497689522987	13.6999999999999	-2.31176272097855	13.73	688.337999362034	13.91	-2.1912349949389	13.9200000000001	1.33472669995172	13.76	-2.36267124398637	13.8300000000002	4.19007036498442	13.6199999999999	-0.0960593529271137	13.8800000000001	8.43927047901616	14.0200000000002	-1.36504105307722	14.4200000000001	1.38957388901417	13.9000000000001	18.9761533699766	13.95	-1.01122496300832	14.0500000000002	14.9772542029041	13.9000000000001	-0.994972221974422	14.0799999999999	37.0760950769409	14.4500000000003	1.27757928100891	13.8600000000001	12.3739451380516	13.98	3.75685972107931	14.5899999999997	16.7520178220002
13.75	-676.941528528005	13.8	1761.80708951495	13.59	7.0934316210014	13.69	-221.438923216056	13.56	-222.687435920989	13.9399999999999	-231.307894056044	13.8	-2.07685374198263	13.84	702.601499030038	14.01	-2.56936026198673	14.0300000000001	1.11416244794782	13.8699999999999	-2.75559035299011	13.9400000000001	4.3802281339822	13.72	0.250668218086503	13.98	8.48656840196327	14.1200000000001	-1.32911053901807	14.52	1.49487583598784	14	18.7229905429831	14.05	-1.23945937195913	14.1500000000001	15.2146377799909	14.0099999999998	-1.01681381693197	14.21	37.0808543249268	14.5500000000002	1.0790241790346	13.9700000000003	12.3475420010664	14.1399999999999	3.97044772500976	14.6899999999996	17.2559919869855
13.86	-737.072550264998	13.9	1783.93231660095	13.7	7.08260729504673	13.79	-223.500837924007	13.66	-224.872176979943	14.04	-233.118098590012	13.9	-1.8419447640099	13.9400000000001	731.118850669986	14.17	-2.94748552994406	14.13	0.933396219011229	13.97	-3.03199456800485	14.04	4.5703859019568	13.8299999999999	0.597395788986432	14.0899999999999	8.53386632400088	14.22	-1.28303459405288	14.6199999999999	1.81442513598995	14.1000000000001	18.4698277170128	14.21	-1.46769378102363	14.3600000000001	15.3514908229226	14.1100000000001	-1.03865541200321	14.3200000000002	37.0709683539872	14.6599999999999	0.880469077060297	14.1100000000001	12.321138863058	14.27	4.11350350100292	14.79	17.7599661529939
13.96	-797.20357200199	14.01	1806.05754368798	13.8	7.07178296897837	13.89	-225.562752633095	13.76	-227.056918040034	14.21	-236.137180027981	14	-1.60703578501398	14.0400000000001	759.636202310958	14.29	-3.3256107969919	14.24	0.752629989960951	14.0699999999999	-3.30839878301958	14.2	4.76054366993139	13.9300000000001	0.944123360000049	14.25	8.58116424694799	14.3300000000002	-1.23695864908768	14.73	2.13397443599206	14.21	18.3964655519731	14.3099999999999	-1.69592818997444	14.46	15.2509602879718	14.2599999999998	-0.778965114932362	14.4200000000001	37.0610823819106	14.7600000000002	0.636491637010295	14.23	12.8102955379745	14.3699999999999	4.25655927699609	14.8899999999999	18.2639403190024
14.1	-857.334593739097	14.17	1844.42746077491	13.9	7.0609586430237	13.99	-228.741154170052	13.86	-229.241659098989	14.3099999999999	-239.156261466064	14.15	-0.997092786974463	14.1900000000001	788.153553952043	14.39	-3.56166369192579	14.34	0.57186376102436	14.1800000000001	-3.5848029990575	14.3000000000002	5.24812821402065	14.03	1.36143125200761	14.3600000000001	8.44105073304036	14.4400000000001	-1.19088270503198	14.8299999999999	2.45352373599417	14.3200000000002	18.3231033860238	14.4100000000001	-1.68003736496303	14.5599999999999	15.1504297529073	14.3800000000001	-0.519274818998383	14.52	37.051196410971	14.8600000000001	0.392514197073979	14.3299999999999	13.2994522130048	14.4700000000003	4.39961505298925	15	18.4913318919371
14.2	-888.635768840004	14.27	1882.79737786092	14.01	7.05013431706902	14.13	-231.919555707009	13.97	-233.606433400951	14.41	-242.175342904034	14.25	-0.387149788025454	14.3100000000001	802.40740592501	14.5	-3.79771658799655	14.45	0.391097531974083	14.3499999999999	-3.4682881050685	14.4100000000001	5.73571275697304	14.1299999999999	1.77873914401516	14.46	8.30093721901903	14.5400000000002	-1.18073727503543	14.9300000000001	2.77307303599628	14.4200000000001	18.2497412209841	14.52	-1.6641465400653	14.6599999999999	15.0498992189796	14.48	-0.259584521927536	14.6199999999999	37.0413104399177	14.96	0.148536757023976	14.4299999999998	13.788608888035	14.5799999999999	4.32908282505196	15.0999999999999	18.7187234660087
14.31	-919.936943942048	14.37	1921.16729494694	14.16	7.31869795504281	14.24	-235.097957244079	14.11	-237.971207702003	14.52	-245.194424342003	14.36	0.222793210014061	14.4100000000001	816.661257897977	14.5999999999999	-4.03376948293044	14.5500000000001	0.28658733492648	14.45	-3.3517732109658	14.51	6.22329730094862	14.24	1.84931946603228	14.5699999999999	8.16082370499771	14.6500000000001	-1.17059184401569	15.03	2.98732038902472	14.52	18.4295418810052	14.6200000000001	-1.64825571505389	14.7600000000002	14.9493686839151	14.5799999999999	0.000105775029624056	14.73	37.0314244679548	15.0599999999999	-0.0954406839355215	14.54	14.2777655630653	14.6799999999998	4.25855059700098	15.2599999999998	18.9461150389434
14.41	-951.238119043069	14.48	1937.41198494695	14.26	7.58726159403977	14.34	-236.214444073084	14.21	-240.151240943987	14.62	-246.403301246005	14.4599999999999	0.83273620896307	14.51	830.915109871967	14.6999999999999	-3.89169711195336	14.6500000000001	0.182077139015746	14.55	-3.2352583169768	14.6100000000001	6.52072407592641	14.3399999999999	1.91989978702622	14.6700000000001	7.97341226893877	14.75	-1.16044641401913	15.1500000000001	3.20156774102998	14.6200000000001	18.6093425420495	14.72	-1.63236489106566	14.8699999999999	14.9039771958996	14.6799999999998	0.28163766603484	14.8299999999999	37.7370256209133	15.1700000000001	-0.176769082941064	14.6500000000001	14.7933253759902	14.7800000000002	4.18801836906368	15.3799999999997	18.6695324470065
14.51	-982.53929414409	14.58	1953.65667494696	14.37	7.85582523201356	14.44	-237.33093090209	14.31	-242.331274186995	14.73	-247.61217815103	14.5599999999999	1.2543030170491	14.61	859.922969582044	14.8	-3.74962473995311	14.75	0.0775669419681435	14.6499999999999	-3.11874342401097	14.71	6.81815085101789	14.4400000000001	1.99048010802017	14.78	7.78600083197034	14.8500000000001	-1.15030098402258	15.25	3.41581509394473	14.72	18.7891432029801	14.8299999999999	-1.47961657796714	14.9700000000003	14.8585857089074	14.79	0.563169558063237	14.9400000000001	38.4426267739855	15.27	-0.258097482969788	14.75	15.3088851890288	14.8800000000001	4.11748614203589	15.4899999999998	18.392949854956
14.61	-1045.51367520401	14.69	1969.90136494696	14.47	8.1352131969652	14.54	-238.447417730072	14.42	-244.511307428979	14.83	-248.821055055032	14.66	1.67586982604462	14.72	888.930829293031	14.9	-3.60755236795285	14.85	0.153822973970819	14.75	-2.45871845402235	14.8100000000002	7.11557762701887	14.54	2.06106043003729	14.8800000000001	7.59858939602509	14.95	-1.14015555402602	15.3599999999999	3.67889245296738	14.8300000000002	18.9689438640244	14.9300000000001	-1.32686826498229	15.0700000000002	14.9137247559565	14.8899999999999	0.844701449977947	15.04	39.1482279259208	15.3800000000001	-0.339425882998512	14.8600000000001	15.8244450010443	14.9900000000002	3.36866859800011	15.5899999999997	18.1163672630191
14.71	-1108.48805626506	14.79	1986.14605494697	14.57	8.41460116100734	14.64	-239.563904559077	14.52	-246.691340670964	14.93	-250.029931959034	14.77	2.09743663504014	14.8200000000001	917.938689002995	15	-3.46547999697577	14.96	0.230079006996675	14.8499999999999	-1.79869348403372	14.9200000000001	7.41300440199666	14.6499999999999	2.13164075103123	14.98	7.41117795894297	15.0500000000002	-1.11179710506804	15.46	3.94196981199002	14.9300000000001	19.1487445250687	15.03	-1.17411995097427	15.23	14.9688638030057	15	0.967340423017049	15.2000000000003	39.8637150499326	15.48	-0.176776841954052	14.96	16.1239701329805	15.1399999999999	2.61985105407803	15.6999999999998	18.0707010680408
14.82	-1171.46243732509	14.89	2013.54507094891	14.68	8.69398912504948	14.74	-242.017401909038	14.62	-248.871373912948	15.03	-252.175911145059	14.87	1.90906044599615	14.9200000000001	946.946548713981	15.18	-3.25591529394842	15.0600000000001	0.30633503899935	14.95	-1.13866851404509	15.02	7.24870375802311	14.75	2.25559837406308	15.0899999999999	7.63661279995631	15.2	-1.08343865599636	15.5699999999999	4.20504717101267	15.03	19.6555291180402	15.1300000000001	-1.03726246300084	15.3400000000001	15.0240028499411	15.0999999999999	1.08997939605615	15.3200000000002	40.5792021749676	15.5900000000001	-0.0141278009095913	15.1100000000001	16.4234952640072	15.27	1.87103351004225	15.7999999999997	18.0250348729487
14.92	-1203.13564328501	15	2040.94408694993	14.78	8.97337709000112	14.85	-244.470899259113	14.72	-252.45405971998	15.14	-254.321890330061	14.9699999999999	1.72068425604266	15.0300000000001	961.700556450978	15.28	-3.04635059194425	15.2	0.382591072025207	15.0599999999999	-0.595158438045473	15.1200000000001	7.08440311393588	14.8499999999999	2.37955599607176	15.25	7.86204763994647	15.3100000000002	-1.06522563703493	15.6700000000001	4.25387717803005	15.1300000000001	20.162313712035	15.24	-0.900404975027413	15.4500000000003	15.0791418969902	15.2599999999998	1.21261836898157	15.4200000000001	41.2946892989794	15.6900000000001	0.148521238998001	15.23	16.7230203960571	15.3699999999999	1.19274819405746	15.8999999999996	17.9793686779703
15.02	-1234.80884924402	15.1	2068.34310295199	14.88	9.31464193899956	14.95	-246.924396609074	14.83	-256.036745525989	15.24	-255.258992611061	15.0699999999999	1.53230806597549	15.2	976.454564187975	15.38	-2.83678588891689	15.3200000000001	0.591045988016958	15.1600000000001	-0.051648362045853	15.23	6.92010246893915	14.96	2.50351361898993	15.3499999999999	8.08748248095981	15.4100000000001	-1.0470126180735	15.77	4.30270718493375	15.28	20.489297644076	15.3399999999999	-0.763547487053984	15.5500000000002	15.2036683178949	15.3699999999999	1.05372544999227	15.52	42.0699469389092	15.8000000000002	0.311170280042461	15.3299999999999	16.5069857140452	15.48	0.514462878072663	16	17.9337024840152
15.12	-1266.48205520303	15.27	2079.49742895391	14.98	9.65590678799799	15.05	-248.261407131054	14.93	-259.619431333022	15.35	-256.196094892061	15.18	1.343931876022	15.3200000000001	991.208571924972	15.49	-2.76929355891298	15.4200000000001	0.79950090400871	15.26	0.491861714976949	15.3400000000001	6.45837504998781	15.0599999999999	2.55689092000466	15.45	8.5003287570089	15.51	-1.02879960002156	15.8699999999999	4.35153719195114	15.3900000000001	20.8162815770265	15.45	-0.626689998057373	15.6500000000001	15.3281947380037	15.48	0.894832531002976	15.6300000000001	42.8452045789527	15.9000000000001	0.297005904030812	15.4299999999998	16.2909510330564	15.5799999999999	-0.163822437002636	16.0999999999999	18.1646188809736
15.23	-1298.15526116306	15.37	2090.65175495596	15.09	9.99717163801961	15.15	-249.59841765201	15.03	-261.022083897956	15.45	-257.133197173061	15.28	0.713203688064823	15.4200000000001	1020.42090776604	15.5899999999999	-2.70180122799957	15.5300000000001	1.00795582102364	15.3599999999999	1.03537179097657	15.45	5.99664763001329	15.21	2.6102682210194	15.5599999999999	8.91317503396749	15.6200000000001	-1.01058658106012	15.98	4.40036719896852	15.49	21.143265509977	15.55	-0.45881702897077	15.75	15.4527211589084	15.5799999999999	0.735939612013681	15.73	43.6204622189962	16	0.282841529042344	15.5300000000002	16.0749163520677	15.6799999999998	-0.27138269695115	16.25	18.3955352780458
15.33	-1329.82846712207	15.47	2101.80608095698	15.25	10.0590485229759	15.26	-250.935428173079	15.13	-262.424736463004	15.55	-258.070299454062	15.39	0.0824754999939614	15.5300000000001	1049.63324360597	15.6899999999999	-2.63430889697247	15.63	1.14015470501272	15.46	1.29602553693076	15.5500000000002	5.53492021094826	15.3099999999999	2.66364552203413	15.6600000000001	9.32602131103977	15.72	-1.10152928300522	16.1099999999999	4.40305011795772	15.6000000000001	21.4702494430412	15.6600000000001	-0.290944058974674	15.8600000000001	15.5772475799267	15.6799999999998	0.577046693024386	15.8400000000001	44.395719858926	16.1100000000001	0.268677153030694	15.6399999999999	15.8588816700558	15.7800000000002	-0.378942955990169	16.3799999999997	18.6264516760275
15.43	-1390.31176082506	15.57	2112.96040695902	15.35	10.1209254070227	15.36	-252.272438694035	15.24	-263.827389027028	15.66	-259.007401735062	15.49	-0.548252687963213	15.63	1078.84557944703	15.79	-2.81501782092164	15.73	1.27235358797861	15.5699999999999	1.55667928197545	15.6600000000001	5.07319279097374	15.4200000000001	2.71702282304886	15.76	9.74003894395992	15.8300000000002	-1.192471985064	16.22	4.40573303694691	15.7	22.2177113980706	15.76	-0.123071090001758	15.96	15.6466349529865	15.79	0.789641514074901	15.9400000000001	44.4554903759808	16.21	0.091863736997766	15.7400000000002	15.7022716580286	15.8800000000001	-0.486503215938683	16.48	18.5211539979946
15.53	-1450.79505452804	15.68	2131.566760179	15.45	10.182802291979	15.46	-253.609449215105	15.34	-265.230041591963	15.76	-261.35910817402	15.5999999999999	-0.9906046859669	15.73	1093.30390754997	15.9	-2.99572674498449	15.84	1.40455247196769	15.6700000000001	1.81733302792964	15.76	4.94451385600314	15.52	2.37217943208634	15.8700000000001	10.1540565769938	15.9300000000001	-1.28341468803228	16.3199999999999	4.40841595695929	15.8	22.9651733540095	15.8600000000001	-0.0920556090022728	16.0599999999999	15.7160223269557	15.8899999999999	1.00223633398855	16.04	44.5152608918988	16.3400000000001	-0.084949679944657	15.8400000000001	15.5456616460015	15.9900000000002	-0.594063474977702	16.5799999999999	18.4158563209849
15.64	-1479.60514227202	15.78	2150.17311339898	15.55	10.244679177049	15.56	-255.538196753037	15.44	-267.800245629019	15.86	-263.710814612978	15.6999999999999	-1.43295668397059	15.84	1107.76223565301	16	-3.17643566893366	15.9400000000001	1.53675135595677	15.77	1.53447669799789	15.8600000000001	4.81583492091886	15.6199999999999	2.02733604101013	15.97	10.5680742100276	16.0300000000002	-1.37435739009106	16.4300000000001	4.36226886904478	15.9100000000001	23.7126353090389	15.96	-0.0610401269796057	16.2200000000003	15.7854097009249	15.9899999999998	1.21483115401588	16.2000000000003	44.5750314079305	16.46	-0.261763095977585	15.9500000000003	15.3890516330648	16.1399999999999	-0.023338418941421	16.6899999999996	18.3105586439751
15.74	-1508.415230016	15.88	2168.77946661896	15.66	9.93103575399346	15.67	-257.466944290059	15.54	-270.370449665961	15.97	-266.062521052049	15.8	-1.87530868197427	15.9400000000001	1122.22056375697	16.0999999999999	-3.35714459299652	16.0400000000001	1.60278089697385	15.8799999999999	1.25162036795246	15.96	4.68715598594827	15.72	1.68249264902443	16.0799999999999	10.9820918429477	16.2	-1.48351311202077	16.53	4.31612178203977	16.01	24.4600972640683	16.0699999999999	-0.0300246459801201	16.3299999999999	15.983022343903	16.0899999999997	1.58631889303251	16.3499999999999	44.6493047899139	16.5599999999999	-0.438576512010513	16.1100000000001	15.4484763030496	16.27	0.547386638004355	16.79	17.9743445689837
15.84	-1537.22531776009	15.99	2176.23149383792	15.76	9.61739233105163	15.77	-258.058681306011	15.64	-272.940653703017	16.0699999999999	-267.477125210007	15.9	-2.31766068100114	16.0400000000001	1136.67889186002	16.2099999999999	-3.6053458469496	16.2	1.66881043696776	15.98	0.968764038020709	16.0700000000002	5.02020447095219	15.8199999999999	1.28427195704717	16.1800000000001	10.983263199023	16.3000000000002	-1.59266883304099	16.6299999999999	4.26997469401158	16.1100000000001	24.8805752870567	16.2	0.000990835019365477	16.4299999999998	16.1806349879043	16.2399999999998	1.95780663204914	16.52	44.7235781729205	16.6599999999999	-0.48303707001196	16.23	15.5079009720112	16.3699999999999	1.11811169506382	16.8899999999999	17.6381304939923
15.95	-1566.03540550407	16.09	2183.68352105597	15.86	9.30374890799612	15.87	-258.650418322077	15.74	-274.108205175935	16.21	-268.891729368079	16	-2.76001267900483	16.2	1164.51207563	16.3099999999999	-3.85354710192587	16.3000000000001	1.73483997696167	16.0799999999999	0.685907707975275	16.1900000000001	5.35325295493294	15.9300000000001	0.886051264046728	16.3	10.9844345560077	16.4100000000001	-1.70182455508439	16.74	4.22382760700657	16.27	25.3010533100451	16.3299999999999	0.162476922014321	16.54	16.3782476319057	16.3600000000001	2.32929437106577	16.6500000000001	44.7978515549039	16.7600000000002	-0.527497626990225	16.3299999999999	15.5673256409727	16.4700000000003	1.77966809701502	16.9899999999998	17.3019164190009
16.09	-1620.55255119901	16.2	2191.13554827402	15.96	8.92822859998432	15.97	-259.242155338029	15.85	-275.275756647943	16.3199999999999	-270.306333526037	16.16	-2.9120302699539	16.3000000000001	1192.34525939999	16.42	-4.10174835690214	16.4000000000001	1.6686706329665	16.1900000000001	0.268739266971352	16.3000000000002	5.68630143891369	16.03	0.48783057206947	16.51	11.2257613869815	16.51	-1.53474588501012	16.8399999999999	3.70912793300704	16.3900000000001	25.7215313320103	16.4300000000001	0.323963009009276	16.6399999999999	16.5064729019377	16.46	2.7007821109919	16.7600000000002	44.8123544209693	16.8600000000001	-0.571958184991672	16.4299999999998	15.8410340260389	16.5700000000002	2.44122449907991	17.0999999999999	16.9657023450327
16.2	-1675.06969689509	16.31	2198.58757549196	16.07	8.55270829197252	16.14	-259.833892354095	15.95	-276.443308119951	16.42	-272.004120777069	16.27	-3.06404786203984	16.4	1220.17844316997	16.52	-4.34994961096891	16.5	1.60250128999451	16.3399999999999	-0.148429174032572	16.4100000000001	6.01934992391762	16.1399999999999	0.0896098790690303	16.6200000000001	11.4659168630169	16.6100000000001	-1.36766721504955	16.9400000000001	3.19442826003069	16.49	26.1830962100476	16.53	0.485449096004231	16.7400000000002	16.6346981719698	16.5599999999999	2.97803091802962	16.8600000000001	44.8268572879442	16.9700000000003	-0.439605326960191	16.54	16.1147424109913	16.6799999999998	3.10278090103111	17.2599999999998	16.791023208043
16.3	-1729.58684259004	16.41	2210.53646329995	16.17	8.17718798305123	16.25	-261.041073305023	16.11	-277.610859592983	16.52	-273.701908029011	16.37	-2.77371345498523	16.51	1233.55329883702	16.62	-4.5562263269403	16.61	1.53633194599934	16.4400000000001	-0.565597616059677	16.51	6.46459919596509	16.24	0.0260181810745053	16.72	11.7060723389386	16.71	-1.20058854508898	17.1099999999999	2.67972858694066	16.6000000000001	26.6446610870617	16.6300000000001	0.615919700976519	16.8499999999999	16.7629234420019	16.6599999999999	3.25527972597683	16.9700000000003	45.068641543935	17.0700000000002	-0.307252467905528	16.6399999999999	16.3884507950343	16.7800000000002	3.19361224705972	17.4099999999999	16.6163440709397
16.4	-1784.10398828601	16.52	2222.48535110793	16.27	7.80166767503943	16.35	-262.248254256065	16.23	-279.346197124937	16.62	-275.399695280043	16.4699999999999	-2.4833790480443	16.62	1246.92815450305	16.7199999999999	-4.76250304200221	16.71	1.44879661900177	16.54	-0.699909727018166	16.6100000000001	6.90984846801257	16.3399999999999	-0.0375735160105251	16.8199999999999	11.9450564590124	16.8100000000002	-0.9243541539945	17.21	2.2111760019925	16.7	27.1062259649852	16.73	0.746390306971989	16.9500000000003	16.8911487119203	16.77	3.53252853403774	17.0900000000001	45.3104258009489	17.1700000000001	-0.174899609987733	16.7400000000002	16.6621591799867	16.8800000000001	3.28444359206514	17.5099999999998	16.4416649349732
16.5	-1809.81104623709	16.62	2234.43423891592	16.38	7.2934010750032	16.46	-263.455435207106	16.34	-281.081534658028	16.73	-277.097482531076	16.5799999999999	-2.19304464098968	16.72	1260.30301016999	16.8199999999999	-4.72057850299734	16.8100000000001	1.36126129302738	16.6499999999999	-0.834221837976656	16.71	7.35509773994636	16.4400000000001	-0.10116521400505	16.9200000000001	12.1840405779494	16.9200000000001	-0.64811976301371	17.3199999999999	1.74262341602116	16.8	27.1473128190109	16.8399999999999	0.876860911944277	17.0500000000002	16.9229806959947	16.8699999999999	3.43828960308201	17.2000000000003	45.5522100579628	17.2800000000002	-0.0425467509330701	16.8400000000001	16.8764428959776	16.9900000000002	3.37527493798007	17.6099999999997	16.603199872975
16.61	-1835.51810418908	16.73	2238.93109950598	16.48	6.78513447599016	16.56	-264.662616157011	16.44	-282.816872189983	16.84	-277.380665624037	16.68	-1.90271023495825	16.8200000000001	1273.67786583704	16.93	-4.67865396399247	16.9100000000001	1.27372596602982	16.75	-0.968533949048833	16.8100000000002	7.46729852698991	16.55	0.233463781000864	17.03	12.4230246980233	17.0200000000002	-0.371885372032921	17.4200000000001	1.27407083095932	16.9000000000001	27.1883996740598	16.9400000000001	1.00733151793975	17.2200000000003	16.9548126809786	16.9699999999998	3.3440506720126	17.3600000000001	45.7939943149768	17.3899999999999	0.0603738830022849	16.9400000000001	17.0907266120821	17.1399999999999	3.46610628298549	17.7199999999998	16.7647348109767
16.76	-1861.22516214107	16.83	2243.427960095	16.58	6.27686787606763	16.66	-265.278060092101	16.54	-283.384658250952	16.9399999999999	-277.663848716998	16.78	-1.58165152595302	16.9300000000001	1299.60957688502	17.03	-4.63672942396443	17.0200000000001	1.18619063994174	16.8599999999999	-1.10284606000732	16.9100000000001	7.57949931494295	16.6499999999999	0.568092776006779	17.1300000000001	12.6620088179834	17.1200000000001	-0.0956509800289496	17.52	0.805518244987979	17.01	27.229486528995	17.05	1.09798238099756	17.3200000000002	16.9866446659626	17.0699999999997	3.24981174003369	17.5700000000002	46.0357785719907	17.4900000000002	0.163294516028145	17.04	17.305010328073	17.2600000000002	3.33565579705919	17.8199999999997	16.9262697479553
16.86	-1908.06053535005	16.94	2247.92482068494	16.69	6.14412158404321	16.76	-265.893504027076	16.64	-283.952444311012	17.05	-277.947031809049	16.88	-1.2605928160383	17.0300000000001	1325.54128793299	17.18	-4.59480488495956	17.12	1.16482465693935	16.96	-1.06184718197255	17.02	7.6917001019865	16.75	0.902721771012693	17.26	12.8526859019757	17.2800000000002	0.381613284957893	17.6299999999999	0.843649724970419	17.1100000000001	27.2705733840439	17.21	1.18863324496488	17.4299999999998	16.8902513809144	17.1799999999998	3.15557280907797	17.7400000000002	46.6331221539349	17.5999999999999	0.266215150077187	17.1599999999999	17.4141392440106	17.3600000000001	3.20520531204238	17.9199999999996	17.1305585309938
16.96	-1954.89590855902	17.04	2252.42168127397	16.79	6.01137529201878	16.86	-266.508947962052	16.75	-284.520230370958	17.21	-278.653133419084	16.99	-0.939534107033069	17.2	1351.47299898006	17.29	-4.48487831090461	17.24	1.14345867393695	17.0599999999999	-1.02084830302829	17.1200000000001	7.80390088993954	16.8499999999999	1.23735076499543	17.3800000000001	13.0433629869913	17.3900000000001	0.8588775519911	17.73	0.88178120597604	17.27	26.9593189400439	17.3199999999999	1.27928410802269	17.5300000000002	16.7938580959799	17.2799999999997	2.79272814600517	17.8699999999999	47.2304657349696	17.7000000000003	0.236782925071566	17.29	17.5232681590387	17.46	3.07475482600239	18.0299999999997	17.3348473140322
17.1	-2001.731281768	17.17	2260.30160936091	16.89	5.87862899999436	16.97	-267.379465436079	16.85	-285.088016431928	17.3099999999999	-279.359235029006	17.0899999999999	-0.61847539802784	17.3100000000001	1364.029854362	17.39	-4.37495173798652	17.34	1.12209269093455	17.1700000000001	-0.979849424993517	17.29	7.52967399500903	16.96	1.50826269202753	17.48	13.2340400720068	17.49	1.33614181800112	17.8399999999999	0.919912685958479	17.3700000000001	26.6480644960438	17.4200000000001	1.23946436701772	17.6300000000001	16.6974648099085	17.3800000000001	2.42988348304607	18	47.8278093160043	17.8099999999999	0.207350701089126	17.3899999999999	17.6323970749763	17.5700000000002	2.85347299404748	18.1299999999997	17.539136096957
17.21	-2022.85959702499	17.27	2268.18153744694	16.99	5.74588270796994	17.07	-268.249982910106	16.95	-286.558258360969	17.42	-280.065336638017	17.25	-0.58775109596354	17.4100000000001	1376.58670974304	17.5	-4.26502516495475	17.4400000000001	1.10072670793215	17.27	-0.804538436000257	17.4000000000001	7.25544710098802	17.0599999999999	1.77917461905963	17.5899999999999	13.1857330369485	17.5900000000001	1.53717169291667	17.9400000000001	1.42659675202594	17.48	26.3368100520438	17.52	1.19964462498956	17.73	16.601071524974	17.4899999999998	2.06703881997328	18.1199999999999	48.4251528979485	17.9099999999999	0.177918476083505	17.4900000000002	17.5272422750368	17.6700000000001	2.63219116300206	18.2599999999998	17.7434248799955
17.31	-2043.98791228209	17.38	2276.06146553296	17.16	5.74280539797201	17.24	-269.12050038402	17.11	-288.028500290011	17.52	-280.488255154978	17.36	-0.557026792989745	17.51	1389.14356512396	17.5999999999999	-4.1550985908998	17.5400000000001	0.869729121973251	17.3699999999999	-0.629227447006997	17.51	6.98122020696701	17.21	2.05008654597805	17.7	13.1374260020038	17.6900000000001	1.73820156692273	18.0999999999999	1.93328081695654	17.5800000000002	25.9844687529949	17.6300000000001	1.1598248829614	17.8400000000001	16.6048640559211	17.5899999999997	1.79843308808358	18.2200000000003	49.0224964789832	18.0100000000002	0.148486251077884	17.5900000000001	17.4220874749835	17.77	2.41090933104715	18.3799999999997	17.7861787250322
17.41	-2065.11622753908	17.48	2279.44453302996	17.26	5.73972808797407	17.34	-269.375573923071	17.21	-289.498742219962	17.62	-280.911173672052	17.4599999999999	-0.526302491039132	17.62	1413.43940063496	17.6999999999999	-4.08709655698658	17.6500000000001	0.638731536014348	17.48	-0.453916458013737	17.6100000000001	6.59479252499295	17.3099999999999	1.98636947800424	17.8	13.0891189679687	17.7900000000002	1.93923144195196	18.21	2.439964883024	17.6800000000001	25.6321274540596	17.73	1.12000514104693	17.9400000000001	16.608656588005	17.6900000000001	1.5298273560802	18.3899999999999	49.3925586699788	18.1100000000001	0.119054027095444	17.6900000000001	17.316932675044	17.8800000000001	2.18962750000173	18.4899999999998	17.8289325699552
17.51	-2086.24454279607	17.59	2282.82760052696	17.36	5.73665077706664	17.44	-269.630647462009	17.32	-290.401198088034	17.73	-281.33409218799	17.5599999999999	-0.555223188030141	17.72	1437.73523614698	17.8	-4.01909452295968	17.75	0.429099932944155	17.5799999999999	-0.278605467997295	17.71	6.2083648430189	17.4099999999999	1.92265241003042	17.9000000000001	13.0408119330241	17.9000000000001	2.1402613169812	18.3099999999999	2.60773445097584	17.78	25.2797861560339	17.8299999999999	0.78771919902465	18.04	16.6124491189521	17.7999999999997	1.26122162407682	18.5100000000002	49.6677252849622	18.21	0.17601390402433	17.8000000000002	17.2117778749907	17.98	2.11241754902858	18.5899999999997	17.8716864149919
17.61	-2124.56134109004	17.69	2286.21066802395	17.47	5.86631975897944	17.55	-269.885721002083	17.42	-291.303653957016	17.83	-281.757010705064	17.66	-0.584143885021149	17.8200000000001	1462.031071659	17.9	-3.95109248893277	17.85	0.219468329987649	17.6800000000001	-0.271588635996523	17.8100000000002	5.82193716093116	17.51	1.85893534103343	18	12.4552912259333	18	1.88279271901592	18.4100000000001	2.77550401801818	17.8900000000001	24.9274448569849	17.9300000000001	0.455433257002369	18.1399999999999	16.7126349349473	17.9000000000001	0.992615892073445	18.6399999999999	49.9428919009688	18.3499999999999	0.232973780043721	17.9000000000001	17.1066230750512	18.1300000000001	2.03520759805542	18.6899999999996	18.3598781800356
17.71	-2162.878139383	17.79	2289.59373552095	17.57	5.99598873998275	17.65	-270.140794541021	17.52	-292.206109825997	17.9399999999999	-282.558133081011	17.77	-0.613064582012157	17.9200000000001	1486.32690717	18.01	-3.88309045592905	17.95	0.00983672691745596	17.79	-0.264571805018932	17.9100000000001	5.4355094789571	17.6099999999999	1.79521827305962	18.1200000000001	11.8697705199793	18.1100000000001	1.62532412093697	18.52	2.94327358494684	17.99	24.765260131062	18.04	0.123147314980088	18.25	16.8128207519658	18.0099999999998	1.16979162908137	18.75	50.2180585159522	18.4500000000003	0.319365882091915	18.0100000000002	17.005710875992	18.25	1.95799764708227	18.79	18.8480699449656
17.82	-2201.19493767709	17.9	2295.31108291599	17.67	6.12565772200924	17.75	-270.509400916012	17.63	-293.108565694979	18.04	-283.359255457071	17.88	-0.67270958197696	18.0300000000001	1498.06588730098	18.18	-3.90725053694041	18.0600000000001	-0.19979487603905	17.8899999999999	-0.257554973018159	18.02	5.32665104299213	17.71	1.57361911101361	18.25	11.2842498130021	18.21	1.36785552399488	18.6199999999999	3.11104315198918	18.0900000000001	24.6030754040021	18.21	-0.169318885014036	18.3800000000001	16.913006567961	18.1100000000001	1.34696736506612	18.8499999999999	50.4932251319588	18.5500000000002	0.405757984026422	18.1100000000001	16.9047986760233	18.3600000000001	2.10206952806402	18.8899999999999	19.3362617100092
17.92	-2218.38342071305	18	2301.02843031193	17.78	6.25532670301254	17.86	-270.878007292026	17.73	-294.878808272983	18.21	-284.160377831995	17.98	-0.732354581941763	18.1800000000001	1509.80486743106	18.3	-3.93141061795177	18.2	-0.431112734077033	17.99	-0.425849130010647	18.1200000000001	5.21779260793664	17.8199999999999	1.3520199490813	18.3499999999999	10.7470361419928	18.3300000000002	0.90935705100037	18.72	2.77212865398724	18.2	24.4408906780791	18.3299999999999	-0.46178508500816	18.4900000000002	16.8812164629344	18.25	1.52414310207405	18.9500000000003	50.3983295569697	18.6599999999999	0.492150085051435	18.23	16.9090412759942	18.46	2.2461414080226	19	19.7816996300162
18.02	-2235.57190374902	18.1	2306.74577770799	17.88	6.4444906040535	17.96	-271.246613667017	17.83	-296.649050850988	18.3099999999999	-284.538581690981	18.0799999999999	-0.791999580997071	18.2900000000001	1521.54384756102	18.4	-4.02357273299003	18.3000000000001	-0.662430592001328	18.0899999999999	-0.594143287003135	18.3000000000002	5.10893417299485	17.9200000000001	1.13042078703529	18.45	10.2098224699603	18.4300000000001	0.450858578005864	18.8199999999999	2.43321415496212	18.3100000000002	24.6310472509776	18.4300000000001	-0.754251285002283	18.5900000000001	16.8494263589309	18.3699999999999	1.96992457108536	19.0799999999999	50.3034339809574	18.7600000000002	0.578542186985942	18.3400000000001	16.9132838769883	18.5599999999999	2.39021328900435	19.0999999999999	20.2271375510463
18.19	-2252.76038678601	18.28	2309.08005760693	17.98	6.63365450498077	18.07	-271.360146503071	17.93	-298.419293427969	18.42	-284.916785550081	18.25	-0.328016540038334	18.39	1544.41828013398	18.51	-4.11573484893779	18.4000000000001	-0.893748450039311	18.26	-0.762437443995623	18.4000000000001	5.38650341900393	18.02	0.97253869398628	18.5599999999999	9.67260879804144	18.5300000000002	-0.00763989407914778	18.9300000000001	2.09429965696017	18.4100000000001	24.8212038229667	18.54	-0.549306024026919	18.7000000000003	16.8176362539043	18.4699999999998	2.41570603998298	19.2000000000003	50.0786836479392	18.8600000000001	0.568848909097142	18.4400000000001	16.9175264770729	18.6700000000001	2.35850277897498	19.2599999999998	20.6725754709396
18.29	-2269.94886982209	18.38	2311.41433750702	18.08	6.82281840499854	18.24	-271.47367933901	18.04	-299.287080136992	18.52	-285.294989409067	18.3499999999999	0.13596650103409	18.5	1567.29271270603	18.61	-4.20789696397605	18.51	-1.12506630898679	18.3599999999999	-0.930731602011292	18.51	5.6640726659225	18.1299999999999	0.814656600027774	18.6600000000001	9.13539512600892	18.6300000000001	-0.466138367073654	19.03	1.75538515793505	18.52	25.0113603950695	18.6400000000001	-0.344360763961049	18.8000000000002	16.7858461489914	18.5699999999997	2.86148750808479	19.3600000000001	49.8539333149211	18.96	0.559155631094654	18.54	16.9217690770438	18.77	2.3267922690593	19.3999999999996	20.7500968040222
18.4	-2301.06221694507	18.49	2313.74861740596	18.19	6.88231332503619	18.35	-271.587212175064	18.14	-300.154866844991	18.62	-285.673193268053	18.4599999999999	0.599949541992828	18.6	1590.16714527797	18.7099999999999	-4.30005907890063	18.61	-1.14675256406827	18.46	-0.98882466897976	18.6100000000001	5.94164191193158	18.23	0.656774506069269	18.76	8.82659602598324	18.74	-1.12269843009472	19.1500000000001	1.36292283002604	18.6200000000001	25.2015169670585	18.74	-0.139415504008866	18.9000000000001	16.6538702279695	18.6700000000001	3.30726897698241	19.4900000000002	49.6291829809934	19.0599999999999	0.549462353092167	18.6399999999999	16.9260116780379	18.8699999999999	2.29508175902993	19.5099999999998	20.8276181359679
18.5	-2332.17556406703	18.59	2317.24908128695	18.29	6.94180824405066	18.45	-271.490209850072	18.25	-301.022653554014	18.72	-286.397960614067	18.5599999999999	1.06393258306525	18.7	1601.30259772006	18.8099999999999	-4.20539054289293	18.71	-1.16843881903606	18.5699999999999	-1.04691773606191	18.71	6.30117910600347	18.3299999999999	0.498892411997076	18.8700000000001	8.51779692493437	18.8400000000001	-1.77925849209259	19.25	0.970460502003334	18.72	25.465776148053	18.8399999999999	0.0655297569664981	19	16.5218943069476	18.7799999999997	3.65275312299218	19.6399999999999	49.4044326479752	19.1700000000001	0.53976907508968	18.75	16.9729422029832	18.9700000000003	2.26337124900056	19.6099999999997	20.9051394689368
18.6	-2363.28891119001	18.7	2320.74954516793	18.39	7.00130316306513	18.55	-271.39320752508	18.35	-301.890440262014	18.83	-287.122727960082	18.66	1.58756062296561	18.8000000000001	1612.43805016204	18.91	-4.11072200597573	18.8100000000001	-1.19012507400384	18.6700000000001	-1.1050108020072	18.8100000000002	6.6607162989385	18.4300000000001	0.638255902003948	18.97	8.2089978239992	18.95	-2.43581855499997	19.3599999999999	0.916912673005754	18.8200000000002	25.7300353280243	18.95	0.562941217026491	19.0999999999999	16.3899183849026	18.8800000000001	3.99823726900195	19.8099999999999	49.2745778899462	19.27	0.44368369606218	18.8499999999999	17.0198727280422	19.1300000000001	2.08758885798943	19.71	20.9826608020194
18.7	-2377.213775276	18.8	2324.25000904891	18.5	7.06079808196591	18.66	-271.296205199064	18.46	-302.81002135996	18.93	-287.847495305982	18.77	2.11118866400284	18.9100000000001	1623.57350260402	19.02	-4.01605346894485	18.9200000000001	-1.21181132897163	18.77	-0.99480971198318	18.9200000000001	7.02025349301039	18.53	0.77761939201082	19.0699999999999	8.43741239498286	19.0500000000002	-2.63388014400334	19.46	0.863364844008174	18.9300000000001	25.9942945079956	19.05	1.0603526769728	19.2400000000002	16.4961021399677	18.9899999999998	4.34372141501171	19.9099999999999	49.2199316979622	19.3699999999999	0.347598316011499	18.9500000000003	17.0668032529875	19.25	1.91180646800149	19.8199999999997	20.6147442149813
18.81	-2391.138639362	18.9	2327.75047293001	18.6	6.92191997302416	18.76	-271.199202874072	18.56	-303.72960245802	19.03	-288.19405879301	18.87	2.63481670504007	19.01	1634.70895504599	19.17	-3.92138493293714	19.0200000000001	-1.34716776199184	18.8699999999999	-0.884608622072847	19.02	7.37979068594541	18.6399999999999	0.916982882017692	19.1700000000001	8.66582696596652	19.1800000000001	-2.8319417340299	19.5599999999999	0.809817015010594	19.03	26.0683971159779	19.2	1.55776413794229	19.3600000000001	16.6022858949191	19.0899999999997	4.24342409201017	20.02	49.1652855059783	19.4900000000002	0.251512937097687	19.1100000000001	17.1094911780756	19.3499999999999	1.73602407699036	19.9199999999996	20.2468276270338
18.91	-2405.06350344901	19	2328.91665691193	18.71	6.78304186305922	18.86	-270.988667713027	18.66	-304.649183555966	19.13	-288.540622280038	18.9699999999999	2.95330703397667	19.11	1655.39554149404	19.28	-3.73455428098168	19.12	-1.48252419501205	18.97	-0.774407532048826	19.1200000000001	7.46175863298504	18.74	1.21422846598307	19.28	8.89424153695018	19.2900000000002	-3.03000332405645	19.6700000000001	0.756269184989833	19.1400000000001	26.1424997240738	19.3099999999999	2.03513829296753	19.46	16.7084696499842	19.25	4.14312676900863	20.1399999999999	49.1106393139944	19.5900000000001	0.155427557047005	19.23	17.1521791020268	19.46	1.52907590597806	20.02	19.8789110399957
19.01	-2418.98836753501	19.17	2330.08284089397	18.81	6.64416375400378	18.97	-270.778132552095	18.76	-304.700977946027	19.3	-288.887185767067	19.0799999999999	3.27179736302696	19.22	1676.082127943	19.38	-3.54772362891254	19.25	-1.59619437306446	19.0799999999999	-0.664206441001625	19.29	7.54372657991098	18.8399999999999	1.51147405006213	19.49	9.5158549009966	19.3900000000001	-3.22806491408301	19.77	0.702721355992253	19.27	26.216602332056	19.4200000000001	2.51251244799278	19.5700000000002	16.9466293259575	19.3800000000001	4.04282944703027	20.2800000000002	49.0559931209873	19.7000000000003	0.0523339900837527	19.3299999999999	17.1948670270012	19.5599999999999	1.32212773507945	20.1199999999999	19.7719224639741
19.11	-2443.34519177903	19.27	2331.24902487498	18.91	6.44579072502438	19.07	-270.567597390027	18.87	-304.75277233495	19.41	-289.402830850008	19.25	3.59028769298675	19.33	1696.76871439106	19.48	-3.36089297695708	19.38	-1.70986455100319	19.1800000000001	-0.788963443028479	19.3900000000001	7.62569452695061	18.9400000000001	1.80871963402751	19.5899999999999	9.90905369303619	19.49	-3.00042941103129	19.8799999999999	0.748570808013937	19.3800000000001	26.2907049400383	19.52	2.98988660301802	19.6700000000001	17.1847890019308	19.48	3.63147510802264	20.4400000000001	49.0013469290034	19.8000000000002	-0.0507595769931868	19.4400000000001	17.2085273420635	19.6599999999999	1.11517956497664	20.25	19.6649338879524
19.21	-2467.70201602305	19.38	2333.21036635095	19.01	6.24741769706816	19.24	-270.796911475031	18.97	-304.804566725011	19.51	-289.918475933064	19.3499999999999	3.38514998202299	19.4300000000001	1706.31984839804	19.5899999999999	-3.12267488891393	19.48	-1.82353472905561	19.28	-0.913720444032151	19.49	7.79151758399621	19.05	2.10596521708339	19.6900000000001	10.3022524849621	19.5900000000001	-2.77279390707008	19.98	0.794420259012441	19.49	26.2671216860326	19.6200000000001	2.96984929798327	19.77	17.4229486779041	19.5799999999999	3.22012077003819	20.5700000000002	49.0765554949348	19.9000000000001	-0.0577677639057583	19.54	17.2221876580352	19.77	1.08401378497547	20.3799999999997	19.5579453120445
19.32	-2492.0588402681	19.48	2335.17170782693	19.16	6.04904466797507	19.34	-271.026225560036	19.11	-304.856361113934	19.62	-290.434121016006	19.4599999999999	3.18001227003606	19.5300000000001	1715.870982404	19.6899999999999	-2.88445680098448	19.59	-1.93720490699434	19.3899999999999	-1.03847744605901	19.6000000000001	7.9573406419513	19.21	2.28320037399499	19.8	10.4670367070412	19.6900000000001	-2.54515840401837	20.1099999999999	0.840269711034125	19.5900000000001	26.2435384330502	19.73	2.94981199203903	19.8699999999999	17.661108353991	19.6900000000001	2.80876643205374	20.6700000000001	49.2903954959729	20	-0.0647759519551983	19.6399999999999	17.2358479729837	19.8699999999999	1.05284800497429	20.4899999999998	19.8188733239704
19.42	-2502.49080042602	19.58	2337.133049302	19.26	5.85067164001885	19.44	-271.255539644017	19.23	-305.577057823029	19.72	-290.949766099061	19.5599999999999	2.97487455895862	19.63	1725.42211641098	19.79	-2.64623871294134	19.6900000000001	-1.65015259403845	19.49	-1.27343553799619	19.7	8.1231636989969	19.3399999999999	2.46043552999708	19.9000000000001	10.6318209279834	19.7900000000002	-2.11946131105378	20.22	0.939666991939703	19.6900000000001	26.2199551800677	19.8499999999999	2.92977468700428	19.98	17.8320470539575	19.7999999999997	2.3974120940693	20.77	49.504235497011	20.1100000000001	-0.0717841400046382	19.75	17.2495082880459	19.9700000000003	1.02168222497312	20.5899999999997	20.0798013349868
19.52	-2512.92276058405	19.68	2337.92820679594	19.37	5.57475881896607	19.55	-271.695388890066	19.33	-306.297754530988	19.83	-291.118847695088	19.66	2.76973684697168	19.74	1734.97325041706	19.9	-2.59485127696735	19.7900000000001	-1.36310028199205	19.5899999999999	-1.50839363004707	19.8100000000002	8.20701880900288	19.4400000000001	2.63767068599918	20	10.7966051499488	19.9000000000001	-1.6937642180892	20.3199999999999	1.03906427295897	19.8	26.1222693180798	19.96	2.88971464897259	20.0799999999999	18.0029857549471	19.9000000000001	2.0863550789727	20.8899999999999	49.7180754979354	20.21	-0.0787923269172097	19.8499999999999	17.2204806790432	20.1300000000001	1.20351996702084	20.6899999999996	20.3407293470264
19.62	-2523.35472074208	19.79	2338.72336428999	19.47	5.29884599905017	19.65	-272.135238136002	19.44	-307.018451238946	19.93	-291.287929291002	19.76	2.43062564800312	19.84	1753.05349165103	20	-2.54346384099335	19.8900000000001	-1.07604796801297	19.7	-1.74335172198425	19.9100000000001	8.29087391991834	19.54	2.51766025905908	20.1100000000001	10.9613893710048	20	-1.26806712501093	20.4300000000001	1.13846155295505	19.9000000000001	26.0245834570014	20.0599999999999	2.84965461196407	20.2200000000003	18.1739244549135	20	1.77529806398979	21.02	49.9319154989735	20.3600000000001	0.0655109190574876	19.96	17.1914530690174	20.27	1.38535770997805	20.7999999999997	20.6016573589523
19.72	-2533.78668089999	19.89	2339.51852178393	19.57	5.0229331779974	19.75	-272.575087382052	19.54	-307.687353557981	20.03	-291.457010887029	19.86	2.09151444801137	19.9400000000001	1771.13373288501	20.0999999999999	-2.49207640399618	20	-0.78899565608026	19.8	-1.97830981403513	20.01	8.37472902992431	19.6399999999999	2.3976498320053	20.26	11.3601767640148	20.1000000000001	-0.842370032046347	20.53	1.89411305996146	20	25.9268975960367	20.2	2.80959457404606	20.3200000000002	18.1067034799298	20.1100000000001	1.46424104900689	21.1500000000001	50.0705469339664	20.4700000000003	0.209814166055367	20.1100000000001	17.1624254600147	20.3699999999999	1.56719545202577	20.8999999999996	20.5149525460229
19.83	-2552.1341036341	20	2340.31367927696	19.68	4.9453933870609	19.85	-273.014936628101	19.64	-308.356255875992	20.14	-291.936188898035	19.9699999999999	1.75240324801962	20.0500000000001	1789.21397411898	20.2199999999999	-2.36049171098784	20.1	-0.388273164048769	19.8999999999999	-1.80198840598678	20.1100000000001	8.45858414095346	19.74	2.27763940404202	20.3600000000001	11.7589641560016	20.21	-0.366491768090782	20.6299999999999	2.64976456594468	20.1000000000001	25.829211735072	20.3299999999999	2.76953453601436	20.4299999999998	18.039482503923	20.2399999999998	0.93334389202937	21.29	50.1596280819285	20.5700000000002	0.354117413053245	20.23	17.3356235900428	20.4700000000003	1.74903319498299	21	20.428247734003
19.93	-2570.48152636901	20.1	2341.79954960496	19.78	4.86785359498754	19.96	-273.058662176027	19.75	-309.025158195027	20.3	-292.41536690904	20.0699999999999	1.61842976001481	20.1900000000001	1797.74308134699	20.3199999999999	-2.22890701797951	20.21	0.0124493269595405	20.01	-1.62566699907529	20.28	8.85738546992343	19.8499999999999	2.15762897698824	20.47	12.1577515490117	20.3100000000002	0.10938649597847	20.73	3.40541607295108	20.21	26.1565841379934	20.4300000000001	2.74951180404059	20.5300000000002	17.9722615279161	20.3600000000001	0.402446735051853	21.46	50.2487092309138	20.6700000000001	0.498420659027943	20.3299999999999	17.5088217190478	20.5799999999999	1.96203671703188	21.0999999999999	20.3415429219831
20.03	-2588.828949103	20.27	2343.28541993193	19.88	4.79031380302786	20.06	-273.102387724066	19.85	-309.694060513948	20.4	-292.894544920046	20.18	1.48445627200999	20.3200000000001	1806.27218857398	20.42	-2.09732232394799	20.36	0.41317181796785	20.1099999999999	-1.44934559102694	20.3800000000001	9.25618679900708	19.95	1.87068301499949	20.5699999999999	12.3917547199426	20.4100000000001	0.585264760957216	20.8399999999999	4.16106757893431	20.3100000000002	26.4839565410284	20.54	2.72948907195314	20.6300000000001	17.9050405529324	20.46	-0.128450421925663	21.5799999999999	50.3377903798992	20.7800000000002	0.649732094075262	20.4400000000001	17.6820198490759	20.6799999999998	2.17504023999027	21.2399999999998	19.9939100980373
20.2	-2596.74441167908	20.37	2344.77129025993	19.98	4.71277401197767	20.23	-273.146113271082	19.95	-310.615807966997	20.5	-293.204641335024	20.29	1.350482782982	20.4200000000001	1814.801295802	20.52	-1.96573763093966	20.46	0.646358857011364	20.26	-1.03806609206458	20.49	9.65498812797705	20.05	1.58373705301074	20.6700000000001	12.6257578920104	20.5200000000002	0.635445931948198	21.1099999999999	5.47357602999909	20.4200000000001	26.8113289440635	20.6400000000001	2.70946633895619	20.7400000000002	18.065020069912	20.5699999999997	-0.348290563010778	21.6900000000001	50.4268715289982	20.8800000000001	0.801043527985712	20.54	17.8842455879931	20.7800000000002	2.38804376203916	21.3599999999997	19.646277275001
20.3	-2604.65987425607	20.47	2345.46200309296	20.09	5.05256690905753	20.33	-272.749989573072	20.11	-311.537555419022	20.61	-293.514737750002	20.39	1.21650929497719	20.52	1823.33040303001	20.63	-1.88554037390531	20.5700000000001	0.87954589491801	20.3599999999999	-0.626786592988537	20.5900000000001	9.96993434694105	20.22	1.29679109102199	20.78	12.8597610629413	20.6200000000001	0.685627102939179	21.21	6.12983025496305	20.53	27.2363872080632	20.74	2.68106468502083	20.8400000000001	18.2249995870052	20.6700000000001	-0.568130705005387	21.79	50.5159526769603	20.98	0.952354962009849	20.6399999999999	18.0864713270239	20.8800000000001	2.4260434270218	21.46	19.2986444509415
20.4	-2612.57533683204	20.58	2346.15271592702	20.26	5.39235980602371	20.44	-272.353865875061	20.22	-312.459302871957	20.71	-293.824834166003	20.5	1.09092659897669	20.63	1839.90406638202	20.73	-1.80534311698466	20.6700000000001	1.11273293396152	20.46	-0.215507094026179	20.6900000000001	10.2848805660187	20.3199999999999	1.12985555699652	20.8800000000001	13.0937642339859	20.72	0.735808273930161	21.3199999999999	5.96813842298616	20.6300000000001	27.6614454729724	20.8499999999999	2.6526630299486	20.9400000000001	18.3849791039847	20.7799999999997	-0.787970845976815	21.8899999999999	50.4664023909527	21.0799999999999	0.87222966999434	20.7400000000002	18.2886970660547	20.98	2.46404309200443	21.5699999999997	19.2245482779754
20.5	-2620.490799408	20.68	2346.84342876096	20.36	5.73215270298988	20.54	-271.957742177051	20.32	-312.712148006995	20.8099999999999	-294.134930580981	20.5999999999999	0.965343902976201	20.73	1856.47772973402	20.8299999999999	-1.72514585995032	20.7700000000001	0.945197481996729	20.5599999999999	0.195772404936179	20.8000000000002	10.5998267849827	20.4300000000001	0.962920022061553	20.98	13.1673378639334	20.8200000000002	0.785989444921142	21.4200000000001	5.80644659100926	20.73	28.0865037369722	20.95	2.62426137499006	21.04	18.612179595948	20.8800000000001	-1.00781098797142	22.0300000000002	50.4168521049451	21.1900000000001	0.792104377069336	20.8499999999999	18.4909228050856	21.1399999999999	2.50204275698707	21.6699999999996	19.1504521060324
20.61	-2635.01493568504	20.78	2348.36789716996	20.47	6.14948539100624	20.65	-271.561618479041	20.42	-312.964993141009	20.92	-294.317730163016	20.7099999999999	0.83976120799889	20.83	1873.05139308705	20.93	-1.64494860189279	20.87	0.777662029918247	20.6700000000001	0.599495380015469	20.9000000000001	10.9147730039467	20.53	0.795984487012902	21.0799999999999	13.2409114929715	20.9300000000001	0.684756221971838	21.52	5.64475475903237	20.8300000000002	28.5115620009719	21.05	2.61588245302846	21.1500000000001	18.8393800889344	20.98	-0.70033767701716	22.2000000000003	51.0062487589948	21.3499999999999	0.711979085053827	20.9500000000003	18.9391975670787	21.2800000000002	2.32703890003449	21.77	19.0763559339757
20.71	-2649.53907196104	20.89	2349.89236557897	20.57	6.56681808004578	20.75	-271.331842087079	20.53	-313.217838275023	21.02	-294.500529746074	20.8099999999999	0.848152000003211	20.9400000000001	1881.09594921195	21.04	-1.95583620200068	20.97	0.610126577953451	20.77	1.00321835395789	21.01	11.0254128819633	20.6299999999999	0.995592880030927	21.25	13.3144851220095	21.0300000000002	0.583522999932029	21.6299999999999	4.82680870095464	20.9300000000001	28.683712657994	21.21	2.60750353095318	21.3200000000002	19.0665805808976	21.0799999999999	-0.392864364926027	22.3800000000001	51.5956454129309	21.4700000000003	0.480542357990998	21.1100000000001	19.3874723290719	21.3800000000001	2.15203504205874	21.8799999999997	19.0022597610096
20.81	-2664.06320823808	20.99	2351.41683398899	20.67	6.98415076897163	20.85	-271.102065695004	20.63	-313.667854097957	21.12	-294.683329329018	20.91	0.856542792007531	21.0400000000001	1889.14050533697	21.17	-2.26672380199489	21.08	0.442591125988656	20.8699999999999	1.406941328014	21.1100000000001	11.13605275998	20.74	1.19520127407213	21.3600000000001	13.1540555810261	21.2	0.482289776982725	21.73	4.00886264299061	21.04	28.855863315016	21.3199999999999	2.59912460796841	21.4299999999998	19.2937810739977	21.25	-0.0853910539717617	22.52	52.1850420659575	21.5700000000002	0.249105631041857	21.2200000000003	19.8357470900419	21.4900000000002	1.97703118499248	21.98	19.2757964130124
20.91	-2670.67188193903	21.1	2352.94130239799	20.77	7.40148345698799	20.96	-270.872289303043	20.73	-314.117869919983	21.23	-294.556032496075	21.02	0.864933585035033	21.1900000000001	1897.18506146096	21.27	-2.65780865890974	21.21	0.233106178939124	20.98	1.39938480401725	21.21	11.2466926379966	20.8399999999999	1.39480966606698	21.46	12.9936260390195	21.3000000000002	0.330875382928753	21.8299999999999	3.19091658593607	21.1400000000001	29.0280139710148	21.4300000000001	2.59074568600681	21.5300000000002	19.1638971709835	21.3899999999999	0.441922398977113	22.6300000000001	52.8239890059012	21.6700000000001	0.0176689040927158	21.3200000000002	20.0817961130042	21.5900000000001	1.80202732701673	22.0799999999999	19.549333063992
21.02	-2677.28055563907	21.2	2353.77505797396	20.88	7.89454809603285	21.06	-271.038636609092	20.83	-314.567885743031	21.33	-294.428735663018	21.15	0.873324377039353	21.3200000000001	1911.63681389605	21.38	-3.04889351593829	21.3200000000001	0.0236212320032791	21.0799999999999	1.39182827899731	21.3100000000002	11.0423862969355	20.95	1.5944180599945	21.5699999999999	12.833196497013	21.4000000000001	0.179460988988467	21.9400000000001	2.37297052797203	21.27	28.7751063630139	21.53	2.16723117603124	21.6399999999999	19.0340132689926	21.4899999999998	0.969235851016492	22.7400000000002	53.4629359459586	21.7800000000002	-0.213767822970112	21.4200000000001	20.3278451360802	21.6900000000001	1.73946114898627	22.2399999999998	19.8228697159948
21.12	-2683.889229339	21.3	2354.60881354891	20.98	8.38761273496402	21.18	-271.204983915027	20.93	-315.017901565966	21.4399999999999	-294.301438830075	21.25	0.974007912986963	21.4200000000001	1926.08856633103	21.48	-3.43997837296683	21.4300000000001	-0.185863714023071	21.1800000000001	1.38427175397737	21.4100000000001	10.8380799559882	21.05	1.96096198703799	21.6700000000001	12.6727669550064	21.51	0.0280465949344944	22.1199999999999	1.9935707929335	21.3700000000001	28.5221987550131	21.6300000000001	1.74371666696516	21.7400000000002	18.9041293659784	21.5899999999997	1.49654930407905	22.8499999999999	53.8254380729768	21.8800000000001	-0.551690572933694	21.5300000000002	20.5738941590425	21.79	1.67689497106949	22.3799999999997	20.0434421459477
21.22	-2690.49790303905	21.4	2355.44256912499	21.08	8.88067737400888	21.28	-271.371331221076	21.04	-315.215072253977	21.54	-294.174141998042	21.3499999999999	1.07469144802508	21.5300000000001	1940.54031876601	21.5799999999999	-3.83106322999538	21.5300000000001	-0.227813208994121	21.3599999999999	1.37671522895744	21.52	10.6337736149271	21.22	2.32750591499098	21.77	12.4382067319857	21.6100000000001	-0.123367799005791	22.22	1.61417105800865	21.48	28.2692911470122	21.74	1.32020215698958	21.8499999999999	18.547044971001	21.6999999999998	1.8189459790392	23.0100000000002	54.1879402009045	21.98	-0.889613321987781	21.6300000000001	20.692884109053	21.9000000000001	1.61432879303902	22.48	20.2640145760142
21.33	-2701.52317814404	21.51	2356.74074503993	21.19	8.9564093240142	21.38	-271.537678527011	21.14	-315.412242943012	21.65	-294.245146527032	21.4599999999999	1.17537498306319	21.63	1954.99207120099	21.68	-4.22214808691024	21.6400000000001	-0.269762704078858	21.46	1.00394552498528	21.6200000000001	10.4294672739798	21.3199999999999	2.69404984203447	21.8800000000001	12.2036465099882	21.72	-0.206156041031136	22.3199999999999	1.23477132194694	21.5800000000002	28.0163835400344	21.8399999999999	0.90506656999878	21.9500000000003	18.1899605759099	21.7999999999997	2.14134265399935	23.1199999999999	54.5504423279226	22.0799999999999	-1.22753607195136	21.7400000000002	20.811874059973	22	1.72676647298431	22.5799999999999	20.4845870059671
21.44	-2712.54845324802	21.61	2358.03892095601	21.3	9.03214127401952	21.48	-271.579005002081	21.24	-315.609413631023	21.75	-294.316151055	21.5599999999999	1.2676677259833	21.73	1961.39926751198	21.79	-4.73513495990119	21.74	-0.311712199049907	21.5599999999999	0.631175822036312	21.72	10.1242866559232	21.4200000000001	3.05904881599872	21.98	11.9690862869675	21.8200000000002	-0.28894428305648	22.4300000000001	1.67331764498613	21.6800000000001	27.8245970649778	21.9400000000001	0.48993098300798	22.0500000000002	17.8328761809325	21.9000000000001	2.46373932998267	23.25	54.912944455964	22.1799999999998	-1.3340220949658	21.8400000000001	20.9308640099835	22.1399999999999	1.8392041520201	22.6799999999998	20.4316227840309
21.54	-2723.57372835199	21.72	2359.33709687197	21.4	9.10787322402484	21.59	-271.620331477038	21.35	-315.806584319944	21.85	-294.387155583991	21.67	1.3599604690171	21.83	1967.80646382206	21.89	-5.24812183289214	21.84	-0.353661694020957	21.6700000000001	0.258406117950472	21.8200000000002	9.81910603695724	21.53	3.42404778905347	22.0899999999999	11.8949556059533	21.9200000000001	-0.371732525081825	22.53	2.11186396700214	21.78	27.6328105910579	22.04	0.0747953960171799	22.23	18.0773503769842	22.0099999999998	2.78613600505651	23.5300000000002	55.2754465829821	22.3499999999999	-1.44050811798024	21.9400000000001	21.0498539610171	22.25	1.95164183207908	22.79	20.3786585630041
21.64	-2727.99032975604	21.82	2359.80151721196	21.5	9.18360517403016	21.69	-271.661657952109	21.45	-316.720838290962	21.96	-294.585456946038	21.77	1.45225321102771	21.9400000000001	1974.21366013202	21.99	-5.76110870497359	21.9400000000001	-0.331017394046285	21.77	-0.106807061001746	21.9200000000001	9.51392541901441	21.6299999999999	3.78904676199454	22.25	11.8208249249392	22.0300000000002	-0.303106372030015	22.6400000000001	2.55041029004133	21.8800000000001	27.4410241170244	22.2	-0.07373197695415	22.3400000000001	18.3218245739454	22.1100000000001	2.58121922706778	23.6300000000001	55.221562652946	22.4500000000003	-1.54699414099468	22.04	20.9227948889747	22.3600000000001	2.23487100197417	22.8899999999999	20.3256943419774
21.74	-2732.40693116009	21.92	2360.26593755298	21.6	8.8895515010563	21.79	-271.536637120107	21.55	-317.63509226198	22.0599999999999	-294.783758307062	21.87	1.5445459540615	22.0400000000001	1987.32044362703	22.0999999999999	-5.883010720936	22.0500000000001	-0.308373094071612	21.8699999999999	-0.47202024006765	22.02	9.41305114099578	21.73	3.7875018080058	22.3600000000001	11.7466942449482	22.2	-0.234480220001387	22.74	2.50233457995819	21.98	27.5021452509918	22.3	-0.222259349015985	22.4500000000003	18.566298769997	22.25	2.37630244998854	23.73	55.1676787229098	22.5599999999999	-1.65348016400912	22.1599999999999	20.7957358170461	22.46	2.51810017198295	22.9899999999998	20.2727301200412
21.84	-2736.82353256402	22.03	2360.73035789298	21.7	8.59549782705926	21.9	-271.411616289015	21.66	-318.352175543964	22.21	-294.982059668996	21.98	1.36286633596683	22.1900000000001	2000.42722712203	22.27	-6.0049127368984	22.2	-0.285728793983253	21.97	-0.837233419019867	22.1200000000001	9.31217686297714	21.8299999999999	3.78595685299388	22.46	11.8535459810118	22.3000000000002	-0.165854068086446	22.8399999999999	2.45425886998873	22.0900000000001	27.5632663840497	22.4100000000001	-0.370786721987315	22.5500000000002	18.8107729669582	22.5699999999997	2.20257982300609	23.8800000000001	55.1137947929874	22.6599999999999	-1.55688564291268	22.2800000000002	20.6686767450037	22.5599999999999	2.80132934199173	23.0999999999999	20.2746424960196
21.95	-2741.24013396806	22.17	2361.19477823297	21.81	8.30144415397172	22	-271.286595458037	21.76	-319.069258826971	22.3099999999999	-295.18036103002	22.0799999999999	1.18118671696266	22.2900000000001	2013.53401061601	22.37	-6.1268147529745	22.3100000000001	-0.221135000060713	22.0799999999999	-1.20244659797208	22.29	9.21130258598168	21.9300000000001	3.78441189900514	22.5699999999999	11.960397717985	22.4100000000001	-0.169948209986615	22.9400000000001	2.40618316001928	22.1900000000001	27.6243875180171	22.51	-0.519314094958645	22.6599999999999	19.4123315588968	22.7199999999998	2.02885719704682	23.98	55.0599108629513	22.7600000000002	-1.46029112192991	22.3800000000001	20.5566377100013	22.6599999999999	3.08455851200051	23.25	20.2765548719981
22.1	-2749.675031538	22.27	2361.68939583797	21.91	7.93165852996935	22.14	-271.161574626035	21.86	-319.786342108955	22.41	-295.710353119034	22.25	0.999507097958485	22.39	2020.23359780003	22.4699999999999	-5.99834908291541	22.4100000000001	-0.156541205001304	22.1800000000001	-1.46468577997894	22.3900000000001	9.11042830796305	22.04	3.78286694399321	22.6700000000001	12.0672494549581	22.51	-0.17404235200047	23.1099999999999	2.35810744993614	22.3600000000001	27.7486458620615	22.6100000000001	-0.25270588002968	22.7600000000002	20.0138901499258	22.8199999999997	1.85513457006437	24.1100000000001	55.0060269329151	22.8600000000001	-1.36369660197033	22.4900000000002	20.444598676022	22.77	3.2553500029735	23.3599999999997	20.2784672479766
22.2	-2758.10992910908	22.37	2362.18401344297	22.01	7.56187290699017	22.24	-270.575858178063	21.96	-320.503425391962	22.51	-296.240345207025	22.36	0.725534736034206	22.49	2026.93318498496	22.5699999999999	-5.86988341297001	22.5200000000001	-0.0919474100555817	22.28	-1.72692496300897	22.49	8.75753160300974	22.1399999999999	3.67552707007235	22.77	12.1741011919312	22.6100000000001	-0.178136494014325	23.24	1.87148541704119	22.46	27.872904204969	22.72	0.0139023339897904	22.8699999999999	20.6154487419781	22.9200000000001	1.68141194308191	24.21	55.2285878150087	22.96	-1.16061605797313	22.5900000000001	20.3325596420427	22.8699999999999	3.42614149303699	23.46	20.3333438449818
22.31	-2766.54482667902	22.48	2362.67863104695	22.16	7.19208728298781	22.34	-269.990141730091	22.12	-321.301063478018	22.61	-296.770337296039	22.4599999999999	0.451562375019421	22.6	2033.63277216897	22.67	-5.74141774291093	22.62	0.0146029319694208	22.3899999999999	-1.989164146039	22.5900000000001	8.40463489896592	22.3	3.5681871960378	22.8700000000001	12.3550836100321	22.72	-0.182230635004998	23.3399999999999	1.38486338494204	22.5700000000002	27.9971625490134	22.8700000000001	0.280510548009261	22.9700000000003	21.1898599039841	23.0299999999997	1.7126060939745	24.3400000000001	54.9838400459066	23.0599999999999	-0.957535513975927	22.6900000000001	20.3475796799921	22.9700000000003	3.59693298400998	23.5699999999997	20.388220441987
22.41	-2770.56312284606	22.58	2362.70882831195	22.26	6.82230166000863	22.44	-269.404425282005	22.23	-322.098701563959	22.72	-297.102028024028	22.5599999999999	0.177590014004636	22.7	2040.33235935299	22.78	-5.61295207296553	22.73	0.121153273994423	22.49	-1.88619014897995	22.7	8.05173819401261	22.3999999999999	3.46084732098007	22.97	12.5360660280194	22.8200000000002	-0.254950929047482	23.4400000000001	0.898241351933393	22.6700000000001	28.1214208920346	22.97	0.600682893036719	23.0799999999999	21.7642710659902	23.1300000000001	1.61461926006723	24.4400000000001	54.7390922769182	23.1700000000001	-0.754454971001906	22.8000000000002	20.362599717032	23.1399999999999	3.81659363506515	23.6699999999996	20.4430970400153
22.51	-2774.58141901309	22.68	2362.73902557593	22.36	6.4613120409831	22.55	-268.943729665011	22.34	-322.896339651038	22.8199999999999	-297.433718750995	22.67	-0.0963823480333303	22.8100000000001	2052.724396695	22.88	-5.36258438694404	22.83	0.22770361692892	22.5899999999999	-1.78321615305777	22.8000000000002	7.79971576594107	22.5	3.35505240104794	23.0699999999999	12.7170484449834	22.9200000000001	-0.327671223089965	23.54	1.02286740695945	22.77	28.1845581019979	23.0799999999999	0.920855237040996	23.2200000000003	22.3386822279963	23.2399999999998	1.51663242604627	24.5599999999999	54.4943445079298	23.27	-0.551374427004703	22.9000000000001	20.3776197549814	23.25	4.03625428600662	23.77	20.4979736370206
22.61	-2778.59971518001	22.79	2362.76922284094	22.47	6.10032242298075	22.65	-268.483034048018	22.44	-323.69397773698	22.92	-297.765409478075	22.77	-0.0847886300334721	22.9100000000001	2065.11643403599	22.98	-5.11221670092255	22.9300000000001	0.334253958953923	22.7	-1.68024215599871	22.9000000000001	7.5476933390064	22.6099999999999	3.24925748100213	23.1800000000001	13.130023640997	23.0200000000002	-0.400391517018761	23.6500000000001	1.14749346096232	22.8700000000001	28.2476953110518	23.21	1.24102758104527	23.3299999999999	22.3115347979501	23.3600000000001	1.41864559202531	24.6700000000001	54.2495967389414	23.3899999999999	-0.12635336997846	23	20.3926397930445	23.3499999999999	4.25591493706179	23.8699999999999	20.2824119669458
22.71	-2782.61801134602	22.89	2362.79942010492	22.57	5.73933280406891	22.75	-268.022338432047	22.54	-323.774532540028	23.03	-298.097100205041	22.87	-0.0731949110104324	23.01	2077.50847137697	23.0799999999999	-4.86184901490105	23.0300000000001	0.376210506942698	22.8	-1.57726816007653	23.01	7.29567091195804	22.71	3.14346256107001	23.3399999999999	13.5429988370106	23.2	-0.448481839043779	23.75	1.2721195149652	22.98	28.3108325210151	23.3299999999999	1.29459171103008	23.4299999999998	22.2843873689271	23.46	1.32065875800436	24.77	53.7822880869498	23.5	0.298667688070964	23.1300000000001	20.1932183240388	23.4499999999998	4.30478409703028	23.98	20.0668502980079
22.81	-2789.49150578501	22.99	2362.98569954192	22.67	5.74812880904574	22.86	-267.561642815053	22.65	-323.855087343986	23.13	-298.145274085982	22.98	-0.0616011930105742	23.12	2083.20092153406	23.1899999999999	-4.69430319196817	23.13	0.418167054021978	22.8999999999999	-0.902089641044768	23.1100000000001	7.04364848490968	22.8099999999999	3.03766764204738	23.4400000000001	13.9559740330242	23.3000000000002	-0.496572160045616	23.8499999999999	1.88336760197672	23.0800000000002	28.3739697309784	23.4400000000001	1.34815584101489	23.54	22.2572399389946	23.5599999999999	1.2226719239834	24.8800000000001	53.3149794359815	23.6100000000001	0.723688745097206	23.2400000000002	19.9937968540098	23.5599999999999	4.35365325802195	24.0799999999999	19.8512886280469
22.92	-2796.365000224	23.1	2363.17197897802	22.77	5.75692481402257	22.96	-267.152763409058	22.75	-323.935642147944	23.29	-298.193447966014	23.0799999999999	0.22396488702725	23.22	2088.89337169103	23.3	-4.52675736892161	23.3000000000001	0.460123602010754	23	-0.226911122013007	23.24	7.01447651294984	22.9099999999999	2.87580954102395	23.55	14.1879668109368	23.4100000000001	-0.544662482070635	23.95	2.49461568898823	23.1800000000001	28.4033800049883	23.54	1.40171997099969	23.6399999999999	22.2300925089485	23.6599999999999	1.09349093906985	25.4099999999999	53.2661124739207	23.71	0.945629259035741	23.3400000000001	19.7943753839809	23.6599999999999	4.40252241799044	24.1799999999998	19.5808503609669
23.02	-2803.23849466299	23.2	2363.35825841502	22.88	5.7657208189994	23.07	-266.74388400204	22.86	-323.600966998015	23.4	-298.241621847069	23.2099999999999	0.509530967065075	23.3200000000001	2094.585821848	23.4	-4.35921154496555	23.4000000000001	0.392100050930821	23.1099999999999	0.448267397928248	23.3400000000001	6.98530454099	23.01	2.71395144102371	23.6500000000001	14.4199595889631	23.51	-0.52003251005317	24.1099999999999	3.10586377497657	23.29	28.4327902789983	23.6400000000001	1.4552841009845	23.7400000000002	21.9813193489244	23.7599999999998	0.964309954042619	25.6100000000001	53.2172455119735	23.8099999999999	1.16756977206478	23.4400000000001	19.5799338770257	23.7600000000002	4.45139157807262	24.2799999999997	19.3104120940006
23.13	-2806.09369293506	23.3	2363.51434058599	22.98	5.77451682499941	23.17	-266.335004596044	22.96	-323.266291847972	23.5	-297.958105000021	23.3199999999999	0.795097045966031	23.4300000000001	2100.27827200497	23.51	-4.44203340691729	23.51	0.324076498941395	23.26	1.02047192092414	23.45	6.95613256891647	23.1099999999999	2.55209334000028	23.75	14.6519523669895	23.6100000000001	-0.495402537012524	24.22	3.37832415902994	23.4000000000001	28.3990633440681	23.74	1.27943573102129	23.8499999999999	21.7325461889004	23.8699999999999	0.937511523034118	25.7200000000003	53.1683785499126	23.9099999999999	1.38951028600331	23.54	19.3654923690474	23.8699999999999	4.04136010001821	24.3999999999996	19.0399738270344
23.23	-2808.94889120702	23.4	2363.67042275799	23.08	6.04326673203559	23.3	-266.386820807043	23.11	-322.931616698952	23.61	-297.674588153086	23.42	1.08066312600386	23.5300000000001	2110.48717872598	23.61	-4.52485526989221	23.61	0.256052947975149	23.3699999999999	1.59267644403371	23.5500000000002	7.17898302400499	23.22	2.49603016004585	23.8600000000001	14.8839451450158	23.71	-0.470772564995059	24.3199999999999	3.65078454194645	23.5	28.365336408001	23.8499999999999	1.1035873609444	23.9500000000003	21.4837730289901	23.9699999999998	0.910713092025617	25.8299999999999	52.986621233913	24.0100000000002	1.61145080005554	23.6399999999999	19.1510508619785	23.9700000000003	3.63132862105431	24.5099999999998	18.7695355609776
23.33	-2811.8040894791	23.5	2363.82650492999	23.25	6.31201663998127	23.4	-266.438637017018	23.22	-322.516386744951	23.71	-297.391071306038	23.52	1.66780462097904	23.64	2120.69608544596	23.7099999999999	-4.60767713195764	23.71	0.146072849020129	23.47	2.16488096600642	23.6600000000001	7.40183347897982	23.3299999999999	2.43996697997773	23.96	14.9333507069969	23.8200000000002	-0.446142593091281	24.4200000000001	3.92324492599982	23.6000000000001	28.3316094730708	23.95	0.927738992004379	24.0500000000002	21.2621472988985	24.0799999999999	0.883914661017116	25.98	53.2721725699048	24.1100000000001	1.74397136800053	23.75	18.9366093540002	24.0700000000002	3.2212971429999	24.6099999999997	18.8706959839919
23.44	-2814.65928775106	23.61	2363.98258710199	23.35	6.58076654804063	23.51	-266.490453228016	23.32	-322.101156791973	23.8199999999999	-297.107554458989	23.63	2.25494611504473	23.74	2130.90499216605	23.8199999999999	-4.69049899493257	23.8200000000001	0.0360927509746034	23.5699999999999	2.73708548900231	23.76	7.62468393395466	23.4300000000001	2.38390379900011	24.0599999999999	14.9827562689779	23.9200000000001	-0.381462859081694	24.53	4.19570530903002	23.71	28.2978825370037	24.05	0.69832649194268	24.1500000000001	21.0405215689207	24.1799999999998	0.986297215035847	26.0999999999999	53.5577239060103	24.2200000000003	1.87649193708239	23.8600000000001	19.0978091750367	24.1700000000001	2.76239650406751	24.71	18.9718564080295
23.54	-2819.46692077804	23.71	2364.13866927398	23.45	6.84072045100947	23.61	-266.542269438105	23.43	-321.685926837972	23.92	-297.145775109016	23.73	2.84208761001992	23.84	2135.42144872906	23.92	-4.773320856998	23.9200000000001	-0.073887347980417	23.6700000000001	2.89984643097796	23.8600000000001	7.84753438995267	23.54	2.32784061904567	24.1700000000001	15.032161830959	24.0200000000002	-0.316783124048925	24.6299999999999	3.85691760595819	23.8100000000002	28.2641556010503	24.21	0.46891399301785	24.2600000000002	20.8188958389428	24.3600000000001	1.08867976905458	26.2200000000003	53.8432752420022	24.3499999999999	2.00901250502739	23.96	19.25900899505	24.2800000000002	2.30349586604461	24.8199999999997	19.0730168319533
23.64	-2824.274553804	23.81	2364.17881157092	23.56	7.10067435397832	23.72	-266.325544194046	23.53	-321.270696884994	24.02	-297.183995759042	23.8299999999999	3.14366302495728	23.9400000000001	2139.93790529298	24.02	-4.85571435694965	24.0200000000001	-0.183867447049124	23.78	3.06260737295361	23.96	8.22336539397384	23.6399999999999	2.07803846706156	24.29	14.8495746150275	24.1200000000001	-0.252103390039338	24.73	3.51812990197686	23.9100000000001	28.3428098450713	24.3099999999999	0.239501493979333	24.46	20.5718399168973	24.46	1.19106232307331	26.4000000000001	54.128826577994	24.48	1.91959256005703	24.1100000000001	19.4202088150632	24.3899999999999	1.84459522699854	24.9199999999996	19.4446155229571
23.75	-2829.08218683008	23.91	2364.21895386798	23.66	7.36062825603767	23.82	-266.108818950102	23.63	-321.163047257983	24.13	-297.222216409068	23.9399999999999	3.44523844000832	24.0500000000001	2144.45436185599	24.17	-4.9381078569013	24.13	-0.222932766064332	23.8799999999999	3.22536831595244	24.0700000000002	8.59919639992768	23.74	1.82823631507745	24.3900000000001	14.6669873989822	24.22	-0.212053627024034	24.8299999999999	3.17934219901872	24.02	28.4214640880691	24.4100000000001	0.43667096201716	24.5599999999999	20.5464097249433	24.5699999999997	1.29344487697836	26.5300000000002	54.4143779139858	24.5799999999999	1.83017261406349	24.21	19.7958501430548	24.4900000000002	1.38569458806614	25.02	19.8162142129377
23.85	-2831.03462158408	24.01	2364.10301399292	23.76	7.29258493606721	23.92	-265.892093706043	23.74	-321.055397630971	24.23	-297.543953906029	24.04	3.74681385403619	24.1900000000001	2148.970818419	24.28	-4.93767949399171	24.2900000000001	-0.261998085989035	23.98	2.8159247349322	24.2	8.97502740497202	23.8399999999999	1.57843416207015	24.5	14.4844001820275	24.3200000000002	-0.172003865031911	24.9400000000001	2.8405544950374	24.1200000000001	28.5001183310669	24.52	0.633840429941301	24.6700000000001	20.5209795329893	24.6700000000001	1.19806599604999	26.6500000000001	54.7164429149234	24.6799999999998	1.74075266909313	24.3099999999999	20.1714914710465	24.5900000000001	1.30880042502213	25.1199999999999	20.1878129039414
23.95	-2832.98705633808	24.18	2363.98707411797	23.87	7.22454161598307	24.02	-265.6235522511	23.84	-320.94774800396	24.33	-297.86569140299	24.15	4.04838926897355	24.3000000000001	2157.95194155896	24.38	-4.93725113096843	24.4000000000001	-0.301063405004243	24.0799999999999	2.40648115402564	24.3100000000002	9.12800795492785	23.9400000000001	1.38469519004047	24.5999999999999	14.3018129659822	24.4300000000001	-0.131954103039789	25.1099999999999	2.14746726294379	24.28	28.6124995100181	24.6200000000001	0.831009897979129	24.77	20.7171750708994	24.77	1.10268711603112	26.7600000000002	54.6000662249071	24.7800000000002	1.50393370108759	24.4200000000001	20.5471327990381	24.6900000000001	1.23190626106862	25.25	20.5594115949452
24.1	-2834.939491093	24.28	2363.87113424291	23.97	7.15649829498943	24.14	-265.355010796043	23.95	-321.255328330949	24.43	-298.187428899041	24.25	3.81835708503786	24.4	2166.93306469904	24.48	-4.93682276794516	24.5	-0.23014862506443	24.1900000000001	1.9970375730054	24.4100000000001	9.28098850397419	24.05	1.19095621903398	24.7	13.7666829369891	24.5300000000002	-0.0919043400244846	25.22	1.45438003096388	24.3900000000001	28.7248806889693	24.72	1.02817936601696	24.8699999999999	20.9133706089233	24.8800000000001	1.00730823601225	26.9000000000001	54.483689535914	24.8899999999999	1.26711473308205	24.52	20.9227741270297	24.8000000000002	1.1550120980246	25.3599999999997	20.8560108429765
24.21	-2836.891925847	24.38	2363.75519436797	24.07	7.08845497501898	24.25	-265.086469342009	24.11	-321.562908657029	24.53	-298.509166396002	24.3499999999999	3.5883248999653	24.5	2175.914187839	24.5899999999999	-4.93639440492188	24.6	-0.159233845010931	24.3399999999999	1.12849591403119	24.52	9.43396905393001	24.21	0.997217247004301	24.8	13.231552907996	24.6300000000001	0.158651025003564	25.3199999999999	1.10008050296528	24.49	28.8372618680341	24.8299999999999	1.45476133297962	24.9700000000003	21.109566145924	24.98	0.809546801065153	27.02	54.3673128469209	24.9900000000002	1.03029576507652	24.6300000000001	20.9875102210617	24.9000000000001	1.53701857300348	25.46	21.152610092031
24.31	-2840.80984232708	24.48	2363.823446781	24.17	6.76045775196599	24.35	-264.817927887066	24.21	-321.870488984018	24.63	-298.938978216029	24.4499999999999	3.35829271500643	24.6	2180.37885441504	24.6899999999999	-5.11268848299551	24.71	-0.0883190659806132	24.45	0.259954254943295	24.6200000000001	9.58694960399953	24.3199999999999	1.13923636604341	24.9100000000001	12.6964228779798	24.73	0.409206389917927	25.4300000000001	0.745780973943511	24.5900000000001	28.6748741920064	24.9300000000001	1.88134330096545	25.0700000000002	21.3057616839478	25.0799999999999	0.611785367027551	27.1399999999999	54.3838265109571	25.0900000000001	0.79347679707098	24.73	21.0522463140705	25	1.91902504900554	25.5599999999999	21.4492093409717
24.41	-2844.72775880704	24.59	2363.89169919494	24.27	6.43246052902668	24.46	-264.698660492058	24.31	-322.178069309984	24.74	-299.368790036056	24.55	2.82668511499651	24.71	2184.84352099199	24.8	-5.28898256095545	24.8100000000001	-0.0174042860408008	24.55	-0.608587404030914	24.72	9.83786815800158	24.4200000000001	1.28125548508251	25.01	12.343880065032	24.8300000000002	0.659761754945976	25.53	0.391481445035424	24.6900000000001	28.5124865150692	25.03	2.3079252680418	25.2200000000003	21.5318404119671	25.2599999999998	0.414023932989949	27.3099999999999	54.5804763359001	25.2000000000003	0.646077775058984	24.8299999999999	21.1169824070794	25.1300000000001	2.30103152398442	25.6699999999996	21.3742098990224
24.52	-2848.645675287	24.69	2363.95995160797	24.38	6.1044633059737	24.56	-264.579393097051	24.42	-322.70587943799	24.84	-299.798601856082	24.66	2.29507751600977	24.8100000000001	2189.30818756803	24.9	-5.4652766378922	24.9100000000001	-0.00102721105577075	24.6600000000001	-1.47712906198194	24.8300000000002	10.0887867120036	24.52	1.42327460503111	25.1200000000001	11.9913372509473	24.9300000000001	0.870267357981902	25.6299999999999	0.0371819160136511	24.8	28.3500988390415	25.1400000000001	2.34951551101403	25.3200000000002	21.7579191389632	25.3600000000001	0.559035136006969	27.4900000000002	54.7771261609569	25.3400000000001	0.498678752023807	24.9299999999998	20.8060771730061	25.25	2.68303799907699	25.77	21.2992104569594
24.62	-2850.61115701308	24.8	2364.028204021	24.48	5.77646608303439	24.67	-264.460125702044	24.52	-323.233689564972	24.9399999999999	-299.906676180058	24.76	1.76346991702303	24.9200000000001	2193.77285414498	25	-5.64157071596583	25.0200000000001	0.0153498639292593	24.76	-1.9362271400496	24.9300000000001	10.3397052660057	24.6199999999999	1.56529372407022	25.26	11.6387944379994	25.0400000000002	1.08077296090414	25.73	0.385095924002599	24.9000000000001	28.1877111619906	25.3	2.39110575398627	25.4299999999998	21.9839978659593	25.4699999999998	0.704046338000808	27.6199999999999	54.9737759858999	25.46	0.351279728988629	25.0300000000002	20.4951719380233	25.3499999999999	2.77584659204422	25.8799999999997	21.22421101501
24.72	-2852.57663874006	24.9	2364.21239630897	24.59	5.49148191396398	24.77	-264.609399762094	24.63	-323.761499692978	25.05	-300.01475050301	24.87	1.23186231701311	25.02	2202.45680461301	25.0999999999999	-5.81829315694904	25.12	0.0317269380047946	24.8599999999999	-2.39532521800356	25.03	10.4376432699382	24.73	1.90105181502531	25.3900000000001	11.9015092980135	25.1900000000001	1.29127856291689	25.8399999999999	0.733009930968365	25.01	27.9129423070117	25.4100000000001	2.4326959969585	25.5300000000002	22.0138810549315	25.5699999999997	0.849057541017828	27.7200000000003	55.1704258119798	25.5599999999999	0.43265314400287	25.1399999999999	20.1842667040637	25.46	2.86865518501145	25.98	21.1492115739702
24.83	-2854.54212046602	25	2364.39658859695	24.69	5.20649774398407	24.87	-264.75867382203	24.73	-323.981729493994	25.21	-300.122824826076	24.9699999999999	1.03212595900004	25.12	2211.14075508103	25.2099999999999	-5.99501559690907	25.24	-0.0228107670636746	24.96	-2.85442329607122	25.2	10.5355812739845	24.8299999999999	2.23680990700359	25.49	12.1642241570044	25.3100000000002	1.50178416595281	25.9400000000001	1.08092393793413	25.1100000000001	27.6381734510096	25.51	2.04770427194489	25.6300000000001	22.0437642449269	25.6700000000001	0.994068744034848	27.8499999999999	55.3670756369229	25.6700000000001	0.514026559017111	25.2400000000002	19.8733614690809	25.5599999999999	2.96146377797868	26.0799999999999	21.0426985879622
24.93	-2856.5076021921	25.1	2364.58078088492	24.79	5.24951079796665	24.98	-264.907947881056	24.83	-324.20195929501	25.3199999999999	-300.35961205806	25.0699999999999	0.832389600986971	25.2800000000001	2219.82470554906	25.3099999999999	-6.17173803789228	25.34	-0.077348472018457	25.0599999999999	-3.31352137402519	25.3400000000001	10.633519277917	24.9300000000001	2.57256799807237	25.5999999999999	12.4269390170184	25.4100000000001	1.48809498898572	26.04	1.42883794603677	25.28	27.3634045960307	25.6200000000001	1.66271254704498	25.73	22.0736474338992	25.7799999999997	1.33684138097578	27.9500000000003	55.5472117979434	25.77	0.595399974031352	25.3400000000001	19.7882868860688	25.6599999999999	2.67226589505754	26.1799999999998	20.9361856019541
25.03	-2860.687764457	25.26	2364.70132107695	24.89	5.29252385206291	25.15	-265.009689932072	24.94	-324.422189096026	25.42	-300.596399290043	25.17	0.632653242064407	25.39	2224.04398944104	25.42	-6.348460477966	25.4400000000001	-0.131886176973239	25.1600000000001	-3.72315965705639	25.4400000000001	10.5289462669589	25.03	2.90832608902747	25.7	12.6896538760093	25.51	1.47440581292813	26.21	2.1310514820243	25.3800000000001	27.2720204600319	25.72	1.27772082203137	25.8400000000001	22.1035306229851	25.8800000000001	1.67961401803041	28.0500000000002	55.6819116289944	25.8699999999999	0.824172411057589	25.4500000000003	19.7032123030567	25.7600000000002	2.3830680120227	26.2799999999997	20.829672615946
25.13	-2864.86792672304	25.36	2364.82186126898	25	5.33553690604549	25.29	-265.111431982064	25.04	-324.678909885961	25.52	-300.833186522027	25.28	0.964524484061258	25.49	2228.263273332	25.52	-6.61185787396334	25.5500000000001	-0.186423882041709	25.27	-4.13279794099708	25.5500000000002	10.4243732549776	25.1299999999999	3.52079949004747	25.8	13.3049115489712	25.6100000000001	1.46071663596103	26.3099999999999	2.83326501801184	25.48	27.180636324033	25.8199999999999	0.892729097017764	25.9400000000001	21.7488281729175	25.98	2.02238665508503	28.2000000000003	55.8166114599317	25.98	1.05294484899332	25.5500000000002	19.6181377200446	25.8699999999999	2.09387013001106	26.3999999999996	20.798159072001
25.25	-2869.04808898805	25.46	2364.94240146101	25.15	5.37854996002807	25.39	-265.213174032056	25.15	-324.935630676009	25.63	-301.069973754011	25.38	1.29639572503493	25.59	2232.48255722399	25.62	-6.87525526996069	25.6500000000001	-0.351786398027798	25.3699999999999	-4.08333814607431	25.6500000000001	10.3198002429963	25.24	4.13327289106746	25.9000000000001	13.9201692219331	25.71	1.2365218569812	26.4100000000001	3.53547855399938	25.5900000000001	27.089252187011	25.9200000000001	0.648195563940135	26.04	21.3941257229635	26.0799999999999	2.36515929202596	28.3800000000001	55.9513112899594	26.0799999999999	1.28171728601956	25.6500000000001	19.8439683720153	25.9700000000003	1.80467224697622	26.5	20.7666455279423
25.35	-2871.26276952802	25.57	2364.87874936495	25.25	5.3073135940167	25.49	-265.314916082048	25.25	-325.192351465944	25.73	-301.198686663042	25.49	1.6282669660086	25.6900000000001	2236.70184111597	25.7199999999999	-6.961930225998	25.75	-0.517148912990706	25.47	-4.03387835103786	25.75	10.2152272319245	25.3399999999999	4.40998820101868	26.01	14.5354268950086	25.8100000000002	1.01232707697818	26.52	3.7697511929764	25.6900000000001	27.2726369070142	26.02	0.403662030976193	26.1399999999999	21.0394232728959	26.2399999999998	2.70595782308192	28.4900000000002	56.0860111210104	26.1799999999998	1.51048972406898	25.7600000000002	20.0697990230765	26.1399999999999	1.65342501099985	26.6099999999997	20.7351319839972
25.45	-2873.47745006707	25.67	2364.815097269	25.35	5.23607722902852	25.6	-265.267384073013	25.35	-325.449072255992	25.83	-301.327399571051	25.5899999999999	1.96013820698226	25.7900000000001	2244.32575600099	25.8199999999999	-7.04860518089845	25.86	-0.682511428976795	25.5699999999999	-3.9844185560014	25.8500000000001	10.0127162160106	25.4400000000001	4.6867035100604	26.1100000000001	15.1506845669473	25.9100000000001	0.788132296975164	26.6199999999999	4.00402383195342	25.8	27.4560216259943	26.1200000000001	0.159128496989069	26.25	20.6548376329465	26.3499999999999	3.04675635402418	28.6100000000001	56.040574789904	26.3600000000001	1.78504266000346	25.8600000000001	20.295629674024	26.25	1.50217777502348	26.71	20.7036184399385
25.56	-2875.69213060601	25.77	2364.75144517294	25.46	5.16484086301716	25.7	-265.219852064092	25.45	-325.485563245024	25.93	-301.456112480082	25.6899999999999	2.06062652296168	25.9	2251.94967088703	25.92	-7.13528013591258	25.96	-0.793336240008102	25.6800000000001	-3.93495876096495	25.95	9.8102051999831	25.54	4.96341882001161	26.25	15.5524963929565	26.0200000000002	0.563937517995328	26.72	4.23829647104412	25.9000000000001	27.6394063449743	26.29	0.299586688015552	26.3600000000001	20.2702519929971	26.4499999999998	3.04478224904869	28.7200000000003	55.9951384599344	26.46	2.05959559605162	25.96	20.5214603259947	26.3600000000001	1.35093053904711	26.8099999999999	20.742354097024
25.66	-2877.90681114609	25.88	2364.687793077	25.56	5.09360449802898	25.8	-265.172320054035	25.56	-325.522054233943	26.03	-301.584825389	25.8	2.16111483905479	26	2259.57358577205	26.03	-7.22195509194989	26.0600000000001	-0.904161051039409	25.78	-3.88549896604218	26.0600000000002	9.60769418395557	25.6499999999999	5.24013412905333	26.3600000000001	15.9543082189657	26.1200000000001	0.22683907695864	26.8299999999999	3.7703555740336	26	27.8227910649775	26.3900000000001	0.440044879951529	26.46	19.8856663539573	26.5599999999999	3.04280814305002	28.8400000000001	55.7728222349851	26.5599999999999	2.3341485319861	26.1199999999999	20.5642643200008	26.46	1.48888118599189	26.9099999999999	20.7810897529725
25.77	-2881.15927423701	25.99	2364.64082465898	25.66	4.97935507803504	25.9	-265.04617066405	25.66	-325.558545222975	26.14	-301.722978339058	25.9	2.26160315503421	26.1	2262.97821676599	26.18	-7.22293570493093	26.2	-1.01498586207072	25.8799999999999	-3.52718121200724	26.2	9.30484026093836	25.75	5.51684943900455	26.46	15.7408623709898	26.22	-0.110259364987542	26.9300000000001	3.30241467804626	26.1000000000001	28.2269208090611	26.49	0.580503070978011	26.5700000000002	19.5010807138942	26.6599999999999	3.04083403705135	28.9700000000003	55.550506008899	26.6700000000001	2.37992903100803	26.2200000000003	20.6070683140069	26.5599999999999	1.62683183305035	27.0099999999998	20.8198254099443
25.87	-2884.41173732804	26.09	2364.59385624198	25.76	4.86510565906428	26.01	-264.920021275088	25.77	-325.595036212007	26.3099999999999	-301.861131289002	26	2.03022022901678	26.21	2266.38284776004	26.3	-7.22391631791197	26.3000000000001	-1.12581067298834	25.98	-3.1688634570628	26.3000000000002	9.00198633701166	25.8599999999999	5.54742157100918	26.5599999999999	15.5274165240371	26.3200000000002	-0.447357806024229	27.03	2.83447378103574	26.2	28.6310505530309	26.5999999999999	0.720961262004494	26.6700000000001	19.3136849829898	26.7599999999998	3.03885993105268	29.0999999999999	55.3281897839497	26.77	2.42570953002996	26.3299999999999	20.6498723080131	26.6700000000001	1.76478247897194	27.1199999999999	20.8900746109748
25.97	-2887.66420042009	26.19	2364.54688782396	25.87	4.75085623895666	26.14	-264.793871885104	25.87	-326.212834192006	26.42	-301.870571331051	26.15	1.79883730402253	26.3100000000001	2269.78747875398	26.4	-7.22489692998352	26.4000000000001	-0.692420509039948	26.0899999999999	-2.81054570200467	26.4000000000001	8.69913241399445	25.96	5.57799370301382	26.6700000000001	15.3139706769707	26.4300000000001	-0.56026146808108	27.21	2.52441175393869	26.3800000000001	29.0351802970008	26.7	1.1466845379573	26.7800000000002	19.1262892519717	26.8699999999999	3.10507426900131	29.2200000000003	55.1058735590004	26.8699999999999	2.47149002905189	26.4299999999998	20.4668456510717	26.77	1.9027331260304	27.2599999999998	20.9603238120053
26.1	-2888.70198297207	26.29	2364.563571502	25.97	4.6366068199859	26.27	-264.71525450404	25.97	-326.830632170982	26.52	-301.880011372077	26.26	1.56745437902828	26.4200000000001	2273.19210974804	26.5	-7.22587754296455	26.51	-0.259030346001055	26.1900000000001	-2.50168774198301	26.5	8.59878950598159	26.0599999999999	5.60856583501845	26.77	15.100524830018	26.5300000000002	-0.673165130024245	27.3099999999999	2.21434972695533	26.48	29.2559253219906	26.8	1.57240781402379	26.8800000000001	18.9388935209536	26.9699999999998	3.17128860797311	29.4099999999999	54.928993663907	26.9700000000003	2.51727052705064	26.54	20.2838189940167	26.8800000000001	2.21968184905563	27.3999999999996	21.0305730120126
26.2	-2889.73976552404	26.4	2364.58025518095	26.07	4.60797334801555	26.38	-264.636637124113	26.12	-327.411939161038	26.62	-301.889451414013	26.36	1.33607145301085	26.52	2280.15791928499	26.61	-7.14018320093146	26.61	0.174359816924152	26.3499999999999	-2.19282978298452	26.6100000000001	8.49844659796872	26.22	5.36242265707187	26.8800000000001	14.5895241420249	26.6300000000001	-0.786068792081096	27.4200000000001	1.90428769997197	26.5900000000001	29.4766703469804	26.9100000000001	1.99813108895341	26.98	19.1360834289753	27.0699999999997	3.23750294603542	29.52	54.630021191997	27.0799999999999	2.18382288403518	26.6399999999999	20.1007923370753	26.98	2.53663057299036	27.7399999999998	21.2277578480098
26.3	-2890.77754807602	26.5	2364.59693885899	26.18	4.5793398760452	26.48	-264.558019744072	26.25	-327.993246150982	26.73	-301.898891456062	26.4599999999999	1.50377785905675	26.62	2287.12372882296	26.7099999999999	-7.05448885798887	26.71	0.718574790994353	26.46	-1.88397182307654	26.71	8.39810368995586	26.3299999999999	5.11627947901161	26.98	14.0785234540317	26.74	-0.898972454024261	27.52	1.59422567298861	26.6900000000001	29.6974153719702	27.01	2.28339617399342	27.0799999999999	19.3332733379066	27.1700000000001	3.30371728500722	29.6199999999999	54.3310487199733	27.1799999999998	1.85037523999654	26.7400000000002	19.9177656789971	27.1399999999999	2.85357929703878	27.8499999999999	21.424942684007
26.41	-2891.81533062799	26.61	2364.61362253692	26.28	4.66495582406878	26.58	-264.479402363008	26.35	-328.574553141038	26.83	-302.218813665036	26.5599999999999	1.67148426498898	26.73	2294.08953836003	26.8199999999999	-6.9687945149326	26.8200000000001	1.26278976495087	26.5599999999999	-1.59682606397382	26.8100000000002	8.297760781943	26.4300000000001	4.87013630208821	27.0799999999999	13.5675227660386	26.8400000000001	-1.10151709009187	27.6199999999999	1.75210454199259	26.79	29.9181603970737	27.24	2.85392634293657	27.2200000000003	19.5304632459283	27.29	3.3719057290682	29.73	54.0320762479496	27.3499999999999	1.51692759709476	26.8400000000001	20.1633221009843	27.27	3.03257737505191	27.9499999999998	21.6221275200041
26.51	-2893.96393187508	26.71	2364.55586420095	26.39	4.75057177197868	26.68	-264.358663544044	26.45	-329.155860130982	26.93	-302.538735872986	26.66	1.83919067103488	26.83	2297.65071690304	26.92	-6.84710045391057	26.9200000000001	1.80700473902107	26.6600000000001	-1.30968030498479	26.9100000000001	8.33570390500427	26.53	4.32143284604081	27.1800000000001	13.0565220779317	26.95	-1.30406172706898	27.72	1.90998341201976	26.9000000000001	30.1560325419814	27.3499999999999	3.1391914269534	27.3400000000001	19.7276531539501	27.4099999999999	3.4400941730155	29.8699999999999	53.7331037759259	27.4700000000003	1.13769945403419	26.9400000000001	20.4088785230852	27.3699999999999	3.21157545204187	28.0599999999999	21.8193123560013
26.62	-2896.11253312103	26.81	2364.49810586498	26.49	4.83618772000227	26.79	-264.23792472508	26.56	-329.311696830928	27.03	-302.858658082073	26.76	2.23828000196136	26.9400000000001	2301.21189544695	27.02	-6.72540639197905	27.0200000000001	2.35121971297758	26.77	-1.02253454599577	27.01	8.37364702692867	26.6399999999999	3.77272938908391	27.3800000000001	12.758967237005	27.0500000000002	-1.50660636404609	27.8199999999999	2.06786228193323	27.01	30.3939046859796	27.45	3.3165032280067	27.4400000000001	20.1363911739918	27.52	3.50828261798597	30.0100000000002	53.4341313029927	27.5799999999999	0.7584713119968	27.0999999999999	20.6544349450724	27.4700000000003	3.39057352903183	28.1599999999999	21.946247990968
26.72	-2898.261134368	26.91	2364.44034752901	26.59	4.92180366802586	26.89	-264.117185905093	26.66	-329.467533530988	27.13	-303.178580291046	26.87	2.63736933300152	27.0400000000001	2304.77307398996	27.17	-6.60371232993384	27.13	2.59689237793737	26.8799999999999	-0.735388787006741	27.1100000000001	8.41159014998993	26.74	3.2240259330365	27.48	12.4614123969877	27.1900000000001	-1.59624733908004	27.9300000000001	1.89841228097976	27.1100000000001	30.6317768310009	27.55	3.4938150289463	27.54	20.5451291939198	27.6199999999999	3.38025840403589	30.1300000000001	53.3120387259487	27.6799999999998	0.379243169049914	27.2200000000003	21.0830180240009	27.5799999999999	3.14750607503811	28.27	22.0252132189671
26.82	-2899.37195306209	27.01	2364.365905515	26.69	5.00741961604945	26.99	-264.075064466056	26.76	-329.623370230934	27.23	-303.489062458084	26.9699999999999	3.03645866404167	27.2	2308.334252534	27.28	-6.56771261094491	27.25	2.84256504301084	26.98	-0.757100988039383	27.27	8.54987618095038	26.8399999999999	2.6753224760796	27.5799999999999	12.1638575559473	27.3000000000002	-1.68588831400029	28.03	1.72896228002628	27.27	30.6489039510325	27.6500000000001	3.67112682999959	27.6500000000001	20.9538672139615	27.7199999999998	3.2522341909953	30.2800000000002	53.6135863590061	27.7800000000002	0.32539206608817	27.3200000000002	21.5116011030432	27.6799999999998	2.90443862206757	28.3799999999997	22.1041784469662
26.92	-2900.48277175708	27.18	2364.29146349997	26.8	5.29593721500987	27.14	-264.032943027019	26.87	-329.779206930994	27.34	-303.799544626031	27.0699999999999	3.43554799496815	27.3100000000001	2314.82940721503	27.38	-6.53171289195598	27.35	3.08823770797062	27.0799999999999	-0.778813188048844	27.3700000000001	8.68816221100133	26.95	2.37276219706928	27.6800000000001	11.9815326729622	27.4000000000001	-1.77552928903424	28.1400000000001	1.5595122799823	27.3800000000001	30.6660310700408	27.76	3.56317354703606	27.75	21.1654153249583	27.8299999999999	3.12420997806839	30.4900000000002	53.9151339919499	27.8899999999999	0.271540961989558	27.4299999999998	21.9401841820854	27.7800000000002	2.66137116807386	28.48	22.1831436759885
27.03	-2901.59359045106	27.28	2364.21702148596	26.9	5.5844548139703	27.24	-263.990821588095	26.97	-329.353736640996	27.4399999999999	-304.110026793069	27.18	3.52481376000924	27.4100000000001	2321.32456189697	27.48	-6.49571317296704	27.46	2.78969539897389	27.1800000000001	-0.800525388967799	27.48	8.82644824196177	27.05	2.07020191908214	27.79	11.7992077889539	27.5	-1.86517026406818	28.25	1.23218340900166	27.48	30.6831581900724	27.8600000000001	3.45522026293565	27.8600000000001	21.3769634369783	27.9299999999998	2.92799732108051	30.6100000000001	54.2166816250074	27.9900000000002	0.217689859027814	27.5300000000002	22.1852620180698	27.8899999999999	2.41830371408014	28.5799999999999	22.2621089039876
27.19	-2902.70440914503	27.38	2364.14257947195	27	5.87297241304441	27.34	-264.07364273507	27.11	-328.928266350999	27.55	-304.349762105062	27.28	3.61407952505033	27.52	2327.81971657903	27.5799999999999	-6.45971345295493	27.5600000000001	2.49115308895398	27.3499999999999	-0.94573752096494	27.5800000000002	8.96473427201272	27.21	1.76764164007182	27.8900000000001	11.6168829059689	27.6000000000001	-1.98086057105229	28.3499999999999	0.904854539044209	27.5800000000002	30.9392228219849	27.96	3.34726697997212	27.96	21.588511547975	28.0299999999997	2.73178466306945	30.7200000000003	54.5182292579511	28.0900000000001	0.163838755042889	27.6300000000001	22.4303398550774	27.9900000000002	1.99623818298278	28.6899999999996	22.3410741319867
27.29	-2905.07062136805	27.49	2364.25921503496	27.17	6.07587406398125	27.45	-264.156463881022	27.26	-328.502796062025	27.65	-304.589497418078	27.38	3.70334528997773	27.62	2330.75369271705	27.68	-6.26828360100262	27.6700000000001	2.19261077995725	27.45	-1.09094965307577	27.6800000000001	8.99052906493125	27.3099999999999	1.36203401302737	27.99	11.732112863001	27.71	-2.0965508780364	28.45	0.577525668973067	27.6900000000001	31.1952874540111	28.0699999999999	3.23931369700858	28.0599999999999	21.8000596589718	28.1399999999999	2.53557200608157	30.8200000000002	54.9418694679389	28.2000000000003	0.489215794004849	27.73	22.6754176920849	28.1399999999999	1.57417265199911	28.7999999999997	22.2931037250191
27.4	-2907.43683359108	27.59	2364.37585059991	27.27	6.27877571605495	27.55	-264.239285028111	27.36	-328.690714820937	27.75	-304.829232730071	27.48	3.39352172397867	27.72	2333.68766885496	27.79	-6.07685374893663	27.7700000000001	1.89406847096052	27.5599999999999	-1.23616178507291	27.79	9.01632385796347	27.4200000000001	0.956426387006104	28.0899999999999	11.8473428209427	27.8100000000002	-2.2122411850205	28.55	0.25019679799243	27.79	31.4513520860373	28.21	2.7636520969736	28.2200000000003	21.7877276859326	28.2599999999998	2.3393593480705	30.9400000000001	55.3655096779266	28.3499999999999	0.814592833080496	27.8400000000001	22.9204955280693	28.27	1.40081172799	28.8999999999996	22.2451333189611
27.5	-2909.8030458141	27.69	2364.49248616293	27.37	6.48167736699179	27.65	-264.322106175086	27.46	-328.878633580985	27.85	-304.758485875027	27.5799999999999	3.0836981579796	27.8200000000001	2336.62164499299	27.89	-5.88542389698432	27.88	1.19046210102169	27.6600000000001	-1.35966171603741	27.8900000000001	9.04211865099569	27.52	0.550818760984839	28.26	11.9625727779749	27.9100000000001	-2.23829051708435	28.6600000000001	-0.0771320719650248	27.8900000000001	31.7074167170404	28.3499999999999	2.28799049693862	28.3499999999999	21.7753957128934	28.3699999999999	2.20761098603361	31.0500000000002	55.3440670759073	28.46	1.13996987204246	27.9400000000001	22.7369902860346	28.3800000000001	1.2274508039809	29	22.3811509439429
27.6	-2911.05843934201	27.8	2364.68356374201	27.47	6.30297113400502	27.75	-264.447048761099	27.57	-329.066552341033	27.95	-304.687739019982	27.6899999999999	2.77387459198053	27.9300000000001	2339.55562113101	27.99	-5.72999376390726	27.98	0.486855730969182	27.76	-1.48316164700191	27.99	8.92962741295378	27.6199999999999	0.447771413064402	28.3600000000001	12.3402582689778	28.0200000000002	-2.26433984903451	28.76	-0.158254359007515	27.99	31.946354229035	28.45	1.81232889701732	28.4500000000003	21.7630637389448	28.4699999999998	2.07586262297355	31.1700000000001	55.3226244740017	28.5599999999999	1.559452615993	28.1100000000001	22.5534850429767	28.48	1.0540898799718	29.1099999999997	22.5171685699479
27.71	-2912.31383287004	27.9	2364.87464131994	27.58	6.12426490204143	27.86	-264.571991347111	27.67	-329.679941389941	28.0599999999999	-304.616992165052	27.79	2.46405102598146	28.0300000000001	2345.39600536095	28.0899999999999	-5.57456363094389	28.08	-0.21675063908333	27.8699999999999	-1.60666157796641	28.0900000000001	8.81713617593505	27.73	0.344724066053459	28.46	12.7179437610039	28.1200000000001	-2.29038918200786	28.97	0.00682993800182885	28.0900000000001	32.1852917420529	28.55	1.44462058096906	28.5500000000002	21.5391836549088	28.5799999999999	1.94411426002716	31.3400000000001	55.3011818719824	28.6599999999999	1.97893535903404	28.2200000000003	22.3699798010557	28.5799999999999	0.880728956076382	29.25	22.6531861959529
27.81	-2913.56922639909	28	2365.06571889799	27.68	5.94555866905466	27.96	-264.69693393301	27.78	-330.293330439986	28.21	-304.546245310007	27.9	2.35009966695543	28.1900000000001	2351.23638959101	28.1899999999999	-5.41913349798051	28.2	-0.621814700025425	27.97	-1.73016150904459	28.21	8.70464493800682	27.8299999999999	0.241676718019335	28.5599999999999	13.0956292520068	28.2800000000002	-2.31643851407171	29.1199999999999	0.253036521030481	28.2	32.4242292540475	28.6600000000001	1.0769122640113	28.6599999999999	21.3153035699634	28.6799999999998	2.00857855600134	31.4900000000002	55.2797392699631	28.77	2.39841810298458	28.3299999999999	22.4261513790225	28.6799999999998	1.12943356407413	29.3599999999997	22.837174228016
27.91	-2914.824619927	28.1	2365.25679647696	27.78	5.76685243697739	28.06	-264.821876519022	27.88	-330.906719489008	28.3099999999999	-304.707994074079	28	2.23614830804308	28.2900000000001	2357.07677382004	28.29	-5.26370336490345	28.3200000000001	-1.02687876108121	28.0799999999999	-1.7250469800274	28.3400000000001	8.59215369996491	27.9300000000001	0.13862936998521	28.6700000000001	13.4733147430097	28.3900000000001	-1.99514457301575	29.22	0.499243103945446	28.3700000000001	32.2074092699722	28.76	0.709203947963033	28.7600000000002	21.0914234849042	28.7799999999997	2.07304285004284	31.6399999999999	54.8346564569329	28.8699999999999	2.49252380808684	28.4299999999998	22.4823229580124	28.7800000000002	1.3781381710487	29.46	23.0211622599654
28.01	-2916.89450950003	28.2	2365.23829278599	27.89	5.38524455305378	28.22	-265.007471727017	27.99	-331.520108538939	28.42	-304.869742838036	28.15	2.12219694901705	28.39	2359.98318191196	28.4	-4.98170259095332	28.4200000000001	-1.4319428220233	28.1800000000001	-1.71993245101021	28.4400000000001	8.80818111193094	28.03	0.522551096992174	28.77	13.7357702769805	28.49	-1.67385063207348	29.3199999999999	0.745449687997279	28.47	31.9905892870338	28.8700000000001	0.783219362006093	28.8600000000001	20.7321396738962	28.8899999999999	2.13750714499383	31.77	54.7920632569685	28.9700000000003	2.58662951307542	28.5300000000002	22.5384945359792	28.8899999999999	1.62684277802327	29.5699999999997	23.2051502920285
28.11	-2918.96439907305	28.31	2365.21978909593	27.99	5.00363666901649	28.33	-265.193066934103	28.12	-332.019459333992	28.52	-305.031491603017	28.26	2.31806915599009	28.5	2362.88959000296	28.5	-4.69970181791268	28.5300000000001	-1.83700688307908	28.28	-1.71481792199302	28.54	9.02420852298746	28.1399999999999	0.906472823999138	28.8800000000001	13.9982258109512	28.5900000000001	-1.35255669101753	29.4300000000001	1.16707920994941	28.5700000000002	31.7737693039817	28.97	0.857234775025972	28.9700000000003	20.3728558619787	28.9899999999998	2.20197144005851	31.8800000000001	54.7494700570041	29.0799999999999	2.680735218064	28.6300000000001	22.7781713570039	28.9900000000002	1.87554738602103	29.6699999999996	23.3891383250011
28.22	-2921.03428864607	28.41	2365.20128540496	28.15	4.62202878497919	28.43	-265.253719555062	28.25	-332.518810129955	28.62	-305.26398722202	28.36	2.51394136296312	28.6	2365.79599809397	28.5999999999999	-4.41770104396255	28.63	-2.15806485505254	28.3799999999999	-1.58620346201133	28.6400000000001	9.24023593393031	28.24	1.2903945510061	28.98	14.2606813459452	28.6900000000001	-1.00521341801141	29.53	1.58870873201522	28.6800000000001	31.3180118080254	29.0699999999999	0.931250188955346	29.0700000000002	20.0135720509707	29.0999999999999	2.26350501202433	32	54.7068768559029	29.1799999999998	2.77484092305258	28.73	23.0178481770054	29.1399999999999	2.37890113703543	29.77	23.6054645710055
28.32	-2921.84878469004	28.51	2364.99170413595	28.26	4.39369389403055	28.53	-265.314372177045	28.35	-333.018160925008	28.73	-305.496482841022	28.4599999999999	2.70981357004985	28.7	2371.06834695305	28.7099999999999	-4.2911304029758	28.74	-2.47912282804919	28.48	-1.45758900202964	28.75	9.56875458291506	28.3399999999999	1.77736362502401	29.0799999999999	14.5231368790064	28.8000000000002	-0.65787014500529	29.6299999999999	2.01033825396735	28.78	30.8622543129786	29.21	1.00526560299841	29.2200000000003	19.6542882389394	29.25	2.32503858399014	32.0999999999999	54.6642836559386	29.3400000000001	2.91180010299286	28.8400000000001	23.25752499803	29.2600000000002	2.88225488804983	29.8799999999997	23.82179081701
28.43	-2922.66328073504	28.61	2364.78212286693	28.36	4.16535900205872	28.64	-265.375024798004	28.45	-332.904122671039	28.83	-305.728978461048	28.5699999999999	2.90568577702288	28.8100000000001	2376.34069581202	28.8099999999999	-4.16455976198904	28.84	-2.80018080002264	28.5899999999999	-1.32897454204794	28.8500000000001	9.8972732320135	28.45	2.2643327000651	29.24	15.0145438949494	28.9000000000001	-0.310526871999173	29.74	2.43196777603316	28.8800000000001	30.4064968170223	29.3199999999999	1.44698933297605	29.3499999999999	19.5188845129906	29.3699999999999	2.38657215504645	32.21	54.6216904559742	29.4500000000003	3.04875928304682	28.9400000000001	23.4972018190547	29.3699999999999	3.13690403197597	29.98	24.0381170619912
28.53	-2923.47777678003	28.71	2364.57254159893	28.47	3.93702410997321	28.74	-265.435677419077	28.56	-332.790084415933	28.93	-305.96147408005	28.67	3.14824005204173	28.9100000000001	2381.61304467098	28.91	-4.03798912191178	28.9400000000001	-2.71617471105401	28.6900000000001	-1.20036008206625	28.95	10.2257918809983	28.55	2.751301774083	29.3900000000001	15.5059509099829	29	0.0368164019164396	29.8399999999999	2.60739071393346	28.98	29.9507393219756	29.4200000000001	1.88871306295368	29.46	19.3834807859048	29.4699999999998	2.38364143206127	32.3699999999999	55.0241800679032	29.5599999999999	3.1857184629871	29.04	23.6413177500481	29.4700000000003	3.3915531760158	30.0799999999999	24.0704552760462
28.63	-2924.292272824	28.82	2364.36296032991	28.57	4.09029710101549	28.84	-265.3844543471	28.66	-332.676046161964	29.04	-306.141051145005	28.77	3.39079432797007	29.01	2386.88539353006	29.02	-3.91141848092502	29.0400000000001	-2.63216862197169	28.79	-1.13997824303169	29.0600000000002	10.554310529983	28.6599999999999	3.23827084901041	29.49	15.7349023909319	29.1000000000001	0.411728975905135	29.9400000000001	2.78281365194744	29.0800000000002	29.5132309520341	29.52	2.33043679304501	29.5599999999999	19.2480770589327	29.5699999999997	2.3807107080529	32.4700000000003	55.3041118039346	29.6599999999999	3.22857193805248	29.1900000000001	23.7854336810415	29.5700000000002	3.64620232005564	30.1799999999998	24.1027934889644
28.73	-2926.10732352307	28.92	2364.23220256893	28.67	4.24357009296727	28.94	-265.333231274099	28.77	-332.44964274104	29.21	-306.320628210074	28.88	3.63334860298892	29.12	2389.251334297	29.17	-3.73514345994863	29.21	-2.54816253300305	28.8999999999999	-1.07959640399713	29.1900000000001	10.205531844008	28.76	3.46555617306876	29.5899999999999	15.9638538719946	29.21	0.786641550007516	30.1199999999999	2.9582365909846	29.1800000000001	29.0757225819789	29.6200000000001	2.56787400894609	29.6599999999999	19.4107020809042	29.6799999999998	2.37777998506772	32.5900000000001	55.5840435399659	29.77	3.27142541300418	29.3000000000002	23.929549613058	29.6700000000001	3.90085146398178	30.29	24.1351317030194
28.84	-2927.922374221	29.02	2364.10144480692	28.77	4.39684308503274	29.05	-265.282008202007	28.88	-332.223239320001	29.3099999999999	-306.500205275029	28.98	3.68003067103473	29.24	2391.61727506496	29.29	-3.55886843794906	29.3200000000001	-2.15846909202355	29	-1.01921456507625	29.29	9.85675315700973	28.8699999999999	3.69284149701343	29.6900000000001	16.1928053529437	29.3100000000002	1.16155412399621	30.22	2.96820265498354	29.29	28.6382142130606	29.73	2.80531122598404	29.7600000000002	19.5733271029894	29.7799999999997	2.37484926105935	32.71	55.8639752769068	29.8699999999999	3.31427888806957	29.4099999999999	23.83398872405	29.7800000000002	4.05689954504851	30.3999999999996	24.1674699159375
28.94	-2929.73742491904	29.18	2363.97068704593	28.87	4.55011607698452	29.15	-265.230785130029	28.98	-331.996835898963	29.41	-306.447286720982	29.0799999999999	3.72671273896685	29.34	2393.98321583201	29.4	-3.38259341697267	29.4200000000001	-1.76877565206723	29.0999999999999	-1.08744718602338	29.4000000000001	9.507974470921	28.97	3.92012682198128	29.8	16.4217568340064	29.4100000000001	1.18912342600197	30.3199999999999	2.97816871795931	29.3900000000001	28.6564633390753	29.8299999999999	3.04274844302199	29.8699999999999	19.7359521249609	29.8800000000001	2.35381874597351	32.8200000000002	56.1439070129381	29.9700000000003	3.35713236302126	29.5100000000002	23.7384278340187	29.8800000000001	4.21294762702473	30.5	23.8156748609981
29.1	-2930.737979573	29.28	2364.04951055295	28.98	4.35817598906851	29.25	-265.118909436069	29.11	-331.770432478038	29.51	-306.394368167048	29.26	3.77339480803585	29.45	2398.67199922003	29.5	-3.33288903595985	29.5200000000001	-1.37908221097405	29.25	-1.15567980697051	29.5	8.8306771359612	29.0799999999999	3.66044307202174	29.9000000000001	16.6993413939736	29.5200000000002	1.21669272698455	30.4200000000001	2.98813478195825	29.49	28.6747124649764	29.9300000000001	2.83846192894543	29.9700000000003	20.0339808739045	29.9899999999998	2.33278823202454	32.9500000000003	56.0213491359036	30.0799999999999	3.13070477500332	29.6100000000001	23.6428669450106	29.9900000000002	4.36899570900096	30.5999999999999	23.463879805945
29.21	-2931.73853422707	29.38	2364.12833406098	29.08	4.16623590103882	29.35	-265.007033742108	29.22	-331.658067310968	29.61	-306.341449613001	29.36	3.78852556002585	29.5500000000001	2403.36078260805	29.5999999999999	-3.28318465597022	29.63	-0.989388769994548	29.3599999999999	-1.22391242803133	29.6100000000001	8.15337979997821	29.21	3.40075932206219	30	16.9769259530312	29.72	1.2718313289497	30.52	2.82267790703372	29.5900000000001	28.6929615909912	30.04	2.63417541498256	30.0700000000002	20.3320096229618	30.0899999999997	2.31175771705239	33.0500000000002	55.898791260006	30.1799999999998	2.90427718607589	29.71	23.5473060560025	30.1399999999999	4.52504379006768	30.6999999999998	23.1120847510056
29.31	-2932.73908888102	29.48	2364.20715756799	29.25	3.97429581300912	29.45	-264.895158049058	29.33	-331.545702144012	29.72	-306.288531059067	29.4699999999999	3.80365631303903	29.65	2408.04956599504	29.6999999999999	-3.2334802749574	29.73	-0.683701417983684	29.46	-1.29214504897845	29.71	7.47608246501841	29.3099999999999	3.14107557198895	30.1100000000001	17.2545105129984	29.8300000000002	1.1387986750151	30.6199999999999	2.6572210319955	29.6900000000001	28.711210717006	30.21	2.42988890204288	30.23	20.6300383719054	30.25	2.29365792506542	33.1599999999999	55.7762333839946	30.2800000000002	2.67784959805795	29.8200000000002	23.448985598975	30.2600000000002	4.42644272800408	30.7999999999997	22.7279514820111
29.42	-2933.73964353509	29.58	2364.28598107591	29.35	3.62908273405083	29.56	-264.855521837035	29.43	-331.433336976943	29.8199999999999	-306.369794147031	29.5699999999999	3.81878706502903	29.75	2410.37240861499	29.8	-3.18377589496777	29.83	-0.37801406597282	29.5599999999999	-1.38742330500463	29.8100000000002	6.79878512892174	29.4099999999999	2.8813918220294	30.26	17.5320950729656	29.9400000000001	1.00576601994362	30.73	2.49176415798047	29.79	28.7269583370744	30.3299999999999	2.44360500198582	30.3400000000001	21.0191613659845	30.3600000000001	2.27555813398794	33.3200000000002	55.6756228779705	30.3899999999999	2.40856853406513	29.9200000000001	23.3506651430844	30.3600000000001	4.32784166605416	30.8999999999996	22.3438182130167
29.52	-2935.6925520251	29.69	2364.39199158792	29.45	3.28386965395566	29.66	-264.815885626035	29.53	-331.341606114961	29.93	-306.451057236018	29.67	3.83391781804221	29.85	2412.69525123596	29.91	-3.22478114492242	29.9300000000001	-0.0723267149851381	29.6700000000001	-1.48270156205399	29.9200000000001	6.40893807599241	29.52	2.42147394703807	30.3700000000001	17.5807281519837	30.0400000000002	0.872733366009015	30.8299999999999	2.32630728294225	29.8900000000001	28.7427059570291	30.4300000000001	2.45732110204244	30.4500000000003	21.4082843609731	30.46	2.25745834302415	33.4900000000002	55.5750123729695	30.5100000000002	2.13928747109549	30.02	23.25234468708	30.46	4.22924060399055	31.0099999999998	21.9596849440222
29.62	-2937.645460515	29.79	2364.49800209994	29.56	2.93865657397419	29.76	-264.776249414012	29.63	-331.249875252979	30.03	-306.532320325005	29.77	3.8023665019864	29.95	2415.01809385602	30.01	-3.26578639396757	30.0400000000001	0.536300172939264	29.77	-1.57797981796648	30.02	6.01909102192622	29.6199999999999	1.96155607204673	30.48	17.6293612299787	30.1900000000001	0.712131409954964	30.9400000000001	2.09554266302803	30	28.7584535769838	30.53	2.47103720198538	30.5500000000002	21.7974073549385	30.5699999999997	2.10067543002879	33.5999999999999	55.4744018669453	30.6100000000001	1.87000640698898	30.1599999999999	23.2495851200838	30.5700000000002	3.7964265110304	31.1099999999997	21.5755516759373
29.72	-2939.59836900603	29.9	2364.60401261195	29.66	2.59344349399271	29.86	-264.848488896064	29.74	-331.158144390997	30.14	-306.666501968039	29.88	3.77081518604427	30.2800000000001	2419.74687414097	30.17	-3.30679164392222	30.2	1.14492706097735	29.8699999999999	-1.60502545304553	30.1300000000001	5.62924396797371	29.72	1.5016381970554	30.5799999999999	17.3624096449885	30.2900000000002	0.551529454924093	31.04	1.86477804300011	30.1000000000001	28.7559520710374	30.6300000000001	2.48475330204201	30.6500000000001	22.1865303489039	30.6700000000001	1.9438925180566	33.71	55.4963492379557	30.71	1.60072534401934	30.2800000000002	23.2468255529739	30.6700000000001	3.36361241807026	31.25	21.4003206209554
29.83	-2940.55072284209	30	2364.63119961695	29.76	2.66344930196283	29.96	-264.920728379025	29.84	-331.178778695971	30.3	-306.800683610049	29.98	3.73926386998846	30.38	2424.47565442706	30.28	-3.3975012739802	30.3200000000001	1.75355394799226	29.98	-1.63207108801089	30.23	5.91669425000418	29.8199999999999	1.30140407202362	30.6900000000001	17.0954580589751	30.4000000000001	0.390927498983729	31.21	1.6340134229722	30.2	28.7534505649774	30.74	2.70275591594782	30.7600000000002	22.277624594949	30.7799999999997	1.78710960506123	33.8499999999999	55.5182966079428	30.8200000000002	1.18503744806731	30.3800000000001	23.2440659870008	30.77	2.93079832499643	31.3599999999997	21.2250895659736
29.93	-2941.50307667803	30.1	2364.65838662195	29.86	2.73345511004663	30.07	-264.992967861076	29.94	-331.199413000945	30.4	-306.934865253083	30.0799999999999	3.98047078806485	30.48	2429.20443471303	30.38	-3.48821090494766	30.4200000000001	2.05649348401948	30.0799999999999	-1.65911672297625	30.4300000000001	6.49159481292827	29.9200000000001	1.10116994801501	30.79	16.8285064739848	30.5	0.230325543952858	31.3099999999999	1.56870567695933	30.3700000000001	28.7509490600542	30.8399999999999	2.92075852996732	30.8600000000001	22.3687188399708	30.8800000000001	1.63032669297536	33.9500000000003	55.4201342609986	30.9200000000001	0.769349552001586	30.48	23.2413064200045	30.8800000000001	2.59658529398621	31.46	21.0498585120149
30.03	-2942.45543051409	30.27	2364.68557362593	29.96	2.80346091801675	30.23	-265.065207343014	30.04	-331.220047306033	30.51	-307.33582642506	30.25	4.22167770500437	30.58	2433.933214999	30.49	-3.57892053489195	30.5300000000001	2.35943301902353	30.1800000000001	-1.6861623580553	30.53	6.77904509495875	30.03	0.900935822983229	30.8900000000001	16.5615548879714	30.6100000000001	0.172013417000016	31.4100000000001	1.50339793196963	30.48	28.7484475539941	30.95	3.13876114398681	30.9700000000003	22.4598130849927	30.98	1.49164357208065	34.0599999999999	55.3219719129174	31.02	0.353661655026372	30.5799999999999	23.0987628490311	30.9900000000002	2.26237226297599	31.5599999999999	21.2587607250043
30.19	-2944.09991086002	30.37	2364.71276063094	30.07	3.21867980596835	30.33	-265.470826088062	30.15	-331.240681611007	30.61	-307.73678759806	30.3499999999999	4.46288462296707	30.6900000000001	2436.339152664	30.5899999999999	-3.66963016494992	30.63	2.66237255493706	30.3499999999999	-1.48130534603297	30.6400000000001	7.34760346892926	30.1299999999999	0.700701698065132	30.99	16.245970223963	30.71	0.113701289933488	31.52	1.43809018595675	30.5800000000002	28.635338587037	31.05	3.35676375698313	31.0700000000002	22.6218428309721	31.0899999999997	1.35296045107225	34.23	55.22380956495	31.1300000000001	0.20725482306716	30.6799999999998	22.9562192780577	31.1399999999999	1.92815923207945	31.6699999999996	21.4676629390169
30.29	-2945.74439120606	30.48	2364.35513587799	30.18	3.63389869403363	30.44	-265.876444834021	30.26	-331.567998861033	30.71	-308.137748770037	30.4599999999999	4.73564285698558	30.7900000000001	2438.74509033003	30.6899999999999	-3.76106840394641	30.73	2.96531209096429	30.45	-1.27644833298746	30.74	7.91616184301347	30.23	0.419365997004206	31.0899999999999	15.9303855589314	30.8100000000002	0.0553891629806458	31.6199999999999	1.37278244096706	30.6900000000001	28.5222296209895	31.21	3.44870031403843	31.2200000000003	22.7838725779748	31.2599999999998	1.21427733006385	34.3899999999999	55.1256472180057	31.23	0.0608479900847669	30.79	22.8136757079938	31.2800000000002	1.66691641800298	31.77	21.6765651530295
30.4	-2947.38887155108	30.58	2363.99751112401	30.28	4.04911758096205	30.54	-266.282063579069	30.36	-331.895316111968	30.8099999999999	-308.538709942013	30.5599999999999	5.00840108998091	30.89	2441.15102799606	30.8	-3.85250664191972	30.83	3.00332639301359	30.55	-1.07159132096513	30.8400000000001	8.48472021698399	30.4400000000001	-0.143305403980776	31.24	15.6148008950368	30.9200000000001	0.157678991968169	31.72	1.54857147902021	30.79	28.4091206540324	31.3299999999999	3.54063687098005	31.3200000000002	22.9459023239542	31.3699999999999	1.25529532101609	34.4900000000002	55.0274848699246	31.3499999999999	-0.085558843011313	30.8899999999999	22.6738917040166	31.3800000000001	1.4056736040402	31.8699999999999	21.8854673670421
30.5	-2949.03335189701	30.68	2363.63988637095	30.38	4.46433646902733	30.64	-266.615442841044	30.46	-332.222633361994	30.91	-308.805489471979	30.66	5.28115932399942	30.99	2445.96155200202	30.9	-3.94394487989302	30.9400000000001	3.04134069494921	30.6600000000001	-0.83968867306794	30.9400000000001	8.76582830892403	30.54	-0.224406980009917	31.3499999999999	15.5721153969353	31.0200000000002	0.259968820955692	31.8299999999999	1.72436051695968	30.8900000000001	28.298513194045	31.4300000000001	3.41457081401586	31.4299999999998	23.0168378249118	31.4699999999998	1.29631331208202	34.5999999999999	54.90737515197	31.4700000000003	-0.0714780769612844	30.9900000000002	22.5341077000394	31.48	1.14443079098692	31.9699999999998	21.9699552169459
30.6	-2949.72547840609	30.78	2363.25507461299	30.49	4.70351294495686	30.74	-266.948822104041	30.56	-332.529316307955	31.02	-309.072269001035	30.76	5.55391755699475	31.09	2450.772076009	31.01	-3.94467348792205	31.0400000000001	3.0793549980217	30.76	-0.607786025966561	31.0500000000002	9.04693640097776	30.6399999999999	-0.305508555015876	31.45	15.5294298999706	31.1200000000001	0.362258649943215	31.9300000000001	1.90014955501283	30.99	28.1879057330343	31.53	3.28850475796116	31.5300000000002	23.0877733259831	31.5699999999997	1.33733130201108	34.71	55.1785825729212	31.5700000000002	-0.0573973109112558	31.1100000000001	22.3943236970854	31.5799999999999	0.883187977024136	32.0699999999997	22.0544430659402
30.7	-2950.41760491608	30.88	2362.87026285493	30.59	4.94268942100007	30.85	-267.282201367038	30.67	-332.835999253007	31.12	-309.339048531001	30.87	5.78112035600498	31.1900000000001	2455.58260001599	31.17	-3.94540209595107	31.21	2.81442976393009	30.8699999999999	-0.375883378069375	31.2	9.3280444929178	30.75	-0.386610130931331	31.55	15.486744403006	31.2800000000002	0.712656029918435	32.03	2.14124633794199	31.0900000000001	28.0772982730468	31.6400000000001	3.16243870099697	31.6300000000001	23.1587088269407	31.6799999999998	1.51703241408541	34.8299999999999	55.4497899939861	31.6700000000001	-0.043316544974914	31.23	22.6847967010144	31.6900000000001	0.956158194071577	32.1799999999998	22.1389309150481
30.8	-2951.10973142505	30.99	2362.48545109697	30.69	5.18186589704328	30.95	-267.615580630036	30.77	-333.142682198968	31.23	-309.605828060057	30.9699999999999	6.00832315501521	31.34	2457.98718635706	31.27	-3.94613070398009	31.3100000000001	2.54950453097536	30.97	-0.143980730967996	31.3000000000002	9.60915258497153	30.8499999999999	-0.46771170593729	31.6600000000001	15.7596435699361	31.3900000000001	1.06305341000734	32.1900000000001	2.38234312200802	31.2	27.9666908120362	31.74	3.03637264403278	31.73	23.2296443278983	31.7799999999997	1.69673352604605	35.3000000000002	55.7209974149373	31.7800000000002	-0.0292357789248854	31.3299999999999	22.9752697050571	31.79	1.02912841100533	32.2799999999997	22.0145165500298
30.91	-2951.80185793504	31.09	2362.10063933902	30.79	5.00582348502121	31.05	-267.705804626075	30.88	-333.449365144929	31.33	-309.753182761028	31.0699999999999	6.23552595402543	31.4400000000001	2460.39177269802	31.38	-3.09176627695251	31.4100000000001	2.28457929699744	31.0799999999999	0.0868406820018208	31.4100000000001	9.54916530497485	30.95	-0.548813281966432	31.76	16.0325427369798	31.49	1.41345078998256	32.3	2.62343990493719	31.3100000000002	28.143851605023	31.8399999999999	2.44929519897141	31.8400000000001	23.2359396469519	31.8800000000001	1.8764346369835	35.4700000000003	55.770995435978	31.8800000000001	0.131251819084355	31.4299999999998	23.2657427100094	31.8899999999999	1.10209862805277	32.3899999999999	21.8901021860347
31.01	-2953.09010878304	31.19	2362.02020122892	30.9	4.82978107299914	31.15	-267.796028623025	30.98	-333.756048089981	31.4399999999999	-309.900537461999	31.18	6.18997052004033	31.5400000000001	2462.79635903898	31.48	-2.23740184992494	31.51	1.70459422895419	31.1800000000001	0.31766209599482	31.51	9.48917802497817	31.05	-0.172462566979448	31.8600000000001	16.3054419030004	31.5900000000001	1.76384817098096	32.4000000000001	2.49013265897702	31.4100000000001	28.3210123969866	31.95	1.86221775402373	31.9400000000001	23.2422349649823	31.9899999999998	2.05613574905783	35.6399999999999	55.9411031749733	31.98	0.29173941800309	31.54	23.5562157140521	31.9900000000002	1.26822188906317	32.4899999999998	21.7656878210164
31.11	-2954.37835963105	31.29	2361.93976311995	31	4.65373866097707	31.26	-267.886252620087	31.12	-333.672495168003	31.54	-309.781112633004	31.28	6.14441508605523	31.65	2465.20094538005	31.5799999999999	-1.38303742289736	31.61	1.12460916102464	31.3499999999999	0.548483508964637	31.6100000000001	9.42919074395832	31.22	0.203888148007536	31.96	16.5783410709537	31.6900000000001	2.01195572196866	32.5	2.35682541404003	31.51	28.4981731899734	32.05	1.27514030896236	32.04	23.2485302828991	32.0899999999997	2.21910198399655	35.75	56.1112109139685	32.0900000000001	0.45222701601233	31.6399999999999	23.9864727229815	32.1300000000001	1.43434515007357	32.5999999999999	21.6412734559981
31.21	-2954.97448396907	31.39	2361.85932500996	31.15	4.47769624906869	31.37	-267.643097354039	31.23	-333.588942246024	31.65	-309.661687804009	31.38	6.09885965195645	31.75	2469.81061736403	31.6899999999999	-0.528672994960289	31.72	0.544624092981394	31.45	0.547402274946762	31.72	9.08809537099842	31.3199999999999	0.661340438000479	32.0699999999999	16.5561310699331	31.8000000000002	2.26006327397954	32.6099999999999	2.22351816796618	31.6200000000001	28.7859414430613	32.21	0.688062864014682	32.1500000000001	23.1838901009951	32.25	2.38206821802578	35.8499999999999	56.281318653987	32.1900000000001	0.612714615044752	31.75	24.4167297310014	32.2400000000002	1.60046841006078	32.6999999999998	21.879137755036
31.31	-2955.57060830799	31.49	2362.16369865895	31.26	4.56155379299616	31.47	-267.399942087081	31.33	-333.198706377971	31.75	-309.542262975015	31.48	6.05330421706185	31.85	2474.42028934699	31.8	0.326420040096309	31.8200000000001	-0.0353609750618489	31.5599999999999	0.546321040019393	31.8200000000002	8.74699999894801	31.4200000000001	1.11879272799342	32.1700000000001	16.5339210699358	31.9000000000001	2.50817082496724	32.71	2.09021092200601	31.72	29.0737096960356	32.3199999999999	0.227051476031193	32.25	23.1192499179542	32.3600000000001	2.54503445307819	35.9900000000002	56.4514263929823	32.3600000000001	0.825288532041668	31.8499999999999	24.8469867390213	32.3499999999999	1.69362145402374	32.7999999999997	22.1170020539603
31.42	-2956.16673264703	31.6	2362.46807230793	31.37	4.64541133703733	31.57	-267.156786821033	31.43	-332.80847051094	31.85	-309.422838147043	31.5899999999999	6.02365951704087	31.96	2479.02996133098	31.9	1.18151307503922	31.9200000000001	-0.350420810036667	31.6600000000001	0.545239806001518	31.9200000000001	8.40590462598811	31.53	1.57624501900955	32.27	16.5117110699384	32	2.75627837697812	32.8099999999999	1.71580689300299	31.8200000000002	29.3614779490099	32.4300000000001	-0.233959912065984	32.3600000000001	23.0546097349134	32.4699999999998	2.52829957503309	36.1100000000001	56.6215341319776	32.46	1.03786245006177	31.9500000000003	25.2772437470412	32.4499999999998	1.7867744979867	32.8999999999996	22.3548663529982
31.52	-2956.76285698505	31.7	2362.77244595601	31.47	4.72926888096481	31.67	-266.913631555099	31.53	-332.418234643001	31.95	-309.303413318048	31.6899999999999	5.99401481599671	32.0600000000001	2481.23504697401	32	2.03660611009582	32.0300000000001	-0.665480643988303	31.76	0.308132693021435	32.02	8.06480925393771	31.6299999999999	2.03369730900249	32.3700000000001	16.216601903011	32.1100000000001	2.85917260100632	32.9200000000001	1.34140286399997	31.9200000000001	29.6492462019842	32.54	-0.370951845980017	32.4700000000003	22.9899695528957	32.5699999999997	2.51156469801117	36.27	56.6176064600086	32.5599999999999	1.08994876904944	32.1100000000001	25.3334800810308	32.5599999999999	1.87992754104016	33.0099999999998	22.7171450169408
31.62	-2957.35898132409	31.8	2363.076819605	31.57	4.98916883600486	31.78	-266.345245806065	31.64	-332.027998774947	32.0599999999999	-309.316467073018	31.79	5.96437011495254	32.1900000000001	2483.44013261703	32.0999999999999	2.08476318300654	32.13	-0.980540479076808	31.8599999999999	0.0710255799276638	32.1200000000001	7.87852174994441	31.74	2.40132602607446	32.48	15.9214927359699	32.22	2.96206682492084	33.02	0.966998834996957	32.02	29.9159790320118	32.6400000000001	-0.507943778984554	32.5700000000002	22.8809395589451	32.6700000000001	2.49482982098925	36.4000000000001	56.2223616499296	32.6700000000001	1.14203508701394	32.2400000000002	25.3897164160435	32.6599999999999	1.97308058500312	33.1099999999997	23.079423680997
31.72	-2959.0248576601	31.91	2362.73400283199	31.67	5.2490687920681	31.88	-265.776860056008	31.74	-331.567600526	32.21	-309.329520827987	31.89	5.98028084903035	32.2900000000001	2485.64521825904	32.27	2.13292025603096	32.24	-1.47632354605776	31.96	-0.16608153305242	32.29	7.69223424697429	31.8399999999999	2.76895474303274	32.5799999999999	15.6263835690424	32.3300000000002	2.81685349796135	33.1299999999999	0.800735792950036	32.1300000000001	30.1827118620395	32.7400000000002	-0.644935711989092	32.6700000000001	22.7719095649945	32.77	2.59825783507495	36.5500000000002	55.827116838941	32.77	1.19412140600161	32.3400000000001	25.0156957420131	32.7600000000002	2.71597223002118	33.2599999999998	23.4417023440301
31.83	-2960.69073399508	32.01	2362.39118605999	31.78	5.50896874699447	31.98	-265.208474307087	31.84	-331.10720227603	32.3099999999999	-309.34257458307	31.99	5.99619158197129	32.4	2489.796692965	32.37	2.18107732803219	32.34	-1.9721066130387	32.0699999999999	-0.403188646032504	32.3900000000001	7.505946742981	31.9400000000001	3.13658345999102	32.6800000000001	15.3312744020013	32.4300000000001	2.67164017100185	33.23	0.634472751016801	32.29	30.4494446929766	32.8400000000001	-0.781927646016811	32.77	22.6628795709303	32.8800000000001	2.70168584904695	36.6599999999999	55.4318720279525	32.8800000000001	1.24620772498929	32.4400000000001	24.6416750690059	32.8600000000001	3.45886387401606	33.3799999999997	23.8039810079727
31.93	-2962.35661033109	32.17	2362.048369288	31.88	5.76886870305771	32.13	-264.883243824102	31.95	-330.646804026969	32.41	-309.475053167034	32.15	6.0121023160491	32.5	2493.94816767096	32.4699999999999	1.37414136509051	32.45	-2.46788968001965	32.1700000000001	-0.639214524994713	32.5	7.6607546119476	32.04	3.50421217808616	32.78	15.0361652349602	32.5400000000002	2.52642684392868	33.3299999999999	0.46820970896988	32.4100000000001	30.42840927003	32.9499999999998	-0.457908191037859	32.8699999999999	22.6184897589974	32.98	2.80511386301896	36.7800000000002	55.2578366169882	32.98	1.06231594907058	32.54	24.2676543949756	32.9700000000003	4.20175551903412	33.4899999999998	23.9461477830218
32.09	-2963.42636232805	32.27	2361.40117886691	31.98	6.2373740639714	32.23	-264.558013340093	32.05	-330.186405776999	32.51	-309.607531750999	32.26	6.02801305001321	32.61	2498.09964237602	32.5699999999999	0.567205403058324	32.5500000000001	-2.64861291202578	32.28	-0.87524040407061	32.6000000000001	7.81556248193738	32.1399999999999	3.41438860402832	32.8900000000001	14.9321472169959	32.6400000000001	2.38121351696918	33.4300000000001	0.676350696949157	32.51	30.4073738469697	33.0500000000002	-0.133888736058907	32.98	22.574099947974	33.0799999999999	2.90854187699097	36.9099999999999	55.3730644500092	33.0799999999999	0.878424174061365	32.6399999999999	23.8936337210589	33.0700000000002	4.85149411997554	33.5899999999997	24.0883145579573
32.2	-2964.49611432502	32.37	2360.75398844594	32.08	6.70587942602197	32.34	-264.232782857107	32.23	-330.116243394968	32.61	-309.740010335076	32.36	5.78707268095968	32.71	2502.25111708198	32.68	-0.239730559997042	32.6600000000001	-2.82933614403191	32.3799999999999	-1.11126628303282	32.7	7.97037035101766	32.3	3.32456503099365	32.99	14.8281291990315	32.74	2.23600018898651	33.54	0.88449168401894	32.6100000000001	30.3863384240231	33.1999999999998	0.190130719033732	33.0799999999999	22.5297101369506	33.2399999999998	3.02870476798489	37.04	55.488292282007	33.1799999999998	0.694532398028969	32.75	23.5866286710689	33.1799999999998	5.50123272103065	33.6999999999998	24.2304813340297
32.3	-2965.56586632209	32.47	2360.10679802496	32.2	7.17438478704935	32.44	-263.907552374008	32.34	-330.046081012938	32.72	-309.872488919041	32.4599999999999	5.54613231201984	32.8100000000001	2504.19750614503	32.78	-1.04666652293872	32.76	-3.01005937603804	32.49	-1.1660992220186	32.8000000000002	7.98854520598979	32.3999999999999	3.23474145807268	33.0899999999999	15.0192203479946	32.8500000000001	2.08052145694637	33.6400000000001	1.09263267199822	32.71	30.3653030010764	33.3099999999999	0.620786212039093	33.2200000000003	22.4853203259272	33.3699999999999	3.14886765897882	37.2000000000003	55.6035201149143	33.3600000000001	0.510640623019754	32.8499999999999	23.2796236200556	33.3000000000002	6.15097132197207	33.7999999999997	24.0103694450227
32.41	-2967.21244039009	32.57	2359.45960760398	32.3	7.38299019303668	32.54	-263.774800964029	32.44	-329.975918631021	32.8199999999999	-310.108343276056	32.5699999999999	5.30519194398948	32.9200000000001	2506.14389520797	32.88	-1.81985253095718	32.86	-3.19078260804417	32.5899999999999	-1.22093216100438	32.9000000000001	8.00672006198511	32.5	2.80979972603745	33.26	15.2103114959345	32.95	1.92504272399674	33.74	1.30077365895431	32.8200000000002	30.237103258969	33.4099999999999	1.05144170402127	33.3200000000002	22.1669137599747	33.4699999999998	3.26903054906325	37.3699999999999	55.7187479479353	33.48	0.274662527999681	32.9500000000003	22.9726185700656	33.4000000000001	6.80070992302717	33.8999999999996	23.7902575570388
32.51	-2968.8590144591	32.68	2359.18954489	32.41	7.591595599024	32.64	-263.642049553027	32.54	-329.862614403964	32.93	-310.344197633981	32.67	5.04834084097183	33.02	2508.09028427204	32.98	-2.59303853999882	32.96	-3.3715058400503	32.6900000000001	-1.27576509999017	33	8.02489491798042	32.6099999999999	2.38485799297905	33.3800000000001	15.4014026450113	33.0500000000002	1.76956399093342	33.8499999999999	1.86421281398452	32.9200000000001	30.1089035160658	33.52	1.48209719702663	33.4299999999998	21.8485071949317	33.5799999999999	3.12617656300063	37.4900000000002	55.8339757809563	33.5799999999999	0.0386844340027892	33.1100000000001	22.6656135190524	33.5	7.10166595899864	34	23.5701456689412
32.61	-2970.50558852709	32.78	2358.91948217591	32.51	7.80020100501133	32.74	-263.509298143049	32.64	-329.749310175998	33.03	-310.580051992019	32.77	4.79148973897736	33.1900000000001	2511.79953061205	33.0899999999999	-3.36622454790358	33.0700000000001	-3.16070675000901	32.79	-1.09457216001374	33.1100000000001	8.04306977295255	32.71	1.95991626105751	33.49	15.5924937939744	33.2	1.75929858494328	33.95	2.42765196799155	33.02	29.980703774072	33.6199999999999	1.58873323402986	33.5300000000002	21.5301006289792	33.6799999999998	2.98332257705169	37.5999999999999	56.1232390239184	33.6900000000001	0.355642987074134	33.2400000000002	22.7326291420695	33.6100000000001	7.40262199508379	34.1099999999997	23.3500337800479
32.71	-2972.1521625961	32.88	2358.64941946193	32.61	8.00880640997548	32.85	-263.701777216056	32.75	-329.636005948942	33.13	-310.68342776598	32.88	4.53463863698289	33.2900000000001	2515.50877695297	33.1999999999999	-3.33247459400354	33.21	-2.94990765905823	32.8899999999999	-0.913379220037314	33.21	7.90643675895808	32.8099999999999	1.62479810103378	33.5899999999999	15.6177990299966	33.3100000000002	1.74903317997632	34.1099999999999	2.99109112199858	33.1200000000001	29.8735394550249	33.73	1.69536927194258	33.6300000000001	21.2560838749596	33.79	2.84046859098908	37.71	56.2924643069209	33.8000000000002	0.67260153900861	33.3400000000001	22.7996447659962	33.71	7.70357803003208	34.25	23.146694824959
32.82	-2972.72898466701	32.98	2359.02654716892	32.72	7.85543327504001	32.95	-263.89425628804	32.85	-329.592864103006	33.23	-310.786803540054	32.98	4.27778753498842	33.4	2519.21802329298	33.3	-3.29872463896663	33.3100000000001	-2.5583853370108	33	-0.732186280060887	33.3200000000002	7.76980374598679	32.9099999999999	1.28967994203322	33.6900000000001	15.6431042660188	33.4100000000001	1.73876777398618	34.22	3.34638928893582	33.28	29.7663751359778	33.8299999999999	1.80200530894581	33.73	20.98206712094	33.8899999999999	2.57745171302304	37.8200000000002	56.4616895889003	33.9000000000001	0.989560092079955	33.4500000000003	22.8666603890133	33.8099999999999	7.35479546506213	34.3599999999997	22.9433558699839
32.92	-2973.30580673906	33.08	2359.40367487592	32.82	7.70206013999086	33.05	-264.086735361047	32.95	-329.549722256957	33.34	-310.890179314015	33.0799999999999	4.04049087705971	33.5	2520.98088057096	33.41	-3.2649746849529	33.4100000000001	-2.16686301405389	33.0999999999999	-0.550993340993955	33.4200000000001	7.63317073199232	33.02	0.954561783032659	33.79	15.668409502041	33.51	1.51514719095758	34.3299999999999	3.70168745496358	33.4100000000001	29.6592108160212	33.9299999999998	1.90864134697222	33.8400000000001	20.7080503658972	33.9899999999998	2.31443483608018	37.9500000000003	56.6309148709934	34	1.30651864503761	33.5500000000002	23.2267817419825	33.9099999999999	7.00601289997849	34.46	22.7400169150087
33.02	-2973.88262881009	33.19	2359.78080258292	32.92	7.5486870050554	33.16	-264.279214434055	33.12	-329.506580411021	33.4399999999999	-310.993555088089	33.18	3.80319421901731	33.6	2522.74373784803	33.51	-3.23122473093918	33.51	-1.77534069200647	33.25	-0.258584806033468	33.52	7.49653771799785	33.1299999999999	0.619443624032101	33.8900000000001	15.69371473704	33.6100000000001	1.29152660792897	34.4300000000001	4.05698562201451	33.51	29.4706709399861	34.04	1.83577942596003	33.9400000000001	20.4340336119913	34.0899999999997	2.05141795902364	38.0599999999999	56.8001401529727	34.0999999999999	1.85945529199216	33.6500000000001	23.5869030950653	34.02	6.65723033398535	34.5599999999999	22.7567898480174
33.19	-2974.84303965109	33.29	2360.15793028992	33.02	7.18670846401892	33.26	-264.682881524095	33.23	-329.813514852958	33.54	-310.911843694043	33.28	3.5658975619981	33.71	2524.50659512499	33.61	-3.18035850898468	33.62	-1.38381836904955	33.3499999999999	0.0338237289270182	33.6300000000001	7.51938421899467	33.25	0.220133691982483	34	15.5279288250085	33.72	1.06790602501405	34.53	4.41228378895175	33.6200000000001	29.2821310630416	34.1399999999999	1.76291750597102	34.0500000000002	20.0403649009786	34.25	2.00334381599987	38.1799999999998	56.68010219199	34.2000000000003	2.4123919390604	33.7600000000002	23.9470244480344	34.1300000000001	6.3084477690154	34.6699999999996	22.7735627810262
33.29	-2975.80345049107	33.39	2360.21982364593	33.16	6.82472992298244	33.36	-265.086548613112	33.34	-330.120449295009	33.65	-310.830132299088	33.38	3.58545200697336	33.8100000000001	2526.26945240206	33.7099999999999	-3.1294922869165	33.72	-0.992296047002128	33.45	0.326232264001192	33.73	7.54223071999149	33.3499999999999	-0.179176238930268	34.0999999999999	15.3621429119539	33.8200000000002	0.844285441985448	34.6400000000001	4.42886815096699	33.72	29.0935911870065	34.2400000000002	1.69005558598201	34.1500000000001	19.6466961889428	34.3600000000001	1.95526967399928	38.3200000000002	56.5600642310073	34.3499999999999	2.96532858601495	33.8600000000001	24.2401301770769	34.2400000000002	5.94425434508139	34.77	22.7903357140349
33.4	-2976.76386133105	33.5	2360.28171700093	33.27	6.46275138103647	33.47	-265.490215703039	33.44	-330.427383736946	33.75	-310.748420904019	33.49	3.60500645103912	33.9100000000001	2529.80105378401	33.8199999999999	-3.07862606496201	33.8200000000001	-0.774028388036641	33.5599999999999	0.437447858985252	33.8400000000001	7.70171023498278	33.45	-0.578486169956705	34.25	15.196356999013	33.9300000000001	0.630930263923801	34.74	4.44545251195905	33.8200000000002	28.9050513100619	34.3400000000001	1.51055762796659	34.25	19.2530274779301	34.46	1.9071955319987	38.4200000000001	56.6131665869989	34.4500000000003	3.41487074001634	33.96	24.5332359070289	34.3400000000001	5.58006092103369	34.8799999999997	22.8071086479531
33.5	-2977.14745010001	33.6	2360.34361035695	33.37	6.10077283999999	33.57	-265.701403719049	33.54	-330.734318177974	33.85	-310.56333373499	33.5899999999999	3.62456089601437	34.02	2533.33265516505	33.92	-3.06150979690756	33.9300000000001	-0.555760729071153	33.6600000000001	0.548663453969311	33.9400000000001	7.86118974895089	33.55	-0.642677941982583	34.3700000000001	15.2481017829587	34.0300000000002	0.417575086999022	34.8399999999999	4.46203687397428	33.9300000000001	28.823675753074	34.4400000000001	1.33105966995117	34.3499999999999	19.1333755209371	34.5699999999997	1.85912138999811	38.54	56.6662689429904	34.5599999999999	3.86441289401773	34.1199999999999	24.8263416369809	34.4499999999998	5.21586749698599	34.98	22.9493577010089
33.6	-2977.53103886907	33.7	2360.02837600597	33.48	5.56446758605489	33.67	-265.912591736083	33.64	-331.084394465961	33.95	-310.378246566074	33.6899999999999	3.64411534098963	34.12	2536.86425654701	34.02	-3.04439352896679	34.0300000000001	-0.337493069991979	33.76	0.659879048953371	34.04	8.02066926394218	33.6499999999999	-0.706869714008462	34.47	15.299846567018	34.1900000000001	0.204219908937375	34.95	4.12332306893859	34.03	28.7423001950629	34.5500000000002	1.15156171193576	34.46	19.0137235629209	34.6700000000001	2.07406412505406	38.7000000000003	56.719371298982	34.6599999999999	4.31395504801912	34.23	24.9514122909886	34.5500000000002	5.20045663904511	35.0799999999999	23.0916067549742
33.7	-2977.91462763803	33.8	2359.71314165499	33.58	5.0281623319961	33.77	-266.123779753002	33.75	-331.434470753038	34.0599999999999	-310.193159398068	33.8	3.53747694998674	34.2900000000001	2538.63300065098	34.17	-3.02727726091234	34.2	-0.510747733073913	33.8599999999999	0.771094643937431	34.2	8.18014877893347	33.76	-0.771061485920654	34.5799999999999	15.3515913509636	34.3000000000002	0.00731438092316239	35.1099999999999	3.78460926503976	34.1300000000001	28.6609246380749	34.6500000000001	0.972063754034025	34.5599999999999	18.8940716059278	34.77	2.28900685999633	38.9299999999998	56.7724736559967	34.7600000000002	4.21056055506597	34.3299999999999	25.0764829449963	34.6500000000001	5.18504578008105	35.25	23.2338558089396
33.81	-2978.2982164071	33.9	2359.39790730299	33.68	4.49185707702782	33.88	-266.334967769012	33.85	-331.784547040002	34.21	-309.985815459982	33.9	3.43083855898385	34.39	2540.40174475506	34.28	-3.01016099297158	34.3200000000001	-0.68400239604216	33.97	0.767627191976317	34.3000000000002	8.47106890796567	33.8599999999999	-0.835253257946533	34.6800000000001	15.5691220489871	34.4000000000001	-0.189591148000545	35.22	3.44589546000407	34.28	29.1903297110139	34.75	1.0310934400195	34.6599999999999	18.7744196489348	34.8699999999999	2.50394959505229	39.0500000000002	56.9456139729709	34.8699999999999	4.10716606199912	34.4299999999998	25.201553599004	34.75	5.16963492100331	35.3899999999999	23.3593319300098
33.91	-2979.500846988	34.01	2359.08267295201	33.78	4.31753036400551	33.98	-266.546155786045	33.95	-332.136755582951	34.3199999999999	-309.778471523032	34	3.32420016798096	34.49	2542.17048885903	34.39	-3.06552724293852	34.4200000000001	-0.857257060033589	34.0699999999999	0.764159738992021	34.4000000000001	8.76198903802106	33.96	-0.483104584986904	34.78	15.7866527459873	34.5	-0.386496676014758	35.3199999999999	3.14716196703557	34.4000000000001	29.7197347840665	34.8600000000001	1.09012312702816	34.7600000000002	18.6547676919417	34.9699999999998	2.71889233101774	39.1599999999999	56.8298965069971	34.9700000000003	4.00377156802278	34.54	25.3266242530117	34.8600000000001	5.15422406306243	35.4899999999998	23.4848080499432
34.01	-2980.70347756902	34.17	2358.43679277696	33.88	4.1432036509832	34.14	-266.667056195047	34.12	-332.488964124991	34.42	-309.571127586082	34.16	3.198007333026	34.59	2543.939232963	34.49	-3.12089349392863	34.5300000000001	-1.13378720504898	34.1800000000001	0.760692287030906	34.51	9.05290916796275	34.0699999999999	-0.130955911913588	34.8800000000001	16.0041834429876	34.6100000000001	-0.370047028013687	35.4300000000001	2.84842847497657	34.5	30.2491398570055	34.96	1.14915281403682	34.8699999999999	19.2015755649209	35.0699999999997	2.92549495804906	39.3400000000001	56.7141790419328	35.0799999999999	3.90037707506963	34.6399999999999	25.1585891779769	34.96	4.96500986298543	35.5999999999999	23.6102841710135
34.13	-2981.90610814902	34.28	2357.79091260099	33.99	3.96887693796089	34.24	-266.787956604048	34.22	-332.841172667941	34.52	-309.363783647996	34.26	3.07181449704785	34.7	2547.42317926502	34.5899999999999	-3.17625974389557	34.63	-1.41031735006436	34.3399999999999	0.646009238948864	34.6100000000001	9.34382929699495	34.21	0.221192761046041	34.99	16.2217141399879	34.71	-0.353597378989434	35.53	2.54969498200808	34.6000000000001	30.8599204870461	35.0599999999999	1.38768045894722	34.9700000000003	19.7483834379	35.1799999999998	3.13209758508037	39.4700000000003	56.5984615769821	35.1799999999998	3.50276014501105	34.7400000000002	24.9905541020325	35.0599999999999	4.77579566302211	35.6999999999998	23.6021598830121
34.23	-2982.72514996108	34.38	2357.14503242491	34.09	3.79455022505226	34.34	-266.69766899704	34.32	-332.843304923017	34.62	-309.341526880075	34.37	2.9456216619792	34.8000000000001	2550.90712556705	34.6899999999999	-3.24874226191696	34.74	-1.68684749507975	34.4400000000001	0.531326190980508	34.71	9.47526991194536	34.3099999999999	0.637533206031549	35.0999999999999	16.2648542749366	34.8100000000002	-0.337147730078868	35.6400000000001	2.25096148994908	34.7	31.470701116973	35.1999999999998	1.62620810397129	35.0799999999999	20.4148432688953	35.29	3.12375747603255	39.5999999999999	56.4827441110083	35.2800000000002	3.10514321404298	34.8400000000001	24.8225190269977	35.1799999999998	4.58658146305879	35.8099999999999	23.5940355950106
34.33	-2983.54419177304	34.49	2356.81438660095	34.25	3.64597355701335	34.45	-266.607381389008	34.42	-332.845437179003	34.73	-309.319270111018	34.4699999999999	2.81942882702424	34.9100000000001	2554.39107186896	34.79	-3.32122477993835	34.84	-1.96337763998145	34.55	0.416643143012152	34.8200000000002	9.60671052791895	34.4200000000001	1.05387365204024	35.25	16.3079944099991	34.9200000000001	-0.320698081054616	35.74	2.29094180201628	34.8100000000002	32.0814817470136	35.3099999999999	1.86473574797219	35.2200000000003	21.0813030989812	35.3899999999999	3.11541736800791	39.7000000000003	56.367026645944	35.4500000000003	2.70752628307491	34.9500000000003	24.8247169770366	35.3000000000002	4.41277812103635	35.9099999999999	23.5859113070092
34.44	-2984.3632335851	34.59	2356.48374077596	34.35	3.49739688897444	34.55	-266.517093782113	34.53	-332.847569433966	34.83	-309.297013342984	34.5699999999999	2.87063622101869	35.01	2556.10627406702	34.9	-3.39370729795974	34.9400000000001	-2.06665312202858	34.6499999999999	0.301960095953291	34.9200000000001	9.73815114195986	34.52	1.47021409702575	35.3600000000001	16.3511345440384	35.0200000000002	-0.146147424061382	35.8399999999999	2.33092211396979	34.9100000000001	32.6922623770542	35.4099999999999	2.10326339299627	35.3400000000001	21.7477629299765	35.5	3.10707725998327	39.8099999999999	56.0781688629959	35.5500000000002	2.41330384506	35.1100000000001	24.8269149279849	35.4000000000001	4.2389747800371	36.02	23.5777870190077
34.54	-2985.18227539603	34.69	2356.15309495199	34.46	3.3488202219587	34.65	-266.426806174081	34.63	-332.849701689952	34.93	-309.274756574041	34.68	2.92184361603631	35.11	2557.82147626496	35.01	-3.46618981598112	35.0500000000001	-2.16992860305254	34.75	0.210782959925382	35.02	9.86959175691027	34.6199999999999	1.88655454201125	35.46	16.1767439819869	35.1200000000001	0.0284032319086691	35.9400000000001	2.37090242694649	35.01	33.0290512370084	35.5100000000002	2.54077758097537	35.4400000000001	22.4142227599486	35.5999999999999	3.09873715207232	39.9099999999999	55.8471780259424	35.6599999999999	2.11908140806827	35.2200000000003	24.8291128780238	35.5	4.06517143801466	36.1199999999999	23.444186609936
34.65	-2986.75754738201	34.79	2355.822449127	34.56	3.37457026705579	34.76	-266.03605638411	34.73	-333.161384460027	35.03	-309.652628016011	34.78	2.97305101003076	35.23	2559.53667846302	35.17	-3.37389087894735	35.2	-2.27320408498599	34.8599999999999	0.11960582401116	35.1200000000001	9.89610512101535	34.72	2.12012886299817	35.5699999999999	16.0023534199354	35.22	0.202953889015589	36.0999999999999	2.55429024002751	35.1100000000001	33.3658400970762	35.6199999999999	2.97829176895448	35.54	23.0581668719196	35.6999999999998	3.09039704404768	40.0300000000002	55.6161871879794	35.7600000000002	1.82485897005336	35.3299999999999	24.9993459050302	35.6100000000001	3.8913680970154	36.25	23.3105862020011
34.75	-2988.33281936709	34.89	2355.98040185994	34.67	3.40032031306237	34.86	-265.645306593001	34.84	-333.473067231012	35.14	-310.03049945798	34.89	3.15045124102653	35.35	2561.25188066096	35.29	-3.28159194293676	35.3200000000001	-2.47377320306441	34.96	0.0284286879832507	35.22	9.92261848500675	34.8199999999999	2.3537031830756	35.6700000000001	15.8279628569744	35.3300000000002	0.361054895961388	36.2	2.73767805299485	35.27	33.7026289570304	35.7199999999998	3.41580595693358	35.6500000000001	23.7021109849138	35.8099999999999	2.87546028607721	40.1500000000001	55.385196350926	35.8600000000001	1.53063653203844	35.4299999999998	25.1695789310133	35.71	3.69190035803513	36.3699999999999	23.1008590529882
34.85	-2989.90809135205	35	2356.13835459196	34.77	3.42607035804576	34.96	-265.254556802006	34.94	-333.784750001996	35.3099999999999	-310.430627667984	34.99	3.32785147099912	35.45	2564.42522926102	35.39	-3.18929300692616	35.4200000000001	-2.67434232000596	35.0599999999999	0.0519345999236975	35.3300000000002	9.81769123393406	34.9200000000001	2.58727750406251	35.78	16.2282234849727	35.4300000000001	0.519155903930368	36.3	2.92106586596219	35.3700000000001	33.4286371860344	35.8299999999999	3.6147925000023	35.75	24.3460550969985	35.9099999999999	2.66052352799306	40.29	55.1542055139862	35.9700000000003	1.4862627859884	35.5300000000002	25.3398119569965	35.8099999999999	3.49243261905485	36.48	22.8911319049985
34.96	-2990.66432152506	35.1	2356.29630732399	34.88	3.39570421306234	35.07	-264.863807012034	35.04	-334.094300516995	35.41	-310.830755877987	35.16	3.50525170097171	35.5500000000001	2567.59857786005	35.5	-3.02451155198469	35.5300000000001	-2.8749114379707	35.1600000000001	0.0754405119778312	35.4300000000001	9.71276398195187	35.03	2.40451137904074	35.8800000000001	16.6284841119477	35.5400000000002	0.677256912013036	36.4000000000001	3.06447336595284	35.48	33.1546454160616	35.9299999999998	3.81377904295732	35.8499999999999	24.9899992089695	36.0099999999998	2.44558676899942	40.4000000000001	55.2120724589713	36.0700000000002	1.44188904005205	35.6300000000001	25.5100449829797	35.9099999999999	3.29296488098407	36.5799999999999	22.6814047570088
35.09	-2991.42055169807	35.27	2356.784905881	34.98	3.36533806796524	35.23	-264.563344829071	35.15	-334.403851031993	35.52	-311.23088408799	35.27	3.68265193105799	35.6600000000001	2570.77192646	35.5999999999999	-2.85973009795271	35.6400000000001	-2.97220507400198	35.26	0.0989464240319649	35.53	9.60783673099286	35.1299999999999	2.22174525401897	35.98	17.0287447390365	35.6400000000001	0.835357918958834	36.51	3.20788086696666	35.5800000000002	32.8806536450656	36.0300000000002	4.01276558602603	35.96	24.9674834909683	36.1199999999999	2.2389901190536	40.5300000000002	55.3352043159521	36.1700000000001	1.39751529309251	35.73	25.5060559629783	36.02	3.26730048402624	36.6799999999998	22.471677609019
35.2	-2992.17678187199	35.37	2357.27350443801	35.09	3.33497192195864	35.34	-264.262882645085	35.26	-334.713401546992	35.62	-311.631012299017	35.37	3.8905102900344	35.77	2572.23007286098	35.7099999999999	-2.69494864392072	35.74	-3.06949871003326	35.3599999999999	0.122452335972412	35.6400000000001	9.50290947992016	35.23	2.0389791289972	36.0799999999999	17.4290053660116	35.75	0.969171991982876	36.6099999999999	3.35128836798049	35.6800000000001	32.6066618749792	36.1399999999999	4.21175212898106	36.0599999999999	24.9449677729672	36.25	2.03239346899409	40.6500000000001	55.4583361729328	36.27	1.6473639840342	35.8299999999999	25.502066944	36.1300000000001	3.24163608604522	36.7799999999997	22.3955508689642
35.3	-2992.933012045	35.47	2357.762102994	35.25	3.30460577697522	35.44	-263.962420462008	35.37	-335.022952061991	35.72	-311.937650840036	35.4699999999999	4.09836865003399	35.87	2573.68821926298	35.8099999999999	-2.65941864893193	35.84	-3.16679234504136	35.47	-0.111692022983334	35.74	9.39798222896115	35.3399999999999	1.85621300499861	36.24	18.0036565559476	35.8500000000001	1.10298606591641	36.71	3.49469586797113	35.78	32.4330553770551	36.25	4.52761981694039	36.23	24.922452054966	36.3699999999999	1.82579681904826	40.7800000000002	55.5814680309368	36.3899999999999	1.89721267599907	35.9400000000001	25.4980779239986	36.25	3.2159716889737	36.8799999999997	22.319424129023
35.4	-2993.92751143409	35.57	2358.25070155101	35.36	3.24848958598523	35.54	-264.151043656057	35.47	-334.771773756984	35.83	-312.244289382079	35.5699999999999	4.3062270090104	35.97	2575.14636566395	35.91	-2.62388865394314	35.9400000000001	-3.26408598107264	35.5699999999999	-0.345836382052767	35.8400000000001	9.37453975598146	35.4400000000001	1.40591324600337	36.3499999999999	18.5783077459973	35.95	1.23680013894045	36.8199999999999	3.53372663994378	35.8900000000001	32.2594488779941	36.3699999999999	4.84348750399022	36.3400000000001	24.4581485059143	36.48	1.76512440202714	40.8899999999999	55.7045998879175	36.4900000000002	2.14706136705445	36.04	25.323855878014	36.3600000000001	3.19030729201586	36.98	22.2432973899913
35.5	-2994.92201082205	35.67	2358.61398769293	35.46	3.19237339499523	35.65	-264.339666850105	35.58	-334.520595451977	35.93	-312.550927922985	35.68	4.3366851390374	36.08	2576.60451206596	36.02	-2.58835865997753	36.0500000000001	-3.12415043106284	35.6700000000001	-0.579980742031694	35.9400000000001	9.35109728391126	35.54	0.955613488031304	36.45	19.1529589350239	36.0600000000002	1.21251320399551	36.9200000000001	3.57275741100693	35.99	32.0858423800701	36.4699999999998	5.15935519104005	36.4400000000001	23.9938449569763	36.5799999999999	1.70445198500602	40.9900000000002	55.8277317448983	36.5900000000001	2.39691005799614	36.1500000000001	25.1496338330526	36.4700000000003	3.58596815408418	37.0899999999997	22.1671706499365
35.61	-2995.91651021001	35.78	2358.97727383497	35.56	3.13625720400523	35.75	-264.528290043017	35.68	-334.269417145947	36.03	-312.857566465027	35.78	4.36714326804122	36.1900000000001	2579.77480007196	36.18	-2.55282866498874	36.2	-2.98421488105305	35.77	-0.837631012018392	36.04	9.32765481093156	35.6399999999999	0.505313729036061	36.55	19.2550185689697	36.2	1.18822626996007	37.02	3.6117881819564	36.1000000000001	32.1862276520051	36.5799999999999	5.27623633604435	36.54	23.5295414079246	36.6799999999998	1.64377956798489	41.0999999999999	55.8929966570076	36.7000000000003	2.4841785790386	36.2600000000002	24.975411787068	36.5700000000002	3.98162901501564	37.25	22.3621176379538
35.71	-2996.15477942507	35.89	2359.340559977	35.67	3.18149890506447	35.85	-265.01737542003	35.78	-333.708688325942	36.13	-312.764076796043	35.88	4.39760139704504	36.3100000000001	2582.94508807796	36.3099999999999	-2.68208012494142	36.3200000000001	-2.84427933104325	35.8799999999999	-1.09528128302827	36.1900000000001	9.40913958993406	35.75	0.237780096085771	36.6500000000001	19.3570782020061	36.3000000000002	1.16393933501513	37.1900000000001	3.50741145200573	36.2	32.2866129230306	36.6799999999998	5.39311748002547	36.6399999999999	23.0877535769878	36.7799999999997	1.58310715005427	41.2000000000003	55.9582615690033	36.8000000000002	2.57144710008106	36.3600000000001	24.8011897410834	36.6700000000001	4.37728987708397	37.3699999999999	22.5570646269944
35.81	-2996.39304864002	35.99	2359.21524756202	35.77	3.22674060703321	35.95	-265.506460797042	35.88	-333.147959505936	36.3099999999999	-312.670587128082	35.99	4.42805952695835	36.4100000000001	2586.11537608306	36.41	-2.81133158398461	36.4200000000001	-2.60705014500218	35.98	-1.35293155403815	36.3000000000002	9.49062436893655	35.8499999999999	-0.0297535380013869	36.76	19.4591378350424	36.4100000000001	1.13965240097968	37.29	3.40303472194137	36.3100000000002	32.3869981959888	36.79	5.50999862400658	36.75	22.6459657459372	36.8899999999999	1.72903138297897	41.4099999999999	56.0758081569475	36.9000000000001	2.65871562100983	36.4700000000003	24.4347188610163	36.77	4.79861513599644	37.4699999999998	22.8281383549529
35.91	-2996.63131785508	36.09	2359.08993514693	35.88	3.27198230797876	36.06	-265.995546174054	35.99	-332.587230685022	36.41	-312.577097458984	36.15	4.49903617698055	36.51	2587.82751768797	36.51	-2.94058304393729	36.5200000000001	-2.36982095805161	36.0799999999999	-1.61058182504803	36.4000000000001	9.57210914691586	35.95	-0.297287171974858	36.8600000000001	18.9865462789385	36.51	0.740170773951832	37.4000000000001	3.29865799301388	36.45	32.1893691759669	36.8899999999999	5.62687976901088	36.8499999999999	22.2041779150004	36.9899999999998	1.87495561601736	41.5799999999999	56.1933547459148	37.0100000000002	2.49613545099692	36.5700000000002	24.068247981063	36.8800000000001	5.2199403950226	37.5699999999997	23.0992120830251
36.02	-2996.86958707002	36.25	2358.96462273195	35.98	3.373340200028	36.16	-266.297435810088	36.12	-332.026501865016	36.52	-312.302715048077	36.26	4.57001282597957	36.61	2589.53965929197	36.62	-2.73268070498034	36.62	-2.13259177201053	36.1900000000001	-1.65713218405017	36.5	9.65359392591836	36.0599999999999	-0.564820804925148	36.96	18.5139547229483	36.6200000000001	0.34068914794716	37.5	3.19428126294952	36.55	31.9917401569683	36.9900000000002	5.74313840002105	36.96	21.7623900839499	37.0999999999999	2.02087984905575	41.6799999999998	56.3109013339727	37.1100000000001	2.33355528007451	36.6700000000001	23.701777100996	36.98	5.64126565404877	37.6699999999996	23.3702858109837
36.12	-2997.99617527708	36.36	2358.97518693992	36.08	3.47469809298673	36.27	-266.5993254451	36.27	-331.85278470296	36.62	-312.028332636032	36.36	4.64098947600178	36.72	2591.251800897	36.7199999999999	-2.5247783659097	36.73	-1.77773068003262	36.3399999999999	-1.70368254305231	36.6000000000001	9.42672540202238	36.21	-0.457308624959296	37.0699999999999	18.0413631659349	36.72	-0.0587924790806937	37.5999999999999	3.35649731698595	36.6600000000001	31.7941111379696	37.0999999999999	5.85939703194072	37.0599999999999	21.2904721529412	37.2399999999998	2.14267220201236	41.79	56.3631830109443	37.21	2.17097511006159	36.7800000000002	23.5095282670272	37.1399999999999	5.61108855697512	37.77	23.6413595389422
36.22	-2999.12276348402	36.46	2358.98575114697	36.25	3.57605598503596	36.37	-266.90121508102	36.37	-331.679067541018	36.72	-311.753950225011	36.4599999999999	4.68150799599698	36.8200000000001	2592.963942501	36.8199999999999	-2.31687602797592	36.83	-1.42286958805471	36.45	-1.75023290205445	36.71	9.19985687801272	36.3199999999999	-0.349796444993444	37.1700000000001	17.5687716099446	36.8200000000002	-0.433987171049921	37.7	3.5187133699992	36.76	31.5964821189709	37.21	5.97565566295089	37.2200000000003	20.8185542229558	37.3699999999999	2.26446455508267	41.8899999999999	56.4154646870065	37.3499999999999	2.00839494004867	36.8800000000001	23.3172794330585	37.25	5.58091146103834	37.8799999999997	23.831605367036
36.33	-3000.24935169006	36.56	2358.99631535494	36.35	3.49652959698687	36.48	-267.203104717055	36.48	-331.505350378961	36.8199999999999	-311.573057482065	36.5699999999999	4.72202651599218	36.9300000000001	2596.10597226504	36.92	-1.9797222289526	36.9400000000001	-1.06800849505362	36.55	-1.53913299004671	36.8100000000002	8.97298835491256	36.4200000000001	-0.242284265937087	37.28	17.1835577920092	36.9200000000001	-0.809181863019148	37.8	3.68092942403564	36.8700000000001	31.2984678270141	37.3299999999999	5.97503314997994	37.3400000000001	20.3466362929703	37.4699999999998	2.38625690803929	42.02	56.3165785849833	37.4700000000003	1.87643920503433	36.9900000000002	23.1250305980666	37.3499999999999	5.55073436407838	37.98	24.0218511950161
36.43	-3001.13767068206	36.66	2359.00687956291	36.46	3.41700320802829	36.58	-267.015908976077	36.58	-331.892362037934	36.93	-311.392164740028	36.67	4.76254503701057	37.0300000000001	2599.24800202896	37.02	-1.64256843095245	37.0400000000001	-0.713147403075709	36.6499999999999	-1.32803307803897	36.9200000000001	8.66463505201409	36.52	0.132761548002236	37.4000000000001	16.7983439739601	37.0300000000002	-1.18437655498838	37.9100000000001	3.94752220699957	36.97	31.0004535359667	37.4400000000001	5.97441063700899	37.4400000000001	20.3165061939217	37.5699999999997	2.3621250280712	42.1300000000001	56.21769248296	37.5700000000002	1.74448347104317	37.1100000000001	22.9327817639842	37.46	5.52055726802791	38.0799999999999	24.2120970229962
36.53	-3002.02598967303	36.77	2359.14275618495	36.56	3.33747681895602	36.68	-266.8287132351	36.68	-332.279373695997	37.03	-311.211271997081	36.77	4.45931040906089	37.1900000000001	2602.39003179299	37.17	-1.30541463295231	37.2	-0.59551549702519	36.75	-1.11693316603123	37.02	8.35628174900194	36.6199999999999	0.507807362055246	37.5	16.4131301560246	37.2	-1.55957124707129	38.01	4.21411499098667	37.0800000000002	30.702439245033	37.54	5.97378812403804	37.54	20.2863760939636	37.6799999999998	2.33799314901262	42.3000000000002	56.11880638196	37.6700000000001	1.61252773602882	37.25	23.011557003997	37.5599999999999	5.06905491306497	38.1799999999998	24.4023428519995
36.63	-3002.91430866503	36.87	2359.27863280699	36.66	3.25795042999744	36.79	-266.641517495032	36.79	-332.666385354969	37.13	-311.030379254021	36.87	4.15607578099753	37.2900000000001	2603.819919952	37.28	-1.12828406599874	37.3000000000001	-0.47788359097467	36.8599999999999	-0.905833254023491	37.1300000000001	8.04792844701296	36.73	0.882853175085074	37.5999999999999	16.5005078939657	37.3000000000002	-1.43088551999426	38.1199999999999	4.4807077739506	37.1800000000001	30.4450261800184	37.6500000000001	5.9731656109534	37.6399999999999	20.2562459949149	37.7799999999997	2.31386126904454	42.4099999999999	56.0199202799367	37.7800000000002	1.64315217205058	37.3600000000001	23.0903322450331	37.6599999999999	4.61755255798835	38.2799999999997	24.3215149509979
36.74	-3003.80262765702	36.97	2359.41450942994	36.76	3.07706614898962	36.89	-266.454321753031	36.89	-333.053397013032	37.3099999999999	-310.830580282072	36.98	3.85284115395734	37.39	2605.24980811203	37.39	-0.951153499954671	37.4100000000001	-0.360251685037838	36.96	-1.03323233997799	37.23	7.8665597119425	36.8299999999999	1.2578989890244	37.71	16.5878856320205	37.4000000000001	-1.30219979303092	38.24	4.74730055793771	37.3100000000002	30.187613116027	37.75	5.60794342300142	37.7400000000002	20.633416420992	37.8899999999999	2.28972938907646	42.5100000000002	55.9210341779135	37.8800000000001	1.67377660807233	37.46	23.169107485046	37.7600000000002	4.16605020200223	38.48	24.2406870510194
36.84	-3004.690946648	37.08	2358.89867610001	36.86	2.8961818679818	36.99	-266.292492213097	36.99	-333.222264059032	37.41	-310.630781308987	37.0799999999999	3.54960652600766	37.5	2606.67969627104	37.49	-0.774022933910601	37.51	-0.605339071057642	37.0599999999999	-1.16063142502298	37.3400000000001	7.68519097698572	36.9300000000001	1.57130218599377	37.8099999999999	16.6752633699616	37.51	-1.17351406709076	38.3499999999999	4.66834291103169	37.4300000000001	29.9302000510124	37.8499999999999	5.24272123595892	37.8400000000001	21.0105868469554	37.9899999999998	2.62525123605428	42.6199999999999	55.7698663989186	37.98	1.7044010430709	37.5599999999999	23.4401315590276	37.8699999999999	3.71454784703928	38.5899999999997	23.8251874740172
36.94	-3006.03296969302	37.18	2358.38284276895	36.97	2.71529758697397	37.13	-266.130662672026	37.14	-333.391131105031	37.51	-310.430982336015	37.24	3.20585337806278	37.6	2609.47303960904	37.5899999999999	-0.596892366957036	37.61	-0.850426457077447	37.1600000000001	-1.28803051097748	37.4400000000001	7.50382224293844	37.03	1.88470538398633	37.9200000000001	16.7626411080164	37.6100000000001	-0.66963364804451	38.45	4.58938526401198	37.53	29.9708012770452	37.96	4.87749904800694	37.9500000000003	21.3877572718957	38.0899999999997	2.96077308405529	42.73	55.6186986209468	38.0799999999999	1.73502547909266	37.6599999999999	23.7111556340324	37.9700000000003	3.1139108169782	38.6899999999996	23.4096878959917
37.1	-3007.37499273703	37.29	2357.86700943902	37.07	2.53441330596615	37.24	-266.15602887307	37.25	-333.559998151031	37.61	-310.412076107013	37.3399999999999	2.86210023000422	37.7	2612.26638294602	37.6999999999999	-0.75691559891311	37.72	-1.09551384400675	37.26	-1.62652950803022	37.5500000000002	7.32245350798166	37.1299999999999	2.19810858106939	38.02	16.6874675650206	37.71	-0.165753228998256	38.55	4.51042761699227	37.6400000000001	30.011402503078	38.0599999999999	4.51289937200272	38.0500000000002	21.7649276979728	38.25	3.29629493103312	42.8299999999999	55.3257455119365	38.1799999999998	1.47890679102147	37.77	23.982179708014	38.1500000000001	2.51327378600763	38.79	22.9941883179663
37.2	-3007.82869678903	37.39	2357.21529948694	37.17	2.60107369103935	37.34	-266.18139507309	37.35	-333.341853538968	37.72	-310.393169876988	37.4399999999999	2.51834708205934	37.8100000000001	2615.05972628299	37.8	-0.916938830982872	37.8200000000001	-1.45823313607707	37.3699999999999	-1.96502850599245	37.6500000000001	7.44943807592335	37.3	2.13646596500894	38.1200000000001	16.6122940210016	37.8100000000002	0.338127189934312	38.6500000000001	4.16487718598546	37.74	30.0520037300203	38.1999999999998	4.14829969702168	38.1500000000001	22.1722282229848	38.4200000000001	3.65594865797902	42.96	55.0327924029261	38.3400000000001	1.22278810306398	37.8699999999999	24.2532037830188	38.2800000000002	2.36413911102318	38.8999999999996	22.578688740964
37.31	-3008.28240084206	37.49	2356.56358953395	37.28	2.66773407599885	37.44	-266.20676127402	37.45	-333.123708925996	37.8199999999999	-310.374263647077	37.55	2.29885990199818	37.9100000000001	2617.85306962099	37.9	-1.07696206293895	37.9200000000001	-1.82095242905689	37.47	-2.30352750304519	37.75	7.57642264397873	37.3999999999999	2.07482334906217	38.26	16.5371204780058	37.9200000000001	0.842007607957385	38.76	3.81932675600183	37.8400000000001	30.092604956053	38.3299999999999	3.78370002204065	38.2600000000002	22.5795287479968	38.52	4.01560238503862	43.0599999999999	54.7398392939158	38.4700000000003	0.966669414083299	37.98	24.4378282300204	38.3800000000001	2.21500443501554	39	22.2440170630307
37.41	-3008.73610489509	37.59	2355.91187958096	37.38	2.91527874196618	37.54	-266.232127474041	37.56	-332.905564313023	37.93	-310.678736237037	37.65	2.07937272102754	38.02	2619.21652479896	38	-1.10228419396208	38.0200000000001	-2.18367172101352	37.5699999999999	-2.64202649998424	37.8600000000001	7.70340721192042	37.5	2.01318073300172	38.47	16.3745691959321	38.0200000000002	0.993142088987042	38.8599999999999	3.47377632499501	37.9400000000001	30.0338798759867	38.4400000000001	3.41910034694592	38.4500000000003	23.0588919629326	38.6300000000001	4.37525611198453	43.1599999999999	54.5980539629909	38.5700000000002	0.679926289990362	38.1100000000001	24.6224526780452	38.48	2.06586976003109	39.1099999999997	21.9093453849837
37.51	-3009.18980894801	37.69	2355.26016962899	37.48	3.16282340804719	37.65	-266.257493674061	37.66	-332.939620754019	38.03	-310.98320882802	37.75	1.85988554005689	38.12	2620.57997997704	38.11	-1.12760632498521	38.12	-2.54639101399334	37.6800000000001	-2.41920797498096	37.96	7.8303917799758	37.5999999999999	1.95153811705495	38.5699999999999	16.212017913972	38.1200000000001	1.14427656899352	38.96	3.12822589501138	38.05	29.9751547960341	38.54	3.2697392909995	38.5599999999999	23.5382551779821	38.73	4.58201431297312	43.3299999999999	54.4562686329755	38.6700000000001	0.393183166011113	38.25	24.80707712607	38.5799999999999	1.91673508504664	39.2599999999998	21.5746737079598
37.62	-3009.9308054721	37.8	2354.608459676	37.58	3.41036807401451	37.75	-266.510575130042	37.76	-332.973677193991	38.13	-311.287681419003	37.8499999999999	1.98415150805431	38.22	2621.943435155	38.29	-1.15292845589465	38.23	-2.78491890003352	37.78	-2.19638944906819	38.0700000000002	8.25307782599793	37.7	1.57993996003825	38.6700000000001	16.0494666330351	38.22	1.29541104899999	39.1099999999999	2.92799358601314	38.1500000000001	29.9164297169909	38.6500000000001	3.12037823493938	38.6599999999999	24.0176183939411	38.8399999999997	4.78877251407539	43.4500000000003	54.3144833019369	38.77	0.106440042031863	38.3499999999999	24.7206774989763	38.6799999999998	2.2786695750483	39.3599999999997	21.2264509909801
37.72	-3010.67180199709	37.9	2354.34309493598	37.69	3.65791273895866	37.86	-266.763656585113	37.87	-333.007733634986	38.24	-311.592154009077	37.9599999999999	2.10841747502855	38.4	2624.73190586104	38.4	-1.01822735496171	38.36	-3.02344678698319	37.8799999999999	-1.97357092406492	38.2	8.67576387292957	37.8099999999999	1.20834180302154	38.77	16.1694223879749	38.3400000000001	0.942665110983398	39.21	2.72776127701491	38.27	29.8171034099823	38.75	2.97101717796977	38.7600000000002	24.4969816089906	38.9400000000001	4.99553071506398	43.5799999999999	54.3747395070113	38.8800000000001	0.320968367987007	38.4500000000003	24.6342778719963	38.7800000000002	2.64060406607314	39.4699999999998	20.8782282740003
37.82	-3011.41279852209	38	2354.07773019699	37.79	3.90545740503967	37.96	-267.01673804007	37.97	-333.041790074958	38.36	-311.915532829062	38.0599999999999	2.23268344302596	38.5	2627.52037656696	38.5	-0.883526253915079	38.46	-3.26197467404654	37.99	-1.41225340098572	38.3200000000002	8.97146535191951	37.9099999999999	0.836743644981652	38.8800000000001	16.2893781430284	38.4400000000001	0.589919172966802	39.3099999999999	2.52752896801667	38.3900000000001	29.7177771039969	38.8600000000001	3.18625579700438	38.8699999999999	24.5690442989144	39.04	5.20228891605257	43.6900000000001	54.4349957119721	38.98	0.535496693032655	38.5599999999999	24.5478782460395	38.8899999999999	3.00253855698429	39.5699999999997	20.5300055570206
37.92	-3012.15379504606	38.1	2354.46407540894	37.89	4.26959414301109	38.06	-267.244453295007	38.11	-333.293991128016	38.47	-312.23891165007	38.16	2.3569494100002	38.61	2630.308847273	38.5999999999999	-0.748825152982135	38.5600000000001	-3.13778326801639	38.0899999999999	-0.850935878020209	38.4200000000001	9.26716683090945	38.01	0.5267881040254	38.98	16.4093338979683	38.5400000000002	0.237173233927024	39.4100000000001	2.67284708900206	38.49	29.6184507980115	38.96	3.40149441603899	38.9700000000003	24.6411069889518	39.1399999999999	5.04939338998156	43.79	54.4952519169328	39.0799999999999	0.750025018987799	38.6599999999999	24.5469485130343	38.9900000000002	3.36447304698595	39.6699999999996	20.5164545179741
38.02	-3012.44108751803	38.27	2354.85042062192	37.99	4.63373087995933	38.17	-267.472168550057	38.34	-333.546192180961	38.5699999999999	-312.562290470055	38.28	2.10146801202882	38.71	2631.73386280096	38.7099999999999	-0.614124051935505	38.6700000000001	-3.01359186300942	38.26	-0.289618355054699	38.53	9.56286831001307	38.1199999999999	0.216832563069147	39.0799999999999	16.5292896530218	38.6500000000001	-0.115572704089573	39.51	2.81816521101064	38.6000000000001	29.5191244920261	39.0599999999999	3.61673303393673	39.0700000000002	24.7131696789893	39.25	4.89649786300106	43.8899999999999	54.5555081209841	39.1900000000001	0.964553344033448	38.7600000000002	24.546018780029	39.1399999999999	3.87554221299524	39.7799999999997	20.5029034780182
38.13	-3012.72837998999	38.38	2355.236765835	38.09	4.99786761702126	38.29	-267.699883805108	38.44	-333.883521774965	38.67	-313.094851490064	38.38	1.84598661496693	38.8200000000001	2633.15887832903	38.8099999999999	-0.300829208981668	38.7700000000001	-2.88940045697927	38.3799999999999	0.271699168024497	38.6300000000001	9.85856978900301	38.22	-0.0931229780007925	39.25	16.8117966890122	38.75	-0.281951830061189	39.6199999999999	2.96348333199603	38.7	29.448148909978	39.1999999999998	3.8022707909704	39.2200000000003	24.394790676979	39.3600000000001	4.74360233704374	43.9900000000002	54.7575496569834	39.3499999999999	1.46582479305835	38.8699999999999	24.5450890470238	39.25	4.38661137900453	39.8799999999997	20.4893524389718
38.29	-3013.01567246207	38.48	2355.62311104798	38.2	5.11445968902535	38.39	-267.927599060044	38.54	-334.220851368968	38.77	-313.627412510073	38.48	1.59050521699555	38.9200000000001	2634.58389385698	38.92	0.0124656340858564	38.87	-2.76520905106281	38.49	0.305067100953238	38.73	9.69310934999612	38.3199999999999	-0.403078518957045	39.3499999999999	17.0943037260258	38.8500000000001	-0.448330956032805	39.72	3.10880145400461	38.8100000000002	29.3771733270205	39.3000000000002	3.98780854800407	39.3200000000002	24.0764116749688	39.46	4.68379727601587	44.0900000000001	54.9595911919596	39.4500000000003	1.96709624299274	38.9700000000003	24.5441593140185	39.3499999999999	4.89768054501383	39.98	20.475801400039
38.4	-3014.15593915101	38.58	2355.636720603	38.3	5.23105176000627	38.5	-268.255978854086	38.64	-334.558180963995	38.87	-314.159973530082	38.5899999999999	1.21075785204994	39.0300000000001	2636.00890938505	39.02	0.325760477039694	38.98	-2.68603293704928	38.5899999999999	0.338435033995665	38.8400000000001	9.52764890996605	38.4300000000001	-0.346572319017469	39.46	17.3174235740134	38.96	-0.614710081094927	39.8299999999999	3.1224401319605	38.9100000000001	29.306197744063	39.4000000000001	4.17334630401456	39.4200000000001	23.7580326739817	39.5599999999999	4.62399221498799	44.2000000000003	55.1616327269358	39.5599999999999	2.46836769201764	39.1199999999999	24.6296292079933	39.4499999999998	5.60813837000751	40.0799999999999	20.6574753949553
38.5	-3015.29620584006	38.69	2355.65033015894	38.4	5.34764383201036	38.6	-268.584358648013	38.74	-334.895510557999	38.97	-314.369155729992	38.6899999999999	0.831010486990635	39.1900000000001	2638.60876484603	39.17	0.504354219060588	39.08	-2.60685682201256	38.7	0.371802966924406	38.9400000000001	9.36218847095915	38.53	-0.290066118964205	39.5599999999999	17.5405434220011	39.0600000000002	-0.428343268026765	39.9300000000001	3.13607881003009	39.01	29.3345484680003	39.5	4.35888406093454	39.52	23.367590981934	39.6599999999999	4.56418715407381	44.3000000000002	55.5273747060028	39.6599999999999	2.91976008907113	39.23	24.7150991020817	39.5500000000002	6.31859619500119	40.2599999999998	20.8391493899853
38.6	-3016.43647252808	38.79	2355.66393971499	38.5	5.46423590299128	38.7	-268.912738442054	38.84	-334.980639098944	39.08	-314.578337930016	38.79	0.45126312204502	39.2900000000001	2641.20862030802	39.27	0.6829479600583	39.2	-2.52768070799902	38.8	-0.156146624021858	39.04	9.19672803092908	38.6399999999999	-0.233559918001447	39.6600000000001	17.7636632710119	39.1900000000001	-0.241976456095472	40.04	3.14971748900916	39.1100000000001	29.3628991910282	39.6100000000001	4.32918319802411	39.6300000000001	22.9771492909094	39.77	4.65727761900325	44.4099999999999	55.8931166839329	39.7600000000002	3.37115248601094	39.3299999999999	24.8005689960564	39.6500000000001	7.02905401999487	40.3599999999997	21.0208233850153
38.7	-3017.28944674505	38.89	2355.67754927001	38.61	5.47017747499012	38.81	-269.013402982068	38.95	-335.065767640003	39.21	-314.787520129016	38.89	0.0715157569857183	39.39	2643.80847577002	39.38	0.861541702079194	39.3	-2.57269599899246	38.8999999999999	-0.684096214058627	39.1900000000001	8.73556611293225	38.74	0.132901823008069	39.76	17.9867831189995	39.2900000000002	-0.0556096430273101	40.26	2.88635860204067	39.29	29.3912499140561	39.71	4.29948233602317	39.73	22.5867075989754	39.8699999999999	4.75036808404639	44.5100000000002	56.258858663	39.8600000000001	3.82254488306444	39.4400000000001	24.7895400000289	39.7600000000002	7.22844268000244	40.4699999999998	21.2160484200012
38.81	-3018.14242096202	39	2355.30481361297	38.71	5.47611904698897	38.91	-269.114067521059	39.1	-335.150896180949	39.3099999999999	-314.99670232904	38.99	0.0616650920619577	39.5	2644.98331570405	39.48	0.808534795055493	39.4100000000001	-2.61771128998589	39.01	-1.21204580398171	39.3000000000002	8.27440419391223	38.8399999999999	0.499363564017585	39.8700000000001	17.9273959309967	39.4000000000001	0.130757169927165	40.3699999999999	2.75467915901118	39.3900000000001	29.4196006379934	39.8099999999999	4.26978147402224	39.8299999999999	22.1962659069277	39.98	4.84345854897583	44.6300000000001	56.422559105954	39.96	3.77266583109304	39.54	24.7785110040013	39.8600000000001	7.42783133898683	40.5699999999997	21.411273453964
38.91	-3018.99539517808	39.1	2354.93207795594	38.81	5.48206061898782	39.01	-269.21473206005	39.21	-334.978278237941	39.41	-315.135298076029	39.15	0.0518144270245102	39.6	2646.15815563798	39.5799999999999	0.755527887008611	39.51	-2.66272658097932	39.1099999999999	-1.73999539401848	39.4000000000001	7.81324227500591	38.9400000000001	0.865825306050283	39.97	17.8680087419707	39.5	0.0970299159916976	40.47	2.62299971598168	39.49	29.3375669160696	39.9099999999999	4.2400806120213	39.9400000000001	21.8058242159032	40.0799999999999	4.93654901401897	44.7400000000002	56.5862595489079	40.0700000000002	3.72278677900795	39.6399999999999	24.7674820070642	39.96	7.62721999808491	40.6699999999996	21.6064984889499
39.01	-3019.84836939505	39.2	2354.55934229901	38.91	5.37141011898257	39.13	-269.315396600064	39.31	-334.805660294023	39.52	-315.273893823019	39.25	0.0419637619870628	39.7	2647.33299557201	39.6899999999999	0.702520980098598	39.6100000000001	-2.70774187197276	39.26	-1.79908906704895	39.51	7.67009136893648	39.05	1.2322870470598	40.0699999999999	17.8086215539679	39.6000000000001	0.0633026619425436	40.5699999999999	2.35982674200841	39.5900000000001	29.2555331940321	40.02	4.23519833998398	40.04	21.5089574729745	40.2399999999998	5.08360479500425	44.8499999999999	56.7499599919756	40.1700000000001	3.67290772601336	39.75	24.670983117062	40.0700000000002	7.6993796279794	40.7799999999997	21.8017235230263
39.11	-3021.34454790303	39.31	2354.11928363897	39.02	5.2607596200005	39.24	-269.005224583111	39.41	-334.633042351015	39.62	-315.412489570008	39.3499999999999	0.411860462008917	39.8100000000001	2649.39093463397	39.79	0.649514073074897	39.71	-2.81123820707307	39.3599999999999	-1.85818273996574	39.6100000000001	7.52694046298075	39.21	1.83861797108875	40.1700000000001	17.7492343659651	39.71	0.0295754069838949	40.6800000000001	2.09665376803514	39.6900000000001	29.1734994730177	40.1199999999999	4.23031606896984	40.1399999999999	21.2120907299322	40.3399999999997	5.23066057508004	45.2800000000002	56.835650010953	40.27	3.62302867404196	39.8499999999999	24.5744842270597	40.1799999999998	7.77153925901075	40.8799999999997	22.3285998180245
39.21	-3022.840726411	39.41	2353.67922497994	39.16	5.15010911999525	39.34	-268.695052566045	39.51	-334.375295866039	39.72	-315.341903117087	39.4599999999999	0.781757163053953	39.9100000000001	2651.44887369502	39.89	0.417913424030303	39.8199999999999	-2.9147345420597	39.46	-1.91727641197303	39.71	7.38378955691132	39.3099999999999	2.4449488960272	40.28	17.5230079699986	39.8100000000002	-0.190518660019734	40.78	1.83348079394818	39.8	29.063115028066	40.2400000000002	4.25513465995664	40.25	21.3056656789377	40.4400000000001	5.37771635606532	45.46	56.9213400299304	40.3899999999999	3.30241877202297	39.9500000000003	24.4779853370574	40.29	7.84369888901892	40.98	22.8554761130226
39.32	-3024.3369049191	39.51	2353.23916632001	39.26	5.03945862101318	39.44	-268.384880549092	39.62	-334.117549381972	39.8199999999999	-315.271316665076	39.5599999999999	1.15165386296212	40.02	2653.50681275606	40	0.186312775099395	39.9200000000001	-3.01823087704634	39.5699999999999	-1.44842049496674	39.8100000000002	7.70180056895242	39.4099999999999	3.05127982005615	40.3800000000001	17.2967815749416	39.9100000000001	-0.410612727023363	40.8799999999999	1.70198726198123	39.9000000000001	28.9527305830006	40.3400000000001	4.27995325003394	40.3499999999999	21.3992406279431	40.5499999999997	5.43168167098429	45.6500000000001	57.0070300489078	40.5	2.98180887000399	40.1199999999999	24.3814864460319	40.3899999999999	7.9158585190271	41.0899999999997	23.3823524069976
39.42	-3024.98010921101	39.61	2353.17184331791	39.36	5.05255467396637	39.54	-267.974043993036	39.73	-333.859802896995	39.93	-315.200730212041	39.66	1.52155056298398	40.12	2655.56475181802	40.0999999999999	-0.045287873945199	40.02	-3.07671192103953	39.6700000000001	-0.979564577050951	39.9100000000001	8.0198115820167	39.52	3.29114900307559	40.48	17.1299423680011	40.0200000000002	-0.630706794026992	40.98	1.57049373194695	40	28.8423461380489	40.4499999999998	4.30477184102074	40.4500000000003	21.4928155769485	40.6500000000001	5.48564698601695	45.77	56.371142550006	40.5999999999999	2.66119896707551	40.2200000000003	24.4698922219868	40.4900000000002	7.78862949107406	41.25	23.714003668033
39.53	-3025.62331350202	39.72	2353.10452031592	39.47	5.06565072703324	39.65	-267.563207437092	39.83	-333.602056412019	40.03	-315.130143759006	39.76	1.7712864830628	40.22	2656.44785094503	40.1999999999999	-0.276888522989793	40.1300000000001	-3.13519296400955	39.77	-0.510708660044656	40.02	8.33782259394411	39.6199999999999	3.53101818598134	40.5799999999999	16.963103160947	40.1200000000001	-0.702459747003559	41.1099999999999	1.43900019998	40.1100000000001	28.7319616929835	40.5500000000002	4.32959043200754	40.5500000000002	21.5863905259539	40.75	5.53961230207278	45.8800000000001	55.5715546079227	40.7000000000003	2.39046811702792	40.3200000000002	24.5582979980554	40.5900000000001	7.66140046198416	41.3499999999999	24.0456549280452
39.63	-3026.26651779406	39.82	2353.03719731291	39.57	5.07874678100961	39.75	-267.152370881035	39.93	-333.55692544194	40.13	-314.856891399018	39.86	2.02102240405111	40.33	2657.33095007306	40.3099999999999	-0.416241982975407	40.23	-3.19367400800274	39.8699999999999	-0.0418527420151804	40.1200000000001	8.65583360598521	39.73	3.77088736900077	40.6800000000001	16.7962639540065	40.23	-0.774212701003307	41.22	1.30750666994572	40.21	28.8177589150109	40.6500000000001	4.35440902197115	40.6500000000001	21.6799654739361	40.8499999999999	5.59357761699175	45.9900000000002	54.77196666493	40.8099999999999	2.11973726709402	40.4200000000001	24.6467037740103	40.6900000000001	7.53417143300794	41.46	24.3773061879438
39.74	-3026.90972208507	39.92	2352.96987431093	39.67	5.20249333396805	39.85	-266.741534325092	40.04	-333.511794470951	40.24	-314.583639039029	39.9599999999999	2.27075832401624	40.4300000000001	2658.21404919996	40.41	-0.555595442961021	40.3400000000001	-3.25215505199594	39.98	0.0842217899617026	40.23	9.29777373892193	39.8299999999999	4.01075655202021	40.78	16.6294247479755	40.3300000000002	-0.845965655003056	41.3199999999999	1.36164399202698	40.4400000000001	28.9893533599752	40.7600000000002	4.46723407503669	40.7600000000002	21.9232871779695	40.96	5.31960762702965	46.0900000000001	53.9723787229605	40.9099999999999	1.84900641806962	40.5300000000002	24.8316084400813	40.8000000000002	7.40694240505491	41.5599999999999	24.2562764999548
39.84	-3028.08984112903	40.02	2352.90255130894	39.77	5.32623988601699	39.95	-266.177789717062	40.15	-333.466663500985	40.34	-314.31038667904	40.0599999999999	2.1505975449827	40.5400000000001	2659.09714832799	40.51	-0.463348253902041	40.4400000000001	-2.97826326197992	40.0799999999999	0.210296322961767	40.3400000000001	9.93971387094916	39.9300000000001	4.05173090098288	40.8900000000001	16.462585541035	40.4300000000001	-0.917718609002804	41.4300000000001	1.41578131501774	40.54	29.185535027068	40.8600000000001	4.58005912696535	40.8600000000001	22.1666088809798	41.0599999999999	5.04563763706756	46.21	53.1727907799677	41.0100000000002	1.57827556802204	40.6300000000001	25.0165131060385	40.9000000000001	7.17084571203941	41.6599999999999	24.1352468109426
39.94	-3029.26996017209	40.17	2353.17902277791	39.87	5.44998643897543	40.06	-265.614045110055	40.25	-333.679279014973	40.4399999999999	-314.107720772085	40.17	2.03043676503967	40.64	2661.02115412104	40.62	-0.371101064956747	40.54	-2.70437147207758	40.1800000000001	0.336370855961832	40.4400000000001	10.5816540029764	40.03	4.09270525108241	40.99	16.3381014050401	40.5400000000002	-0.769377495998924	41.53	1.46991863800849	40.6400000000001	29.3817166940471	40.9699999999998	4.69288417900771	40.96	22.4099305848995	41.1599999999999	4.77166764608228	46.3099999999999	52.3732028379982	41.1100000000001	1.49460235502374	40.73	25.2014177719957	41.0100000000002	6.93474902004709	41.77	24.0142171229536
40.1	-3030.45007921605	40.27	2353.45549424801	39.98	5.57373299204755	40.16	-265.050300502025	40.36	-333.891894528961	40.55	-313.905054863994	40.27	1.91027598498295	40.74	2662.94515991399	40.7199999999999	-0.278853875897767	40.6500000000001	-2.43047968297105	40.29	-0.00641052906757977	40.54	10.9055831229625	40.1399999999999	4.13367960106825	41.0899999999999	16.2136172680221	40.6400000000001	-0.621036382085549	41.6299999999999	1.65554949194302	40.74	29.5778983610262	41.0700000000002	4.78089064097276	41.0599999999999	22.5596773399275	41.27	4.44373234006434	46.4200000000001	51.5736148959149	41.2200000000003	1.41092914304863	40.8400000000001	25.3863224380666	41.1399999999999	6.82588135600781	41.8699999999999	23.8931874339414
40.2	-3030.9869939681	40.38	2353.79928871896	40.08	5.52917483503279	40.26	-264.897392451076	40.46	-334.104510042948	40.65	-313.70238895704	40.37	1.79011520606309	40.84	2663.98606657901	40.8299999999999	-0.186606687975654	40.75	-2.09810684907552	40.3899999999999	-0.349191913983304	40.6500000000001	11.2295122429487	40.24	3.93478476701148	41.25	16.0891331320272	40.74	-0.472695269081669	41.73	1.84118034599123	40.8400000000001	29.7740800280053	41.1999999999998	4.86889710202831	41.2200000000003	22.7094240939323	41.3699999999999	4.11579703506959	46.52	50.5632842859995	41.3600000000001	1.32725593005034	40.9400000000001	25.4653009050116	41.25	6.71701369299171	41.9699999999998	23.4405064859402
40.3	-3031.52390872003	40.48	2354.14308319093	40.2	5.48461667699485	40.37	-264.744484400012	40.56	-334.317125557959	40.75	-313.499723049063	40.48	1.80304573802914	40.9400000000001	2665.02697324506	40.93	-0.0943594989166741	40.8500000000001	-1.7657340159758	40.49	-0.691973297989534	40.75	11.5534413629348	40.3399999999999	3.73588993397789	41.3499999999999	16.1314882029728	40.8500000000001	-0.324354156077789	41.8399999999999	2.02681120003945	40.9400000000001	30.2625074890557	41.3000000000002	4.95690356399336	41.3200000000002	22.8591708489603	41.4699999999998	3.78786172905166	46.6300000000001	49.5529536759705	41.46	1.51431356698595	41.04	25.5442793710472	41.3499999999999	6.60814602906612	42.0799999999999	22.9878255370295
40.4	-3032.06082347106	40.58	2354.48687766291	40.31	5.44005851998008	40.47	-264.591576348039	40.66	-334.641056945998	40.85	-313.297057141995	40.5799999999999	1.81597627101837	41.0500000000001	2666.06787990997	41.03	-0.140679846936109	40.95	-1.43336118208026	40.5999999999999	-1.03475468301895	40.8500000000001	11.8773704829209	40.45	3.53699510105798	41.46	16.1738432740322	40.95	0.0325511339269724	41.9400000000001	2.21244205397397	41.05	30.7509349489692	41.4000000000001	5.04491002595842	41.4200000000001	23.0089176039883	41.5699999999997	3.45992642303372	46.73	48.5426230659414	41.5700000000002	1.70137120403524	41.1500000000001	25.6232578370827	41.4499999999998	6.49927836502684	42.1799999999998	22.5351445890283
40.51	-3032.5977382231	40.68	2354.83067213499	40.41	5.27175381000689	40.57	-264.438668297089	40.76	-334.964988334946	40.95	-313.430637037072	40.6899999999999	1.82890680298442	41.1900000000001	2667.10878657602	41.18	-0.187000194955544	41.0599999999999	-1.10098834898054	40.7	-1.01172129006954	40.95	12.2012996030207	40.55	3.33810026802439	41.5599999999999	16.2161983449778	41.0600000000002	0.389456423931733	42.04	2.17468202902182	41.1500000000001	31.2393624100196	41.5	5.07182520993865	41.52	22.8335025799424	41.6799999999998	3.30779749799603	46.8299999999999	48.2538699739052	41.6700000000001	1.88842884199403	41.25	25.5173316370474	41.5500000000002	6.39041070201074	42.3099999999999	22.1198753380349
40.61	-3033.40275496805	40.78	2355.16875025598	40.51	5.1034490990105	40.67	-264.285760246025	40.87	-335.288919724007	41.0599999999999	-313.564216932036	40.79	1.96199811500719	41.2900000000001	2669.49602276202	41.28	-0.233320541951798	41.2	-1.12644159207775	40.8	-0.988687897006457	41.0500000000002	12.3372793390217	40.6599999999999	3.07289102704544	41.6600000000001	16.2585534150139	41.1900000000001	0.598020599909432	42.1500000000001	2.13692200395599	41.28	31.5316082030677	41.6100000000001	5.09874039403257	41.6199999999999	22.6580875569198	41.7799999999997	3.15566857204885	46.9299999999998	47.965116883006	41.77	2.07548647904332	41.3499999999999	25.411405437012	41.6500000000001	6.17457039106739	42.4199999999996	21.7046060870416
40.71	-3034.20777171209	40.88	2355.50682837697	40.61	4.9351443890373	40.77	-264.577487920064	40.97	-335.400235598968	41.22	-313.900462734068	40.89	2.09508942702996	41.39	2671.88325894904	41.38	-0.371888078916527	41.3099999999999	-1.15189483506128	40.9100000000001	-0.965654504057056	41.1900000000001	12.4732590750227	40.76	2.80768178504331	41.76	16.459303504007	41.3000000000002	0.806584776910313	42.25	2.09916197900384	41.3800000000001	31.8238539970253	41.71	5.12565557801281	41.73	22.4826725338971	41.8800000000001	3.00353964598798	47.04	47.6763637909698	41.8800000000001	2.01842952299103	41.4500000000003	25.3054792379999	41.7600000000002	5.95873008001035	42.52	21.2893368369578
40.81	-3035.01278845602	40.98	2355.84490649796	40.71	4.76683967906411	40.88	-264.869215594103	41.11	-335.511551473019	41.3199999999999	-314.236708535987	41	2.22818073905273	41.5	2674.27049513503	41.49	-0.510455615994942	41.4100000000001	-1.17734807804482	41.01	-0.599839725964557	41.3000000000002	12.2853096909239	40.8599999999999	2.54247254406437	41.8700000000001	16.6600535930002	41.4000000000001	1.01514895391119	42.3499999999999	1.87577110102666	41.48	32.1160997900733	41.8200000000002	5.064564300028	41.8299999999999	22.1575107559602	41.9899999999998	3.17934602605874	47.2000000000003	47.3876106989337	41.98	1.96137256705242	41.5599999999999	25.1995530380782	41.8600000000001	5.74288976906701	42.6299999999997	21.3267485339657
40.91	-3035.28089044801	41.09	2356.18298461895	40.82	4.67816926595788	40.98	-265.313851319092	41.21	-335.622867347979	41.42	-314.572954338018	41.15	2.36127205096182	41.6	2676.65773132205	41.5899999999999	-0.64902315193649	41.51	-1.53517415401438	41.1099999999999	-0.234024949008926	41.4000000000001	12.0973603069388	40.96	2.47615813600532	41.97	16.8608036809701	41.51	1.22371313000258	42.45	1.6523802220263	41.5800000000002	32.4083455830078	41.9200000000001	5.00347302295268	41.9299999999998	21.8323489779095	42.0899999999997	3.3551524060158	47.3000000000002	46.8905160169015	42.0900000000001	1.90431561100013	41.6599999999999	25.3378757390692	41.96	5.63591712204925	42.73	21.3641602319967
41.01	-3035.54899244102	41.19	2356.17726826797	40.92	4.58949885296533	41.14	-265.758487045105	41.32	-335.73418322203	41.53	-314.909200141074	41.25	2.41885331899994	41.7	2678.00406084302	41.6899999999999	-0.787590688901219	41.6100000000001	-1.89300022998395	41.26	0.131789828969886	41.5	11.9094109239768	41.0599999999999	2.40984372805997	42.0699999999999	17.0191986990176	41.6100000000001	1.43227730700346	42.5599999999999	1.42898934393543	41.6900000000001	32.5917693979818	42.02	4.94238174496786	42.04	21.5071871989494	42.27	3.53095878597287	47.4099999999999	46.393421334983	42.1900000000001	1.66020101698905	41.77	25.4761984410834	42.0700000000002	5.52894447503149	42.8299999999999	21.4015719300278
41.11	-3035.81709443301	41.3	2356.17155191801	41.02	4.50082844099597	41.24	-266.203122770094	41.42	-335.372467886032	41.63	-315.218775628978	41.3499999999999	2.47643458806124	41.8000000000001	2679.35039036399	41.8	-0.727957104004417	41.72	-2.25082630697671	41.3599999999999	0.497604606948698	41.6100000000001	11.7214615399917	41.21	2.34352932000093	42.1700000000001	17.1775937179746	41.71	1.37049202692197	42.6600000000001	1.20559846493506	41.79	32.7751932130695	42.1300000000001	4.88129046800623	42.1399999999999	21.1820254208988	42.3800000000001	3.72472746403218	47.5100000000002	45.8963266529508	42.3600000000001	1.41608642400115	41.8699999999999	25.6145211420744	42.1700000000001	5.42197182801374	42.9299999999998	21.4389836279452
41.22	-3036.08519642501	41.4	2356.16583556691	41.16	4.58046273797663	41.35	-266.647758496106	41.52	-335.01075254901	41.73	-315.528351118019	41.4599999999999	2.53401585598567	41.9100000000001	2680.69671988496	41.9	-0.668323519903424	41.8199999999999	-2.60865238305996	41.46	0.326989419022539	41.71	11.32993532201	41.3099999999999	2.27721491205557	42.28	17.335988736022	41.8200000000002	1.30870674797734	42.76	1.22028300802413	41.8900000000001	32.9586170280436	42.2400000000002	4.74417772693414	42.2400000000002	21.3007440579531	42.48	3.91849614197781	47.6100000000001	45.6879850619316	42.4700000000003	1.17197182999007	41.98	25.8587700429871	42.2800000000002	5.3149991799728	43.04	21.3361105600143
41.32	-3036.88607385004	41.51	2356.16011921593	41.27	4.66009703598047	41.45	-267.242138014012	41.63	-334.649037211989	41.84	-315.837926606036	41.5599999999999	2.45850581200102	42.01	2682.04304940605	42.01	-0.608689934892936	41.9200000000001	-2.6277419519829	41.5699999999999	0.156374230982692	41.8100000000002	10.9384091039146	41.4200000000001	2.08541180199973	42.3800000000001	17.4943837539558	41.9200000000001	1.24692146800953	42.8699999999999	1.2349675509995	41.99	32.84979504906	42.3499999999999	4.60706498597574	42.3499999999999	21.4194626948938	42.5799999999999	4.11226482003713	47.71	45.4796434709124	42.5700000000002	1.00680226307759	42.1100000000001	26.1030189440135	42.3800000000001	5.23189057605578	43.1399999999999	21.2332374929929
41.42	-3037.6869512761	41.61	2356.19899942299	41.37	4.73973133398431	41.55	-267.836517533055	41.73	-334.17600600103	41.9399999999999	-316.147502094054	41.66	2.38299576801637	42.11	2684.48068095006	42.17	-0.410488813940901	42.03	-2.64683151999634	41.6700000000001	-0.0142409570571544	41.9100000000001	10.5468828869562	41.52	1.89360869103439	42.48	17.8124763000369	42.0200000000002	0.976572011950338	42.97	1.24965209397487	42.1000000000001	32.740973070986	42.4499999999998	4.46995224604052	42.4500000000003	21.538181330925	42.6799999999998	4.30603349798275	47.8099999999999	45.2713018809163	42.6700000000001	0.841632695028238	42.2200000000003	26.3472678450398	42.48	5.14878197100188	43.2599999999998	21.1303644249483
41.53	-3038.48782870102	41.72	2356.23787962891	41.47	4.81936563096497	41.66	-268.430897051076	41.83	-333.702974789958	42.04	-316.120831781063	41.76	2.30748572403172	42.23	2686.91831249305	42.28	-0.212287692988866	42.1300000000001	-2.66592108903296	41.77	-0.550670923075813	42.01	10.1553566689745	41.6299999999999	1.70180558097854	42.5799999999999	18.1305688460043	42.1300000000001	0.706222556004832	43.1199999999999	1.48772751595061	42.2	32.6321510920025	42.5599999999999	4.39393078295325	42.5500000000002	21.9820617459163	42.79	4.323995796085	47.9200000000001	45.0629602900108	42.7800000000002	0.676463127092575	42.3200000000002	26.5915167460662	42.5900000000001	5.06567336708486	43.3599999999997	20.9900796589864
41.63	-3039.02060413407	41.82	2356.28247618695	41.57	5.08895201596715	41.76	-269.025276570005	41.93	-333.229943577976	42.2	-316.094161467049	41.87	2.23197568004707	42.34	2688.00961451598	42.38	-0.0140865719231442	42.24	-2.32718458198633	41.8799999999999	-1.08710088898079	42.1200000000001	9.95177983497797	41.73	1.57631687898174	42.6800000000001	18.4486613929948	42.23	0.435873098922457	43.22	1.72580293701685	42.3200000000002	32.5233291140421	42.6599999999999	4.31790931895648	42.6599999999999	22.4259421609077	42.8899999999999	4.34195809407356	48.02	44.3307555140109	42.8800000000001	0.511293560066406	42.4200000000001	26.2391935840469	42.6900000000001	5.08953740904872	43.46	20.8497948940476
41.74	-3039.553379567	41.92	2356.32707274397	41.68	5.35853840005984	41.87	-269.175020363036	42.04	-333.129367195966	42.3099999999999	-316.067491153035	41.9699999999999	1.86473823305278	42.4400000000001	2689.100916538	42.48	0.00825894403533312	42.3400000000001	-1.9884480740302	41.98	-1.62353085397626	42.26	9.74820300098145	41.8299999999999	1.45082817607545	42.79	18.6083589210284	42.3300000000002	0.16552364297695	43.3199999999999	1.96387835796941	42.4200000000001	32.3532253230496	42.7600000000002	4.2418878559829	42.7600000000002	22.869822575899	42.9899999999998	4.35992039206212	48.1300000000001	43.598550738011	42.98	0.590238586028136	42.52	25.8868704210045	42.79	5.11340145203576	43.5699999999997	20.709510127972
41.84	-3040.08615500004	42.03	2356.37166930201	41.78	5.62812478403885	41.97	-269.324764156067	42.15	-333.028790813955	42.41	-316.277508249073	42.0699999999999	1.49750078696798	42.5400000000001	2690.19221856104	42.5799999999999	0.0306044590843157	42.45	-1.64971156607407	42.0899999999999	-2.15996081999492	42.3600000000001	9.54462616698493	41.9300000000001	1.32533947407865	42.8900000000001	18.7680564489483	42.4400000000001	0.16988038692034	43.4200000000001	2.20195377994514	42.52	32.1831215329667	42.8600000000001	4.16586639300931	42.8600000000001	23.3137029899808	43.0999999999999	4.37788269005068	48.2400000000002	42.8663459609879	43.0900000000001	0.669183611080371	42.6199999999999	25.5345472580757	42.9000000000001	5.1372654950228	43.6699999999996	20.5692253630332
41.94	-3040.61893043308	42.18	2356.41626585993	41.88	5.81807687103719	42.14	-269.474507949099	42.25	-332.928214431945	42.51	-316.487525344996	42.18	1.13026333997368	42.65	2691.28352058306	42.68	0.0529499750427931	42.55	-1.31097505902744	42.25	-2.40739903404119	42.46	9.29111029302021	42.03	1.19985077208185	42.99	18.9277539769819	42.5400000000002	0.174237129954236	43.53	2.12985142195521	42.6300000000001	32.0130177419742	42.9699999999998	4.07595697799934	42.9700000000003	23.506866939897	43.2599999999998	4.21097744003873	48.3400000000001	42.3424827760073	43.1900000000001	0.7481286370421	42.73	24.9379751940069	43	5.16112953698666	43.7799999999997	20.5669372120383
42.1	-3042.01442150099	42.28	2356.19357668293	41.98	6.00802895803554	42.24	-269.758523113069	42.35	-332.827638049935	42.62	-316.697542441034	42.29	0.838535936964036	42.75	2692.37482260598	42.78	0.0752954900917757	42.6600000000001	-1.30318092601556	42.3599999999999	-2.65483724797377	42.5600000000002	9.03759441894181	42.1299999999999	1.04003702801947	43.0999999999999	19.0874515060386	42.6400000000001	0.178593872988131	43.6299999999999	2.05774906396528	42.73	31.9517359300789	43.0700000000002	3.98604756401255	43.0700000000002	23.7000308899269	43.3600000000001	4.0440721890036	48.4400000000001	41.8186195909129	43.3499999999999	0.858371907042965	42.8299999999999	24.3414031300517	43.1300000000001	5.18471655504982	43.8799999999997	20.5646490610434
42.2	-3043.40991256902	42.38	2355.97088750592	42.08	6.19798104503388	42.35	-270.042538277039	42.46	-333.200092878997	42.72	-316.934229851086	42.39	0.54680853395439	42.85	2694.58215384896	42.89	-0.100560114901782	42.76	-1.29538679300367	42.46	-2.90227546099686	42.6700000000001	8.78407854497709	42.23	0.88022328407078	43.26	18.8491532709349	42.74	0.453300072990714	43.74	1.98564670597534	42.8400000000001	31.89045411807	43.1999999999998	3.89613814900258	43.23	23.8931948399568	43.46	3.85920464100309	48.54	41.2947564049091	43.46	0.96861517704383	42.9299999999998	23.7448310659829	43.2400000000002	5.20830357299928	43.98	20.562360910958
42.3	-3044.80540363704	42.49	2355.74819832891	42.19	6.38793313203223	42.45	-270.326553441009	42.56	-333.572547707945	42.8199999999999	-317.170917261024	42.49	0.255081131967927	42.95	2696.78948509204	42.99	-0.276415720918521	42.8700000000001	-1.28759265908229	42.5599999999999	-2.61328370902447	42.77	8.7341395050089	42.3399999999999	0.720409541031586	43.3600000000001	18.610855035945	42.8500000000001	0.728006272993298	43.8399999999999	1.67546892600967	42.9400000000001	31.8291723060611	43.3099999999999	3.88225019798938	43.3400000000001	23.6424783749953	43.5699999999997	3.6743370919794	48.6500000000001	40.7708932199284	43.5599999999999	1.07885844704469	43.04	23.1482590020278	43.3400000000001	5.23189059106244	44.0899999999997	20.7003575260387
42.41	-3045.66811927202	42.59	2355.52550915202	42.29	6.54223117601305	42.56	-270.460824812062	42.66	-333.945002537007	42.92	-317.407604671075	42.5899999999999	-0.0366462710417181	43.0500000000001	2698.99681633501	43.0899999999999	-0.452271326935261	42.97	-1.61853503402654	42.6600000000001	-2.32429195705208	42.8700000000001	8.68420046492702	42.4400000000001	0.686084499079698	43.46	18.372556800955	42.95	1.0027124719727	43.9400000000001	1.3652911469535	43.04	31.7678904940522	43.4099999999999	3.86836224697618	43.4400000000001	23.3917619099202	43.6700000000001	3.48946954397888	48.75	40.374422868922	43.6599999999999	1.11015669199332	43.1399999999999	23.0678847760828	43.4400000000001	5.23161356602486	44.25	20.8383541410058
42.51	-3046.53083490609	42.69	2355.25822341697	42.39	6.69652922101704	42.66	-270.595096182092	42.77	-334.317457365955	43.03	-317.644292081013	42.6999999999999	-0.106081778994849	43.2	2700.11284555505	43.2199999999999	-0.595112553924082	43.0699999999999	-1.94947740806128	42.77	-2.03530020496601	42.98	8.63426142393564	42.54	0.651759457014123	43.5699999999999	17.9745610379314	43.0600000000002	1.27741867197528	44.1099999999999	1.05511336698783	43.1400000000001	31.0562967409851	43.5100000000002	3.85447429596297	43.54	23.1410454449588	43.77	3.30460199506888	48.8499999999999	39.9779525179156	43.77	1.14145493603246	43.2400000000002	22.9875105500241	43.5500000000002	5.23133654098729	44.3499999999999	20.9763507559728
42.61	-3047.39355054107	42.8	2354.99093768294	42.5	6.85082726499786	42.76	-270.729367553031	42.87	-334.366047001026	43.13	-317.409700537041	42.8	-0.175517286038485	43.3000000000001	2701.22887477498	43.3199999999999	-0.737953780912903	43.2	-2.28041978198235	42.8699999999999	-1.68736265402458	43.0800000000002	8.58432238396745	42.6499999999999	0.617434416085416	43.6700000000001	17.5765652750215	43.1900000000001	1.28044299799512	44.22	1.23550911894199	43.3	30.3447029880317	43.6199999999999	3.84058634494977	43.6399999999999	22.8903289809068	43.8699999999999	3.21037408400571	48.96	39.5814821669092	43.8699999999999	1.1727531800716	43.3400000000001	22.9071363240791	43.6500000000001	5.2310595160634	44.4499999999998	21.1143473709399
42.71	-3048.25626617605	42.9	2354.72365194801	42.6	6.81517322300351	42.86	-270.863638924084	42.97	-334.414636635984	43.23	-317.175108993979	42.9	-0.244952793991615	43.4100000000001	2702.34490399605	43.43	-0.880795007901725	43.3099999999999	-2.61136215704028	42.97	-1.33942510399265	43.24	8.85254555601023	42.75	0.583109374019841	43.78	17.1785695119979	43.2900000000002	1.28346732492446	44.3199999999999	1.41590486998666	43.4000000000001	29.6331092350783	43.7199999999998	3.9203409539823	43.7400000000002	22.6808989779101	43.98	3.1161461740794	49.0599999999999	39.7088750019066	43.9700000000003	1.20405142399704	43.4500000000003	23.4233341619756	43.75	5.23078249102582	44.5599999999999	21.4756459380396
42.82	-3050.4457741871	43	2354.25792969102	42.71	6.77951917998598	42.96	-270.877621510067	43.11	-334.090771441993	43.34	-316.940517450007	43	-0.0226608989351007	43.51	2704.09950980297	43.53	-0.847780628987493	43.4100000000001	-2.92509434905242	43.0799999999999	-0.991487553051229	43.3400000000001	9.12076872793932	42.8499999999999	0.706517133039597	43.8800000000001	16.7805737489743	43.4000000000001	1.2864916509443	44.4200000000001	1.59630062194083	43.5	28.9827972940202	43.8200000000002	4.00009556301484	43.8499999999999	22.4714689749135	44.0799999999999	3.02191826301623	49.2000000000003	39.8362678359945	44.0799999999999	1.08712658106924	43.5500000000002	23.9395319990763	43.8600000000001	5.16917971697239	44.6599999999999	21.8369445059352
42.92	-3052.63528219803	43.1	2353.79220743494	42.81	6.74386513799163	43.07	-270.89160409605	43.22	-333.766906248002	43.4399999999999	-316.469238497007	43.16	0.199630996007727	43.62	2705.85411561103	43.64	-0.814766249959575	43.51	-3.23882654197405	43.1800000000001	-0.643550001996118	43.45	9.3889918999821	42.96	0.829924892059353	43.98	16.4759512319961	43.51	1.01480977798474	44.53	1.77669637400868	43.6100000000001	28.3324853530758	43.9299999999998	4.07985017295687	43.9500000000003	22.26203897294	44.2399999999998	2.92769035297624	49.3000000000002	39.9636606709919	44.1799999999998	0.970201738027754	43.6599999999999	24.4557298369728	43.96	5.10757694405584	44.7599999999998	22.1982430739445
43.02	-3054.82479020907	43.21	2353.32648517795	42.91	6.70821109599729	43.17	-270.905586682034	43.32	-333.443041054011	43.54	-315.997959542983	43.26	0.42192289004106	43.72	2707.60872141796	43.74	-0.781751871954839	43.6200000000001	-3.55255873500937	43.28	-0.584604203027084	43.5500000000002	9.70715411301626	43.0599999999999	0.953332651079108	44.0799999999999	16.1713287150178	43.6100000000001	0.743127904911489	44.6299999999999	2.26726990501902	43.71	27.6821734120176	44.0300000000002	4.1734927330026	44.0500000000002	22.3033254349048	44.3499999999999	3.01832999105045	49.4099999999999	40.0910535049661	44.3699999999999	0.853276894076771	43.7600000000002	24.9719276749829	44.0700000000002	5.04597417000241	44.8599999999997	22.4215450259635
43.12	-3056.15158258502	43.31	2353.128048656	43.01	6.5793913320249	43.27	-270.785297897078	43.42	-333.11917586002	43.64	-315.526680589983	43.36	0.644214786007069	43.83	2709.36332722601	43.8499999999999	-0.748737492926921	43.72	-3.53534855400994	43.3799999999999	-0.525658404058049	43.6500000000001	10.0253163249135	43.21	1.11106545205075	44.1800000000001	15.8667061970164	43.71	0.471446031951928	44.73	2.75784343602936	43.8200000000002	27.0318614710732	44.1300000000001	4.26713529395784	44.1500000000001	22.3446118969832	44.4499999999998	3.10896962901097	49.5100000000002	39.6802038349051	44.4700000000003	0.705053806996148	43.8600000000001	24.7820150060534	44.1799999999998	4.98464842098656	44.9699999999998	22.6448469790057
43.22	-3057.47837496006	43.41	2352.92961213293	43.16	6.450571568962	43.37	-270.665009112008	43.53	-332.795310665006	43.74	-315.055401636073	43.4699999999999	0.897987615985585	43.9300000000001	2710.00190381301	43.9499999999999	-0.600930063001215	43.8199999999999	-3.51813837198733	43.48	-0.466712604975328	43.75	10.3434785369245	43.3199999999999	1.26879825199921	44.3099999999999	15.9600794439712	43.8100000000002	0.199764158992366	44.8299999999999	3.2484169679492	43.9200000000001	27.0338886010677	44.3400000000001	4.4544204149588	44.2600000000002	22.3858983599712	44.5499999999997	3.19960926708518	49.6199999999999	39.269354165981	44.5700000000002	0.55683071900603	43.96	24.5921023370101	44.2800000000002	4.9233226720844	45.0699999999997	22.8681489320479
43.33	-3058.805167336	43.51	2352.73117561098	43.27	6.3217518060128	43.47	-270.544720327052	43.63	-332.219727812003	43.85	-314.425605460997	43.5699999999999	1.15176044698728	44.0300000000001	2710.6404804	44.0599999999999	-0.453122633985004	43.9300000000001	-3.50092819098791	43.5799999999999	-0.407766806006293	43.8600000000001	10.6616407489355	43.4200000000001	1.42653105308455	44.4100000000001	16.0534526900165	43.9200000000001	0.0454663010032164	44.9400000000001	3.49186507094146	44.02	27.0359157319717	44.4499999999998	4.44690891697519	44.3699999999999	22.427184821936	44.6599999999999	3.80845816698638	49.7200000000003	38.85850449592	44.6799999999998	0.408607631015911	44.1100000000001	24.4021896680806	44.3800000000001	4.86199692306855	45.1799999999998	23.0914508839533
43.43	-3060.13195971207	43.61	2352.53273908893	43.37	6.22858608505794	43.57	-270.424431542097	43.73	-331.644144959	43.95	-313.795809285011	43.67	1.4055332769658	44.2	2711.279056987	44.18	-0.305315203945611	44.03	-3.48371800907898	43.6800000000001	-0.344759867971334	43.96	10.5321811639669	43.53	1.58426385303301	44.52	16.1468259359481	44.0200000000002	-0.108831556076439	45.04	3.73531317302422	44.1300000000001	27.0379428619663	44.5500000000002	4.43939742001476	44.4700000000003	22.6321150759077	44.7599999999998	4.41730706700127	49.8299999999999	38.3202619919985	44.7800000000002	0.498335824090645	44.21	23.6960791610272	44.48	4.8006711740527	45.29	23.3733004879468
43.54	-3062.70057184804	43.71	2352.33430256699	43.48	6.1354203639894	43.67	-270.013445596078	43.84	-331.068562104974	44.05	-313.166013109026	43.77	1.43701421302467	44.3000000000001	2713.06239230603	44.28	-0.190522152934136	44.1300000000001	-3.40101481901911	43.79	-0.281752930050061	44.0600000000002	10.4027215779752	43.6299999999999	1.66515457806327	44.6200000000001	16.2401991819934	44.2	-0.263129414065588	45.25	3.7316358479984	44.27	27.6902819330189	44.6500000000001	4.43188592203114	44.5700000000002	22.8370453309026	44.8600000000001	5.02615596599298	49.9299999999998	37.78201948694	44.8800000000001	0.588064017051693	44.3099999999999	22.989968654997	44.5799999999999	4.9627852820322	45.3999999999996	23.6551500919404
43.64	-3065.26918398299	43.82	2351.72040837199	43.58	6.04225464303454	43.77	-269.602459651082	43.94	-330.816844445962	44.21	-313.00749588604	43.88	1.46849514896985	44.4	2714.84572762506	44.38	-0.0757291019226614	44.23	-3.31831162804974	43.8899999999999	-0.277691790984136	44.2	10.2732619909602	43.73	1.74604530207034	44.72	16.3573184199777	44.3000000000002	-0.145745398071995	45.3599999999999	3.48451041895714	44.3800000000001	28.3426210040716	44.75	4.33073186400179	44.6799999999998	23.041975584988	44.9699999999998	5.54436522804735	50.0300000000002	37.2437769829048	44.98	0.67779221001274	44.4200000000001	22.2838581480573	44.6900000000001	5.12489939001171	45.5	23.9369996960477
43.74	-3067.83779611806	43.92	2351.10651417699	43.69	5.94908892196599	43.88	-269.191473705064	44.1	-330.565126786951	44.3099999999999	-312.848978664078	43.98	1.49997608400554	44.5	2716.62906294398	44.49	0.0390639490888134	44.3400000000001	-3.23560843708037	43.99	-0.273630653055079	44.3100000000002	9.82564019295751	43.8399999999999	1.82693602607742	44.8299999999999	16.4744376589852	44.4000000000001	-0.0283613820784012	45.46	3.23738499093906	44.48	28.9949600760337	44.8499999999999	4.22957780597244	44.7800000000002	23.2056193779044	45.0699999999997	6.06257448998804	50.2000000000003	36.5949183549219	45.0900000000001	0.767520403087474	44.52	21.5777476420271	44.79	5.28701349799121	45.5999999999999	23.9955473480222
43.85	-3069.07961587808	44.02	2350.69105650393	43.79	5.90005366404966	43.98	-268.900776545024	44.21	-330.313409127939	44.41	-312.690461442003	44.0899999999999	1.53145702006441	44.6	2717.77382167602	44.5899999999999	0.153857000100288	44.4400000000001	-3.17011542801993	44.0899999999999	-0.269569513989154	44.4100000000001	9.37801839495478	43.9400000000001	1.75009395002235	44.9300000000001	16.5915568969695	44.5	0.0890226330056976	45.5699999999999	2.99025956201149	44.5900000000001	29.5144774520395	44.96	4.12842374703359	44.8800000000001	23.3692631699114	45.1799999999998	6.58078375101923	50.3000000000002	35.946059726939	45.1900000000001	1.00547168301546	44.6199999999999	21.318266998037	44.8899999999999	5.51045335498657	45.6999999999998	24.0540949989736
43.95	-3070.32143563708	44.17	2350.27559883099	43.89	5.85101840601965	44.13	-268.610079384075	44.31	-329.379282997024	44.51	-312.531944219018	44.1899999999999	1.8590606930502	44.71	2718.91858040806	44.6899999999999	0.482557186046506	44.55	-3.10462241804998	44.25	-0.265508375036916	44.51	8.93039659695205	44.04	1.67325187305778	45.03	16.6153028899316	44.6100000000001	0.206406648999291	45.6700000000001	2.74313413399341	44.6900000000001	30.0339948280453	45.0599999999999	4.02726968900424	44.9900000000002	23.5329069629415	45.2799999999997	7.0989930130736	50.4000000000001	35.2972010989561	45.3400000000001	1.24342296408031	44.7200000000003	21.05878635507	45	5.73389321198192	45.8099999999999	24.1126426509481
44.1	-3071.563255397	44.27	2349.86014115896	43.99	5.80198314798963	44.23	-268.319382224036	44.42	-328.445156864973	44.61	-311.802599382986	44.29	2.18666436603598	44.8100000000001	2720.06333913998	44.79	0.811257371083229	44.6500000000001	-3.03912940898954	44.3499999999999	-0.340460397069364	44.6100000000001	8.48277479792614	44.21	1.59640979700271	45.1300000000001	16.6390488819843	44.71	0.141697371986993	45.77	2.36579676095516	44.79	30.553512204051	45.21	3.97352444394983	45.0900000000001	23.6965507549485	45.3899999999999	7.08761647706524	50.5100000000002	34.6483424709731	45.4400000000001	1.48137424400829	44.8299999999999	20.7993057119893	45.1300000000001	5.95733306897728	45.9099999999999	24.1711903020132
44.2	-3072.805075156	44.38	2349.44468348601	44.15	5.84611361102816	44.34	-268.02868506411	44.52	-327.511030733945	44.72	-311.073254546045	44.39	2.51426804004495	44.9100000000001	2721.20809787202	44.9	1.13995755702945	44.75	-2.97363640004278	44.46	-0.415412420011307	44.71	8.5397226009718	44.3099999999999	1.51956772106132	45.25	16.662794874037	44.8100000000002	0.0769880949746948	45.8799999999999	1.98845938803061	44.8900000000001	31.0730295800568	45.3200000000002	3.9197791990091	45.2200000000003	23.6802653399764	45.4899999999998	7.07623994208006	50.6100000000001	34.5377263479349	45.54	1.55161802399562	44.9299999999998	21.2459355750525	45.23	6.18077292597263	46.02	23.9519837040234
44.3	-3075.72004861106	44.48	2348.45574793792	44.25	5.89024407406669	44.44	-267.320252280001	44.62	-326.57690460303	44.8199999999999	-310.343909710014	44.49	2.81039077697187	45.02	2722.99641777602	45	1.3538646910547	44.8500000000001	-3.24084832402605	44.5599999999999	-0.490364442043756	44.8200000000002	8.59667040401746	44.4099999999999	1.10609310604559	45.3499999999999	16.6865408669992	44.9200000000001	0.0122788179623967	45.98	1.85824744301044	44.99	30.9402078850098	45.4200000000001	3.86603395395468	45.3299999999999	23.6639799259137	45.5899999999997	7.0648634069812	50.7200000000003	34.4271102239873	45.6500000000001	1.62186180307344	45.0300000000002	21.692565438002	45.3400000000001	6.27385343898368	46.1199999999999	23.7327771060336
44.4	-3078.6350220651	44.58	2347.46681239096	44.35	5.93437453699153	44.54	-266.611819496006	44.73	-325.894496131014	44.93	-309.773082096058	44.5999999999999	3.10651351503566	45.12	2724.78473768001	45.0999999999999	1.56777182507994	44.95	-3.50806024800931	44.6600000000001	-0.565316464985699	44.9200000000001	8.65361820694943	44.51	0.692618492053043	45.45	16.7133016999514	45.0200000000002	-0.169814475043495	46.1099999999999	1.72803549901346	45.0900000000001	30.8073861900766	45.52	3.91344276704331	45.4299999999998	23.6476945109416	45.6900000000001	6.53527761005535	50.8200000000002	34.3164940999259	45.75	1.69210558203758	45.1500000000001	22.1391953010652	45.4400000000001	6.36693395301791	46.27	23.5135705089533
44.5	-3081.54999552005	44.69	2346.47787684298	44.45	5.97850500003005	44.65	-265.903386712012	44.83	-325.212087658997	45.03	-309.202254481988	44.6999999999999	3.40263625196258	45.22	2726.57305758401	45.23	1.78167896001469	45.0599999999999	-3.77527217301576	44.76	-0.644329625970386	45.02	9.15818780799782	44.6199999999999	0.279143878060495	45.55	16.7400625340406	45.1200000000001	-0.351907768049387	46.21	1.59782355399329	45.2	30.6745644950297	45.6199999999999	3.96085158001824	45.5300000000002	23.4677653039626	45.7999999999997	6.0056918130158	50.9299999999998	33.656538824971	45.8499999999999	1.52439808005056	45.2600000000002	22.5858251650379	45.54	6.46001446705213	46.3699999999999	23.2358162600121
44.61	-3083.22314921509	44.79	2345.488941295	44.56	5.79809015005139	44.75	-265.48565108908	44.93	-324.529679186981	45.13	-308.631426868033	44.8	3.69875899002636	45.3200000000001	2727.21661875698	45.3399999999999	1.99558609403994	45.21	-4.10797710605948	44.8699999999999	-0.723342787068759	45.1200000000001	9.6627574099557	44.72	-0.0574886599906677	45.6600000000001	16.7668233669929	45.22	-0.534001060032097	46.3199999999999	1.46761160999631	45.3100000000002	30.5417427999828	45.73	4.00826039299318	45.6300000000001	23.2878360969835	45.9000000000001	5.47610601597626	51.0300000000002	32.9965835489929	45.96	1.35669057908672	45.3600000000001	22.7182143720484	45.6399999999999	6.32965512397732	46.4699999999998	22.9580620109573
44.71	-3084.89630291103	44.89	2344.91546341997	44.66	5.61767529995905	44.85	-265.067915465011	45.04	-323.847270714964	45.24	-308.060599254986	44.9	3.99488172797646	45.4300000000001	2727.86017992905	45.4399999999999	2.05294818408674	45.3099999999999	-4.44068204001269	44.97	-0.802355948053446	45.24	10.1673270110041	44.8199999999999	-0.394121197928143	45.76	16.7698382080061	45.3200000000002	-0.716094353037988	46.4200000000001	1.69311451600151	45.4100000000001	30.3444488939704	45.8299999999999	4.05566920596812	45.73	23.1079068900044	46	4.9465202190504	51.1300000000001	32.3366282729012	46.0599999999999	1.18898307800919	45.46	22.8506035790588	45.75	6.19929578101619	46.5799999999999	22.6803077620161
44.81	-3086.56945660607	44.99	2344.34198554595	44.76	5.43726044998039	44.95	-264.650179842079	45.14	-321.030130289955	45.34	-305.519467730051	45.01	4.18147637606126	45.5300000000001	2728.50374110101	45.54	2.11031027401987	45.4100000000001	-4.7733869730564	45.0699999999999	-0.881369109038133	45.3400000000001	10.6718966119388	44.9200000000001	-0.730753735979306	45.8600000000001	16.7728530490194	45.4300000000001	-0.616561204083155	46.52	1.91861742200672	45.51	30.1471549880716	45.9400000000001	3.80702686402401	45.8400000000001	22.9279776829117	46.1100000000001	4.49749354197593	51.2400000000002	31.7872891209845	46.1599999999999	1.02127557602216	45.5700000000002	22.9829927869787	45.8499999999999	6.06893643805506	46.6799999999998	22.4025535129613
44.91	-3088.24261030099	45.1	2343.76850767092	44.86	5.21271513798638	45.06	-264.23244421801	45.25	-318.212989864946	45.45	-302.978336205001	45.15	4.36807102403236	45.63	2729.14730227296	45.64	2.16767236304349	45.52	-5.10609190598643	45.1700000000001	-1.05361592102327	45.4400000000001	10.6760216499424	45.03	-1.06738627493996	45.96	16.7758678900327	45.5300000000002	-0.517028053991453	46.6299999999999	2.14412032801192	45.6100000000001	30.0826827769924	46.04	3.55838452196622	45.9400000000001	22.6340707299642	46.2399999999998	4.04846686603833	51.3400000000001	31.2379499689541	46.27	1.09134818205803	45.6700000000001	22.6687521310396	45.9499999999998	5.93857709407075	46.79	21.8154311339731
45.01	-3090.91037890801	45.2	2343.19502979599	44.97	4.98816982496919	45.16	-262.578927257096	45.35	-316.078257911954	45.55	-300.437204680065	45.25	4.25854293405337	45.73	2730.51717358703	45.74	2.01112731906505	45.6200000000001	-5.40169492398945	45.28	-1.2258627330084	45.5500000000002	10.680146687946	45.1299999999999	-1.12860125398129	46.0599999999999	16.7788827309323	45.6400000000001	-0.417494904013438	46.73	2.36962323401713	45.71	30.0182105660269	46.2199999999998	3.30974218002211	46.04	22.340163776903	46.3499999999999	3.59944018998704	51.4400000000001	30.6886108169238	46.3899999999999	1.16142078809389	45.77	22.3545114749868	46.0599999999999	5.70946664697658	46.8899999999999	21.2283087549849
45.11	-3093.57814751399	45.3	2336.07511158891	45.07	4.76362451206569	45.26	-260.925410295044	45.45	-313.943525958962	45.65	-298.466900769085	45.36	4.14901484498387	45.84	2731.88704490099	45.8399999999999	1.85458227406343	45.72	-5.69729794199247	45.3799999999999	-1.31909638400884	45.6500000000001	10.6842717269728	45.24	-1.18981623393211	46.1600000000001	16.432869648952	45.74	-0.135868462052713	46.8299999999999	2.72533808504249	45.8200000000002	29.9537383550614	46.3200000000002	3.01369102498938	46.1500000000001	22.0462568239554	46.4499999999998	3.6799993100658	51.54	30.1392716650071	46.4900000000002	1.23149339299289	45.8800000000001	22.0402708200709	46.1799999999998	5.48035619999609	46.9899999999998	20.6411863759968
45.22	-3096.2459161201	45.41	2328.95519338092	45.18	4.5390791990485	45.36	-259.271893333107	45.55	-311.80879400597	45.75	-296.496596857992	45.5599999999999	3.92995866604906	45.9400000000001	2733.25691621596	45.9499999999999	1.69803722906181	45.8199999999999	-5.9929009599955	45.48	-1.41233003398611	45.75	10.1838271639281	45.3399999999999	-1.25103121399661	46.29	16.0868565669716	45.8400000000001	0.145757980931194	46.9400000000001	3.08105293595418	45.9200000000001	29.8892661439822	46.4200000000001	2.71763987097984	46.2600000000002	21.932279077987	46.5599999999999	3.76055843105405	51.6500000000001	29.5739986989929	46.5900000000001	1.4692734999926	45.98	21.7260301640181	46.2800000000002	5.25124575301561	47.0899999999997	20.3318182459498
45.32	-3097.24053103105	45.51	2322.40875304899	45.28	4.3578006630014	45.47	-258.036111994102	45.65	-309.674062052977	45.86	-294.526292947012	45.66	3.82643321700016	46.0500000000001	2733.98322635796	46.05	1.54149218406019	45.9200000000001	-5.95579904404531	45.5799999999999	-1.50556368498656	45.8500000000001	9.68338260099699	45.45	-0.975613654986773	46.3900000000001	15.7408434860145	45.9400000000001	0.427384423005606	47.04	3.43676778595636	46.02	29.8247939330167	46.5300000000002	2.42158871594711	46.3600000000001	21.8183013329281	46.6599999999999	3.84111755204231	51.7600000000002	29.0087257340019	46.6900000000001	1.7070536069923	46.1100000000001	21.168786657995	46.3899999999999	5.15249464899625	47.25	20.0224501160164
45.42	-3098.235145942	45.61	2315.86231271592	45.38	4.17652212706798	45.57	-256.800330656006	45.75	-307.539330099985	45.96	-292.555989036032	45.77	3.72290776704176	46.1900000000001	2734.70953649996	46.18	1.41799567700218	46.03	-5.91869712798143	45.6800000000001	-1.59879733496382	45.96	9.18293803795223	45.55	-0.700196097000116	46.49	15.3918155630208	46.0400000000002	0.709010865989512	47.1400000000001	3.79248263698173	46.1300000000001	29.8443992700186	46.6300000000001	2.1426705519616	46.4700000000003	21.7043235869596	46.77	3.92167667200738	51.8600000000001	28.4434527679878	46.8000000000002	1.94483371399201	46.21	20.6115431520857	46.4900000000002	5.0537435449769	47.3499999999999	19.7130819869926
45.53	-3099.22976085306	45.71	2309.31587238399	45.48	3.99524359102088	45.67	-255.564549318024	45.86	-301.229158049978	46.0599999999999	-286.98485284599	45.87	3.61938231799286	46.2900000000001	2735.43584664196	46.28	1.29449917005786	46.1300000000001	-5.88159521203124	45.79	-1.69203098596427	46.0600000000002	8.68249347502115	45.6499999999999	-0.424778537990278	46.5899999999999	15.0427876400272	46.2	0.975163446923943	47.24	3.85448056795212	46.28	29.8640046080436	46.73	1.86375238797609	46.5700000000002	21.5903458409912	46.8699999999999	3.93204374699963	51.96	28.427518954004	46.9000000000001	2.18261382099172	46.3200000000002	20.0542996460626	46.5900000000001	4.95499244198072	47.4499999999998	19.4666956349465
45.63	-3100.22437576401	45.82	2302.76943205195	45.59	4.03851036696778	45.77	-254.328767979018	45.96	-294.918985999971	46.21	-281.413716656061	45.9699999999999	3.51585686996714	46.4	2736.16215678396	46.38	1.17100266209036	46.24	-5.84449329608105	45.8899999999999	-1.74838347004425	46.1900000000001	8.20520827801374	45.76	-0.149360980003621	46.6900000000001	14.6937597170336	46.3000000000002	1.24131602797206	47.3499999999999	3.9164784999457	46.3800000000001	29.8836099450455	46.8299999999999	1.58483422399058	46.6700000000001	20.9400271249933	46.9699999999998	3.94241082108238	52.0700000000002	28.4115851399065	47.0100000000002	2.30760028307486	46.4200000000001	19.8112967959787	46.6999999999998	4.85624133807505	47.5499999999997	19.2203092830141
45.73	-3101.21899067406	45.92	2296.22299171899	45.69	4.08177714405156	45.88	-250.528545290081	46.11	-288.608813949963	46.3099999999999	-275.842580466019	46.0699999999999	3.52185950998773	46.5	2737.38346229106	46.49	1.20405120003397	46.3400000000001	-5.37398391304578	45.99	-1.80473595401054	46.3000000000002	7.72792308100634	45.8599999999999	0.0767859360166767	46.8	14.3447317940399	46.4000000000001	1.50746860992967	47.45	3.62276158000441	46.48	29.967687494036	46.9400000000001	1.30591606000507	46.77	20.289708409905	47.0799999999999	3.95277789607462	52.21	28.3956513269459	47.1199999999999	2.43258674402114	46.52	19.5682939460085	46.8000000000002	4.88029441999061	47.6599999999999	18.973922930968
45.84	-3101.26633299808	46.03	2276.12287232796	45.79	4.12504391999846	45.98	-246.728322602053	46.21	-284.433373852949	46.41	-272.241748187071	46.18	3.52786215103151	46.61	2738.60476779805	46.5899999999999	1.23709973706809	46.4400000000001	-4.90347452898732	46.0999999999999	-1.86108843900001	46.4000000000001	7.25063788502212	45.96	0.302932851013793	46.9000000000001	13.9923858549764	46.5	1.49199474799389	47.55	3.32904466097261	46.5900000000001	30.0517650430265	47.04	1.32304905093861	46.8699999999999	19.6393896949303	47.2399999999998	3.88258585007861	52.3099999999999	28.3797175129621	47.2200000000003	2.5575732050811	46.6300000000001	19.325291095015	46.9099999999999	4.90434750201985	47.7599999999998	18.7275365799451
45.94	-3101.3136753221	46.17	2256.02275293795	45.89	4.16831069696855	46.13	-242.928099913001	46.32	-280.257933755934	46.52	-268.640915908009	46.28	3.53386479105211	46.71	2739.82607330402	46.6899999999999	1.27014827501171	46.54	-4.43296514504254	46.26	-1.82420727298904	46.5	7.27379725094579	46.0599999999999	0.529079767034091	47	13.6400399169361	46.6100000000001	1.47652088696759	47.6600000000001	3.03532774103132	46.6900000000001	30.1358425920171	47.1999999999998	1.34018204198583	46.9700000000003	19.1030487259241	47.3499999999999	3.8123938040826	52.4099999999999	28.1608246129963	47.3600000000001	2.44477956005085	46.73	19.0822882450448	47.0100000000002	4.92840058404909	47.8599999999997	18.790518357946
46.11	-3100.36640273506	46.27	2235.92263354692	45.99	4.44251772898951	46.24	-240.363658563069	46.42	-276.082493659032	46.62	-265.04008362906	46.38	3.5398674319822	46.8100000000001	2740.321068669	46.79	1.30319681204583	46.6400000000001	-3.99955767704796	46.3599999999999	-1.78732610606858	46.6000000000001	7.29695661698315	46.22	0.479809125067732	47.0999999999999	13.2876939779862	46.71	1.4610470259413	47.77	2.74161082199953	46.79	30.2199201399844	47.3000000000002	1.35731503303305	47.0700000000002	18.5667077558946	47.4499999999998	3.74220175797291	52.52	27.94193171394	47.46	2.3319859150206	46.8299999999999	18.821035679025	47.1500000000001	5.051204769984	47.96	18.8535001359469
46.21	-3099.419130147	46.37	2222.36895448896	46.15	4.71672476101048	46.34	-237.799217212	46.52	-271.907053560994	46.72	-261.439251349998	46.48	3.47210460699898	46.9100000000001	2740.81606403399	46.89	1.3625697720272	46.75	-3.56615021007656	46.46	-1.75044494005761	46.71	7.32011598393001	46.3199999999999	0.430538482078191	47.25	13.28437596203	46.8100000000002	1.445573164915	47.8699999999999	2.44789390296773	46.9000000000001	29.4800552879906	47.4000000000001	1.81209639094959	47.23	18.0303667870021	47.5499999999997	3.56012729298527	52.6199999999999	27.7230388149974	47.5599999999999	2.21919226908085	46.9400000000001	18.5597831119821	47.25	5.17400895705578	48.0699999999997	18.9164819139478
46.31	-3098.47185756007	46.47	2208.81527542997	46.25	4.99093179303145	46.44	-235.234775862068	46.63	-263.541005494972	46.8199999999999	-253.902337787054	46.5899999999999	3.40434178099258	47.02	2741.31105939898	47	1.42194273109908	46.8500000000001	-3.13274274208197	46.5699999999999	-1.84704359003263	46.8100000000002	7.34327534996737	46.4200000000001	0.38126783908865	47.3600000000001	13.2810579459601	46.9100000000001	1.34894876896396	47.97	2.43615651595519	47	28.7401904359967	47.5100000000002	2.26687774795664	47.3299999999999	17.4940258179959	47.6599999999999	3.37805282902082	52.73	27.5200797289017	47.6700000000001	2.1063986240506	47.04	18.2985305450529	47.3499999999999	5.29681314299069	48.1699999999996	18.9794636919487
46.42	-3097.52458497303	46.58	2195.26159637201	46.36	5.22187204899183	46.54	-232.670334512022	46.73	-255.174957428039	46.93	-246.365424223995	46.6899999999999	3.33057631496558	47.12	2741.80605476306	47.0999999999999	1.48131569108045	46.96	-2.6993352739737	46.6700000000001	-1.94364224000765	46.9100000000001	7.37990260199695	46.52	0.331997197008604	47.46	13.2777399300039	47.0200000000002	1.25232437301293	48.1099999999999	2.42441912996583	47.1000000000001	28.0003255840029	47.6100000000001	2.72165910598687	47.4400000000001	17.1049459848973	47.7599999999998	3.19597836505636	52.8400000000001	27.3171206439429	47.77	1.81075842203882	47.1500000000001	18.2802808290035	47.46	5.41961732903928	48.2799999999997	18.7888780949379
46.52	-3092.12297868601	46.68	2181.70791731302	46.46	5.45281230404271	46.65	-226.52684404909	46.84	-246.808909360993	47.03	-238.828510662074	46.79	3.25681084996177	47.22	2742.74729445904	47.23	1.50764011300453	47.0599999999999	-2.46472450999136	46.78	-2.04024089100585	47.02	7.41652985493602	46.6199999999999	0.604343868985779	47.5699999999999	13.2744219149572	47.1200000000001	1.15569997797138	48.22	2.41268174397646	47.2	27.1763831830185	47.71	3.1593074719467	47.54	16.7158661529356	47.8699999999999	3.01390390006873	52.9400000000001	27.1141615579609	47.8800000000001	1.51511822002703	47.25	18.2620311120445	47.5599999999999	5.15232024906709	48.3799999999997	18.5982924980408
46.62	-3086.7213723991	46.78	2148.56974346401	46.56	5.68375256000309	46.75	-220.383353586044	46.94	-242.618301390962	47.13	-234.892429378078	46.9	3.18304538404846	47.3200000000001	2743.68853415399	47.3299999999999	1.53396453606547	47.21	-2.23011374600901	46.8799999999999	-2.13683954098087	47.1200000000001	7.45315710798877	46.73	0.876690541076641	47.6700000000001	13.0668081189924	47.22	1.07454944293295	48.3199999999999	2.69466127701889	47.3100000000002	26.3524407830573	47.8200000000002	3.5969558390434	47.6500000000001	16.3267863199508	47.9699999999998	2.90202148198659	53.04	26.9112024719789	47.98	1.21947801801525	47.3499999999999	18.243781395995	47.6599999999999	4.88502317000439	48.48	18.3447251230291
46.72	-3081.31976611207	46.89	2115.431569615	46.66	5.91469281505397	46.85	-214.239863124021	47.04	-238.427693420931	47.24	-230.956348094082	47	3.10927991802146	47.4300000000001	2744.62977384906	47.43	1.56028895810323	47.3099999999999	-1.99550298100348	46.98	-2.27031935696687	47.23	7.46662499398099	46.8299999999999	1.14903721305382	47.77	12.8591943220044	47.3200000000002	0.993398908008203	48.4200000000001	2.97664080994764	47.4100000000001	25.5284983820729	47.9200000000001	4.03460420500323	47.75	16.4740474569953	48.0699999999997	2.79013906401815	53.2000000000003	26.5358166329861	48.0799999999999	1.0366314620569	47.46	18.2255316790361	47.7600000000002	4.61772609003219	48.5799999999999	18.0911577480174
46.82	-3075.91815982607	46.99	2082.29339576599	46.77	5.7513966330589	46.96	-210.660814012044	47.15	-234.237085451014	47.34	-227.020266810996	47.15	2.96902867603421	47.5300000000001	2745.07601818004	47.53	1.5866133800273	47.4200000000001	-2.19429968501572	47.0899999999999	-2.40379917306655	47.3300000000002	7.4800928799732	46.9300000000001	1.47065452802053	47.8700000000001	12.6515805260397	47.4300000000001	0.912248372969771	48.52	3.25862034401325	47.51	24.7045559809749	48.02	4.47225257198625	47.8499999999999	16.6213085939262	48.1799999999998	2.6782566460497	53.3000000000002	26.1604307939933	48.1900000000001	0.853784905075372	47.5599999999999	17.7443380169962	47.8699999999999	4.2276248240114	48.6899999999996	17.8375903730057
46.92	-3071.46382612609	47.09	2062.70890097494	46.87	5.58810045106384	47.06	-207.081764899044	47.25	-230.046477480983	47.4399999999999	-223.084185527	47.25	2.82877743495646	47.63	2745.52226251001	47.63	1.46306447607003	47.52	-2.39309638902796	47.26	-2.53727899007572	47.4300000000001	7.49356076698859	47.04	1.79227184298725	47.98	12.4472847460311	47.5300000000002	0.83109783895452	48.6199999999999	3.540599876942	47.6100000000001	23.8891783129702	48.1300000000001	4.79559869097557	47.9500000000003	16.7685697299476	48.2999999999997	2.5469726360825	53.4000000000001	25.7850449539774	48.3499999999999	0.670938349003336	47.6700000000001	17.2631443540467	47.9700000000003	3.83752355901379	48.79	17.584022997994
47.02	-3067.009492426	47.2	2043.12440618492	46.97	5.42480426906877	47.16	-203.502715787067	47.35	-222.435484784	47.54	-216.236595290979	47.36	2.6885261939924	47.74	2745.968506841	47.73	1.33951557199907	47.6200000000001	-2.59189309201702	47.3599999999999	-2.64510838701426	47.54	7.50702865298081	47.1399999999999	2.11388915806765	48.0799999999999	12.2429889660225	47.6300000000001	0.631122821914687	48.72	3.48342716495154	47.71	23.0738006450792	48.2400000000002	5.11894481098807	48.0500000000002	16.9158308669921	48.4000000000001	2.41568862600161	53.5100000000002	25.6126182009666	48.4500000000003	0.488091793044987	47.77	16.7819506920068	48.4099999999999	3.73410354802672	48.8899999999999	17.3304556240055
47.13	-3062.55515872704	47.3	2023.53991139398	47.07	5.03056783099964	47.26	-199.92366667509	47.46	-214.824492085995	47.65	-209.389005054049	47.4599999999999	2.54827495200516	47.84	2746.41475117198	47.8399999999999	1.2159666680418	47.73	-2.79068979602926	47.47	-2.75293778497598	47.6400000000001	7.25137379902208	47.3499999999999	2.8070205800077	48.1800000000001	12.0386931849907	47.74	0.431147804988541	48.8299999999999	3.42625445296108	47.8200000000002	22.2584229770746	48.3400000000001	5.44229092997739	48.2200000000003	16.870890019959	48.5	2.28440461501123	53.6100000000001	25.4401914469327	48.5500000000002	0.291113482035144	47.8800000000001	16.3190067460164	48.5100000000002	3.63068353806284	49	17.4373966219719
47.23	-3058.10082502705	47.4	2003.95541660293	47.17	4.6363313930442	47.37	-193.309760504008	47.56	-207.21349938799	47.75	-202.541414817006	47.5599999999999	2.48178917604491	47.95	2746.86099550206	47.9399999999999	1.06609334102359	47.8300000000002	-3.14057687808145	47.5699999999999	-2.86076718202821	47.74	6.99571894597284	47.45	3.17853468800422	48.28	11.8343974049822	47.8400000000001	0.23117278897189	48.9300000000001	3.3690817419938	47.9200000000001	22.2669877100543	48.4400000000001	5.32798868300688	48.3299999999999	16.8259491739491	48.6100000000001	2.26500302301247	53.7200000000003	25.2677646928987	48.6599999999999	0.0941351710253002	47.98	15.8560628010491	48.6100000000001	3.52726352707577	49.0999999999999	17.5443376199382
47.33	-3048.11528201708	47.5	1957.70969743796	47.27	4.24209495599825	47.47	-186.695854332015	47.67	-203.793114658993	47.85	-199.629905864072	47.67	2.41530340099416	48.0500000000001	2747.28149120699	48.04	0.916220014005376	47.9300000000001	-3.49046396001995	47.6700000000001	-2.83511676400394	47.8500000000001	6.74006409201411	47.5599999999999	3.55004879497756	48.3900000000001	11.7877817459657	47.95	0.112348306970489	49.03	3.0299294969609	48.03	22.275552443034	48.5500000000002	5.21368643603637	48.4299999999998	16.781008326916	48.71	2.24560143101371	53.8200000000002	25.0953379389784	48.7600000000002	-0.102843138961362	48.1100000000001	15.3931188550587	48.7200000000003	3.4238435169982	49.2599999999998	17.6512786190415
47.44	-3038.12973900801	47.61	1911.46397827299	47.38	3.84785851804281	47.57	-180.081948161046	47.77	-200.372729931019	47.96	-196.718396911024	47.77	2.34881762503392	48.1900000000001	2747.70198691203	48.17	0.766346688010344	48.03	-3.84035104207214	47.78	-2.80946634507018	47.95	6.47094135194948	47.6599999999999	3.59994558800736	48.49	11.7411660869493	48.0500000000002	-0.00647617503091169	49.1400000000001	2.6907772520417	48.1300000000001	22.2841171760138	48.6500000000001	5.09938418895217	48.5300000000002	16.5888063439752	48.8099999999999	2.22619983901495	53.9299999999998	25.039172885954	48.8600000000001	-0.116974894012856	48.21	14.9301749090682	48.8200000000002	3.32042350601114	49.3599999999997	18.0117869920196
47.54	-3032.59852969802	47.71	1865.218259107	47.48	3.50981573001263	47.68	-177.047091102054	47.87	-196.952345202931	48.0599999999999	-193.80688795809	47.87	2.33016029005739	48.2900000000001	2747.67623828598	48.28	0.616473361105818	48.2	-3.99144142102159	47.8799999999999	-2.78381592602273	48.0600000000002	6.20181861199853	47.77	3.64984238001398	48.5899999999999	11.6945504279329	48.1900000000001	-0.125300657032312	49.25	2.35162500700881	48.27	22.2926819079703	48.7600000000002	4.98508194198166	48.6399999999999	16.3966043609207	48.9200000000001	2.2067982470162	54.0300000000002	24.9830078329296	48.96	-0.131106647927481	48.3200000000002	14.1748149729892	48.9299999999998	3.60710476206805	49.46	18.3722953649976
47.65	-3027.067320387	47.81	1838.55703473193	47.58	3.17177294198245	47.78	-174.012234043062	47.98	-193.531960474957	48.21	-190.895379005042	47.9699999999999	2.31150295405769	48.4	2747.65048966003	48.38	0.564605977046995	48.3099999999999	-4.14253179906154	47.98	-2.75816550697527	48.2	5.9326958719339	47.8699999999999	3.69973917304378	48.7	11.8522305490387	48.2900000000002	-0.244125139033713	49.3499999999999	2.01247276197591	48.3700000000001	21.9475996809706	48.8600000000001	4.52383302001635	48.7400000000002	16.2044023769568	49.02	2.18739665501744	54.1399999999999	24.9268427799052	49.0700000000002	-0.145238401955794	48.4200000000001	13.4194550370239	49.0300000000002	3.77002584798447	49.5599999999999	18.7328037389989
47.75	-3021.53611107701	47.91	1811.89581035801	47.69	2.83373015406596	47.88	-170.977376984069	48.11	-186.10857923602	48.3099999999999	-184.166874293055	48.0699999999999	2.29284561896748	48.5	2747.62474103397	48.49	0.512738593101858	48.4100000000001	-4.29362217801099	48.0899999999999	-2.63710492197333	48.3000000000002	5.66357313198296	47.98	3.74963596607358	48.8	12.0099106700309	48.3900000000001	-0.229563725042681	49.45	1.75284066904169	48.47	21.6025174530614	48.96	4.06258409896054	48.8499999999999	16.1357318389719	49.1199999999999	1.99520042997392	54.2400000000002	25.0431044809147	49.1700000000001	-0.159370157007288	48.52	12.6640951000354	49.1599999999999	3.93294693401458	49.6699999999996	19.093312111977
47.85	-3016.00490176702	48.01	1785.23458598295	47.79	2.88992380399122	47.98	-167.942519925077	48.21	-178.68519799697	48.42	-177.438369581068	48.18	2.3406740590417	48.6	2747.59899240803	48.5899999999999	0.460871209043034	48.51	-4.44471255707413	48.25	-2.51604433697139	48.4100000000001	5.48715338197781	48.0799999999999	3.64933461901273	48.9000000000001	12.167590791023	48.5	-0.215002311051649	49.55	1.49320857599378	48.5700000000002	21.2574352250385	49.0599999999999	3.60133517699524	48.9500000000003	16.067061300987	49.27	1.80300420606727	54.3400000000001	25.1593661809011	49.2800000000002	-0.298910522928963	48.6199999999999	12.3716791100605	49.2600000000002	4.09586802004469	49.77	18.9913893970015
47.96	-3010.47369245703	48.18	1758.573361608	47.89	2.94611745300699	48.14	-161.799230747079	48.32	-171.261816758943	48.52	-170.709864868059	48.29	2.38850249900224	48.7	2748.06403398998	48.7099999999999	0.558877151092929	48.6200000000001	-4.55605870206455	48.3499999999999	-2.39498375299263	48.51	5.31073363197265	48.21	3.54903327308875	49.01	12.3252709130384	48.6000000000001	-0.200440897060616	49.6600000000001	1.23357648203637	48.6800000000001	20.9037882650591	49.21	3.25438850200044	49.0500000000002	15.9983907630021	49.3699999999999	1.63020957404569	54.4400000000001	25.2756278819106	49.3800000000001	-0.438450888964326	48.73	12.0792631190625	49.3699999999999	4.25878910505162	49.8699999999999	18.8894666820261
48.1	-3000.06132806004	48.28	1701.96297852601	47.99	3.00231110202276	48.24	-155.65594156908	48.42	-167.25882024798	48.62	-166.892869109006	48.39	2.43633093896278	48.8100000000001	2748.52907557101	48.8099999999999	0.656883094052318	48.72	-4.66740484705497	48.46	-2.29957358703814	48.6100000000001	5.1343138819675	48.3099999999999	3.44873192705109	49.1100000000001	12.1631658829529	48.7	-0.0670550020913652	49.76	1.31309663299817	48.78	20.5501413040565	49.3099999999999	2.90744182700564	49.1500000000001	15.9297202249036	49.4699999999998	1.45741494202412	54.54	25.3918895829202	49.48	-0.577991254999688	48.8299999999999	11.7868471280644	49.4700000000003	4.135028936048	49.98	18.7875439669369
48.2	-2989.64896366203	48.38	1645.35259544493	48.09	3.05850475206171	48.34	-149.512652391081	48.52	-163.255823737018	48.72	-163.075873350067	48.5	2.48415937903701	48.9100000000001	2748.99411715296	48.91	0.754889036102213	48.8199999999999	-4.77875099306857	48.5599999999999	-2.20416342096996	48.72	5.22701687191329	48.4200000000001	3.29853378798362	49.24	12.001060852981	48.8000000000002	0.0663308940147544	49.8599999999999	1.39261678498315	48.8800000000001	20.1964943440771	49.4099999999999	2.56049515201084	49.2600000000002	16.0532516709964	49.5699999999997	1.28462031000254	54.6500000000001	25.2157528019552	49.5799999999999	-0.703399867006738	48.9299999999998	11.4944311370664	49.5700000000002	4.0112687660212	50.0799999999999	18.3251128779602
48.3	-2979.23659926607	48.49	1588.74221236294	48.22	3.17817154302702	48.44	-146.404220272075	48.63	-159.252827226965	48.8199999999999	-159.258877591014	48.5999999999999	2.53198781899755	49.01	2749.459158734	49.01	0.852894979061603	48.9200000000001	-4.73900675899586	48.6700000000001	-2.10875325501547	48.8200000000002	5.31971986197277	48.52	3.14833564902983	49.3399999999999	11.8389558240324	48.9000000000001	0.199716790007187	49.96	1.47213693594495	48.99	19.8428473830745	49.52	2.21354847803923	49.3600000000001	16.1767831159523	49.6799999999998	1.11182567798096	54.75	25.0396160209903	49.6799999999998	-0.828808479013787	49.04	11.0377087260076	49.6799999999998	3.88750859701759	50.25	17.8626817900067
48.4	-2974.35544417908	48.59	1558.79305365499	48.32	3.29783833399233	48.55	-143.295788154092	48.73	-155.249830716002	48.93	-155.441881831052	48.6999999999999	2.39797183905921	49.11	2749.94994894098	49.18	0.936986205033463	49.03	-4.69926252606001	48.77	-2.01334308997048	48.9300000000001	5.41242285191856	48.6199999999999	2.99813751098554	49.45	11.5191706729547	49.01	0.33310268599962	50.1099999999999	1.49077411401777	49.0900000000001	19.7308849860747	49.6199999999999	1.7259559009517	49.4700000000003	16.3003145609082	49.7799999999997	0.799176100031218	54.8499999999999	24.8634792399116	49.79	-0.95421709090715	49.1399999999999	10.5809863140394	49.7800000000002	3.55728526506027	50.3599999999997	17.40025070103
48.5	-2969.47428909209	48.69	1528.84389494795	48.43	3.41750512495764	48.65	-140.187356035085	48.83	-147.850358456026	49.03	-148.218871703989	48.8	2.26395586003036	49.22	2750.44073914898	49.28	1.02107743100532	49.1300000000001	-4.65951829301048	48.8799999999999	-1.70291307506432	49.03	5.50512584197804	48.73	2.84793937203176	49.55	11.1993855219907	49.1200000000001	0.691580205966602	50.22	1.50941129095372	49.1900000000001	19.6189225890748	49.7199999999998	1.23836332397786	49.5700000000002	16.4238460059778	49.8800000000001	0.486526521058295	54.96	24.5710807589603	49.8899999999999	-1.0796257029142	49.2400000000002	10.1242639020711	49.8800000000001	3.22706193207978	50.46	16.5345870269675
48.61	-2964.5931340051	48.79	1498.89473624091	48.53	3.48097826702087	48.76	-137.078923916079	48.94	-140.450886195936	49.14	-140.995861577039	48.9	2.0821114400178	49.3200000000001	2750.93152935597	49.38	1.10516865709087	49.23	-4.61977406007463	48.98	-1.39248306106765	49.1300000000001	5.50806476496746	48.8299999999999	2.40949788098987	49.6500000000001	10.8796003710268	49.22	1.05005772593358	50.3199999999999	1.52804846800336	49.3100000000002	19.506960192075	49.8299999999999	0.750770748027207	49.6700000000001	16.1427986149647	49.9899999999998	0.173876942994866	55.0599999999999	24.2786822769858	49.9900000000002	-1.3744166789138	49.3400000000001	9.95995748098721	49.98	2.89683860000878	50.5599999999999	15.6689233519955
48.71	-2959.71197891799	48.9	1468.94557753399	48.64	3.54445140806092	48.86	-130.893145447089	49.04	-133.051413935959	49.24	-133.772851449066	49	1.90026702102841	49.4300000000001	2751.42231956306	49.48	1.09125394101284	49.3400000000001	-4.4117149629983	49.0799999999999	-1.0820530460478	49.23	5.51100368898005	48.9300000000001	1.97105639108486	49.76	10.5598152209723	49.3200000000002	1.40853524601425	50.4200000000001	1.5466856459625	49.4100000000001	19.7486447550546	49.9299999999998	0.610124845934479	49.77	15.8617512239516	50.0899999999997	-0.138772635978057	55.2000000000003	23.9862837950113	50.0900000000001	-1.66920765491341	49.4500000000003	9.79565106001701	50.1399999999999	2.69037543705508	50.6599999999999	14.8032596780467
48.82	-2951.70016491909	49	1408.71598178694	48.74	3.60792455001047	48.96	-124.7073669781	49.15	-129.654938186945	49.35	-130.366837081056	49.15	1.71842260101585	49.5300000000001	2751.82106571299	49.5899999999999	1.07733922504849	49.4400000000001	-4.20365586603566	49.1900000000001	-0.867033196982447	49.3300000000002	5.51394261299265	49.03	1.53261490004297	49.8600000000001	10.5602871019528	49.4200000000001	1.6336268699888	50.52	1.48580267193665	49.51	19.9903293180341	50.0300000000002	0.469478943955437	49.8800000000001	15.4571723869594	50.25	-0.278627582019908	55.3000000000002	23.6938853139463	50.2000000000003	-1.96399863091301	49.5500000000002	9.6313446390468	50.2400000000002	2.4839122739877	50.77	13.9375960029611
48.92	-2943.68835092007	49.1	1348.48638604001	48.85	3.67139769105052	49.06	-118.521588509111	49.25	-126.258462437931	49.45	-126.960822713045	49.25	1.53657818100328	49.63	2752.21981186405	49.6899999999999	1.06342450806096	49.55	-3.99559676907302	49.29	-0.652013349053959	49.4400000000001	5.42417854694577	49.1299999999999	1.24437154806856	49.97	10.5607589839565	49.5300000000002	1.85871849396335	50.6199999999999	1.4249196980245	49.6200000000001	20.2320138820369	50.1300000000001	0.328833041976395	49.98	15.0525935509904	50.3499999999999	-0.418482527948072	55.4099999999999	23.5032147439824	50.3499999999999	-2.13338099490556	49.6599999999999	9.4670382180766	50.3400000000001	2.27744911205718	50.8699999999999	13.5343634169658
49.02	-2935.67653692003	49.2	1288.25679029296	48.95	3.73487083300006	49.17	-115.444242159015	49.35	-122.861986689031	49.55	-123.554808345034	49.36	1.30524662506559	49.73	2752.127767807	49.79	1.04950979209661	49.6500000000001	-3.8272819060694	49.3899999999999	-0.436993499988603	49.54	5.33441447998939	49.23	0.956128195980455	50.0699999999999	10.5612308659602	49.6300000000001	2.08381011896108	50.73	1.36403672399865	49.72	20.4736984450165	50.25	0.188187139997353	50.0799999999999	14.6480147149077	50.4499999999998	-0.558337473989923	55.5100000000002	23.312544174928	50.4500000000003	-2.30276335901181	49.7600000000002	9.35458969604497	50.4499999999998	2.0709859489898	50.9699999999998	13.1311308299473
49.13	-2932.54587800709	49.3	1257.97635325398	49.06	3.77562938399478	49.27	-112.366895809032	49.46	-119.465510938994	49.66	-120.148793977023	49.4599999999999	1.07391506799104	49.84	2752.03572374903	49.89	1.00301559200489	49.76	-3.6589670420426	49.49	-0.221973651036933	49.6400000000001	5.24465041394251	49.3299999999999	0.667884844006039	50.1700000000001	10.8814878980183	49.73	2.30890174293563	50.8299999999999	1.30315374894963	49.8200000000002	20.3630583409904	50.3499999999999	0.300624794022042	50.2200000000003	14.2434358779155	50.5599999999999	-0.163875761927557	55.6199999999999	23.1218736049641	50.5500000000002	-2.47214572300436	49.8600000000001	9.24214117299016	50.5500000000002	2.44905269607898	51.0799999999999	12.727898243952
49.23	-2929.41521909506	49.4	1227.69591621397	49.17	3.81638793498951	49.37	-109.289549459049	49.56	-112.996097775977	49.76	-114.02703660508	49.5599999999999	0.84258351103017	49.9400000000001	2751.94367969198	49.99	0.956521391003662	49.8600000000001	-3.49065217801581	49.5999999999999	-0.643710625013227	49.75	5.15488634800931	49.4400000000001	0.379641492031624	50.27	11.201744930986	49.8300000000002	2.15139233398531	50.9400000000001	1.36102024100637	49.9200000000001	20.252418237078	50.4499999999998	0.413062447023549	50.3200000000002	13.9022630969521	50.6599999999999	0.230585950021123	55.7200000000003	23.2236015169747	50.6500000000001	-2.64152808699691	49.9700000000003	9.12969265107222	50.6599999999999	2.82711944407765	51.1799999999998	12.7526199700014
49.33	-2926.28456018201	49.51	1197.41547917397	49.27	3.79367334403469	49.48	-106.212203109067	49.66	-106.526684612959	49.86	-107.905279234046	49.66	0.611251953955616	50.0400000000001	2751.85163563606	50.0999999999999	0.91002719102562	49.96	-3.32233731501219	49.7	-1.06544759796634	49.8500000000001	5.22320467894133	49.54	0.0898292449846849	50.3800000000001	11.5220019630442	49.9300000000001	1.99388292401181	51.04	1.41888673203994	50.02	20.141778133052	50.5599999999999	0.525500100025056	50.4299999999998	13.5610903159886	50.7599999999998	0.625047661060307	55.8200000000002	23.3253294289852	50.75	-2.45170771097492	50.1199999999999	9.18155054898762	50.7600000000002	3.20518619207633	51.2999999999997	12.7773416959371
49.43	-2923.1539012701	49.61	1167.13504213396	49.37	3.77095875398936	49.58	-100.604492197022	49.76	-100.057271449941	49.97	-101.783521861989	49.77	0.561764817007315	50.2	2751.74191978203	50.1999999999999	0.877447707011925	50.0599999999999	-3.29496372307858	49.8099999999999	-1.48718457103314	49.95	5.29152300998703	49.6499999999999	-0.199983001948567	50.48	11.8422589960119	50.0300000000002	1.83637351494781	51.1500000000001	1.53763619800884	50.1300000000001	19.7894534650231	50.6599999999999	0.778583656028786	50.5300000000002	13.2199175349115	50.8699999999999	1.15936432007402	55.9299999999998	23.4270573409958	50.8600000000001	-2.26188733495292	50.2200000000003	9.23340844803988	50.8600000000001	3.78971610200551	51.3999999999996	12.8020634219865
49.53	-2918.42914101903	49.71	1109.628478226	49.48	3.74824416303454	49.68	-94.9967812861132	49.86	-96.9843340359375	50.0699999999999	-99.0677788590801	49.87	0.512277679035833	50.3000000000001	2751.63220392903	50.3	0.84486822299823	50.21	-3.26759013103128	49.9100000000001	-2.12394139305161	50.0500000000002	5.35984134091905	49.75	-0.489795247972324	50.5799999999999	12.1625160279564	50.1900000000001	1.45377248099976	51.25	1.65638566397774	50.29	19.4371287980175	50.77	1.03166721100934	50.6300000000001	12.8787447549712	50.9699999999998	1.69368097806455	56.0300000000002	23.5287852530064	50.96	-2.07206695893092	50.3200000000002	9.28526634606897	50.9700000000003	4.37424601204839	51.5	13.2300177340312
49.63	-2913.70438076808	49.81	1052.12191431792	49.58	3.72552957298922	49.79	-89.3890703750913	49.97	-93.911396622957	50.22	-96.3520358560572	49.9699999999999	0.462790541973845	50.4	2751.52248807603	50.4	0.812288740007716	50.3099999999999	-3.24021653898399	50.01	-2.76069821597957	50.1900000000001	5.51792373801163	49.8499999999999	-0.491364142931161	50.6800000000001	12.2447214070007	50.3000000000002	1.07117144693802	51.3499999999999	1.77513512903715	50.3900000000001	19.0848041299887	50.8800000000001	1.28475076598988	50.7400000000002	12.9421508099767	51.0699999999997	2.22799763605508	56.1300000000001	23.5289949889648	51.0599999999999	-1.71286421800687	50.4299999999998	9.33712424500754	51.0700000000002	4.95877592300076	51.6099999999997	13.6579720459622
49.74	-2908.97962051702	49.92	994.615350408935	49.68	3.7028149820344	49.89	-86.858705814052	50.12	-90.8384592089533	50.3199999999999	-93.6362928530343	50.0799999999999	0.413303405025545	50.51	2751.41277222201	50.51	0.779709256107708	50.4200000000001	-3.38115781107717	50.1199999999999	-3.39745503799804	50.3000000000002	5.67600613499053	49.95	-0.492933038003684	50.79	12.3269267850219	50.4000000000001	0.688570414013157	51.46	1.89388459500606	50.49	18.7324794629831	50.98	1.53783432097043	50.8400000000001	13.0055568660055	51.1799999999998	2.76231429404561	56.23	23.5292047249231	51.1599999999999	-1.35366147799232	50.5300000000002	9.60754841503331	51.1700000000001	5.54330583304363	51.71	14.0859263580069
49.84	-2907.38551917809	50.02	967.389223540977	49.78	3.43815481096499	49.99	-84.3283412530127	50.22	-87.7655217949496	50.42	-90.9205498500114	50.18	0.508956823978224	50.61	2751.39510042607	50.61	0.532883115056393	50.52	-3.52209908305667	50.26	-4.03421186001651	50.4000000000001	5.83408853196943	50.0599999999999	-0.494501932962521	50.8900000000001	12.0888751309849	50.51	0.305969379951421	51.5599999999999	2.01263405995178	50.5900000000001	18.3531527479772	51.0799999999999	1.66080674898694	50.9400000000001	13.0689629219205	51.2999999999997	2.72797817797255	56.3400000000001	23.5294144609952	51.27	-0.994458737977766	50.6300000000001	9.87797258505907	51.27	5.54290732407026	51.8099999999999	14.5138806699379
49.95	-2905.79141784008	50.17	940.163096671995	49.89	3.17349464000927	50.14	-81.7979766920871	50.32	-81.990956809932	50.52	-86.2257917369789	50.28	0.60461024304459	50.71	2751.37742863001	50.7099999999999	0.286056975028259	50.6200000000001	-3.66304035503617	50.3599999999999	-4.11756615301329	50.5	5.99217092997151	50.22	-0.496070827011863	50.99	11.8508234769479	50.6100000000001	-0.309685110096325	51.6600000000001	1.83245414996236	50.7	17.9738260320619	51.21	1.78377917700345	51.04	13.132368976926	51.4000000000001	2.69364206201317	56.4400000000001	23.4278962859662	51.3899999999999	-0.635255997963213	50.7400000000002	10.1483967550848	51.3699999999999	5.54250881498319	51.9199999999996	14.7993257229473
50.11	-2904.19731650104	50.27	912.936969803013	49.99	2.90883446905355	50.25	-79.2676121310478	50.42	-76.216391825028	50.62	-81.5310336250832	50.39	0.749750799059257	50.8100000000001	2751.35975683304	50.8099999999999	0.0392308350001258	50.73	-3.80398162599249	50.47	-4.20092044703324	50.6100000000001	6.16982016401835	50.3199999999999	-0.0533484659399619	51.0899999999999	11.6127718239341	50.72	-0.925339599007202	51.76	1.65227424099612	50.8	17.594499317056	51.3200000000002	1.90675160501996	51.1500000000001	12.8703764869442	51.5	2.65930594605379	56.54	23.326378109914	51.4900000000002	-0.365076183925339	50.8400000000001	10.3669630270815	51.48	5.54211030600982	52.02	15.0847707769799
50.21	-2902.60321516303	50.37	885.710842934941	50.09	2.66688888905264	50.35	-74.7831710060609	50.53	-70.4418268400104	50.72	-76.8362755130738	50.49	0.894891354960237	50.9200000000001	2751.34208503698	50.92	-0.175015820900626	50.8400000000001	-4.04347846597375	50.5699999999999	-4.28427474003001	50.71	6.3474693979515	50.4200000000001	0.389373895018252	51.24	11.3747201700107	50.8200000000002	-1.54099408905495	51.8699999999999	1.4720943310067	50.9000000000001	17.567497270079	51.4200000000001	1.77664047703274	51.25	12.6083839969624	51.6100000000001	2.0906531710807	56.6399999999999	23.2248599339755	51.5999999999999	-0.0948963700011518	50.9400000000001	10.585529298055	51.5799999999999	4.95718188699357	52.1299999999997	15.3702158310125
50.31	-2900.23989733606	50.48	836.452792789942	50.19	2.42494330802856	50.45	-70.298729881074	50.63	-67.7401992689965	50.83	-74.8572604040874	50.5899999999999	1.0400319109749	51.02	2750.94449265998	51.02	-0.389262476915064	50.9400000000001	-4.28297530504551	50.6700000000001	-3.73087221100832	50.8100000000002	6.52511863199834	50.53	0.832096256090153	51.3399999999999	11.3172896479909	50.9200000000001	-1.77404754504096	51.97	1.17316495595787	51.01	17.5404952220788	51.52	1.64652934995502	51.3600000000001	12.2829854509519	51.71	1.52200039701711	56.7400000000002	23.1233417579233	51.7000000000003	0.175283444036722	51.04	10.8040955700517	51.6900000000001	4.37225346797732	52.2599999999998	15.2277065719773
50.41	-2897.8765795091	50.58	787.194742645966	50.3	2.18299772802766	50.55	-65.8142887560871	50.73	-65.0385716979827	50.93	-72.8782452949872	50.8499999999999	0.939006532007625	51.12	2750.54690028196	51.18	-0.603509132929503	51.04	-4.52247214400359	50.77	-3.17746968198662	50.9200000000001	6.54468546895259	50.6299999999999	1.2763875120072	51.4400000000001	11.2598591259712	51.0200000000002	-2.00710100102697	52.1099999999999	0.874235581022731	51.1100000000001	17.5134931749881	51.6199999999999	1.51641822299098	51.46	11.9575869049413	51.8199999999997	0.953347623067202	56.8400000000001	22.7126718820045	51.8000000000002	0.0862605170368624	51.1500000000001	11.0226618410252	51.79	3.78732504907475	52.3699999999999	15.0851973139652
50.51	-2895.51326168203	50.68	737.936692501989	50.4	1.94105214700357	50.65	-63.8602121910026	50.83	-62.3369441269688	51.03	-70.8992301860008	50.9499999999999	0.837981154063527	51.22	2750.16697970102	51.28	-0.817755788943941	51.21	-4.62102771200534	50.8799999999999	-2.62406715296493	51.02	6.56425230602053	50.74	1.72067876803794	51.55	11.2024286039514	51.1200000000001	-2.24015445701298	52.21	0.575306204950721	51.27	17.4589651180668	51.7199999999998	1.38630709500376	51.5700000000002	11.6321883599539	51.9200000000001	0.384694849003608	56.9400000000001	22.3020020059721	51.9000000000001	-0.00276240996299748	51.25	10.9862105709908	51.8899999999999	3.2023966300585	52.4699999999998	14.9426880550436
50.62	-2894.74404519308	50.78	715.904769225972	50.5	1.65129298795819	50.76	-61.9061356270549	50.94	-59.6353165559549	51.13	-68.9202150770143	51.05	0.736955774982562	51.3200000000001	2749.78705911997	51.38	-0.726266142919485	51.3099999999999	-4.7195832800071	50.98	-2.07066462405692	51.1200000000001	6.58381914195161	50.8399999999999	2.1649700230455	51.6500000000001	11.1449980829548	51.2900000000002	-2.55155623506198	52.3099999999999	0.276376830015579	51.3700000000001	17.4044370610318	51.8200000000002	1.32253869196575	51.6700000000001	11.3067898139434	52.02	0.0961285030598447	57.0500000000002	21.8913321299397	52	-0.0917853359396759	51.3499999999999	10.9497593019796	51.9900000000002	2.75136994207514	52.5799999999999	14.8001787970315
50.72	-2893.97482870402	50.88	693.872845949954	50.61	1.36153382902648	50.86	-59.9520590631073	51.04	-54.8513399619424	51.24	-64.9894745159827	51.16	0.635930396015283	51.4300000000001	2749.40713853903	51.49	-0.634776495985534	51.4100000000001	-4.81813884698568	51.0799999999999	-1.56476748202294	51.23	6.60338597901955	50.9400000000001	2.60926127907624	51.76	11.325619214972	51.3900000000001	-2.8629580129973	52.4200000000001	0.0235933539443067	51.48	17.34990900502	51.9299999999998	1.25877028904142	51.77	10.9813912679329	52.1199999999999	-0.192437841974424	57.2000000000003	21.5821804299594	52.0999999999999	-0.180808262939536	51.4500000000003	10.9133080320589	52.1300000000001	2.3003432539781	52.6799999999998	14.5335501099453
50.82	-2893.20561221507	50.98	671.84092267496	50.71	1.0717746699811	50.96	-57.997982499046	51.14	-50.0673633679298	51.38	-61.0587339550648	51.27	0.534905017048004	51.5300000000001	2749.02721795706	51.5899999999999	-0.543286849961078	51.51	-4.91482822405942	51.1900000000001	-1.05887033998897	51.3300000000002	6.56434255301974	51.04	2.94631136205226	51.8600000000001	11.5062403469892	51.5	-3.17435979002312	52.52	-0.229190122013279	51.5900000000001	17.295380947985	52.0300000000002	1.19500188600341	51.8800000000001	10.7967143050018	52.2599999999998	-0.481004187918188	57.3000000000002	21.2730287299792	52.21	-0.489014804998078	51.5500000000002	10.658290491051	52.23	1.84931656599474	52.7799999999997	14.2669214239959
50.93	-2892.43639572601	51.08	649.808999398942	50.81	1.0239610910503	51.06	-54.3150895740609	51.25	-45.283386774031	51.48	-57.12799339301	51.37	0.288739082975553	51.64	2748.64729737601	51.6999999999999	-0.237550546899001	51.6100000000001	-5.01151760204266	51.29	-0.552973197045503	51.4300000000001	6.52529912599675	51.1399999999999	3.28336144502828	51.96	11.6868614790064	51.6000000000001	-3.48576156807212	52.6299999999999	-0.481973597970864	51.6900000000001	17.2678549390639	52.1399999999999	1.26134461095262	51.98	10.6120373419571	52.3600000000001	-0.20091775900255	57.4000000000001	20.9638770299989	52.3499999999999	-0.797221346942933	51.6500000000001	10.4032729500432	52.3400000000001	1.98321829702763	52.8899999999999	14.0002927370233
51.03	-2891.25128652199	51.19	610.033685839994	50.91	0.976147513028991	51.17	-50.6321966490759	51.35	-43.2010377510323	51.59	-55.1762679410785	51.4699999999999	0.0425731479936076	51.74	2748.31933598296	51.8	0.0681857560493881	51.71	-5.10820697900272	51.3999999999999	-0.600478584033226	51.54	6.48625569999695	51.25	3.6204115280043	52.0599999999999	11.8674826110237	51.7	-3.56410989002143	52.73	-0.435827698993307	51.79	17.2403289300291	52.4900000000002	1.32768733499233	52.0799999999999	10.4273603789125	52.4699999999998	0.0791686690035931	57.5100000000002	20.654725329905	52.46	-1.10542788900148	51.7600000000002	10.1482554080121	52.4400000000001	2.11712002806053	52.9899999999998	13.8761733089723
51.13	-2890.06617731809	51.29	570.258372280932	51.02	0.928333935007686	51.27	-46.9493037240909	51.46	-41.1186887289432	51.6899999999999	-53.2245424880102	51.5799999999999	0.159270452968485	51.84	2747.99137458899	51.91	0.373922058088283	51.8199999999999	-5.20489635698596	51.5	-0.647983971020949	51.6400000000001	6.4276454369292	51.3499999999999	3.51317035506327	52.1700000000001	11.7486841020309	51.8100000000002	-3.64245821106124	52.8299999999999	-0.389681798992569	51.9000000000001	17.2128029209944	52.5900000000001	1.41600127494712	52.23	10.568081961992	52.5699999999997	0.359255098032918	57.6100000000001	20.7176647649021	52.5599999999999	-1.32461150496965	51.8600000000001	9.89323786700425	52.54	2.25102176000291	53.0999999999999	13.752053881035
51.24	-2888.88106811407	51.39	530.483058721984	51.16	0.880520355963199	51.37	-45.2204873640767	51.56	-39.0363397059446	51.79	-51.2728170350556	51.68	0.27596775805705	51.95	2747.66341319605	52.01	0.679658361036672	51.9200000000001	-5.20303016708112	51.6099999999999	-0.695489358008672	51.74	6.36903517295195	51.45	3.40592918200855	52.27	11.6298855930381	51.9100000000001	-3.72080653301055	52.9300000000001	-0.343535900015013	52	17.2466393889863	52.6999999999998	1.50431521501559	52.3299999999999	10.7088035449578	52.6700000000001	0.639341527062243	57.71	20.7806042009224	52.6599999999999	-1.54379512093783	51.96	9.97511165201104	52.6500000000001	2.38492349103581	53.2599999999998	13.6279344529839
51.34	-2888.4651753981	51.5	512.73966843894	51.27	0.924851668060001	51.48	-43.4916710030393	51.66	-36.9539906829459	51.89	-49.3210915830105	51.78	0.392665063031927	52.0500000000001	2747.71537238303	52.18	1.21535007406237	52.02	-5.20116397706261	51.71	-0.742994744996395	51.8700000000001	6.31042490999789	51.5599999999999	3.29868800804434	52.3700000000001	11.330465951005	52.01	-3.79915485507354	53.04	-0.117502160037475	52.1000000000001	17.2804758560687	52.8000000000002	1.59262915599356	52.4299999999998	10.8495251279237	52.7799999999997	0.649315742066392	57.8099999999999	20.8435436369427	52.7600000000002	-1.76297873690601	52.1100000000001	10.056985438041	52.75	2.60589298704872	53.3599999999997	13.5038150250466
51.45	-2888.04928268303	51.6	494.996278154986	51.38	0.969182979019934	51.58	-41.7628546430251	51.77	-33.3460880799521	51.99	-45.9471528080257	51.89	0.755528304011932	52.1900000000001	2747.76733157103	52.28	1.75104178708807	52.1300000000001	-5.19929778704409	51.8099999999999	-1.01125824301107	51.98	6.25181464693014	51.6599999999999	3.19144683498962	52.48	11.031046309995	52.1100000000001	-3.42454621602428	53.1400000000001	0.108531579940063	52.21	17.3143123240607	52.9099999999999	1.68094309594835	52.54	10.9387992929442	52.8800000000001	0.65928995604736	57.9200000000001	21.2156347719201	52.8600000000001	-1.98216235196469	52.21	10.1388592230478	52.8600000000001	2.82686248408481	53.46	13.0506654589908
51.55	-2887.63338996705	51.7	477.252887871941	51.48	1.01351429100305	51.68	-40.0340382821014	51.87	-29.7381854769583	52.1	-42.5732140320179	51.99	1.11839154396876	52.2900000000001	2747.819290758	52.38	2.28673350000008	52.23	-5.19743159702557	51.9200000000001	-1.27952174102575	52.0800000000002	5.84968753094017	51.77	2.94919734801624	52.5799999999999	10.731626668985	52.22	-3.04993757708871	53.24	0.334565320940783	52.3100000000002	17.3756748000642	53.0100000000002	1.76925703601682	52.6399999999999	11.0280734579646	52.98	0.669264171051509	58.02	21.5877259079207	52.9700000000003	-2.16466273195692	52.3200000000002	10.4757505490625	52.96	3.04783197998404	53.5699999999997	12.5975158939582
51.65	-2887.2174972521	51.81	459.509497589011	51.58	1.10565918100747	51.78	-38.3052219220872	51.97	-26.1302828729413	52.21	-39.1992752570332	52.16	1.48125478403927	52.39	2747.871249946	52.49	2.51668891007739	52.3400000000001	-5.13314403906406	52.02	-1.54778523904042	52.1900000000001	5.44756041597338	51.8699999999999	2.70694786104286	52.6800000000001	10.4322070269518	52.3200000000002	-2.59698061699964	53.3399999999999	0.560599061032008	52.4100000000001	17.4370372769772	53.1100000000001	1.79122825204558	52.7400000000002	11.1173476229851	53.0899999999997	0.399151957026334	58.1199999999999	21.9598170439212	53.0700000000002	-2.34716311092598	52.4200000000001	10.8126418759866	53.0599999999999	3.13489974507775	53.6699999999996	12.1443663290393
51.76	-2886.77485528308	51.91	428.275115884958	51.68	1.19780407101189	51.89	-34.8176396450981	52.11	-24.6047292929461	52.3099999999999	-37.7770619350031	52.26	1.84411802501927	52.5	2747.89180208302	52.5899999999999	2.74664432004101	52.4400000000001	-5.06885648201205	52.1299999999999	-1.76854335097687	52.3000000000002	5.04543329998342	51.97	2.46469837406949	52.79	10.1327873859418	52.4200000000001	-2.14402365702426	53.45	0.740486902031989	52.51	17.4983997529807	53.23	1.81319946898384	52.8400000000001	11.2066217880056	53.2399999999998	0.129039743001158	58.25	22.3319081788986	53.1799999999998	-2.52966349000872	52.5300000000002	11.1495332020013	53.1599999999999	3.22196751005777	53.7799999999997	11.8153361910345
51.86	-2886.33221331304	52.01	397.040734181019	51.79	1.28994896101631	51.99	-31.330057368109	52.21	-23.0791757119277	52.41	-36.3548486120635	52.36	2.20938728205056	52.6	2747.91235421901	52.6899999999999	2.97659973000464	52.54	-5.00643511497856	52.25	-1.989301463027	52.4000000000001	4.70191644797069	52.0699999999999	2.32969006003714	52.8900000000001	10.0449245890104	52.5300000000002	-1.69106669704888	53.55	0.920374743031971	52.6100000000001	17.5597622289843	53.3299999999999	1.79555806994358	52.9500000000003	11.1551743699465	53.3499999999999	-0.141072471024017	58.3499999999999	22.4316487719989	53.3400000000001	-2.49298025300959	52.6300000000001	11.4864245290391	53.2600000000002	3.30903527503779	53.8799999999997	11.4863060539392
51.96	-2885.88957134402	52.17	365.806352476966	51.89	1.38209385102073	52.13	-29.5712914510204	52.32	-21.5536221319326	52.52	-34.9326352890103	52.4599999999999	2.57465653999134	52.71	2747.93290635603	52.79	3.20655514008195	52.6400000000001	-4.94401374805875	52.3599999999999	-2.21005957405396	52.5	4.35839959595796	52.21	2.19468174600479	52.99	9.95706179196532	52.6300000000001	-1.23810973605032	53.6500000000001	1.10026258403195	52.71	17.621124706011	53.4299999999998	1.77791666999383	53.2200000000003	11.1037269520011	53.4499999999998	-0.411184684935506	58.4500000000003	22.5313893649854	53.4400000000001	-2.45629701691996	52.73	11.4069505000316	53.3699999999999	3.39610304001781	53.98	11.1572759169576
52.1	-2885.86282209008	52.28	352.315361055958	51.99	1.4012488049957	52.24	-27.8125255350687	52.42	-20.0280685510279	52.62	-33.5104219669802	52.5599999999999	2.93992579702262	52.8100000000001	2747.90149930504	52.9	3.20887200905418	52.74	-4.88159238102526	52.46	-2.43081768599041	52.6000000000001	4.01488274292205	52.3199999999999	2.05967343106295	53.0999999999999	9.86919899503391	52.7700000000002	-1.23021148408498	53.76	1.28015042503193	52.8100000000002	17.3009352949975	53.5300000000002	1.76027527095357	53.3299999999999	10.8453835119917	53.5499999999997	-0.903731884022818	58.5599999999999	22.631129957972	53.5500000000002	-2.41961377992084	52.8400000000001	11.3274764710241	53.4700000000003	3.51678980507586	54.0899999999997	10.8282457789528
52.2	-2885.83607283704	52.38	338.824369634949	52.16	1.42040375897068	52.34	-26.0537596180939	52.52	-16.8651429410147	52.72	-31.1636434850016	52.67	2.94233181500658	52.9100000000001	2747.87009225406	53	3.21118887700322	52.8400000000001	-4.81917101399176	52.5699999999999	-2.34879965898926	52.71	3.67136589102302	52.4200000000001	1.9246651170306	53.25	10.080755840022	52.8800000000001	-1.22231323109645	53.8599999999999	1.32209041998976	52.9200000000001	16.9807458839841	53.6399999999999	1.72066265599824	53.4299999999998	10.5870400730055	53.6500000000001	-1.39627908299644	58.6599999999999	22.358779414958	53.6500000000001	-2.38293054292171	52.9400000000001	11.2480024420165	53.5700000000002	3.63747657002023	54.25	10.298315139039
52.3	-2885.80932358309	52.48	325.333378213941	52.26	1.43955871305934	52.44	-24.2949937020285	52.62	-13.7022173310015	52.8199999999999	-28.8168650030229	52.77	2.94473783196736	53.01	2747.83868520296	53.0999999999999	3.21350574608914	52.95	-4.75674964604877	52.6700000000001	-2.26678163198812	52.8800000000001	3.09737399390997	52.52	1.63243532006163	53.3499999999999	10.2923126839869	52.98	-1.21441497799424	53.96	1.3640304140381	53.02	16.5991939960577	53.7400000000002	1.68105004104291	53.54	10.3286966329961	53.7599999999998	-1.88882628299325	58.77	22.086428871944	53.7600000000002	-2.19601062497077	53.04	10.8316370869943	53.6700000000001	3.7581633340551	54.3499999999999	9.76838449798834
52.41	-2885.78257432903	52.58	311.842386792932	52.36	1.3665687770299	52.54	-21.7515623980944	52.73	-10.5392917199651	52.93	-26.4700865210443	52.87	2.94714384904182	53.12	2747.807278153	53.1999999999999	2.98586720407457	53.05	-4.75529005905173	52.77	-2.18476360498698	52.99	2.52338209691061	52.6299999999999	1.34020552206948	53.45	10.5038695279518	53.0800000000002	-1.20651672500571	54.0999999999999	1.22608256697276	53.1200000000001	16.2176421080176	53.8400000000001	1.64143742597389	53.6399999999999	10.0703531929867	53.8600000000001	-2.11126126896488	58.8699999999999	21.81407832893	53.8600000000001	-2.00909070690614	53.1599999999999	10.4152717320858	53.7800000000002	3.79178233401944	54.46	9.23845385796085
52.51	-2886.15122037299	52.69	289.118679547983	52.46	1.29357884202363	52.64	-19.2081310950698	52.83	-8.90191969097032	53.03	-25.5455213620053	52.98	2.94954986702578	53.22	2747.27466815295	53.3099999999999	2.75822866205999	53.2	-4.75383047307787	52.8699999999999	-1.8819874660494	53.0900000000001	1.94939019991125	52.73	1.04797572498683	53.55	10.4498828329724	53.1900000000001	-1.65157543301575	54.21	1.08813472002112	53.28	15.8360902210006	53.9400000000001	1.60182481101856	53.7400000000002	9.86345717194581	53.9699999999998	-2.33369625402702	58.9700000000003	21.541727785916	53.96	-1.82217078793201	53.2600000000002	9.99890637706358	53.8800000000001	3.82540133398379	54.5599999999999	9.03755335400547
52.61	-2886.51986641707	52.79	266.394972302919	52.56	1.22058890599419	52.74	-16.664699791022	52.93	-7.2645476609523	53.13	-24.6209562030799	53.0799999999999	2.93279554296078	53.3200000000001	2746.74205815302	53.41	2.53059012004542	53.3099999999999	-4.75237088608083	52.98	-1.57921132699812	53.2	1.71891515492462	52.8299999999999	0.890754241027025	53.6500000000001	10.3958961369699	53.2900000000002	-2.09663414000261	54.3099999999999	0.950186872955783	53.3800000000001	15.4545383330742	54.04	1.32286945995475	53.8499999999999	9.65656114999547	54.0699999999997	-2.55613123999865	59.0799999999999	21.3042113289248	54.0599999999999	-1.67193410698019	53.3600000000001	9.58254102101819	53.9900000000002	3.85902033406182	54.6599999999999	8.83665285095958
52.72	-2886.88851246206	52.89	243.671265057969	52.67	0.707554921973497	52.85	-14.1212684870879	53.04	-5.62717563195747	53.24	-23.6963910440409	53.1899999999999	2.91604122003264	53.4200000000001	2746.20944815399	53.51	2.30295157905402	53.4100000000001	-4.81333266600359	53.0799999999999	-1.27643518806053	53.3000000000002	1.48844010993798	52.9400000000001	0.733532757067223	53.75	10.3419094409674	53.4000000000001	-2.54169284801264	54.4100000000001	0.812239026004136	53.48	15.1075401360004	54.21	1.04391410900462	53.9500000000003	9.44966512895462	54.1700000000001	-2.7785662249471	59.2000000000003	21.0666948729568	54.1700000000001	-1.52169742500519	53.46	8.68733804907151	54.1399999999999	3.89263933402617	54.77	8.63575234802738
52.82	-2887.28390776009	52.99	234.438549233914	52.77	0.194520937043308	52.95	-13.3366031000151	53.14	-3.98980360193946	53.34	-22.7718258850018	53.29	2.89928689596763	53.5300000000001	2745.70824520504	53.62	2.15930044601009	53.51	-4.87429444604004	53.1800000000001	-0.973659050032438	53.4000000000001	1.25796506597453	53.04	0.576311274016916	53.8499999999999	10.2879227449648	53.5	-2.9867515549995	54.52	0.674291178938802	53.5900000000001	14.7605419390402	54.3099999999999	0.764958757031309	54.0500000000002	9.58923209793738	54.27	-2.61731529496956	59.3099999999999	20.8291784159655	54.27	-1.37146074393968	53.5700000000002	7.79213507598797	54.25	3.89337073204388	54.8699999999999	8.91892601703148
52.93	-2887.67930305801	53.1	225.20583340895	52.87	-0.318513046977387	53.05	-12.5519377130559	53.25	-1.10430681399976	53.45	-21.8472607260765	53.39	2.88012655596503	53.63	2745.20704225597	53.7199999999999	2.01564931307985	53.6100000000001	-4.93525622607649	53.29	-1.16013602803378	53.51	1.0274900209879	53.1399999999999	0.419089790057114	53.96	10.0223792049974	53.6000000000001	-3.03397431207486	54.6199999999999	0.522427273040194	53.6900000000001	14.4135437410569	54.4099999999999	0.525616021036512	54.21	9.72879906794333	54.3699999999999	-2.45606436396884	59.4099999999999	20.8640125019883	54.3899999999999	-1.22122406196468	53.6700000000001	6.89693210301812	54.3499999999999	3.8941021290384	54.9699999999998	9.20209968694508
53.03	-2888.07469835604	53.2	215.973117585008	52.98	-0.831547030998081	53.16	-11.7672723260966	53.35	1.78118997303045	53.55	-20.1616936579967	53.5	2.86096621505294	53.74	2744.70583930804	53.8199999999999	1.8719981810591	53.71	-4.99621800599925	53.3899999999999	-1.34661300603511	53.6100000000001	1.08018922298925	53.25	0.089740689077189	54.0599999999999	9.75683566502994	53.7	-3.08119706903653	54.73	0.370563366004717	53.79	14.066545543983	54.52	0.286273285041716	54.3200000000002	9.86836603794927	54.48	-2.29481343399129	59.52	20.8988465889206	54.4900000000002	-1.09075305499573	53.77	6.41809448597996	54.4499999999998	3.89483352705611	55.0799999999999	9.48527335594918
53.13	-2888.47009365406	53.3	206.740401760953	53.08	-1.27159108001251	53.26	-10.9826069390238	53.45	4.66668676097015	53.66	-18.4761265890074	53.5999999999999	2.84180587402716	53.84	2744.20463635897	53.93	1.95598559002974	53.8199999999999	-5.13920335106377	53.49	-1.53308998403645	53.98	1.1328884249906	53.3499999999999	-0.239608412925918	54.1600000000001	9.49129212494881	53.8100000000002	-2.68336111901135	54.8299999999999	0.218699459992422	53.9000000000001	14.1010992340398	54.6199999999999	0.0469305490469196	54.4200000000001	10.2148290299056	54.5799999999999	-1.91112751701894	59.6199999999999	20.9336806749434	54.5999999999999	-0.960282048936278	53.8699999999999	5.93925686803232	54.5599999999999	3.86194592499578	55.1799999999998	9.76844702495328
53.24	-2888.97279799505	53.41	190.991018868999	53.18	-1.71163512902694	53.37	-9.51363705803487	53.55	5.91481151798234	53.76	-17.7151246790572	53.6999999999999	2.82264553300138	53.95	2743.82732952097	54.03	2.03997299900038	54.02	-5.42517404107912	53.5899999999999	-2.02234310006588	54.0800000000002	1.18558762699195	53.45	-0.568957514929025	54.26	9.22574858498137	53.9100000000001	-2.28552516807667	54.9300000000001	0.204783400022279	54	14.1356529239829	54.7199999999998	-0.192412187061564	54.52	10.5612920209524	54.6900000000001	-1.52744160095608	59.7200000000003	20.9685147619894	54.7000000000003	-0.829811042990514	53.98	5.46041925099416	54.6599999999999	3.82905832304914	55.3199999999997	10.2525211980264
53.34	-2889.47550233604	53.51	175.241635976931	53.29	-2.1516791770182	53.47	-8.04466717806918	53.65	7.16293627601772	53.86	-16.9541227689933	53.8099999999999	2.58434054796908	54.0500000000001	2743.45002268296	54.17	2.12396040808471	54.1200000000001	-5.50719760497032	53.7	-2.51159621700481	54.2	1.46876187397993	53.55	-0.74108513297233	54.3600000000001	8.86909205098618	54.01	-1.88768921702831	55.04	0.190867340961631	54.1100000000001	14.1702066150629	54.8299999999999	-0.0856043919839067	54.6199999999999	10.9077550129086	54.79	-1.14375568500691	59.8200000000002	20.9453452379194	54.8000000000002	-0.84957671799657	54.1199999999999	4.98158163304652	54.7600000000002	3.79617072007932	55.4299999999998	10.7365953699627
53.44	-2889.97820667601	53.61	159.492253083954	53.39	-2.59172322603263	53.57	-7.3603626840395	53.75	8.41106103405309	53.96	-16.1931208590431	53.91	2.34603556305046	54.1900000000001	2743.07271584598	54.28	2.20794781705536	54.24	-5.58922116999838	53.8	-3.00084933303424	54.3500000000001	1.75779924393282	53.6499999999999	-0.91321275192513	54.47	8.51243551699099	54.1100000000001	-1.48985326700313	55.1400000000001	0.176951280991489	54.21	14.2922377119703	54.9299999999998	0.0212034029800634	54.73	11.2542180039554	54.8899999999999	-0.760069768944049	59.9299999999998	20.922175713963	54.9099999999999	-0.869342393002626	54.2200000000003	5.15056547305903	54.8699999999999	3.76328311801899	55.5299999999997	11.2206695430359
53.54	-2890.08551571908	53.72	152.975586016964	53.49	-2.60753557495264	53.68	-6.67605819103301	53.86	9.65918579197478	54.0599999999999	-15.4321189489792	54.01	2.10773057801816	54.3000000000001	2743.19661195602	54.38	2.11410384099509	54.3500000000001	-5.67124473400327	53.8999999999999	-3.49010244997316	54.45	2.0468366139994	53.76	-1.08534036996844	54.5699999999999	8.42132252296324	54.22	-1.09201731606845	55.24	0.163035222044527	54.4100000000001	14.5362999060126	55.0300000000002	0.128011197034539	54.8299999999999	11.3088120069733	54.9899999999998	-0.316018826993059	60.0300000000002	20.8990061900067	55.0100000000002	-0.889108068008682	54.3299999999999	5.31954931307155	54.9700000000003	3.94770935099587	55.6299999999997	11.4613239869641
53.65	-2890.19282476204	53.82	146.458918948952	53.6	-2.62334792398633	53.78	-5.99175369802651	53.96	11.4988611900344	54.21	-13.9642706070617	54.15	1.88858593298846	54.4	2743.32050806697	54.48	2.0202598650485	54.45	-5.75326829903133	54.01	-3.74356968200118	54.6000000000001	2.3358739839523	53.8599999999999	-1.25746798801174	54.6700000000001	8.33020952802599	54.3200000000002	-0.92080720503418	55.3399999999999	0.183632903940634	54.51	14.6237773129769	55.1300000000001	0.474161727993305	54.9299999999998	11.3634060099912	55.0999999999999	0.128032115981114	60.21	20.8410025799139	55.1100000000001	-0.908873743924232	54.4299999999998	5.48853315206088	55.1399999999999	4.13213558397274	55.73	11.7019784320291
53.75	-2890.30013380409	53.92	139.942251880939	53.7	-2.19911622400559	53.88	-5.30744920411053	54.11	13.3385365879803	54.3199999999999	-12.4964222640074	54.25	1.66944128898194	54.5	2743.44440417804	54.5799999999999	1.92641589001141	54.55	-5.86068633003833	54.1099999999999	-3.99703691505238	54.7	2.62491135492837	53.96	-1.39773508396956	54.78	8.23909653399824	54.4300000000001	-0.749597093090415	55.45	0.204230585040932	54.6100000000001	14.711254720055	55.23	0.820312258952072	55.0300000000002	11.4180000128954	55.25	0.572083059068973	60.3200000000002	20.7829989699349	55.21	-0.899971798958177	54.54	6.13635460899786	55.2400000000002	4.31656181604012	55.8399999999997	11.9426328759573
53.85	-2890.40744284705	54.03	133.425584812926	53.8	-1.77488452493435	53.99	-4.62314471110403	54.21	15.17821198604	54.42	-11.0285739210667	54.3499999999999	1.45029664406593	54.61	2743.56830028898	54.68	1.74858450509419	54.6600000000001	-5.96810436104533	54.25	-4.2505041469667	54.8100000000002	2.91394872499495	54.0699999999999	-1.53800217901789	54.8800000000001	8.14798353997048	54.5300000000002	-0.578386981032963	55.55	0.224828266937038	54.72	14.7987321270193	55.3299999999999	1.16646279002453	55.1300000000001	11.126131023957	55.3499999999999	0.632448085070791	60.4200000000001	20.7249953589326	55.3499999999999	-0.891069853992121	54.6399999999999	6.78417606604853	55.3400000000001	4.53387565107732	55.9399999999996	11.6992131479492
53.96	-2890.73774600604	54.18	122.792094847	53.9	-1.35065282495361	54.13	-3.31161031704141	54.32	15.7697626269737	54.52	-9.56072557801235	54.4599999999999	1.23115200005941	54.71	2743.34354851203	54.8	1.57075312108645	54.76	-6.07552239205233	54.3499999999999	-4.01471826296529	54.9100000000001	3.20298609494785	54.21	-1.67826927395254	54.99	8.05687054594273	54.6300000000001	-0.805012819000694	55.6600000000001	0.259342008007479	54.8200000000002	14.8862095330742	55.4400000000001	1.51261332098329	55.2400000000002	10.8342620349049	55.4499999999998	0.692813111982105	60.52	20.4100859699565	55.46	-0.882167908912379	54.7400000000002	7.43199752298551	55.4499999999998	4.75118948600084	56.0499999999997	11.4557934199411
54.1	-2891.06804916503	54.28	112.158604879937	54	-0.926421125996058	54.23	-2.00007592400198	54.42	16.361313266998	54.62	-8.85387914502189	54.5599999999999	1.29743572699681	54.8100000000001	2743.11879673496	54.9	1.39292173605554	54.8700000000001	-6.10091685803127	54.46	-3.77893237896387	55.02	3.20884921893594	54.3199999999999	-1.64640875095756	55.0899999999999	7.92903449894311	54.73	-1.03163865799161	55.76	0.293855748964234	54.9200000000001	14.9736869400385	55.54	1.54907094702139	55.3499999999999	10.5423930469897	55.5499999999997	0.753178137983923	60.6300000000001	20.0951765809805	55.5599999999999	-0.853500288940268	54.8400000000001	8.07981898003618	55.5500000000002	4.96850332103804	56.1499999999996	11.2123736910235
54.21	-2891.39835232402	54.39	101.525114914011	54.16	-0.539116172035392	54.33	-0.688541530053044	54.53	16.9528639070222	54.72	-8.14703271305461	54.66	1.36371945495739	54.9200000000001	2742.89404495801	55	1.21509035204781	54.97	-6.12631132503338	54.5599999999999	-3.54314649507614	55.1200000000001	2.87345302797348	54.4200000000001	-1.61454822796259	55.25	7.80119845194349	54.8400000000001	-1.25826449709621	55.8599999999999	0.328369490034675	55.02	14.9337742540183	55.6399999999999	1.58552857396899	55.4500000000003	10.2505240579376	55.6599999999999	0.813543165008923	60.73	19.7802671920044	55.6599999999999	-0.824832667944975	54.9500000000003	8.68932542607581	55.6500000000001	4.52374933297506	56.29	10.9689539630153
54.31	-2891.62134644107	54.49	97.4082920149613	54.26	-0.15181121796104	54.44	-0.0613116300201	54.63	17.5444145470465	54.8199999999999	-7.44018628006415	54.77	1.43000318200848	55.0300000000001	2742.54539706999	55.11	1.01848995507225	55.0699999999999	-6.15170579101232	54.6700000000001	-3.30736061107473	55.24	2.53805683701103	54.52	-1.58268770394443	55.3499999999999	7.67336240494387	54.9400000000001	-1.48489033506394	55.96	0.362883230991429	55.1300000000001	14.8938615679981	55.7400000000002	1.62198620000709	55.5500000000002	9.88352104900514	55.7599999999998	0.866272658072376	60.8400000000001	19.4653578029147	55.77	-0.796165047972863	55.1300000000001	9.29883187200176	55.75	4.07899534604894	56.3999999999996	10.5175944349867
54.42	-2891.8443405571	54.6	93.2914691159112	54.36	0.235493737022807	54.54	0.565918269899157	54.73	19.0631281390097	54.93	-6.73333984707369	54.87	1.71543155397558	55.2	2742.19674918197	55.2199999999999	0.8218895580967	55.2	-6.17710025801443	54.77	-3.2345057539942	55.3400000000001	2.20266064593488	54.6299999999999	-1.55082718094945	55.45	7.63663935197201	55.0400000000002	-1.94735919603772	56.1199999999999	0.441213711951605	55.27	14.7664714750135	55.8400000000001	1.31229329497273	55.6500000000001	9.51651803995901	55.8600000000001	0.91900214999896	60.9400000000001	19.2084520239177	55.8699999999999	-0.767497428000752	55.23	9.90833831701821	55.8600000000001	3.63424135900914	56.5	10.066234906958
54.52	-2892.06733467404	54.7	89.1746462179981	54.47	0.622798690983473	54.64	1.1931481699321	54.83	20.5818417300634	55.03	-5.61286146808015	54.98	2.00085992605636	55.3000000000001	2741.84810129395	55.3199999999999	0.625289161007458	55.3	-6.64568144304667	54.8799999999999	-3.16165089805054	55.45	1.86140133200752	54.73	-1.25648444998205	55.5599999999999	7.59991629900014	55.2	-2.40982805598833	56.22	0.519544193025467	55.3800000000001	14.639081382029	55.9499999999998	1.00260039096156	55.7600000000002	9.14951503091288	55.9699999999998	0.971731643062412	61.04	18.9515462449208	55.9700000000003	-0.732536978944154	55.3400000000001	9.87002330600717	55.96	3.18948737105984	56.5999999999999	9.61487537801986
54.62	-2892.29032879007	54.8	85.0578233189481	54.57	0.585871944963401	54.75	1.82037806996505	54.94	22.1005553210034	55.13	-4.49238308908662	55.0799999999999	2.28628829802346	55.4	2741.51077363797	55.42	0.606520149062817	55.4100000000001	-7.11426262705572	54.98	-3.08879604097001	55.5800000000002	1.52014201694328	54.8299999999999	-0.962141717991472	55.6600000000001	7.56319324602828	55.3000000000002	-2.8722969170758	56.3199999999999	0.597874673985643	55.48	14.5116912900676	56.0500000000002	0.692907486040895	55.8600000000001	9.07438100989566	56.0699999999997	0.964096108987178	61.2000000000003	18.6946404659238	56.0700000000002	-0.697576528978061	55.4400000000001	9.83170829499613	56.0700000000002	2.52741954898283	56.6999999999998	9.40693557799932
54.73	-2892.67501882307	54.9	77.8713770559989	54.67	0.548945199966511	54.85	2.85149253897998	55.04	23.0277182730561	55.23	-4.07875114206036	55.18	2.57171666999056	55.5	2741.17344598199	55.53	0.587751137004489	55.51	-7.58284381197427	55.0799999999999	-3.25172706800458	55.6800000000001	1.17888270301592	54.9300000000001	-0.667798986000889	55.77	7.52647019294272	55.4000000000001	-3.10813993905867	56.4300000000001	0.641691413989065	55.5800000000002	14.3843011969693	56.21	0.383214582029723	55.96	8.99924698990162	56.1700000000001	0.956460575025631	61.3099999999999	18.4299300069597	56.1700000000001	-0.662616079921463	55.54	9.7933932830756	56.1799999999998	1.86535172701952	56.8099999999999	9.19899577797878
54.83	-2893.05970885505	55.01	70.6849307939592	54.77	0.512018454969621	54.95	3.88260700890442	55.14	23.9548812239718	55.33	-3.66511919605728	55.29	2.65255734905168	55.6	2740.836118326	55.63	0.568982124036665	55.6100000000001	-8.02603053000439	55.1900000000001	-3.41465809606234	55.79	1.14983590401607	55.04	-0.405316777914777	55.8700000000001	7.52582896302556	55.5	-3.34398296104155	56.53	0.685508153992487	55.6800000000001	14.2569111039847	56.3200000000002	0.424791793989243	56.0599999999999	8.92411296990758	56.2799999999997	0.948825041064083	61.4099999999999	18.1652195479955	56.2800000000002	-0.656323250950663	55.6399999999999	9.75507827206457	56.2800000000002	1.2032839050562	56.9099999999999	8.99105597795824
54.93	-2893.44439888703	55.11	63.4984845319195	54.87	0.475091709063236	55.06	4.91372147791935	55.24	24.8820441750013	55.43	-3.2514872500542	55.39	2.7333980279991	55.71	2740.49879067002	55.73	0.550213112092024	55.71	-8.46921724803451	55.29	-3.57758912400641	55.9000000000001	1.12078910592572	55.1399999999999	-0.14283456891917	55.97	7.52518773299471	55.6100000000001	-3.57982598200124	56.6299999999999	0.729324893995909	55.79	14.2172445480355	56.4200000000001	0.466369005948764	56.2200000000003	8.84897894900405	56.3800000000001	0.941189506988849	61.5100000000002	17.9005090889177	56.4200000000001	-0.650030421979864	55.75	9.43414067205595	56.3800000000001	0.601317599034701	57.0099999999998	8.78311617896088
55.1	-2893.60609480207	55.21	60.4288611679067	54.97	0.315391696972256	55.16	5.31760604690135	55.34	25.8092071260307	55.54	-2.83785530405112	55.49	2.81423870796971	55.8100000000001	2740.51011090103	55.8399999999999	0.478992551052215	55.8099999999999	-8.91240396606463	55.3999999999999	-3.74052015104098	56	1.09174230692588	55.25	0.119647639053255	56.0699999999999	7.52454650194068	55.71	-3.81566900398411	56.74	0.77314163399933	55.8900000000001	14.1775779919726	56.52	0.507946218021971	56.3200000000002	8.54528439094793	56.48	1.17671490602334	61.6199999999999	17.8927044089505	56.52	-0.643737593009064	55.8499999999999	9.11320307204733	56.4900000000002	-0.000648705963612883	57.1199999999999	8.6148701559523
55.2	-2893.76779071802	55.31	57.3592378040075	55.07	0.155691686018145	55.26	5.72149061690652	55.45	26.85812364507	55.64	-2.42422335804804	55.5899999999999	2.60965101506372	55.9200000000001	2740.52143113306	55.9399999999999	0.407771990012407	55.9200000000001	-9.35559068500424	55.5	-3.67900600997473	56.1000000000001	1.06269550792604	55.3499999999999	0.382129848048862	56.1800000000001	7.56062832499538	55.8100000000002	-4.05172284206401	56.8399999999999	0.709804687971882	55.99	14.1379114360234	56.6300000000001	0.859216335015844	56.4200000000001	8.24158983300549	56.5799999999999	1.41224030505782	61.7200000000003	17.8848997279601	56.6199999999999	-0.637444763924577	55.9500000000003	8.79226547101553	56.5900000000001	-0.602615010961927	57.27	8.44662413294373
55.3	-2893.92948663306	55.42	54.2896144399947	55.18	0.0329184190377418	55.36	6.12537518588852	55.56	27.9070401639956	55.74	-1.44215899604205	55.6899999999999	2.40506332204404	56.02	2740.53275136498	56.05	0.336551428063103	56.02	-9.31822697998541	55.6099999999999	-3.61749186902216	56.22	1.37490802399043	55.45	0.47143162203156	56.29	7.5967101470269	55.9200000000001	-4.28777668003022	56.9400000000001	0.646467741944434	56.0900000000001	14.2256349730587	56.73	1.21048645200972	56.5300000000002	7.93789527392619	56.6900000000001	1.6477657050018	61.8299999999999	17.877095047993	56.73	-0.817992072938978	56.1100000000001	8.50964288201794	56.6900000000001	-0.542513493996921	57.3699999999999	8.27837810993515
55.4	-2894.0911825481	55.52	51.219991077005	55.28	-0.0898548470331662	55.46	6.5292597549842	55.66	28.955956684058	55.85	-0.460094635059249	55.8	2.20047562902437	56.2	2740.07308172202	56.17	0.284099879081623	56.1200000000001	-9.28086327598976	55.71	-3.55597772806959	56.3200000000002	1.68712053994113	55.5599999999999	0.560733396014257	56.4000000000001	7.63279196894473	56.0200000000002	-4.52383051799643	57.1099999999999	0.583130796030673	56.2	14.3133585099804	56.8299999999999	1.56175656900359	56.6300000000001	7.70933473597779	56.79	1.89092663799784	61.9299999999998	17.8692903679121	56.8299999999999	-0.998539381953378	56.21	8.22702029302036	56.8000000000002	-0.482411976918229	57.48	8.31807188797029
55.51	-2894.46182093207	55.62	45.9712652639155	55.38	-0.212628112990387	55.57	6.96389755989912	55.76	29.0777102520678	55.95	0.521969726946736	55.9	1.99588793600469	56.3000000000001	2739.61341207905	56.28	0.231648330100143	56.24	-9.24349957097093	55.8199999999999	-3.33153255905927	56.4200000000001	1.99933305498234	55.6599999999999	0.650035171020136	56.5	7.66887379199943	56.1300000000001	-4.52404133409345	57.22	0.475977109999803	56.3100000000002	14.4010820459926	56.9299999999998	1.91302668497428	56.7400000000002	7.48077419791571	56.9000000000001	2.13408757099387	62.0300000000002	17.8508157329134	56.9400000000001	-1.17908669096778	56.3200000000002	7.94439770402278	56.9000000000001	-0.422310459953223	57.5799999999999	8.35776566498225
55.61	-2894.83245931501	55.72	40.7225394519628	55.49	-0.335401378947608	55.67	7.39853536492774	55.86	29.199463819964	56.05	1.09040214192646	56	1.79130024298502	56.4100000000001	2739.15374243597	56.38	0.179196781004975	56.3400000000001	-8.76294914803566	55.9200000000001	-3.10708739107213	56.52	2.31780180592978	55.76	0.476854737030408	56.5999999999999	8.00728268495732	56.23	-4.52425215007679	57.3199999999999	0.368823423968934	56.4100000000001	14.4888055830279	57.04	2.20094148198768	56.8400000000001	7.25221365996731	57	2.37724850308041	62.21	17.8323410979147	57.04	-1.36592682997616	56.4200000000001	7.45220481701381	57	-0.362208942988218	57.6799999999998	8.39745944199422
55.71	-2895.20309769807	55.83	35.4738136400101	55.59	-0.458174645018516	55.77	7.83317316995635	55.96	29.321217388997	56.2	1.65883455792937	56.15	1.76299692304838	56.51	2738.68275256098	56.48	0.126745232023495	56.4400000000001	-8.28239872600989	56.02	-2.8826422220618	56.6300000000001	2.63627055699089	55.8599999999999	0.30367430304068	56.71	8.34569157893839	56.3300000000002	-4.52446296606013	57.4200000000001	0.261669737938064	56.51	14.4667034160193	57.1399999999999	2.48885628002427	56.9400000000001	7.02365312190523	57.0999999999999	2.62040943607644	62.3099999999999	17.8138664620064	57.1399999999999	-1.55276696796136	56.52	6.96001193000484	57.1300000000001	-0.241335675923438	57.79	8.43715321900618
55.81	-2895.41204016609	55.93	33.2947111919566	55.69	-0.365529631039863	55.88	7.86392640588929	56.1	29.4429709570068	56.3099999999999	2.22726697302278	56.25	1.73469360299805	56.61	2738.211762687	56.5799999999999	-0.110467518993573	56.55	-7.80184830307462	56.1299999999999	-2.65819705407466	56.73	2.95473930793833	55.97	0.130493869050952	56.8099999999999	8.68410047200996	56.4300000000001	-4.52467378204346	57.53	0.414295521977692	56.6200000000001	14.4446012490107	57.2400000000002	2.77677107703767	57.04	6.93925593100175	57.25	2.61998246901385	62.4099999999999	17.8031965069749	57.25	-1.73960710594656	56.6199999999999	6.46781904197269	57.2400000000002	-0.120462408972344	57.8899999999999	8.55923584799712
55.92	-2895.62098263309	56.03	31.1156087440168	55.79	-0.272884616947522	55.98	7.89467964193591	56.21	30.0845320559802	56.41	2.795699388912	56.3499999999999	1.9109779759674	56.72	2737.740772812	56.68	-0.347680269896955	56.6500000000001	-7.32129788002567	56.26	-2.35204694502045	56.8300000000002	2.96099554293505	56.0699999999999	-0.0426865649387764	56.9200000000001	8.98642754293633	56.5400000000002	-4.59582274106651	57.6299999999999	0.566921307040502	56.72	14.4224990820021	57.3400000000001	2.7134157569435	57.1500000000001	6.85485874089409	57.3499999999999	2.61955550206494	62.52	17.7925265519434	57.3699999999999	-1.92644724393176	56.73	5.97562615507741	57.3400000000001	0.000410857978749846	57.9899999999998	8.68131847596487
56.02	-2895.829925101	56.18	28.93650629494	55.89	-0.18023960399205	56.14	7.92543287695935	56.31	30.7260931550672	56.51	2.74176002199056	56.4499999999999	2.08726234905043	56.8200000000001	2737.26978293701	56.78	-0.584893020914024	56.76	-7.0043785060534	56.3599999999999	-2.04589683596623	56.9400000000001	2.96725177895496	56.21	-0.328614081013257	57.02	9.28875461397638	56.6400000000001	-4.66697169906638	57.74	0.719547090966444	56.8200000000002	14.3126733780719	57.4499999999998	2.65006043798621	57.25	6.77046154999061	57.46	2.61912853602553	62.6300000000001	17.7818565969119	57.4700000000003	-2.16507970196744	56.8299999999999	5.76605585706602	57.4400000000001	0.0611826080785249	58.0899999999997	8.80340110404632
56.12	-2896.03886756902	56.28	26.7574038470002	56	0.0351786760575123	56.25	8.1447414899003	56.41	31.3676542540406	56.61	2.68782065495543	56.55	2.26354672201978	56.9200000000001	2736.82328768098	56.89	-0.76965422192643	56.8600000000001	-6.68745913208113	56.46	-1.7397467270257	57.04	2.97350801395169	56.3099999999999	-0.614541597997231	57.1200000000001	9.59108168501643	56.74	-4.73812065808943	57.8399999999999	0.872172876029254	56.9300000000001	14.2028476740279	57.5500000000002	2.58670511800574	57.3499999999999	6.91462489794503	57.5599999999999	2.37554063608059	62.73	17.7711866409709	57.5799999999999	-2.40371215897994	56.9400000000001	5.55648555905464	57.5500000000002	0.121954358064613	58.25	8.88578995602529
56.22	-2896.90198555104	56.38	22.9976138549546	56.17	0.250596955993387	56.35	8.36405010193175	56.51	31.8874617850042	56.72	2.6338812879203	56.66	2.43983109498913	57.0300000000001	2736.37679242597	56.99	-0.954415423962018	56.96	-6.37053975799518	56.5699999999999	-1.65804178698181	57.2	2.97976424894841	56.4099999999999	-0.900469113958025	57.25	9.8934087559428	56.8500000000001	-4.80905879999227	57.9400000000001	1.13195234598606	57.03	14.093021969984	57.6500000000001	2.52334979893476	57.4500000000003	7.05878824589945	57.6599999999999	2.13195273602196	62.8299999999999	17.8516749219853	57.6799999999998	-2.64234461701562	57.04	5.34691526104325	57.6500000000001	0.182726109073883	58.3499999999999	8.96817880698109
56.33	-2897.76510353306	56.48	19.2378238639321	56.27	0.466015236042949	56.46	8.58335871498639	56.61	32.4072693159678	56.8199999999999	2.01150950601914	56.76	2.89359552402857	57.2	2735.93029717006	57.0899999999999	-1.13917662599761	57.0699999999999	-6.53417080707186	56.6700000000001	-1.57633684705161	57.3100000000002	3.03631697192941	56.51	-1.01321619592909	57.3499999999999	9.91156917496028	56.95	-4.8799969420088	58.1199999999999	1.39173181696606	57.1300000000001	13.9831962660537	57.75	2.37606310702176	57.5599999999999	7.20295159294437	57.7599999999998	1.88836483607702	62.9400000000001	17.9321632019764	57.7800000000002	-2.69413693695242	57.1500000000001	5.44132291599908	57.75	0.243497859059971	58.4499999999998	9.05056765793688
56.43	-2898.62822151508	56.59	15.4780338720002	56.37	0.151808351006366	56.56	8.80266732690416	56.72	32.9270768460219	56.92	1.38913772400429	56.87	3.3473599539775	57.3000000000001	2735.95479178903	57.2099999999999	-1.32393782689633	57.2	-6.69780185603486	56.77	-1.49463190598453	57.4100000000001	3.09286969491041	56.6199999999999	-1.12596327699066	57.45	9.92972959397775	57.0600000000002	-4.95093508504851	58.22	1.65151128703656	57.28	13.9113236480171	57.8600000000001	2.22877641601826	57.6599999999999	7.34711494089879	57.8600000000001	1.64477693601839	63.04	18.0126514819676	57.8899999999999	-2.74592925597972	57.25	5.53573057004542	57.8499999999999	0.304269609046059	58.5499999999997	9.28582089102292
56.53	-2899.28239702999	56.69	13.8973463280081	56.47	-0.162398534030217	56.66	8.99122270391217	56.82	33.4468843769855	57.03	0.766765941989433	56.9699999999999	3.80112438301694	57.4	2735.979286408	57.3099999999999	-1.1818264069916	57.3	-6.86143290499786	56.8699999999999	-1.41292696605433	57.52	3.14942241800509	56.72	-1.23871035896173	57.5599999999999	9.94789001197205	57.2	-5.02187322706504	58.3299999999999	1.62473447596767	57.3800000000001	13.8394510290709	57.96	2.08148972501476	57.7600000000002	7.56350627898428	57.9699999999998	1.37669717400968	63.2000000000003	18.1038097169903	57.9900000000002	-2.79772157500702	57.3499999999999	5.63013822500125	57.9499999999998	0.276964285035319	58.6599999999999	9.52107412501846
56.63	-2899.93657254399	56.79	12.3166587849255	56.58	-0.476605418043619	56.77	9.17977808092019	56.92	34.0879783369701	57.13	0.1443941589514	57.0699999999999	4.25488881205638	57.51	2736.00378102697	57.41	-1.03971498595001	57.4200000000001	-7.02506395305136	56.97	-1.42373705898535	57.6200000000001	3.19971890598936	56.8199999999999	-1.35145744093279	57.6600000000001	9.66372335994947	57.3000000000002	-4.8686718140516	58.4300000000001	1.59795766501247	57.48	13.7675784110343	58.0599999999999	1.99755835296855	57.8600000000001	7.77989761797926	58.0699999999997	1.10861741200097	63.3000000000002	18.1949679529225	58.0900000000001	-2.84951389494381	57.46	5.93411617899164	58.0500000000002	0.249658961024579	58.7599999999998	9.75632735799081
56.74	-2900.59074805902	56.89	10.7359712409334	56.68	-0.790812302966515	56.87	9.3683334579282	57.02	34.7290722960452	57.23	0.267868381911285	57.1999999999999	4.53236886903596	57.61	2736.07923546899	57.51	-0.897603565931604	57.52	-7.11924318000001	57.0699999999999	-1.43454715203006	57.72	3.25001539397363	56.9300000000001	-1.46420452301754	57.76	9.37955670804058	57.4000000000001	-4.71547040103815	58.53	1.57118085496677	57.5900000000001	13.8055314970416	58.1999999999998	1.91362698103603	57.9700000000003	7.99628895697424	58.1700000000001	0.840537649082762	63.4099999999999	18.2861261879452	58.2000000000003	-2.99005414092335	57.5599999999999	6.23809413207255	58.1599999999999	0.161581887027751	58.8699999999999	9.99158059096317
56.84	-2901.24492357302	57	9.1552836969413	56.79	-1.32043746793897	56.97	9.55688883391304	57.12	35.3701662560297	57.34	0.391342604984857	57.3099999999999	4.80984892499237	57.71	2736.15468990999	57.61	-0.570730943991293	57.6300000000001	-7.21342240603917	57.1700000000001	-1.44535724507477	57.8200000000002	3.30031188093471	57.03	-1.39198578096966	57.8600000000001	9.095390056018	57.51	-4.56226898904788	58.6299999999999	1.28462457303158	57.6900000000001	13.8434845820257	58.3000000000002	1.829695610013	58.0700000000002	8.06851694790112	58.29	0.816045787018993	63.5100000000002	18.0431755919699	58.3600000000001	-3.13059438690289	57.6599999999999	6.54207208503976	58.2600000000002	0.0735048130309224	58.9699999999998	10.1444449740029
56.95	-2901.79501430509	57.1	6.7734403569375	56.89	-1.85006263302512	57.13	10.0314252809994	57.23	35.4914526850507	57.4399999999999	0.514816827944742	57.41	5.08732898106246	57.8100000000001	2736.230144351	57.7199999999999	-0.243858320914114	57.73	-7.30760163298783	57.27	-1.53787227907287	57.9200000000001	3.35060836891898	57.1299999999999	-1.31976703892178	57.96	8.81122340399543	57.6100000000001	-4.3381294340179	58.74	0.998068292005883	57.79	13.881437668033	58.4099999999999	1.7457642379668	58.23	8.14074493894168	58.4000000000001	0.791553925068911	63.6100000000001	17.8002249959945	58.46	-3.27113463299611	57.7600000000002	6.84605003800698	58.3600000000001	-0.0145722619890876	59.0699999999997	10.2973093560195
57.09	-2902.34510503603	57.2	4.3915970169337	56.99	-2.37968779799758	57.23	10.5059617279721	57.33	35.6127391140717	57.55	1.26066283394266	57.52	5.0474039060191	57.9100000000001	2736.30559879302	57.8199999999999	0.0830143010261963	57.8300000000002	-7.23814981006399	57.3799999999999	-1.63038731204779	58.03	3.2149322649957	57.24	-1.13480121501652	58.0599999999999	8.71051766898745	57.71	-4.11398987807843	58.8399999999999	0.711512010980186	57.9000000000001	13.9193907540403	58.5100000000002	1.74031872302294	58.3299999999999	8.21297292998224	58.5	0.76706206198196	63.7200000000003	17.557274398996	58.5599999999999	-3.35988255994835	57.8699999999999	7.15002799097419	58.4700000000003	-0.102649335985916	59.1799999999998	10.450173738036
57.19	-2902.895195768	57.3	2.00975367590672	57.15	-2.70484294094331	57.33	10.7919427979368	57.43	35.734025542979	57.65	2.0065088389174	57.62	5.00747883097574	58.01	2736.35655861506	57.92	0.409886923080194	57.9400000000001	-7.16869798804964	57.48	-1.7229023450227	58.1300000000001	3.07925615993554	57.3499999999999	-0.949835392020759	58.1700000000001	8.60981193500265	57.8100000000002	-3.88985032304845	58.9400000000001	0.424955729044996	58	13.9157371570491	58.6100000000001	1.73487320898857	58.4400000000001	8.28520092090912	58.5999999999999	0.742570200031878	63.8200000000002	17.314323802907	58.6599999999999	-3.44863048599109	57.9700000000003	7.00380751106877	58.5700000000002	-0.190726409982744	59.2799999999997	10.6030381199389
57.3	-2902.79111098505	57.41	1.20859788000871	57.26	-3.02999808400273	57.43	11.0779238679015	57.54	35.8553119709768	57.75	2.75235484400582	57.7199999999999	4.96755375502289	58.12	2736.40751843698	58.03	0.649832807084749	58.04	-7.09924616501212	57.5799999999999	-1.8154173790208	58.3400000000001	2.75760746399101	57.45	-0.764869568001814	58.28	8.50910619999468	57.9200000000001	-3.66571076801847	59.04	0.319812200018532	58.1000000000001	13.9120835590347	58.71	1.72942769404472	58.54	8.49898207593469	58.6999999999998	0.749263668012645	63.9200000000001	16.9802149709994	58.77	-3.53737841294333	58.1100000000001	6.85758703207284	58.6700000000001	-0.298698970937039	59.3799999999997	10.7111942779738
57.4	-2902.68702620301	57.51	0.40744208297383	57.36	-3.35515322694846	57.54	11.3639049379799	57.64	35.9765983999978	57.85	3.49820084898056	57.8299999999999	4.65014862299995	58.22	2736.45847825901	58.17	0.889778691998799	58.2	-6.81662833505925	57.6900000000001	-1.90793241199572	58.4400000000001	2.57163487196976	57.55	-0.579903743982868	58.3800000000001	8.69256711803246	58.0200000000002	-3.70136235108021	59.1600000000001	0.214668669968887	58.2	13.9084299620436	58.8200000000002	1.80791355103338	58.6399999999999	8.71276323096026	58.8099999999999	0.755957135993413	64.0300000000002	16.6461061400014	58.8699999999999	-3.23927128397372	58.21	6.40738859999601	58.7800000000002	-0.406671532005021	59.4899999999998	10.8193504360088
[truncated: 1,311 more rows]
[truncated: 36 more columns]
