# Supplementary material for: Editorial Note: The role of 9-O-acetylated glycan receptor moieties in the typhoid toxin binding and intoxication
Source: PLoS Pathog. 2026 Jul 13;22(7):e1014413. doi: 10.1371/journal.ppat.1014413 (PMC13362111; doi:10.1371/journal.ppat.1014413)
Supplement: S1 File — (ZIP) [file ppat.1014413.s001.zip › SPR Data/OpenSPR/2020-01-06--18-59-17--TyT WT 9oac/TraceDrawerExport/2020-01-06--18-59-17--TyT WT 9oac_FullTestPreview.txt]

x_CH1	y_CH1
14.59
14.7
14.8
14.91
15.01
15.11
15.21
15.32
15.42
15.52
15.63
15.73
15.83
15.93
16.04
16.14
16.24
16.35
16.45
16.56
16.66
16.76
16.86
16.97
17.07
17.17	0
17.28	0.020128583969381
17.38	0.0254292319823435
17.48	0.0270101169235204
17.59	0.0289229919872014
17.69	0.0311678550133365
17.8	0.033744707934602
17.9	0.0397138319385704
18.01	0.0497347079999599
18.11	0.0636180949413756
18.21	0.0815532339402125
18.31	0.11272588801603
18.42	0.157136055918272
18.52	0.214783739011182
18.62	0.281373209986668
18.73	0.357148442958533
18.83	0.44210943701728
18.94	0.536915675979799
19.04	0.63212374197974
19.14	0.727733633993921
19.25	0.823745353955019
19.35	0.908398029991986
19.46	0.98426677095631
19.56	1.05135157798486
19.67	1.1098964229177
19.77	1.15946809091838
19.87	1.19721922101235
19.97	1.22314981092586
20.07	1.24840163300632
20.18	1.27061685202534
20.28	1.28979546695973
20.39	1.30851258597886
20.49	1.32419310193654
20.59	1.34142295098627
20.7	1.36020213494703
20.8	1.38280395992751
20.9	1.40999172197098
21	1.44101191301615
21.11	1.47350669794832
21.21	1.5098339109727
21.31	1.55023752802208
21.42	1.59471754795959
21.52	1.64559820893828
21.62	1.69596933494631
21.72	1.74370487798114
21.83	1.78672077402098
21.93	1.82710108697393
22.03	1.86817443295695
22.14	1.90994081299323
22.24	1.95240022696908
22.34	1.99246133900033
22.45	2.02456424096908
22.55	2.04638469494967
22.65	2.06024693898144
22.75	2.06591918697541
22.85	2.06340143802208
22.96	2.05269369200778
23.06	2.03514729696508
23.51	2.02247475499462
23.61	2.01467606700589
23.72	2.01459859295028
23.82	2.0249646679531
23.92	2.04652780098513
24.02	2.07928799193269
24.12	2.12560307500098
24.22	2.185473052009
24.33	2.25488514195149
24.43	2.32991288896756
24.54	2.39439350593784
24.64	2.45045304097857
24.74	2.49809149499924
24.84	2.54014644099243
24.95	2.57586437101054
25.05	2.60238364796805
25.15	2.61970427300184
25.26	2.61941897497309
25.36	2.61679516597724
25.46	2.61183284601429
25.56	2.60898229896611
25.67	2.60611747694384
25.77	2.60439787894029
25.87	2.60382350495547
25.97	2.62003331295091
26.08	2.63632352596233
26.18	2.65269414296654
26.28	2.6775524339655
26.38	2.69964376900589
26.48	2.71754805896762
26.58	2.73126530498757
26.69	2.74079550592887
26.79	2.74096638293031
26.89	2.73579071699714
27	2.70962954891729
27.1	2.68204829296792
27.2	2.65517299692419
27.3	2.62699259394594
27.4	2.59750708300999
27.51	2.56527491592351
27.61	2.53315773102258
27.72	2.50115552591978
27.82	2.47328108196143
27.93	2.45392888700735
28.03	2.44654766697749
28.13	2.45113742096237
28.23	2.46673159995225
28.33	2.49418177099869
28.44	2.53348793592068
28.54	2.58751172896154
28.64	2.63775255893961
28.75	2.68071118796342
28.85	2.71638761694248
28.95	2.73420097892085
29.05	2.73287614800211
29.16	2.71241312293569
29.26	2.67165240597933
29.37	2.61175349601217
29.47	2.53888262795954
29.57	2.4530398029583
29.68	2.36986397794681
29.78	2.29084332102047
29.89	2.21798889992897
29.99	2.15347431196733
30.09	2.09512595893102
30.19	2.04937052592413
30.3	2.01620801192348
30.4	1.99563841601957
30.5	1.98494422693329
30.6	1.98067672101843
30.71	1.98283589793391
30.81	1.99343282599784
30.92	2.00929693801299
31.02	2.02756871101428
31.12	2.04824814500171
31.22	2.06140932198196
31.33	2.0705514770043
31.43	2.07567461097824
31.53	2.073329999007
31.64	2.06913996191815
31.74	2.06380484996771
31.84	2.05732466099562
31.94	2.0530123520075
32.05	2.05157398897882
32.15	2.05300957100008
32.25	2.06081833493954
32.36	2.07150104495213
32.46	2.08825140691715
32.57	2.1110694209483
32.67	2.14134653799647
32.77	2.17481736092395
32.88	2.2114818909813
32.98	2.24918667095153
33.08	2.29008515793794
33.18	2.33350505402541
33.28	2.37944636000975
33.38	2.42790907395829
33.49	2.47283996793612
33.59	2.51709856502202
33.69	2.55711981799323
33.79	2.59646877293562
33.9	2.63798952698835
34	2.68168207992403
34.11	2.72754643197004
34.21	2.77695522800059
34.31	2.82920812094289
34.42	2.88430511102433
34.52	2.94510571893625
34.62	3.00659696802086
34.72	3.06530138595917
34.83	3.12121897502493
34.93	3.17268827700445
35.03	3.21852665194911
35.14	3.25873410099575
35.24	3.29261027502525
35.34	3.31729047593399
35.45	3.33659064597214
35.55	3.35051078297965
35.65	3.36398077092781
35.76	3.37770165401707
35.86	3.39167343099689
35.96	3.40471346396498
36.06	3.41800439093731
36.16	3.43055284099592
36.27	3.4423588140271
36.37	3.45633221695607
36.47	3.46931224896707
36.58	3.48129890994642
36.68	3.48951577200296
36.78	3.49673926302785
36.88	3.5046370260261
36.99	3.51320905997454
37.09	3.52245536498685
37.19	3.52989184295893
37.3	3.53899596393603
37.4	3.55042286696516
37.5	3.56351741299932
37.61	3.57709696299935
37.71	3.59264589894792
37.81	3.61016422095872
37.92	3.63180022600318
38.02	3.65373797399116
38.12	3.67597746492265
38.22	3.70199616793343
38.32	3.72554018792925
38.43	3.73554299801526
38.53	3.73200459796408
38.63	3.7122547320223
38.74	3.678661914023
38.84	3.63122614294298
38.94	3.56613147891949
39.04	3.48784900097598
39.14	3.4007564249805
39.24	3.30485375093303
39.35	3.20528539600673
39.45	3.11074989599547
39.55	3.02124724998976
39.65	2.94063035300951
39.76	2.86504630901163
39.86	2.7937836809997
39.96	2.72684246601784
40.06	2.66356752592856
40.17	2.60106552798334
40.27	2.53785208997215
40.38	2.47155921897502
40.48	2.4045549089351
40.58	2.34264956395691
40.68	2.28584318301728
40.79	2.23413576600251
40.89	2.17717222699321
40.99	2.1260190940211
41.09	2.08067636401665
41.2	2.03965965795305
41.3	2.00830624999071
41.4	1.98436944401692
41.51	1.967849239918
41.61	1.95731294797952
41.71	1.94838285199239
41.81	1.94105895400298
41.91	1.94640777897348
42.02	1.95099480993122
42.12	1.95346399993923
42.22	1.9538153509302
42.32	1.94400705800035
42.42	1.93047472896524
42.53	1.91321836200586
42.63	1.88786024398269
42.73	1.85877808894475
42.84	1.83248598693808
42.94	1.80898393898588
43.04	1.8002662809522
43.15	1.79806271398775
43.25	1.80237323695565
43.35	1.81738675996712
43.45	1.83891437393413
43.55	1.87890706195049
43.65	1.93736482401619
43.75	2.01428766092704
43.86	2.10091478493268
43.96	2.19949289396482
44.06	2.30039564098661
44.16	2.4132493729212
44.27	2.52181882194691
44.37	2.62610398692686
44.48	2.72610487002112
44.58	2.80851443994834
44.69	2.87468874296337
44.79	2.92462777792935
44.9	2.96057824300533
45	2.98448235196247
45.1	3.01032325501183
45.2	3.03810095499557
45.31	3.0923926980222
45.41	3.16520001297249
45.52	3.25652289996015
45.62	3.36771740501263
45.73	3.48780113495195
45.83	3.61677409193817
45.93	3.7546362749481
46.03	3.88674686894319
46.14	3.99823826194279
46.24	4.08911045497007
46.34	4.15102146598656
46.45	4.19196976793046
46.55	4.21420205702816
46.65	4.21771833396178
46.75	4.20259268901191
46.86	4.18068267299532
46.96	4.15198828693519
47.06	4.12696143700941
47.16	4.10648657998536
47.27	4.091919760981
47.37	4.08326098192902
47.47	4.08126323202396
47.74	4.09766296797898
48.12	4.11847703696822
48.22	4.15360120393871
48.34	4.19083440692702
48.44	4.22217817492765
48.54	4.24763250794058
48.64	4.26804357300625
48.75	4.28205532693937
48.92	4.28966776701145
49.02	4.27879153994581
49.13	4.24677985597555
49.23	4.20673141002226
49.33	4.15830269298567
49.44	4.10437574601019
49.54	4.05294903896447
49.64	4.00402257298538
49.74	3.95905547702569
49.84	3.91574245293214
49.95	3.88594105493212
50.05	3.88098764597089
50.15	3.88936427998487
50.26	3.91195541499201
50.36	3.94876104996911
50.47	3.99799564593195
50.57	4.05890621198068
50.67	4.13149274697844
50.84	4.19946680096928
50.94	4.26556273998813
51.05	4.31757950298106
51.15	4.3555170889249
51.25	4.38040324797839
51.35	4.3913918140106
51.45	4.38848278702153
51.56	4.37092317395127
51.66	4.34460660096647
51.77	4.3208694310124
51.93	4.3136948169149
52.03	4.32519222295014
52.13	4.35316662492369
52.24	4.39761802499561
52.34	4.47563873501622
52.44	4.58807492293545
52.54	4.73262129298746
52.64	4.90927784596806
52.74	5.11272236394689
52.85	5.33180006698331
52.95	5.56651095496363
53.06	5.81431649698061
53.16	6.14611969001544
53.27	6.56116754294089
53.37	7.04152157595672
53.47	7.58761085501192
53.57	8.20131160992332
53.68	8.88262384000882
53.84	9.63172912793198
53.95	10.4871297759246
54.06	11.4479796169462
54.16	12.5142786509969
54.26	13.6228030439725
54.36	14.7691651540072
54.47	15.9533649820105
54.57	17.1749734599871
54.67	18.4237918729195
54.83	19.6972816900143
54.94	21.0133813919811
55.04	22.3154686140106
55.14	23.6043895229159
55.24	24.8801441180149
55.34	26.1375917659734
55.44	27.2968208579414
55.55	28.3580129769234
55.65	29.3211681209868
55.75	30.2652785409236
55.85	31.1245182999755
55.96	31.880948916978
56.06	32.5525088740051
56.16	32.9600463219322
56.27	33.1031321919681
56.37	32.9817664850225
56.47	32.7196853289706
56.58	32.2780232560262
56.68	31.656780265962
56.84	30.4472082699476
56.94	28.7176717349666
57.04	26.4630300259796
57.14	23.6832831459424
57.25	20.5469551589204
57.35	17.0651029169449
57.45	13.2377264189927
57.56	8.57250055696568
57.66	3.09017073595896
57.76	-3.20926304402747
57.87	-9.98541716205636
57.97	-17.3233438600846
58.07	-25.1328502620254
58.17	-33.4139363679924
58.27	-42.7212655059748
58.38	-53.0654654589853
58.48	-64.5149006929842
58.58	-76.615929984996
58.69	-89.5297667029809
58.84	-103.077258998042
58.97	-117.258406870064
59.07	-132.601906606055
59.17	-149.192810452064
59.27	-167.06980229003
59.38	-186.007974633981
59.48	-205.666943861047
59.59	-225.978345505041
59.69	-246.942179565053
59.84	-269.000337446073
59.94	-292.331970999044
60.04	-316.926452440043
60.15	-342.623674460015
60.25	-368.969995839052
60.36	-395.926732689077
60.46	-423.153501389038
60.56	-450.99068556101
60.66	-480.00318888603
60.77	-510.105959122029
60.88	-541.243244124075
60.98	-572.849752782986
61.08	-604.936112879045
61.18	-637.048683190983
61.28	-670.145164900987
61.39	-704.225558009057
61.49	-739.110710666068
61.6	-775.414371403031
61.7	-811.957888009033
61.84	-848.826312726032
61.94	-885.45435444405
62.05	-922.821584964026
62.15	-960.587620664001
62.25	-998.752461543972
62.35	-1037.43309089907
62.45	-1076.00846547302
62.56	-1114.65773711598
62.66	-1152.76715729703
62.76	-1191.28750362506
62.86	-1229.76513487902
62.97	-1268.20005105799
63.07	-1306.17797147102
63.17	-1344.60418342201
63.27	-1382.91378322901
63.38	-1420.48572763906
63.48	-1458.214096456
63.58	-1495.53359856998
63.69	-1532.44423398007
63.83	-1569.11303356799
63.94	-1605.48957859703
64.04	-1641.57386906504
64.14	-1677.36590497407
64.24	-1712.50533088005
64.35	-1746.94330193302
64.5	-1780.67981813308
64.6	-1813.85612362101
64.7	-1846.62322881604
64.84	-1878.98113371807
64.95	-1910.42577836799
65.05	-1941.61642787299
65.15	-1971.93203897905
65.25	-2001.37261168697
65.35	-2030.07062683707
65.45	-2058.30280388102
65.56	-2086.06914282007
65.66	-2112.955362962
65.76	-2139.505326836
65.93	-2165.71903444105
66.03	-2191.03158209703
66.14	-2215.56080120502
66.24	-2239.65469847008
66.34	-2263.31327389005
66.44	-2286.19949838708
66.55	-2308.73700106804
66.65	-2330.42172197304
66.75	-2351.25366110105
66.85	-2371.30778485505
66.95	-2390.37954499406
67.06	-2409.03384520107
67.16	-2426.99764892598
67.26	-2444.62278283902
67.36	-2461.49496624901
67.46	-2477.61419915605
67.57	-2493.04908668205
67.67	-2508.148483637
67.77	-2522.91239002204
67.94	-2537.13625759804
68.04	-2551.08061888404
68.14	-2564.40844480005
68.24	-2577.11973534606
68.35	-2589.26528223901
68.45	-2601.12978433199
68.55	-2612.71324162703
68.65	-2623.86044897301
68.76	-2634.76489455502
68.86	-2645.15354182004
68.96	-2655.02639077101
69.07	-2664.41405715307
69.18	-2673.56697001901
69.28	-2682.48512936907
69.38	-2691.03895336502
69.48	-2699.39656270208
69.58	-2707.353409142
69.69	-2714.909492684
69.84	-2722.10532041606
69.94	-2729.13513876699
70.05	-2735.99894773599
70.15	-2742.610147297
70.25	-2749.09876258607
70.35	-2755.309588454
70.45	-2761.242624901
70.55	-2766.915317349
70.66	-2772.47622975699
70.76	-2777.92536212598
70.87	-2783.183924333
70.97	-2788.35105517805
71.07	-2793.29717282405
71.18	-2798.02227726907
71.28	-2802.52122644106
71.38	-2806.91094245299
71.49	-2811.19142530508
71.59	-2815.30669071799
71.69	-2819.33450373003
71.84	-2823.18826431299
71.95	-2826.86797246708
72.05	-2830.39181837307
72.15	-2833.85084501003
72.26	-2837.24505237808
72.36	-2840.53615744199
72.46	-2843.78705879806
72.57	-2846.91896632307
72.67	-2849.93188001806
72.77	-2852.847444232
72.87	-2855.70883388505
72.99	-2858.51604897607
73.09	-2861.23055064797
73.19	-2863.90684827006
73.3	-2866.48895756002
73.4	-2868.97687852002
73.51	-2871.36634426804
73.61	-2873.71579624607
73.71	-2876.02523445503
73.84	-2878.25123378605
73.94	-2880.45683806706
74.04	-2882.60376426308
74.15	-2884.69201237501
74.25	-2886.72739264905
74.36	-2888.74410860706
74.46	-2890.74216025006
74.56	-2892.7011989
74.66	-2894.66024683804
74.77	-2896.58076520902
74.93	-2898.46275401101
75.03	-2900.31121008508
75.14	-2902.13980090607
75.24	-2903.94852647501
75.34	-2905.72917714007
75.45	-2907.50353366002
75.55	-2909.22817092701
75.65	-2910.90308894104
75.75	-2912.52558460803
75.85	-2914.11822627299
75.96	-2915.68101393898
76.06	-2917.18933204402
76.17	-2918.67948486106
76.27	-2920.13112371308
76.37	-2921.53067749098
76.47	-2922.89776491498
76.58	-2924.25619237304
76.68	-2925.60595986606
76.84	-2926.931096884
76.95	-2928.268549466
77.05	-2929.59653685398
77.16	-2930.91505904704
77.26	-2932.231100938
77.36	-2933.54633759998
77.46	-2934.86076903298
77.57	-2936.16608675404
77.67	-2937.48190948202
77.77	-2938.78362165901
77.93	-2940.08479439105
78.03	-2941.35088104201
78.14	-2942.60366237006
78.24	-2943.843138376
78.34	-2945.05815680202
78.44	-2946.26739125499
78.54	-2947.45487122202
78.65	-2948.60928646801
78.75	-2949.74232570507
78.85	-2950.86691577899
78.95	-2951.96948558305
79.05	-2953.07966586904
79.16	-2954.19745663503
79.26	-2955.30323916398
79.36	-2956.38949210604
79.46	-2957.47719099302
79.57	-2958.56133080304
79.67	-2959.64191153905
79.83	-2960.72207252905
79.94	-2961.81350248605
80.04	-2962.89752780604
80.15	-2963.96939908198
80.25	-2965.01780607798
80.35	-2966.06236751097
80.45	-2967.10308338209
80.56	-2968.12365010805
80.66	-2969.13147210807
80.76	-2970.12654938408
80.93	-2971.10157524105
81.03	-2972.04902833107
81.14	-2972.98758225804
81.24	-2973.90592678607
81.34	-2974.83279017104
81.44	-2975.76817241304
81.55	-2976.70038479805
81.65	-2977.64081502703
81.75	-2978.58697456206
81.87	-2979.53886340406
81.97	-2980.48896020407
82.07	-2981.44478631104
82.18	-2982.41523788306
82.28	-2983.37933939104
82.39	-2984.33450085702
82.49	-2985.26589424
82.59	-2986.18520825005
82.7	-2987.07638324606
82.83	-2987.96111205706
82.94	-2988.828084445
83.04	-2989.67730040999
83.14	-2990.51343189808
83.24	-2991.32291080605
83.35	-2992.126712664
83.45	-2992.91000942708
83.55	-2993.70435412402
83.65	-2994.50222540702
83.76	-2995.30362327403
83.86	-2996.12033256108
83.96	-2996.94624548408
84.07	-2997.78136204304
84.17	-2998.62101029305
84.27	-2999.48247402801
84.37	-3000.34969360502
84.48	-3001.22266902304
84.58	-3002.08467529899
84.68	-3002.95212993808
84.84	-3003.81613678201
84.94	-3004.65927781306
85.05	-3005.50949878902
85.15	-3006.35197166798
85.25	-3007.18669645005
85.36	-3008.00669447301
85.46	-3008.822392193
85.56	-3009.63378961001
85.66	-3010.44088672597
85.76	-3011.24004428198
85.87	-3012.03548649301
86.03	-3012.82721335804
86.14	-3013.62142212099
86.24	-3014.41621584104
86.34	-3015.21159451704
86.44	-3016.00192496403
86.55	-3016.80328694408
86.65	-3017.59826243904
86.75	-3018.38685144708
86.85	-3019.17640891702
86.95	-3019.95899494398
87.06	-3020.73460952897
87.16	-3021.48652768699
87.27	-3022.24839039604
87.37	-3023.020197655
87.48	-3023.79305330601
87.58	-3024.56703851408
87.68	-3025.34904355605
87.84	-3026.13906843408
87.94	-3026.924501297
88.04	-3027.74396953203
88.14	-3028.59183995304
88.25	-3029.46811256004
88.35	-3030.36112826203
88.45	-3031.26563015803
88.55	-3032.19051440408
88.65	-3033.12525326101
88.75	-3034.104723876
88.85	-3035.11220126506
88.96	-3036.14768542707
89.06	-3037.19560740308
89.16	-3038.25115380107
89.27	-3039.31432462207
89.37	-3040.37986296407
89.48	-3041.48583266306
89.58	-3042.61962187002
89.68	-3043.781230587
89.84	-3044.96322539808
89.94	-3046.16541529504
90.04	-3047.38780027901
90.15	-3048.61993377199
90.25	-3049.89176460504
90.35	-3051.19276503603
90.45	-3052.52293506703
90.56	-3053.87548329907
90.66	-3055.23700604408
90.76	-3056.60750330208
90.86	-3057.97005908005
90.96	-3059.341589371
91.07	-3060.69826330008
91.17	-3062.04008086797
91.28	-3063.37188922907
91.38	-3064.67986671601
91.48	-3065.96401332899
91.59	-3067.19831353098
91.69	-3068.32144298301
91.84	-3069.32295510603
91.94	-3070.20284990199
92.04	-3070.99393430599
92.14	-3071.68723225607
92.24	-3072.282743752
92.35	-3072.75611938803
92.45	-3073.13170857003
92.55	-3073.28414022106
92.65	-3073.21341434101
92.75	-3073.02637305997
92.85	-3072.713960702
92.96	-3072.27617726608
93.06	-3071.68021581799
93.16	-3070.95888329206
93.27	-3069.990455229
93.37	-3068.77493162904
93.47	-3067.31231249103
93.58	-3065.70939492008
93.68	-3063.98475289006
93.85	-3062.11888414703
93.95	-3060.13129094299
94.05	-3057.93623840407
94.16	-3055.53372652798
94.26	-3052.83641544008
94.36	-3050.05336947602
94.46	-3047.18458863704
94.56	-3044.23007292098
94.66	-3041.20839630207
94.76	-3038.03692098199
94.87	-3034.71564696304
94.97	-3031.24457424303
95.07	-3027.60098261501
95.18	-3023.893327162
95.28	-3020.20894776206
95.39	-3016.46050453701
95.49	-3012.61341255906
95.59	-3008.66767182799
95.7	-3004.62328234198
95.84	-3000.44859900402
95.94	-2996.23933073701
96.04	-2991.99547754006
96.14	-2987.82549449902
96.24	-2983.61277176798
96.35	-2979.37588332206
96.45	-2975.114829159
96.56	-2970.80280874104
96.66	-2966.501207536
96.76	-2962.21002554398
96.87	-2958.02497168802
96.97	-2953.93715242699
97.07	-2949.946567761
97.17	-2946.05321768802
97.27	-2942.23400008104
97.37	-2938.50159785404
97.48	-2934.85601100906
97.58	-2931.35862501504
97.69	-2927.95580724999
97.85	-2924.7560128
97.95	-2921.75924166497
98.05	-2918.86359578803
98.15	-2916.08415784299
98.25	-2913.42092783304
98.36	-2910.90516264399
98.46	-2908.50770948805
98.56	-2906.32427728804
98.67	-2904.35486604406
98.77	-2902.58356814604
98.87	-2900.91008327204
98.98	-2899.33441141898
99.08	-2897.87163526398
99.19	-2896.51104456607
99.29	-2895.31402479201
99.39	-2894.28057594307
99.5	-2893.40806942403
99.6	-2892.60132080801
99.7	-2891.860330094
99.84	-2891.19325204206
99.94	-2890.59510240099
100.04	-2890.09713806001
100.15	-2889.69935901798
100.25	-2889.40514569106
100.35	-2889.14535976107
100.46	-2888.92000122905
100.56	-2888.72959458899
100.67	-2888.57771225605
100.77	-2888.47943690905
100.87	-2888.43476854606
100.98	-2888.44264075806
101.08	-2888.46969255803
101.18	-2888.51592394508
101.28	-2888.57358207008
101.39	-2888.66324675405
101.49	-2888.79307275499
101.59	-2888.96306007302
101.7	-2889.17348423206
101.84	-2889.40489011998
101.95	-2889.65727773802
102.05	-2889.92854298806
102.16	-2890.21874908906
102.26	-2890.52842053707
102.36	-2890.85755733299
102.47	-2891.19650301302
102.57	-2891.53393231004
102.67	-2891.86984522405
102.84	-2892.19986932108
102.94	-2892.52828686608
103.04	-2892.84734501007
103.14	-2893.15704375201
103.25	-2893.46352088205
103.35	-2893.76215499306
103.45	-2894.05294608503
103.55	-2894.33272365102
103.66	-2894.61051140904
103.76	-2894.88420526004
103.86	-2895.15380520402
103.96	-2895.43222838199
104.07	-2895.71440067107
104.17	-2896.00032207102
104.27	-2896.28589567303
104.37	-2896.58232975103
104.48	-2896.88525187398
104.58	-2897.19466204008
104.69	-2897.50266616204
104.83	-2897.81340921604
104.93	-2898.12689120208
105.04	-2898.43028515008
105.14	-2898.728391379
105.25	-2899.01803938199
105.35	-2899.29922915906
105.45	-2899.56475917302
105.55	-2899.81909202902
105.65	-2900.06222772604
105.75	-2900.29620714301
105.85	-2900.51788190101
105.96	-2900.72315509008
106.06	-2900.91202670908
106.17	-2901.09837662101
106.27	-2901.27952212106
106.38	-2901.45546321207
106.48	-2901.62629006102
106.58	-2901.79164699202
106.69	-2901.93870703308
106.85	-2902.06747018601
106.95	-2902.18615531398
107.05	-2902.291747964
107.15	-2902.38424813504
107.25	-2902.45780261705
107.35	-2902.52349046398
107.46	-2902.58335255407
107.57	-2902.637388887
107.67	-2902.67783832007
107.77	-2902.72555447507
107.87	-2902.78053735108
107.98	-2902.83567558402
108.08	-2902.89677935004
108.19	-2902.96393881999
108.29	-2903.03715399307
108.39	-2903.11009152708
108.5	-2903.18181804207
108.6	-2903.25233353803
108.71	-2903.32966466701
108.84	-2903.40219147902
108.94	-2903.46406076401
109.04	-2903.51527252108
109.15	-2903.55686243106
109.25	-2903.58900583203
109.35	-2903.61170272502
109.45	-2903.62606060808
109.56	-2903.62753350303
109.66	-2903.60901004601
109.76	-2903.57049023601
109.86	-2903.52079321406
109.97	-2903.46054634801
110.07	-2903.38667051401
110.17	-2903.29943122003
110.27	-2903.19856295707
110.37	-2903.09209237603
110.48	-2902.98001947804
110.58	-2902.864481552
110.68	-2902.75563528007
110.84	-2902.65348066305
110.94	-2902.55279185703
111.05	-2902.45879470501
111.15	-2902.37567583006
111.25	-2902.30343523399
111.35	-2902.23847961806
111.45	-2902.17670785
111.55	-2902.11811993106
111.66	-2902.06401704904
111.76	-2902.01135388907
111.86	-2901.96039595708
111.97	-2901.91114325398
112.07	-2901.86015730205
112.42	-2901.81211396805
112.57	-2901.76701325208
112.67	-2901.72844845199
112.78	-2901.69249404903
112.88	-2901.65084507498
112.99	-2901.60658065406
113.09	-2901.55970078604
113.25	-2901.49462377508
113.35	-2901.411349623
113.45	-2901.31331680607
113.56	-2901.19648608697
113.66	-2901.06041452498
113.76	-2900.90510212008
113.86	-2900.73054887205
113.96	-2900.56308100998
114.06	-2900.39961941102
114.16	-2900.24016407506
114.33	-2900.10036340902
114.44	-2899.983478492
114.54	-2899.88950932207
114.64	-2899.81671177304
114.74	-2899.75815064702
114.84	-2899.71382594206
114.94	-2899.68373765907
115.05	-2899.65220942702
115.15	-2899.62033483198
115.26	-2899.58811387703
115.36	-2899.55521433899
115.47	-2899.51891765702
115.57	-2899.47922383101
115.67	-2899.43921198403
115.77	-2899.39094406702
115.87	-2899.34973626907
115.97	-2899.31558858802
116.08	-2899.28615613508
116.25	-2899.25724484806
116.35	-2899.22711059899
116.46	-2899.19575338706
116.56	-2899.18065196002
116.67	-2899.16378505404
116.77	-2899.14207354707
116.87	-2899.13083362603
116.97	-2899.07770950106
117.07	-2898.98236895203
117.17	-2898.84481197907
117.34	-2898.66076091801
117.44	-2898.439338034
117.55	-2898.18054332704
117.65	-2897.71713139498
117.76	-2897.067123498
117.86	-2896.22817474799
117.96	-2895.20028514403
118.06	-2894.02103680402
118.16	-2892.69021943301
118.28	-2891.20783303099
118.39	-2889.58125573708
118.49	-2887.55763592201
118.6	-2885.15228977406
118.7	-2882.51444143407
118.8	-2879.64099042904
118.91	-2876.537382121
119.01	-2873.20361651007
119.11	-2869.63915108106
119.24	-2865.44558637104
119.35	-2860.60490111799
119.45	-2855.11709532102
119.56	-2849.19060287098
119.66	-2842.84714718001
119.77	-2836.08672824903
119.87	-2828.35512647705
119.97	-2819.64924139004
120.08	-2809.976451127
120.24	-2799.18753154504
120.34	-2787.83064876404
120.44	-2775.92382404703
120.54	-2763.46705739297
120.65	-2750.49738840403
120.75	-2736.33272380607
120.85	-2720.97252108506
120.95	-2704.97410031408
121.06	-2688.091988005
121.16	-2670.56427951002
121.27	-2652.54019896906
121.37	-2633.23200539503
121.47	-2612.63969879008
121.57	-2590.76637962607
121.68	-2567.61204790303
121.78	-2543.42281531501
121.88	-2518.59816635499
121.99	-2493.13810102308
122.09	-2466.73175509602
122.24	-2439.13365508502
122.35	-2410.38084059107
122.45	-2380.55450838408
122.55	-2350.21197853905
122.66	-2319.35015058207
122.76	-2287.96902451302
122.86	-2256.03371432908
122.97	-2223.29450219308
123.07	-2189.75138810504
123.17	-2155.96070977699
123.33	-2121.27741353902
123.44	-2086.30951346004
123.54	-2051.61432961597
123.64	-2016.31601859799
123.75	-1980.414580407
123.85	-1944.15548853203
123.96	-1907.33405411004
124.06	-1870.43956984405
124.16	-1833.47203573499
124.26	-1796.43145178306
124.38	-1759.74415938504
124.48	-1722.76510486802
124.59	-1685.89323021308
124.69	-1648.89072103801
124.8	-1612.31391505805
124.9	-1575.91733878201
125	-1540.33950905603
125.11	-1504.79579085197
125.25	-1469.84350424702
125.36	-1435.48264923902
125.46	-1401.49811012202
125.56	-1368.32371487708
125.67	-1335.56052152608
125.77	-1303.76486778107
125.87	-1272.29224219207
125.97	-1241.142644761
126.08	-1210.961129157
126.24	-1181.57529023006
126.34	-1152.74633123602
126.44	-1124.47425217806
126.55	-1097.19288103599
126.65	-1070.40205517103
126.76	-1044.74029143
126.86	-1020.20758981303
126.96	-996.673411780989
127.07	-974.356469610029
127.17	-952.611709627035
127.34	-931.757655167075
127.44	-911.430012700976
127.54	-892.185119943065
127.64	-874.022976893002
127.75	-856.863800026076
127.85	-840.215190676986
127.95	-824.077148848005
128.06	-808.645520458981
128.16	-793.701593236051
128.27	-779.679195161066
128.38	-766.578326235049
128.48	-754.356582914056
128.59	-742.545801222036
128.69	-731.145981160012
128.8	-720.287649584975
128.9	-709.824688316075
129.01	-700.075620685993
129.11	-691.063313048062
129.24	-682.721430745005
129.34	-674.682480453043
129.45	-666.946462170017
129.55	-659.588006246054
129.66	-652.51893894208
129.76	-645.957972534006
129.86	-639.920698345009
129.97	-634.361346180981
130.07	-629.007162903008
130.17	-623.841800360992
130.35	-618.931593214029
130.45	-614.210206803023
130.56	-609.823759310984
130.66	-605.762927772048
130.77	-602.050578541025
130.87	-598.467999342006
130.97	-595.006083893054
131.07	-591.710602389981
131.24	-588.535784637997
131.34	-585.586152522069
131.45	-582.846114720041
131.55	-580.331262554068
131.65	-577.895477843981
131.75	-575.561034840007
131.86	-573.305067188016
131.96	-571.12757488801
132.07	-569.103998879996
132.17	-567.220795772982
132.34	-565.491508956029
132.44	-563.827964694042
132.54	-562.242693873031
132.65	-560.720105171072
132.75	-559.260198588049
132.85	-557.892988273011
132.96	-556.634822374008
133.06	-555.48570089104
133.17	-554.379289167059
133.27	-553.329130592033
133.37	-552.323955106999
133.47	-551.386629064041
133.58	-550.511106619069
133.68	-549.706494050042
133.79	-548.972791359006
133.89	-548.280576501043
133.99	-547.609889712021
134.1	-546.960730993078
134.24	-546.348691667049
134.34	-545.773179632079
134.44	-545.232513660039
134.55	-544.703827397029
134.65	-544.196227124985
134.75	-543.701854643018
134.86	-543.220709952038
134.96	-542.766336440081
135.06	-542.339285286062
135.17	-541.942616924075
135.27	-541.560740032082
135.37	-541.194246711029
135.47	-540.842217730074
135.57	-540.521001234993
135.68	-540.230597227037
135.78	-539.969757625045
135.88	-539.740755761045
135.98	-539.527774914063
136.08	-539.333875520015
136.25	-539.157456790008
136.35	-539.007625007002
136.45	-538.884380169975
136.55	-538.784437796039
136.66	-538.695061351063
136.76	-538.616250834025
136.87	-538.54800624606
136.97	-538.484307637077
137.07	-538.428020440051
137.17	-538.379144654982
137.33	-538.337468716009
137.43	-538.292638261055
137.53	-538.244653290008
137.64	-538.197125417014
137.74	-538.150552464003
137.84	-538.107994867005
137.95	-538.069452626019
138.06	-538.038345227051
138.16	-538.014407700985
138.26	-537.997640044978
138.36	-537.986794181052
138.47	-537.981572629064
138.57	-537.981975390039
138.68	-537.98572913206
138.78	-537.990184066075
138.88	-537.990820110053
138.98	-537.987637265019
139.08	-537.980962660981
139.25	-537.969936088075
139.35	-537.958169161016
139.45	-537.945661877984
139.56	-537.930213181085
139.66	-537.915569687016
139.76	-537.904004729057
139.87	-537.894058658026
139.97	-537.894736450994
140.07	-537.904790027028
140.17	-537.924219386014
140.27	-537.957667042974
140.38	-537.99741194905
140.48	-538.04345410299
140.58	-538.099540125017
140.68	-538.155955284083
140.78	-538.213026712015
140.89	-538.270754408018
140.99	-538.320047485058
141.09	-538.363699582078
141.25	-538.401710699077
141.35	-538.429971399978
141.45	-538.465281130016
141.55	-538.506180240006
141.65	-538.552668731995
141.76	-538.610181636045
141.86	-538.678924902001
141.97	-538.758898529068
142.07	-538.851648076047
142.17	-538.948233322003
142.34	-539.052400888068
142.44	-539.16415077299
142.55	-539.278338298004
142.65	-539.388877780084
142.75	-539.495769221048
142.85	-539.599545699048
142.95	-539.705855201078
143.06	-539.810588290038
143.16	-539.913744966043
143.26	-540.016751780058
143.36	-540.121830223029
143.46	-540.228980295069
143.56	-540.330656668061
143.67	-540.440887921022
143.77	-540.561219612982
143.87	-540.691651745078
143.98	-540.838693259047
144.08	-540.993763584083
144.24	-541.156862719049
144.34	-541.333958774999
144.44	-541.509503278007
144.54	-541.684029305998
144.64	-541.85753685806
144.75	-542.016148024004
144.85	-542.165711903976
144.95	-542.306228499001
145.05	-542.425007801057
145.15	-542.537196923035
145.26	-542.635250537046
145.36	-542.719168643998
145.46	-542.804712672023
145.57	-542.885168479074
145.67	-542.960536062083
145.77	-543.035545837029
145.87	-543.102803142006
145.97	-543.168276087044
146.08	-543.231964674078
146.24	-543.297895046067
146.35	-543.367129282046
146.45	-543.439667380994
146.56	-543.522106903993
146.66	-543.620628916983
146.76	-543.722543412059
146.86	-543.830514635033
146.96	-543.934962224057
147.07	-544.039498431061
147.17	-544.144123256046
147.34	-544.242353447999
147.44	-544.333096862033
147.54	-544.423748159033
147.64	-544.501528711976
147.74	-544.568895626981
147.85	-544.636081807994
147.96	-544.70308725206
148.06	-544.786800867996
148.16	-544.877642289975
148.32	-544.969430453989
148.43	-545.059501111041
148.53	-545.158093906025
148.63	-545.257814178058
148.73	-545.358661924979
148.84	-545.459500102993
148.94	-545.56278581606
149.04	-545.662035812029
149.15	-545.762720176981
149.25	-545.852060284005
149.36	-545.936237198021
149.46	-546.017915166999
149.56	-546.094429943992
149.66	-546.159040458974
149.76	-546.221327078001
149.87	-546.279969741022
149.97	-546.327393053048
150.07	-546.377655660081
150.17	-546.417978936006
150.34	-546.461253593066
150.45	-546.507479632055
150.55	-546.554199945035
150.65	-546.608723076019
150.76	-546.670481548972
150.86	-546.729895002045
150.96	-546.786963433988
151.07	-546.849262241039
151.17	-546.911005833067
151.27	-546.972194209047
151.38	-547.034035343017
151.48	-547.095209175041
151.58	-547.158172814079
151.68	-547.215617714073
151.79	-547.280093316999
151.89	-547.33882099606
151.99	-547.391800750006
152.09	-547.439032579064
152.24	-547.471985610059
152.34	-547.497400911993
152.45	-547.513958425043
152.55	-547.52686912002
152.65	-547.536132998061
152.75	-547.549325455066
152.85	-547.561317679083
152.95	-547.584776211011
153.05	-547.619701051985
153.16	-547.666092202007
153.26	-547.730690728031
153.37	-547.80759324899
153.47	-547.896799764999
153.58	-547.994419365068
153.68	-548.099577605058
153.79	-548.20557353105
153.89	-548.312295059077
153.99	-548.431098937044
154.1	-548.560665108084
154.25	-548.700993570037
154.35	-548.857325220979
154.45	-549.023581477059
154.56	-549.199762339072
154.66	-549.385867805995
154.76	-549.58277232106
154.87	-549.917963016014
154.97	-550.398180959064
155.07	-551.016072399989
155.17	-551.769066483075
155.28	-552.657163210029
155.38	-553.675121683
155.48	-554.828182800065
155.58	-556.381992887054
155.68	-558.33655194499
155.78	-560.691859973986
155.89	-563.327701627031
155.99	-566.229189608066
156.09	-569.392433005078
156.24	-572.821322729055
156.34	-576.899868481974
156.45	-581.628944707063
156.55	-587.019796068034
156.65	-592.795531573074
156.76	-598.956151222069
156.86	-605.501655016042
156.96	-612.423896724067
157.06	-620.24855078505
157.17	-628.975617198989
157.27	-638.605095966
157.37	-648.881338958972
157.48	-659.675110160038
157.58	-670.975164906054
157.68	-682.792747860049
157.78	-695.711206516989
157.89	-709.73054087608
157.99	-724.850750938003
158.1	-740.820066906053
158.24	-757.37273036907
158.34	-774.508741325008
158.44	-792.099738200022
158.54	-810.867816628047
158.65	-830.804830380998
158.75	-851.91077945808
158.85	-873.986326068007
158.96	-896.647460508007
159.06	-919.894182778989
159.16	-943.460734467976
159.27	-968.135474949008
159.37	-993.918404221063
159.47	-1020.80952228403
159.57	-1048.73786418398
159.68	-1077.18880704499
159.78	-1106.16235086707
159.88	-1135.274485948
159.98	-1165.34122048404
160.08	-1196.23419290303
160.25	-1227.95340320204
160.35	-1260.56348882707
160.45	-1293.47721137299
160.56	-1326.69457084
160.66	-1359.69279812105
160.76	-1393.34257193707
160.86	-1427.37813387305
160.97	-1461.79948393001
161.07	-1496.76835767207
161.17	-1531.81938261503
161.27	-1566.952558759
161.37	-1601.58064769598
161.47	-1636.55541707806
161.58	-1671.492857202
161.68	-1706.39296806803
161.78	-1741.44168568807
161.88	-1776.37092284999
161.99	-1811.18067955299
162.09	-1845.27722173902
162.24	-1879.43531711005
162.34	-1913.13219656104
162.44	-1946.36786009198
162.55	-1979.30977695501
162.65	-2011.90995835702
162.75	-2044.16840429599
162.85	-2075.55126914906
162.95	-2106.72017632601
163.05	-2137.08788742099
163.15	-2166.65440243298
163.26	-2195.58659733298
163.36	-2224.05933161303
163.46	-2252.07260527202
163.57	-2279.19441981498
163.67	-2305.93749575598
163.77	-2331.70809903402
163.88	-2356.50622964999
163.98	-2380.46863906106
164.08	-2403.91803643104
164.24	-2426.85442175798
164.35	-2448.92988543006
164.45	-2470.55252575399
164.55	-2491.18849710408
164.65	-2510.83779948101
164.76	-2529.60074451005
164.86	-2547.89003260805
164.96	-2565.705663774
165.06	-2582.78310876506
165.17	-2599.42962432399
165.27	-2615.21321195403
165.37	-2630.13387165699
165.48	-2644.25919252301
165.58	-2657.99524239401
165.68	-2671.34202126704
165.79	-2684.1184955
165.89	-2696.53669261004
165.99	-2708.24870298406
166.1	-2719.25452662106
166.25	-2729.59215803905
166.35	-2739.61287371799
166.46	-2749.31667365706
166.56	-2758.57578007003
166.67	-2767.53367968104
166.77	-2775.92584324498
166.87	-2783.75227076299
166.97	-2791.04215705399
167.08	-2798.08322303904
167.18	-2804.87546871802
167.28	-2811.33817207206
167.38	-2817.55205512104
167.49	-2823.35000897206
167.59	-2828.73203362601
167.69	-2833.72514764505
167.79	-2838.55115277299
167.9	-2843.21004901005
168	-2847.64164766398
168.1	-2851.91149325601
168.25	-2855.89180800105
168.35	-2859.58259189999
168.45	-2863.01483882505
168.55	-2866.32466379399
168.66	-2869.51206680703
168.76	-2872.53432036403
168.86	-2875.43415196603
168.96	-2878.14328862203
169.07	-2880.66173033201
169.17	-2882.99983020306
169.27	-2885.26965708502
169.37	-2887.47121097708
169.48	-2889.57349800603
169.58	-2891.60751204508
169.68	-2893.51722219305
169.79	-2895.30262845108
169.89	-2896.96373081904
169.99	-2898.58272703805
170.1	-2900.14569235802
170.24	-2901.63691783903
170.34	-2903.07211241998
170.44	-2904.41204007004
170.55	-2905.65670078706
170.65	-2906.81145040207
170.75	-2907.92696398603
170.85	-2909.00324153904
170.95	-2910.04028306008
171.05	-2911.02416379704
171.16	-2911.94447458997
171.27	-2912.80121543707
171.37	-2913.59438634004
171.48	-2914.37567235698
171.58	-2915.13262446108
171.68	-2915.85988682107
171.78	-2916.56281526798
171.89	-2917.22900082505
171.99	-2917.85844349204
172.09	-2918.45114326907
172.24	-2919.03559186301
172.34	-2919.60763148006
172.44	-2920.16726212
172.54	-2920.702034756
172.65	-2921.22622817101
172.75	-2921.72591761107
172.86	-2922.20110307608
172.96	-2922.66768501099
173.07	-2923.12217194706
173.17	-2923.56456388507
173.27	-2923.99070303202
173.37	-2924.40138716506
173.48	-2924.79661628306
173.58	-2925.17639038704
173.68	-2925.54553968102
173.78	-2925.91132895905
173.88	-2926.27375822099
173.99	-2926.629335999
174.09	-2926.98202755298
174.24	-2927.319383856
174.34	-2927.64140490806
174.44	-2927.95475068499
174.55	-2928.25612122704
174.65	-2928.54551653397
174.75	-2928.81384715804
174.85	-2929.06777305802
174.95	-2929.30313644308
175.06	-2929.51993731208
175.16	-2929.71953162703
175.26	-2929.91253866103
175.36	-2930.09895841408
175.47	-2930.28187822608
175.57	-2930.46459805805
175.68	-2930.64362644202
175.78	-2930.82139286503
175.88	-2930.99989314203
175.98	-2931.18128925198
176.09	-2931.36558119397
176.24	-2931.55093921405
176.34	-2931.73904501305
176.45	-2931.92323863002
176.55	-2932.09713276508
176.65	-2932.26120121005
176.76	-2932.41846164005
176.88	-2932.56891405701
176.98	-2932.70827474305
177.09	-2932.83853951198
177.24	-2932.95640840302
177.34	-2933.05945192799
177.45	-2933.15024763001
177.55	-2933.23545546798
177.65	-2933.31507544303
177.75	-2933.38863376198
177.85	-2933.46143555107
177.96	-2933.53165105407
178.06	-2933.60795547608
178.17	-2933.68396151504
178.28	-2933.762969133
178.38	-2933.84740781698
178.48	-2933.93484807905
178.58	-2934.02984414104
178.69	-2934.13040018902
178.79	-2934.23651622402
178.89	-2934.34321285702
178.99	-2934.45246789906
179.1	-2934.557894048
179.24	-2934.66587860507
179.35	-2934.77235856608
179.45	-2934.87686013998
179.55	-2934.97709542305
179.65	-2935.07079809604
179.76	-2935.159963974
179.86	-2935.24459305502
179.96	-2935.32709968201
180.06	-2935.409765288
180.16	-2935.49258987298
180.27	-2935.57557343706
180.37	-2935.66761031502
180.48	-2935.76434296904
180.58	-2935.86805930101
180.68	-2935.976471407
180.78	-2936.07709958201
180.89	-2936.16994382705
180.99	-2936.25273785301
181.09	-2936.32760639605
181.24	-2936.38999523307
181.34	-2936.43990436408
181.44	-2936.47250245601
181.54	-2936.49677082306
181.65	-2936.51285751798
181.75	-2936.52076254205
181.85	-2936.52890259602
181.96	-2936.54134068504
182.06	-2936.55807680898
182.17	-2936.57286258008
182.33	-2936.59254012402
182.44	-2936.61710944002
182.54	-2936.64883681606
182.64	-2936.68130598405
182.75	-2936.71436888906
182.85	-2936.74802553301
182.95	-2936.78633891898
183.05	-2936.82663694403
183.16	-2936.86408827705
183.26	-2936.90038708201
183.36	-2936.92715305099
183.46	-2936.95047858898
183.57	-2936.96809741004
183.67	-2936.98409532703
183.78	-2936.998472342
183.88	-2937.00667423207
183.98	-2937.00870099906
184.08	-2937.00731171805
184.25	-2937.00318774404
184.35	-2936.98870396304
184.45	-2936.96995278208
184.56	-2936.94084179504
184.66	-2936.90543400601
184.76	-2936.86021572103
184.86	-2936.80688110601
184.97	-2936.749984382
185.07	-2936.695409153
185.17	-2936.63900543902
185.28	-2936.58265693307
185.38	-2936.53398874801
185.48	-2936.49300088202
185.59	-2936.46108424002
185.69	-2936.43278491504
185.79	-2936.40219824908
185.89	-2936.36763007908
186	-2936.32908040399
186.1	-2936.28675802506
186.24	-2936.24248247102
186.47	-2936.19670049998
186.59	-2936.14941211308
186.7	-2936.10544844603
186.8	-2936.06341859697
186.91	-2936.02471346799
187.01	-2935.98515678798
187.11	-2935.95237367106
187.22	-2935.92636411609
187.32	-2935.90103571808
187.43	-2935.87550713607
187.54	-2935.85159789507
187.65	-2935.83100216301
187.75	-2935.81477240502
187.85	-2935.797025017
187.95	-2935.77776000006
188.06	-2935.76875244605
188.16	-2935.76188921907
188.26	-2935.75717031706
188.4	-2935.75459574208
188.5	-2935.74423758298
188.6	-2935.73369466208
188.7	-2935.72127281504
188.8	-2935.70108843699
188.91	-2935.68408931105
189.01	-2935.67027543804
189.11	-2935.65782728899
189.22	-2935.65206402604
189.32	-2935.648154511
189.48	-2935.646098745
189.58	-2935.65488645208
189.69	-2935.65743304703
189.79	-2935.66136364507
189.89	-2935.66667824302
189.99	-2935.66925085008
190.1	-2935.66814328005
190.2	-2935.66517505906
190.3	-2935.65551505299
190.4	-2935.64925736905
190.51	-2935.64051840406
190.62	-2935.62929815801
190.72	-2935.62459436805
190.82	-2935.61926994698
190.92	-2935.61332489401
191.03	-2935.60582102407
191.13	-2935.59382902208
191.23	-2935.58494771207
191.4	-2935.579177092
191.5	-2935.57631836904
191.6	-2935.57719096805
191.71	-2935.58179489003
191.81	-2935.58642067399
191.91	-2935.590580297
192.02	-2935.58944262099
192.12	-2935.58300764607
192.22	-2935.56565711106
192.33	-2935.53927795404
192.49	-2935.50387017706
192.6	-2935.45436960005
192.7	-2935.39578677405
192.81	-2935.32718351105
192.91	-2935.25275729803
193.01	-2935.17777110503
193.11	-2935.10179309703
193.22	-2935.02482327403
193.32	-2934.95207133606
193.43	-2934.87405151802
193.53	-2934.79125184706
193.64	-2934.70367232101
193.74	-2934.60749907103
193.85	-2934.507537782
193.95	-2934.40378845298
194.06	-2934.291848567
194.16	-2934.17698109806
194.26	-2934.05412186507
194.41	-2933.92334944906
194.51	-2933.78886133303
194.61	-2933.65016949406
194.72	-2933.50727393101
194.82	-2933.36216182797
194.93	-2933.21096568502
195.03	-2933.06317126508
195.13	-2932.91791811203
195.24	-2932.77515259706
195.4	-2932.63999252702
195.51	-2932.51663538808
195.61	-2932.40437805207
195.71	-2932.30322052
195.81	-2932.20789981899
195.92	-2932.11602020199
196.02	-2932.031857732
196.12	-2931.94592664702
196.22	-2931.85822694704
196.32	-2931.76592287705
196.43	-2931.66896080697
196.53	-2931.57120823605
196.63	-2931.47003126307
196.73	-2931.36456943205
196.84	-2931.26008571505
196.94	-2931.16085617601
197.05	-2931.06281699306
197.15	-2930.97016565105
197.25	-2930.88290214803
197.4	-2930.80203555405
197.5	-2930.72944618598
197.6	-2930.66126654401
197.7	-2930.59663617203
197.81	-2930.53093733101
197.91	-2930.46417002006
198.01	-2930.39638786797
198.12	-2930.33087299204
198.22	-2930.259933549
198.32	-2930.18356954008
198.48	-2930.10366128101
198.59	-2930.01711518298
198.69	-2929.92820731001
198.79	-2929.836937662
198.9	-2929.745895049
199	-2929.65796885699
199.1	-2929.57310545603
199.2	-2929.48781048904
199.31	-2929.41294145703
199.42	-2929.34763790402
199.52	-2929.29189983101
199.62	-2929.24715275103
199.73	-2929.20890835899
199.83	-2929.17716665602
199.94	-2929.15481702505
200.04	-2929.14157295206
200.14	-2929.13931475107
200.25	-2929.14804242207
200.4	-2929.15491462804
200.5	-2929.16627001898
200.61	-2929.18210859307
200.71	-2929.20221811107
200.81	-2929.224268285
200.92	-2929.24476475605
201.02	-2929.26370752502
201.12	-2929.27728045106
201.22	-2929.28481649108
201.33	-2929.28631564405
201.49	-2929.28725610602
201.59	-2929.28099311405
201.69	-2929.27041605401
201.79	-2929.255524925
201.9	-2929.24622539999
202	-2929.23864869306
202.1	-2929.23279480408
202.2	-2929.22987700604
202.31	-2929.23257169207
202.41	-2929.24066662204
202.51	-2929.25416179605
202.62	-2929.27682664902
202.72	-2929.30316892705
202.82	-2929.33318863106
202.93	-2929.35952261803
203.03	-2929.39105441701
203.13	-2929.43326222598
203.23	-2929.48614604404
203.4	-2929.54327367409
203.5	-2929.60739988803
203.6	-2929.67852468598
203.71	-2929.75404519802
203.81	-2929.82838130001
203.91	-2929.90274626402
204.02	-2929.97714008902
204.12	-2930.04887582208
204.22	-2930.11364183201
204.32	-2930.17143812108
204.43	-2930.224807218
204.53	-2930.26972165205
204.63	-2930.29881828102
204.74	-2930.31209710603
204.84	-2930.32163078601
204.95	-2930.32231638301
205.05	-2930.31415389601
205.15	-2930.29830989303
205.25	-2930.28086850507
205.4	-2930.25922686297
205.5	-2930.23338496801
205.61	-2930.20634814798
205.71	-2930.18395915806
205.81	-2930.166217997
205.92	-2930.14923500004
206.02	-2930.13672736208
206.12	-2930.13123761205
206.22	-2930.13276575107
206.33	-2930.12587808607
206.5	-2930.12136047901
206.6	-2930.119212931
206.71	-2930.11791505205
206.81	-2930.113890097
206.91	-2930.10830463197
207.01	-2930.10115865707
207.12	-2930.09113970197
207.22	-2930.07719017908
207.32	-2930.05931008804
207.43	-2930.05211373998
207.54	-2930.04741814298
207.64	-2930.04133362706
207.74	-2930.03386019507
207.84	-2930.03734567901
207.94	-2930.04337281297
208.05	-2930.051941599
208.15	-2930.06453697603
208.25	-2930.07883061
208.4	-2930.09330211407
208.5	-2930.10152016905
208.6	-2930.10331230505
208.71	-2930.10274066
208.81	-2930.09980523402
208.91	-2930.08949551199
209.01	-2930.07906219407
209.12	-2930.07668827306
209.22	-2930.08237375
209.32	-2930.091864882
209.49	-2930.11177919198
209.59	-2930.14211668105
209.69	-2930.18304981899
209.8	-2930.23272739106
209.9	-2930.29263433903
210	-2930.36696179502
210.11	-2930.44927844005
210.21	-2930.531401282
210.31	-2930.61333031903
210.41	-2930.70016268905
210.51	-2930.78282278998
210.62	-2930.85405992599
210.72	-2930.91387409504
210.83	-2930.96310064902
210.93	-2931.00109804107
211.03	-2931.02143495207
211.13	-2931.03802520898
211.24	-2931.05086881098
211.39	-2931.06013822899
211.49	-2931.06807364802
211.59	-2931.07641334598
211.7	-2931.09240802301
211.8	-2931.11605767808
211.9	-2931.14520035101
212	-2931.17899265008
212.11	-2931.22253170998
212.21	-2931.26833502299
212.31	-2931.31472384505
212.42	-2931.36320444899
212.52	-2931.41153665204
212.63	-2931.46872952104
212.73	-2931.52835173805
212.83	-2931.59040330409
212.93	-2931.65788957106
213.04	-2931.72683207501
213.14	-2931.796112146
213.24	-2931.86572978107
213.41	-2931.929222181
213.51	-2931.984910599
213.61	-2932.03363842906
213.71	-2932.07611929506
213.82	-2932.111302007
213.92	-2932.13918656602
214.02	-2932.159772972
214.13	-2932.18049149903
214.23	-2932.19512350004
214.39	-2932.20366897503
214.5	-2932.211264118
214.6	-2932.22091428106
214.71	-2932.23177607103
214.81	-2932.23636698099
214.91	-2932.237073441
215.01	-2932.23389545108
215.11	-2932.22851175403
215.22	-2932.22423942302
215.32	-2932.216549759
215.49	-2932.20544276107
215.59	-2932.19392378307
215.69	-2932.17489716903
215.8	-2932.14836291907
215.9	-2932.11829949803
216	-2932.08166143506
216.1	-2932.04659027901
216.2	-2932.01140728399
216.31	-2931.96934356604
216.42	-2931.93426562902
216.52	-2931.89869096398
216.62	-2931.86261957203
216.73	-2931.83359356703
216.83	-2931.80816113602
216.93	-2931.78234381708
217.03	-2931.76428315508
217.14	-2931.749255775
217.24	-2931.740267029
217.39	-2931.73731691797
217.5	-2931.72821174608
217.61	-2931.72553009708
217.71	-2931.72927197202
217.81	-2931.73598555802
217.91	-2931.74861776504
218.02	-2931.76039970899
218.12	-2931.77133139
218.22	-2931.77390433505
218.32	-2931.76920349299
218.44	-2931.75722886406
218.54	-2931.74417684304
218.65	-2931.724951354
218.75	-2931.70769394101
218.85	-2931.69240460702
218.96	-2931.686685871
219.06	-2931.69020899904
219.16	-2931.70297399206
219.26	-2931.72708374107
219.4	-2931.75844794507
219.51	-2931.79361479201
219.61	-2931.83148396304
219.72	-2931.87547363107
219.82	-2931.91402407706
219.92	-2931.95068205205
220.02	-2931.97834993805
220.12	-2932.00412535305
220.23	-2932.033104374
220.33	-2932.067274411
220.49	-2932.10613056203
220.59	-2932.15362954004
220.7	-2932.20977134706
220.8	-2932.26628399498
220.91	-2932.32658565307
221.01	-2932.39121987403
221.12	-2932.46128697501
221.22	-2932.53568663908
221.33	-2932.60932278804
221.49	-2932.68219542199
221.6	-2932.75252332501
221.7	-2932.81980159406
221.8	-2932.87693261107
221.91	-2932.92678278306
222.01	-2932.97133951899
222.12	-2933.00651251707
222.22	-2933.03120146106
222.32	-2933.04867628501
222.49	-2933.05893698903
222.59	-2933.06211215304
222.7	-2933.05694114508
222.8	-2933.04342396505
222.9	-2933.02865823307
223	-2933.01463135708
223.1	-2932.99692952405
223.21	-2932.975552735
223.31	-2932.95100589307
223.41	-2932.91626556299
223.52	-2932.87618556201
223.62	-2932.83063731099
223.72	-2932.78316755902
223.82	-2932.73707639901
223.93	-2932.69126351402
224.03	-2932.64572890405
224.13	-2932.60061285298
224.23	-2932.55820147908
224.33	-2932.51798988001
224.44	-2932.48483187301
224.54	-2932.45231218407
224.64	-2932.42241822304
224.74	-2932.39514999004
224.85	-2932.36937700908
224.95	-2932.344029982
225.05	-2932.319108907
225.15	-2932.29689990403
225.26	-2932.26784555304
225.4	-2932.231945853
225.5	-2932.18920080403
225.6	-2932.13874546097
225.71	-2932.08101881703
225.81	-2932.01602087106
225.91	-2931.94158200708
226.01	-2931.86057093999
226.11	-2931.77784148702
226.22	-2931.69339364908
226.32	-2931.61779881905
226.44	-2931.54775690505
226.55	-2931.48326790708
226.65	-2931.42675822708
226.75	-2931.37762824301
226.85	-2931.33816407203
226.95	-2931.30836571504
227.06	-2931.28597261602
227.16	-2931.26769241405
227.26	-2931.25352511106
227.4	-2931.24017061302
[truncated: 50,149 more rows]
