# Supplementary material for: Editorial Note: The role of 9-O-acetylated glycan receptor moieties in the typhoid toxin binding and intoxication
Source: PLoS Pathog. 2026 Jul 13;22(7):e1014413. doi: 10.1371/journal.ppat.1014413 (PMC13362111; doi:10.1371/journal.ppat.1014413)
Supplement: S1 File — (ZIP) [file ppat.1014413.s001.zip › SPR Data/OpenSPR/2020-01-06--18-59-17--TyT WT 9oac/TraceDrawerExport/HighResolution/2020-01-06--18-59-17--TyT WT 9oac_CH1_HR.txt]

X_imd _47.74s	Y_imd _47.74s	X_stripping _112.07s	Y_stripping _112.07s	X_imd _186.24s	Y_imd _186.24s	X_h2o _259.04s	Y_h2o _259.04s	X_cobalt _380.71s	Y_cobalt _380.71s	X_h2o _501.24s	Y_h2o _501.24s	X_buffer _622.46s	Y_buffer _622.46s	X_TyT WT _743.16s	Y_TyT WT _743.16s	X_buffer _864.21s	Y_buffer _864.21s	X_buffer _984.8s	Y_buffer _984.8s	X_buffer _1115.72s	Y_buffer _1115.72s	X_a23 9oac 125µM_1237.08s	Y_a23 9oac 125µM_1237.08s	X_buffer _1358.21s	Y_buffer _1358.21s	X_a23 250µM_1493.52s	Y_a23 250µM_1493.52s	X_buffer _1649.11s	Y_buffer _1649.11s	X_buffer _1770.24s	Y_buffer _1770.24s	X_a23 9oac 500µM_1892.07s	Y_a23 9oac 500µM_1892.07s	X_buffer _2015.27s	Y_buffer _2015.27s	X_a23 1mM_2214.56s	Y_a23 1mM_2214.56s	X_buffer _2345.4s	Y_buffer _2345.4s	X_a23 2.5mM_2469.31s	Y_a23 2.5mM_2469.31s	X_buffer _2605.06s	Y_buffer _2605.06s	X_a23 9oac 1mM_2726.06s	Y_a23 9oac 1mM_2726.06s	X_buffer _2866.79s	Y_buffer _2866.79s	X_a23 9oac 500µM_2987.55s	Y_a23 9oac 500µM_2987.55s
0	0	0	0	0	0	0	0	0	0	0	0	0	0	0	0	0	0	0	0	0	0	0	0	0	0	0	0	0	0	0	0	0	0	0	0	0	0	0	0	0	0	0	0	0	0	0	0	0	0
0.379999999999995	0.0753559439772289	0.350000000000009	0.259148894087957	0.22999999999999	-0.117090506023487	0.329999999999984	-0.298624821994053	0.300000000000011	0.166707842936376	0.399999999999977	0.0021777890424346	0.360000000000014	-0.0185590289447646	0.430000000000064	-0.15783678304615	0.370000000000005	-0.0599174110220702	0.379999999999995	-0.139196405939401	0.460000000000036	-0.356000275019142	0.120000000000118	-0.265922845073874	0.409999999999854	-0.111386371031585	0.440000000000055	0.0264647700305432	0.460000000000036	0.0161486740353212	0.369999999999891	-0.021347093024815	0.110000000000127	-0.243633260083698	0.420000000000073	0.101457922028203	0.420000000000073	-0.0272332040367473	0.110000000000127	0.0808981889122151	0.389999999999873	-0.224888632033071	0.630000000000109	0.330644856035178	0.309999999999945	-0.143199501962954	0.440000000000055	0.00211489293633349	0.4399999999996	0.00956909207161516
0.479999999999997	0.328679981976165	0.5	0.531855924009506	0.349999999999994	-0.200815481093741	0.430000000000007	-0.622534425929189	0.410000000000025	0.326922967019527	0.550000000000011	0.0308548450220769	0.480000000000018	-0.0588398199852236	0.540000000000077	-0.351362171045366	0.469999999999914	-0.0936386620651319	0.590000000000032	-0.319997804012928	0.619999999999891	-0.757766111064484	0.460000000000036	-0.4424986000231	0.519999999999982	-0.264203333017576	0.599999999999909	0.0502514750451155	0.570000000000164	0.0427622310326115	0.579999999999927	-0.0229251510290851	0.460000000000036	-0.434809773992129	0.549999999999955	0.195423803006634	0.559999999999945	-0.100804733961013	0.4699999999998	0.192794141980812	0.590000000000146	-0.428228104055961	0.760000000000218	0.606152712066432	0.420000000000073	-0.252897741006564	0.570000000000164	0.00630553802238865	0.599999999999909	0.0137720779775918
0.600000000000001	0.703403558986793	0.600000000000009	0.801461252990521	0.45999999999998	-0.251174925097075	0.529999999999973	-0.971728812942274	0.510000000000048	0.501843116921918	0.649999999999977	0.0860311680526138	0.579999999999927	-0.0612940749533664	0.649999999999977	-0.560192908096724	0.569999999999936	-0.123052791082046	0.690000000000055	-0.500206426977456	0.720000000000027	-1.1990216439699	0.580000000000155	-0.505239628068921	0.619999999999891	-0.443615733956904	0.700000000000045	0.0713601119741725	0.670000000000073	0.0798406709918709	0.710000000000036	-0.0138569820364864	0.680000000000064	-0.556738038994808	0.650000000000091	0.280641116091829	0.659999999999854	-0.213746144027027	0.670000000000073	0.335687858978417	0.700000000000273	-0.58412927705831	0.860000000000127	0.826523567070581	0.5300000000002	-0.305710230009026	0.670000000000073	0.0125719340076103	0.7199999999998	0.0404547020025348
0.699999999999996	1.19952667500911	0.710000000000008	1.0846247180325	0.560000000000002	-0.261720110074748	0.639999999999986	-1.34036881399879	0.610000000000014	0.709541068999897	0.759999999999991	0.175917424030558	0.67999999999995	-0.0441562390278705	0.75	-0.777055535081672	0.67999999999995	-0.143700442094996	0.790000000000077	-0.646895794034208	0.829999999999927	-1.67976687498594	0.690000000000055	-0.454145930007144	0.730000000000018	-0.591361089050224	0.799999999999955	0.120412723958907	0.770000000000209	0.120563712016519	0.819999999999936	0.0205605009568899	0.779999999999973	-0.598736679080503	0.759999999999991	0.358572135041868	0.769999999999982	-0.335713090976242	0.769999999999982	0.517336985012662	0.800000000000182	-0.715941711973755	0.960000000000036	0.991757421047623	0.630000000000109	-0.324312973020824	0.769999999999982	0.0209798760124613	0.819999999999709	0.120204177051164
0.799999999999997	1.76448982597321	0.810000000000002	1.39562225899681	0.669999999999987	-0.238899765008682	0.739999999999952	-1.68690143402728	0.710000000000036	0.93194404598762	0.860000000000014	0.320652043001246	0.779999999999973	-0.00362158300504234	0.850000000000023	-0.988479303032364	0.779999999999973	-0.15558161703666	0.900000000000091	-0.76006590597899	0.930000000000064	-2.09070916798737	0.789999999999964	-0.227550514068753	0.829999999999927	-0.682738790942494	0.910000000000082	0.207927365977412	0.870000000000118	0.144927078963519	0.920000000000073	0.0772804610278399	0.880000000000109	-0.586307376011064	0.860000000000127	0.427754585984985	0.869999999999891	-0.497049917953518	0.869999999999891	0.751724579913571	0.900000000000091	-0.795949581060995	1.05999999999995	1.06856913203046	0.730000000000018	-0.308705967995593	0.869999999999891	0.0236509720252798	0.919999999999618	0.222433291014568
0.899999999999999	2.26863104398944	0.920000000000002	1.68829386507241	0.769999999999982	-0.130489111029419	0.839999999999975	-1.94947024294834	0.810000000000002	1.17578755293835	0.95999999999998	0.500096595033028	0.889999999999986	-0.0189045580327729	0.960000000000036	-1.19446421206248	0.879999999999995	-0.143827539091035	1	-0.822280254965335	1.02999999999997	-2.43184852502054	0.8900000000001	0.110670789013056	0.930000000000064	-0.761122608992082	1.00999999999999	0.323385982028412	0.970000000000027	0.224959508045686	1.01999999999998	0.156302899995353	0.990000000000009	-0.534689383016485	0.960000000000036	0.500795978041424	0.970000000000255	-0.62181983003029	0.9699999999998	1.01543769096679	1	-0.824152883069473	1.15999999999985	0.987009108030179	0.829999999999927	-0.253605479997532	0.980000000000018	0.0284636130345461	1.01999999999998	0.347142042983251
1.01	2.7119503290578	1.02000000000001	1.95455312598369	0.870000000000005	0.0281590569102264	0.949999999999989	-2.14227494700481	0.920000000000016	1.42033785095919	1.06999999999999	0.6851080739807	0.990000000000009	-0.0900051639973753	1.06000000000006	-1.40372490000118	0.980000000000018	-0.176769493009488	1.10000000000002	-0.8134631559642	1.13999999999987	-2.70318494403909	0.990000000000009	0.45397367091482	1.02999999999997	-0.826512542971614	1.12000000000012	0.431936730024063	1.08000000000015	0.365387709962306	1.17000000000007	0.25762781604044	1.09000000000015	-0.460674204987299	1.06999999999994	0.577068046027307	1.07999999999993	-0.706538605982132	1.07999999999993	1.24950172198623	1.11000000000013	-0.80055161799919	1.26999999999998	0.853972046002127	0.940000000000055	-0.176795257971207	1.15000000000009	0.0153779259335352	1.11999999999989	0.521246400012387
1.18	3.03628649498933	1.18000000000001	2.19440004104854	0.97999999999999	0.237044740970305	1.04999999999995	-2.26531554494613	1.02000000000004	1.66559494095964	1.20999999999998	0.841387427044538	1.15999999999997	-0.140424240953507	1.20000000000005	-1.57185812304306	1.08999999999992	-0.232518444022389	1.22000000000003	-0.71667101303774	1.26999999999998	-2.88624068502941	1.10000000000014	0.802358129931235	1.13999999999987	-0.878908590948413	1.25	0.518444535032359	1.20000000000005	0.513524160965062	1.27999999999997	0.384078649972253	1.19000000000005	-0.351676458080874	1.22000000000003	0.657199055012825	1.22000000000025	-0.754690466010288	1.17999999999984	1.45391667194872	1.23000000000002	-0.746816521996152	1.38999999999987	0.669457944013629	1.03999999999996	-0.0782753029398009	1.30000000000018	0.0126000110185487	1.25	0.744746363011473
1.28	3.18908003600882	1.28	2.42449444806425	1.07999999999998	0.468889411990858	1.18000000000001	-2.31859203893237	1.12	1.91155881998384	1.31999999999999	0.968934653997167	1.25999999999999	-0.184591504989839	1.32000000000005	-1.68902986104058	1.20999999999992	-0.311074392016053	1.33000000000004	-0.56483030596155	1.36999999999989	-2.90493694797078	1.21000000000004	1.14662408896038	1.25999999999999	-0.947981062040526	1.37000000000012	0.582909393983755	1.33000000000015	0.669368861963449	1.37999999999988	0.519428897973739	1.31000000000017	-0.224487644004512	1.33999999999992	0.741189004088483	1.32999999999993	-0.766275411024253	1.27999999999975	1.60592524093772	1.38999999999987	-0.702862451021247	1.51000000000022	0.483830000007401	1.17000000000007	-0.0260928459283605	1.40000000000009	0.0201298679485262	1.36999999999989	1.01764193107101
1.39	3.15805947400349	1.38000000000001	2.62889431201074	1.19	0.725680333971468	1.27999999999997	-2.29858669092664	1.22000000000003	2.11336634197323	1.42000000000002	1.06774975597546	1.36000000000001	-0.26591891003136	1.42000000000007	-1.7687108620521	1.30999999999995	-0.378364625021277	1.43000000000006	-0.357941035986187	1.48000000000002	-2.8353525329976	1.31000000000017	1.48677154697907	1.36999999999989	-1.06027183301194	1.48000000000002	0.62533130801512	1.43000000000006	0.832921812047971	1.48000000000002	0.66520197697173	1.41000000000008	-0.119848701046976	1.44000000000005	0.829138276003505	1.42999999999984	-0.799243785991166	1.40000000000009	1.70552742997643	1.49000000000024	-0.675473674050409	1.61000000000013	0.297088215006625	1.2800000000002	-0.0202478850042098	1.5	0.0379674960413467	1.48000000000002	1.28155919003348
1.48999999999999	3.00805579206553	1.49000000000001	2.78690337904663	1.29999999999998	0.998981514953812	1.38	-2.20323099301822	1.33000000000004	2.24691601101767	1.51999999999998	1.09405809405416	1.46999999999991	-0.344799231015713	1.51999999999998	-1.81090112710081	1.40999999999997	-0.450175878086156	1.54000000000008	-0.0868742939701406	1.57999999999993	-2.67748743999618	1.42000000000007	1.70675693800604	1.48000000000002	-1.21393963399896	1.57999999999993	0.620871237970277	1.54000000000019	1.05256287304201	1.58999999999992	0.821397886966224	1.51999999999998	-0.01786362997791	1.54999999999995	0.918021940037761	1.53999999999996	-0.856333937008458	1.50999999999976	1.704537936007	1.59000000000015	-0.664650191083638	1.71000000000004	0.127705141039769	1.38999999999987	-0.0669904279675393	1.59999999999991	0.0764186439710102	1.57999999999993	1.55530653000824
1.59	2.74816454998472	1.59	2.90660806001597	1.41	1.21808736798812	1.48999999999995	-2.08125381197988	1.43000000000001	2.33294156896591	1.63	1.02813212004094	1.56999999999994	-0.393991437022123	1.62	-1.79245561901098	1.51999999999998	-0.525590193092285	1.6400000000001	0.229388626962646	1.68000000000006	-2.4119166980654	1.51999999999998	1.86537451600088	1.57999999999993	-1.40898446602478	1.69000000000005	0.571820028994807	1.6400000000001	1.14318001203628	1.69000000000005	0.986801710041618	1.62000000000012	0.0940529509989574	1.65000000000009	1.00783999698706	1.63999999999987	-0.937545863962441	1.61000000000013	1.65601878995858	1.74000000000024	-0.663918860027479	1.80999999999995	0.0478950810247625	1.49000000000024	-0.170637942005669	1.69999999999982	0.173709349041928	1.67999999999984	1.82007556099961
1.7	2.37997838098636	1.69000000000001	2.98800835503243	1.50999999999999	1.35571936391443	1.58999999999998	-1.93265514599261	1.53000000000003	2.37144301490844	1.73000000000002	0.904270886962877	1.66999999999996	-0.451745107966417	1.73000000000002	-1.73375759402461	1.62	-0.560829496066617	1.75	0.535799163003503	1.78999999999996	-2.05084218396223	1.62000000000012	1.95342420090583	1.68000000000006	-1.66024148199995	1.78999999999996	0.493312756020714	1.74000000000001	1.15746075300649	1.78999999999996	1.16417028300475	1.72000000000003	0.203315658950487	1.75	1.09461797899257	1.75	-1.00113742803387	1.71000000000004	1.53721269293783	1.84000000000015	-0.696629243975622	1.92000000000007	0.108021233018007	1.59000000000015	-0.376561651933116	1.80999999999995	0.301633510957799	1.77999999999975	2.07586628198442
1.8	1.90349728404726	1.79000000000001	3.02956396308218	1.60999999999999	1.43915603200639	1.69	-1.75880081599189	1.63	2.32478915995671	1.82999999999998	0.722474393000994	1.77999999999997	-0.5180602429391	1.83000000000004	-1.63844378300837	1.73000000000002	-0.521821075039952	1.85000000000002	0.799430833012593	1.88999999999987	-1.59426389996042	1.72000000000003	1.98010607391552	1.77999999999997	-1.92738363500666	1.8900000000001	0.385349420980674	1.85000000000014	1.09540509504313	1.8900000000001	1.32409743196149	1.83000000000015	0.309924495013547	1.84999999999991	1.17689361206885	1.84999999999991	-1.07745297293604	1.81999999999971	1.37087694395177	1.95000000000027	-0.73943178006175	2.01999999999998	0.257720398053607	1.69000000000005	-0.639390332025869	1.90999999999985	0.436959330954778	1.88999999999987	2.27181238699359
1.9	1.42384026798936	1.89	3.01699894600915	1.70999999999998	1.46839737101345	1.78999999999996	-1.55385165294319	1.74000000000001	2.22313812798802	1.94	0.480769989962937	1.88	-0.600546302962357	1.94000000000005	-1.53345568310215	1.82999999999993	-0.442637643004673	2.06000000000006	1.02941254499456	1.99000000000001	-1.16112561204318	1.82000000000016	1.9454201329836	1.88999999999987	-2.21041092402174	2	0.25879268503104	1.95000000000005	0.9825366739733	1.99000000000001	1.46810657304286	1.93000000000006	0.382626838927536	1.95000000000005	1.25612916906448	1.95000000000027	-1.13614815495566	1.92000000000007	1.15730170398365	2.07999999999993	-0.784963445084941	2.11999999999989	0.454834883043986	1.80000000000018	-0.959123981942867	2.01000000000022	0.592134103044373	1.98999999999978	2.43570057796205
2	1.01652651005679	1.99000000000001	2.98053127903586	1.81999999999999	1.43488549599624	1.89999999999998	-1.33300372999656	1.84000000000003	2.06312216698734	2.03999999999996	0.188222378028513	1.99000000000001	-0.670604610036207	2.04000000000008	-1.4160315161007	1.92999999999995	-0.323279199051285	2.21000000000004	1.22575524801505	2.09999999999991	-0.744204226066358	1.93000000000006	1.84210173495103	1.99000000000001	-2.44837087802807	2.09999999999991	0.110537611021755	2.05000000000018	0.766831027021908	2.12999999999988	1.59773962798226	2.02999999999997	0.436661948015171	2.05999999999995	1.32137293405776	2.05000000000018	-1.15125662398441	2.01999999999998	0.90591686694097	2.17999999999984	-0.82675109797492	2.22000000000025	0.720101950037133	1.90000000000009	-1.31264047695367	2.13999999999987	0.754710532987701	2.08999999999969	2.56753085398032
2.1	0.670867818030274	2.09	2.93633378305458	1.91999999999999	1.37397320099808	2	-1.13078620597662	1.94	1.88620875792367	2.20999999999998	-0.140596936944348	2.14999999999998	-0.717226614938227	2.19000000000005	-1.28893306100508	2.02999999999997	-0.145802648034987	2.32000000000005	1.37656015499488	2.25999999999999	-0.350722836969908	2.02999999999997	1.72231861199634	2.08999999999992	-2.64126349804883	2.24000000000001	-0.0419898790369189	2.21000000000004	0.471937031989	2.25	1.71145467595579	2.1400000000001	0.472029820002717	2.20000000000005	1.36802217502918	2.22000000000025	-1.07755201793225	2.11999999999989	0.641494786009389	2.30000000000018	-0.871267879006155	2.34999999999991	1.01431178200073	2	-1.68840607398124	2.26999999999998	0.934708559043429	2.25	2.63779400700059
2.21	0.388456822065564	2.26000000000001	2.88286615898414	2.01999999999998	1.28566048499579	2.13999999999999	-0.942725730965321	2.04000000000002	1.68492483294358	2.32999999999998	-0.437089849924632	2.25999999999999	-0.767121780995694	2.31000000000006	-1.17254357610364	2.16999999999996	0.0679029749335314	2.43000000000006	1.51270734500031	2.36999999999989	0.00711667803443561	2.13000000000011	1.58607076593853	2.21000000000004	-2.7635968889399	2.36000000000013	-0.168519630960873	2.33000000000015	0.20322973398379	2.3599999999999	1.78061243695993	2.26999999999998	0.463559690956572	2.30999999999995	1.40067962502144	2.34000000000015	-0.960260700026083	2.26999999999998	0.36403545993835	2.42000000000007	-0.918513789997633	2.47000000000025	1.33746438200433	2.15000000000009	-2.08642077200238	2.36999999999989	1.05248418094561	2.36999999999989	2.62341043196557
2.31	0.225344169052732	2.37	2.82166870704259	2.16	1.22450440392186	2.25	-0.773295656017581	2.20000000000005	1.46674346001419	2.44	-0.694164308015388	2.37	-0.824094837980738	2.41000000000008	-1.08807701008118	2.28999999999996	0.317837667921594	2.54000000000008	1.63419681905452	2.47000000000003	0.267888214011691	2.30000000000018	1.45175835393729	2.31999999999994	-2.82602779202534	2.47000000000003	-0.261293918015326	2.43000000000006	-0.0137672329856287	2.46000000000004	1.81991599799858	2.38000000000011	0.378446693957812	2.41000000000008	1.41934528107868	2.44000000000005	-0.839494068941349	2.40000000000009	0.119343649998882	2.5300000000002	-0.947034655041534	2.57999999999993	1.54667565698219	2.2800000000002	-2.41594211797747	2.47000000000025	1.13126919893602	2.50999999999976	2.54745973404624
2.41	0.128970354012381	2.47000000000001	2.75274142609305	2.25999999999999	1.22573585792907	2.34999999999997	-0.616656810962013	2.30000000000001	1.26182276198961	2.53999999999996	-0.918912365023061	2.46999999999991	-0.884341054984361	2.51999999999998	-1.02206261306037	2.38999999999999	0.535856008923474	2.6400000000001	1.78309491298023	2.56999999999994	0.474456737947548	2.40000000000009	1.30990789091356	2.42000000000007	-2.79414561202884	2.56999999999994	-0.328070466025565	2.55000000000018	-0.204577503041037	2.55999999999995	1.82936535998124	2.48000000000002	0.249495695015867	2.51999999999998	1.41285915708522	2.53999999999996	-0.656203084986373	2.5	-0.0928708060428107	2.63000000000011	-0.970977765064163	2.67999999999984	1.68410330206825	2.38999999999987	-2.64856425098969	2.57000000000016	1.1710636109683	2.64999999999964	2.43536534196664
2.52	0.0993353770581962	2.57000000000001	2.68757491107863	2.35999999999999	1.25412394697833	2.44999999999999	-0.505304704915943	2.40000000000003	1.08812090195443	2.63999999999999	-1.10226931701618	2.56999999999994	-0.947860433029746	2.62	-0.97450038504121	2.50999999999999	0.702225318946148	2.74000000000001	1.92010516695973	2.67000000000007	0.626822248932513	2.5	1.16999286194641	2.51999999999998	-2.72442508298809	2.67000000000007	-0.371954212027958	2.65000000000009	-0.369201076978243	2.67000000000007	1.8089605230216	2.58000000000015	0.0751544470176668	2.63000000000011	1.38914803699208	2.63999999999987	-0.439092443002664	2.61000000000013	-0.272607908982536	2.73000000000002	-0.990343121998194	2.7800000000002	1.74974731908151	2.49000000000024	-2.81269303195586	2.67000000000007	1.17505522894135	2.75	2.27642643801573
2.62	0.115062855002179	2.67	2.6180827500184	2.45999999999998	1.3450214629529	2.56	-0.421974758978649	2.51000000000005	0.924904139992577	2.74000000000001	-1.21954983899286	2.67999999999995	-0.981095756969808	2.72000000000003	-0.950913886072158	2.61000000000001	0.836678274936276	2.85000000000002	2.06625527698634	2.76999999999998	0.710538560952045	2.61000000000013	1.02980442795797	2.62999999999988	-2.6168662039936	2.76999999999998	-0.37799712697506	2.75999999999999	-0.415940857010355	2.76999999999998	1.73892461600644	2.69000000000005	-0.139670037015094	2.73000000000002	1.348211923073	2.82000000000016	-0.188162142990222	2.71000000000004	-0.429297549999319	2.82999999999993	-1.01807700900736	2.88999999999987	1.72091415299747	2.59000000000015	-2.90304472503067	2.7800000000002	1.11503795199042	2.87999999999965	2.08134383899505
2.73	0.179643927026518	2.77000000000001	2.54426494302606	2.56	1.50330802796361	2.65999999999997	-0.366666972013263	2.61000000000001	0.772172474967192	2.84999999999997	-1.30505298602657	2.77999999999997	-0.995587142028853	2.82000000000005	-0.959046316097556	2.71999999999991	0.917325842920036	2.95000000000005	2.23362028702923	2.86999999999989	0.707044535033674	2.71000000000004	0.890332969902374	2.73000000000002	-2.47146897504535	2.87000000000012	-0.36133429102847	2.86000000000013	-0.397484365976197	2.86999999999989	1.63595067203914	2.78999999999996	-0.382392373012408	2.82999999999993	1.29925627709326	2.92000000000007	-0.0339763099646007	2.80999999999995	-0.535989007062199	2.94000000000005	-1.07022210397645	2.99000000000024	1.54724060701028	2.69000000000005	-2.8712356449887	2.88000000000011	1.01921787995707	3	1.85011754604147
2.83	0.28958745303953	2.87	2.46920209099244	2.66999999999999	1.70170511501055	2.75999999999999	-0.348328041013701	2.72000000000003	0.644872037014466	2.94999999999999	-1.35877875698043	2.88	-0.991334590935367	2.93000000000006	-0.991154474036193	2.81999999999994	0.935263321935054	3.05000000000007	2.43409898405389	2.97000000000003	0.634901310036184	2.82000000000016	0.742378407949218	2.82999999999993	-2.33921718404417	2.98000000000002	-0.321965703960814	2.96000000000004	-0.313831605012638	2.98000000000002	1.50974033601869	2.8900000000001	-0.653012563020638	2.94000000000005	1.23758562403964	3.0300000000002	0.0635764549770101	2.92000000000007	-0.615439579064514	3.03999999999996	-1.13073572902067	3.09000000000015	1.27908987803949	2.80000000000018	-2.7626370190319	2.98000000000002	0.934058610027932	3.12999999999965	1.62654349503555
2.93	0.392333928061817	2.98	2.38202243701835	2.76999999999998	1.94021272295686	2.85999999999996	-0.382188895969193	2.81999999999999	0.540227248961855	3.05000000000001	-1.39491125696622	2.98000000000002	-0.964533373007725	3.03000000000009	-1.02875626907917	2.91999999999996	0.924563425996894	3.21000000000004	2.65579258200432	3.07999999999993	0.536973852035771	2.93000000000006	0.585940741984814	2.93000000000006	-2.24217496895562	3.07999999999993	-0.275406814012058	3.07000000000016	-0.216029843954857	3.1099999999999	1.36029360601242	2.99000000000001	-0.885920872065071	3.03999999999996	1.16789543903906	3.13000000000011	0.104496152971478	3.01999999999998	-0.668229591042291	3.21000000000004	-1.18151441904502	3.19000000000005	1.00077735703508	2.90000000000009	-2.57724884795607	3.13999999999987	0.875195245953364	3.25	1.41713131006327
3.1	0.48111830005837	3.08000000000001	2.29359773800297	2.87	2.14836905092852	2.95999999999998	-0.453018608027378	2.92000000000002	0.461013687981904	3.19999999999999	-1.42306421594185	3.08999999999992	-0.902860340943334	3.19000000000005	-1.07461348000015	3.01999999999998	0.885226153968688	3.32000000000005	2.83836598202925	3.18000000000006	0.405906544983736	3.02999999999997	0.43996694296311	3.02999999999997	-2.19268878595358	3.24000000000001	-0.221844672978477	3.20000000000005	-0.117093969947746	3.22000000000003	1.18606856597125	3.09000000000015	-1.06362490600986	3.22000000000003	1.09811250899838	3.24000000000024	0.0767875279734653	3.11999999999989	-0.694359042086035	3.34999999999991	-1.22903131705243	3.34999999999991	0.710346756022773	3	-2.37188285302636	3.26000000000022	0.826992685006189	3.38999999999987	1.22188098998777
3.2	0.566628762044274	3.19000000000001	2.19584158207908	2.97999999999999	2.30377519096692	3.06999999999999	-0.543552596013797	3.03000000000003	0.386497613931169	3.31	-1.43362390394941	3.18999999999994	-0.817324042941436	3.31000000000006	-1.12596432700229	3.17999999999995	0.856716859971129	3.43000000000006	2.96096774900434	3.27999999999997	0.248922480977853	3.13000000000011	0.296247312007836	3.12999999999988	-2.18763222198959	3.34999999999991	-0.161092230996474	3.30000000000018	-0.00400909698328178	3.31999999999994	1.00655764197199	3.19000000000005	-1.20361706103722	3.31999999999994	1.0228149590148	3.34999999999991	-0.0647757849492336	3.25999999999976	-0.689634508034942	3.46000000000004	-1.26681328106315	3.49000000000024	0.409754363090542	3.11000000000013	-2.14352657894779	3.36999999999989	0.789450925935853	3.50999999999976	1.05149335297483
3.31	0.64886531299635	3.29000000000001	2.16130568298922	3.07999999999998	2.42883005194017	3.16999999999996	-0.658264210983361	3.14000000000004	0.328964937921228	3.40999999999997	-1.42256012702546	3.28999999999996	-0.731004713998118	3.41000000000008	-1.18280881099508	3.29999999999995	0.864203557966903	3.53000000000009	3.04444931896342	3.38999999999987	0.0660216610413045	3.30000000000018	0.16299154697208	3.28999999999996	-2.25249717198039	3.45000000000005	-0.108284564930727	3.41000000000008	0.0705372530092063	3.82999999999993	0.850145454023732	3.31000000000017	-1.29331195307714	3.43000000000006	0.937400057068771	3.45000000000027	-0.274967420978101	3.38000000000011	-0.658249413049816	3.55999999999995	-1.29486031107717	3.59000000000015	0.0990001790341921	3.24000000000024	-1.89519248192482	3.47000000000025	0.810475914022391	3.61999999999989	0.929048002035415
3.41	0.720845671025927	3.40000000000001	2.18844974108379	3.23999999999998	2.4962551040062	3.26999999999998	-0.770432779972907	3.24000000000001	0.280942594940825	3.50999999999999	-1.39696493795327	3.38999999999999	-0.643902355932369	3.51999999999998	-1.22464919104459	3.39999999999998	0.882518235016505	3.6400000000001	3.0888106899738	3.49000000000001	-0.105673638017834	3.41000000000008	0.0309995699581123	3.39999999999986	-2.36179173998607	3.55999999999995	-0.0670158830189393	3.50999999999999	0.0645750210424012	3.93000000000006	0.721833445027187	3.41000000000008	-1.29385147999983	3.52999999999997	0.841867804069807	3.55999999999995	-0.473564580033781	3.48000000000002	-0.627402299073765	3.65999999999985	-1.24883629200667	3.70000000000027	-0.146476873965185	3.34999999999991	-1.67225178893204	3.57000000000016	0.866835850956704	3.73000000000002	0.835611685033655
3.51	0.786492975976216	3.5	2.27727375602171	3.34	2.46646967900688	3.38	-0.880058304005615	3.34000000000003	0.242430586013143	3.62	-1.34974628394957	3.49000000000001	-0.554702368958715	3.62	-1.25649680705919	3.50999999999999	0.94573360195227	3.74000000000001	3.05036159102201	3.58999999999992	-0.266295940036798	3.50999999999999	-0.121862646096815	3.5	-2.51551592702981	3.66000000000008	-0.0295284600042578	3.61000000000013	0.00362784498975088	4.03999999999996	0.621621616005541	3.51999999999998	-1.2380405080421	3.63000000000011	0.745609151067583	3.65999999999985	-0.643857824002225	3.57999999999993	-0.596803003986679	3.76000000000022	-1.16099197998665	3.80000000000018	-0.36883449195102	3.45000000000027	-1.49349861499104	3.67000000000007	0.958530736966168	3.85999999999967	0.771764595015156
3.61	0.841884088004008	3.60000000000001	2.44952124000974	3.44999999999999	2.37470467493495	3.47999999999996	-0.956678925945198	3.44	0.218980065938013	3.71999999999997	-1.28090416399118	3.59999999999991	-0.464719350929954	3.73000000000002	-1.27835166199475	3.61000000000001	1.03968490600437	3.84000000000003	2.95926957198844	3.70000000000005	-0.415712720041483	3.61000000000013	-0.305068585021218	3.59999999999991	-2.66641504299514	3.75999999999999	0.00417770502281201	3.71000000000004	-0.112304275944553	4.23000000000002	0.567460474030668	3.62000000000012	-1.12587903697658	3.74000000000001	0.638599491026071	3.76000000000022	-0.802556592020665	3.67999999999984	-0.566451528015932	3.86000000000013	-1.03132737399392	3.90000000000009	-0.568072674923314	3.55000000000018	-1.33052709600179	3.7800000000002	1.05429036295845	4.02999999999975	0.749822273064638
3.71	0.897707198987519	3.7	2.77620360805031	3.54999999999998	2.22096009292727	3.57999999999998	-1.00029464499585	3.55000000000001	0.215403881952625	3.82999999999998	-1.13288187299077	3.69999999999993	-0.396501969930796	3.83000000000004	-1.2737506610847	3.70999999999992	1.14463946897558	3.95000000000005	2.8155346319636	3.79999999999995	-0.54670088502462	3.71000000000004	-0.518618246019287	3.71000000000004	-2.8176155019537	3.86000000000013	0.0344767120168399	3.81000000000017	-0.257191568948656	4.33999999999992	0.559634460955749	3.73000000000002	-0.992351860077179	3.83999999999992	0.530863430981299	3.86000000000013	-0.949660881929049	3.78999999999996	-0.536347871047838	3.97000000000025	-0.850257168053759	4	-0.740278842954467	3.65000000000009	-1.18333723401065	3.88000000000011	1.15058277697244	4.14999999999964	0.769784717022048
3.82	0.962240722060415	3.80000000000001	3.18630944707365	3.64999999999998	2.05003374696844	3.68000000000001	-0.988658139931431	3.65000000000003	0.226889185910295	3.93000000000001	-0.944008657938866	3.79999999999995	-0.347834380022505	3.93000000000006	-1.23495060699952	3.80999999999995	1.26059729200279	4.05000000000007	2.66085964096874	3.89999999999986	-0.658958859048653	3.82000000000016	-0.746092235090146	3.80999999999995	-2.96911730299598	3.97000000000003	0.0655320800433401	3.92000000000007	-0.44748045399956	4.44000000000005	0.581450546974338	3.83000000000015	-0.831405739972979	3.94000000000005	0.415105484080414	3.96000000000004	-0.990624537962503	3.88999999999987	-0.519029961083106	4.07000000000016	-0.601738682007635	4.11000000000013	-0.902534966940038	3.76000000000022	-1.05795394301822	3.98000000000002	1.25093993199243	4.25999999999976	0.831651927001076
3.91999999999999	1.03897580004286	3.90000000000001	3.67829845504275	3.75	1.85757586700674	3.77999999999997	-0.939543383992714	3.75	0.245962913936637	4.02999999999997	-0.714284517925989	3.90999999999997	-0.318716578931344	4.04000000000008	-1.16969469706874	3.91999999999996	1.33722234693323	4.20000000000005	2.49362066097092	4	-0.771047779039691	3.92000000000007	-1.05070557208364	3.90999999999985	-3.11743428699174	4.06999999999994	0.0931802900367984	4.07000000000016	-0.666724508960215	4.54999999999995	0.642911615045705	3.93000000000006	-0.649093914034893	4.04999999999995	0.296021124995605	4.07000000000016	-0.965558959933333	4	-0.51034671605521	4.21000000000004	-0.301814596014083	4.21000000000004	-1.03775907700765	3.88000000000011	-0.944765475992426	4.15000000000009	1.33213002902721	4.40999999999985	0.914707572974294
4.03	1.12791243100219	4.01000000000001	4.17948926804002	3.85999999999999	1.64793622093384	3.88999999999999	-0.829980915000306	3.85000000000002	0.284388297018268	4.13999999999999	-0.471386907975102	4.00999999999999	-0.30914856893105	4.19000000000005	-1.08800561906719	4.01999999999998	1.34061720393674	4.30000000000007	2.3154416289799	4.1099999999999	-0.882967644997734	4.01999999999998	-1.36924323601306	4.00999999999999	-3.24050231597539	4.17000000000007	0.122525504025361	4.20000000000005	-0.874885624966737	4.65000000000009	0.775526710981467	4.03999999999996	-0.478221248044974	4.21000000000004	0.168914878031501	4.23000000000002	-0.874464147955223	4.11000000000013	-0.510007974980908	4.32999999999993	-0.0149864200693628	4.34999999999991	-1.174161624931	3.98000000000002	-0.853383579965339	4.26000000000022	1.37844401501752	4.52999999999975	1.02061121799579
4.19	1.22120433604778	4.18000000000001	4.67901012905259	3.95999999999998	1.45634571299524	3.98999999999995	-0.67520166101076	3.96000000000004	0.339389756959463	4.30000000000001	-0.205702098924121	4.15999999999997	-0.321759546977773	4.30000000000007	-0.976182058025188	4.17999999999995	1.30467929295719	4.40000000000009	2.15649009498975	4.25999999999999	-0.994453410044116	4.13000000000011	-1.67319274305555	4.11999999999989	-3.3603855280262	4.33999999999992	0.153754773009496	4.30000000000018	-1.05894891498792	4.75	0.979295835008998	4.1400000000001	-0.346059424032319	4.31999999999994	0.0337867439839101	4.34999999999991	-0.750758978028898	4.25999999999976	-0.505325815083779	4.42999999999984	0.261858009935168	4.48000000000002	-1.30978632000733	4.13000000000011	-0.785421440014034	4.36000000000013	1.40551699496427	4.64999999999964	1.1370473240504
4.29	1.33062106897341	4.28	5.17686103808046	4.06	1.30746590491526	4.13999999999999	-0.475205622024077	4.11000000000001	0.410967292964415	4.40999999999997	0.073156179041689	4.26999999999998	-0.365873784971882	4.39999999999998	-0.847925327093435	4.28999999999996	1.1992059229442	4.5	2.03356127303778	4.36999999999989	-1.1237646350537	4.25999999999999	-1.95434439399378	4.23000000000002	-3.48333675003687	4.45000000000005	0.186681044056058	4.41000000000008	-1.23192926594129	4.8599999999999	1.21831796798233	4.27999999999997	-0.235116043995731	4.43000000000006	-0.0920068209779856	4.45000000000027	-0.585235056973943	4.36999999999989	-0.500493660069878	4.53999999999996	0.525606528981371	4.57999999999993	-1.44658945293941	4.25	-0.743891513025119	4.47000000000025	1.41334896795797	4.76999999999998	1.24760994299322
4.39	1.44439307507582	4.39	5.53101916807464	4.16	1.178897891009	4.23999999999995	-0.22999279792657	4.21000000000004	0.489495213969349	4.50999999999999	0.288529432964424	4.38	-0.42062689294653	4.50999999999999	-0.70323542809092	4.38999999999999	0.999029079935099	4.61000000000001	1.92580373004603	4.47000000000003	-1.25264175801476	4.46000000000004	-2.25251539905003	4.33999999999992	-3.63136171495171	4.54999999999995	0.221304318984039	4.50999999999999	-1.39382667794052	4.96000000000004	1.48090152197256	4.3900000000001	-0.145391108048898	4.52999999999997	-0.205773058951308	4.55999999999995	-0.387100778993954	4.4699999999998	-0.491318086005776	4.63999999999987	0.776259137978741	4.70000000000027	-1.5845710239546	4.34999999999991	-0.725781341998299	4.57000000000016	1.40900384099041	4.87999999999965	1.35229907596113
4.5	1.56601149501512	4.49000000000001	5.65793139799098	4.26999999999998	1.0706416709354	4.34999999999997	0.0236806999964756	4.31	0.583961170946168	4.61000000000001	0.405648154014671	4.48000000000002	-0.486018872038585	4.61000000000001	-0.551045349993728	4.49000000000001	0.729316776983069	4.71000000000004	1.8332174660145	4.56999999999994	-1.39964591801345	4.56000000000017	-2.47288322600525	4.44000000000005	-3.78245469096328	4.65000000000009	0.24664399802532	4.61000000000013	-1.49723383196942	5.12999999999988	1.79355409898108	4.49000000000001	-0.0889910910473191	4.63000000000011	-0.307511969936058	4.65999999999985	-0.196467545038104	4.56999999999971	-0.469496931032154	4.75	0.956223140974544	4.80000000000018	-1.67561984596887	4.45000000000027	-0.731090926024081	4.67000000000007	1.39240766498006	5	1.44696837105585
4.6	1.69071130596876	4.60000000000001	5.64115084898731	4.38	0.991396785934739	4.44999999999999	0.278076338986466	4.41000000000003	0.685377512922969	4.71999999999997	0.459281851021842	4.57999999999993	-0.555970212985812	4.71000000000004	-0.38634375005131	4.59999999999991	0.390069015907102	4.81000000000006	1.75905035405322	4.67000000000007	-1.54563508203864	4.66000000000008	-2.57746190607122	4.53999999999996	-3.93661567602521	4.75999999999999	0.265353646000221	4.71000000000004	-1.55666520299746	5.26999999999998	2.12476665501526	4.59000000000015	-0.075695275995713	4.74000000000001	-0.433746744988639	4.76000000000022	-0.0607943139812051	4.67000000000007	-0.422342272031528	4.84999999999991	1.09774929592277	4.90999999999985	-1.73368316495726	4.55999999999995	-0.809062806979455	4.7800000000002	1.36363439003162	5.14999999999964	1.53340090696474
4.7	1.82241564800734	4.7	5.46980576507394	4.47999999999999	0.943425893979111	4.56	0.517963189054171	4.52000000000004	0.790968659998725	4.81999999999999	0.449430522053262	4.67999999999995	-0.629166317935415	4.82000000000005	-0.209130630082655	4.69999999999993	0.0386106419227872	4.92000000000007	1.69924617500783	4.76999999999998	-1.69074177404127	4.76999999999998	-2.60423740905935	4.64999999999986	-4.11903522194734	4.86000000000013	0.277433263022431	4.82000000000016	-1.57212079000146	5.36999999999989	2.41668863998257	4.70000000000005	-0.0957243789798667	4.83999999999992	-0.574452777982515	4.86999999999989	0.0366283529729117	4.76999999999998	-0.362542034054059	4.95000000000027	1.20083759998124	5.01000000000022	-1.75876097898708	4.65999999999985	-0.929677940007423	4.88000000000011	1.33565273495151	5.31999999999971	1.57055965905784
4.8	1.96112451999397	4.80000000000001	5.10709246202623	4.57999999999998	0.924466335959551	4.65999999999997	0.709117815972604	4.62	0.871031989959192	4.92000000000002	0.336489064011403	4.77999999999997	-0.705607187001078	4.92000000000007	-0.0468086130922529	4.79999999999995	-0.314588329047183	5.0200000000001	1.6578611470095	4.87999999999988	-1.83496599402133	4.87000000000012	-2.54597134403411	4.75	-4.29374464602006	4.96000000000004	0.30159775701577	4.92000000000007	-1.56072501602011	5.47000000000003	2.6872705640244	4.79999999999995	-0.131586003021766	4.94000000000005	-0.739654673907353	4.97000000000025	0.0958004540052571	4.88000000000011	-0.31965864900485	5.05000000000018	1.25926372493268	5.11999999999989	-1.71266541792647	4.76999999999998	-1.09293632294794	4.99000000000024	1.3119946520419	5.44999999999982	1.57485057502527
4.9	2.08329881206737	4.90000000000001	4.62402235302761	4.67999999999998	0.912119206986972	4.75999999999999	0.829292899084066	4.72000000000003	0.930380349927873	5.02999999999997	0.158786724000493	4.88999999999999	-0.76664427592732	5.01999999999998	0.104443849977542	4.89999999999998	-0.669527897002808	5.13	1.61404383698027	4.98000000000002	-1.94178861897853	4.97000000000003	-2.37926589909421	4.84999999999991	-4.46074394903917	5.05999999999995	0.333683610051594	5.0300000000002	-1.50603145800687	5.56999999999994	2.9365124260039	4.91000000000008	-0.156907972041154	5.03999999999996	-0.923966920936437	5.07000000000016	0.0983052010496976	4.98000000000002	-0.285347613043996	5.20000000000027	1.26372840998101	5.22000000000025	-1.57831451099355	4.86999999999989	-1.2766860869533	5.13999999999987	1.28912818900062	5.54999999999973	1.54627365407123
5	2.188096642044	5	4.02059543898758	4.78999999999999	0.887254900931111	4.87	0.900735759046256	4.83000000000004	0.969013738995272	5.13	-0.0836764990026495	4.99000000000001	-0.804883478963347	5.12	0.240805208932215	5	-0.976757300009012	5.24000000000001	1.57972494696423	5.07999999999993	-1.99220013996637	5.08000000000015	-2.10412107503544	4.95000000000005	-4.57602166000015	5.16000000000008	0.377854340058548	5.20000000000005	-1.42448654003147	5.68000000000006	3.15941278495302	5.00999999999999	-0.165637050031364	5.21000000000004	-1.15921723295287	5.23000000000002	0.0133930710717323	5.08999999999969	-0.263760008010649	5.30999999999995	1.22353091592231	5.34999999999991	-1.37279022794701	4.98000000000002	-1.49053898098828	5.25	1.26705334594135	5.65999999999985	1.47276358904946
5.11	2.27635989199371	5.10000000000001	3.46391796404077	4.88999999999999	0.845523650014002	4.96999999999997	0.907969328068248	4.93000000000001	0.968956851920666	5.23000000000002	-0.321361589953995	5.15999999999997	-0.82771890197364	5.30000000000007	0.367286806977063	5.16999999999996	-1.20237910607557	5.34000000000003	1.55328054097481	5.19000000000005	-2.00521006502186	5.21000000000004	-1.75214438104376	5.05999999999995	-4.63957777901669	5.32999999999993	0.439417077018334	5.30000000000018	-1.34511920794012	5.77999999999997	3.25305350895633	5.11000000000013	-0.157773238015579	5.30999999999995	-1.41357789493668	5.34000000000015	-0.128186413007825	5.25	-0.254895832995317	5.40999999999985	1.17092199798208	5.46000000000004	-1.12398705800842	5.11000000000013	-1.72488325495124	5.34999999999991	1.24325163494632	5.75999999999976	1.34615119407044
5.21	2.35201170403343	5.27000000000001	2.98819765600911	4.98999999999998	0.786925451961906	5.13999999999999	0.81677017203674	5.03000000000003	0.905319910998514	5.33999999999998	-0.545930676025819	5.26999999999998	-0.810982091024925	5.41000000000008	0.44814554291861	5.26999999999998	-1.38029074707902	5.44000000000005	1.534710619012	5.33999999999992	-1.98095092002859	5.35000000000014	-1.39206936603387	5.21000000000004	-4.61857003801924	5.43000000000006	0.537273778036251	5.40000000000009	-1.27203899796768	5.87999999999988	3.25733463796496	5.27999999999997	-0.113757964072647	5.42000000000007	-1.68704890791105	5.44000000000005	-0.309723813984419	5.36999999999989	-0.313693368070744	5.51999999999998	1.06041929700496	5.55999999999995	-0.791760840002098	5.25	-1.9196808190145	5.44999999999982	1.22038944198266	5.85999999999967	1.17875200601247
5.32	2.40527183905215	5.37	2.55922678798015	5.16	0.706934992990682	5.23999999999995	0.661361725065035	5.14000000000004	0.802992693934357	5.44999999999999	-0.765721629022664	5.37	-0.745348773989463	5.50999999999999	0.497082728998066	5.37	-1.48955219299296	5.54000000000008	1.53212761699706	5.45000000000005	-1.92593973406474	5.45000000000005	-1.03113442003178	5.30999999999995	-4.5427142920289	5.53999999999996	0.65252248498382	5.5	-1.20113637399299	5.99000000000001	3.19020668302983	5.41000000000008	-0.0011658170251394	5.51999999999998	-1.91453990896662	5.55000000000018	-0.551614412984236	5.4699999999998	-0.41059017905809	5.61999999999989	0.895134978009082	5.67000000000007	-0.416255734990045	5.36000000000013	-2.05579225996644	5.55999999999995	1.19846676693669	5.9699999999998	1.00337792002847
5.41999999999999	2.44790985198051	5.48	2.24801677109099	5.25999999999999	0.582072897941543	5.33999999999998	0.441743988062626	5.25	0.666788046942202	5.55000000000001	-0.94240520297717	5.46999999999991	-0.640143222994993	5.61000000000001	0.514098365897553	5.48000000000002	-1.5058806950492	5.65000000000009	1.55583830405703	5.54999999999995	-1.85843606800518	5.55000000000018	-0.669339543037495	5.40999999999985	-4.3688897389984	5.6400000000001	0.785163198997907	5.61000000000013	-1.13241133703923	6.1099999999999	3.05148485904283	5.50999999999999	0.14757779001684	5.62000000000012	-2.09874365498308	5.65000000000009	-0.84464981500787	5.56999999999971	-0.545586266071041	5.72000000000025	0.675069040994458	5.76999999999998	0.00252825805091561	5.46000000000004	-2.1523569899955	5.65999999999985	1.18307805496443	6.06999999999971	0.807963629995356
5.53	2.4799257430459	5.58000000000001	2.13560542999858	5.35999999999999	0.435818540950095	5.44999999999999	0.205877463031356	5.35000000000002	0.487718317003782	5.64999999999998	-1.02798972102391	5.56999999999994	-0.495365437927831	5.71000000000004	0.49154934993112	5.57999999999993	-1.45355900201594	5.75	1.59553591197437	5.64999999999986	-1.77843992105409	5.65000000000009	-0.338292247079153	5.51999999999998	-4.11910211300892	5.74000000000001	0.945117472042512	5.71000000000004	-1.09224396703667	6.21000000000004	2.80966012303452	5.61000000000013	0.338526094992631	5.73000000000002	-2.23966014596044	5.75	-1.18883001800896	5.67999999999984	-0.722832711062438	5.82999999999993	0.418820005961607	5.88000000000011	0.38982341902738	5.55999999999995	-2.20937501001117	5.76999999999998	1.17429725503371	6.16999999999962	0.604574443059391
5.63	2.50300328002595	5.69000000000001	2.13843964309035	5.47	0.263822151964632	5.54999999999995	-0.038499314996443	5.46000000000004	0.294673717007754	5.75999999999999	-1.05724468801327	5.67999999999995	-0.302949776028072	5.82000000000005	0.407393894988672	5.67999999999995	-1.33258711298367	5.85000000000002	1.64959650396668	5.75	-1.72397031406035	5.75	-0.0840832020685411	5.61999999999989	-3.79335141496995	5.84999999999991	1.12973174100262	5.82000000000016	-1.06611979094851	6.30999999999995	2.49624151797434	5.71000000000004	0.566603649986064	5.82999999999993	-2.27363395299562	5.84999999999991	-1.52265598296708	5.77999999999975	-0.933026841039464	5.92999999999984	0.0840176769543177	5.98000000000002	0.759576991072208	5.67000000000007	-2.2119281650248	5.86999999999989	1.17205041794932	6.28999999999996	0.428475362014069
5.73	2.51913178101404	5.79000000000001	2.25651941104843	5.56999999999999	0.107800515934287	5.64999999999998	-0.291386346930267	5.56	0.0876542459309348	5.86000000000001	-1.03017010701478	5.77999999999997	-0.0857500939446254	5.92000000000007	0.283673786952932	5.78999999999996	-1.18741248002152	5.95000000000005	1.69950380700357	5.84999999999991	-1.71980383606751	5.86000000000013	0.131273559986766	5.72000000000003	-3.39163764294881	5.95000000000005	1.33900600599191	5.92000000000007	-1.05403880900212	6.41000000000008	2.19102912501512	5.81000000000017	0.82203117096924	5.93000000000006	-2.12824286393243	5.96000000000004	-1.85731459396266	5.88000000000011	-1.16348073299832	6.0300000000002	-0.286967750071199	6.07999999999993	1.11178897600439	5.76999999999998	-2.19003550103025	5.97000000000025	1.18167031303074	6.42999999999984	0.308387874042637
5.83	2.52632192803048	5.89	2.42142927299938	5.66999999999999	-0.0299837109878354	5.75	-0.484336762951898	5.66000000000003	-0.0835605410429707	5.95999999999998	-0.963441720955416	5.88	0.15623360900463	6.01999999999998	0.137539271918286	5.88999999999999	-1.02850511609631	6.05000000000007	1.7412016010212	5.96000000000004	-1.74116389598566	5.96000000000004	0.293301259944201	5.82999999999993	-2.95853027000703	6.05999999999995	1.53513634904812	6.0300000000002	-1.04778194997834	6.50999999999999	1.89383816200461	5.92000000000007	1.10480865691898	6.02999999999997	-1.87590909001756	6.05999999999995	-2.18161896600577	5.98999999999978	-1.35506952005926	6.20000000000027	-0.639844118040855	6.17999999999984	1.36617104999459	5.86999999999989	-2.14369701802752	6.15000000000009	1.21228333898671	6.52999999999975	0.227906033046565
5.94	2.53634327600594	5.99000000000001	2.63065393301076	5.78	-0.149530528005926	5.84999999999997	-0.583898849981779	5.76000000000005	-0.21897064402765	6.06999999999999	-0.843837359980171	5.99000000000001	0.403029163976498	6.13	-0.0348312020150843	5.99000000000001	-0.855865022003854	6.20000000000005	1.77468988704277	6.05999999999995	-1.80631005696341	6.06000000000017	0.401999895984773	5.93000000000006	-2.51514436297384	6.16000000000008	1.72122724200108	6.19000000000005	-1.04276839999784	6.61999999999989	1.6048534099582	6.01999999999998	1.35008528400249	6.1400000000001	-1.51932538892652	6.24000000000024	-2.44412083395673	6.08999999999969	-1.50779320108541	6.32000000000016	-0.965312165021714	6.34000000000015	1.47898470902419	5.98000000000002	-2.11119154198514	6.28999999999996	1.25476309801797	6.62999999999965	0.187029836069996
6.1	2.57387155306787	6.09	2.88670868701502	5.88	-0.203881186052968	5.95999999999998	-0.62352432098578	5.87	-0.298673504062208	6.19999999999999	-0.684579193944046	6.14999999999998	0.647242463060138	6.29000000000008	-0.229616083061046	6.08999999999992	-0.718057696076357	6.32000000000005	1.77935513204375	6.17000000000007	-1.92545369304753	6.20000000000005	0.449264766984925	6.03999999999996	-2.08348565797678	6.27999999999997	1.89417421302096	6.31000000000017	-1.04357897293994	6.72000000000003	1.33547385894417	6.12000000000012	1.54300631993465	6.25	-1.0840532909242	6.36999999999989	-2.61407067694108	6.23999999999978	-1.59966118303601	6.42999999999984	-1.27267115101404	6.46000000000004	1.49396845904448	6.11000000000013	-2.11723171003086	6.38999999999987	1.30910958898767	6.73999999999978	0.245154903041112
6.21	2.63806487498641	6.21000000000001	3.10604041305851	5.97999999999999	-0.149056244026724	6.06	-0.595474644001115	5.97000000000003	-0.333584029021949	6.31	-0.520436730994334	6.25999999999999	0.896267613029522	6.39999999999998	-0.446815372015408	6.18999999999994	-0.636103172041658	6.42000000000007	1.73262484202041	6.26999999999998	-2.07958529597363	6.31000000000017	0.443200574977709	6.13999999999987	-1.64497837499766	6.38000000000011	2.05132369796956	6.42000000000007	-1.03407752203566	6.81999999999994	1.15710859495266	6.26999999999998	1.6984264959774	6.36000000000013	-0.60192050796104	6.47000000000025	-2.72221801594696	6.33999999999969	-1.6526640590655	6.5300000000002	-1.56192107601782	6.57000000000016	1.42506954307464	6.24000000000024	-2.13710488503693	6.49000000000024	1.36158191503455	6.83999999999969	0.367016230029549
6.32	2.72892324198892	6.32000000000001	3.26881630701337	6.09	-0.0290351430294322	6.22999999999996	-0.496303453928704	6.12	-0.314722631060249	6.40999999999997	-0.359824622023552	6.36000000000001	1.10439690297426	6.5	-0.638896560076319	6.29999999999995	-0.58898141503505	6.5200000000001	1.65707151199967	6.36999999999989	-2.26870486403641	6.41000000000008	0.426821664973431	6.30999999999995	-1.23246478403871	6.48000000000002	2.15267469297942	6.52000000000021	-1.01015451195963	6.93000000000006	1.02985757700935	6.38000000000011	1.79871617501703	6.46000000000004	-0.0729270429928874	6.57999999999993	-2.76856285097438	6.44999999999982	-1.61971723207444	6.63000000000011	-1.69714155902057	6.67000000000007	1.22859421401245	6.34000000000015	-2.20083011095085	6.59000000000015	1.40951369201048	6.9399999999996	0.552613814988945
6.41999999999999	2.84246802107191	6.42	3.40924409806576	6.25	0.158444774001509	6.32999999999998	-0.360234187951392	6.24000000000001	-0.266979089019515	6.50999999999999	-0.194404996022968	6.45999999999992	1.26098243606521	6.61000000000001	-0.809308579050594	6.39999999999998	-0.587162441092914	6.63	1.54863892305457	6.47000000000003	-2.44325921698874	6.50999999999999	0.407366427907618	6.40999999999985	-0.8131026160072	6.58999999999992	2.21712915606531	6.63000000000011	-0.975919477014031	7.02999999999997	0.953720806023739	6.49000000000001	1.81144994496663	6.56999999999994	0.358082681032101	6.67999999999984	-2.68849153997053	6.54999999999973	-1.53038313703746	6.73000000000002	-1.72951259503407	6.76999999999998	0.944686633033598	6.44000000000005	-2.30992096896898	6.69000000000005	1.45290491798278	7.04999999999973	0.782433525046145
6.52	3.00253305601927	6.53	3.52732378507881	6.35999999999999	0.412461827977495	6.43000000000001	-0.187266844022815	6.35000000000002	-0.190353403013432	6.62	-0.0241778529925796	6.56999999999994	1.37667210799464	6.71000000000004	-0.95805142905192	6.5	-0.661798157011617	6.73000000000002	1.3912136549834	6.57999999999993	-2.59445022004456	6.61000000000013	0.384834861961281	6.50999999999999	-0.429122006949001	6.69000000000005	2.24468708802306	6.73000000000002	-0.93137241799468	7.20000000000005	0.940466836027554	6.59000000000015	1.7690532170036	6.67000000000007	0.633719418033252	6.7800000000002	-2.52424395296202	6.65000000000009	-1.38466177304508	6.82999999999993	-1.64683292507561	6.86999999999989	0.573346799001229	6.53999999999996	-2.44523804599339	6.80000000000018	1.47350279701186	7.14999999999964	1.06854066802953
6.62	3.18528450100075	6.63000000000001	3.62808596503328	6.45999999999998	0.709536643967112	6.53999999999996	-0.0443048519400691	6.45000000000005	-0.0848455730420028	6.71999999999997	0.124412469062918	6.66999999999996	1.45146591898992	6.81000000000006	-1.07261003404346	6.59999999999991	-0.788605812999776	6.83000000000004	1.19510247304788	6.68000000000006	-2.73107600798994	6.72000000000003	0.359226968953408	6.6099999999999	-0.0619471779828018	6.79999999999995	2.22913954496562	6.84000000000015	-0.884053291997589	7.29999999999995	0.978696678998858	6.69000000000005	1.67152599192377	6.76999999999998	0.811372414091238	6.88999999999987	-2.27582008994887	6.75	-1.18255314100679	6.94000000000005	-1.4584018080086	6.98000000000002	0.202051723022123	6.63999999999987	-2.6067813410009	6.90000000000009	1.454973996033	7.28999999999996	1.39886993599703
6.73	3.47304979698038	6.73	3.72590556105479	6.56999999999999	1.04966922390304	6.63999999999999	0.0378747150762138	6.55000000000001	-0.00617090904597717	6.81999999999999	0.251289187986004	6.76999999999998	1.48088705998362	6.92000000000007	-1.13094260700564	6.70999999999992	-0.967585410080574	6.93000000000006	0.960305379976489	6.78999999999996	-2.83412707096886	6.82000000000016	0.359018919994014	6.71000000000004	0.269846092010084	6.90000000000009	2.14938748104032	6.94000000000005	-0.835583772982318	7.40000000000009	1.06841033300498	6.78999999999996	1.54072737893785	6.87000000000012	0.85921395304922	7	-1.97222562394472	6.84999999999991	-0.963204189019962	7.03999999999996	-1.12184905106005	7.07999999999993	-0.172748181967108	6.75	-2.74512557700746	7	1.41365184799724	7.39999999999964	1.70289132097423
6.83	3.86383962597847	6.84	3.80640764899454	6.66999999999999	1.344900682966	6.73999999999995	0.0900489289961115	6.66000000000003	0.0615807809936086	6.92000000000002	0.356529084001522	6.87	1.48778938705618	7.01999999999998	-1.15509093507171	6.80999999999995	-1.15669688102571	7.04000000000008	0.73196736002501	6.88999999999987	-2.88207875405533	6.92000000000007	0.384210714969413	6.81999999999994	0.566257803029657	7	2.02652994198615	7.05000000000018	-0.785963860039374	7.5	1.16970775900427	6.90000000000009	1.38450773295062	6.98000000000002	0.724545937032417	7.11000000000013	-1.6022736689365	6.96000000000004	-0.731449158024589	7.20000000000027	-0.679544847002944	7.19000000000005	-0.547503327993581	6.84999999999991	-2.84264491995145	7.13999999999987	1.35510942902783	7.50999999999976	1.97749663504965
6.93	4.35964330404204	6.94000000000001	3.90379996008505	6.76999999999998	1.5708299669086	6.83999999999998	0.0779943570705655	6.76000000000005	0.0935197199396498	7.02999999999997	0.448470031074066	6.96999999999991	1.47217290100343	7.12	-1.1519528820827	6.90999999999997	-1.36280938306754	7.20000000000005	0.504281762005121	6.99000000000001	-2.899707646975	7.01999999999998	0.403733043981447	6.92000000000007	0.828297216003193	7.11000000000013	1.87946888604529	7.20000000000005	-0.735029630959616	7.6099999999999	1.30536268704873	7	1.20286705396211	7.07999999999993	0.479790578083339	7.24000000000024	-1.17715111196048	7.05999999999995	-0.516850481062647	7.32999999999993	-0.221647929038227	7.34000000000015	-0.863956944954225	6.95000000000027	-2.91696520298501	7.24000000000024	1.27022034098445	7.60999999999967	2.22579406602108
7.09	4.96046083299007	7.04000000000001	4.19232684805593	6.87	1.75185812997825	6.94999999999999	-0.141805342991574	6.86000000000001	0.131155264966765	7.13	0.340174377015501	7.06999999999994	1.45533339400572	7.24000000000001	-1.11283492299208	7.01999999999998	-1.57905375806422	7.30000000000007	0.283055239037822	7.08999999999992	-2.88701375097844	7.12000000000012	0.417585906916429	7.01999999999998	1.07707939696411	7.25	1.71653739403155	7.30000000000018	-0.687361902009798	7.71000000000004	1.47519033396293	7.10000000000014	1.07928151294345	7.21000000000004	0.124947876997794	7.34000000000015	-0.781337691023509	7.15999999999985	-0.299710169997525	7.42999999999984	0.23964044692093	7.46000000000004	-1.07837052598825	7.11000000000013	-2.92854731594616	7.34999999999991	1.16811098098424	7.71000000000004	2.44778361297904
7.2	5.70179384601488	7.17	4.66947301799792	6.97999999999999	1.86450579792563	7.04999999999995	-0.535898456973882	6.96000000000004	0.154584857909867	7.28999999999996	0.044864293045066	7.17999999999995	1.44825380800739	7.34000000000003	-1.04643058409692	7.17999999999995	-1.78114725804335	7.40000000000009	0.0975807710119625	7.25	-2.86159333302294	7.24000000000001	0.433874007967461	7.11999999999989	1.31260434898195	7.34999999999991	1.5408399400485	7.40000000000009	-0.638379857036853	7.80999999999995	1.65639272199769	7.20000000000005	1.02860584399878	7.33999999999992	-0.225203679974584	7.45000000000027	-0.413089559970103	7.28999999999996	-0.102018819006844	7.53999999999996	0.704320277918669	7.55999999999995	-1.23448257693326	7.23000000000002	-2.85267862000183	7.46000000000004	1.04878134993669	7.81999999999971	2.59263215104966
7.3	6.5004730209921	7.28	5.33523846900152	7.07999999999998	1.88272466198214	7.14999999999998	-1.10428498499004	7.12	0.183711056934044	7.38999999999999	-0.437460221974106	7.27999999999997	1.43995120401996	7.44000000000005	-0.952739864032992	7.27999999999997	-1.94354826101062	7.50999999999999	-0.0295691470455495	7.3599999999999	-2.82669833006821	7.46000000000004	0.444492641918259	7.23000000000002	1.49772051202035	7.46000000000004	1.35237652204978	7.5	-0.591326844983087	7.91000000000008	1.84896985001615	7.37000000000012	1.03598531495663	7.44000000000005	-0.550939976960763	7.55000000000018	-0.0741505639325624	7.38999999999987	0.09821416495015	7.63999999999987	1.17239156702453	7.65999999999985	-1.33229309801663	7.32999999999993	-2.71407175500826	7.55999999999995	0.953137575947949	7.91999999999962	2.69560468598229
7.4	7.35649835701224	7.38000000000001	6.16087335208704	7.19	1.85049416495531	7.25999999999999	-1.78541078298622	7.22000000000003	0.250354246986717	7.49000000000001	-1.10664560702389	7.38999999999999	1.45327943505436	7.55000000000007	-0.744981314028337	7.38	-2.08727680103493	7.61000000000001	-0.120967010957429	7.46000000000004	-2.77907680504086	7.56000000000017	0.386600578963225	7.32999999999993	1.62170994497046	7.55999999999995	1.19334523196812	7.61000000000013	-0.54192940797293	8.01999999999998	2.07551066603173	7.47000000000003	1.11712063096547	7.54999999999995	-0.871985129947461	7.65999999999985	0.235479296065932	7.48999999999978	0.291320302949316	7.74000000000024	1.6333995080231	7.76000000000022	-1.34659030391049	7.42999999999984	-2.51272671994229	7.65999999999985	0.872940197041316	8.01999999999998	2.75670121800431
7.5	8.27185917205497	7.49000000000001	7.3181067260748	7.28999999999999	1.76781430593564	7.35999999999996	-2.68934047596758	7.33000000000004	0.396023785015132	7.59999999999997	-2.1364073429595	7.49000000000001	1.51916432901089	7.64999999999998	-0.419706003071951	7.48000000000002	-2.2123328780026	7.71000000000004	-0.176612817995192	7.55999999999995	-2.74350535005397	7.66000000000008	0.298505519936043	7.43000000000006	1.69529058905482	7.66000000000008	1.07518362096926	7.71000000000004	-0.494461003995639	8.17000000000007	2.31342622203101	7.57000000000016	1.32306255397907	7.65000000000009	-1.11591692393631	7.76000000000022	0.468741689019225	7.58999999999969	0.496997583013581	7.84999999999991	2.13852409694937	7.86999999999989	-1.29548680695279	7.53999999999996	-2.26349548393046	7.76000000000022	0.808189212989419	8.12999999999965	2.78213811702699
7.6	9.5396841480806	7.59	8.63520953305397	7.39999999999998	1.68348719194	7.45999999999998	-3.70600943995214	7.43000000000001	0.579210313958356	7.69999999999999	-3.3530299499489	7.59999999999991	1.62695798701407	7.75999999999999	0.0230860689498513	7.58999999999992	-2.30497817608466	7.82000000000005	-0.165907048994995	7.66000000000008	-2.72142833796352	7.75999999999999	0.180207462904036	7.53999999999996	1.73957751405851	7.76999999999998	0.986454138001136	7.81000000000017	-0.448921632028032	8.27999999999997	2.53367323500697	7.67000000000007	1.60276032295315	7.75	-1.20964376799293	7.86999999999989	0.667876485977104	7.69999999999982	0.695548017006331	7.95000000000027	2.66336281595159	7.97000000000025	-1.17898260691618	7.63999999999987	-1.98677774494627	7.86000000000013	0.750585478954235	8.26999999999998	2.76841257198157
7.7	11.1838071280772	7.7	10.8015238590724	7.5	1.61544395598412	7.56999999999999	-4.80196595799498	7.54000000000002	0.799913833930077	7.80000000000001	-4.74329125700024	7.69999999999993	1.77666040997337	7.86000000000001	0.566007852967232	7.68999999999994	-2.36069110599146	7.92000000000007	-0.107835918015553	7.76999999999998	-2.70404763398346	7.86000000000013	0.0661331309856905	7.63999999999987	1.703907642991	7.87000000000012	0.967833193044498	7.91000000000008	-0.427832559012131	8.37999999999988	2.74765069298155	7.77999999999997	1.9562139369782	7.84999999999991	-1.2105549029684	7.97000000000025	0.832883685006891	7.79999999999973	0.886971604927567	8.05999999999995	3.20791566593925	8.07000000000016	-1.08074029992622	7.74000000000024	-1.68257350196654	7.97000000000025	0.716462328000489	8.42999999999984	2.71902739495999
7.81	13.0378894680234	7.80000000000001	13.8026747810045	7.60999999999999	1.54575346596175	7.66999999999996	-6.17430158297338	7.65000000000003	0.894959341962931	7.90999999999997	-6.52525945599791	7.79999999999995	1.94630571900234	7.96000000000004	1.32133151794278	7.78999999999996	-2.38399325803584	8.0200000000001	-0.00239942403368332	7.86999999999989	-2.6913632390233	7.96000000000004	-0.0395554160377287	7.74000000000001	1.60685675496097	7.97000000000003	1.04041983206571	8.00999999999999	-0.429572110988374	8.49000000000001	2.95535859697793	7.88000000000011	2.37029598793015	7.96000000000004	-1.11865033090908	8.07000000000016	0.960275593001825	7.90000000000009	1.07134916595442	8.21000000000004	3.85527803098284	8.17999999999984	-0.997210301989071	7.84999999999991	-1.3573197900314	8.07000000000016	0.689486425017094	8.53999999999996	2.66924759000631
7.91	15.1019311670098	7.90000000000001	17.653037222999	7.70999999999998	1.53785622501346	7.76999999999998	-7.85379338697112	7.75	0.848436645924266	8.00999999999999	-8.69901132500672	7.90999999999997	2.15617184005623	8.07000000000005	2.17678489491391	7.89999999999998	-2.39590466298978	8.12	0.1088171389938	7.97000000000003	-2.66951752200839	8.07000000000016	-0.14912494100372	7.83999999999992	1.44842485099161	8.06999999999994	1.18311501103108	8.11000000000013	-0.454140290003124	8.58999999999992	3.15679694699611	7.98000000000002	2.83715612397373	8.06999999999994	-0.973378279013559	8.22000000000025	1.05642063601863	8	1.25351494091319	8.32999999999993	4.52235452701188	8.34000000000015	-0.931942198008073	7.95000000000027	-1.02864244092871	8.17999999999984	0.653178850939184	8.63999999999987	2.6568735430601
8.01	17.6928947510078	8.01000000000001	22.3526111840329	7.81999999999999	1.61615328795506	7.87	-9.84044136998818	7.85000000000002	0.660345745927771	8.12	-11.2645468649362	8.00999999999999	2.38598084797559	8.19000000000005	3.1358169159148	8	-2.40041356403253	8.24000000000001	0.231620426006884	8.06999999999994	-2.63851048100605	8.20000000000005	-0.19822681201731	7.95000000000005	1.25004781295956	8.18000000000006	1.39591872800793	8.22000000000003	-0.510084007032674	8.69000000000005	3.28932833599538	8.08000000000015	3.35679434397207	8.21000000000004	-0.759036396971169	8.32999999999993	1.11495038800058	8.09999999999991	1.43346893094076	8.42999999999984	5.26535892799984	8.44000000000005	-0.921161210953869	8.11000000000013	-0.678915622984277	8.30000000000018	0.590114059946245	8.73999999999978	2.67879706802887
8.11	20.4938176940459	8.17	28.2497959320835	7.91999999999999	1.75624359997073	7.96999999999997	-11.9141162779215	7.95000000000005	0.247667925918904	8.21999999999997	-13.8744351149853	8.14999999999998	2.62508484297541	8.29000000000008	4.50176267793267	8.09999999999991	-2.40438911805541	8.35000000000002	0.360203782065582	8.17000000000007	-2.60569587896953	8.33000000000015	-0.140167541076153	8.04999999999995	0.979638346052525	8.33999999999992	1.69352781699672	8.32000000000016	-0.622883673031538	8.79999999999995	3.37041227703594	8.19000000000005	3.8271091259503	8.32999999999993	-0.491327036002076	8.42999999999984	1.17810471806479	8.23999999999978	1.57181515692173	8.53999999999996	6.09649249201993	8.53999999999996	-1.00479143293342	8.24000000000024	-0.348938731008275	8.40000000000009	0.517717596949296	8.84999999999991	2.73501816400312
8.22	23.445364518011	8.27000000000001	34.6527340819875	8.01999999999998	1.95812716094679	8.13999999999999	-14.3026867359595	8.11000000000001	-0.588584568049555	8.31999999999999	-16.7468210449897	8.25	2.81699756499165	8.38999999999999	6.28331570590035	8.19999999999993	-2.4078313250584	8.45000000000005	0.456594778029285	8.28999999999996	-2.53448807302448	8.43000000000006	-0.021640615045726	8.21000000000004	0.669283744059612	8.45000000000005	2.03837033700438	8.42000000000007	-0.767058877954696	8.90000000000009	3.41144775802604	8.29999999999995	4.24197744098365	8.44000000000005	-0.248860190936284	8.5300000000002	1.29386526100461	8.36999999999989	1.65147808695565	8.63999999999987	7.01575521998166	8.65000000000009	-1.14290877297663	8.34999999999991	-0.0204361589339896	8.5	0.435989461948338	8.94999999999982	2.83254245698572
8.32	26.8100571040577	8.37	41.5614256330628	8.16999999999999	2.20540276791326	8.23999999999995	-16.7782841190274	8.21000000000004	-1.64942398203038	8.43000000000001	-19.6635596839769	8.36000000000001	2.97270195198962	8.5	8.48047599993151	8.30999999999995	-2.41978335998283	8.55000000000007	0.501780614968084	8.5	-2.41428136803279	8.52999999999997	0.169620733004194	8.30999999999995	0.337559786999009	8.54999999999995	2.43044628905409	8.5300000000002	-0.940987947956273	9.00999999999999	3.40798098295636	8.42000000000007	4.60752231799688	8.53999999999996	-0.0513599769647044	8.63999999999987	1.46397586502189	8.4699999999998	1.68953325396615	8.74000000000024	8.02314711097551	8.75	-1.33551322994663	8.45000000000027	0.288316487058182	8.59999999999991	0.320356861038817	9.04999999999973	3.00606214602794
8.41999999999999	30.587895451049	8.47000000000001	48.9902455110496	8.26999999999998	2.47860935598965	8.34999999999997	-19.3716854989816	8.31999999999999	-2.95076050804255	8.52999999999997	-22.6247278129676	8.45999999999992	3.09219800396932	8.60000000000002	10.8686992228968	8.40999999999997	-2.45110262301296	8.65000000000009	0.514774093062442	8.59999999999991	-2.26303522106264	8.63000000000011	0.410152754966475	8.42000000000007	0.00307458299175778	8.65000000000009	2.84865662797529	8.63000000000011	-1.14894434000234	9.1099999999999	3.33742300301765	8.51999999999998	4.91589340492737	8.6400000000001	0.120897720080393	8.74000000000024	1.68843653000295	8.56999999999971	1.69081489900691	8.84000000000015	8.9697124359418	8.84999999999991	-1.54237429194382	8.55000000000018	0.577319207991422	8.71000000000004	0.200189609017798	9.14999999999964	3.22088503298801
8.53	34.778879558985	8.58000000000001	57.9055690180894	8.37	2.77774692790445	8.44999999999999	-22.2558181890236	8.42000000000002	-4.82844708506036	8.63	-25.7901733469907	8.56999999999994	3.13492986697383	8.70000000000005	13.7600139969436	8.50999999999999	-2.49093171498771	8.75999999999999	0.495575210038623	8.70000000000005	-2.08074963097715	8.73000000000002	0.673914516937657	8.51999999999998	-0.344889807024629	8.75999999999999	3.22204004999094	8.74000000000001	-1.405869159953	9.22000000000003	3.22236276497279	8.63000000000011	5.14694668595439	8.74000000000001	0.267912899062139	8.84000000000015	1.95451040406169	8.67000000000007	1.63856836991272	8.94000000000005	9.83821615591296	8.95000000000027	-1.74537934901764	8.65000000000009	0.87801466804649	8.80999999999995	0.0754877049757852	9.29999999999973	3.49085274399386
8.63	38.7490843760361	8.68000000000001	68.4791252140258	8.47999999999999	3.07841442690915	8.54999999999995	-25.5407468130215	8.52000000000004	-7.24097435409021	8.74000000000001	-29.3336117659919	8.66999999999996	3.05539421697176	8.81000000000006	16.8423916999245	8.62	-2.54022595504466	8.86000000000001	0.428994114031411	8.79999999999995	-1.84699085298234	8.84000000000015	0.960906019940921	8.61999999999989	-0.706333386006008	8.86000000000013	3.56203410797207	8.84000000000015	-1.71176240598925	9.31999999999994	3.09771929596536	8.73000000000002	5.35173292098534	8.84999999999991	0.337060109018239	8.95000000000027	2.31192296996596	8.77999999999975	1.55249165595706	9.03999999999996	10.6408595289622	9.05999999999995	-1.94452839900805	8.75	1.21080256201367	8.90999999999985	-0.018897761037806	9.42999999999984	3.81946809204692
8.73	42.677862459982	8.78	79.3271993289864	8.57999999999998	3.36292936594873	8.64999999999998	-29.2264713739314	8.62	-10.1883423170648	8.83999999999998	-33.2550430699712	8.76999999999998	2.89909437697133	8.91000000000008	20.1245258569998	8.71999999999991	-2.60350693201872	8.96000000000004	0.334017018985833	8.89999999999986	-1.58954639300646	8.94000000000005	1.17774029092743	8.72000000000003	-1.0170815589845	8.96000000000004	3.79349492402525	8.94000000000005	-2.01566326097691	9.42000000000007	2.95903879396064	8.83000000000015	5.5302521119529	8.95000000000005	0.349560103018121	9.05000000000018	2.71094874699429	8.88000000000011	1.43258475600305	9.21000000000004	11.4692488809851	9.15999999999985	-2.05997325997487	8.86999999999989	1.57568289307619	9.01000000000022	-0.0829667879997942	9.52999999999975	4.20322826403208
8.84	46.4690305750537	8.88000000000001	90.4497913620617	8.69	3.64922287701575	8.75999999999999	-32.8572546219448	8.72000000000003	-13.2725754640433	8.94	-37.1181773180069	8.88	2.68607102100304	9.00999999999999	23.4941442979562	8.81999999999994	-2.67625305707497	9.07000000000005	0.210643925015575	9.00999999999999	-1.30841625195899	9.03999999999996	1.27491264993296	8.82999999999993	-1.26924415997109	9.05999999999995	3.91642249599045	9.04000000000019	-2.31757172593916	9.52999999999997	2.81077505997018	8.93000000000006	5.69475031795719	9.05999999999995	0.305412879015421	9.15000000000009	3.15141084900006	8.98000000000002	1.31299873999069	9.30999999999995	12.2402888270017	9.26000000000022	-2.029821219935	8.98000000000002	1.93610444898695	9.13999999999987	-0.095589022976128	9.62999999999965	4.64213325903984
8.94	50.1225887230703	8.99000000000001	102.985005677056	8.78999999999999	3.89837283591987	8.85999999999996	-36.7160884959503	8.83000000000004	-16.7880173770527	9.05000000000001	-41.2565779049601	8.98000000000002	2.39604622197476	9.12	27.7059639789741	8.91999999999996	-2.75846433100924	9.20000000000005	0.096900429980451	9.1099999999999	-1.08617120997678	9.20000000000005	1.30192777601224	8.93000000000006	-1.47071135700116	9.17000000000007	3.871293075008	9.19000000000005	-2.63670236097369	9.62999999999988	2.6529280929708	9.02999999999997	5.87613428399436	9.21000000000004	0.20444733900149	9.30999999999995	3.62694085299609	9.08999999999969	1.19667694400505	9.42000000000007	13.0370747519919	9.40000000000009	-1.9193981229364	9.11000000000013	2.32628375897548	9.25	-0.0696553580610271	9.73000000000002	5.08374849403026
9.1	53.2723001140312	9.09	115.794737911074	8.88999999999999	4.11037924197899	8.95999999999998	-40.5199810569457	8.93000000000001	-20.4403244759988	9.20999999999998	-45.3366814369929	9.07999999999993	2.04929790697861	9.22000000000003	32.7599848989166	9.20999999999992	-2.8225121189962	9.33000000000004	0.0023895470349089	9.25	-0.908103746041888	9.30000000000018	1.23274473594392	9.02999999999997	-1.64191325200136	9.27999999999997	3.71763041005124	9.29000000000019	-2.94956715003991	9.73000000000002	2.52837364200786	9.13000000000011	6.04349726495457	9.32999999999993	0.0309611319835312	9.40999999999985	4.14390718401592	9.25	1.08067603093787	9.51999999999998	13.8251365799533	9.67000000000007	-1.71059135800533	9.21000000000004	2.7120042950628	9.36000000000013	0.0357075689407793	9.82999999999993	5.51112415496391
9.2	56.2351272750448	9.2	128.358859738	9	4.28549073797058	9.06	-44.6572495999362	9.03000000000003	-24.1879874009783	9.31999999999999	-49.5322033939374	9.25999999999999	1.64582607499142	9.32000000000005	38.0321498149669	9.39999999999998	-2.87431025708429	9.43000000000006	-0.0824917369754985	9.34999999999991	-0.774213861063799	9.40000000000009	1.05610243599585	9.12999999999988	-1.75076255095519	9.38000000000011	3.42930011606768	9.40000000000009	-3.22485415097162	9.82999999999993	2.41965219402118	9.27999999999997	6.24789002199577	9.43000000000006	-0.199343390931972	9.51999999999998	4.70230984103637	9.36000000000013	0.984693988925756	9.61999999999989	14.6960806359857	9.7800000000002	-1.36347683201166	9.30999999999995	3.11366575397187	9.46000000000004	0.203074213004584	9.9399999999996	5.92426024206816
9.3	59.0110702070206	9.30000000000001	143.218868625013	9.16	4.42345868191296	9.22999999999996	-48.900025499961	9.14000000000004	-28.1519981169822	9.42000000000002	-53.945319897025	9.36000000000001	1.28569510798116	9.42000000000007	43.5224587259881	9.5	-2.89592571505182	9.53000000000009	-0.138757207992057	9.46000000000004	-0.740076568035875	9.5	0.818694362919814	9.30999999999995	-1.82934655003919	9.49000000000001	3.09831332799604	9.5	-3.48804377301803	9.94000000000005	2.32676374901075	9.38000000000011	6.53240214296602	9.53999999999996	-0.444024723947223	9.61999999999989	5.20077712906186	9.46000000000004	0.938169592018312	9.72000000000025	15.5583005949893	9.88000000000011	-0.917978637971828	9.42000000000007	3.49930660297559	9.55999999999995	0.432444575949376	10.04	6.33565464397634
9.4	61.2414237930352	9.40000000000001	160.374764573021	9.26999999999998	4.54257852993578	9.32999999999998	-53.4761773809578	9.24000000000001	-32.5313443780715	9.52999999999997	-58.7941759170008	9.45999999999992	0.959847269996317	9.53000000000009	49.8733564169243	9.59999999999991	-2.88283690406388	9.6400000000001	-0.163639899028567	9.55999999999995	-0.870303191959465	9.61000000000013	0.520520516943179	9.40999999999985	-1.87766524800281	9.58999999999992	2.72467004697319	9.61000000000013	-3.73913601697495	10.1099999999999	2.25861590297427	9.48000000000002	6.89091059894054	9.6400000000001	-0.722978080943903	9.72000000000025	5.64122978005344	9.56999999999971	0.924027305018171	9.82999999999993	16.4582630909536	9.98000000000002	-0.377529909997065	9.51999999999998	3.88720244905016	9.67000000000007	0.723818655956165	10.1499999999996	6.71061516197824
9.51	62.8769137709924	9.5	179.826547581001	9.37	4.66231134498685	9.44	-58.3857052439498	9.34000000000003	-37.3260261829955	9.63	-64.0787714539783	9.55999999999995	0.668282562060085	9.63	56.5546702719075	9.70999999999992	-2.82418642609628	9.74000000000001	-0.176152610038116	9.66000000000008	-1.10028240806059	9.71000000000004	0.260590257994409	9.50999999999999	-1.92121114298516	9.69000000000005	2.30837027197595	9.71000000000004	-3.97813088193288	10.22	2.21803594604353	9.59000000000015	7.32341538900982	9.75	-1.01630824894983	9.82000000000016	6.02366779401109	9.67000000000007	0.942267127925334	9.92999999999984	17.461828470914	10.0900000000001	0.137517068083071	9.61999999999989	4.27735329003553	9.76999999999998	1.05838356398635	10.27	7.08383399398826
9.61	63.9668144029883	9.61000000000001	199.298008924075	9.47	4.78265712695247	9.53999999999996	-63.3408778779767	9.45000000000005	-41.9473563700876	9.73000000000002	-69.1319797169854	9.66999999999996	0.431278911037225	9.73000000000002	64.1132166049374	9.80999999999995	-2.73083167905952	9.84000000000003	-0.176295338974342	9.76999999999998	-1.42266045497763	9.82000000000016	0.0743359800026155	9.61999999999989	-1.95027207303156	9.78999999999996	1.96846150299734	9.81000000000017	-4.16076771500684	10.3199999999999	2.20219658797305	9.69000000000005	7.76810302193098	9.84999999999991	-1.30436863696559	9.92999999999984	6.39840042606465	9.76999999999998	0.98700238697802	10.0300000000002	18.5862317720193	10.1900000000001	0.627162295018024	9.73000000000002	4.60132607099695	9.88000000000011	1.41269148298306	10.4099999999999	7.42141151602027
9.71	64.8280882160179	9.71000000000001	220.638788685051	9.56999999999999	4.90361587492316	9.63999999999999	-68.0634426170172	9.55000000000001	-46.7153146570354	9.82999999999998	-74.2741217969751	9.76999999999998	0.296145728043484	9.84000000000003	72.8610240379339	9.90999999999997	-2.59666730698882	9.95000000000005	-0.183274117944165	9.86999999999989	-1.81324535606109	9.92000000000007	-0.0736747100518187	9.72000000000003	-1.96484803700514	9.8900000000001	1.7593829360294	9.91000000000008	-4.29287804604428	10.4200000000001	2.19363831695318	9.78999999999996	8.26194005799152	9.95000000000005	-1.55023614195215	10.0300000000002	6.71570219401474	9.88000000000011	1.07059632000528	10.1300000000001	19.8314729949516	10.3499999999999	1.09229977306313	9.82999999999993	4.84543486504663	9.98000000000002	1.76931686598891	10.52	7.7393484290269
9.82	64.8870495230085	9.81	242.691104165033	9.67999999999998	5.04451568895092	9.73999999999995	-72.5533994609577	9.65000000000003	-51.3099213270607	9.94	-79.1848766040175	9.87	0.217379689047448	9.94000000000005	82.7980925699876	10.02	-2.43962634203854	10.0500000000001	-0.213334776958618	9.98000000000002	-2.24424960504166	10.02	-0.136748327008718	9.81999999999994	-1.99702633199195	10	1.66426731504998	10.0200000000002	-4.39994228599971	10.53	2.18874144502479	9.8900000000001	8.76795993701762	10.0599999999999	-1.77513151800213	10.1300000000001	7.02529858006073	9.98000000000002	1.18068568792751	10.2400000000002	21.0608061239554	10.48	1.49300540999775	9.92999999999984	5.02336559804917	10.1399999999999	2.0788619870018	10.6199999999999	8.02164403103234
9.91999999999999	64.3230508840134	9.92	268.038893893049	9.78	5.18553118297405	9.83999999999998	-77.3472895759824	9.75	-55.9301641339971	10.04	-84.3578622140058	9.98000000000002	0.176865324988285	10.0500000000001	93.9244222009847	10.17	-2.2597087830718	10.2	-0.250231484983487	10.0799999999999	-2.71567319998667	10.1200000000001	-0.0320578250239123	9.92000000000007	-2.03746846602826	10.0999999999999	1.68311463903592	10.1200000000001	-4.42360632200689	10.6299999999999	2.18305217504167	9.99000000000001	9.31339100395689	10.21	-1.97905476500182	10.2400000000002	7.33103104596466	10.0799999999999	1.28029971199339	10.3600000000001	22.2277645249278	10.5799999999999	1.76738649702202	10.04	5.15339387607128	10.2600000000002	2.32019649104132	10.7199999999998	8.26829832305975
10.02	63.1360922969861	10.02	295.544053505068	9.88	5.34612341891716	9.94999999999999	-82.162121022975	9.86000000000001	-60.6161141340635	10.21	-89.4595152329885	10.0799999999999	0.174602639049226	10.2	105.813968296957	10.27	-2.0562818150438	10.3100000000001	-0.312977040948681	10.1900000000001	-3.09829349305346	10.24	0.190892115938368	10.03	-2.07828427096501	10.24	1.87963383405076	10.2900000000002	-4.34465559294495	10.74	2.17657050700382	10.0900000000001	9.83035995500359	10.3299999999999	-2.10256886498428	10.3400000000001	7.67684042205019	10.2399999999998	1.36649505395781	10.46	23.3323481979824	10.6900000000001	1.98420201002136	10.1500000000001	5.2126958420331	10.3600000000001	2.51445073297418	10.8199999999997	8.52556660299797
10.13	61.4247222860058	10.17	326.344687363076	9.97999999999999	5.52230301491363	10.05	-87.2808857419614	9.96000000000004	-65.6621149100829	10.31	-94.8233990550307	10.18	0.212397715017687	10.3100000000001	117.607885919938	10.37	-1.84611667407353	10.4100000000001	-0.407695506964956	10.29	-3.34013100098218	10.3500000000001	0.532101494968629	10.1299999999999	-2.1000494209602	10.3399999999999	2.19430114998431	10.3900000000001	-4.18230466095793	10.8399999999999	2.1636418620119	10.21	10.3497735359497	10.4300000000001	-2.16532040792572	10.4500000000003	8.01878587697047	10.3499999999999	1.44221505092901	10.5599999999999	24.3917921799266	10.79	2.14434595307011	10.2600000000002	5.23548802300411	10.46	2.61472907402549	10.9299999999998	8.81039868204425
10.23	58.7946077240531	10.28	360.440795469003	10.08	5.71382132591225	10.22	-92.1470783969198	10.11	-71.0681664620552	10.41	-100.449513680019	10.28	0.28844446705989	10.4100000000001	129.618203694008	10.48	-1.62329952308937	10.51	-0.524783871014733	10.3899999999999	-3.49316520600951	10.46	0.920705526937127	10.23	-2.10276391601383	10.45	2.62711658706394	10.49	-3.94821658903766	10.9400000000001	2.13619275496058	10.3100000000002	10.8346651859392	10.53	-2.16730939496301	10.5500000000002	8.35686741197605	10.4499999999998	1.50745970393018	10.6700000000001	25.3687949380037	10.8899999999999	2.24692432209395	10.3600000000001	5.22177042103067	10.5599999999999	2.57163378898895	11.0299999999997	9.12279456201759
10.33	55.6400817380336	10.38	396.717036183077	10.19	5.92092699696423	10.33	-97.0693715320294	10.22	-76.1943093540367	10.52	-105.972690033013	10.38	0.348181838035089	10.51	142.943512732927	10.5799999999999	-1.42369642503581	10.62	-0.664242131961146	10.49	-3.529608603003	10.5600000000002	1.39002657499532	10.3299999999999	-2.06919909703629	10.55	3.06920175296455	10.6000000000001	-3.58403726500001	11.1099999999999	2.10229667095518	10.55	11.2814197229909	10.6300000000001	-2.12975657893821	10.6500000000001	8.74273123804414	10.5499999999997	1.51760728692807	10.77	26.3549627979955	11	2.29291362404638	10.46	5.19891488897883	10.6599999999999	2.43456260193398	11.1299999999997	9.43075283896633
10.43	52.1404968860679	10.48	432.589470978087	10.29	6.10396925492296	10.43	-101.739092602998	10.32	-81.3749582250693	10.62	-111.117455006024	10.49	0.384810118021051	10.61	156.941368251978	10.68	-1.24667456407224	10.73	-0.793578623984104	10.5999999999999	-3.4052208840194	10.6600000000001	1.90674227599175	10.4300000000001	-2.0165836230035	10.6500000000001	3.52474182102469	10.7	-3.14812080000593	11.22	2.06033471602041	10.6500000000001	11.6197192129448	10.74	-2.02633383094053	10.75	9.14904919102355	10.6599999999999	1.49255304893359	10.8699999999999	27.2573624899906	11.0999999999999	2.28574699406181	10.5599999999999	5.17831409899827	10.77	2.2240065150072	11.2599999999998	9.76278642599482
10.53	47.5145143140026	10.59	468.058099855057	10.39	6.25895871792181	10.54	-106.156241610961	10.42	-86.2756984370208	10.73	-115.883808598937	10.5899999999999	0.398329307017775	10.71	172.254215036901	10.78	-1.09286675706244	10.83	-0.909314397972594	10.7	-3.18461337406006	10.77	2.42134794791582	10.54	-1.9273151640391	10.75	3.9895516180195	10.8000000000002	-2.6742953240273	11.3199999999999	2.00747960104763	10.75	11.8865302139284	10.8399999999999	-1.87693636496533	10.8600000000001	9.57582127205114	10.7599999999998	1.43229698801406	10.9700000000003	28.0759940150119	11.2000000000003	2.28388400705626	10.6599999999999	5.148575379053	10.8699999999999	1.93764806294894	11.3899999999999	10.0903824110219
10.64	41.712859759059	10.69	504.261027176995	10.49	6.38988476896429	10.64	-110.617777452944	10.52	-91.1908735710085	10.83	-120.887032210931	10.6999999999999	0.388739402978899	10.8200000000001	187.164363214947	10.88	-0.96227300400642	10.9300000000001	-1.01492840394712	10.8	-2.8677860730113	10.8700000000001	2.8584539379608	10.6399999999999	-1.81746648195258	10.8499999999999	4.40410739406616	10.9100000000001	-2.18760692894193	11.4300000000001	1.94655861594129	10.8600000000001	12.1099162669225	10.95	-1.72085736096506	10.96	9.93516581900167	10.8699999999999	1.31862599300803	11.0799999999999	28.8651621630152	11.3499999999999	2.2873246640529	10.77	5.1439152570083	10.9700000000003	1.59893506395292	11.5	10.4304906060406
10.74	34.7355332220332	10.79	542.339316246057	10.6	6.49674740691353	10.74	-115.401952795992	10.62	-96.1158433290166	10.93	-125.806804749004	10.8	0.352428234009494	10.9200000000001	202.770403902946	10.99	-0.868480266035476	11.0300000000001	-1.10081762795744	10.9100000000001	-2.55869795000763	10.97	3.25349263891894	10.74	-1.68703757697131	10.95	4.6989242609925	11.01	-1.6822240829697	11.53	1.87757176001924	10.96	12.3268439330104	11.05	-1.5580968189397	11.0599999999999	10.2270828300561	10.9699999999998	1.13917682494957	11.2000000000003	29.5705621449542	11.46	2.29525746499348	10.8699999999999	5.23048463605846	11.1300000000001	1.20786751801916	11.5999999999999	10.7469468090358
10.84	27.3712009579867	10.9	584.142607146077	10.7	6.56868771898189	10.85	-120.508767638967	10.73	-101.370587429074	11.04	-130.963447307977	10.9	0.27353835298527	11.02	217.973745984978	11.0899999999999	-0.793555513041611	11.1400000000001	-1.13520393597355	11.01	-2.27772002301663	11.0800000000002	3.60646405192711	10.8499999999999	-1.5360284489816	11.05	4.92844141797377	11.1100000000001	-1.15814678702009	11.6400000000001	1.81950090802729	11.0600000000002	12.5373132109416	11.2	-1.38222182397385	11.23	10.4261648740476	11.0699999999997	0.906312723941483	11.3099999999999	30.2373336489836	11.5599999999999	2.30670590508453	10.9700000000003	5.39459758704197	11.2400000000002	0.883731878957406	11.71	11.0557517200505
10.95	18.7892498499878	11	624.503022822068	10.81	6.62553109191322	10.95	-125.320876897945	10.83	-106.955105870043	11.14	-135.806013669935	11	0.176984941049341	11.12	232.774389459905	11.2099999999999	-0.737498744001641	11.24	-1.13433315993916	11.1099999999999	-2.00448127407071	11.2	3.85072344590753	10.95	-1.39889641798163	11.1600000000001	5.09265886205412	11.22	-0.765911392932139	11.74	1.76951115599877	11.1600000000001	12.7115879089388	11.3099999999999	-1.19966529098292	11.3400000000001	10.5558986520009	11.1799999999998	0.659824180957003	11.4200000000001	30.9021229099926	11.6599999999999	2.3216699820523	11.1100000000001	5.63625411200519	11.3400000000001	0.606037148941141	11.8099999999999	11.356905338971
11.1	9.82029301496823	11.1	663.420563276077	10.91	6.6672775249117	11.06	-130.130500197993	10.93	-112.200569375091	11.3	-140.616221841015	11.15	0.125467654015665	11.23	248.156782218985	11.3099999999999	-0.701575592074732	11.35	-1.09820530099114	11.25	-1.80359302703437	11.3000000000002	3.94631356198261	11.05	-1.28200208200724	11.26	5.18320624496482	11.3200000000002	-0.471689769028671	11.8399999999999	1.72760250495685	11.29	12.9207579409467	11.4100000000001	-1.01584890796858	11.4500000000003	10.5737762589797	11.3499999999999	0.378554747953785	11.52	31.5649299279812	11.7600000000002	2.33671656405932	11.23	5.93266886698984	11.4400000000001	0.374783326947181	11.9099999999999	11.5933818429994
11.23	-1.16308605902304	11.26	703.885931892046	11.01	6.70190578398433	11.16	-134.645417914953	11.03	-117.422317364003	11.4	-145.112353815989	11.27	0.117180405027284	11.35	264.979769197907	11.41	-0.687353825014725	11.46	-1.03377825894313	11.3599999999999	-1.72858561199973	11.4000000000001	3.93319165891626	11.21	-1.18869700497726	11.3700000000001	5.18503787498048	11.4200000000001	-0.275481917014986	11.9400000000001	1.69660224298696	11.4100000000001	13.1306999539902	11.52	-0.811126084954594	11.5500000000002	10.5237385259898	11.4499999999998	0.0836608729741783	11.6199999999999	32.2257547019262	11.8600000000001	2.33300895808952	11.3299999999999	6.33630682705189	11.5500000000002	0.213418230941897	12.02	11.7450177309593
11.33	-13.7665542429204	11.37	742.908425286032	11.16	6.73813369792242	11.26	-139.143882713938	11.14	-122.305010418017	11.51	-149.294409595996	11.37	0.153929282987519	11.45	283.243350395992	11.52	-0.693265675067778	11.5600000000001	-0.925519732959401	11.46	-1.72747954400165	11.51	3.84679013097866	11.3099999999999	-1.11898118802856	11.47	5.11319944405386	11.5200000000002	-0.171456304997264	12.04	1.70029090497792	11.51	13.3783805049461	11.6200000000001	-0.58549682296416	11.6500000000001	10.4057854520079	11.5499999999997	-0.224857442049142	11.73	32.7759876489608	11.9700000000003	2.31144116503401	11.4299999999998	6.79470301804486	11.6500000000001	0.199982966023526	12.1199999999999	11.8319765040269
11.43	-28.3844446669264	11.47	782.714141296992	11.26	6.76724343895785	11.36	-143.525408861024	11.24	-127.16862825198	11.61	-153.441613073028	11.4699999999999	0.2357142850542	11.5500000000001	300.75034358299	11.62	-0.70137810905635	11.6700000000001	-0.788962025012552	11.5599999999999	-1.8002748249728	11.6100000000001	3.66514669997287	11.4200000000001	-1.04882471896417	11.5799999999999	5.02213014704012	11.6600000000001	-0.202095150029891	12.1400000000001	1.73059500605177	11.6100000000001	13.6717254649739	11.72	-0.338961121997272	11.7600000000002	10.2199170389667	11.6599999999999	-0.5052949770743	11.8299999999999	33.2058083689617	12.0700000000002	2.27006017200893	11.54	7.2941715129673	11.75	0.285079805962596	12.2599999999998	11.9056023639814
11.53	-45.0167573300178	11.57	825.887018450999	11.36	6.80906039201545	11.46	-148.098668898001	11.35	-131.960772890011	11.71	-157.829437355986	11.5799999999999	0.456949961062492	11.6600000000001	318.701596796927	11.7199999999999	-0.732950609062755	11.7700000000001	-0.640350966932601	11.6600000000001	-1.90622941704532	11.71	3.42158373200618	11.52	-0.960998939035562	11.6800000000001	4.93487300695961	11.7700000000002	-0.309044340951914	12.25	1.78184473895726	11.71	14.0071196509552	11.8299999999999	-0.0502646950053531	11.8600000000001	10.0183810790213	11.7599999999998	-0.777546977019483	11.9299999999998	33.5715038959279	12.1700000000001	2.20886597901426	11.6399999999999	7.80933996497879	11.8499999999999	0.427726749990143	12.3999999999996	11.9373823980595
11.64	-63.5804082489813	11.68	872.427056749075	11.46	6.85137282698634	11.57	-152.863662826007	11.45	-137.01585897104	11.8099999999999	-162.457882442027	11.68	0.754936652015203	11.76	335.896262000915	11.8199999999999	-0.787350359019001	11.88	-0.469330080932195	11.77	-2.04689416602832	11.8100000000002	3.11610122491857	11.6199999999999	-0.85550384801536	11.78	4.85561319806038	11.8700000000001	-0.424647618956442	12.3499999999999	1.85404010198909	11.8200000000002	14.384563063004	11.9300000000001	0.24647234204167	11.96	9.79974464598854	11.8699999999999	-1.04161344108888	12.0300000000002	33.8983383650202	12.2800000000002	2.10991589506193	11.75	8.35160104702481	11.96	0.627923799015662	12.5	11.9558295190245
11.74	-82.497255173962	11.78	922.334256190993	11.57	6.89019136200386	11.67	-157.235951392977	11.55	-142.33388649609	11.92	-166.763512325929	11.78	1.12967435700284	11.86	353.193184127917	11.92	-0.864577358015595	11.98	-0.272420416990826	11.8699999999999	-2.22071822702219	11.9100000000001	2.82861370101273	11.72	-0.719618246989739	11.8900000000001	4.78435072000138	11.97	-0.548904984952969	12.45	1.96288814595391	11.9200000000001	14.7358089909631	12.03	0.57089657900633	12.0599999999999	9.60794857201108	11.9699999999998	-1.25518147308412	12.2000000000003	34.1320069840094	12.4700000000003	1.99115261102634	11.8499999999999	8.92095475705901	12.0599999999999	0.914314329975241	12.6099999999997	11.9609437269901
11.85	-101.76729810496	11.89	972.587606288016	11.67	6.92551599695435	11.77	-161.423721405981	11.65	-147.284176623089	12.02	-170.980702915017	11.88	1.53267863697693	11.97	370.750156263966	12.03	-0.961496070090107	12.09	-0.0496219739716253	11.97	-2.37572211597126	12.02	2.57048124592529	11.8199999999999	-0.512083566036381	11.99	4.75117695498284	12.0700000000002	-0.650072649932554	12.5599999999999	2.09268182095457	12.03	15.0651681219642	12.1300000000001	0.89947281401237	12.2200000000003	9.47701807399426	12.0699999999997	-1.40880433400525	12.3000000000002	34.3268145439879	12.5799999999999	1.86107969602745	11.96	9.412471148039	12.1599999999999	1.25825496593279	12.71	12.0283955250216
11.95	-123.888115839009	11.99	1020.22671075599	11.77	6.93991107300462	11.88	-165.218786058972	11.76	-152.148746015087	12.13	-174.875078301966	11.99	1.9798069359922	12.0700000000001	389.665769521912	12.18	-1.09873315898312	12.2	0.168000644976019	12.0699999999999	-2.46571766501802	12.1200000000001	2.33034377390595	11.9300000000001	-0.274158373940736	12.0999999999999	4.7833200990226	12.2	-0.759894403017825	12.6600000000001	2.23251273803271	12.1300000000001	15.3683297689895	12.25	1.22576813203068	12.3400000000001	9.43236058503771	12.1700000000001	-1.5119287630796	12.4000000000001	34.4827610449556	12.6799999999998	1.72067365804196	12.1300000000001	9.8121705440235	12.27	1.58985698101333	12.8099999999999	12.1228414139978
12.1	-148.029095257925	12.09	1067.83550812202	11.88	6.91717547897497	11.98	-168.929817893968	11.86	-156.645578009034	12.23	-178.722111592947	12.15	2.45520180999392	12.1900000000001	409.940023903005	12.29	-1.25566196106774	12.3200000000001	0.39428286902421	12.1800000000001	-2.51107588997002	12.29	2.14152364992515	12.03	0.0113859870225497	12.25	4.85355195598913	12.3000000000002	-0.797998024950175	12.77	2.36042721201102	12.27	15.6416787480111	12.3499999999999	1.55621544809037	12.4400000000001	9.44856867101862	12.3399999999997	-1.58445000499796	12.5100000000002	34.6447514240253	12.7800000000002	1.56993449706988	12.25	10.1340326200443	12.3699999999999	1.91411038497336	12.9099999999999	12.2461689589954
12.2	-175.020849480006	12.19	1117.99338232709	11.98	6.87351032490824	12.15	-172.45707280199	11.96	-161.109087244085	12.33	-182.430718826026	12.25	2.83346394303408	12.2900000000001	429.171223327899	12.4	-1.43164965902542	12.4200000000001	0.615389269000843	12.28	-2.51179679196412	12.3900000000001	2.04545281098945	12.1299999999999	0.306233088053887	12.3600000000001	4.96605770001679	12.4100000000001	-0.798211645019364	12.8699999999999	2.47642524402636	12.3900000000001	15.8812055309454	12.46	1.82257453207058	12.54	9.5227764829815	12.4400000000001	-1.60649130305046	12.6100000000001	34.7875215450131	12.8899999999999	1.40886221208802	12.3499999999999	10.4091257539949	12.4700000000003	2.23101518099611	13.0099999999998	12.4268910700494
12.3	-201.70709400395	12.31	1167.70962998407	12.08	6.80492622996098	12.25	-176.09277040799	12.11	-165.438160168037	12.43	-186.282618006999	12.3499999999999	3.06430280704717	12.4	448.615751994907	12.5	-1.60524570799225	12.5300000000001	0.834798796972791	12.3799999999999	-2.46477868097372	12.5	2.00217399799385	12.23	0.604022328957399	12.46	5.14686639201045	12.6100000000001	-0.74466337002832	12.97	2.58050683396505	12.49	16.1210334709949	12.5599999999999	2.00131018107186	12.6399999999999	9.68900923601268	12.5499999999997	-1.59920910800793	12.71	34.9110714099652	12.9900000000002	1.28192825900442	12.46	10.5849849700235	12.5799999999999	2.54057136703523	13.1099999999997	12.6851712490179
12.41	-230.191074497952	12.41	1219.97495447999	12.24	6.71610160497949	12.36	-179.836910714016	12.22	-169.948136199992	12.54	-190.277809134955	12.4599999999999	3.19800892998501	12.5	467.017225704922	12.5999999999999	-1.77801787401677	12.63	1.03336114898411	12.48	-2.34420440597205	12.6000000000001	2.01168720991518	12.3399999999999	0.904753710983641	12.5599999999999	5.38093234399639	12.72	-0.684968880932502	13.1099999999999	2.64125788294223	12.6200000000001	16.3611625689555	12.6600000000001	2.11595759799366	12.75	9.91324171502583	12.6500000000001	-1.56260341805137	12.8099999999999	35.0710371919831	13.0900000000001	1.18054656400091	12.5599999999999	10.7140752439818	12.6799999999998	2.78549218899116	13.25	13.0008459959754
12.51	-258.369545293931	12.52	1268.868563247	12.35	6.61575427795924	12.46	-183.273120105014	12.32	-174.639015341086	12.64	-193.947540392969	12.5599999999999	3.23458231196128	12.6	485.474235573975	12.7099999999999	-1.94996615903165	12.73	1.22660862700741	12.5799999999999	-2.1758911169627	12.7	2.05127227400226	12.4400000000001	1.12591009303742	12.6600000000001	5.66825555404193	12.8200000000002	-0.630938200970377	13.21	2.63388980204127	12.73	16.592971451928	12.76	2.16651678408653	12.8499999999999	10.2261933850514	12.75	-1.5155677100438	12.9200000000001	35.2772392939187	13.2000000000003	1.10982293801953	12.6599999999999	10.7963965750741	12.7800000000002	2.95027666095393	13.3799999999997	13.3051158720718
12.62	-286.242506392	12.62	1316.96984022506	12.45	6.50388424901394	12.56	-186.593874096957	12.42	-178.946764266016	12.74	-197.482445823994	12.66	3.06137184907129	12.71	502.785933560972	12.8099999999999	-2.07983723203142	12.84	1.41454122899631	12.6800000000001	-1.98020983305014	12.8000000000002	2.1224038669061	12.55	1.22281444600958	12.76	5.95437962897449	12.9200000000001	-0.570761308040346	13.3099999999999	2.5860260840318	12.8300000000002	16.8465739449175	12.8700000000001	2.10310733405095	12.96	10.6010238849876	12.8600000000001	-1.45938167599979	13.02	35.5198573139432	13.3499999999999	1.06975738003712	12.7600000000002	10.8795840189941	12.8800000000001	3.07091676893378	13.4899999999998	13.5960933150727
12.72	-315.683323806979	12.73	1361.69940147306	12.55	6.41289374391363	12.66	-189.606697173986	12.52	-183.085608842021	12.84	-200.691891385986	12.76	2.74107719803851	12.8100000000001	521.44984949598	12.91	-2.14774831601972	12.9400000000001	1.56948810104041	12.78	-1.79132962603035	12.9100000000001	2.2236073109525	12.6499999999999	1.24014380003246	12.8700000000001	6.25028793899673	13.0300000000002	-0.534999919977963	13.4200000000001	2.49766672800433	12.9300000000001	17.0918562209863	12.97	1.95984936408422	13.0599999999999	11.0391661420408	12.96	-1.39276562299528	13.1199999999999	35.7483629849185	13.4700000000003	1.07829258104175	12.8699999999999	10.9439618680653	12.98	3.16682960396975	13.5899999999997	13.873778324978
12.82	-348.270139788951	12.83	1403.05724699306	12.66	6.35617900093166	12.76	-192.603808961962	12.62	-186.841323202998	12.95	-203.857595082013	12.87	2.27369836102298	12.9100000000001	541.465983377975	13.01	-2.17358218799291	13.0400000000001	1.68783124001948	12.8799999999999	-1.61080134296299	13.01	2.31492534692279	12.75	1.2030582420266	12.97	6.54499711504286	13.1900000000001	-0.539525932026663	13.52	2.36267758998565	13.03	17.3399268350067	13.0699999999999	1.73674287304948	13.2200000000003	11.5406201550741	13.0599999999999	-1.33687599907262	13.23	35.9640876889671	13.5700000000002	1.11748585004534	12.9700000000003	10.9895301229699	13.1500000000001	3.20937178901204	13.6899999999996	14.1381708999688
12.92	-384.00295433803	12.93	1443.08506816503	12.76	6.32034378190838	12.87	-195.56446944398	12.73	-190.727859592016	13.05	-206.90974505294	12.9699999999999	1.75981639097245	13.01	560.321566807943	13.18	-2.19328164098442	13.2	1.77318864803055	12.99	-1.43862498305225	13.1100000000001	2.4022849549965	12.8499999999999	1.07029920400237	13.0799999999999	6.82776127598572	13.2900000000002	-0.584339342935891	13.6199999999999	2.19676571794025	13.1400000000001	17.5864750979144	13.22	1.48085826708666	13.3299999999999	12.0680549570125	13.1599999999999	-1.30314514399288	13.3600000000001	36.1657000449895	13.6700000000001	1.17429434203586	13.0900000000001	11.0663534729838	13.2600000000002	3.22718670201994	13.79	14.379579874003
13.03	-418.675276117028	13.04	1484.74326127507	12.86	6.31410591495296	12.97	-198.696865428019	12.83	-194.463201348071	13.22	-210.082717205978	13.0699999999999	1.16533728805734	13.12	578.016599788953	13.29	-2.18622001000313	13.3100000000001	1.84109262704624	13.0899999999999	-1.32643484698747	13.21	2.49704622490299	12.96	0.883125254972583	13.1800000000001	7.07135222501165	13.3900000000001	-0.653568259963322	13.72	1.99993111402819	13.27	17.835811697978	13.3299999999999	1.17000234206444	13.4299999999998	12.5907510820298	13.2799999999997	-1.28212631807401	13.46	36.3532000509394	13.77	1.24458875507116	13.2400000000002	11.1884115930252	13.3600000000001	3.22027434094707	13.8999999999996	14.6333487440415
13.14	-454.908000274941	13.18	1528.03182632306	12.96	6.35268248299781	13.07	-202.000996912943	12.93	-198.329365132054	13.3199999999999	-213.376511541924	13.18	0.524355053016734	13.22	595.847764105997	13.39	-2.17302396106334	13.4100000000001	1.86127445397233	13.25	-1.30995085396535	13.3200000000002	2.59920915596012	13.0599999999999	0.641536395050935	13.3600000000001	7.302998159048	13.5	-0.720326228019985	13.8299999999999	1.82175095199	13.3800000000001	18.0879366339468	13.4400000000001	0.826368302000446	13.5300000000002	13.1087085310355	13.3800000000001	-1.27381952108863	13.5700000000002	36.4915031719875	13.8699999999999	1.32836908699119	13.3400000000001	11.3417248080623	13.4700000000003	3.23905377297251	14	14.8957023840239
13.24	-490.080231663001	13.29	1567.79199542609	13.07	6.41987237395369	13.17	-205.09191286601	13.03	-202.326350944986	13.42	-216.409859976011	13.29	-0.100430655948003	13.3200000000001	613.719226012904	13.5	-2.15369349302819	13.5200000000001	1.84756955798093	13.3499999999999	-1.35345308501655	13.4200000000001	2.70582439100053	13.21	0.466407371050082	13.46	7.52269907900427	13.6000000000001	-0.787879657991652	13.9300000000001	1.67179813695384	13.48	18.2596074529329	13.54	0.48407626104563	13.6399999999999	13.6142210880053	13.4899999999998	-1.27566537003077	13.6700000000001	36.6049748189425	13.98	1.40345557201726	13.4400000000001	11.486941706039	13.5700000000002	3.26410790603404	14.0999999999999	15.1666407930406
13.34	-525.770112531973	13.39	1606.03515286402	13.18	6.51567558793431	13.27	-208.157060077951	13.14	-206.224319877037	13.52	-219.347326556999	13.39	-0.603279947995361	13.4200000000001	630.374601309995	13.5999999999999	-2.20236918698902	13.62	1.79997793804887	13.45	-1.4584923850407	13.52	2.8341789999331	13.3099999999999	0.326217494034609	13.5599999999999	7.712788053027	13.71	-0.856228549992011	14.03	1.54049976401893	13.5800000000002	18.3738389559949	13.6400000000001	0.168106041996907	13.7400000000002	14.0732635379663	13.5899999999997	-1.28964946202359	13.77	36.6936149910089	14.0799999999999	1.44331944306941	13.5500000000002	11.6216620019713	13.6700000000001	3.29543674104116	14.25	15.4919798050059
13.44	-562.719958584921	13.49	1640.74991435803	13.28	6.61329964395918	13.38	-211.008991757012	13.25	-209.824659102992	13.63	-222.024347234992	13.49	-1.03448335096346	13.5300000000001	648.366078920958	13.6999999999999	-2.2846760180073	13.72	1.72573559905231	13.5599999999999	-1.64029364202634	13.6200000000001	2.96698591398581	13.4200000000001	0.220966765027697	13.6700000000001	7.8689652700632	13.8100000000002	-0.908578697021767	14.21	1.46303991596142	13.6900000000001	18.4306311439286	13.74	-0.145077556908291	13.8400000000001	14.5107219580041	13.6999999999998	-1.31378620005762	13.8800000000001	36.7547609220082	14.1799999999998	1.45654677703533	13.6500000000001	11.7482859800475	13.77	3.3552716330405	14.3799999999997	15.8259035860056
13.54	-603.033015490951	13.6	1674.896676191	13.38	6.71176051400835	13.48	-213.855894710946	13.35	-213.12736862501	13.73	-224.785195821028	13.5899999999999	-1.39404086394279	13.63	667.693658845906	13.8	-2.40061398699254	13.8200000000001	1.60840924695549	13.6600000000001	-1.87303970506036	13.73	3.11560521993215	13.52	0.191913753951667	13.77	7.99123072999919	13.9100000000001	-0.933120079025684	14.3099999999999	1.46420717896945	13.8	18.4506402189299	13.8399999999999	-0.455474536920519	13.9400000000001	14.8742965569681	13.7999999999997	-1.31303503508207	13.98	36.7884126089848	14.3499999999999	1.43487896605166	13.7600000000002	11.9136827149759	13.8800000000001	3.45911356896522	14.4899999999998	16.2018680720166
13.65	-646.709283250971	13.7	1707.37284442203	13.49	6.81204222598808	13.59	-216.606792224979	13.46	-216.414465103981	13.84	-227.439238269994	13.6999999999999	-1.61376448295414	13.73	688.357341085975	13.91	-2.55789408799956	13.9200000000001	1.46443217602155	13.76	-2.1567305740291	13.8300000000002	3.30560103691369	13.6199999999999	0.29015188295034	13.8800000000001	8.08977522603982	14.0200000000002	-0.941662715945313	14.4200000000001	1.51921296696855	13.9000000000001	18.4037523529241	13.95	-0.718698490004499	14.0500000000002	15.1548481950385	13.9000000000001	-1.28611627701503	14.0799999999999	36.7936713299741	14.4500000000003	1.35613624206599	13.8600000000001	12.0841968259811	13.98	3.59146156301904	14.5899999999997	16.5966169560079
13.75	-688.506971565971	13.8	1740.75780299302	13.59	6.89794366894603	13.69	-219.454159815996	13.56	-219.66990751298	13.9399999999999	-230.177108625981	13.8	-1.63820484601729	13.84	707.763762063905	14.01	-2.77639909904792	14.0300000000001	1.30763981303517	13.8699999999999	-2.41992641099387	13.9400000000001	3.53844804294567	13.72	0.47100412200507	13.98	8.15361538695925	14.1200000000001	-0.940739430006943	14.52	1.62805727904924	14	18.3200813750091	14.05	-0.933304797968049	14.1500000000001	15.3615160130585	14.0099999999998	-1.23430961798476	14.21	36.7966999430109	14.5500000000002	1.24249837404022	13.9700000000003	12.2795040200572	14.1399999999999	3.71348143198702	14.6899999999996	17.0101502360467
13.86	-731.27164180994	13.9	1775.05155190306	13.7	6.98146750698925	13.79	-222.397997483995	13.66	-223.10792171902	14.04	-232.998806887963	13.9	-1.52281131602194	13.9400000000001	727.208726503932	14.17	-3.03624624302756	14.13	1.14858252698014	13.97	-2.65203495405331	14.04	3.81414623893761	13.8299999999999	0.671429094950327	14.0899999999999	8.1937345850065	14.22	-0.929427908999969	14.6199999999999	1.79107133897105	14.1000000000001	18.2456568869611	14.21	-1.10073807900335	14.3600000000001	15.4851608709805	14.1100000000001	-1.15761505708178	14.3200000000002	36.7961670639261	14.6599999999999	1.09396536004169	14.1100000000001	12.4996042969769	14.27	3.8187611550029	14.79	17.4424679140657
13.96	-772.157732610026	14.01	1806.23132259109	13.8	7.07600998293856	13.89	-225.06341164592	13.76	-226.33128207508	14.21	-235.685102859975	14	-1.31787442103359	14.0400000000001	746.652813881951	14.29	-3.26868547108461	14.24	0.983642317009981	14.0699999999999	-2.86364846397191	14.2	4.09812148495803	13.9300000000001	0.891426802013484	14.25	8.20153319705241	14.3300000000002	-0.90865046502131	14.73	1.98877811499187	14.21	18.1968244049813	14.3099999999999	-1.24453353691933	14.46	15.5523794400096	14.2599999999998	-1.02646758807623	14.4200000000001	36.8584483600216	14.7600000000002	0.929780248043244	14.23	12.7961673000527	14.3699999999999	3.91371275293295	14.8899999999999	17.8019383220089
14.1	-813.26848963397	14.17	1835.77390505809	13.9	7.18157109395179	13.99	-227.55190110297	13.86	-229.339988582069	14.3099999999999	-238.126098641942	14.15	-1.00642526695083	14.1900000000001	767.437297626998	14.39	-3.46080111205538	14.34	0.812819181987834	14.1800000000001	-3.02894979301982	14.3000000000002	4.41741257793637	14.03	1.13741363600184	14.3600000000001	8.15997382005662	14.4400000000001	-0.878407097957279	14.8299999999999	2.22117760597484	14.3200000000002	18.1572384140054	14.4100000000001	-1.33005637792394	14.5599999999999	15.5847520460384	14.3800000000001	-0.866461018063092	14.52	36.9835438330028	14.8600000000001	0.754072342033396	14.3299999999999	13.1223239560541	14.4700000000003	3.99833622702772	15	18.0634175890191
14.2	-854.862400092998	14.27	1862.20250930205	14.01	7.30011890095739	14.13	-229.761967054969	13.97	-232.332226078029	14.41	-240.321794233978	14.25	-0.622557854967454	14.3100000000001	788.265495951009	14.5	-3.62550883698987	14.45	0.668979708052575	14.3499999999999	-3.0628090130449	14.4100000000001	4.7449807209432	14.1299999999999	1.40297320399441	14.46	8.0860938570595	14.5400000000002	-0.853774238976257	14.9300000000001	2.46792031600762	14.4200000000001	18.1268989139198	14.52	-1.3794998069443	14.6599999999999	15.5914178279772	14.48	-0.677595348065552	14.6199999999999	37.1714534799139	14.96	0.566841640988969	14.4299999999998	13.4780742649809	14.5799999999999	3.97605119496802	15.0999999999999	18.2539371510302
14.31	-899.56035913599	14.37	1888.09651926601	14.16	7.45705230997373	14.24	-231.886085018004	14.11	-235.109809725031	14.52	-242.462823676988	14.36	-0.166272187016148	14.4100000000001	810.434090642957	14.5999999999999	-3.76280864600176	14.5500000000001	0.559056264023639	14.45	-3.00094604506285	14.51	5.08230059199377	14.24	1.61190778806031	14.5699999999999	7.97989330897053	14.6500000000001	-0.829829749932287	15.03	2.71943334098523	14.52	18.1589345339717	14.6200000000001	-1.39286382091086	14.7600000000002	15.5815159240547	14.5799999999999	-0.475595080047242	14.73	37.4239747529828	15.0599999999999	0.412447681014783	14.54	13.8634544169918	14.6799999999998	3.86627474995294	15.2599999999998	18.3944894070009
14.41	-947.362366762945	14.48	1912.45858030607	14.26	7.62697241395927	14.34	-233.858354611016	14.21	-237.688352564078	14.62	-244.469814040031	14.4599999999999	0.251533012033178	14.51	833.943081702955	14.6999999999999	-3.81230707000668	14.6500000000001	0.476116480967903	14.55	-2.8433608870273	14.6100000000001	5.37010990092313	14.3399999999999	1.80059055901438	14.6700000000001	7.88558721399113	14.75	-0.806573630939056	15.1500000000001	2.98528958501265	14.6200000000001	18.2600562829975	14.72	-1.3730376639387	14.8699999999999	15.5600589770302	14.6799999999998	-0.258474616089188	14.8299999999999	37.8061519350013	15.1700000000001	0.305676737070826	14.6500000000001	14.2808646960475	14.7800000000002	3.66900689095928	15.3799999999997	18.4392585250635
14.51	-992.577300228959	14.58	1937.30007670104	14.37	7.82327545300632	14.44	-235.866222625987	14.31	-240.393981290026	14.73	-246.507329370957	14.5599999999999	0.613732633041764	14.61	857.542133111906	14.8	-3.80837913303367	14.75	0.416542359062078	14.6499999999999	-2.61123806706109	14.71	5.62569571798122	14.4400000000001	1.96902151606082	14.78	7.80747538499327	14.8500000000001	-0.78585050403035	15.25	3.22653498494674	14.72	18.4302641599743	14.8299999999999	-1.30757974397966	14.9700000000003	15.5311734849874	14.79	-0.0282195550198594	14.9400000000001	38.2542721259824	15.27	0.231742534083423	14.75	14.727904818983	14.8800000000001	3.39707166097014	15.4899999999998	18.4340603369719
14.61	-1038.08454189198	14.69	1962.62100845206	14.47	8.05257062893361	14.54	-237.909689062008	14.42	-243.226695902081	14.83	-248.355573869958	14.66	0.9374517840115	14.72	879.889971437933	14.9	-3.75102483405954	14.85	0.408785271019951	14.75	-2.25516757700461	14.8100000000002	5.84905804294067	14.54	2.11720065999543	14.8800000000001	7.74555782106745	14.95	-0.767660371934653	15.3599999999999	3.44760863094962	14.8300000000002	18.6368671379569	14.9300000000001	-1.20893165194502	15.0700000000002	15.5318868560244	14.8899999999999	0.163982486924397	15.04	38.7737690090262	15.3800000000001	0.194774373994733	14.8600000000001	15.1108366360404	14.9900000000002	2.98880675700275	15.5899999999997	18.3788948439769
14.71	-1081.00470939496	14.79	1985.46779556	14.57	8.3138739109927	14.64	-239.785756315996	14.52	-246.186496398991	14.93	-250.014547536011	14.77	1.18859646306646	14.8200000000001	900.986596681946	15	-3.66607551609377	14.96	0.43641192303312	14.8499999999999	-1.82455942399429	14.9200000000001	5.98611928000992	14.6499999999999	2.23229520395307	14.98	7.73390932897655	15.0500000000002	-0.750347502957993	15.46	3.64407143194967	14.9300000000001	18.8798652150126	15.03	-1.09928658991976	15.23	15.5530599499798	15	0.303686697975536	15.2000000000003	39.3655413079159	15.48	0.200878078089772	14.96	15.4100206319754	15.1399999999999	2.50587448101669	15.6999999999998	18.3450421890257
14.82	-1123.95869788395	14.89	2006.85446765908	14.68	8.60718530100257	14.74	-241.615970796943	14.62	-248.877013103083	15.03	-251.569441486936	14.87	1.27150348896521	14.9200000000001	923.44308409497	15.18	-3.54739551005423	15.0600000000001	0.499422316011078	14.95	-1.35513352699945	15.02	5.99490420995608	14.75	2.31915763095003	15.0899999999999	7.81006138902285	15.2	-0.732301216999076	15.5699999999999	3.81592338897008	15.03	19.1889842050159	15.1300000000001	-0.977269589952812	15.3400000000001	15.5946927669675	15.0999999999999	0.405337888992108	15.3200000000002	40.0286902989819	15.5900000000001	0.227873880021434	15.1100000000001	15.6450963220323	15.27	2.01957602098446	15.7999999999997	18.3115099720226
14.92	-1164.10094598803	15	2025.76699511508	14.78	8.88170698590329	14.85	-243.278786094947	14.72	-251.425759882068	15.14	-252.935064605026	14.9699999999999	1.2416222250522	15.0300000000001	945.963628953905	15.28	-3.40112048399988	15.2	0.583951716066622	15.0599999999999	-0.88319636097367	15.1200000000001	5.91738805201203	14.8499999999999	2.4044561480423	15.25	7.93648251999457	15.3100000000002	-0.724367073985377	15.6700000000001	3.94906518295102	15.1300000000001	19.5114834909873	15.24	-0.841436031009835	15.4500000000003	15.6567853069873	15.2599999999998	0.468936060997294	15.4200000000001	40.7632159819968	15.6900000000001	0.275761777061234	15.23	15.8160637070068	15.3699999999999	1.53632339595333	15.8999999999996	18.2782981939909
15.02	-1206.89611396392	15.1	2044.21676220704	14.88	9.14306413699251	14.95	-244.961649001993	14.83	-253.903835690039	15.24	-254.166083037944	15.0699999999999	1.09895267200955	15.2	969.844035981964	15.38	-3.2841892120814	15.3200000000001	0.702018204037813	15.1600000000001	-0.398155662992394	15.23	5.77085787699616	14.96	2.48819075295614	15.3499999999999	8.11757902204135	15.4100000000001	-0.725622760000988	15.77	4.06297384699883	15.28	19.8692428359664	15.3399999999999	-0.69178591400032	15.5500000000002	15.7356202320216	15.3699999999999	0.500673417946018	15.52	41.4444634729989	15.8000000000002	0.314969219061823	15.3299999999999	15.8790556710073	15.48	1.04970458698972	16	18.2606577719753
15.12	-1252.344201813	15.27	2061.40443595609	14.98	9.38563158297256	15.05	-246.563060713925	14.93	-256.311240526998	15.35	-255.500995065972	15.18	0.877745045045231	15.3200000000001	992.40175831892	15.49	-3.20951736398456	15.4200000000001	0.841603698972904	15.26	0.0999885669443756	15.3400000000001	5.55855202094335	15.0599999999999	2.52774317402782	15.45	8.37038829604353	15.51	-0.736068276978585	15.8699999999999	4.15764937997665	15.3900000000001	20.2786077529709	15.45	-0.553202418018373	15.6500000000001	15.8248895990027	15.48	0.526143768979637	15.6300000000001	42.0669990869555	15.9000000000001	0.329422258005252	15.4299999999998	15.8809412870369	15.5799999999999	0.559719592956753	16.0999999999999	18.2837325779701
15.23	-1294.68644481597	15.37	2078.80680636106	15.09	9.60842529491401	15.15	-248.238314308992	15.03	-258.555930597026	15.45	-256.939800687974	15.28	0.537785527967571	15.4200000000001	1014.95118942796	15.5899999999999	-3.16418927104678	15.5300000000001	0.986274907972984	15.3599999999999	0.512416315018527	15.45	5.30750928191992	15.21	2.52952980201826	15.5599999999999	8.67787294100708	15.6200000000001	-0.755703624008675	15.98	4.22421360099179	15.49	20.7395782420008	15.55	-0.42286595294172	15.75	15.9154542690203	15.5799999999999	0.545347112961281	15.73	42.6308228259131	16	0.335194840999975	15.5300000000002	15.8217205549818	15.6799999999998	0.241577114024949	16.25	18.3223787390716
15.33	-1333.92284297099	15.47	2096.42387342205	15.25	9.75190815699989	15.26	-249.987409786968	15.13	-260.836090739076	15.55	-258.482499902925	15.39	0.119287936058754	15.5300000000001	1036.1779358459	15.6899999999999	-3.14820493099433	15.63	1.12308406903594	15.46	0.81341336897367	15.5500000000002	5.01772966094904	15.3099999999999	2.49355063795065	15.6600000000001	9.04003295602251	15.72	-0.797763506966476	16.1099999999999	4.25847131805313	15.6000000000001	21.2521543029425	15.6600000000001	-0.303596109915816	15.8600000000001	16.0189710840086	15.6799999999998	0.58717307194911	15.8400000000001	43.1363544059877	16.1100000000001	0.310107201016763	15.6399999999999	15.7406725089686	15.7800000000002	0.0433930520102876	16.3799999999997	18.3346114570213
15.43	-1372.67249516594	15.57	2112.22757786607	15.35	9.84147907399802	15.36	-251.567254324982	15.24	-263.151720953033	15.66	-259.958710479964	15.49	-0.322298364949347	15.63	1056.08199757194	15.79	-3.19639942904359	15.73	1.25896354995803	15.5699999999999	1.02869394095251	15.6600000000001	4.77316359695124	15.4200000000001	2.41010071897563	15.76	9.38191186799031	15.8300000000002	-0.852324678021432	16.22	4.26461772201492	15.7	21.7951095869466	15.76	-0.193948267906308	15.96	16.1304274030272	15.79	0.685393259004741	15.9400000000001	43.5185495430233	16.21	0.251405137987604	15.7400000000002	15.6431993900696	15.8800000000001	-0.0348325910408676	16.48	18.2898658159729
15.53	-1411.16186388592	15.68	2126.89537671406	15.45	9.87713804693158	15.46	-252.977847922921	15.34	-265.247793500066	15.76	-261.497032796001	15.5999999999999	-0.769848267964335	15.73	1075.83380186998	15.9	-3.28620901404975	15.84	1.39391334903394	15.6700000000001	1.16885029501645	15.76	4.60408822493719	15.52	2.24297816203034	15.8700000000001	9.70340318997387	15.9300000000001	-0.918464824962939	16.3199999999999	4.26212984405083	15.8	22.3302188189791	15.8600000000001	-0.0945030519687862	16.0599999999999	16.2548358670165	15.8899999999999	0.80623606095287	16.04	43.8424525229948	16.3400000000001	0.173874931078899	15.8400000000001	15.5238989569852	15.9900000000002	0.00874555894370133	16.5799999999999	18.2187067309769
15.64	-1448.84857203999	15.78	2139.74981294507	15.55	9.84763473297789	15.56	-254.272984856016	15.44	-267.230449424005	15.86	-263.078764373972	15.6999999999999	-1.21409284395213	15.84	1096.77462217201	16	-3.41763368601278	15.9400000000001	1.50389730606548	15.77	1.17226223198941	15.8600000000001	4.48022640898671	15.6199999999999	2.02838484904078	15.97	10.0263392390616	16.0300000000002	-0.971071730987205	16.4300000000001	4.20397290395158	15.9100000000001	22.8738275139904	15.96	0.00718112801223469	16.2200000000003	16.3795805909785	15.9899999999998	0.975295286934852	16.2000000000003	44.097195976974	16.46	0.0775165780169118	15.9500000000003	15.4491206200191	16.1399999999999	0.235789801990904	16.6899999999996	18.1211342020333
15.74	-1488.61200198894	15.88	2152.26767656009	15.66	9.71883092199732	15.67	-255.500369652964	15.54	-268.993547679997	15.97	-264.729649131027	15.8	-1.65503209302642	15.9400000000001	1118.90445847598	16.0999999999999	-3.57775777501956	16.0400000000001	1.58290002605099	15.8799999999999	1.08833975696143	15.96	4.42861694898511	15.72	1.7727371739511	16.0799999999999	10.3335761250491	16.2	-1.01180112596921	16.53	4.09458599403933	16.01	23.4296708399597	16.0699999999999	0.111104271013573	16.3299999999999	16.5163184160519	16.0899999999997	1.19844857101725	16.3499999999999	44.2840983489532	16.5599999999999	-0.00552202595827112	16.1100000000001	15.4385038970304	16.27	0.584637837960145	16.79	17.9656969520465
15.84	-1530.45215373197	15.99	2163.84374342908	15.76	9.52486482390214	15.77	-256.594405350029	15.64	-270.735273111086	16.0699999999999	-266.364495950029	15.9	-2.01223837893849	16.0400000000001	1139.59452385598	16.2099999999999	-3.7689056250656	16.2	1.63693690501532	15.98	0.917082871978891	16.0700000000002	4.50143513592138	15.8199999999999	1.50160347095607	16.1800000000001	10.5875823660426	16.3000000000002	-1.0389972790108	16.6299999999999	3.93396911204036	16.1100000000001	23.9680229849455	16.2	0.211627200087605	16.4299999999998	16.6533925000749	16.2399999999998	1.46125110290996	16.52	44.422503140936	16.6599999999999	-0.0632088039083101	16.23	15.4724092710694	16.3699999999999	0.951521474007677	16.8899999999999	17.7733873809984
15.95	-1574.36902726897	16.09	2175.49204319005	15.86	9.29113534493808	15.87	-257.67663835893	15.74	-272.379728759006	16.21	-268.068495949024	16	-2.28571170100622	16.2	1160.06071428001	16.3099999999999	-3.9849415700246	16.3000000000001	1.67099794600745	16.0799999999999	0.709919999962949	16.1900000000001	4.65670574897104	15.9300000000001	1.21983622295829	16.3	10.8257829580225	16.4100000000001	-1.03281369604247	16.74	3.73051263898105	16.27	24.5186097620262	16.3299999999999	0.320610876997307	16.54	16.7908028430475	16.3600000000001	1.76370288295402	16.6500000000001	44.5124103520129	16.7600000000002	-0.107575832998918	16.3299999999999	15.5508367420225	16.4700000000003	1.34469810598148	16.9899999999998	17.5442054890027
16.09	-1617.46143009702	16.2	2187.21257584207	15.96	8.99994946894367	15.97	-258.747068680009	15.85	-274.054428496015	16.3199999999999	-269.841649125965	16.16	-2.44905802298945	16.3000000000001	1179.08713377892	16.42	-4.18073810999431	16.4000000000001	1.67306507000831	16.1900000000001	0.454640948987617	16.3000000000002	4.89442878790669	16.03	0.927435429048273	16.51	11.0699037270479	16.51	-0.968138160942544	16.8399999999999	3.44162088504163	16.3900000000001	25.00498062102	16.4300000000001	0.426194340093389	16.6399999999999	16.9184911170532	16.46	2.03826068593571	16.7600000000002	44.6134305839223	16.8600000000001	-0.123836836905866	16.4299999999998	15.6824621619762	16.5700000000002	1.75591033894307	17.0999999999999	17.3392811070698
16.2	-1657.39235694798	16.31	2197.65042734605	16.07	8.65693236596599	16.14	-259.805696312014	15.95	-275.759372320067	16.42	-271.452498644976	16.27	-2.54579649094921	16.4	1198.01505578494	16.52	-4.35629524406522	16.5	1.65515635603697	16.3399999999999	0.163455910978882	16.4100000000001	5.15404998395752	16.1399999999999	0.696804852054811	16.6200000000001	11.298005872959	16.6100000000001	-0.870082889036894	16.9400000000001	3.1098895390187	16.49	25.4308707289965	16.53	0.540819176990226	16.7400000000002	17.042765265046	16.5599999999999	2.27635733494935	16.8600000000001	44.7309975189683	16.9700000000003	-0.0985935259905091	16.54	15.847805193971	16.6799999999998	2.18515817095977	17.2599999999998	17.1732992299667
16.3	-1697.04119018093	16.41	2207.21440321006	16.17	8.26208403793771	16.25	-260.800882157014	16.11	-277.282278147027	16.52	-272.875300585952	16.37	-2.53292016600426	16.51	1216.67161913899	16.62	-4.50780164999287	16.61	1.61727180602611	16.4400000000001	-0.114225107040511	16.51	5.44576940797015	16.24	0.558365309984765	16.72	11.5101958799642	16.71	-0.738647882030818	17.1099999999999	2.73975769403023	16.6000000000001	25.7925449200229	16.6300000000001	0.658045824025066	16.8499999999999	17.1636252860026	16.6599999999999	2.4865600070143	16.9700000000003	44.8857731029193	17.0700000000002	-0.0479198469065523	16.6399999999999	16.0468658380069	16.7800000000002	2.49877867702253	17.4099999999999	17.0315748630401
16.4	-1738.32868572902	16.52	2215.49569792603	16.27	7.88368090400127	16.35	-261.676676764978	16.23	-278.674762891001	16.62	-274.110054950029	16.4699999999999	-2.45064286900742	16.62	1236.37121730599	16.7199999999999	-4.63906865104491	16.71	1.56949984500443	16.54	-0.336750531005237	16.6100000000001	5.75938698898426	16.3399999999999	0.48169598505865	16.8199999999999	11.7019757150274	16.8100000000002	-0.543978719974803	17.21	2.38148272694616	16.7	26.0900031929623	16.73	0.780693869046445	16.9500000000003	17.2577574960542	16.77	2.65442389093096	17.0900000000001	45.0881005230031	17.1700000000001	0.0281842000049437	16.7400000000002	16.2504450489678	16.8800000000001	2.74865595099527	17.5099999999998	16.9389871200565
16.5	-1778.63574470598	16.62	2223.50834113001	16.38	7.50965511895174	16.46	-262.554626546944	16.34	-279.885209636063	16.73	-275.280399991971	16.5799999999999	-2.29896459802603	16.72	1257.11385028694	16.8199999999999	-4.71521482609205	16.8100000000001	1.51378283703707	16.6499999999999	-0.529834572034815	16.71	6.05292750594799	16.4400000000001	0.471649359042203	16.9200000000001	11.9109833430002	16.9200000000001	-0.2959986489941	17.3199999999999	2.03086944702591	16.8	26.2827150569365	16.8399999999999	0.908763313077543	17.0500000000002	17.3163988680471	16.8699999999999	2.72175867200986	17.2000000000003	45.3379797789921	17.2800000000002	0.10565445904831	16.8400000000001	16.4531405860089	16.9900000000002	2.93478999503805	17.6099999999997	16.9261009160664
16.61	-1820.581465999	16.73	2230.882427393	16.48	7.15207452697086	16.56	-263.457920008022	16.44	-281.041132252994	16.84	-276.257735333957	16.68	-2.07788535396958	16.8200000000001	1276.46772614196	16.93	-4.75880392605177	16.9100000000001	1.45012078098716	16.75	-0.693477231038742	16.8100000000002	6.26098403597553	16.55	0.558634852040996	17.03	12.1372187639963	17.0200000000002	0.00529233000179374	17.4200000000001	1.68791785597477	16.9000000000001	26.4089057880028	16.9400000000001	1.01853222599857	17.2200000000003	17.3483124279983	16.9699999999998	2.72233596092519	17.3600000000001	45.6354108720234	17.3899999999999	0.181815274004293	16.9400000000001	16.6603546909982	17.1399999999999	3.04066601700015	17.7199999999998	16.9623513360193
16.76	-1859.49183906894	16.83	2238.29541373505	16.58	6.8165643009479	16.66	-264.332762871959	16.54	-282.118431142067	16.9399999999999	-277.170661351988	16.78	-1.8374000909489	16.9300000000001	1295.57437717699	17.03	-4.76983595001457	17.0200000000001	1.39053175803383	16.8599999999999	-0.803258123028172	16.9100000000001	6.41383371294069	16.6499999999999	0.706450583038531	17.1300000000001	12.3371238339587	17.1200000000001	0.309669781017874	17.52	1.43781933104492	17.01	26.4685753859339	17.05	1.10638063301849	17.3200000000002	17.3598061199982	17.0699999999997	2.65615575892753	17.5700000000002	45.9858274839462	17.4900000000002	0.259342301092147	17.04	16.8331266870609	17.2600000000002	3.04616748701392	17.8199999999997	17.0477383790058
16.86	-1897.287619851	16.94	2245.74730015604	16.69	6.54905073793088	16.76	-265.232949413985	16.64	-283.22324734404	17.05	-277.967690213018	16.88	-1.58030192994829	17.0300000000001	1313.29227108597	17.18	-4.74831089900363	17.12	1.3219737450072	16.96	-0.843239885966796	17.02	6.51147653798034	16.75	0.915096552034811	17.26	12.5064134909962	17.2800000000002	0.6354091490266	17.6299999999999	1.32663606200367	17.1100000000001	26.4542535129522	17.21	1.17592851108839	17.4299999999998	17.3483309019957	17.1799999999998	2.54035241698602	17.7400000000002	46.4215531899299	17.5999999999999	0.322161593089731	17.1599999999999	16.9618970489864	17.3600000000001	2.97141093699338	17.9199999999996	17.1567787700724
16.96	-1932.04805241101	17.04	2252.42047564007	16.79	6.31539562994021	16.86	-266.046580736997	16.75	-284.355580861074	17.21	-278.687269053989	16.99	-1.34680468693205	17.2	1332.002981345	17.29	-4.6956694130813	17.24	1.23843134497292	17.0599999999999	-0.829359883027792	17.1200000000001	6.53351236701383	16.8499999999999	1.1237311240393	17.3800000000001	12.6494792830272	17.3900000000001	0.964234990988189	17.73	1.3083058599932	17.27	26.3339091419539	17.3199999999999	1.22999544703362	17.5300000000002	17.3255436160389	17.2799999999997	2.35050723199493	17.8699999999999	46.8689405270197	17.7000000000003	0.358241072035526	17.29	17.0562253030084	17.46	2.86828046102983	18.0299999999997	17.285585796003
17.1	-1963.77313674896	17.17	2258.62249177703	16.89	6.11559897595271	16.97	-266.79684534497	16.85	-285.412197864048	17.3099999999999	-279.290950737959	17.0899999999999	-1.1423306349343	17.3100000000001	1350.4906119839	17.39	-4.61809349599207	17.34	1.14378928401493	17.1700000000001	-0.78733232498962	17.29	6.44481141000597	16.96	1.32656183802737	17.48	12.7664276969881	17.49	1.2862240580489	17.8399999999999	1.34782312602511	17.3700000000001	26.1395733009522	17.4200000000001	1.23013264305882	17.6300000000001	17.2914442640604	17.3800000000001	2.11103890694631	18	47.3193626239663	17.8099999999999	0.387466644042433	17.3899999999999	17.1161114500364	17.5700000000002	2.74161610900592	18.1299999999997	17.4341594560019
17.21	-1994.30755584899	17.27	2264.04579697601	16.99	5.97379646694662	17.07	-267.46055473302	16.95	-286.475139793083	17.42	-279.778735262994	17.25	-0.993273810991013	17.4100000000001	1369.97105897194	17.5	-4.53814689706178	17.4400000000001	1.03804756201953	17.27	-0.720246488981502	17.4000000000001	6.28050345801512	17.0599999999999	1.52938115400048	17.5899999999999	12.7866952990416	17.5900000000001	1.53458245404181	17.9400000000001	1.48778355094237	17.48	25.909471263958	17.52	1.18820106104067	17.73	17.2635588960475	17.4899999999998	1.85571905501547	18.1199999999999	47.772819480997	17.9099999999999	0.409838308087274	17.4900000000002	17.1274773930463	17.6700000000001	2.59967527495064	18.2599999999998	17.61242919099
17.31	-2025.98831498096	17.38	2269.36784825807	17.16	5.90177618994403	17.24	-268.037708901943	17.11	-287.462365208057	17.52	-280.287861260945	17.36	-0.87324017897572	17.51	1390.44432230901	17.5999999999999	-4.45582961708624	17.5400000000001	0.902148760019372	17.3699999999999	-0.640312568066292	17.51	6.0708656449151	17.21	1.69598719298847	17.7	12.7320079160427	17.6900000000001	1.73442239599808	18.0999999999999	1.68559144299252	17.5800000000002	25.657154823989	17.6300000000001	1.10420070302553	17.8400000000001	17.2509953140434	17.5899999999997	1.63364043896763	18.2200000000003	48.2293110979981	18.0100000000002	0.430707378995976	17.5900000000001	17.1101891629633	17.77	2.44245796000087	18.3799999999997	17.8057100080196
17.41	-2058.81541414396	17.48	2274.392047378	17.26	5.88775005701336	17.34	-268.536473843938	17.21	-288.480015152004	17.62	-280.844072647938	17.4599999999999	-0.787815974945261	17.62	1410.69451739395	17.6999999999999	-4.3833313510504	17.6500000000001	0.755150295958629	17.48	-0.547530560993437	17.6100000000001	5.83093146792635	17.3099999999999	1.78160621703682	17.8	12.6023655479912	17.7900000000002	1.88574388505458	18.21	1.94124680399455	17.6800000000001	25.3863591490244	17.73	0.985371520073386	17.9400000000001	17.2446457170281	17.6900000000001	1.43623588394348	18.3899999999999	48.6681755289737	18.1100000000001	0.450073855063238	17.6900000000001	17.0642467579682	17.8800000000001	2.31019722400561	18.4899999999998	18.0286868990152
17.51	-2088.94734147395	17.59	2279.52719984398	17.36	5.8975798569918	17.44	-269.01279900801	17.32	-289.555362409033	17.73	-281.447369423972	17.5599999999999	-0.742423471933762	17.72	1429.65446421294	17.8	-4.31684077898353	17.75	0.591007659977549	17.5799999999999	-0.473775193995607	17.71	5.57090099698598	17.4099999999999	1.8166590450619	17.9000000000001	12.4065512940206	17.9000000000001	1.95199603399487	18.3099999999999	2.13181485003133	17.78	25.0970842389506	17.8299999999999	0.805125677061369	18.04	17.2441691370295	17.7999999999997	1.26350538994302	18.5100000000002	49.0354822579775	18.21	0.475791565008876	17.8000000000002	17.008769234053	17.98	2.21599050894383	18.5899999999997	18.2735864390224
17.61	-2117.94668633593	17.69	2284.77330565602	17.47	5.94874206592522	17.55	-269.466684393933	17.42	-290.740023895069	17.83	-282.020857314023	17.66	-0.731640395997601	17.8200000000001	1447.3241627669	17.9	-4.26872190507765	17.85	0.407778490057353	17.6800000000001	-0.434345934991143	17.8100000000002	5.290774233913	17.51	1.80114567695	18	12.0957275470346	18	1.89149716402426	18.4100000000001	2.28810598798646	17.8900000000001	24.8533921500211	17.9300000000001	0.590051011045034	18.1399999999999	17.2583285980181	17.9000000000001	1.16428636192722	18.6399999999999	49.3398581550082	18.3499999999999	0.512038760007272	17.9000000000001	16.9437565899671	18.1300000000001	2.14674037397344	18.6899999999996	18.5809029850361
17.71	-2144.25085936398	17.79	2289.515261632	17.57	6.02916883792659	17.65	-269.851752993986	17.52	-292.033999609998	17.9399999999999	-282.598918486997	17.77	-0.707864199966934	17.9200000000001	1465.93182288291	18.01	-4.23897473001489	17.95	0.205462785970667	17.79	-0.413943316061705	17.9100000000001	5.06081075593556	17.6099999999999	1.74665103497773	18.1200000000001	11.7187319119694	18.1100000000001	1.74592895405112	18.52	2.4101202179736	17.99	24.6725698409591	18.04	0.397227708049286	18.25	17.2783610770466	18.0099999999998	1.17910438791569	18.75	49.5694982409987	18.4500000000003	0.552756060983484	18.0100000000002	16.8695945170612	18.25	2.09472399501465	18.79	18.9101421790383
17.82	-2170.19686582694	17.9	2293.96527503707	17.67	6.13886017197274	17.75	-270.178325975962	17.63	-293.273206669028	18.04	-283.147170772963	17.88	-0.647493964038404	18.0300000000001	1484.33591225592	18.18	-4.23597762801364	18.0600000000001	-0.0159394519414491	17.8899999999999	-0.424777527996412	18.02	4.90624413100704	17.71	1.63882219999323	18.25	11.2972902189767	18.21	1.54040362201613	18.6199999999999	2.45526185199196	18.0900000000001	24.537330350995	18.21	0.23027574502521	18.3800000000001	17.3042665710454	18.1100000000001	1.26743388193518	18.8499999999999	49.7244025169721	18.5500000000002	0.595267811036138	18.1100000000001	16.8053776629904	18.3600000000001	2.08005790295829	18.8899999999999	19.2278570600593
17.92	-2195.12984652692	18	2297.91113860699	17.78	6.25423989094998	17.86	-270.436082172978	17.73	-294.536534772078	18.21	-283.691358089982	17.98	-0.547736569956214	18.1800000000001	1503.67796319097	18.3	-4.25135222508288	18.2	-0.22028486500858	17.99	-0.472767653036499	18.1200000000001	4.80184079196988	17.8199999999999	1.49201209103467	18.3499999999999	10.8565589790715	18.3300000000002	1.23864012505237	18.72	2.3726007169671	18.2	24.4514088499272	18.3299999999999	0.0855751460449028	18.4900000000002	17.3058316680681	18.25	1.42070766594316	18.9500000000003	49.7709289650174	18.6599999999999	0.639574011984223	18.23	16.7606655539885	18.46	2.0826255679367	19	19.5448459089675
18.02	-2220.97055739596	18.1	2301.86767457599	17.88	6.38071662297079	17.96	-270.661831472921	17.83	-295.745094218091	18.3099999999999	-284.224539071943	18.0799999999999	-0.408592017038245	18.2900000000001	1521.82361566497	18.4	-4.27048459800972	18.3000000000001	-0.405601974989622	18.0899999999999	-0.541976329031968	18.3000000000002	4.76525244198456	17.9200000000001	1.33664152497204	18.45	10.3921466410384	18.4300000000001	0.858913905972258	18.8199999999999	2.20819900096103	18.3100000000002	24.4535729649442	18.4300000000001	-0.0368740890053232	18.5900000000001	17.2950541790442	18.3699999999999	1.65422650491109	19.0799999999999	49.7633815469953	18.7600000000002	0.685674662008751	18.3400000000001	16.7297793840362	18.5599999999999	2.1024269890404	19.0999999999999	19.8649954380699
18.19	-2247.71899843495	18.28	2305.52733135198	17.98	6.5128817399227	18.07	-270.832385372955	17.93	-296.950501922993	18.42	-284.785160856018	18.25	-0.17161321295589	18.39	1539.78518353597	18.51	-4.28719274407285	18.4000000000001	-0.573833145040226	18.26	-0.632403555982819	18.4000000000001	4.8316088689262	18.02	1.20552528801454	18.5599999999999	9.9040532060144	18.5300000000002	0.401224965003166	18.9300000000001	2.02367752103783	18.4100000000001	24.5117916689424	18.54	-0.0386770630029787	18.7000000000003	17.2719341020411	18.4699999999998	1.94357169800696	19.2000000000003	49.7072090259962	18.8600000000001	0.709127072013871	18.4400000000001	16.7127191519967	18.6700000000001	2.09728706101942	19.2599999999998	20.1883056470251
18.29	-2272.24999090993	18.38	2309.19766052705	18.08	6.63866739694186	18.24	-270.970932375917	18.04	-298.075425024081	18.52	-285.373223444026	18.3499999999999	0.115597295007319	18.5	1556.55035294694	18.61	-4.30147666099856	18.51	-0.724978374023522	18.3599999999999	-0.713450394982829	18.51	4.96578028491967	18.1299999999999	1.09287092095656	18.6600000000001	9.48995388796448	18.6300000000001	-0.0510633379917635	19.03	1.81903627799329	18.52	24.6260649619217	18.6400000000001	0.0349469980847061	18.8000000000002	17.2493592930323	18.5699999999997	2.28874324193384	19.3600000000001	49.6210535229693	18.96	0.718666277066404	18.54	16.70948486003	18.77	2.08318600300572	19.3999999999996	20.4003408630342
18.4	-2295.82943155594	18.49	2312.87866210005	18.19	6.72825159290369	18.35	-271.077472482943	18.14	-299.201904963979	18.62	-285.919962495996	18.4599999999999	0.453039506965069	18.6	1572.11912389698	18.7099999999999	-4.31333635106057	18.61	-0.850313895966792	18.46	-0.775098566009547	18.6100000000001	5.16776668996499	18.23	0.998678421979093	18.76	9.17061364702931	18.74	-0.515956602953338	19.1500000000001	1.58940728795187	18.6200000000001	24.761818922002	18.74	0.183998096986215	18.9000000000001	17.2182219499746	18.6700000000001	2.60868996292629	19.4900000000002	49.504915037005	19.0599999999999	0.711616621060784	18.6399999999999	16.719305123047	18.8699999999999	2.06012381397613	19.5099999999998	20.5345480460437
18.5	-2317.19142363693	18.59	2316.25193827108	18.29	6.79342241596714	18.45	-271.112223798013	18.25	-300.32994174303	18.72	-286.456883784012	18.5599999999999	0.824857658017208	18.7	1587.43413359093	18.8099999999999	-4.28903046099549	18.71	-0.968897129951074	18.5699999999999	-0.827366349994918	18.71	5.39455258001453	18.3299999999999	0.951653628021631	18.8700000000001	8.92526752204503	18.8400000000001	-0.975449231987113	19.25	1.33965853297013	18.72	24.9257901489273	18.8399999999999	0.403034681994541	19	17.1876298740017	18.7799999999997	2.89429392194052	19.6399999999999	49.3587935679898	19.1700000000001	0.687978102064335	18.75	16.7460606639906	18.9700000000003	2.00515071094287	19.6099999999997	20.5909271969631
18.6	-2338.25672308694	18.7	2319.21147231299	18.39	6.83417986795121	18.55	-271.094325882927	18.35	-301.301755960026	18.83	-286.952481535991	18.66	1.236474020061	18.8000000000001	1603.56256204091	18.91	-4.24554359506146	18.8100000000001	-1.07678511994891	18.6700000000001	-0.854316385016318	18.8100000000002	5.63868632195863	18.4300000000001	0.978818863018205	18.97	8.78526930898715	18.95	-1.41126577898376	19.3599999999999	1.1466626129959	18.8200000000002	25.1112420429536	18.95	0.718644591074735	19.0999999999999	17.1815786869729	18.8800000000001	3.15467305802031	19.8099999999999	49.2249580049702	19.27	0.639259785998547	18.8499999999999	16.7763112350485	19.1300000000001	1.90516925101747	19.71	20.5970857580269
18.7	-2358.41110055196	18.8	2321.75726422702	18.5	6.83970668990241	18.66	-271.023778738027	18.46	-302.12205619398	18.93	-287.460573945964	18.77	1.6824663209718	18.9100000000001	1620.50440924793	19.02	-4.17669375099194	18.9200000000001	-1.17397786698348	18.77	-0.862009027059685	18.9200000000001	5.90016791693415	18.53	1.05315180303478	19.0699999999999	8.77869165401535	19.0500000000002	-1.74302483196698	19.46	0.988645232951058	18.9300000000001	25.2861435769773	19.05	1.10423998603437	19.2400000000002	17.2217192680364	18.9899999999998	3.33713075599462	19.9099999999999	49.1016186199431	19.3699999999999	0.573315499991622	18.9500000000003	16.8074179609903	19.25	1.77327687697471	19.8199999999997	20.5125293709898
18.81	-2379.21714539903	18.9	2324.26915264705	18.6	6.79196896999201	18.76	-270.963757159961	18.56	-302.786133867016	19.03	-287.946778842979	18.87	2.0676294640225	19.01	1636.23504749398	19.17	-4.07780934199309	19.0200000000001	-1.27080902302623	18.8699999999999	-0.865743745976033	19.02	6.15149076793386	18.6399999999999	1.16885998602356	19.1700000000001	8.85669695003344	19.1800000000001	-2.01240806893566	19.5599999999999	0.865606393972485	19.03	25.4243272560188	19.2	1.46938242107808	19.3600000000001	17.2864007390672	19.0899999999997	3.40114143000392	20.02	49.0055482249545	19.4900000000002	0.507615314063514	19.1100000000001	16.8389951529662	19.3499999999999	1.64143402400896	19.9199999999996	20.3777523939834
18.91	-2400.67485762893	19	2326.53493031103	18.71	6.70900062095825	18.86	-270.903939984009	18.66	-303.376030419031	19.13	-288.445478396966	18.9699999999999	2.37331456298762	19.11	1651.62276168894	19.28	-3.94051199498335	19.12	-1.35694493496885	18.97	-0.865520541992737	19.1200000000001	6.36742130598122	18.74	1.32938629099044	19.28	8.99852023599124	19.2900000000002	-2.2194154889803	19.6700000000001	0.777546095946491	19.1400000000001	25.5430800419845	19.3099999999999	1.81225032201837	19.46	17.3756230990421	19.25	3.38723066602142	20.1399999999999	48.9493496779687	19.5900000000001	0.442159226054173	19.23	16.8714285000533	19.46	1.50680743900011	20.02	20.2596487520168
19.01	-2420.25244377203	19.17	2328.76680448203	18.81	6.60258972993688	18.97	-270.854648375007	18.76	-303.873665451988	19.3	-288.956672607924	19.0799999999999	2.61817050397894	19.22	1665.79926692395	19.38	-3.77318008406746	19.25	-1.41304222597682	19.0799999999999	-0.881375976064191	19.29	6.57319309993909	18.8399999999999	1.52037780105729	19.49	9.21914189700601	19.3900000000001	-2.32803589597097	19.77	0.734200307988431	19.27	25.6424019349879	19.4200000000001	2.13466526201955	19.5700000000002	17.5043809630324	19.3800000000001	3.29539846597982	20.2800000000002	48.9330229800089	19.7000000000003	0.376310130036472	19.3299999999999	16.9047180030475	19.5599999999999	1.3722303749546	20.1199999999999	20.1819391720619
19.11	-2438.898263841	19.27	2330.75274170801	18.91	6.46027859795595	19.07	-270.854161454963	18.87	-304.357928667059	19.41	-289.432720986952	19.25	2.80219728506381	19.33	1679.83174320898	19.48	-3.60978281901225	19.38	-1.44107237497337	19.1800000000001	-0.934669875960026	19.3900000000001	6.75390288699873	18.9400000000001	1.74183451497356	19.5899999999999	9.4620516259738	19.49	-2.29956955195121	19.8799999999999	0.744605147019684	19.3800000000001	25.7088197329267	19.52	2.43480699407428	19.6700000000001	17.6606765199949	19.48	3.11560279396872	20.4400000000001	48.9565681309614	19.8000000000002	0.310705133074407	19.4400000000001	16.9284633479947	19.6599999999999	1.25706678795723	20.25	20.1209029270331
19.21	-2455.66395782203	19.38	2332.56502903498	19.01	6.28747585301426	19.24	-270.942465517919	18.97	-304.828820064017	19.51	-289.858252479007	19.3499999999999	2.86019067698362	19.4300000000001	1693.48325007297	19.5899999999999	-3.44564861404706	19.48	-1.4410353819585	19.28	-1.0040424140243	19.49	6.91717385700485	19.05	1.93971178202901	19.6900000000001	9.74801438405848	19.5900000000001	-2.17271619499115	19.98	0.768914086052064	19.49	25.7334529029549	19.6200000000001	2.64086845709244	19.77	17.8445097690201	19.5799999999999	2.87612156296291	20.5700000000002	49.0231632379619	19.9000000000001	0.27568868108574	19.54	16.9453034079652	19.77	1.19039434002843	20.3799999999997	20.0765400160208
19.32	-2472.11211508295	19.48	2334.13137941807	19.16	6.08418149590761	19.34	-271.079574269947	19.11	-305.276922481085	19.62	-290.233267085	19.4599999999999	2.83975322906826	19.5300000000001	1707.76610137193	19.6899999999999	-3.28544905505623	19.59	-1.41293124602271	19.3899999999999	-1.10479305999434	19.6000000000001	7.05538282090856	19.21	2.10309956401034	19.8	10.0287006190456	19.6900000000001	-1.98915750297601	20.1099999999999	0.866786601022795	19.5900000000001	25.7251819789417	19.73	2.7980688740854	19.8699999999999	18.0125789520389	19.6900000000001	2.5769547719392	20.6700000000001	49.1199318959161	20	0.262525741050013	19.6399999999999	16.9552381820495	19.8699999999999	1.15623281294575	20.4899999999998	20.0911887740176
19.42	-2487.69642639502	19.58	2335.45179285602	19.26	5.88646334892928	19.44	-271.265487710025	19.23	-305.763045220033	19.72	-290.620337555993	19.5599999999999	2.74088494097668	19.63	1722.68029710597	19.79	-3.1218934810795	19.6900000000001	-1.29966334498022	19.49	-1.20955104898712	19.7	7.16852977598137	19.3399999999999	2.24290789799397	19.9000000000001	10.3248752930085	19.7900000000002	-1.72632595194955	20.22	1.0430906769443	19.6900000000001	25.7012939219976	19.8499999999999	2.90640824607635	19.98	18.1587730710362	19.7999999999997	2.23864254098771	20.77	49.2297666750119	20.1100000000001	0.271216313080913	19.75	16.9770375209737	19.9700000000003	1.15458220693654	20.5899999999997	20.1314022400538
19.52	-2503.68278849294	19.68	2336.69525196399	19.37	5.68727234099242	19.55	-271.49365532	19.33	-306.22637897909	19.83	-290.987958121946	19.66	2.60088357902077	19.74	1736.48926745693	19.9	-2.98034487207133	19.7900000000001	-1.13766099696022	19.5899999999999	-1.30829810007072	19.8100000000002	7.30302813497019	19.4400000000001	2.34478386801129	20	10.6365384050378	19.9000000000001	-1.40222714094307	20.3199999999999	1.29295832903154	19.8	25.6936937900036	19.96	2.96770947102232	20.0799999999999	18.2892031240272	19.9000000000001	1.87030280994804	20.8899999999999	49.3526675769544	20.21	0.301760396041573	19.8499999999999	17.0068207040686	20.1300000000001	1.21047298500798	20.6899999999996	20.1971804119694
19.62	-2520.07120137694	19.79	2337.96777346709	19.47	5.4936575429565	19.65	-271.744937540007	19.44	-306.745813459088	19.93	-291.367634554035	19.76	2.40756973403222	19.84	1749.96838580796	20	-2.84381862309147	19.8900000000001	-0.928895678043773	19.7	-1.40103421301774	19.9100000000001	7.46632952893833	19.54	2.3665291899988	20.1100000000001	10.9129642270318	20	-1.01686107200294	20.4300000000001	1.61638955603394	19.9000000000001	25.7091181849773	20.0599999999999	2.98379279706751	20.2200000000003	18.3918712990589	20	1.46281763795741	21.02	49.488634600948	20.3600000000001	0.369187791989134	19.96	17.0484684500707	20.27	1.3045411890289	20.7999999999997	20.2410818340013
19.72	-2534.96494501894	19.89	2339.26935736508	19.57	5.31102758600355	19.75	-272.01933436902	19.54	-307.339626000044	20.03	-291.728624742973	19.86	2.17312281597515	19.9400000000001	1762.34227877592	20.0999999999999	-2.71231473402622	20	-0.688597884959563	19.8	-1.44503973399424	20.01	7.6584339569763	19.6399999999999	2.3351661890274	20.26	11.1961907359728	20.1000000000001	-0.647627213993474	20.53	2.11463107700638	20	25.7475671069187	20.2	2.95465822398455	20.3200000000002	18.4657813080094	20.1100000000001	1.07274284891901	21.1500000000001	49.6308306039737	20.4700000000003	0.459742915040806	20.1100000000001	17.1072585079628	20.3699999999999	1.43678682002246	20.8999999999996	20.231503523064
19.83	-2549.08360692502	20	2340.45542956801	19.68	5.19535571493179	19.85	-272.236873218958	19.64	-308.012525183017	20.14	-292.099119272962	19.9699999999999	1.94514537099622	20.0500000000001	1774.62326021794	20.2199999999999	-2.5878857150019	20.1	-0.406433965963515	19.8999999999999	-1.40292562002742	20.1100000000001	7.86409503598406	19.74	2.2506948660066	20.3600000000001	11.4649449150193	20.21	-0.289963643012925	20.6299999999999	2.66836394098391	20.1000000000001	25.8268016219745	20.3299999999999	2.92476325603275	20.4299999999998	18.5325840290034	20.2399999999998	0.68009297297067	21.29	49.769783178931	20.5700000000002	0.564690730016082	20.23	17.2015750350738	20.4700000000003	1.57532021898987	21	20.2000484620157
19.93	-2561.707599589	20.1	2341.58878215305	19.78	5.12860801893567	19.96	-272.361542842987	19.75	-308.764511008008	20.3	-292.450927560026	20.0699999999999	1.74304908398426	20.1900000000001	1786.67436850992	20.3199999999999	-2.47782222606929	20.21	-0.0927375720038981	20.01	-1.31208091499957	20.28	8.111944240909	19.8499999999999	2.13493529804509	20.47	11.7399917260173	20.3100000000002	0.0515677149905969	20.73	3.20322941502127	20.21	25.9854633899295	20.4300000000001	2.89592946501216	20.5300000000002	18.5922794630642	20.3600000000001	0.304853478951372	21.46	49.8847911829898	20.6700000000001	0.662991537069502	20.3299999999999	17.3130338740748	20.5799999999999	1.72297463802806	21.0999999999999	20.1381366559872
20.03	-2574.10281974501	20.27	2342.606623042	19.88	5.11078449801516	20.06	-272.429354486007	19.85	-309.473964872041	20.4	-292.784049604961	20.18	1.54818507098753	20.3200000000001	1799.36388855992	20.42	-2.38212426700102	20.36	0.179632662025142	20.1099999999999	-1.16248733706925	20.3800000000001	8.37335009691742	19.95	1.9727115279693	20.5699999999999	11.9917662809712	20.4100000000001	0.358961262008961	20.8399999999999	3.71435951603871	20.3100000000002	26.1849107499756	20.54	2.86633528003222	20.6300000000001	18.6570896049716	20.46	-0.05297563404838	21.5799999999999	49.9758546159228	20.7800000000002	0.755282440991323	20.4400000000001	17.4416350230331	20.6799999999998	1.87691682401692	21.2399999999998	20.0220473790296
20.2	-2585.92169589701	20.37	2343.69076492408	19.98	5.15598329695877	20.23	-272.421168589972	19.95	-310.16387269608	20.5	-293.103047685008	20.29	1.36055333200602	20.4200000000001	1812.69182036897	20.52	-2.28380723399368	20.46	0.395446239053854	20.26	-0.933472018004977	20.49	8.65576423598213	20.05	1.77919951397598	20.6700000000001	12.2352489639752	20.5200000000002	0.579752318003557	21.1099999999999	4.25237760100572	20.4200000000001	26.4318803029937	20.6400000000001	2.83962119499392	20.7400000000002	18.7476690459789	20.5699999999997	-0.326296806065329	21.6900000000001	50.1010595619391	20.8800000000001	0.840926336081793	20.54	17.6162661709895	20.7800000000002	1.99841886603735	21.3599999999997	19.875501356978
20.3	-2598.11258805996	20.47	2344.76892075406	20.09	5.30214374896332	20.33	-272.312121339951	20.11	-310.811248558025	20.61	-293.423292854982	20.39	1.20451268298893	20.52	1825.10741716794	20.63	-2.22309587900327	20.5700000000001	0.569933656038302	20.3599999999999	-0.646394783984761	20.5900000000001	8.93299016092897	20.22	1.61474375499893	20.78	12.4704397750293	20.6200000000001	0.752640617974976	21.21	4.64734136198786	20.53	26.7122609819808	20.74	2.8150254920547	20.8400000000001	18.8433631959697	20.6700000000001	-0.543387949051066	21.79	50.2604060219483	20.98	0.89241205205326	20.6399999999999	17.8342884439644	20.8800000000001	2.07157132001612	21.46	19.6984985919926
20.4	-2610.67549623397	20.58	2345.91337757502	20.26	5.51132652094566	20.44	-272.142199031919	20.22	-311.438725648031	20.71	-293.744785114995	20.5	1.08082592396386	20.63	1837.34200224092	20.73	-2.19531862001077	20.6700000000001	0.703094911955304	20.46	-0.301255635008602	20.6900000000001	9.21265106592273	20.3199999999999	1.49025429300309	20.8800000000001	12.6547926830654	20.72	0.877626161013723	21.3199999999999	4.82489206694936	20.6300000000001	27.017172252954	20.8499999999999	2.79330989008031	20.9400000000001	18.9658229330689	20.7799999999997	-0.704249061982409	21.8899999999999	50.4481282810048	21.0799999999999	0.888699885990718	20.7400000000002	18.0957018410481	20.98	2.11228362900329	21.5699999999997	19.5791120180502
20.5	-2622.17124540496	20.68	2347.12413539	20.36	5.76549769994017	20.54	-271.911401665989	20.32	-311.985494665009	20.8099999999999	-294.011143298007	20.5999999999999	0.98873025501689	20.73	1848.66425230393	20.8299999999999	-2.21505677302503	20.7700000000001	0.744353447998947	20.5599999999999	0.0271673389988791	20.8000000000002	9.49474694891705	20.4300000000001	1.39482108602351	20.98	12.7737231840683	20.8200000000002	0.945585099998425	21.4200000000001	4.8593884470165	20.73	27.3466141169365	20.95	2.77447438998024	21.04	19.0886970380006	20.8800000000001	-0.768909211046775	22.0300000000002	50.6858383389499	21.1900000000001	0.850829540013365	20.8499999999999	18.3637380470145	21.1399999999999	2.12055579197568	21.6699999999996	19.4924746690504
20.61	-2633.20062409093	20.78	2348.35140600603	20.47	6.07859107992681	20.65	-271.691751732988	20.42	-312.512364908002	20.92	-294.210794965011	20.7099999999999	0.909576792992084	20.83	1860.52492465899	20.93	-2.2823103410019	20.87	0.730138580024686	20.6700000000001	0.338187179977467	20.9000000000001	9.7220148619499	20.53	1.32844413599287	21.0799999999999	12.8418157820533	20.9300000000001	0.942752487958387	21.52	4.75083050400826	20.8300000000002	27.6233032519713	21.05	2.7207780669869	21.1500000000001	19.2058745140002	20.98	-0.689430808051839	22.2000000000003	51.0316222819256	21.3499999999999	0.778801016053876	20.9500000000003	18.6607651539816	21.2800000000002	2.08441220797795	21.77	19.4385865439699
20.71	-2643.16284377401	20.89	2349.51939346206	20.57	6.44355759095561	20.75	-271.498371714983	20.53	-313.01933638008	21.02	-294.355312555012	20.8099999999999	0.863935195980048	20.9400000000001	1872.1486459209	21.04	-2.43263249001302	20.97	0.660450309055705	20.77	0.632490844964195	21.01	9.87588150201191	20.6299999999999	1.35479753203072	21.25	12.8740508610008	21.0300000000002	0.882893271068497	21.6299999999999	4.47942660900935	20.9300000000001	27.824248057982	21.21	2.63040067306974	21.3200000000002	19.3173553600445	21.0799999999999	-0.513751441076238	22.3800000000001	51.4022626770156	21.4700000000003	0.648541071086584	21.1100000000001	18.9644150700587	21.3800000000001	2.02321683298123	21.8799999999997	19.4363534419608
20.81	-2653.00626446901	20.99	2350.62809776002	20.67	6.86039723291287	20.85	-271.316139128999	20.63	-313.478361845	21.12	-294.460067122941	20.91	0.839626056063025	21.0400000000001	1884.31078947394	21.17	-2.63047005398676	21.08	0.565749625025092	20.8699999999999	0.888718508008424	21.1100000000001	9.97492017097557	20.74	1.44055910095631	21.3600000000001	12.8424162510328	21.2	0.804707183988285	21.73	4.05421287894114	21.04	27.9724401359545	21.3199999999999	2.50334220902459	21.4299999999998	19.3818303960143	21.25	-0.288777818013841	22.52	51.7977595250159	21.5700000000002	0.473805290994278	21.2200000000003	19.2604980950364	21.4900000000002	1.93696966698553	21.98	19.517378345995
20.91	-2662.41280788597	21.1	2351.79202597408	20.77	7.25323133292477	20.96	-271.185040271007	20.73	-313.871516694007	21.23	-294.514895481939	21.02	0.836649373013643	21.1900000000001	1897.01135531891	21.27	-2.87844210606636	21.21	0.442222939000203	20.98	1.03627992598376	21.21	10.0267540630057	20.8399999999999	1.58572884197383	21.46	12.7681849700139	21.3000000000002	0.709871044023203	21.8299999999999	3.53484878894506	21.1400000000001	28.058998952929	21.4300000000001	2.34112611508408	21.5300000000002	19.3668374040499	21.3899999999999	0.00547552792795614	22.6300000000001	52.2226173969784	21.6700000000001	0.254593676004333	21.3200000000002	19.5306300730635	21.5900000000001	1.85748959302146	22.0799999999999	19.65005827401
21.02	-2672.102061533	21.2	2352.94838602908	20.88	7.6289446149076	21.06	-271.129720855924	20.83	-314.198800929034	21.33	-294.547988213935	21.15	0.853479547004099	21.3200000000001	1909.37016928001	21.38	-3.18033998803458	21.3200000000001	0.293683841050552	21.0799999999999	1.11256414299987	21.3100000000002	9.99358131196004	20.95	1.77925626496744	21.5699999999999	12.6513570160114	21.4000000000001	0.602946775984492	21.9400000000001	3.07005180400211	21.27	28.050839315938	21.53	2.10601279206912	21.6399999999999	19.3048386020109	21.4899999999998	0.349023130979731	22.7400000000002	52.6849345790197	21.7800000000002	0.0329856310372634	21.4200000000001	19.7931951610144	21.6900000000001	1.79499821899753	22.2399999999998	19.7846592890301
21.12	-2682.07402540895	21.3	2354.15997000109	20.98	7.98065235699141	21.18	-271.114169638963	20.93	-314.521023850034	21.4399999999999	-294.559345319954	21.25	0.898506829003054	21.4200000000001	1920.80475896398	21.48	-3.53616370000509	21.4300000000001	0.156561648054776	21.1800000000001	1.11757115996625	21.4100000000001	9.90403339494605	21.05	2.03631732802023	21.6700000000001	12.5211013979651	21.51	0.483934378962658	22.1199999999999	2.69968977204371	21.3700000000001	27.9866028829474	21.6300000000001	1.83574183802193	21.7400000000002	19.2444101360252	21.5899999999997	0.741864990004615	22.8499999999999	53.1595797249338	21.8800000000001	-0.20069939091627	21.5300000000002	20.0481933590027	21.79	1.73927393700524	22.3799999999997	19.9163664600519
21.22	-2691.12712248	21.4	2355.27518596609	21.08	8.30130548592933	21.28	-271.138386617963	21.04	-314.880388927008	21.54	-294.57211167994	21.3499999999999	0.96334096906503	21.5300000000001	1931.31512437094	21.5799999999999	-3.94591324106841	21.5300000000001	0.0519590190606323	21.3599999999999	1.05267489095695	21.52	9.75811031094054	21.22	2.34173607304911	21.77	12.370678963066	21.6100000000001	0.380363744056922	22.22	2.38389484400159	21.48	27.8662896570268	21.74	1.55273011705503	21.8499999999999	19.1648974169993	21.6999999999998	1.06949713301674	23.0100000000002	53.5757448179766	21.98	-0.436780842960616	21.6300000000001	20.2393376570171	21.9000000000001	1.72520720298053	22.48	20.0499947179651
21.33	-2699.662861962	21.51	2356.33625395599	21.19	8.51934779291241	21.38	-271.172126830947	21.14	-315.299882078989	21.65	-294.604314687945	21.4599999999999	1.0358025590449	21.63	1942.28569226595	21.68	-4.33848227498856	21.6400000000001	-0.0353545419784496	21.46	0.884674135932073	21.6200000000001	9.5929586669854	21.3199999999999	2.62886815096408	21.8800000000001	12.2068288629862	21.72	0.298473610996552	22.3199999999999	2.13808812895877	21.5800000000002	27.7358828369643	21.8399999999999	1.25773934701101	21.9500000000003	19.0869550340267	21.7999999999997	1.35054835993742	23.1199999999999	53.9334298570111	22.0799999999999	-0.66150314000879	21.7400000000002	20.3781788779906	22	1.76870745804081	22.5799999999999	20.185544062997
21.44	-2707.27973463693	21.61	2357.30095394001	21.3	8.67271861193331	21.48	-271.204024745998	21.24	-315.743654091079	21.75	-294.637926949008	21.5599999999999	1.0902222210234	21.73	1952.98513936598	21.79	-4.72495280303065	21.74	-0.105379034039288	21.5599999999999	0.646770094931526	21.72	9.39940807495532	21.4200000000001	2.89757310997629	21.98	12.0672770609644	21.8200000000002	0.232025239029099	22.4300000000001	2.03662836099738	21.6800000000001	27.6009388909415	21.9400000000001	0.9500078090241	22.0500000000002	19.0105829890399	21.9000000000001	1.58785450094001	23.25	54.2326348439701	22.1799999999998	-0.835364712997944	21.8400000000001	20.4647170239696	22.1399999999999	1.85386526197817	22.6799999999998	20.2715333230117
21.54	-2714.69732801302	21.72	2358.16928591703	21.4	8.76141794299201	21.59	-271.24544589492	21.35	-316.211704963052	21.85	-294.701139044946	21.67	1.12736275502812	21.83	1964.14478895395	21.89	-5.08695216399246	21.84	-0.150487276982858	21.6700000000001	0.376351812974463	21.8200000000002	9.18662892297561	21.53	3.14799140198829	22.0899999999999	11.9666080610159	21.9200000000001	0.178969617991243	22.53	2.0051568060353	21.78	27.455901352937	22.04	0.629535502980616	22.23	19.0553928599684	22.0099999999998	1.76143008900453	23.5300000000002	54.4688552059824	22.3499999999999	-0.979405262910404	21.9400000000001	20.5187017099888	22.25	1.98068061297363	22.79	20.3328294670655
21.64	-2721.680153222	21.82	2358.93099120801	21.5	8.77167634200759	21.69	-271.260379029968	21.45	-316.769224085078	21.96	-294.835677119977	21.77	1.14722416105906	21.9400000000001	1974.59969624595	21.99	-5.40171965906211	21.9400000000001	-0.164807108035347	21.77	0.0834675189480549	21.9200000000001	8.98325268599365	21.6299999999999	3.38012302495372	22.25	11.8902373579886	22.0300000000002	0.153071692011508	22.6400000000001	2.04367346498202	21.8800000000001	27.3451516279692	22.2	0.396038736994342	22.3400000000001	19.1666975040334	22.1100000000001	1.82333753798503	23.6300000000001	54.6042376660125	22.4500000000003	-1.09362478997355	22.04	20.517764844044	22.3600000000001	2.14423679699394	22.8899999999999	20.3694324950447
21.74	-2728.82899878402	21.92	2359.66186577502	21.6	8.66987693291321	21.79	-271.19182025092	21.55	-317.351022066077	22.0599999999999	-295.029968732024	21.87	1.13302594002107	22.0400000000001	1984.95891462301	22.0999999999999	-5.63370211807523	22.0500000000001	-0.154210688947387	21.8699999999999	-0.232569744071043	22.02	8.78494153801057	21.73	3.53585212803864	22.3600000000001	11.8381649540424	22.2	0.140566516051877	22.74	2.02820427500683	21.98	27.2916813170241	22.3	0.225280400059091	22.4500000000003	19.344496919075	22.25	1.82151443493694	23.73	54.7268981939624	22.5599999999999	-1.15866219994132	22.1599999999999	20.4842745170026	22.46	2.32900731396057	22.9899999999998	20.3909722660001
21.84	-2736.14386469694	22.03	2360.36190961704	21.7	8.48963658995672	21.9	-271.054892039956	21.66	-317.969483385014	22.21	-295.28401388302	21.98	1.05986151299931	22.1900000000001	1994.6133907049	22.27	-5.81845271199199	22.2	-0.130114284957017	21.97	-0.571759976992325	22.1200000000001	8.57312217499384	21.8299999999999	3.64850088499225	22.46	11.8403221009658	22.3000000000002	0.14145408999866	22.8399999999999	2.00298760398709	22.0900000000001	27.2724988200252	22.4100000000001	0.117260492061178	22.5500000000002	19.6069777490493	22.5699999999997	1.79605420692042	23.8800000000001	54.7943541869245	22.6599999999999	-1.15605562496057	22.2800000000002	20.4413323809831	22.5599999999999	2.53499216501041	23.0999999999999	20.4024375609606
21.95	-2742.82173252402	22.17	2360.94668267299	21.81	8.26889465099612	22	-270.849594396964	21.76	-318.642532649051	22.3099999999999	-295.561757778955	22.0799999999999	0.95263746004548	22.2900000000001	2003.56312449094	22.37	-5.9559714389934	22.3100000000001	-0.0887043059947246	22.0799999999999	-0.867700780986524	22.29	8.34779459694346	21.9300000000001	3.7180692960419	22.5699999999999	11.8802558520201	22.4100000000001	0.136645996008156	22.9400000000001	1.96802345101332	22.1900000000001	27.2876041369727	22.51	0.0760867600320125	22.6599999999999	19.98660221102	22.7199999999998	1.73237729597986	23.98	54.8066056429661	22.7600000000002	-1.10426693197496	22.3800000000001	20.3903038919862	22.6599999999999	2.75072455895042	23.25	20.3988395979877
22.1	-2749.22790191897	22.27	2361.41893014803	21.91	8.00156602690549	22.14	-270.598658381005	21.86	-319.370169858075	22.41	-295.893354122995	22.25	0.812116579027133	22.39	2012.47446234197	22.4699999999999	-6.00133359898791	22.4100000000001	-0.033794340993154	22.1800000000001	-1.11103088704567	22.3900000000001	8.12729958192904	22.04	3.74483826203686	22.6700000000001	11.9579662060687	22.51	0.132753170987598	23.1099999999999	1.90452109302441	22.3600000000001	27.3316240809436	22.6100000000001	0.139498803036986	22.7600000000002	20.4509080870139	22.8199999999997	1.63048370200158	24.1100000000001	54.7636525629969	22.8600000000001	-1.02433582401318	22.4900000000002	20.3298235929879	22.77	2.96598288900896	23.3599999999997	20.4050453460241
22.2	-2754.99707322797	22.37	2361.77590683599	22.01	7.69453544296539	22.24	-270.260202574946	21.96	-320.152395012997	22.51	-296.248649212998	22.36	0.655869172987877	22.49	2021.92987665092	22.5699999999999	-5.97729988999163	22.5200000000001	0.0346156080013316	22.28	-1.31111156406405	22.49	7.88872599991919	22.1399999999999	3.71919006397547	22.77	12.0799589120679	22.6100000000001	0.129775613004313	23.24	1.77261268004258	22.46	27.3988189049987	22.72	0.269757020987527	22.8699999999999	20.890521088063	22.9200000000001	1.49037342600877	24.21	54.6906262940183	22.96	-0.886405342953367	22.5900000000001	20.2598914839882	22.8699999999999	3.19098876093449	23.46	20.4012844370709
22.31	-2760.73003496901	22.48	2362.09340870005	22.16	7.34780289792525	22.34	-269.87610839592	22.12	-320.86615249807	22.61	-296.616070608025	22.4599999999999	0.492285493010058	22.6	2031.92936741698	22.67	-5.88387031109505	22.62	0.108595448978122	22.3899999999999	-1.46862977203455	22.5900000000001	7.65498497992212	22.3	3.65074242097307	22.8700000000001	12.2529731239638	22.72	0.116187467028794	23.3399999999999	1.61216606102244	22.5700000000002	27.4891886090245	22.8700000000001	0.418387194031311	22.9700000000003	21.3029732660743	23.0299999999997	1.37861285099916	24.3400000000001	54.5375333539369	23.0599999999999	-0.700156035918553	22.6900000000001	20.1949318000061	22.9700000000003	3.39468917798058	23.5699999999997	20.3827419420577
22.41	-2766.28484140497	22.58	2362.34340499504	22.26	7.02860214198608	22.44	-269.461498327018	22.23	-321.504119150063	22.72	-296.951816653973	22.5599999999999	0.321365537047313	22.7	2041.25482787993	22.78	-5.76412729299136	22.73	0.184330948059142	22.49	-1.49836571802098	22.7	7.40750321995165	22.3999999999999	3.5728175080294	22.97	12.4702696880377	22.8200000000002	0.0857499910580373	23.4400000000001	1.51165796899022	22.6700000000001	27.5797415929446	22.97	0.590258788065512	23.0799999999999	21.6907325690272	23.1300000000001	1.26482945495354	24.4400000000001	54.3468563489569	23.1700000000001	-0.465587903931919	22.8000000000002	20.1233937150391	23.1399999999999	3.58152678995793	23.6699999999996	20.3494178609844
22.51	-2772.06300175294	22.68	2362.56811575402	22.36	6.73773281198464	22.55	-269.032448463918	22.34	-322.084219576027	22.8199999999999	-297.273914746938	22.67	0.192922464066214	22.8100000000001	2050.42375350797	22.88	-5.6069888340744	22.83	0.261822106040199	22.5899999999999	-1.43352060001689	22.8000000000002	7.17571023994878	22.5	3.48045912301131	23.0699999999999	12.6989427110402	22.9200000000001	0.0447019269813609	23.54	1.52665641201111	22.77	27.6618553049275	23.0799999999999	0.78050233707927	23.2200000000003	22.0537989970353	23.2399999999998	1.15509529894098	24.5599999999999	54.156635431923	23.27	-0.219624682017638	22.9000000000001	20.0452772320432	23.25	3.74705894694216	23.77	20.2913346299738
22.61	-2778.06451601293	22.79	2362.76754097707	22.47	6.47439527097049	22.65	-268.577593274927	22.44	-322.56870560002	22.92	-297.582364887035	22.77	0.132916823986307	22.9100000000001	2058.9186488329	22.98	-5.42353693401765	22.9300000000001	0.327257141975679	22.7	-1.27409441904547	22.9000000000001	6.9504356519019	22.6099999999999	3.37352681594894	23.1800000000001	12.9600824440104	23.0200000000002	0.00626514497525932	23.6500000000001	1.60159338201993	22.8700000000001	27.7410862109946	23.21	0.989117841072584	23.3299999999999	22.2848753929838	23.3600000000001	1.04941038296147	24.6700000000001	53.9668706029488	23.3899999999999	0.0579100410504907	23	19.9578514319683	23.3499999999999	3.89128564893326	23.8699999999999	20.1839069529797
22.71	-2783.55878488196	22.89	2362.93619025105	22.57	6.24547424195043	22.75	-268.096932761978	22.54	-322.892387830052	23.03	-297.816859669979	22.87	0.115388067001732	23.01	2067.32198624695	23.0799999999999	-5.25929299203654	23.0300000000001	0.374763891954899	22.8	-1.03880971903436	23.01	6.73167945501518	22.71	3.25202058695595	23.3399999999999	13.2325986360229	23.2	-0.0273212640422571	23.75	1.7056699970226	22.98	27.8059548199963	23.3299999999999	1.13327290807774	23.4299999999998	22.4386489030621	23.46	0.957082211925808	24.77	53.7573290539513	23.5	0.346839854046266	23.1300000000001	19.8416216339865	23.4499999999998	3.96718376293848	23.98	20.0517201260482
22.81	-2788.80537184	22.99	2363.08825286403	22.67	6.10821877194212	22.86	-267.674229762974	22.65	-323.120455659023	23.13	-297.951624835946	22.98	0.148726439988423	23.12	2075.43529932798	23.1899999999999	-5.12178626809146	23.13	0.410214518979046	22.8999999999999	-0.67564790799679	23.1100000000001	6.56526390901035	22.8099999999999	3.13517587505885	23.4400000000001	13.5164912860546	23.3000000000002	-0.0582963909891987	23.8499999999999	1.92299247100891	23.0800000000002	27.8564611299998	23.4400000000001	1.23720464898724	23.54	22.5151195260196	23.5599999999999	0.878110785947683	24.8800000000001	53.5110313060159	23.6100000000001	0.637484210074035	23.2400000000002	19.7160825209721	23.5599999999999	3.99027978903632	24.0799999999999	19.8899592220414
22.92	-2793.54471340798	23.1	2363.20953953009	22.77	6.02901198601558	22.96	-267.314194842925	22.75	-323.238262756036	23.29	-298.012434643965	23.0799999999999	0.285254469986285	23.22	2083.86764145894	23.3	-5.00348750108515	23.3000000000001	0.425980561999495	23	-0.236627578033222	23.24	6.47144814593048	22.9099999999999	3.01789602804092	23.55	13.7719694560019	23.4100000000001	-0.0866602349560708	23.95	2.209322437011	23.1800000000001	27.8895390570142	23.54	1.30091306505165	23.6399999999999	22.5192231599749	23.6599999999999	0.791031474932424	25.4099999999999	53.3509827209855	23.71	0.903252155012524	23.3400000000001	19.5696832660133	23.6599999999999	3.96057372699943	24.1799999999998	19.7274171559911
23.02	-2798.178318802	23.2	2363.34227027805	22.88	6.00785388598979	23.07	-267.012117437957	22.86	-323.208060945035	23.4	-298.017316490927	23.2099999999999	0.500065577057285	23.3200000000001	2092.6190126379	23.4	-4.90439669204079	23.4000000000001	0.412063827980091	23.1099999999999	0.245050072976483	23.3400000000001	6.42997303395987	23.01	2.90527769902837	23.6500000000001	14.0154860939674	23.51	-0.0959222310257246	24.1099999999999	2.56465989605204	23.29	27.9082546859399	23.6400000000001	1.31465922208918	23.7400000000002	22.43081200902	23.7599999999998	0.722167562912546	25.6100000000001	53.2391431449923	23.8099999999999	1.16260555705594	23.4400000000001	19.4352076259747	23.7600000000002	3.86918027595584	24.2799999999997	19.5690827100634
23.13	-2802.51838244203	23.3	2363.48369990208	22.98	6.04314519591753	23.17	-266.75663201695	22.96	-323.067598402986	23.5	-297.965365537948	23.3199999999999	0.793159763020412	23.4300000000001	2100.65442192797	23.51	-4.85835654103539	23.51	0.378462508024313	23.26	0.722801627944136	23.45	6.43166818395002	23.1099999999999	2.79718043702815	23.75	14.2470412000648	23.6100000000001	-0.0926933149685283	24.22	2.84706994898443	23.4000000000001	27.9124247369964	23.74	1.25758743899951	23.8499999999999	22.2700338680397	23.8699999999999	0.680826554912528	25.7200000000003	53.1755125789459	23.9099999999999	1.4155444160906	23.54	19.3140210560614	23.8699999999999	3.67438119394592	24.3999999999996	19.414955885054
23.23	-2806.93020397803	23.4	2363.62603362102	23.08	6.15851809095602	23.3	-266.565207139934	23.11	-322.816875130002	23.61	-297.886735486031	23.42	1.11261591996481	23.5300000000001	2108.38445628895	23.61	-4.84256740605815	23.61	0.325176603041655	23.3699999999999	1.20598835997043	23.5500000000002	6.51335204895531	23.22	2.68560932795481	23.8600000000001	14.424454269033	23.71	-0.076973488035037	24.3199999999999	3.08735147802963	23.5	27.9180054279777	23.8499999999999	1.15055339801984	23.9500000000003	22.0892640460306	23.9699999999998	0.657700946021578	25.8299999999999	53.1480100809176	24.0100000000002	1.62171591102833	23.6399999999999	19.2061235570691	23.9700000000003	3.41789472201981	24.5099999999998	19.3142072760111
23.33	-2811.41378341101	23.5	2363.76927143306	23.25	6.33034039594804	23.4	-266.395961387957	23.22	-322.54171919999	23.71	-297.781426336996	23.52	1.48584999703871	23.64	2115.39852876194	23.7099999999999	-4.85702928801857	23.71	0.260710841985201	23.47	1.69461026894169	23.6600000000001	6.65211349792116	23.3299999999999	2.56094665303408	23.96	14.531126461975	23.8200000000002	-0.0532409260358691	24.4200000000001	3.28550448398346	23.6000000000001	27.9249967579744	23.95	1.05657438700746	24.0500000000002	21.9111182850611	24.0799999999999	0.652790736012321	25.98	53.2314320049636	24.1100000000001	1.77299095605576	23.75	19.1505044940641	24.0700000000002	3.11524736002866	24.6099999999997	19.3006185789955
23.44	-2815.44999378093	23.61	2363.88503476201	23.35	6.49517730801108	23.51	-266.24889476102	23.32	-322.249453775044	23.8199999999999	-297.700986606969	23.63	1.88544604600338	23.74	2122.30569272594	23.8199999999999	-4.88668366699585	23.8200000000001	0.188879457027724	23.5699999999999	2.08463016895166	23.76	6.84795253198445	23.4300000000001	2.42319241101541	24.0599999999999	14.5836566169919	23.9200000000001	-0.0178547410314422	24.53	3.39729059999172	23.71	27.9333987280097	24.05	0.970780941088378	24.1500000000001	21.733128636015	24.1799999999998	0.659861338021983	26.0999999999999	53.3847969879844	24.2200000000003	1.87749863698627	23.8600000000001	19.1813130800256	24.1700000000001	2.79672431702238	24.71	19.3404080970367
23.54	-2819.21632915703	23.71	2363.973323609	23.45	6.65222918996733	23.61	-266.114586128992	23.43	-321.940078858006	23.92	-297.674665160002	23.73	2.28649748999032	23.84	2128.994331493	23.92	-4.93153054208051	23.9200000000001	0.109682447032355	23.6700000000001	2.33882591601287	23.8600000000001	7.06035088694534	23.54	2.28253990803751	24.1700000000001	14.5984976819591	24.0200000000002	0.0255441780154797	24.6299999999999	3.33493277003072	23.8100000000002	27.9493435069753	24.21	0.898042525022902	24.2600000000002	21.5754428940045	24.3600000000001	0.670004858989159	26.2200000000003	53.5320247229265	24.3499999999999	1.94030091108743	23.96	19.2644001010649	24.2800000000002	2.46676824497172	24.8199999999997	19.4385646110504
23.64	-2822.53529547097	23.81	2364.02359798399	23.56	6.8022956789946	23.72	-265.968622633977	23.53	-321.689090800987	24.02	-297.673213132953	23.8299999999999	2.61471581097794	23.9400000000001	2135.98194052997	24.02	-4.99153097098315	24.0200000000001	0.0431161950018577	23.78	2.4944196539991	23.96	7.30321588400784	23.6399999999999	2.1213765110133	24.29	14.5225100579864	24.1200000000001	0.0703448970398313	24.73	3.15399900205193	23.9100000000001	27.9830475659537	24.3099999999999	0.838359140061584	24.46	21.4558970150165	24.46	0.68322129891385	26.4000000000001	53.6731152100174	24.48	1.94122136701935	24.1100000000001	19.4011310160249	24.3899999999999	2.12537914296718	24.9199999999996	19.61285528796
23.75	-2825.77219237498	23.91	2364.04914308207	23.66	6.9453767749792	23.82	-265.835417133985	23.63	-321.524451454025	24.13	-297.726784227962	23.9399999999999	2.8960615629785	24.0500000000001	2143.2685198389	24.17	-5.04396319809075	24.13	-0.00437250196227978	23.8799999999999	2.51903646596929	24.0700000000002	7.56264020094477	23.74	1.95731485200668	24.3900000000001	14.3767839970224	24.22	0.133445199026028	24.8299999999999	2.91608706095303	24.02	28.0300341809152	24.4100000000001	0.872222327984673	24.5599999999999	21.3969506299918	24.5699999999997	0.680895646951285	26.5300000000002	53.8080684499391	24.5799999999999	1.90043641498505	24.21	19.5827363960461	24.4900000000002	1.855993490949	25.02	19.8386948289908
23.85	-2828.84613654494	24.01	2364.05251436804	23.76	7.00439020192789	23.92	-265.673088209951	23.74	-321.41819896799	24.23	-297.870977643015	24.04	3.13053474496883	24.1900000000001	2150.03289549793	24.28	-5.09736363903812	24.2900000000001	-0.0392304419847278	23.98	2.36065775993666	24.2	7.8157127089753	23.8399999999999	1.81126067502646	24.5	14.1613194980437	24.3200000000002	0.217084172959403	24.9400000000001	2.62119694502871	24.1200000000001	28.0653243660254	24.52	0.960851911031568	24.6700000000001	21.3784559450687	24.6700000000001	0.645049591980751	26.6500000000001	53.9625475660159	24.6799999999998	1.81794605600771	24.3099999999999	19.7897215580269	24.5900000000001	1.69333915198422	25.1199999999999	20.1160832359619
23.95	-2832.01669146194	24.18	2364.04790113102	23.87	7.00915388995327	24.02	-265.490495665972	23.84	-321.377656508048	24.33	-298.080019117947	24.15	3.26330346399573	24.3000000000001	2156.68094628791	24.38	-5.15926155401303	24.4000000000001	-0.0576433919832198	24.0799999999999	2.07130212800166	24.3100000000002	8.05107772998781	23.9400000000001	1.68831063297148	24.5999999999999	13.9093142380489	24.4300000000001	0.321261819976826	25.1099999999999	2.23711960700257	24.28	28.0919842040248	24.6200000000001	1.1042478880654	24.77	21.4208094590731	24.77	0.593661445918769	26.7600000000002	54.0709045729955	24.7800000000002	1.69660855101483	24.4200000000001	20.0220865019674	24.6900000000001	1.60268826198262	25.25	20.3774571090207
24.1	-2835.28385712395	24.28	2364.03530337009	23.97	6.95966783894164	24.14	-265.292350067966	23.95	-321.460593141978	24.43	-298.353908654008	24.25	3.24603975604987	24.4	2162.80679342799	24.48	-5.22965694301547	24.5	-0.0545711359336565	24.1900000000001	1.65096956993693	24.4100000000001	8.28899439591169	24.05	1.58336807203341	24.7	13.5887188699826	24.5300000000002	0.438696363062263	25.22	1.79606409597	24.3900000000001	28.1069476109224	24.72	1.27228047699646	24.8699999999999	21.5038633780296	24.8800000000001	0.54614863097413	26.9000000000001	54.1711796239497	24.8899999999999	1.54982380900037	24.52	20.2115328040691	24.8000000000002	1.58848347393814	25.3599999999997	20.6159983180214
24.21	-2838.292645396	24.38	2364.01472108605	24.07	6.85673168595713	24.25	-265.078651414001	24.11	-321.629260692021	24.53	-298.634148524002	24.3499999999999	3.1270715850269	24.5	2168.92793238799	24.5899999999999	-5.30854980706863	24.6	-0.0400118640300207	24.3399999999999	1.13236818594942	24.52	8.5294627069743	24.21	1.49643299300806	24.8	13.2315827410139	24.6300000000001	0.588524677027635	25.3199999999999	1.44823489495138	24.49	28.1102145879686	24.8299999999999	1.48580536199461	24.9700000000003	21.6276177020518	24.98	0.493203643941342	27.02	54.2633727200155	24.9900000000002	1.37759183303388	24.6300000000001	20.3297963530531	24.9000000000001	1.66615231103151	25.46	20.8385249929961
24.31	-2841.22173643402	24.48	2364.02397900804	24.17	6.68062353497589	24.35	-264.898225423963	24.21	-321.883659159084	24.63	-298.930563665976	24.4499999999999	2.93235950402959	24.6	2175.01734746895	24.6899999999999	-5.41208370509594	24.71	-0.0139655760449386	24.45	0.557234163011344	24.6200000000001	8.74466801894869	24.3199999999999	1.49325412701273	24.9100000000001	12.9149286190113	24.73	0.751609887970517	25.4300000000001	1.16283312195264	24.5900000000001	28.0563732050041	24.9300000000001	1.72396685900367	25.0700000000002	21.7765483090488	25.0799999999999	0.44413398791221	27.1399999999999	54.3595648019846	25.0900000000001	1.22088652506136	24.73	20.4051412609942	25	1.79397653198521	25.5599999999999	21.0204518390356
24.41	-2843.89245008094	24.59	2364.04633238499	24.27	6.4549755589951	24.46	-264.764642467981	24.31	-322.167864847074	24.74	-299.233329141998	24.55	2.66465767901991	24.71	2181.48562563294	24.8	-5.52419296104745	24.8100000000001	0.0106741309764402	24.55	-0.0744324979677913	24.72	8.94351378497049	24.4200000000001	1.54330801001379	25.01	12.6553553410531	24.8300000000002	0.930191083966747	25.53	0.93985877799696	24.6900000000001	27.9704024490002	25.03	1.90920461204769	25.2200000000003	21.933224059012	25.2599999999998	0.398939663000419	27.3099999999999	54.464050943011	25.2000000000003	1.08783697305626	24.8299999999999	20.4180728439951	25.1300000000001	1.9719561379361	25.6699999999996	21.1251322870112
24.52	-2846.56434981594	24.69	2364.09597050408	24.38	6.23942361698937	24.56	-264.664332175016	24.42	-322.50189864601	24.84	-299.528371866927	24.66	2.35138205596286	24.8100000000001	2188.33276687894	24.9	-5.65240683499724	24.9100000000001	0.0289492850242823	24.6600000000001	-0.710613203978028	24.8300000000002	9.11709655099457	24.52	1.64659464201122	25.1200000000001	12.436264070061	24.9300000000001	1.10024603498005	25.6299999999999	0.779311861947463	24.8	27.8523023199568	25.1400000000001	2.00651937109342	25.3200000000002	22.0949282979745	25.3600000000001	0.424738443939532	27.4900000000002	54.5574526429391	25.3400000000001	0.970314089045132	24.9299999999998	20.3549719519742	25.25	2.13063540593339	25.77	21.1863480379861
24.62	-2849.26127616598	24.8	2364.16710680999	24.48	6.0339677089587	24.67	-264.597684019009	24.52	-322.865739665986	24.9399999999999	-299.786442976938	24.76	1.99253263497212	24.9200000000001	2194.747013648	25	-5.79672532808218	25.0200000000001	0.0458178579947344	24.76	-1.30958946704141	24.9300000000001	9.26726535692524	24.6199999999999	1.7980173710157	25.26	12.2576548060351	25.0400000000002	1.26541562701732	25.73	0.809448064046592	24.9000000000001	27.7156780729229	25.3	2.0509103870836	25.4299999999998	22.2415132320748	25.4699999999998	0.490369180965899	27.6199999999999	54.6736794819935	25.46	0.895117697041314	25.0300000000002	20.2499877940454	25.3499999999999	2.24372361901715	25.8799999999997	21.2040990900277
24.72	-2852.16072319793	24.9	2364.27028129299	24.59	5.84251811301328	24.77	-264.589110860015	24.63	-323.224957091043	25.05	-300.036791334946	24.87	1.68476534406636	25.02	2201.111937203	25.0999999999999	-5.96506692409093	25.12	0.0512816590116927	24.8599999999999	-1.90858342898537	25.03	9.38011287996687	24.73	2.04034476803372	25.3900000000001	12.2395587579831	25.1900000000001	1.42569986098806	25.8399999999999	0.966429790992152	25.01	27.5503132339736	25.4100000000001	2.04237765706239	25.5300000000002	22.3201805730469	25.5699999999997	0.595831873965835	27.7200000000003	54.8127314599469	25.5599999999999	0.883045291061535	25.1399999999999	20.1031203720277	25.46	2.33751149403361	25.98	21.1920217079751
24.83	-2855.26269091292	25	2364.39495396405	24.69	5.66116455092924	24.87	-264.614199836956	24.73	-323.551589075009	25.21	-300.279416942999	24.9699999999999	1.45825029596836	25.12	2207.04396627991	25.2099999999999	-6.15739267902882	25.24	0.0288189080492884	24.96	-2.42412271506964	25.2	9.46954644291509	24.8299999999999	2.35596419804551	25.49	12.3260434099848	25.3100000000002	1.54282499204328	25.9400000000001	1.21945815999425	25.1100000000001	27.36642427692	25.51	1.9340542480677	25.6300000000001	22.3487662790376	25.6700000000001	0.75043402796382	27.8499999999999	54.9746085749803	25.6700000000001	0.913299376065879	25.2400000000002	19.9708979100706	25.5599999999999	2.3702807909558	26.0799999999999	21.1472510210342
24.93	-2858.20981899792	25.1	2364.50763531604	24.79	5.53297081398796	24.98	-264.672950950967	24.83	-323.873597464058	25.3199999999999	-300.506371095025	25.0699999999999	1.28281737704583	25.2800000000001	2212.95368784092	25.3099999999999	-6.3415712410233	25.34	-0.0151235959719997	25.0599999999999	-2.85620732199732	25.3400000000001	9.53556604599726	24.9300000000001	2.68382873696282	25.5999999999999	12.5171087630633	25.4100000000001	1.59640967501673	26.04	1.52599308898971	25.28	27.2139691729762	25.6200000000001	1.76472034002018	25.73	22.327270350047	25.7799999999997	0.971974490994398	27.9500000000003	55.1457286450159	25.77	0.985879952054347	25.3400000000001	19.8738504669791	25.6599999999999	2.31984461595403	26.1799999999998	21.0726518989759
25.03	-2861.20344204494	25.26	2364.602538795	24.89	5.42811897298634	25.15	-264.733902371972	24.94	-324.190982260006	25.42	-300.705952619978	25.17	1.1858825349691	25.39	2218.74473501396	25.42	-6.51760261007439	25.4400000000001	-0.0805458549848481	25.1600000000001	-3.20034090702848	25.4400000000001	9.54195468693797	25.03	3.02393838398984	25.7	12.7961559770711	25.51	1.60683525302829	26.21	1.91824362798343	25.3800000000001	27.109619261978	25.72	1.53437593098715	25.8400000000001	22.2502594780281	25.8800000000001	1.24247495000418	28.0500000000002	55.2907103069629	25.8699999999999	1.11021970906222	25.4500000000003	19.791447984062	25.7600000000002	2.2209308319816	26.2799999999997	21.0020060400211
25.13	-2864.04222546196	25.36	2364.68545095499	25	5.34660902894757	25.29	-264.801375191951	25.04	-324.467019040981	25.52	-300.878161515925	25.28	1.1947389210718	25.49	2224.82298657894	25.52	-6.69336632802242	25.5500000000001	-0.157531922013732	25.27	-3.46101981506308	25.5500000000002	9.5071224569665	25.1299999999999	3.4014490760228	25.8	13.1758302329672	25.6100000000001	1.57774261504073	26.3099999999999	2.36400072697052	25.48	27.0367032039758	25.8199999999999	1.31301951807927	25.9400000000001	22.0827713329754	25.98	1.49961311001334	28.2000000000003	55.4136841369655	25.98	1.272918735026	25.5500000000002	19.7578396720246	25.8699999999999	2.07353943699218	26.3999999999996	20.9485178670548
25.25	-2866.90366331698	25.46	2364.75637179603	25.15	5.28844098096215	25.39	-264.875369409992	25.15	-324.698390446997	25.63	-301.052246647032	25.38	1.26105857202674	25.59	2231.18844253497	25.62	-6.86098285200387	25.6500000000001	-0.256156778959848	25.3699999999999	-3.63373000004685	25.6500000000001	9.43106935790183	25.24	3.79120487696127	25.9000000000001	13.6240821840374	25.71	1.47973091895892	26.4100000000001	2.73558919900552	25.5900000000001	26.995221001016	25.9200000000001	1.11342002605852	26.04	21.8597682460313	26.0799999999999	1.74338896795234	28.3800000000001	55.4985701439819	26.0799999999999	1.47397702903618	25.6500000000001	19.784650856991	25.9700000000003	1.93025186501927	26.5	20.9053692490215
25.35	-2869.70341931999	25.57	2364.78953327298	25.25	5.2354079620045	25.49	-264.924325132938	25.25	-324.885096476009	25.73	-301.219241260014	25.49	1.38484148806128	25.6900000000001	2237.07396035695	25.7199999999999	-6.99655717107817	25.75	-0.366345444035687	25.47	-3.73212965405401	25.75	9.31858062892843	25.3399999999999	4.14506968900241	26.01	14.0290467969635	25.8100000000002	1.3319370359568	26.52	2.99046896100208	25.6900000000001	27.0404358399219	26.02	0.922808530049224	26.1399999999999	21.5990861739783	26.2399999999998	1.97362306096238	28.4900000000002	55.5453683289215	26.1799999999998	1.67179960408248	25.7600000000002	19.8436174259768	26.1399999999999	1.80360908393595	26.6099999999997	20.8725601839888
25.45	-2872.620173629	25.67	2364.801680141	25.35	5.19789628492617	25.6	-264.934671992023	25.35	-325.055098976009	25.83	-301.388970293942	25.5899999999999	1.50574744407095	25.7900000000001	2242.78905195399	25.8199999999999	-7.1161549600447	25.86	-0.48165111900289	25.5699999999999	-3.75621877799404	25.8500000000001	9.16075281497797	25.4400000000001	4.47119032298815	26.1100000000001	14.3907240729959	25.9100000000001	1.13436096796704	26.6199999999999	3.17118009604656	25.8	27.1473687320167	26.1200000000001	0.779965208039357	26.25	21.315934818972	26.3499999999999	2.19049485394862	28.6100000000001	55.5377026760198	26.3600000000001	1.87054832304057	25.8600000000001	19.9347393800053	26.25	1.68107012700602	26.71	20.85582041002
25.56	-2875.65392624401	25.77	2364.79281240008	25.46	5.14608801893246	25.7	-264.919980354989	25.45	-325.241223148055	25.93	-301.538031400924	25.6899999999999	1.60274162703899	25.9	2248.02420541698	25.92	-7.21977621901715	25.96	-0.547641741036387	25.6800000000001	-3.70599737198063	25.95	8.96648937100508	25.54	4.76956677903218	26.25	14.6897098450154	26.0200000000002	0.927765401002034	26.72	3.29207522702291	25.9000000000001	27.3160196790059	26.29	0.745822497037807	26.3600000000001	21.013030834979	26.4499999999998	2.35106383399852	28.7200000000003	55.4934504419862	26.46	2.06606132201159	25.96	20.0169565989654	26.3600000000001	1.5973628529764	26.8099999999999	20.861536215989
25.66	-2878.402007977	25.88	2364.77450315704	25.56	5.07998316493286	25.8	-264.88889240602	25.56	-325.463489881031	26.03	-301.666424581981	25.8	1.69685884998216	26	2253.18529952494	26.03	-7.30742094799552	26.0600000000001	-0.56927528498818	25.78	-3.59045812604109	26.0600000000002	8.77261048196942	25.6499999999999	5.04019905599762	26.3600000000001	14.9454082790044	26.1200000000001	0.701886365959581	26.8299999999999	3.25710771301146	26	27.5130460049695	26.3900000000001	0.785381150080866	26.46	20.6903742219993	26.5599999999999	2.48649115098942	28.8400000000001	55.4047927879537	26.5599999999999	2.2449386910921	26.1199999999999	20.0736302980431	26.46	1.59505053397879	26.9099999999999	20.8833213109756
25.77	-2880.95876269392	25.99	2364.74826911103	25.66	5.00345471198216	25.9	-264.834261110991	25.66	-325.715264450082	26.14	-301.775008021991	25.9	1.73977114900481	26.1	2258.21250651995	26.18	-7.35553967001579	26.2	-0.546551749948776	25.8799999999999	-3.38152304300365	26.2	8.56999406596515	25.75	5.23277528100152	26.46	15.0427870739804	26.22	0.466987832055565	26.9300000000001	3.13011514799655	26.1000000000001	27.7585154379949	26.49	0.898641167054848	26.5700000000002	20.4178896419762	26.6599999999999	2.59677680401182	28.9700000000003	55.2767103799852	26.6700000000001	2.35190764806248	26.2200000000003	20.1213992630755	26.5599999999999	1.64784245100691	27.0099999999998	20.925897169036
25.87	-2883.22984652802	26.09	2364.71259356404	25.76	4.92041293898637	26.01	-264.763233504027	25.77	-325.996546856004	26.3099999999999	-301.862923535964	26	1.73758925905076	26.21	2263.4893976649	26.3	-7.37192277904342	26.3000000000001	-0.459321169955729	25.98	-3.1490063080355	26.3000000000002	8.3677622039886	25.8599999999999	5.32491880198904	26.5599999999999	15.0377787459774	26.3200000000002	0.24220667296504	27.03	2.91109753197816	26.2	28.0323602499948	26.5999999999999	1.06006469400199	26.6700000000001	20.2135034500088	26.7599999999998	2.68192079397522	29.0999999999999	55.1092032169436	26.77	2.407765690009	26.3299999999999	20.1319993809648	26.6700000000001	1.75573860497025	27.1199999999999	20.992128655962
25.97	-2885.39393963697	26.19	2364.68422126904	25.87	4.85163046698744	26.14	-264.675809583991	25.87	-326.360183189081	26.42	-301.956520539989	26.15	1.72048329307017	26.3100000000001	2269.01597295898	26.4	-7.37263595101467	26.4000000000001	-0.258109457035971	26.0899999999999	-2.89488175906172	26.4000000000001	8.16591489797247	25.96	5.36952973197913	26.6700000000001	14.9303832930627	26.4300000000001	0.0397750519596229	27.21	2.69948765196659	26.3800000000001	28.3096014529747	26.7	1.32151811101267	26.7800000000002	20.0592892899749	26.8699999999999	2.74848099797964	29.2200000000003	54.9022712989427	26.8699999999999	2.4125128140895	26.4299999999998	20.1238626920031	26.77	1.89365706103217	27.2599999999998	21.0791509050523
26.1	-2887.35069094196	26.29	2364.66217132408	25.97	4.79710729700855	26.27	-264.586051593028	25.97	-326.753327356982	26.52	-302.067500207954	26.26	1.68845325106304	26.4200000000001	2274.17320858592	26.5	-7.35440648702479	26.51	0.00760930004162219	26.1900000000001	-2.6236457399591	26.5	8.0043371509646	26.0599999999999	5.33910259196091	26.77	14.7206007170553	26.5300000000002	-0.160688373966877	27.3099999999999	2.4809328849642	26.48	28.5751247209873	26.8	1.63113503901968	26.8800000000001	19.9579638160685	26.9699999999998	2.79025846691638	29.4099999999999	54.6764212159587	26.9700000000003	2.35782529500739	26.54	20.1175192549954	26.8800000000001	2.07787037004437	27.3999999999996	21.1869639150564
26.2	-2889.30143503899	26.4	2364.64065717598	26.07	4.76462669496414	26.38	-264.489638435975	26.12	-327.154003772989	26.62	-302.195862538952	26.36	1.68356875599329	26.52	2279.28484805	26.61	-7.3093548420502	26.61	0.332877129039844	26.3499999999999	-2.33080190605506	26.6100000000001	7.86461886991674	26.22	5.20848144606134	26.8800000000001	14.42018891305	26.6300000000001	-0.359183605041835	27.4200000000001	2.25543322801514	26.5900000000001	28.8456013900031	26.9100000000001	1.94410229505593	26.98	19.9637210059791	27.0699999999997	2.83841434895749	29.52	54.4164230680053	27.0799999999999	2.2092278470609	26.6399999999999	20.1129690700554	26.98	2.29210598001828	27.7399999999998	21.3143347090181
26.3	-2891.24617192795	26.5	2364.61967882406	26.18	4.74640539493976	26.48	-264.386570114993	26.25	-327.565529799017	26.73	-302.341607534004	26.4599999999999	1.74211065598229	26.62	2284.0271478459	26.7099999999999	-7.24536056009129	26.71	0.700628802064784	26.46	-2.01635025700853	26.71	7.74676005801211	26.3299999999999	5.00282223003978	26.98	14.0561983209864	26.74	-0.535182702947168	27.52	2.05706910901426	26.6900000000001	29.1210314619548	27.01	2.24765095299517	27.0799999999999	20.0415985290192	27.1700000000001	2.87511113094752	29.6199999999999	54.1655361610083	27.1799999999998	2.0011957560655	26.7400000000002	20.1434897099944	27.1399999999999	2.47170358102267	27.8499999999999	21.4453627360172
26.41	-2892.99621387102	26.61	2364.59620287303	26.28	4.75673998494131	26.58	-264.291140699015	26.35	-327.987905435066	26.83	-302.531244473016	26.5599999999999	1.82779810302236	26.73	2288.78367923699	26.8199999999999	-7.17800442907901	26.8200000000001	1.10078933596469	26.5599999999999	-1.73842062201857	26.8100000000002	7.66900487690236	26.4300000000001	4.7221249450331	27.0799999999999	13.684561457012	26.8400000000001	-0.696834846962702	27.6199999999999	1.92838060604572	26.79	29.361279476916	27.24	2.58048312798564	27.2200000000003	20.191596384052	27.29	2.90052827597265	29.73	53.9622732409271	27.3499999999999	1.7841062460775	26.8400000000001	20.2480432750463	27.27	2.60412220598027	27.9499999999998	21.5800479979862
26.51	-2894.65254438699	26.71	2364.56346186606	26.39	4.80368975797774	26.68	-264.199520965917	26.45	-328.421130682045	26.93	-302.736547703944	26.66	1.97080120904047	26.83	2293.51165541891	26.92	-7.10401374908542	26.9200000000001	1.53335873199012	26.6600000000001	-1.49503916497906	26.9100000000001	7.64392478595255	26.53	4.38363741500325	27.1800000000001	13.3157537719626	26.95	-0.835990858035984	27.72	1.82682763897901	26.9000000000001	29.5679024469564	27.3499999999999	2.86479925205185	27.3400000000001	20.3778618609931	27.4099999999999	2.91448632094671	29.8699999999999	53.8066343069659	27.4700000000003	1.55379745399387	26.9400000000001	20.387667664977	27.3699999999999	2.70190282094518	28.0599999999999	21.7155256250408
26.62	-2896.11417995798	26.81	2364.52822325907	26.49	4.88725471495854	26.79	-264.115540137027	26.56	-328.720834241039	27.03	-302.969218401927	26.76	2.1639890080678	26.9400000000001	2298.52058829897	27.02	-7.02666122003848	27.0200000000001	1.89938881203489	26.77	-1.2862058860037	27.01	7.65894832693448	26.6399999999999	4.01486511998428	27.3800000000001	12.9691794330711	27.0500000000002	-0.973032078945835	27.8199999999999	1.72370495999985	27.01	29.7393433589832	27.45	3.09078539100938	27.4400000000001	20.619626607072	27.52	2.90458736594701	30.0100000000002	53.6986193609437	27.5799999999999	1.3144312440545	27.0999999999999	20.5662106460522	27.4700000000003	2.76504542694056	28.1599999999999	21.8454093270566
26.72	-2897.58245517794	26.91	2364.484700498	26.59	5.00743485497424	26.89	-264.04623553799	26.66	-328.925695230055	27.13	-303.222825033004	26.87	2.3863266879971	27.0400000000001	2303.81047787898	27.17	-6.94594684205185	27.13	2.171739366986	26.8799999999999	-1.11865170606507	27.1100000000001	7.69566540691358	26.74	3.61580806099937	27.48	12.6254342729908	27.1900000000001	-1.10006266197615	27.9300000000001	1.58925539699339	27.1100000000001	29.9139951449661	27.55	3.26825547904264	27.54	20.8976589750591	27.6199999999999	2.85299389702232	30.1300000000001	53.6501778169622	27.6799999999998	1.06600761500886	27.2200000000003	20.8003110039954	27.5799999999999	2.72263532497163	28.27	21.9717244500544
26.82	-2899.07715286301	27.01	2364.44874757501	26.69	5.14866364198951	26.99	-263.99875420293	26.76	-329.03903101203	27.23	-303.496509411957	26.9699999999999	2.63781424803256	27.2	2308.73383714891	27.28	-6.86341054108652	27.25	2.37755060595646	26.98	-1.02045462097067	27.27	7.75297163499999	26.8399999999999	3.20225423399734	27.5799999999999	12.3386191710324	27.3000000000002	-1.22734657702495	28.03	1.4532361219608	27.27	30.0717900749987	27.6500000000001	3.39720951603795	27.6500000000001	21.1769966340398	27.7199999999998	2.77754342891967	30.2800000000002	53.7059410819438	27.7800000000002	0.907056870005363	27.3200000000002	21.0733299529693	27.6799999999998	2.6130421090329	28.3799999999997	22.0757527320075
26.92	-2900.692616882	27.18	2364.42188118599	26.8	5.32938668197858	27.14	-263.965949098974	26.87	-329.116604227011	27.34	-303.791129725028	27.0699999999999	2.84588999306834	27.3100000000001	2313.55739121398	27.38	-6.77126191999378	27.35	2.50674754602187	27.0799999999999	-0.963536636049867	27.3700000000001	7.82174492496779	26.95	2.79658029103302	27.6800000000001	12.1192095780316	27.4000000000001	-1.35488382295534	28.1400000000001	1.31564713296939	27.3800000000001	30.2327958779642	27.76	3.431055211081	27.75	21.4193604940647	27.8299999999999	2.67823595993377	30.4900000000002	53.8273964079963	27.8899999999999	0.807999279004434	27.4299999999998	21.3852674920645	27.7800000000002	2.45887528899402	28.48	22.1574941740528
27.03	-2902.428847235	27.28	2364.40410133309	26.9	5.52077205895785	27.24	-263.947820222938	26.97	-329.105568786076	27.4399999999999	-304.050234668011	27.18	2.9823881440052	27.4100000000001	2318.01441496998	27.48	-6.66950098002417	27.46	2.47303209403071	27.1800000000001	-0.943950077044065	27.48	7.90198528000019	27.05	2.37640958005159	27.79	11.9567300449717	27.5	-1.46637604098032	28.25	1.11959572495834	27.48	30.3970125539763	27.8600000000001	3.36979256201175	27.8600000000001	21.6426769110285	27.9299999999998	2.55455346893996	30.6100000000001	53.9740817229131	27.9900000000002	0.768834840073396	27.5300000000002	21.6415171299786	27.8899999999999	2.27267583204593	28.5799999999999	22.2336749610577
27.19	-2904.08387688592	27.38	2364.40894292605	27	5.68812814594821	27.34	-263.963384437943	27.11	-329.058770779056	27.55	-304.267392710017	27.28	3.07547447903289	27.52	2322.41442032591	27.5799999999999	-6.56467312501263	27.5600000000001	2.32587833795606	27.3499999999999	-0.972922210962679	27.5800000000002	7.96854978295869	27.21	1.99675306100744	27.8900000000001	11.875040164	27.6000000000001	-1.56419135294072	28.3499999999999	0.901816939972377	27.5800000000002	30.5830476739857	27.96	3.23935476103543	27.96	21.8469458829986	28.0299999999997	2.41269490493323	30.7200000000003	54.1459970260121	28.0900000000001	0.802280481025264	27.6300000000001	21.8587611630028	27.9900000000002	2.03817118597271	28.6899999999996	22.3042950919989
27.29	-2905.77183252003	27.49	2364.45377665507	27.17	5.82367167692155	27.45	-264.001283326024	27.26	-329.053568440031	27.65	-304.449035381936	27.38	3.10411418706735	27.62	2326.69788269391	27.68	-6.44264834204478	27.6700000000001	2.06528627802527	27.45	-1.03922577204685	27.6800000000001	8.01121195991072	27.3099999999999	1.64824279295317	27.99	11.8817862070273	27.71	-1.64596163699571	28.45	0.684693192965824	27.6900000000001	30.7691796459721	28.0699999999999	3.05936967708931	28.0599999999999	21.9937041180174	28.1399999999999	2.2526602670041	30.8200000000002	54.3542416419314	28.2000000000003	0.942811489039741	27.73	22.0369995889769	28.1399999999999	1.77163390401347	28.7999999999997	22.3642012559822
27.4	-2907.37858745194	27.59	2364.52123183108	27.27	5.93518591790598	27.55	-264.061516887978	27.36	-329.145724410068	27.75	-304.595162685018	27.48	3.04983298497064	27.72	2331.18854557893	27.79	-6.31755664301181	27.7700000000001	1.74553633405594	27.5599999999999	-1.14286075802283	27.79	8.04019828490254	27.4200000000001	1.34024671604038	28.0899999999999	11.9499177360467	27.8100000000002	-1.72195086304328	28.55	0.505356407984436	27.79	30.9554084690262	28.21	2.7964092799948	28.2200000000003	22.0625988820302	28.2599999999998	2.11012458498772	30.9400000000001	54.5716362560142	28.3499999999999	1.15595257705081	27.8400000000001	22.1813824250603	28.27	1.57241268300368	28.8999999999996	22.4336549470081
27.5	-2908.99848555102	27.69	2364.61282515108	27.37	6.0226708699247	27.65	-264.136938087972	27.46	-329.279476047986	27.85	-304.699543117977	27.5799999999999	2.9489117190451	27.8200000000001	2335.88640898097	27.89	-6.18160763406195	27.88	1.32980449996012	27.6600000000001	-1.24208311501661	27.8900000000001	8.0463866769378	27.52	1.0727648309512	28.26	12.0794347490119	27.9100000000001	-1.75243318903995	28.6600000000001	0.363806586051396	27.8900000000001	31.1203693729567	28.3499999999999	2.48390160004419	28.3499999999999	22.073982908978	28.3699999999999	1.99094824893109	31.0500000000002	54.680693300952	28.46	1.38254428509299	27.9400000000001	22.2529475720421	28.3800000000001	1.41789801193681	29	22.5293823500579
27.6	-2910.60458839399	27.8	2364.71627123001	27.47	6.01454369700605	27.75	-264.236890022971	27.57	-329.454823354013	27.95	-304.790402331946	27.6899999999999	2.80135038997287	27.9300000000001	2340.258022694	27.99	-6.02656759508591	27.98	0.854914782053129	27.76	-1.33886667799743	27.99	8.04707100996893	27.6199999999999	0.895195881980726	28.3600000000001	12.2732459390136	28.0200000000002	-1.74555779597085	28.76	0.282426142007353	27.99	31.262505348991	28.45	2.18793652800287	28.4500000000003	22.0334731250205	28.4699999999998	1.88927086696822	31.1700000000001	54.7584648160182	28.5599999999999	1.63114167503409	28.1100000000001	22.2906571269732	28.48	1.30808989297293	29.1099999999997	22.6346572810598
27.71	-2912.29787949794	27.9	2364.824802611	27.58	5.94549602692496	27.86	-264.357543470965	27.67	-329.752924421086	28.0599999999999	-304.86774032795	27.79	2.66348055697563	28.0300000000001	2344.56760563296	28.0899999999999	-5.8491638230862	28.08	0.370341267966978	27.8699999999999	-1.43321144798847	28.0900000000001	8.05482274199676	27.73	0.780034387048545	28.46	12.507491712995	28.1200000000001	-1.70132468304018	28.97	0.291515241997331	28.0900000000001	31.3833734060154	28.55	1.9183280010111	28.5500000000002	21.9218378830419	28.5799999999999	1.81129138991309	31.3400000000001	54.8049508009854	28.6599999999999	1.89318968500629	28.2200000000003	22.3278756810714	28.5799999999999	1.24298832395198	29.25	22.7494797400141
27.81	-2914.078358864	28	2364.93841929303	27.68	5.81552785797612	27.96	-264.47618159898	27.78	-330.13510013302	28.21	-304.944420169932	27.9	2.55310878196724	28.1900000000001	2348.55093888291	28.1899999999999	-5.64939631908601	28.2	-0.0891389149728639	27.97	-1.5026628900614	28.21	8.06964187097492	27.8299999999999	0.727280346950465	28.5599999999999	12.7821720710699	28.2800000000002	-1.61499760895367	29.1199999999999	0.376066221974725	28.2	31.4395303599895	28.6600000000001	1.66526208204232	28.6599999999999	21.7583088310676	28.6799999999998	1.77458090297478	31.4900000000002	54.820151254944	28.77	2.16868831307693	28.3299999999999	22.386392035969	28.6799999999998	1.3003853759983	29.3599999999997	22.8811505099884
27.91	-2915.71777312402	28.1	2365.02237990101	27.78	5.64635636601452	28.06	-264.592804405993	27.88	-330.601350489019	28.3099999999999	-305.041577822976	28	2.45242850201066	28.2900000000001	2352.7468514709	28.29	-5.45552510800462	28.3200000000001	-0.550665974969888	28.0799999999999	-1.53552878305163	28.3400000000001	8.11198135090763	27.9300000000001	0.755669644036061	28.6700000000001	13.0702365710249	28.3900000000001	-1.45499991094766	29.22	0.528704327962259	28.3700000000001	31.3895437119527	28.76	1.428738772006	28.7600000000002	21.542885967051	28.7799999999997	1.76130189197465	31.6399999999999	54.7544541069556	28.8699999999999	2.39747831403747	28.4299999999998	22.4444173890106	28.7800000000002	1.44191145193417	29.46	23.0368482480117
28.01	-2917.29016737099	28.2	2365.05763158902	27.89	5.4195359489313	28.22	-264.712925767981	27.99	-331.040150207059	28.42	-305.138077323022	28.15	2.39772056499987	28.39	2356.88861829294	28.4	-5.25604376605315	28.4200000000001	-1.01423991497995	28.1800000000001	-1.54350134903325	28.4400000000001	8.21170651295233	28.03	0.909472193029615	28.77	13.3820235359963	28.49	-1.25290825201319	29.3199999999999	0.749429560983117	28.47	31.2748459620025	28.8700000000001	1.31577083107004	28.8600000000001	21.3039653319811	28.8899999999999	1.77145435600323	31.77	54.6829620690232	28.9700000000003	2.60913941906438	28.5300000000002	22.5019517409919	28.8899999999999	1.62234753497614	29.5699999999997	23.2165729549934
28.11	-2918.72149650999	28.31	2365.063227203	27.99	5.15351220792581	28.33	-264.831031808967	28.12	-331.44113217304	28.52	-305.262144319954	28.26	2.4213945749807	28.5	2361.24296445394	28.5	-5.06245871599731	28.5300000000001	-1.40621272100816	28.28	-1.52855442502187	28.54	8.33895202595158	28.1399999999999	1.14441807795629	28.8800000000001	13.7280084139775	28.5900000000001	-1.01687180995214	29.4300000000001	1.03180704400074	28.5700000000002	31.0954371100252	28.97	1.28620155601311	28.9700000000003	21.0538563550244	28.9899999999998	1.79331751394329	31.8800000000001	54.6500093220175	29.0799999999999	2.80367162804396	28.6300000000001	22.6059521299931	28.9900000000002	1.84169362398734	29.6699999999996	23.3868722609714
28.22	-2920.11274406093	28.41	2365.03239928402	28.15	4.91766839797947	28.43	-264.921764372957	28.25	-331.814663502087	28.62	-305.415399569029	28.36	2.49528475103489	28.6	2365.80988995297	28.5999999999999	-4.87149725609015	28.63	-1.71894747802526	28.3799999999999	-1.48566371103698	28.6400000000001	8.50628934699671	28.24	1.43300182003259	28.98	14.0604720199917	28.6900000000001	-0.742016164963388	29.53	1.33750681902711	28.6800000000001	30.8328115850145	29.0699999999999	1.34003094808577	29.0700000000002	20.792559038	29.0999999999999	1.82662493693897	32	54.6444542429754	29.1799999999998	2.963964812011	28.73	22.73973626302	29.1399999999999	2.12309964103952	29.77	23.5506860040005
28.32	-2921.44074285193	28.51	2364.95494291898	28.26	4.72593842494007	28.53	-264.996481878029	28.35	-332.111850060983	28.73	-305.591411539012	28.4599999999999	2.61939109498144	28.7	2370.27604247999	28.7099999999999	-4.69277081799646	28.74	-1.96008110196999	28.48	-1.42605647101846	28.75	8.66237246691526	28.3399999999999	1.76098374595313	29.0799999999999	14.3794143509695	28.8000000000002	-0.430709436955112	29.6299999999999	1.64414647201738	28.78	30.5086909800139	29.21	1.44887356998424	29.2200000000003	20.5663985479987	29.25	1.871643054983	32.0999999999999	54.6662968309874	29.3400000000001	3.09391474308995	28.8400000000001	22.9033041380262	29.2600000000002	2.44341566497042	29.8799999999997	23.7050743450027
28.43	-2922.81961956701	28.61	2364.84822879504	28.36	4.56438838193662	28.64	-265.055184322023	28.45	-332.276929207978	28.83	-305.790180228996	28.5699999999999	2.75810047799041	28.8100000000001	2374.42633650994	28.8099999999999	-4.51214939107558	28.84	-2.12896404400453	28.5899999999999	-1.34973270701266	28.8500000000001	8.7969749089325	28.45	2.11899591499787	29.24	14.7056491799731	28.9000000000001	-0.0829516269504893	29.74	1.92930971297756	28.8800000000001	30.1230752950232	29.3199999999999	1.64615745109131	29.3499999999999	20.3957276220308	29.3699999999999	1.91053435298727	32.21	54.71553708594	29.4500000000003	3.1896256480195	28.9400000000001	23.053078154021	29.3699999999999	2.73269885803984	29.98	23.845676338965
28.53	-2924.24937420697	28.71	2364.71225691298	28.47	4.43301826794595	28.74	-265.097871706985	28.56	-332.365663586074	28.93	-305.969433706991	28.67	2.91565672398519	28.9100000000001	2378.26077204397	28.91	-4.32963297407696	28.9400000000001	-2.18877229895043	28.6900000000001	-1.28007686600995	28.95	8.91009667498111	28.55	2.50703832602994	29.3900000000001	15.0183627349634	29	0.238103943956958	29.8399999999999	2.1706141269533	28.98	29.758829528987	29.4200000000001	1.8984545620242	29.46	20.2601935229723	29.4699999999998	1.9357930049182	32.3699999999999	54.8711498289549	29.5599999999999	3.28067726104564	29.04	23.1803709540372	29.4700000000003	3.01355873102693	30.0799999999999	23.920844595068
28.63	-2925.581916581	28.82	2364.58513295906	28.57	4.35358230697602	28.84	-265.103345764942	28.66	-332.37805319402	29.04	-306.124361197931	28.77	3.0878160090424	29.01	2382.2572416949	29.02	-4.16823441105407	29.0400000000001	-2.17632987198613	28.79	-1.22329191299286	29.0600000000002	8.942007099904	28.6599999999999	2.83657114903235	29.49	15.3085920620697	29.1000000000001	0.534963573954883	29.9400000000001	2.39044213003581	29.0800000000002	29.4176126930097	29.52	2.12545149906873	29.5599999999999	20.1844151109754	29.5699999999997	1.95327940195966	32.4700000000003	55.0083514299331	29.6599999999999	3.33403441902647	29.1900000000001	23.2938698940188	29.5700000000002	3.2859952830222	30.1799999999998	23.9473052970425
28.73	-2926.90820620396	28.92	2364.47402270505	28.67	4.29138887295721	28.94	-265.081777012938	28.77	-332.324617245035	29.21	-306.259773476995	28.88	3.24354425299589	29.12	2386.15152654791	29.17	-4.02343512200787	29.21	-2.09163676299795	28.8999999999999	-1.17317488297886	29.1900000000001	8.83113369900457	28.76	3.08398676895649	29.5899999999999	15.600196755031	29.21	0.807627264066468	30.1199999999999	2.55689864195574	29.1800000000001	29.0977657759868	29.6200000000001	2.30857675808238	29.6599999999999	20.1954859099942	29.6799999999998	1.9629935429748	32.5900000000001	55.1382835159302	29.77	3.35825218598984	29.3000000000002	23.376892679039	29.6700000000001	3.55000851493514	30.29	23.9250584460251
28.84	-2928.137283561	29.02	2364.37176037703	28.77	4.24643796498003	29.05	-265.04452386996	28.88	-332.215570753078	29.3099999999999	-306.369239013975	28.98	3.36503489097595	29.24	2390.20784551792	29.29	-3.89975368602791	29.3200000000001	-1.92217704602626	29	-1.14095304104467	29.29	8.63904895697942	28.8699999999999	3.27289280005516	29.6900000000001	15.893176813961	29.3100000000002	1.03662041601638	30.22	2.65494212999329	29.29	28.8210103709616	29.73	2.4664018429803	29.7600000000002	20.2663123960747	29.7799999999997	1.96546828794908	32.71	55.2609460850135	29.8699999999999	3.35333056307263	29.4099999999999	23.4073996359712	29.7800000000002	3.75033484897358	30.3999999999996	23.8482243670433
28.94	-2929.38327533795	29.18	2364.29571666599	28.87	4.19086176793826	29.15	-264.998153559986	28.98	-332.050913719058	29.41	-306.443820172944	29.0799999999999	3.47009448705649	29.34	2393.99602755691	29.4	-3.78306009201879	29.4200000000001	-1.69574048300092	29.0999999999999	-1.14077730700046	29.4000000000001	8.35552639898651	28.97	3.39392130194938	29.8	16.1875322389733	29.4100000000001	1.19036636704095	30.3199999999999	2.69961412698194	29.3900000000001	28.6285515659301	29.8299999999999	2.61874517104843	29.8699999999999	20.4051758639707	29.8800000000001	1.95905819998643	32.8200000000002	55.378334353918	29.9700000000003	3.31147800898179	29.5100000000002	23.4071795690625	29.8800000000001	3.89593801799037	30.5	23.6818818519851
29.1	-2930.65871405997	29.28	2364.26741596006	28.98	4.09327727390973	29.25	-264.937152207949	29.11	-331.888284631077	29.51	-306.504652920012	29.26	3.55872304305649	29.45	2397.72724017598	29.5	-3.69310709299953	29.5200000000001	-1.41232707096606	29.25	-1.16095545604367	29.5	7.9768325359737	29.0799999999999	3.38459925706047	29.9000000000001	16.4460566770686	29.5200000000002	1.30044178001754	30.4200000000001	2.69091463303539	29.49	28.4789568629549	29.9300000000001	2.69202201309326	29.9700000000003	20.6040330090218	29.9899999999998	1.94540871598292	32.9500000000003	55.4538583579642	30.0799999999999	3.20821442801389	29.6100000000001	23.3762324760391	29.9900000000002	4.00942753196887	30.5999999999999	23.4609521089624
29.21	-2932.03764482303	29.38	2364.26780541501	29.08	3.98506748990712	29.35	-264.867033689939	29.22	-331.738050601075	29.61	-306.551737255973	29.36	3.61956460699275	29.5500000000001	2401.19031586391	29.5999999999999	-3.61838826506755	29.63	-1.0812208599873	29.3599999999999	-1.20148748897009	29.6100000000001	7.53283270000793	29.21	3.28919657897586	30	16.6643289389867	29.72	1.36684665403664	30.52	2.62934145803229	29.5900000000001	28.3722262619222	30.04	2.7263890700624	30.0700000000002	20.8505744010381	30.0899999999997	1.91777266900317	33.0500000000002	55.4836459870103	30.1799999999998	3.06801991405337	29.71	23.3319330650374	30.1399999999999	4.0604203879866	30.6999999999998	23.2021613220468
29.31	-2933.52006762598	29.48	2364.29688503199	29.25	3.8315407899745	29.45	-264.808139040952	29.33	-331.589844515065	29.72	-306.59469473494	29.4699999999999	3.65548748004585	29.65	2404.60397622792	29.6999999999999	-3.55890360901867	29.73	-0.710058766003385	29.46	-1.24996747399564	29.71	7.02352689097552	29.3099999999999	3.10771326996928	30.1100000000001	16.8375191029781	29.8300000000002	1.36746191003567	30.6199999999999	2.53084214102728	29.6900000000001	28.3050417380082	30.21	2.72184634206951	30.23	21.1448000410428	30.25	1.87641648801673	33.1599999999999	55.4899804919842	30.2800000000002	2.89944953408394	29.8200000000002	23.274030466041	30.2600000000002	4.02576666397181	30.7999999999997	22.9215607639617
29.42	-2934.92406344194	29.58	2364.34032326508	29.35	3.65651043898652	29.56	-264.767035485988	29.43	-331.464096405057	29.8199999999999	-306.645723688007	29.5699999999999	3.66649166403477	29.75	2408.01735465891	29.8	-3.52369028405519	29.83	-0.291203871938706	29.5599999999999	-1.30885410499104	29.8100000000002	6.57206007997502	29.4099999999999	2.88736455604521	30.26	16.9656271709755	29.9400000000001	1.31939402797343	30.73	2.39541668304355	29.79	28.2771758839999	30.3299999999999	2.7353552520708	30.3400000000001	21.4408041780416	30.3600000000001	1.82107374598672	33.3200000000002	55.4748570889387	30.3899999999999	2.68529780407789	29.9200000000001	23.2027755499757	30.3600000000001	3.92861628199626	30.8999999999996	22.6220902729892
29.52	-2936.33620989101	29.69	2364.40059165807	29.45	3.47391034290467	29.66	-264.737155799025	29.53	-331.362682116037	29.93	-306.69262578499	29.67	3.69517992498913	29.85	2411.64553668398	29.91	-3.52099462202204	29.9300000000001	0.119764303008196	29.6700000000001	-1.37568868797189	29.9200000000001	6.23069595292236	29.52	2.60994733605457	30.3700000000001	17.0278393710532	30.0400000000002	1.2226430070541	30.8299999999999	2.25314815099864	29.8900000000001	28.2888561080199	30.4300000000001	2.74709737902867	30.4500000000003	21.7303055179627	30.46	1.75174443995729	33.4900000000002	55.4253614959634	30.5100000000002	2.42946049502279	30.02	23.1399571169959	30.46	3.78689670799304	31.0099999999998	22.3037498479925
29.62	-2937.669929354	29.79	2364.47521866603	29.56	3.28374050297953	29.76	-264.718499980972	29.63	-331.283725801995	30.03	-306.78078967594	29.77	3.73730843796238	29.95	2415.48852230096	30.01	-3.54257029198379	30.0400000000001	0.550385718042889	29.77	-1.4387789990451	30.02	5.94717082299212	29.6199999999999	2.29366471103276	30.48	17.044969474	30.1900000000001	1.11557828302011	30.9400000000001	2.09809947796202	30	28.2986499109938	30.53	2.75707272498948	30.5500000000002	22.0133040589872	30.5699999999997	1.65911188696555	33.5999999999999	55.3414937139678	30.6100000000001	2.13193760703234	30.1599999999999	23.0815548850387	30.5700000000002	3.57022493903969	31.1099999999997	22.0363819020122
29.72	-2939.06218751499	29.9	2364.54515144703	29.66	3.14876693300903	29.86	-264.757059629005	29.74	-331.227227463046	30.14	-306.915026136949	29.88	3.79712102903795	30.2800000000001	2419.34269809394	30.17	-3.57691087208423	30.2	0.97312041305031	29.8699999999999	-1.47084001503117	30.1300000000001	5.7769053029233	29.72	1.98278659695461	30.5799999999999	16.9794855870578	30.2900000000002	1.00070615599179	31.04	1.93620773097791	30.1000000000001	28.2948430580063	30.6300000000001	2.80543799101451	30.6500000000001	22.2839390550007	30.6700000000001	1.55578364194753	33.71	55.2709853319584	30.71	1.84168933299134	30.2800000000002	23.0188814999792	30.6700000000001	3.30898397794499	31.25	21.8389775460537
29.83	-2940.42202486196	30	2364.56824134007	29.76	3.10673680598939	29.96	-264.84266422699	29.84	-331.220915268091	30.3	-307.090524391015	29.98	3.88035430000855	30.38	2422.989342459	30.28	-3.62860117900254	30.3200000000001	1.38796839098632	29.98	-1.47807470102634	30.23	5.78147187798095	29.8199999999999	1.69354773800023	30.6900000000001	16.8600772250329	30.4000000000001	0.875520326985679	31.21	1.78342045001045	30.2	28.2790945609577	30.74	2.89930412907324	30.7600000000002	22.5151169820492	30.7799999999997	1.44175970592642	33.8499999999999	55.2026947259492	30.8200000000002	1.5454059609965	30.3800000000001	22.9519369620448	30.77	3.0098074810212	31.3599999999997	21.6925456679746
29.93	-2941.84040090795	30.1	2364.55165411803	29.86	3.11990294994757	30.07	-264.975313774016	29.94	-331.254574202035	30.4	-307.307284438934	30.0799999999999	4.01180445396676	30.48	2426.42845539399	30.38	-3.69312263308075	30.4200000000001	1.75069269505457	30.0799999999999	-1.46048305600743	30.4300000000001	5.92542990591483	29.9200000000001	1.37676454698976	30.79	16.6867443890624	30.5	0.771727451024162	31.3099999999999	1.67669705899698	30.3700000000001	28.2514044179152	30.8399999999999	3.02009963604633	30.8600000000001	22.7339313630637	30.8800000000001	1.33311011290971	33.9500000000003	55.1257028289456	30.9200000000001	1.25639720306481	30.48	22.8812230110407	30.8800000000001	2.70480910398874	31.46	21.6000261069667
30.03	-2943.31731565296	30.27	2364.49538978206	29.96	3.20219927198195	30.23	-265.141873817925	30.04	-331.328204264082	30.51	-307.565162303035	30.25	4.16667528804737	30.58	2430.09372118195	30.49	-3.77047523500096	30.5300000000001	2.08908308604805	30.1800000000001	-1.41314769200562	30.53	6.13038385699838	30.03	1.07621609902253	30.8900000000001	16.4842960920168	30.6100000000001	0.698626603025332	31.4100000000001	1.60099602396713	30.48	28.2122274500125	30.95	3.12818767508816	30.9700000000003	22.9238196089909	30.98	1.23148030002085	34.0599999999999	55.0469382769734	31.02	0.993148611087236	30.5799999999999	22.7940320099833	30.9900000000002	2.38502511194838	31.5599999999999	21.5850296730196
30.19	-2944.74253444696	30.37	2364.39450523903	30.07	3.36900492391123	30.33	-265.37265156594	30.15	-331.438053764032	30.61	-307.839905296987	30.3499999999999	4.34496680304619	30.6900000000001	2433.77397231291	30.5899999999999	-3.84416632300599	30.63	2.40313956305727	30.3499999999999	-1.31498655196083	30.6400000000001	6.42188901190366	30.1299999999999	0.810105496952929	30.99	16.2691249180398	30.71	0.646918707957411	31.52	1.55631734503459	30.5800000000002	28.151508432984	31.05	3.22356824506187	31.0700000000002	23.0912304010644	31.0899999999997	1.1352248309322	34.23	55.0019753540028	31.1300000000001	0.780140283040964	30.6799999999998	22.70307159597	31.1399999999999	2.05045550694649	31.6699999999996	21.6126351580215
30.29	-2946.05313669695	30.48	2364.21401760299	30.18	3.58893689997331	30.44	-265.637339810951	30.26	-331.612002968996	30.71	-308.131513421927	30.4599999999999	4.54964972004746	30.7900000000001	2437.68037629695	30.6899999999999	-3.91426213604973	30.73	2.637782210968	30.45	-1.18708169202364	30.74	6.77439008893543	30.23	0.571059869002966	31.0899999999999	16.0456520550269	30.8100000000002	0.64166529796239	31.6199999999999	1.55453515696991	30.6900000000001	28.0793025899584	31.21	3.29478079504497	31.2200000000003	23.2297150570275	31.2599999999998	1.06955881892645	34.3899999999999	54.9908140619664	31.23	0.592892121062505	30.79	22.6387686869884	31.2800000000002	1.76849994898021	31.77	21.6828425619724
30.4	-2947.24912240201	30.58	2363.98890976102	30.28	3.86199519891761	30.54	-265.925768036027	30.36	-331.822171611066	30.8099999999999	-308.435175900968	30.5599999999999	4.77785573798428	30.89	2441.37548992296	30.8	-3.98069643608778	30.83	2.76892691704234	30.55	-1.03563608001878	30.8400000000001	7.18788708798002	30.4400000000001	0.340876114023558	31.24	15.8712565330461	30.9200000000001	0.697466551059733	31.72	1.61756734894425	30.79	27.9972689329497	31.3299999999999	3.35328587698314	31.3200000000002	23.3392735780171	31.3699999999999	1.05081872800383	34.4900000000002	55.0023127730128	31.3499999999999	0.431404125038171	30.8899999999999	22.6013741549878	31.3800000000001	1.532524784011	31.8699999999999	21.7576696660444
30.5	-2948.42145107896	30.68	2363.726347485	30.38	4.11268547895816	30.64	-266.209263991982	30.46	-332.05834467401	30.91	-308.727837599008	30.66	5.02958485799354	30.99	2445.07791194792	30.9	-3.96121491201029	30.9400000000001	2.82065779504137	30.6600000000001	-0.858289315033289	30.9400000000001	7.54366700994069	30.54	0.165301666015694	31.3499999999999	15.7707473680375	31.0200000000002	0.799722289002602	31.8299999999999	1.72349603303701	30.8900000000001	27.9317956219529	31.4300000000001	3.31878344309189	31.4299999999998	23.4328418100631	31.4699999999998	1.06266809291355	34.5999999999999	55.0143663289191	31.4700000000003	0.336885501042161	30.9900000000002	22.5906371300653	31.48	1.34253000999252	31.9699999999998	21.825806073025
30.6	-2949.53773822601	30.78	2363.45152956198	30.49	4.32500388194512	30.74	-266.49439490302	30.56	-332.318646313979	31.02	-309.021696847935	30.76	5.25524467298055	31.09	2448.56904361495	31.01	-3.84757123504187	31.0400000000001	2.7921227990646	30.76	-0.657500091051588	31.0500000000002	7.84172985595433	30.6399999999999	0.0421440220179647	31.45	15.7193155440609	31.1200000000001	0.948432513041553	31.9300000000001	1.8232429439422	30.99	27.8826552470264	31.53	3.21109191304458	31.5300000000002	23.5187010490563	31.5699999999997	1.10510691592935	34.71	55.0863823589225	31.5700000000002	0.294746467034201	31.1100000000001	22.6065576109704	31.5799999999999	1.19802035396788	32.0699999999997	21.8985621779666
30.7	-2950.68456146396	30.88	2363.16692753803	30.59	4.51495426591464	30.85	-266.781160769938	30.67	-332.569476386993	31.12	-309.268248278954	30.87	5.45069378006247	31.1900000000001	2451.84888492292	31.17	-3.64801173509477	31.21	2.65578197206651	30.8699999999999	-0.433268407050491	31.2	8.10820746892205	30.75	-0.0285968189928099	31.55	15.7169610610026	31.2800000000002	1.14755430206515	32.03	1.92274514995461	31.0900000000001	27.8498478089659	31.6400000000001	3.03021128604541	31.6300000000001	23.5968512939735	31.6799999999998	1.18757596294472	34.8299999999999	55.1827865789392	31.6700000000001	0.304987024037473	31.23	22.7136651450337	31.6900000000001	1.12937881795006	32.1799999999998	21.9410167760543
30.8	-2951.73607961101	30.99	2362.87254141303	30.69	4.65115362192137	30.95	-267.008947181921	30.77	-332.810834894076	31.23	-309.467491890928	30.9699999999999	5.62007358303163	31.34	2455.11034410799	31.27	-3.36253641103212	31.3100000000001	2.43917527302528	30.97	-0.227758383061882	31.3000000000002	8.29198928693131	30.8499999999999	-0.0395479860344494	31.6600000000001	15.769966516018	31.3900000000001	1.3745324259844	32.1900000000001	2.01606558300682	31.2	27.8534837539155	31.74	2.77614156402706	31.73	23.6543951820067	31.7799999999997	1.29746767993311	35.3000000000002	55.3035789889691	31.7800000000002	0.343127074984295	31.3299999999999	22.8728454590055	31.79	1.10622239901659	32.2799999999997	21.9671131810628
30.91	-2952.69229266694	31.09	2362.63833696	30.79	4.71948204790351	31.05	-267.155649113988	30.88	-332.98696129998	31.33	-309.608570882006	31.0699999999999	5.76051577900216	31.4400000000001	2458.57214277692	31.38	-2.91327705906497	31.4100000000001	2.14230270000826	31.0799999999999	-0.0410683120435351	31.4100000000001	8.3620666389379	30.95	0.0166633919889136	31.76	15.8496423960059	31.49	1.62936688502668	32.3	2.10320424298516	31.3100000000002	27.9197238329516	31.8399999999999	2.42989372009106	31.8400000000001	23.6854563330553	31.8800000000001	1.43478206393866	35.4700000000003	55.428649644	31.8800000000001	0.427211450983123	31.4299999999998	23.0840985540226	31.8899999999999	1.11528378602088	32.3899999999999	21.995842502065
31.01	-2953.60739375303	31.19	2362.49198451208	30.9	4.75768671594778	31.15	-267.243371589984	30.98	-333.097855604024	31.4399999999999	-309.702342055971	31.18	5.84867059603766	31.5400000000001	2462.23428092992	31.48	-2.37796941007673	31.51	1.78469067498099	31.1800000000001	0.126900101008687	31.51	8.34944819598604	31.05	0.207199859005414	31.8600000000001	15.9559887000569	31.5900000000001	1.89745750003567	32.4000000000001	2.10628862203066	31.4100000000001	28.0224072949977	31.95	2.03337788104818	31.9400000000001	23.6959111269925	31.9899999999998	1.56684618900726	35.6399999999999	55.5890275529691	31.98	0.543930441040175	31.54	23.3471735580224	31.9900000000002	1.16503143703994	32.4899999999998	22.0272047409935
31.11	-2954.42718974698	31.29	2362.40581373806	31	4.76576762491732	31.26	-267.278681835933	31.12	-333.10804181906	31.54	-309.736751057017	31.28	5.90933423802653	31.65	2465.65956104894	31.5799999999999	-1.75661346304423	31.61	1.39498100202218	31.3499999999999	0.252231262948044	31.6100000000001	8.28026580200003	31.22	0.446695768005156	31.96	16.0393873969724	31.6900000000001	2.15630398497524	32.5	2.05935545000102	31.51	28.1613067319313	32.05	1.63586877999933	32.04	23.694040858004	32.0899999999997	1.69213869992291	35.75	55.7599674659741	32.0900000000001	0.664104481984396	31.6399999999999	23.6407762299677	32.1300000000001	1.2469968919504	32.5999999999999	22.0838206889766
31.21	-2955.17533767895	31.39	2362.38229618107	31.15	4.77573248599583	31.37	-267.201706239916	31.23	-333.054871776994	31.65	-309.748094078941	31.38	5.94250670405927	31.75	2469.048445466	31.6899999999999	-1.13081336303367	31.72	0.973173679994943	31.45	0.313843115009149	31.72	8.14303761796964	31.3199999999999	0.734358211047947	32.0699999999999	16.0730103820015	31.8000000000002	2.41520541396767	32.6099999999999	1.96240472496356	31.6200000000001	28.3445650539988	32.21	1.23736641808136	32.1500000000001	23.6693614079968	32.25	1.81218094996893	35.8499999999999	55.8703208129145	32.1900000000001	0.787733571996796	31.75	23.9521989319655	32.2400000000002	1.361180153026	32.6999999999998	22.1986247720452
31.31	-2956.012008323	31.49	2362.39757923806	31.26	4.81120857000406	31.47	-267.042752004954	31.33	-332.904086813983	31.75	-309.736371121971	31.48	5.95647080001527	31.85	2472.20047184999	31.8	-0.500502873023834	31.8200000000001	0.530379282054128	31.5599999999999	0.33281771595739	31.8200000000002	7.96331892490798	31.4200000000001	1.06281431703792	32.1700000000001	16.083685761032	31.9000000000001	2.62905132501601	32.71	1.82842129004257	31.72	28.5621270400043	32.3199999999999	0.849331345989413	32.25	23.6283214590003	32.3600000000001	1.92528928198499	35.9900000000002	55.9200875929946	32.3600000000001	0.919552833011039	31.8499999999999	24.2032131189944	32.3499999999999	1.52963170603471	32.7999999999997	22.3386825659873
31.42	-2956.93720167901	31.6	2362.41668002106	31.37	4.84856860498439	31.57	-266.801819134002	31.43	-332.683567197023	31.85	-309.701582184971	31.5899999999999	5.95267295705071	31.96	2475.511306268	31.9	0.134251769964067	31.9200000000001	0.0906819200281461	31.6600000000001	0.309155066020139	31.9200000000001	7.74110972395192	31.53	1.43206408597507	32.27	16.0427240190302	32	2.79784171698338	32.8099999999999	1.63548725402052	31.8200000000002	28.8139926889244	32.4300000000001	0.460303010981988	32.3600000000001	23.5709210099913	32.4699999999998	2.01512723197084	36.1100000000001	55.9092678070101	32.46	1.05482714400296	31.9500000000003	24.393818789008	32.4499999999998	1.75898520603823	32.8999999999996	22.5229851799895
31.52	-2957.95091774494	31.7	2362.43959853005	31.47	4.92555976597941	31.67	-266.523117672932	31.53	-332.393312924978	31.95	-309.665440874028	31.6899999999999	5.92966674503259	32.0600000000001	2478.7623499609	32	0.617979103935795	32.0300000000001	-0.370002517001922	31.76	0.221594855020157	32.02	7.53842735400667	31.6299999999999	1.84210751797309	32.3700000000001	15.9253161400557	32.1100000000001	2.90837537897914	32.9200000000001	1.40552050595488	31.9200000000001	29.0478404989472	32.54	0.183557982040838	32.4700000000003	23.5089128210575	32.5699999999997	2.09803126392671	36.27	55.8622599439786	32.5599999999999	1.14420445800079	32.1100000000001	24.4900140630762	32.5599999999999	2.04924065496925	33.0099999999998	22.742832839981
31.62	-2958.94477028003	31.8	2362.41099410199	31.57	5.07715003300291	31.78	-266.177081215005	31.64	-332.033324000008	32.0599999999999	-309.639990695928	31.79	5.91224836500714	32.1900000000001	2482.1722016859	32.0999999999999	0.877321314987967	32.13	-0.794390423948244	31.8599999999999	0.0915939809829069	32.1200000000001	7.36934525900779	31.74	2.20160568903793	32.48	15.7736430620616	32.22	2.97385352098445	33.02	1.20659450601579	32.02	29.261758160942	32.6400000000001	-0.0103600569900664	32.5700000000002	23.438261457045	32.6700000000001	2.17400137694312	36.4000000000001	55.7746887139956	32.6700000000001	1.20227455499844	32.2400000000002	24.5258008210385	32.6599999999999	2.38346113394527	33.1099999999997	22.9869151489766
31.72	-2960.01600946499	31.91	2362.27203124304	31.67	5.28733555393046	31.88	-265.793276169006	31.74	-331.668173998082	32.21	-309.637440828965	31.89	5.88120912300383	32.2900000000001	2485.7408614439	32.27	0.985636218956643	32.24	-1.19891118504256	31.96	-0.0808475559779254	32.29	7.2197899959292	31.8399999999999	2.51872438002465	32.5799999999999	15.5877047860713	32.3300000000002	2.98101998896527	33.1299999999999	1.05763116403068	32.1300000000001	29.457657984949	32.7400000000002	-0.121451103950676	32.6700000000001	23.363002352994	32.77	2.25700417695407	36.5500000000002	55.6821284009175	32.77	1.22903743704228	32.3400000000001	24.4554494830709	32.7600000000002	2.82071379001536	33.2599999999998	23.2552321079993
31.83	-2961.13030570893	32.01	2362.08154544704	31.78	5.5561163259199	31.98	-265.402009738978	31.84	-331.304241317071	32.3099999999999	-309.657791270979	31.99	5.83240761307025	32.4	2489.24434903392	32.37	0.942923812999652	32.34	-1.56713541593945	32.0699999999999	-0.258175611065781	32.3900000000001	7.10289566200117	31.9400000000001	2.78609071995106	32.6800000000001	15.4211575230647	32.4300000000001	2.95149679402584	33.23	0.939708569035247	32.29	29.6254847479531	32.8400000000001	-0.140020976004962	32.77	23.2895841920708	32.8800000000001	2.33611576391013	36.6599999999999	55.5845790049716	32.8800000000001	1.22449310299544	32.4400000000001	24.3180743210587	32.8600000000001	3.30193147703994	33.3799999999997	23.481914867034
31.93	-2962.34009738396	32.17	2361.804553826	31.88	5.83623781199094	32.13	-265.042885047023	31.95	-330.969406227041	32.41	-309.721296623934	32.15	5.76584383702539	32.5	2492.50571999494	32.4699999999999	0.674450309929853	32.45	-1.89906311595678	32.1700000000001	-0.440291890981825	32.5	7.04967092895004	32.04	2.97323942095318	32.78	15.2740012740651	32.5400000000002	2.88528393696197	33.3299999999999	0.852826722962163	32.4100000000001	29.7293354880139	32.9499999999998	-0.035620094990918	32.8699999999999	23.1989727400332	32.98	2.4113361370155	36.7800000000002	55.5021504729893	32.98	1.1577187600551	32.54	24.113675335002	32.9700000000003	3.83374785099022	33.4899999999998	23.6469532560477
32.09	-2963.59119136594	32.27	2361.44767038604	31.98	6.14666414196563	32.23	-264.693797069981	32.05	-330.659746740025	32.51	-309.817100084956	32.26	5.67862493301163	32.61	2495.52497432592	32.5699999999999	0.257951439948556	32.5500000000001	-2.19013659398115	32.28	-0.627294690048075	32.6000000000001	7.02910712595894	32.1399999999999	3.03858391202994	32.8900000000001	15.1636079609716	32.6400000000001	2.78238141697784	33.4300000000001	0.885240079014693	32.51	29.7953709549574	33.0500000000002	0.149841410006957	32.98	23.0852916180311	33.0799999999999	2.47509113796696	36.9099999999999	55.4410295169419	33.0799999999999	1.05016696102211	32.6399999999999	23.8422525260376	33.0700000000002	4.37598694793451	33.5899999999997	23.7703574459829
32.2	-2964.937780779	32.37	2361.03856545901	32.08	6.46843118590823	32.34	-264.354745806941	32.23	-330.41073884408	32.61	-309.945201653932	32.36	5.54740080099236	32.71	2498.680970539	32.68	-0.306572798990601	32.6600000000001	-2.4334047160437	32.3799999999999	-0.776270210963048	32.7	7.04120425200472	32.3	3.0237107649782	32.99	15.0974146770295	32.74	2.66919165903801	33.54	1.00291190494772	32.6100000000001	29.8235911509437	33.1999999999998	0.357450914066249	33.0799999999999	22.948540824018	33.2399999999998	2.52890211697832	37.04	55.4065622799271	33.1799999999998	0.966694455087236	32.75	23.5779019810707	33.1799999999998	4.93711722504031	33.6999999999998	23.8408170409912
32.3	-2966.37986562098	32.47	2360.57723904401	32.2	6.78553508896584	32.44	-264.08486407297	32.34	-330.186906553081	32.72	-310.081514315925	32.4599999999999	5.39552154202738	32.8100000000001	2501.77324630295	32.78	-0.872406774988121	32.76	-2.62886748100755	32.49	-0.870746369059816	32.8000000000002	7.04539423895767	32.3999999999999	2.9449515379838	33.0899999999999	15.0871780809894	32.8500000000001	2.54478144302084	33.6400000000001	1.20584220303499	32.71	29.8178206959392	33.3099999999999	0.596902598999804	33.2200000000003	22.7967912329632	33.3699999999999	2.57124772201678	37.2000000000003	55.4234105069327	33.3600000000001	0.907301244069458	32.8499999999999	23.314531371966	33.3000000000002	5.51713868401293	33.7999999999997	23.8269224270198
32.41	-2967.77538390097	32.57	2360.18136212704	32.3	7.04144144299335	32.54	-263.901649965987	32.44	-330.001006662087	32.8199999999999	-310.23543586798	32.5699999999999	5.21884575300646	32.9200000000001	2505.00226394797	32.88	-1.43648231198767	32.86	-2.74366611904497	32.5899999999999	-0.92719525002849	32.9000000000001	7.0540982719649	32.5	2.77184094397853	33.26	15.1060700669632	32.95	2.43263921902326	33.74	1.45618715600904	32.8200000000002	29.7683173810128	33.4099999999999	0.858502282085283	33.3200000000002	22.6051322320018	33.4699999999998	2.58028015593936	37.3699999999999	55.4915741960258	33.48	0.8672522070583	32.9500000000003	23.0912549719733	33.4000000000001	5.99791703302799	33.8999999999996	23.761608031009
32.51	-2969.071897248	32.68	2359.88521904608	32.41	7.25977751494611	32.64	-263.787605387961	32.54	-329.849117185063	32.93	-310.39756851203	32.67	5.01770467997176	33.02	2508.01413455395	32.98	-2.00186758604559	32.96	-2.77780063095179	32.6900000000001	-0.945616852959574	33	7.06731634795688	32.6099999999999	2.53484427003059	33.3800000000001	15.1540906350647	33.0500000000002	2.31336906404067	33.8499999999999	1.78624659804427	32.9200000000001	29.6848234160052	33.52	1.14224996298162	33.4299999999998	22.3984744350219	33.5799999999999	2.53208879200884	37.4900000000002	55.6110533480023	33.5799999999999	0.851282464054748	33.1100000000001	22.9347187560052	33.5	6.34774476600342	34	23.6448738510262
32.61	-2970.26940566093	32.78	2359.65452546202	32.51	7.44054330698418	32.74	-263.720625314932	32.64	-329.735160108044	33.03	-310.557055445997	32.77	4.79354475305627	33.1900000000001	2510.96911787397	33.0899999999999	-2.49082686900692	33.0700000000001	-2.69567807902149	32.79	-0.894542066021131	33.1100000000001	7.05403979895891	32.71	2.23396151704947	33.49	15.2312397850665	33.2	2.20017218703106	33.95	2.16372069496629	33.02	29.5861017730203	33.6199999999999	1.36046120405808	33.5300000000002	22.1709414610132	33.6799999999998	2.45058425696243	37.5999999999999	55.7775594189707	33.6900000000001	0.952564090994201	33.2400000000002	22.8789246029919	33.6100000000001	6.59832938902127	34.1099999999997	23.5167402299794
32.71	-2971.456973969	32.88	2359.51695170809	32.61	7.54581056196457	32.85	-263.749475065993	32.75	-329.690960548987	33.13	-310.685027056934	32.88	4.54636597203262	33.2900000000001	2513.70695415494	33.1999999999999	-2.82844631908574	33.21	-2.56153320299291	32.8899999999999	-0.795427785988068	33.21	7.01469332000215	32.8099999999999	1.91310941897882	33.5899999999999	15.2877022250095	33.3100000000002	2.07984737801326	34.1099999999999	2.55457271703108	33.1200000000001	29.4740647630078	33.73	1.54259231999276	33.6300000000001	21.9156912970675	33.79	2.35530679799467	37.71	55.9117651489487	33.8000000000002	1.12083012004405	33.3400000000001	22.8898706350265	33.71	6.75813936004488	34.25	23.3787319820067
32.82	-2972.53735199092	32.98	2359.50267560906	32.72	7.54267213994808	32.95	-263.844588232018	32.85	-329.687420917026	33.23	-310.793526850944	32.98	4.32286853697406	33.4	2516.22764339697	33.3	-3.0880837530276	33.3100000000001	-2.35893661897535	33	-0.648274015020434	33.3200000000002	6.96335035195261	32.9099999999999	1.56412219905633	33.6900000000001	15.3385494020313	33.4100000000001	1.95239463698726	34.22	2.90908859301453	33.28	29.3468000759276	33.8299999999999	1.68864331203622	33.73	21.6286885059844	33.8899999999999	2.23381116393284	37.8200000000002	56.0245830789654	33.9000000000001	1.3560805510906	33.4500000000003	22.9553721919729	33.8099999999999	6.76670654695499	34.3599999999997	23.22932429297
32.92	-2973.60778990696	33.08	2359.55286167109	32.82	7.46403518201078	33.05	-264.005964813919	32.95	-329.718162815084	33.34	-310.882554829959	33.0799999999999	4.12483012701159	33.5	2518.71549838893	33.41	-3.2697391700367	33.4100000000001	-2.12006813603693	33.0999999999999	-0.486024921997341	33.4200000000001	6.92485326294445	33.02	1.18699985398507	33.79	15.3569532100164	33.51	1.80028447596214	34.3299999999999	3.2461902300156	33.4100000000001	29.204307712007	33.9299999999998	1.77922580803624	33.8400000000001	21.3099330879913	33.9899999999998	2.09702125494005	37.9500000000003	56.1317532379917	34	1.64891588406135	33.5500000000002	23.1020752499944	33.9099999999999	6.68309809600487	34.46	23.1014515890138
33.02	-2974.56341097802	33.19	2359.66750989508	32.92	7.33352695590384	33.16	-264.198608616994	33.12	-329.783186243048	33.4399999999999	-310.933315396028	33.18	3.95047306199103	33.6	2521.34746359195	33.51	-3.37954892609105	33.51	-1.84492775497347	33.25	-0.298569999017673	33.52	6.89920205093131	33.1299999999999	0.842672960970958	33.8900000000001	15.3626891669774	33.6100000000001	1.64291281896567	34.4300000000001	3.56587762803429	33.51	29.0586743129779	34.04	1.79802181207833	33.9400000000001	21.0092462700686	34.0899999999997	1.9449370699931	38.0599999999999	56.233275626937	34.0999999999999	2.02552379505505	33.6500000000001	23.3033338340647	34.02	6.50731400594395	34.5599999999999	23.0265309589868
33.19	-2975.43908691	33.29	2359.77805160599	33.02	7.11633545097357	33.26	-264.441718549961	33.23	-329.922160289016	33.54	-310.928982445034	33.28	3.80124377500124	33.71	2524.12353900593	33.61	-3.4159569950134	33.62	-1.53351547294278	33.3499999999999	-0.0960197550057273	33.6300000000001	6.90089485499357	33.25	0.525305903011031	34	15.3383853489686	33.72	1.4802796680442	34.53	3.80355112099551	33.6200000000001	28.9172976589498	34.1399999999999	1.76134932007699	34.0500000000002	20.7157506030171	34.25	1.84492010794202	38.1799999999998	56.3028535869989	34.2000000000003	2.46445172706444	33.7600000000002	23.5438720270622	34.1300000000001	6.30276928893636	34.6699999999996	22.9845522339929
33.29	-2976.199945997	33.39	2359.855829136	33.16	6.83142479499566	33.36	-264.716095705012	33.34	-330.103259836051	33.65	-310.886382082003	33.38	3.68902029003948	33.8100000000001	2526.7232051259	33.7099999999999	-3.38051940400419	33.72	-1.25701717001903	33.45	0.100168912013032	33.73	6.91543353798352	33.3499999999999	0.240734295971379	34.0999999999999	15.3014136809588	33.8200000000002	1.30067923305432	34.6400000000001	3.92841854500148	33.72	28.7801777490131	34.2400000000002	1.69866464807455	34.1500000000001	20.440323536036	34.3600000000001	1.77743012000064	38.3200000000002	56.3509623749496	34.3499999999999	2.8651657470391	33.8600000000001	23.783595621012	34.2400000000002	6.06806295797924	34.77	22.9755154119857
33.4	-2976.84598823798	33.5	2359.92950015407	33.27	6.4787949879701	33.47	-264.992173671999	33.44	-330.32648488404	33.75	-310.815534473022	33.49	3.59045250502277	33.9100000000001	2529.30725686997	33.8199999999999	-3.34659396503412	33.8200000000001	-1.03118326796903	33.5599999999999	0.263098184973387	33.8400000000001	6.9812618709193	33.45	-0.019207639979868	34.25	15.2819170540397	33.9300000000001	1.10504473195761	34.74	3.97127206304049	33.8200000000002	28.7009277830066	34.3400000000001	1.62195793905084	34.25	20.1789296320385	34.46	1.74246710798798	38.4200000000001	56.4151671039781	34.4500000000003	3.21826635399702	33.96	24.0285969450724	34.3400000000001	5.80459599996175	34.8799999999997	22.9963708700325
33.5	-2977.49648379101	33.6	2359.94022916702	33.37	6.12426031091218	33.57	-265.252454355959	33.54	-330.585650877083	33.85	-310.707041820024	33.5899999999999	3.50554042097428	34.02	2531.71489931992	33.92	-3.32383817806203	33.9300000000001	-0.856692728007147	33.6600000000001	0.409240150020196	33.9400000000001	7.08595867092754	33.55	-0.186205484965285	34.3700000000001	15.2996709870195	34.0300000000002	0.892442948043026	34.8399999999999	3.95466815700729	33.9300000000001	28.689289972931	34.4400000000001	1.54092338107148	34.3499999999999	19.9564795060496	34.5699999999997	1.75095496899758	38.54	56.4534679469944	34.5599999999999	3.53315304801072	34.1199999999999	24.2788759990162	34.4499999999998	5.57143556102346	34.98	23.0585255279721
33.6	-2978.20387102797	33.7	2359.82367312602	33.48	5.75197287992069	33.67	-265.506227886931	33.64	-330.884679800079	33.95	-310.570301919938	33.6899999999999	3.43072868497529	34.12	2534.12307693498	34.02	-3.30918386305257	34.0300000000001	-0.742934230970604	33.76	0.538594807039772	34.04	7.22952393994092	33.6499999999999	-0.290724527985731	34.47	15.3348999619993	34.1900000000001	0.701665730048262	34.95	3.84630699500121	34.03	28.7355221079224	34.5500000000002	1.45556097299959	34.46	19.8086498010071	34.6700000000001	1.82604613792137	38.7000000000003	56.4658649039984	34.6599999999999	3.809825828057	34.23	24.4658649160101	34.5500000000002	5.38448884401532	35.0799999999999	23.150572465056
33.7	-2978.96814994692	33.8	2359.61411636799	33.58	5.37778057798732	33.77	-265.753494267983	33.75	-331.219649668014	34.0599999999999	-310.405314774016	33.8	3.35454521996326	34.2900000000001	2536.52745743693	34.17	-3.30263102205208	34.2	-0.725500715020644	33.8599999999999	0.630941137956142	34.2	7.41195767500358	33.76	-0.332764766994842	34.5799999999999	15.3876039789793	34.3000000000002	0.534208500994282	35.1099999999999	3.67848840903662	34.1300000000001	28.8544197439933	34.6500000000001	1.39850670700525	34.5599999999999	19.7354405160013	34.77	1.94382998893161	38.9299999999998	56.4523579749903	34.7600000000002	3.94981767908575	34.3299999999999	24.6048396130618	34.6500000000001	5.21204834103628	35.25	23.2403560189596
33.81	-2979.71957713594	33.9	2359.31155889409	33.68	5.02064753300147	33.88	-265.955855675998	33.85	-331.526910245998	34.21	-310.243709250926	33.9	3.28846210300071	34.39	2539.08830057799	34.28	-3.30729170207178	34.3200000000001	-0.768799240972839	33.97	0.675853411962635	34.3000000000002	7.61621275000834	33.8599999999999	-0.300654971965741	34.6800000000001	15.4743727200639	34.4000000000001	0.388575838996985	35.22	3.451212400023	34.28	29.1015083919319	34.75	1.39144491504339	34.6599999999999	19.7586065539781	34.8699999999999	2.06522602491077	39.0500000000002	56.4501563609383	34.8699999999999	4.0033955680201	34.4299999999998	24.6958000880113	34.75	5.05411405299583	35.3899999999999	23.3263513759994
33.91	-2980.53261094094	34.01	2358.97331604008	33.78	4.71582179898178	33.98	-266.113312111997	33.95	-331.806655375999	34.3199999999999	-310.087508693982	34	3.20912923200467	34.49	2541.805606357	34.39	-3.32975522405832	34.4200000000001	-0.87282980996406	34.0699999999999	0.683757358956427	34.4000000000001	7.83034001699434	33.96	-0.156546012021863	34.78	15.580134738002	34.5	0.264767744056371	35.3199999999999	3.2296978689601	34.4000000000001	29.4212625399268	34.8600000000001	1.4126912650454	34.7600000000002	19.8781479130048	34.9699999999998	2.19023424597253	39.1599999999999	56.4220877199659	34.9700000000003	3.97055949599689	34.54	24.7603144019877	34.8600000000001	4.91348795503654	35.4899999999998	23.4100833499724
34.01	-2981.33279301703	34.17	2358.56932909405	33.88	4.4303962339427	34.14	-266.217655610944	34.12	-332.058691215025	34.42	-309.93671310398	34.16	3.13089622602547	34.59	2544.35778493792	34.49	-3.36343226808822	34.5300000000001	-1.01548025395459	34.1800000000001	0.671125067015055	34.51	8.04191829297451	34.0699999999999	0.0617129829834084	34.8800000000001	15.7048900319978	34.6100000000001	0.19561973999771	35.4300000000001	3.01031024196163	34.5	29.8136821890012	34.96	1.47193994200734	34.8699999999999	20.1546518520672	35.0699999999997	2.31809645993053	39.3400000000001	56.3629317929326	35.0799999999999	3.87010846009161	34.6399999999999	24.771736579055	34.96	4.77436974199463	35.5999999999999	23.4915519399692
34.13	-2982.17256173302	34.28	2358.12965676905	33.99	4.16437084095378	34.24	-266.294592234999	34.22	-332.283017766031	34.52	-309.80072027603	34.26	3.05554076101089	34.7	2546.900763792	34.5899999999999	-3.40525465605879	34.63	-1.18736189199353	34.3399999999999	0.629982926966477	34.6100000000001	8.25094757794886	34.21	0.323656724049215	34.99	15.8090875679591	34.71	0.161735903020599	35.53	2.79304952005077	34.6000000000001	30.2515145630196	35.0599999999999	1.6035986290035	34.9700000000003	20.5026204980641	35.1799999999998	2.44957085897113	39.4700000000003	56.2779492129266	35.1799999999998	3.67529496804764	34.7400000000002	24.7567125940122	35.0599999999999	4.65255971903389	35.6999999999998	23.5357978150432
34.23	-2983.08579358093	34.38	2357.68858340009	34.09	3.94944138292885	34.34	-266.297608328955	34.32	-332.472028880034	34.62	-309.732731611007	34.37	2.98306283696093	34.8000000000001	2549.27861544797	34.6899999999999	-3.44179828107372	34.74	-1.38847472396719	34.4400000000001	0.570441446939185	34.71	8.43339089396977	34.3099999999999	0.618505726038165	35.0999999999999	15.8768736580441	34.8100000000002	0.163116233011351	35.6400000000001	2.6232525819978	34.7	30.727361883919	35.1999999999998	1.79134932898251	35.0799999999999	20.9308844200677	35.29	2.54120656893519	39.5999999999999	56.1671399789248	35.2800000000002	3.41286651303108	34.8400000000001	24.7457942799656	35.1799999999998	4.51635037802589	35.8099999999999	23.5549664660084
34.33	-2984.10736026597	34.49	2357.31918470799	34.25	3.78794877497057	34.45	-266.24590280494	34.42	-332.657549673058	34.73	-309.715921000929	34.4699999999999	2.93640660606798	34.9100000000001	2551.65159965895	34.79	-3.47150711706945	34.84	-1.59207068895739	34.55	0.492500628979542	34.8200000000002	8.60374637795758	34.4200000000001	0.940424372970483	35.25	15.9241019890715	34.9200000000001	0.196769884041714	35.74	2.53171159101839	34.8100000000002	31.2412241519269	35.3099999999999	2.03519204308122	35.2200000000003	21.4285661660369	35.3899999999999	2.59376232497743	39.7000000000003	56.030504090927	35.4500000000003	3.13309006207874	34.9500000000003	24.7544573650202	35.3000000000002	4.36480958194352	35.9099999999999	23.5421372800602
34.44	-2985.23726178996	34.59	2356.99280302208	34.35	3.67755210390897	34.55	-266.13947566193	34.53	-332.839580148061	34.83	-309.75433513197	34.5699999999999	2.93169936105642	35.01	2553.991480268	34.9	-3.49438116506917	34.9400000000001	-1.78239936303726	34.6499999999999	0.417011934018774	34.9200000000001	8.7381157359232	34.52	1.28941266495985	35.3600000000001	15.9879421320284	35.0200000000002	0.277069676030806	35.8399999999999	2.48763438401056	34.9100000000001	31.6820503439885	35.4099999999999	2.29175810704874	35.3400000000001	21.9956657369949	35.5	2.60723812800734	39.8099999999999	55.841388978024	35.5500000000002	2.86807863403737	35.1100000000001	24.7672261200478	35.4000000000001	4.19653634196493	36.02	23.4988350699723
34.54	-2986.326581458	34.69	2356.70943834509	34.46	3.58024275692514	34.65	-265.978326899926	34.63	-333.017732619055	34.93	-309.847974004015	34.68	2.9528138089745	35.11	2556.45905219501	35.01	-3.49724178602173	35.0500000000001	-1.97521116797361	34.75	0.346112264992371	35.02	8.83649896900351	34.6199999999999	1.58977233797941	35.46	16.0486185690161	35.1200000000001	0.389642789059508	35.9400000000001	2.48375181195115	35.01	32.0249321159736	35.5100000000002	2.57913720702163	35.4400000000001	22.632183132032	35.5999999999999	2.58163397597855	39.9099999999999	55.6733148969215	35.6599999999999	2.60843272803868	35.2200000000003	24.7841005460714	35.5	4.01153065797644	36.1199999999999	23.4136529149964
34.65	-2987.444067468	34.79	2356.52920809798	34.56	3.5118686170108	34.76	-265.751557703993	34.73	-333.220148045029	35.03	-310.033212908024	34.78	3.00152762599737	35.23	2559.05431543999	35.17	-3.46510884708096	35.2	-2.15172874493419	34.8599999999999	0.277664719988024	35.1200000000001	8.88935723492068	34.72	1.82488829102567	35.5699999999999	16.1259068170239	35.22	0.515093298986358	36.0999999999999	2.53310092205083	35.1100000000001	32.2947778109892	35.6199999999999	2.87923965800019	35.54	23.2148969540731	35.6999999999998	2.51846625292274	40.0300000000002	55.5269543909844	35.7600000000002	2.35415234408265	35.3299999999999	24.8311641649934	35.6100000000001	3.84139313700871	36.25	23.2979977359946
34.75	-2988.52097162296	34.89	2356.49653033101	34.67	3.45658180094688	34.86	-265.486482818005	34.84	-333.418685468018	35.14	-310.273676552015	34.89	3.09208181101894	35.35	2561.46541505791	35.29	-3.41296248006984	35.3200000000001	-2.32079697002519	34.96	0.221779807020539	35.22	8.90622937595253	34.8199999999999	2.01137562703479	35.6700000000001	16.2198068769612	35.3300000000002	0.649717877990952	36.2	2.62264466698525	35.27	32.4841896519956	35.7199999999998	3.17574746304672	35.6500000000001	23.7458540859734	35.8099999999999	2.39895344691377	40.1500000000001	55.4023074599854	35.8600000000001	2.1587324720258	35.4299999999998	24.8931410619662	35.71	3.68379065400859	36.3699999999999	23.1692399030408
34.85	-2989.59216563003	35	2356.56698699506	34.77	3.41438230998392	34.96	-265.20230115193	34.94	-333.64517000507	35.3099999999999	-310.546063112952	34.99	3.21300428504401	35.45	2563.82490981196	35.39	-3.35099679398354	35.4200000000001	-2.47357096702672	35.0599999999999	0.165460506991622	35.3300000000002	8.88966438196803	34.9200000000001	2.14339872900382	35.78	16.4142671420677	35.4300000000001	0.795011952050118	36.3	2.75238304800496	35.3700000000001	32.5467680600013	35.8299999999999	3.45760185007293	35.75	24.2141770760327	35.9099999999999	2.2614173179818	40.29	55.2993741039245	35.9700000000003	2.04488662700442	35.5300000000002	24.9700312369896	35.8099999999999	3.54105633493873	36.48	23.0343000290532
34.96	-2990.60485197799	35.1	2356.71192042105	34.88	3.3754868449023	35.07	-264.943475012956	35.04	-333.848432468017	35.41	-310.848349247976	35.16	3.36429505000524	35.5500000000001	2566.00024093893	35.5	-3.27262246798909	35.5300000000001	-2.61005073696197	35.1600000000001	0.0982810879577301	35.4300000000001	8.85901910692155	35.03	2.15878722599427	35.8800000000001	16.6570465929681	35.5400000000002	0.950975517980623	36.4000000000001	2.87840053294985	35.48	32.5380385469316	35.9299999999998	3.74648715001058	35.8499999999999	24.5797033960571	36.0099999999998	2.11912370696155	40.4000000000001	55.2444141209207	36.0700000000002	1.98990129501908	35.6300000000001	25.0308832299879	35.9099999999999	3.41178919200047	36.5799999999999	22.8931781140318
35.09	-2991.63348901595	35.27	2356.94999728207	34.98	3.34499687801326	35.23	-264.718212366006	35.15	-334.028666698032	35.52	-311.180534955952	35.27	3.51369951704328	35.6600000000001	2568.15220335693	35.5999999999999	-3.18442882303316	35.6400000000001	-2.71503173200927	35.26	0.0202415490093699	35.53	8.81429355092678	35.1299999999999	2.09539025001959	35.98	16.9481452310265	35.6400000000001	1.08886293901378	36.51	3.0043316969568	35.5800000000002	32.4580011139233	36.0300000000002	4.04240336308703	35.96	24.7818457879703	36.1199999999999	1.97283080399302	40.5300000000002	55.2328409160054	36.1700000000001	1.98437697304144	35.73	25.0598586740125	36.02	3.35009182697377	36.6799999999998	22.7458741579767
35.2	-2992.67807674198	35.37	2357.25115886703	35.09	3.32291240795257	35.34	-264.518305246952	35.26	-334.185872695002	35.62	-311.542620238015	35.37	3.66398660901268	35.77	2570.28051882992	35.7099999999999	-3.08641585900205	35.74	-2.79790263300583	35.3599999999999	-0.0729319110632787	35.6400000000001	8.75548771500689	35.23	1.95320780096608	36.0799999999999	17.2643757050537	35.75	1.20646631296495	36.6099999999999	3.13017653797942	35.6800000000001	32.356472444917	36.1399999999999	4.30917111702911	36.0599999999999	24.8811915090528	36.25	1.82178041893621	40.6500000000001	55.2482000509826	36.27	2.0402811430813	35.8299999999999	25.0727959370352	36.1300000000001	3.34016393401271	36.7799999999997	22.6405836390313
35.3	-2993.60111876194	35.47	2357.61540517706	35.25	3.30259990801096	35.44	-264.398383142975	35.37	-334.263768547999	35.72	-311.853355448989	35.4699999999999	3.81238740499157	35.87	2572.54111483201	35.8099999999999	-3.02029397300885	35.84	-2.85866343995167	35.47	-0.204662043984172	35.74	8.7016792799659	35.3399999999999	1.76547008300076	36.24	17.6215917019817	35.8500000000001	1.30599354201877	36.71	3.22986096705336	35.78	32.2425784750067	36.25	4.55741597204451	36.23	24.8818343260382	36.3699999999999	1.6659725520185	40.7800000000002	55.2904915269892	36.3899999999999	2.13086630799353	35.9400000000001	25.0544191020481	36.25	3.38200551402679	36.8799999999997	22.5651610639943
35.4	-2994.42427591202	35.57	2357.95390011003	35.36	3.28171846297209	35.54	-264.402908360012	35.47	-334.211378909004	35.83	-312.121239649969	35.5699999999999	3.94742982700791	35.97	2574.93399136092	35.91	-2.97431303204121	35.9400000000001	-2.87962440199863	35.5699999999999	-0.351526099052535	35.8400000000001	8.66027595395735	35.4400000000001	1.5078558579944	36.3499999999999	18.0039395360154	35.95	1.38894004896883	36.8199999999999	3.29389618798359	35.8900000000001	32.1071932689847	36.3699999999999	4.77651236803922	36.3400000000001	24.7436117090274	36.48	1.55623606792688	40.8899999999999	55.3644682239565	36.4900000000002	2.25613247005185	36.04	24.9717752730021	36.3600000000001	3.48028282098767	36.98	22.533447660976
35.5	-2995.12588735695	35.67	2358.25525162807	35.46	3.26260898600594	35.65	-264.487418593944	35.58	-334.079679125011	35.93	-312.344249499006	35.68	4.05667008499222	36.08	2577.19403089095	36.02	-2.94847303598544	36.0500000000001	-2.83921922800801	35.6700000000001	-0.523949806961355	35.9400000000001	8.63581917599276	35.54	1.20468636396254	36.45	18.3069371710189	36.0600000000002	1.40682440701312	36.9200000000001	3.33177099696513	35.99	31.9787501319979	36.4699999999998	4.98814463605868	36.4400000000001	24.5066861880332	36.5799999999999	1.47930512900984	40.9900000000002	55.470130140975	36.5900000000001	2.37065259307201	36.1500000000001	24.8403401800488	36.4700000000003	3.67329815196626	37.0899999999997	22.5454434280437
35.61	-2995.78041144196	35.78	2358.53085176802	35.56	3.25547442196239	35.75	-264.634896047028	35.68	-333.868863037992	36.03	-312.505940200026	35.78	4.15623547098676	36.1900000000001	2579.4768826579	36.18	-2.91871295905821	36.2	-2.75901420798164	35.77	-0.704879166960382	36.04	8.62830894595845	35.6399999999999	0.893810733032296	36.55	18.4876217380179	36.2	1.37401943402438	37.02	3.34711996697479	36.1000000000001	31.8821574060166	36.5799999999999	5.17416650006908	36.54	24.1710577630556	36.6799999999998	1.43517973492635	41.0999999999999	55.5759568489975	36.7000000000003	2.45964666305554	36.2600000000002	24.6601138230744	36.5700000000002	3.92274921000535	37.25	22.6257914320058
35.71	-2996.39985624094	35.89	2358.76299424103	35.67	3.26952912496381	35.85	-264.864447500941	35.78	-333.585972570063	36.13	-312.569936460932	35.88	4.24612598703789	36.3100000000001	2581.62689742596	36.3099999999999	-2.900012933992	36.3200000000001	-2.63770421395293	35.8799999999999	-0.892177279979478	36.1900000000001	8.6192519869428	35.75	0.625939141059462	36.6500000000001	18.588956108033	36.3000000000002	1.29052513102579	37.1900000000001	3.35114176004936	36.2	31.7925067479337	36.6799999999998	5.35266764507014	36.6399999999999	23.7966214750713	36.7799999999997	1.42090788597216	41.2000000000003	55.6753426319574	36.8000000000002	2.5378946930914	36.3600000000001	24.4627729380227	36.6700000000001	4.17179002204193	37.3699999999999	22.749848606054
35.81	-2997.05296995296	35.99	2358.90726099501	35.77	3.29555873997833	35.95	-265.148758211922	35.88	-333.25914867703	36.3099999999999	-312.572613575981	35.99	4.32080379005129	36.4100000000001	2583.80000266595	36.41	-2.87739282907751	36.4200000000001	-2.46644436697352	35.98	-1.08584414397228	36.3000000000002	8.59910945791853	35.8499999999999	0.38445648601737	36.76	18.6109402779948	36.4100000000001	1.16075730397824	37.29	3.3568734210121	36.3100000000002	31.7097981589995	36.79	5.52364807003869	36.75	23.3813304399746	36.8899999999999	1.45527109691557	41.4099999999999	55.773040367967	36.9000000000001	2.57864919103667	36.4700000000003	24.2308403570632	36.77	4.42275371597134	37.4699999999998	22.9050420809926
35.91	-2997.73975257699	36.09	2359.00807008102	35.88	3.3171192409327	36.06	-265.487828177925	35.99	-332.888391357983	36.41	-312.530969663953	36.15	4.38395238302292	36.51	2585.99362944892	36.51	-2.82735237806264	36.5200000000001	-2.25407954599177	36.0799999999999	-1.23903425696881	36.4000000000001	8.56788135797615	35.95	0.169362766996528	36.8600000000001	18.4934229760074	36.51	0.950607344975651	37.4000000000001	3.36431495099987	36.45	31.5886875620208	36.8899999999999	5.66585665899311	36.8499999999999	22.9251846590159	36.9899999999998	1.51948785401146	41.5799999999999	55.8505546539436	37.0100000000002	2.56198067802416	36.5700000000002	23.9817932470032	36.8800000000001	4.67330716503511	37.5699999999997	23.0844512450403
36.02	-2998.41688243703	36.25	2359.06542149905	35.98	3.34165301592293	36.16	-265.775714991946	36.12	-332.575651309071	36.52	-312.428559931959	36.26	4.4318882630705	36.61	2588.34033653693	36.62	-2.7192412360364	36.62	-2.00060974896132	36.1900000000001	-1.33255671596544	36.5	8.51075227399178	36.0599999999999	0.0293004640070649	36.96	18.2886452190587	36.6200000000001	0.694183861014608	37.5	3.39244393603622	36.55	31.4562671650265	36.9900000000002	5.77923681908032	36.96	22.5085091919937	37.0999999999999	1.58702647695463	41.6799999999998	55.9078854889776	37.1100000000001	2.51060267203229	36.6700000000001	23.7311073390174	36.98	4.9234503679827	37.6699999999996	23.288076096037
36.12	-2999.16511580602	36.36	2359.11445174509	36.08	3.36405858990929	36.27	-266.029436449003	36.27	-332.356111407989	36.62	-312.281829174026	36.36	4.44948843698967	36.72	2590.840123931	36.7199999999999	-2.58370974802347	36.73	-1.73847374696834	36.3399999999999	-1.38560242396579	36.6000000000001	8.39969008700336	36.21	-0.00163534900821105	37.0699999999999	17.996607007035	36.72	0.40585967201423	37.5999999999999	3.46549608400437	36.6600000000001	31.312536968926	37.0999999999999	5.86384514303973	37.0599999999999	22.1285649380434	37.2399999999998	1.65569316095571	41.79	55.9390996990032	37.21	2.42451517306108	36.7800000000002	23.5192595509943	37.1399999999999	5.05553306402362	37.77	23.5159166350059
36.22	-2999.90369641102	36.46	2359.142808397	36.25	3.38433596391496	36.37	-266.248992547958	36.37	-332.194588776019	36.72	-312.090777389926	36.4599999999999	4.43398398601857	36.8200000000001	2593.18169315691	36.8199999999999	-2.43530548107174	36.83	-1.47836534802082	36.45	-1.39603447905756	36.71	8.26272691494978	36.3199999999999	0.0424602529847107	37.1700000000001	17.7032340769756	36.8200000000002	0.133649991994389	37.7	3.55923568895378	36.76	31.1362796519461	37.21	5.93777131598472	37.2200000000003	21.7880909970063	37.3699999999999	1.72768171091775	41.8899999999999	55.955391089924	37.3499999999999	2.33327821104012	36.8800000000001	23.3304115170085	37.25	5.11060092298976	37.8799999999997	23.7113387380532
36.33	-3000.70137245098	36.56	2359.15049145706	36.35	3.36761240498618	36.48	-266.407068544936	36.48	-332.11922436908	36.8199999999999	-311.898560185	36.5699999999999	4.38814382903274	36.9300000000001	2595.49503404696	36.92	-2.2472981700048	36.9400000000001	-1.22028455393774	36.55	-1.37120276406222	36.8100000000002	8.10186796991275	36.4200000000001	0.144972168982349	37.28	17.4164698599952	36.9200000000001	-0.124653082934856	37.8	3.68669979400238	36.8700000000001	30.9183692789929	37.3299999999999	5.95724435606826	37.3400000000001	21.5220678080641	37.4699999999998	1.80299212797763	42.02	55.9430171359736	37.4700000000003	2.23967582701334	36.9900000000002	23.1645632360369	37.3499999999999	5.08865394397162	37.98	23.8816903980705
36.43	-3001.53648308799	36.66	2359.12267261608	36.46	3.33033193896881	36.58	-266.46150815202	36.58	-332.161162206035	36.93	-311.696678497924	36.67	4.31196796705535	37.0300000000001	2597.65015676999	37.02	-2.03143794806238	37.0400000000001	-1.00605072100279	36.6499999999999	-1.33453003400064	36.9200000000001	7.9097055429429	36.52	0.324617762998969	37.4000000000001	17.1283709249792	37.0300000000002	-0.369049551977696	37.9100000000001	3.8259635190343	36.97	30.667931784933	37.4400000000001	5.93288981906426	37.4400000000001	21.3706578990696	37.5699999999997	1.88227285298126	42.1300000000001	55.9062146029419	37.5700000000002	2.14092398107368	37.1100000000001	23.0566690420346	37.46	4.98735899998337	38.0799999999999	23.9896263020682
36.53	-3002.47193498103	36.77	2359.07074391105	36.56	3.27249456597656	36.68	-266.456773674918	36.68	-332.269426941025	37.03	-311.485132328016	36.77	4.16683910998472	37.1900000000001	2599.90357055995	37.17	-1.78772481399392	37.2	-0.857230137967235	36.75	-1.28601628603064	37.02	7.69364734196643	36.6199999999999	0.557075797019024	37.5	16.8911782890291	37.2	-0.531322198980888	38.01	3.96753806899142	37.0800000000002	30.4391515859379	37.54	5.86470770701908	37.54	21.2936987400099	37.6799999999998	1.97878972494436	42.3000000000002	55.8449834919657	37.6700000000001	2.05973618903954	37.25	23.0313674860554	37.5599999999999	4.7548560969517	38.1799999999998	24.0351464510695
36.63	-3003.50772813192	36.87	2358.98331330509	36.66	3.18899881290236	36.79	-266.426900705028	36.79	-332.444018572005	37.13	-311.296811265947	36.87	3.98400754397699	37.2900000000001	2602.09962617898	37.28	-1.59200702501039	37.3000000000001	-0.752256516989291	36.8599999999999	-1.26404332297625	37.1300000000001	7.4536933680065	36.73	0.842346270019334	37.5999999999999	16.7330774330594	37.3000000000002	-0.565663711995512	38.1199999999999	4.11142344501059	37.1800000000001	30.2357197030005	37.6500000000001	5.75281120302407	37.6399999999999	21.2911903330451	37.7799999999997	2.09254274295745	42.4099999999999	55.7464342259664	37.7800000000002	1.98482491202867	37.3600000000001	23.0640200180687	37.6599999999999	4.42944753103802	38.2799999999997	23.9936077790617
36.74	-3004.48234999601	36.97	2358.83567595602	36.76	3.09313438697245	36.89	-266.371889239963	36.89	-332.614571344038	37.3099999999999	-311.129996562954	36.98	3.76347327005533	37.39	2604.39397286495	37.39	-1.42973701599658	37.4100000000001	-0.712517476017638	36.96	-1.29938378199768	37.23	7.25745190800353	36.8299999999999	1.1122390340006	37.71	16.6111054869589	37.4000000000001	-0.51788140399367	38.24	4.20914823200746	37.3100000000002	30.0539451139912	37.75	5.56405488305245	37.7400000000002	21.405638196029	37.8899999999999	2.22791952296575	42.5100000000002	55.6164999799194	37.8800000000001	1.90141013206357	37.46	23.138788268966	37.7600000000002	4.09322463997341	38.48	23.8896533520574
36.84	-3005.39580057296	37.08	2358.56858550699	36.86	2.99411564196816	36.99	-266.294045298991	36.99	-332.761253928993	37.41	-310.986406968027	37.0799999999999	3.51930211297713	37.5	2606.78661061797	37.49	-1.30091478604299	37.51	-0.770987496935049	37.0599999999999	-1.36126502604839	37.3400000000001	7.0933789099854	36.9300000000001	1.36115021496153	37.8099999999999	16.5252624510686	37.51	-0.390183176023129	38.3499999999999	4.22929875401223	37.4300000000001	29.8938278209562	37.8499999999999	5.33158417101731	37.8400000000001	21.6000150099944	37.9899999999998	2.41761585698441	42.6199999999999	55.4504278729837	37.98	1.80949185107693	37.5599999999999	23.2652948930081	37.8699999999999	3.74618742398525	38.5899999999997	23.707554454063
36.94	-3006.28932568702	37.18	2358.24128831598	36.97	2.92483062992233	37.13	-266.191062863982	37.14	-332.903897654091	37.51	-310.886941492981	37.24	3.24781057304335	37.6	2609.1415102419	37.5899999999999	-1.20504491303564	37.61	-0.894692097972438	37.1600000000001	-1.4731098079892	37.4400000000001	6.96147437599848	37.03	1.5946836870171	37.9200000000001	16.4596614640686	37.6100000000001	-0.180528232931465	38.45	4.20328868597153	37.53	29.782556300006	37.96	5.06602462701267	37.9500000000003	21.88087192701	38.0899999999997	2.62893595299829	42.73	55.2804558369644	38.0799999999999	1.70350199005043	37.6599999999999	23.4260627260028	37.9700000000003	3.37477818402476	38.6899999999996	23.4777357819667
37.1	-3007.14334035092	37.29	2357.853784383	37.07	2.88527934992544	37.24	-266.124422037024	37.25	-333.014454542081	37.61	-310.848044935028	37.3399999999999	2.95268215097622	37.7	2611.33472126801	37.6999999999999	-1.17277774302238	37.72	-1.08363127901612	37.26	-1.60308016199906	37.5500000000002	6.86914601192257	37.1299999999999	1.78851821101489	38.02	16.3995251369897	37.71	0.0769748160109884	38.55	4.12162923498727	37.6400000000001	29.6930383449308	38.0599999999999	4.78699998802767	38.0500000000002	22.2080464189958	38.25	2.8612460559998	42.8299999999999	55.0936942950102	38.1799999999998	1.55737299007797	37.77	23.6210917649942	38.1500000000001	2.99255461902703	38.79	23.2001973370188
37.2	-3007.90320579199	37.39	2357.38232925007	37.17	2.89796586298507	37.34	-266.097806408993	37.35	-333.057741712992	37.72	-310.85327249798	37.4399999999999	2.69641741897431	37.8100000000001	2613.36624369596	37.8	-1.17346292904585	37.8200000000001	-1.31564243304183	37.3699999999999	-1.73198518700701	37.6500000000001	6.87130788901413	37.3	1.88038093699561	38.1200000000001	16.3596308580054	37.8100000000002	0.382325972054787	38.6500000000001	3.97329543204705	37.74	29.625273954025	38.1999999999998	4.49445366405143	38.1500000000001	22.5842775849969	38.4200000000001	3.11673997293838	42.96	54.9030328229492	38.3400000000001	1.39717241006565	37.8699999999999	23.8011049079887	38.2800000000002	2.72532552696703	38.8999999999996	22.8737072060312
37.31	-3008.64967828193	37.49	2356.87439762899	37.28	2.94038610797998	37.44	-266.111215981027	37.45	-333.068942047021	37.8199999999999	-310.902624181949	37.55	2.49031328405636	37.9100000000001	2615.521273627	37.9	-1.17800534007984	37.9200000000001	-1.5800317510184	37.47	-1.85982488403624	37.75	6.93992788797004	37.3999999999999	1.90436693799256	38.26	16.3226982169817	37.9200000000001	0.643910613007392	38.76	3.78252298401094	37.8400000000001	29.5718810859853	38.3299999999999	4.18838565508395	38.2600000000002	23.0068263250587	38.52	3.39322389800145	43.0599999999999	54.7268388339717	38.4700000000003	1.25369036504708	37.98	23.9582476419855	38.3800000000001	2.53204523903605	39	22.5302564469985
37.41	-3009.38275781994	37.59	2356.32998952201	37.38	3.03819846396891	37.54	-266.164650751989	37.56	-333.048055542008	37.93	-311.028935557943	37.65	2.32307283897626	38.02	2617.66982122992	38	-1.17415942099797	38.0200000000001	-1.87679923101314	37.5699999999999	-1.92505398001686	37.8600000000001	7.0519179070061	37.5	1.86047621400576	38.47	16.2807837830314	38.0200000000002	0.829660926001452	38.8599999999999	3.54931189099261	37.9400000000001	29.5238300769824	38.4400000000001	3.93508680906507	38.4500000000003	23.4081891520646	38.6300000000001	3.69069782993847	43.1599999999999	54.578854852025	38.5700000000002	1.12414281602469	38.1100000000001	24.100374479076	38.48	2.41271375500673	39.1099999999997	22.1624970680523
37.51	-3010.10244440602	37.69	2355.86759764499	37.48	3.18555818591904	37.65	-266.253498686979	37.66	-333.057672224982	38.03	-311.202808552025	37.75	2.19469608498457	38.12	2619.94187633695	38.11	-1.17417072499393	38.12	-2.13999591198899	37.6800000000001	-1.87664360998951	37.96	7.20727794498544	37.5999999999999	1.75991651406093	38.5699999999999	16.2418309870418	38.1200000000001	0.971644725041187	38.96	3.33648950402221	38.05	29.4901505930056	38.54	3.75412427501942	38.5599999999999	23.7818149109899	38.73	3.92987059001371	43.3299999999999	54.4500912329795	38.6700000000001	1.01131380301922	38.25	24.2177782430417	38.5799999999999	2.36733107601594	39.2599999999998	21.8312784650152
37.62	-3010.75236389295	37.8	2355.48722199906	37.58	3.38246527292085	37.75	-266.398461172003	37.76	-333.074864726086	38.13	-311.424243162946	37.8499999999999	2.10559432105129	38.22	2622.089538007	38.29	-1.1780392540004	38.23	-2.35833166493649	37.78	-1.76562263902724	38.0700000000002	7.43288995590774	37.7	1.57451006202791	38.6700000000001	16.205839830036	38.22	1.03575340006046	39.1099999999999	3.15726656197057	38.1500000000001	29.4437504229563	38.6500000000001	3.62593090505925	38.6599999999999	24.1277036039946	38.8399999999997	4.12464176997673	43.4500000000003	54.3405479759258	38.77	0.915203325007496	38.3499999999999	24.2858203810101	38.6799999999998	2.46947342895965	39.3599999999997	21.5353687250399
37.72	-3011.30639878193	37.9	2355.22398487706	37.69	3.62891972497437	37.86	-266.561819025014	37.87	-333.107372005088	38.24	-311.69581116103	37.9599999999999	2.02451726204345	38.4	2624.24235310596	38.4	-1.12433130004774	38.36	-2.54309662000196	37.8799999999999	-1.5728001660591	38.2	7.70187198497752	37.8099999999999	1.33243463301369	38.77	16.2280475460648	38.3400000000001	0.99312207805724	39.21	2.99843232699004	38.27	29.3835158869342	38.75	3.54775002904262	38.7600000000002	24.4103605309647	38.9400000000001	4.27501136994124	43.5799999999999	54.294371644005	38.8800000000001	0.933516627014797	38.4500000000003	24.3291394459675	38.7800000000002	2.67267998196985	39.4699999999998	21.2759997619969
37.82	-3011.84530534499	38	2355.05511640702	37.79	3.87991342199712	37.96	-266.743572246924	37.97	-333.190376938092	38.36	-312.019231292993	38.0599999999999	1.95146490796105	38.5	2626.27077476793	38.5	-1.02759443109335	38.46	-2.683596964971	37.99	-1.31539897301991	38.3200000000002	7.93272405394418	37.9099999999999	1.06778530198426	38.8800000000001	16.2827716790162	38.4400000000001	0.889558069957275	39.3099999999999	2.88422250503118	38.3900000000001	29.3131380039995	38.8600000000001	3.5527270709963	38.8699999999999	24.5900192710451	39.04	4.38724835396442	43.6900000000001	54.2931948249361	38.98	1.02068357898588	38.5599999999999	24.3477354370043	38.8899999999999	2.93590506601049	39.5699999999997	21.0531715749767
37.92	-3012.44662669296	38.1	2355.005977887	37.89	4.14604564195997	38.06	-266.950566140963	38.11	-333.34371085607	38.47	-312.392784812005	38.16	1.8638434460172	38.61	2628.17480299293	38.5999999999999	-0.887828645090849	38.5600000000001	-2.75095051995322	38.0899999999999	-1.02419169502355	38.4200000000001	8.1369902119377	38.01	0.819480647010096	38.98	16.3646133920565	38.5400000000002	0.725061377011116	39.4100000000001	2.83407991400964	38.49	29.2326167749479	38.96	3.60771660803039	38.9700000000003	24.7037071450222	39.1399999999999	4.42865692696159	43.79	54.3370175199698	39.0799999999999	1.17670417898808	38.6599999999999	24.3650873679826	38.9900000000002	3.27727492299346	39.6699999999996	20.9077086010439
38.02	-3013.06911700397	38.27	2355.01732295904	37.99	4.40027308093249	38.17	-267.185106725947	38.34	-333.54754242805	38.5699999999999	-312.757675567013	38.28	1.72713038898564	38.71	2630.06728077198	38.7099999999999	-0.729525053088764	38.6700000000001	-2.7781317650124	38.26	-0.699178332070005	38.53	8.31467046100443	38.1199999999999	0.581916792953052	39.0799999999999	16.4815161180059	38.6500000000001	0.563767623020794	39.51	2.8165908779556	38.6000000000001	29.1600115289157	39.0599999999999	3.71271863798484	39.0700000000002	24.73832184603	39.25	4.43193288299426	43.8899999999999	54.4269790599401	39.1900000000001	1.39982800806138	38.7600000000002	24.3734252489958	39.1399999999999	3.71034725094432	39.7799999999997	20.8091861439925
38.13	-3013.75402209999	38.38	2355.089151622	38.09	4.64259573891468	38.29	-267.447194000965	38.44	-333.763755877044	38.67	-313.132920123962	38.38	1.57584822397894	38.8200000000001	2632.0721585779	38.8099999999999	-0.536447859076361	38.7700000000001	-2.76514070003486	38.3799999999999	-0.442416616010632	38.6300000000001	8.46576480091699	38.22	0.355093740040502	39.25	16.6482572450377	38.75	0.422619245000533	39.6199999999999	2.83175539698277	38.7	29.097899601993	39.1999999999998	3.82589878904582	39.2200000000003	24.6583686749773	39.3600000000001	4.424875407949	43.9900000000002	54.5759690229488	39.3499999999999	1.71612262408871	38.8699999999999	24.3727490800438	39.25	4.22156435104171	39.8799999999997	20.7576042020037
38.29	-3014.44910698592	38.48	2355.221463877	38.2	4.84045041798709	38.39	-267.69542519196	38.54	-333.98461224408	38.77	-313.499501917022	38.48	1.37874666506832	38.9200000000001	2634.18943640897	38.92	-0.324832859064372	38.87	-2.73455758201635	38.49	-0.301901964007811	38.73	8.4945855139722	38.3199999999999	0.19536704201073	39.3499999999999	16.8500593830458	38.8500000000001	0.28467380695929	39.72	2.8411811370006	38.8100000000002	29.043703657976	39.3000000000002	3.94995714009383	39.3200000000002	24.4993423290225	39.46	4.41594727294614	44.0900000000001	54.7710978310079	39.4500000000003	2.09952046805029	38.9700000000003	24.3789247859922	39.3499999999999	4.71800455693483	39.98	20.7554266009993
38.4	-3015.23191477202	38.58	2355.31013008006	38.3	5.01634117995309	38.5	-267.938951622	38.64	-334.210111530069	38.87	-313.857420948011	38.5899999999999	1.15815577805733	39.0300000000001	2636.160020533	39.02	-0.130282224063194	38.98	-2.69047470794703	38.5899999999999	-0.229638960036027	38.8400000000001	8.44305641192022	38.4300000000001	0.13605140202344	39.46	17.0301587820632	38.96	0.195738620050179	39.8299999999999	2.84486809698592	38.9100000000001	29.001114716948	39.4000000000001	4.08489368999199	39.4200000000001	24.2612428110078	39.5599999999999	4.39668570697904	44.2000000000003	54.9756306619429	39.5599999999999	2.45888127903982	39.1199999999999	24.3998068790461	39.4499999999998	5.21779411099033	40.0799999999999	20.8204010709778
38.5	-3016.02490234893	38.69	2355.38903529107	38.4	5.17026802390319	38.6	-268.168621968925	38.74	-334.416822235085	38.97	-314.169143442996	38.6899999999999	0.925372470987895	39.1900000000001	2638.09071458195	39.17	0.0349584929608682	39.08	-2.62879978004094	38.7	-0.256400237958587	38.9400000000001	8.32272154696057	38.53	0.143832117032616	39.5599999999999	17.1939542769906	39.0600000000002	0.167872943052316	39.9300000000001	2.85478713601606	39.01	28.9691274929282	39.5	4.19756301505458	39.52	23.9745462860128	39.6599999999999	4.36709070993402	44.3000000000002	55.2044493720132	39.6599999999999	2.78967059500701	39.23	24.4275408480235	39.5500000000002	5.70280677197843	40.2599999999998	20.934779882964
38.6	-3016.82806971598	38.79	2355.39893314899	38.5	5.28103239196298	38.7	-268.386742250982	38.84	-334.561985663072	39.08	-314.464067476933	38.79	0.680396743064193	39.2900000000001	2639.87471492396	39.27	0.18313484497412	39.2	-2.58250727904397	38.8	-0.390591399991536	39.04	8.16249101092126	38.6399999999999	0.213105312013795	39.6600000000001	17.3414458689649	39.1900000000001	0.169008965031026	40.04	2.82757062097971	39.1100000000001	28.938712321974	39.6100000000001	4.27065420205963	39.6300000000001	23.6543107220086	39.77	4.37866360698536	44.4099999999999	55.4426721039363	39.7600000000002	3.09642287800216	39.3299999999999	24.4465867119743	39.6500000000001	6.16147626294605	40.3599999999997	21.0681383380233
38.7	-3017.71501831593	38.89	2355.33370338305	38.61	5.3385751479027	38.81	-268.535262302976	38.95	-334.668529182068	39.21	-314.742193049938	38.89	0.492273568966084	39.39	2641.716253769	39.38	0.314246832999743	39.3	-2.56820379195233	38.8999999999999	-0.581183579015487	39.1900000000001	7.9354828499163	38.74	0.393855053061998	39.76	17.4726335560536	39.2900000000002	0.199146684963125	40.26	2.7380369540424	39.29	28.9098692039715	39.71	4.32373440003175	39.73	23.3005361179721	39.8699999999999	4.41750480501923	44.5100000000002	55.6832070019482	39.8600000000001	3.3791381250694	39.4400000000001	24.4481718440284	39.7600000000002	6.53378405502281	40.4699999999998	21.2518584620511
38.81	-3018.71186564699	39	2355.15822370007	38.71	5.35295542692893	38.91	-268.634883511936	39.1	-334.720974876063	39.3099999999999	-314.965487033987	38.99	0.394629921970591	39.5	2643.48578425097	39.48	0.374768262986436	39.4100000000001	-2.57459918896075	39.01	-0.828176776053624	39.3000000000002	7.66857901794538	38.8399999999999	0.657903563023865	39.8700000000001	17.531890292048	39.4000000000001	0.224401229047544	40.3699999999999	2.62333859200226	39.3900000000001	28.8774434629886	39.8099999999999	4.36220376400343	39.8299999999999	22.9842118729948	39.98	4.48361430392197	44.6300000000001	55.8947970760073	39.96	3.54156675507511	39.54	24.4410688700327	39.8600000000001	6.86619097893981	40.5699999999997	21.4847083450422
38.91	-3019.81861170793	39.1	2354.90761639301	38.81	5.34667729095872	39.01	-268.685605877977	39.21	-334.695891246042	39.41	-315.127532480005	39.15	0.353838829028064	39.6	2645.31285323494	39.5799999999999	0.385753737987216	39.51	-2.60169347302508	39.1099999999999	-1.03558015700855	39.4000000000001	7.44562713691721	38.9400000000001	1.00525084303627	39.97	17.5448985339699	39.5	0.224764045015036	40.47	2.48347553497297	39.49	28.8314001469416	39.9099999999999	4.38606229499783	39.9400000000001	22.7053379879862	40.0799999999999	4.56006656395402	44.7400000000002	56.095809738963	40.0700000000002	3.62927889807452	39.6399999999999	24.4252777920337	39.96	7.15869703697081	40.6699999999996	21.766687985064
39.01	-3020.88017027893	39.2	2354.64965158008	38.91	5.32039114693816	39.13	-268.669126758027	39.31	-334.616709791021	39.52	-315.234746336955	39.25	0.381197197043548	39.7	2647.19746072296	39.6899999999999	0.347203259934759	39.6100000000001	-2.64130204300272	39.26	-1.16077045504426	39.51	7.29553729695454	39.05	1.36926748598398	40.0699999999999	17.522455951962	39.6000000000001	0.220243683997978	40.5699999999999	2.31846468204822	39.5900000000001	28.7817742089374	40.02	4.39756622802179	40.04	22.4724212749834	40.2399999999998	4.65176752300067	44.8499999999999	56.220647035957	40.1700000000001	3.64227455509081	39.75	24.4019836210327	40.0700000000002	7.36348346902105	40.7799999999997	22.0623019220056
39.11	-3021.95501447602	39.31	2354.37820898801	39.02	5.28469627397499	39.24	-268.548097373923	39.41	-334.48343051009	39.62	-315.316526680022	39.3499999999999	0.500303806006741	39.8100000000001	2649.0062811929	39.79	0.271362382932239	39.71	-2.69874135904047	39.3599999999999	-1.24637093699675	39.6100000000001	7.18939940793462	39.21	1.77175977898969	40.1700000000001	17.4645625480707	39.71	0.192257890034853	40.6800000000001	2.14025999298428	39.6900000000001	28.7195359819634	40.1199999999999	4.39445932806848	40.1399999999999	22.2835060750413	40.3399999999997	4.75381124397245	45.2800000000002	56.2324533930223	40.27	3.58962264408547	39.8499999999999	24.3789563489827	40.1799999999998	7.49211654999726	40.8799999999997	22.4017002709616
39.21	-3022.98467118294	39.41	2354.09940889201	39.16	5.23959267195551	39.34	-268.359866502919	39.51	-334.330570497059	39.72	-315.33543277294	39.4599999999999	0.676636168009281	39.9100000000001	2650.65903290395	39.89	0.150381419985024	39.8199999999999	-2.76869496201471	39.46	-1.24135273597403	39.71	7.12721346792478	39.3099999999999	2.1909214350444	40.28	17.3560511200321	39.8100000000002	0.12386422599775	40.78	1.94886146596218	39.8	28.6599428250156	40.2400000000002	4.39900882008715	40.25	22.1740870870235	40.4400000000001	4.85229813295973	45.46	56.1383206659229	40.3899999999999	3.44671126902085	39.9500000000003	24.3561959749741	40.29	7.54459628194581	40.98	22.7547329160416
39.32	-3023.99525789599	39.51	2353.81325129003	39.26	5.20519861390767	39.44	-268.125135532955	39.62	-334.165868709988	39.8199999999999	-315.310481178017	39.5599999999999	0.910194283051169	40.02	2652.15571585793	40	0.000496165966978879	39.9200000000001	-2.83987272496233	39.5699999999999	-1.12888238004416	39.8100000000002	7.20723334495688	39.4099999999999	2.59857467597158	40.3800000000001	17.2120888680638	39.9100000000001	0.0320051269682153	40.8799999999999	1.79829708997659	39.9000000000001	28.6133718249175	40.3400000000001	4.41651521407493	40.3499999999999	22.1222829540011	40.5499999999997	4.90895311997974	45.6500000000001	55.9382488539768	40.5	3.23815232604829	40.1199999999999	24.3512477520653	40.3899999999999	7.56738349593888	41.0899999999997	23.0790151319979
39.42	-3024.95804193802	39.61	2353.58874353506	39.36	5.19276378599898	39.54	-267.820852408931	39.73	-333.989325150014	39.93	-315.241671895933	39.66	1.13372420605629	40.12	2653.62587691993	40.0999999999999	-0.136184170060005	40.02	-2.8779666349692	39.6700000000001	-0.956955285005279	39.9100000000001	7.38753522591651	39.52	2.94332345004023	40.48	17.0637570860208	40.0200000000002	-0.0833194039842056	40.98	1.66462514698651	40	28.5820581839289	40.4499999999998	4.44697850900866	40.4500000000003	22.1280936740413	40.6500000000001	4.93223897501593	45.77	55.5850074159707	40.5999999999999	3.0095159480652	40.2200000000003	24.3809211959842	40.4900000000002	7.53245489102028	41.25	23.3567991880363
39.53	-3025.95056641894	39.72	2353.42325460999	39.47	5.19103850194824	39.65	-267.456168453919	39.83	-333.847802813011	40.03	-315.141838827003	39.76	1.33630222899228	40.22	2655.057340339	40.1999999999999	-0.259659588095928	40.1300000000001	-2.8870689930045	39.77	-0.725571451994256	40.02	7.66811911091736	39.6199999999999	3.25848246200167	40.5799999999999	16.9095074010102	40.1200000000001	-0.16860670996266	41.1099999999999	1.54784563699195	40.1100000000001	28.5760368499268	40.5500000000002	4.49039870500201	40.5500000000002	22.1915192480537	40.75	4.92215569693144	45.8800000000001	55.1293124469794	40.7000000000003	2.78234183201675	40.3200000000002	24.4284067899798	40.5900000000001	7.45793670796502	41.3499999999999	23.6058328150648
39.63	-3026.97283133796	39.82	2353.31678451405	39.57	5.21062203995371	39.75	-267.031083667007	39.93	-333.760630382017	40.13	-314.99255779795	39.86	1.52885206102837	40.33	2656.55690974597	40.3099999999999	-0.361543981057366	40.23	-2.86717979804507	39.8699999999999	-0.519977410021966	40.1200000000001	7.99116481698547	39.73	3.54405171106009	40.6800000000001	16.7493398099623	40.23	-0.237342345940306	41.22	1.47186647495801	40.21	28.6131425219764	40.6500000000001	4.54226333101815	40.6500000000001	22.2955460490084	40.8499999999999	4.86889141200209	45.9900000000002	54.5860458070138	40.8099999999999	2.55209552005908	40.4200000000001	24.501474526005	40.6900000000001	7.36696149897398	41.46	23.8261160120601
39.74	-3027.90789046094	39.92	2353.28157379399	39.67	5.24627310994674	39.85	-266.62029560498	40.04	-333.708479175016	40.24	-314.812252981937	39.9599999999999	1.67685121198247	40.4300000000001	2657.96402166097	40.41	-0.450223455004561	40.3400000000001	-2.80766613298056	39.98	-0.371335105000981	40.23	8.38612044492493	39.8299999999999	3.75641861796794	40.78	16.5832543160604	40.3300000000002	-0.28952631203083	41.3199999999999	1.45356319296752	40.4400000000001	28.6833402499269	40.7600000000002	4.61057297604839	40.7600000000002	22.4537874190673	40.96	4.74263381795481	46.0900000000001	53.9431409289364	40.9099999999999	2.31877701105532	40.5300000000002	24.5992673760611	40.8000000000002	7.25952926302398	41.5599999999999	23.9161957370015
39.84	-3028.80455421996	40.02	2353.31762244903	39.77	5.28793257501547	39.95	-266.209903533991	40.15	-333.69908815007	40.34	-314.619940942976	40.0599999999999	1.75877191998097	40.5400000000001	2659.27867608593	40.51	-0.488407613033814	40.4400000000001	-2.6783122859797	40.0799999999999	-0.248482591018728	40.3400000000001	8.82353789393164	39.9300000000001	3.87750183494973	40.8900000000001	16.4415853180344	40.4300000000001	-0.308216172015818	41.4300000000001	1.47606025905134	40.54	28.8102106250108	40.8600000000001	4.68462697199357	40.8600000000001	22.6171353169775	41.0599999999999	4.57319521694899	46.21	53.2005978109282	41.0100000000002	2.13161009708074	40.6300000000001	24.7130127120272	40.9000000000001	7.12574293993384	41.6599999999999	23.9172248039949
39.94	-3029.61401218397	40.17	2353.456184523	39.87	5.33560043390935	40.06	-265.813808188	40.25	-333.766008429052	40.4399999999999	-314.42203863196	40.17	1.80824115898304	40.64	2660.59550089994	40.62	-0.509748106992447	40.54	-2.50933397001063	40.1800000000001	-0.199415287056581	40.4400000000001	9.26149335293758	40.03	3.92538271103149	40.99	16.3281832780058	40.5400000000002	-0.254442991945325	41.53	1.52738681504161	40.6400000000001	28.9915184459915	40.9699999999998	4.76442531999055	40.96	22.7855897420568	41.1599999999999	4.36903837692171	46.3099999999999	52.3584164540125	41.1100000000001	2.00760001700928	40.73	24.8427105360634	41.0100000000002	6.97549959102162	41.77	23.8292032130403
40.1	-3030.41380746197	40.27	2353.63212091306	39.98	5.36677731497548	40.16	-265.441160887008	40.36	-333.885808516015	40.55	-314.24269689694	40.27	1.82525892898866	40.74	2661.81986822301	40.7199999999999	-0.514244936994146	40.6500000000001	-2.30482348194982	40.29	-0.23350056903837	40.54	9.671076730001	40.1399999999999	3.93337594800869	41.0899999999999	16.2337988999752	40.6400000000001	-0.148215326021273	41.6299999999999	1.59918855604246	40.74	29.2272637129827	41.0700000000002	4.84215803203369	41.0599999999999	22.9210837200071	41.27	4.14123975895109	46.4200000000001	51.5477927699521	41.2200000000003	1.9297415320807	40.8400000000001	24.9547418160319	41.1399999999999	6.83849173094586	41.8699999999999	23.6732797560535
40.2	-3031.16983984501	40.38	2353.85103222302	40.08	5.36616278895963	40.26	-265.129310410998	40.46	-334.058488409028	40.65	-314.081915738939	40.37	1.831672642993	40.84	2663.10069353892	40.8299999999999	-0.501898103038911	40.75	-2.09199400899251	40.3899999999999	-0.308115171037571	40.6500000000001	10.064111807992	40.24	3.87364667597012	41.25	16.1584321840564	40.74	-0.0165042839626039	41.73	1.6795115250261	40.8400000000001	29.4996117289656	41.1999999999998	4.92008134301614	41.2200000000003	23.0321240640023	41.3699999999999	3.8947053009224	46.52	50.7644501949471	41.3600000000001	1.89350018206369	40.9400000000001	25.0394768979731	41.25	6.6934283009914	41.9699999999998	23.4193043210098
40.3	-3031.94058245094	40.48	2354.10679818108	40.2	5.34905728397916	40.37	-264.881329409945	40.56	-334.245390743035	40.75	-313.976543504964	40.48	1.83958151103525	40.9400000000001	2664.51825858792	40.93	-0.489479822022076	40.8500000000001	-1.87616200798857	40.49	-0.423259093054185	40.75	10.4405985889571	40.3399999999999	3.76800118397114	41.3499999999999	16.1316498770248	40.8500000000001	0.140690134003307	41.8399999999999	1.76835572199252	40.9400000000001	29.8172955970131	41.3000000000002	4.99819525305156	41.3200000000002	23.1187107750657	41.4699999999998	3.62943500294932	46.6300000000001	50.0275471499663	41.46	1.90129562702168	41.04	25.1065454369837	41.3499999999999	6.54030929899818	42.0799999999999	23.0974270210709
40.4	-3032.72603528103	40.58	2354.39941878599	40.31	5.3054016649412	40.47	-264.697217883963	40.66	-334.456635142033	40.85	-313.926580195016	40.5799999999999	1.83688632500889	41.0500000000001	2666.07256336999	41.03	-0.489587142055825	40.95	-1.65732747996117	40.5999999999999	-0.516608448037914	40.8500000000001	10.741640867991	40.45	3.61643947098855	41.46	16.1382847779805	40.95	0.342328306032869	41.9400000000001	1.83197008198022	41.05	30.1459477680055	41.4000000000001	5.06049858904589	41.4200000000001	23.1536171689868	41.5699999999997	3.40505346594	46.73	49.3370836379654	41.5700000000002	1.92851597103072	41.1500000000001	25.1471748069889	41.4499999999998	6.37913472701257	42.1799999999998	22.7899534829703
40.51	-3033.42857746895	40.68	2354.728894039	40.41	5.23118572596104	40.57	-264.604777298018	40.76	-334.682101982025	40.95	-313.962593608949	40.6899999999999	1.85721405500772	41.1900000000001	2667.76360788492	41.18	-0.510677618990485	41.0599999999999	-1.49592184902758	40.7	-0.554907345986067	40.95	10.9672386460034	40.55	3.45512423496075	41.5599999999999	16.1783368880606	41.0600000000002	0.569449853969672	42.04	1.85004634397501	41.1500000000001	30.4833330429801	41.5	5.10143759606763	41.52	23.1072830849826	41.6799999999998	3.23754308897151	46.8299999999999	48.7397174699709	41.6700000000001	1.9751612150003	41.25	25.1667599370649	41.5500000000002	6.22969870403267	42.3099999999999	22.500284771013
40.61	-3034.07258192499	40.78	2355.03219618499	40.51	5.13765915297881	40.67	-264.604007650973	40.87	-334.898359763088	41.0599999999999	-314.047598997035	40.79	1.90462386103718	41.2900000000001	2669.52452996691	41.28	-0.55275125305343	41.2	-1.42447475798235	40.8	-0.571411677015021	41.0500000000002	11.1003056149457	40.6599999999999	3.27802689298551	41.6600000000001	16.2441052850681	41.1900000000001	0.78856067000288	42.1500000000001	1.84289277001426	41.28	30.8017238149887	41.6100000000001	5.12656602802508	41.6199999999999	23.0092686840635	41.7799999999997	3.11092147194358	46.9299999999998	48.1698506889643	41.77	2.00722087799932	41.3499999999999	25.182110343053	41.6500000000001	6.0822764439763	42.4199999999996	22.2250198220308
40.71	-3034.63367573897	40.88	2355.30984489401	40.61	5.02482194792719	40.77	-264.735330373014	40.97	-335.043076966031	41.22	-314.197595958035	40.89	1.96819203506493	41.39	2671.23293602492	41.38	-0.606175868028913	41.3099999999999	-1.41045656494043	40.9100000000001	-0.523498174061388	41.1900000000001	11.1868381740123	40.76	3.09117602705555	41.76	16.3499895160157	41.3000000000002	0.988569086985081	42.25	1.7985554010238	41.3800000000001	31.1189547829827	41.71	5.13814012003877	41.73	22.8680807799719	41.8800000000001	3.03172748999714	47.04	47.6274832939225	41.8800000000001	2.00250272598623	41.4500000000003	25.1932260259764	41.7600000000002	5.93502645904209	42.52	21.9641586350008
40.81	-3035.17033203002	40.98	2355.55571989107	40.71	4.92327496499456	40.88	-264.920975256928	41.11	-335.135582274006	41.3199999999999	-314.394160317988	41	2.04791857697728	41.5	2672.96910779692	41.49	-0.662565356037703	41.4100000000001	-1.45918372595588	41.01	-0.428771254973981	41.3000000000002	11.1788812379245	40.8599999999999	2.91637792702204	41.8700000000001	16.4815900329813	41.4000000000001	1.16947510502996	42.3499999999999	1.72180192703308	41.48	31.4350259459388	41.8200000000002	5.12124824206239	41.8299999999999	22.7104587970643	41.9899999999998	3.0297734430178	47.2000000000003	47.1580239930063	41.98	1.98319899402577	41.5599999999999	25.2193662930722	41.8600000000001	5.78794874695632	42.6299999999997	21.7762509780641
40.91	-3035.68217449595	41.09	2355.76982117709	40.82	4.84025768798801	40.98	-265.188456105989	41.21	-335.175875685081	41.42	-314.637292078032	41.15	2.1196050670369	41.6	2674.73304528301	41.5899999999999	-0.7219197170798	41.51	-1.570077727024	41.1099999999999	-0.318392863050576	41.4000000000001	11.1058829060084	40.96	2.76030587804144	41.97	16.6237396369979	41.51	1.33127872300065	42.45	1.62950787898808	41.5800000000002	31.696801705948	41.9200000000001	5.08389098206408	41.9299999999998	22.5500160760248	42.0899999999997	3.07524703100626	47.3000000000002	46.7425326399962	42.0900000000001	1.93187460604349	41.6599999999999	25.2827355900536	41.96	5.65310982904066	42.73	21.6201440380246
41.01	-3036.21801356894	41.19	2355.92494894104	40.92	4.76853063298677	41.14	-265.523872188965	41.32	-335.143717952064	41.53	-314.92699123703	41.25	2.17638695505684	41.7	2676.52932987994	41.6899999999999	-0.75904485402134	41.6100000000001	-1.71292285597247	41.26	-0.192362998973294	41.5	10.9678431809925	41.0599999999999	2.60487853097402	42.0699999999999	16.7871058230276	41.6100000000001	1.43605918299272	42.5599999999999	1.52167325700248	41.6900000000001	31.8943891539902	42.02	5.026068341067	42.04	22.3867526160575	42.27	3.16814825498568	47.4099999999999	46.3999493789515	42.1900000000001	1.83152432407496	41.77	25.3611294730263	42.0700000000002	5.52061264397707	42.8299999999999	21.4958378130632
41.11	-3036.77784924798	41.3	2356.05235722699	41.02	4.71934348900049	41.24	-265.927223504946	41.42	-334.996106235053	41.63	-315.199697622006	41.3499999999999	2.2251287899735	41.8000000000001	2678.452589465	41.8	-0.755922482085225	41.72	-1.88771911200547	41.3599999999999	-0.117193441042218	41.6100000000001	10.7647620609441	41.21	2.45009588604717	42.1700000000001	16.975539052055	41.71	1.45923926004343	42.6600000000001	1.43891458503731	41.79	32.037681199995	42.1300000000001	4.95888782199927	42.1399999999999	22.2797887430488	42.3800000000001	3.2781452520112	47.5100000000002	46.0646762550141	42.3600000000001	1.69915338699411	41.8699999999999	25.4713574560128	42.1700000000001	5.39045719096976	42.9299999999998	21.396530179004
41.22	-3037.31293571695	41.4	2356.15308537103	41.16	4.72526505393489	41.35	-266.398510054955	41.52	-334.77604337304	41.73	-315.457835806001	41.4599999999999	2.25490686602825	41.9100000000001	2680.25803685396	41.9	-0.730570886048554	41.8199999999999	-2.02940720896549	41.46	-0.141650548016514	41.71	10.5123051769169	41.3099999999999	2.30801510804213	42.28	17.1890393239664	41.8200000000002	1.43888173499818	42.76	1.40287508304482	41.8900000000001	32.1445125380251	42.2400000000002	4.87543838403326	42.2400000000002	22.2694772189698	42.48	3.4036050889199	47.6100000000001	45.7153396220065	42.4700000000003	1.53476179502832	41.98	25.5688153690699	42.2800000000002	5.28209304297889	43.04	21.3094679729693
41.32	-3037.87170710598	41.51	2356.22713337204	41.27	4.77099490001365	41.45	-266.870502051006	41.63	-334.536717578089	41.84	-315.682981615964	41.5599999999999	2.22710129901316	42.01	2681.94567204591	42.01	-0.690590831027293	41.9200000000001	-2.10719291897021	41.5699999999999	-0.216967960000147	41.8100000000002	10.2289795139541	41.4200000000001	2.16722813399883	42.3800000000001	17.3988075449643	41.9200000000001	1.37498660603796	42.8699999999999	1.39191153095908	41.99	32.1827442969607	42.3499999999999	4.78263107004295	42.3499999999999	22.3154652810535	42.5799999999999	3.54452776400649	47.71	45.3256892000127	42.5700000000002	1.38991084008921	42.1100000000001	25.6438735590336	42.3800000000001	5.19768965796175	43.1399999999999	21.247404357041
41.42	-3038.40572928493	41.61	2356.27855546409	41.37	4.85653302700939	41.55	-267.329586421965	41.73	-334.268009227003	41.9399999999999	-315.896652087986	41.66	2.15381129896741	42.11	2683.61470431591	42.17	-0.623385267999765	42.03	-2.15187046899246	41.6700000000001	-0.374307621996195	41.9100000000001	9.94423317399651	41.52	2.03914302596786	42.48	17.6193616730416	42.0200000000002	1.27356678603974	42.97	1.42289945995344	42.1000000000001	32.1789442759837	42.4499999999998	4.68846646504062	42.4500000000003	22.4313662690747	42.6799999999998	3.67110097602108	47.8099999999999	44.8957249880095	42.6700000000001	1.25742370198623	42.2200000000003	25.6965320239715	42.48	5.13507757796106	43.2599999999998	21.1691865169996
41.53	-3038.96381268601	41.72	2356.303297414	41.47	4.96740047299227	41.66	-267.761862435918	41.83	-333.980037942069	42.04	-316.06827942403	41.76	2.03503686702788	42.23	2685.16592438891	42.28	-0.541551245078153	42.1300000000001	-2.13322414901995	41.77	-0.62065344502571	42.01	9.65352624393745	41.6299999999999	1.90567843799272	42.5799999999999	17.8361837490684	42.1300000000001	1.15358265395571	43.1199999999999	1.48794915298822	42.2	32.1331124739572	42.5599999999999	4.59723578308058	42.5500000000002	22.6239479400192	42.79	3.75053618802212	47.9200000000001	44.4633272759347	42.7800000000002	1.13730038003723	42.3200000000002	25.6823818750718	42.5900000000001	5.08435974302301	43.3599999999997	21.0839585370195
41.63	-3039.60001309395	41.82	2356.30883422903	41.57	5.12086560797798	41.76	-268.179536579964	41.93	-333.672803726017	42.2	-316.228431422928	41.87	1.88450710106736	42.34	2686.57156655092	42.38	-0.445088764081447	42.24	-2.04880998398949	41.8799999999999	-0.922749539995493	42.1200000000001	9.373945031939	41.73	1.76974249200157	42.6800000000001	18.0531242359621	42.23	1.01503420899007	43.22	1.56675234700288	42.3200000000002	32.0650347059654	42.6599999999999	4.50338527002714	42.6599999999999	22.8636501310575	42.8899999999999	3.79881579794983	48.02	43.9808721379222	42.8800000000001	1.049391409083	42.4200000000001	25.5471892860442	42.6900000000001	5.05523575395728	43.46	20.9951214790181
41.74	-3040.338703418	41.92	2356.29464624299	41.68	5.29966006195082	41.87	-268.542187424941	42.04	-333.466171781083	42.3099999999999	-316.381957233034	41.9699999999999	1.67570132805395	42.4400000000001	2688.05548159696	42.48	-0.386021263011571	42.3400000000001	-1.93115761794616	41.98	-1.28059590701923	42.26	9.08840322892956	41.8299999999999	1.62530660702487	42.79	18.2196021530672	42.3300000000002	0.907075899021947	43.3199999999999	1.65930904404377	42.4200000000001	31.969139898024	42.7600000000002	4.40691492599399	42.7600000000002	23.1504728429854	42.9899999999998	3.81267393197504	48.1300000000001	43.4959834999518	42.98	1.01588902498406	42.52	25.3451880830653	42.79	5.03798082502271	43.5699999999997	20.9026753440185
41.84	-3041.17988365897	42.03	2356.26073345406	41.78	5.48848340497443	41.97	-268.890236401944	42.15	-333.326282579037	42.41	-316.550373891005	42.0699999999999	1.43514022101954	42.5400000000001	2689.61766952691	42.5799999999999	-0.348361871033376	42.45	-1.78026705202683	42.0899999999999	-1.59665982403112	42.3600000000001	8.8339148059049	41.9300000000001	1.47237078203943	42.8900000000001	18.350017046032	42.4400000000001	0.854681014061498	43.4200000000001	1.72233280204637	42.52	31.8509991240035	42.8600000000001	4.32164683604697	42.8600000000001	23.4037105460629	43.0999999999999	3.79211059100726	48.2400000000002	42.9824110799473	43.0900000000001	1.01460099301676	42.6199999999999	25.0667486100156	42.9000000000001	5.03259495701514	43.6699999999996	20.8321264540245
41.94	-3042.02668555502	42.18	2356.20709586203	41.88	5.67685488090319	42.14	-269.196457363933	42.25	-333.253136119083	42.51	-316.712164359956	42.18	1.17492299204969	42.65	2691.258130341	42.68	-0.332110587009993	42.55	-1.65772673994979	42.25	-1.84466931500538	42.46	8.60593984998559	42.03	1.33375114501177	42.99	18.4443689159934	42.5400000000002	0.832876263984872	43.53	1.72762564204731	42.6300000000001	31.7371801839954	42.9699999999998	4.24631845805834	42.9700000000003	23.6005708339917	43.2599999999998	3.72031963399877	48.3400000000001	42.4706761899643	43.1900000000001	1.03117367007144	42.73	24.7365934980053	43	5.0347392329968	43.7799999999997	20.796019952968
42.1	-3042.95753780002	42.28	2356.10132630006	41.98	5.87201396899673	42.24	-269.473056801985	42.35	-333.256852027034	42.62	-316.867328640001	42.29	0.922122541965109	42.75	2692.7784454889	42.78	-0.346863153026789	42.6600000000001	-1.59362235399385	42.3599999999999	-2.05089635699096	42.5600000000002	8.40901827393736	42.1299999999999	1.20632723803737	43.0999999999999	18.4736218500348	42.6400000000001	0.860622027971658	43.6299999999999	1.70338554300997	42.73	31.5784567159199	43.0700000000002	4.18219233404216	43.0700000000002	23.7638461120468	43.3600000000001	3.61410720199729	48.4400000000001	41.9418386849202	43.3499999999999	1.06845235302444	42.8299999999999	24.3769271920655	43.1300000000001	5.04438846803623	43.8799999999997	20.7818106970308
42.2	-3043.89401170101	42.38	2355.96772347105	42.08	6.07396067096033	42.35	-269.707828225933	42.46	-333.350990848999	42.72	-317.006015564971	42.39	0.669874322056785	42.85	2694.280072173	42.89	-0.410637852041873	42.76	-1.55786822404025	42.46	-2.17672635199051	42.6700000000001	8.24315007798759	42.23	1.09321951902075	43.26	18.4015944130351	42.74	0.937797177016364	43.74	1.67390183901261	42.8400000000001	31.3649358149632	43.1999999999998	4.12371471099959	43.23	23.8639762200137	43.46	3.49606272300207	48.54	41.3958985659519	43.46	1.12359174602261	42.9299999999998	23.9877496940153	43.2400000000002	5.06156784695122	43.98	20.7928997480167
42.3	-3044.86048016599	42.49	2355.80576770599	42.19	6.24815824301095	42.45	-269.900771637026	42.56	-333.49254974803	42.8199999999999	-317.125800558983	42.49	0.418178334030017	42.95	2695.78394678399	42.99	-0.505416402006631	42.8700000000001	-1.58299399095085	42.5599999999999	-2.1733929399943	42.77	8.13867977592508	42.3399999999999	0.988399405969176	43.3600000000001	18.2644680389785	42.8500000000001	1.03982448899842	43.8399999999999	1.61753130703346	42.9400000000001	31.0966174789655	43.3099999999999	4.08630959202583	43.3400000000001	23.8643617070693	43.5699999999997	3.36781913495088	48.6500000000001	40.9281036850189	43.5599999999999	1.19659184906595	43.04	23.6775286490456	43.3400000000001	5.07655258297746	44.0899999999997	20.8623404440687
42.41	-3045.92912655198	42.59	2355.59741932104	42.29	6.39136540894469	42.56	-270.067760047937	42.66	-333.613809663007	42.92	-317.226683622948	42.5899999999999	0.220075920992713	43.0500000000001	2697.34812173897	43.0899999999999	-0.599225054088492	42.97	-1.69822932298302	42.6600000000001	-2.08966248101206	42.8700000000001	8.07710038395726	42.4400000000001	0.917614307013537	43.46	18.0766422749912	42.95	1.16670396198515	43.9400000000001	1.55591716895742	43.04	30.7846438569186	43.4099999999999	4.06306593299632	43.4400000000001	23.8053553370037	43.6700000000001	3.22937643693422	48.75	40.5500352069339	43.6599999999999	1.24460877998445	43.1399999999999	23.4931911360263	43.4400000000001	5.08159815103681	44.25	20.9773796250374
42.51	-3047.14838499194	42.69	2355.33862408408	42.39	6.50682344496545	42.66	-270.222406530024	42.77	-333.714770596089	43.03	-317.265630682982	42.6999999999999	0.0957754390356058	43.2	2698.87338776391	43.2199999999999	-0.689062503056448	43.0699999999999	-1.87277999100388	42.77	-1.92553497402059	42.98	8.05841190094725	42.54	0.869456159989568	43.5699999999999	17.8320876400448	43.0600000000002	1.26848901595622	44.1099999999999	1.48905942501187	43.1400000000001	30.3698956819289	43.5100000000002	4.05398373504795	43.54	23.6869571110674	43.77	3.08073462997527	48.8499999999999	40.2501119669978	43.77	1.27481935999185	43.2400000000002	23.3878100769971	43.5500000000002	5.07887400794971	44.3499999999999	21.1380172910367
42.61	-3048.51825548394	42.8	2355.03343622804	42.5	6.60177183294763	42.76	-270.364711084994	42.87	-333.765990255984	43.13	-317.199798196953	42.8	0.0250685340006385	43.3000000000001	2700.45895413296	43.3199999999999	-0.777930055051002	43.2	-2.10664599501342	42.8699999999999	-1.72819566705584	43.0800000000002	8.09169415390443	42.6499999999999	0.843924962964593	43.6700000000001	17.545322092019	43.1900000000001	1.32048129796658	44.22	1.51795162798862	43.3	29.9114922199806	43.6199999999999	4.06158808107193	43.6399999999999	23.5547518410613	43.8699999999999	2.96374595995985	48.96	40.0093938200143	43.8699999999999	1.28722358704181	43.3400000000001	23.3835899180121	43.6500000000001	5.06838015394351	44.4499999999998	21.3191631489735
42.71	-3049.88188063999	42.9	2354.73045315905	42.6	6.65047259099083	42.86	-270.47026073592	42.97	-333.796910933074	43.23	-317.072029706992	42.9	0.00109065604192438	43.4100000000001	2702.10482084497	43.43	-0.865827710072153	43.3099999999999	-2.3396559960247	42.97	-1.50300326697561	43.24	8.20587097996395	42.75	0.847261634021379	43.78	17.2163456310273	43.2900000000002	1.34737916005179	44.3199999999999	1.59799618495526	43.4000000000001	29.3995405639862	43.7199999999998	4.09439193003891	43.7400000000002	23.4124928419988	43.98	2.87017046298388	49.0599999999999	39.8265735540235	43.9700000000003	1.27613087306599	43.4500000000003	23.4705726199991	43.75	5.05016695694849	44.5599999999999	21.5411173739994
42.82	-3051.35987794893	43	2354.41163519306	42.71	6.67019408899705	42.96	-270.52812013801	43.11	-333.730670260024	43.34	-316.879900638014	43	0.0532243819861833	43.51	2703.66612591499	43.53	-0.908314579987746	43.4100000000001	-2.57024542997897	43.0799999999999	-1.24995777605363	43.3400000000001	8.37201853994429	42.8499999999999	0.893805517989676	43.8800000000001	16.9175211229913	43.4000000000001	1.32460537906809	44.4200000000001	1.7291930950023	43.5	28.8989153409602	43.8200000000002	4.15239528308575	43.8499999999999	23.2564267980706	44.0799999999999	2.80164107391556	49.2000000000003	39.6540272449784	44.0799999999999	1.22806639103601	43.5500000000002	23.5945243570086	43.8600000000001	5.01865935098067	44.6599999999999	21.7835797919861
42.92	-3052.83162992293	43.1	2354.09502201298	42.81	6.66093632798948	43.07	-270.549224634919	43.22	-333.578244341993	43.4399999999999	-316.587483295962	43.16	0.154949036982543	43.62	2705.08481692593	43.64	-0.921377538020351	43.51	-2.79997885900229	43.1800000000001	-1.01782555304908	43.45	8.5716298499392	42.96	0.969217270039735	43.98	16.6573370449896	43.51	1.23785793903153	44.53	1.9107196310415	43.6100000000001	28.4040454760088	43.9299999999998	4.21097831303996	43.9500000000003	23.1269064749995	44.2399999999998	2.80526772496614	49.3000000000002	39.4917548909461	44.1799999999998	1.15650496707076	43.6599999999999	23.7554451300639	43.96	4.97943240100085	44.7599999999998	22.0337972390325
43.02	-3054.345570691	43.21	2353.78061362098	42.91	6.62918186196748	43.17	-270.54718729994	43.32	-333.339633181026	43.54	-316.216294719993	43.26	0.306264622963681	43.72	2706.36089387699	43.74	-0.905016583033103	43.6200000000001	-2.99806205600817	43.28	-0.832509380984447	43.5500000000002	8.76855193291703	43.0599999999999	1.06208882596093	44.0799999999999	16.4273049190342	43.6100000000001	1.11211013006596	44.6299999999999	2.17077377294572	43.71	27.9149309690183	44.0300000000002	4.27140356100608	44.0500000000002	23.0616009860114	44.3499999999999	2.89785655797914	49.4099999999999	39.3165941599136	44.3699999999999	1.09025535698493	43.7600000000002	23.8594807859727	44.0700000000002	4.93465556803585	44.8599999999997	22.2845470850643
43.12	-3055.93616426495	43.31	2353.49676295004	43.01	6.56646107790948	43.27	-270.483374629976	43.42	-333.014836775988	43.64	-315.766334908972	43.36	0.466754431045047	43.83	2707.69763501892	43.8499999999999	-0.865234331058673	43.72	-3.12845544101492	43.3799999999999	-0.66773728303815	43.6500000000001	8.95824487599839	43.21	1.1685550009588	44.1800000000001	16.2419427030045	43.71	0.94736195205769	44.73	2.45869159198264	43.8200000000002	27.5498103550262	44.1300000000001	4.33240848701644	44.1500000000001	23.0377179269681	44.4499999999998	3.06260143099735	49.5100000000002	39.0796139149643	44.4700000000003	1.02647226606223	43.8600000000001	23.8424394619869	44.1799999999998	4.90466674898471	44.9699999999998	22.5483744750363
43.22	-3057.68183933901	43.41	2353.18140242009	43.16	6.48124358792757	43.37	-270.369993112922	43.53	-332.662739707985	43.74	-315.323290945003	43.4699999999999	0.639280363998296	43.9300000000001	2708.99358314898	43.9499999999999	-0.791595047985538	43.8199999999999	-3.22124468300444	43.48	-0.534226678041705	43.75	9.14070867690953	43.3199999999999	1.28549533599198	44.3099999999999	16.1395905570316	43.8100000000002	0.793010108964154	44.8299999999999	2.70774384898687	43.9200000000001	27.367987186949	44.3400000000001	4.39399309107102	44.2600000000002	23.0552572970737	44.5499999999997	3.28302241200618	49.6199999999999	38.8297452909683	44.5700000000002	0.968000987995765	43.96	23.7685130219916	44.2800000000002	4.88944076096232	45.0699999999997	22.8252794090622
43.33	-3059.58259591398	43.51	2352.83453202999	43.27	6.39079776397011	43.47	-270.207042749007	43.63	-332.260458553037	43.85	-314.872752171027	43.5699999999999	0.820980519051773	44.0300000000001	2710.35019547094	44.0599999999999	-0.69453446803891	43.9300000000001	-3.27642978299991	43.5799999999999	-0.431977564062436	43.8600000000001	9.25809566399494	43.4200000000001	1.41290983196996	44.4100000000001	16.0840670470179	43.9200000000001	0.659725876062112	44.9400000000001	2.89546459703161	44.02	27.3101579109607	44.4499999999998	4.42142266808787	44.3699999999999	23.106712466074	44.6599999999999	3.60622943094313	49.7200000000003	38.5093083539232	44.6799999999998	0.91484152301291	44.1100000000001	23.5834676410605	44.3800000000001	4.88897760203599	45.1799999999998	23.0746615329736
43.43	-3061.39719901103	43.61	2352.49223114704	43.37	6.30237674295131	43.57	-270.016394225991	43.73	-331.864736265061	43.95	-314.429129245013	43.67	0.985334223969403	44.2	2711.65136714899	44.18	-0.590039462053937	44.03	-3.29713986400293	43.6800000000001	-0.360620747983376	43.96	9.26971294393297	43.53	1.52211979695949	44.52	16.0753721739866	44.0200000000002	0.536837977961113	45.04	3.04431978304365	44.1300000000001	27.3586767559664	44.5500000000002	4.43240600304762	44.4700000000003	23.2069601430567	44.7599999999998	3.98511255696121	49.8299999999999	38.1067219340139	44.7800000000002	0.915575459089268	44.21	23.2809789590647	44.48	4.91442740997172	45.29	23.3018433600591
43.54	-3063.23854133598	43.71	2352.15449977204	43.48	6.21273924696197	43.67	-269.771620529923	43.84	-331.413535709999	44.05	-314.01393920396	43.77	1.13905337207143	44.3000000000001	2713.00116715895	44.28	-0.461665236002773	44.1300000000001	-3.27742101796957	43.79	-0.32052542405836	44.0600000000002	9.21625340890841	43.6299999999999	1.60613958803424	44.6200000000001	16.0965289829846	44.2	0.449319707058748	45.25	3.13184345895934	44.27	27.5726629869268	44.6500000000001	4.42694309606395	44.5700000000002	23.3411236200709	44.8600000000001	4.41967178994673	49.9299999999998	37.6335671999186	44.8800000000001	0.948570861055487	44.3099999999999	22.9079740510088	44.5799999999999	4.9861028990108	45.3999999999996	23.501502376007
43.64	-3064.99373018301	43.82	2351.78356902509	43.58	6.1218852769116	43.77	-269.499148674981	43.94	-330.936299179029	44.21	-313.61813216995	43.88	1.30234631899384	44.4	2714.29552652694	44.38	-0.30641048203961	44.23	-3.22322715203427	43.8899999999999	-0.297961337992092	44.2	9.09317714490498	43.73	1.67195484903004	44.72	16.1496962019783	44.3000000000002	0.405315478019475	45.3599999999999	3.11833449700316	44.3800000000001	27.892997338995	44.75	4.39956833702126	44.6799999999998	23.4864104900225	44.9699999999998	4.83671685799436	50.0300000000002	37.0898441509553	44.98	1.01382772800207	44.4200000000001	22.4644529170064	44.6900000000001	5.08369135400244	45.5	23.6861837290689
43.74	-3066.74119424792	43.92	2351.39290908307	43.69	6.04675405497801	43.88	-269.21118514997	44.1	-330.403584380065	44.3099999999999	-313.19886459994	43.98	1.47521306303133	44.5	2715.53444525091	44.49	-0.124275200050761	44.3400000000001	-3.16464393904425	43.99	-0.28756978099409	44.3100000000002	8.91743027898428	43.8399999999999	1.71644512101921	44.8299999999999	16.2327151030013	44.4000000000001	0.380126939035108	45.46	3.02592454499973	44.48	28.3196798100107	44.8499999999999	4.35879468705025	44.7800000000002	23.6227102390103	45.0699999999997	5.24448772796404	50.2000000000003	36.5633590499783	45.0900000000001	1.09894522006471	44.52	22.0787992869873	44.79	5.20716759194784	45.5999999999999	23.8103368540123
43.85	-3068.51242092102	44.02	2350.94842527701	43.79	5.99135744096202	43.98	-268.880689332946	44.21	-329.815391314014	44.41	-312.756136495977	44.0899999999999	1.65192979898166	44.6	2716.81983367796	44.5899999999999	0.0638691459471374	44.4400000000001	-3.13348184295137	44.0899999999999	-0.289350753973849	44.4100000000001	8.71793664896359	43.9400000000001	1.69466810098129	44.9300000000001	16.3094042540024	44.5	0.373754092038325	45.5699999999999	2.87707954896632	44.5900000000001	28.722028596917	44.96	4.29610918502021	44.8800000000001	23.7537761810245	45.1799999999998	5.64298440099265	50.3000000000002	36.0641679069431	45.1900000000001	1.21739816199806	44.6199999999999	21.7916158729849	44.8899999999999	5.35025582996695	45.6999999999998	23.8942619290583
43.95	-3070.42802769297	44.17	2350.43207792307	43.89	5.95168357494913	44.13	-268.496725879004	44.31	-329.155449695008	44.51	-312.318769168996	44.1899999999999	1.85941677602841	44.71	2718.20974422394	44.6899999999999	0.277468658964608	44.55	-3.1281763019706	44.25	-0.303304256021875	44.51	8.49469625495658	44.04	1.62096313397342	45.03	16.3715492550409	44.6100000000001	0.364854386020852	45.6700000000001	2.69426545798979	44.6900000000001	29.1121184000076	45.0599999999999	4.23841643907963	44.9900000000002	23.8796083150419	45.2799999999997	5.93798701095238	50.4000000000001	35.5922707229865	45.3400000000001	1.35571172904747	44.7200000000003	21.5622999629659	45	5.50738100196213	45.8099999999999	23.9379589539794
44.1	-3072.48801456296	44.27	2349.84386702104	43.99	5.92449117993965	44.23	-268.059294788941	44.42	-328.485796656082	44.61	-311.834869202016	44.29	2.07075374396481	44.8100000000001	2719.70417688999	44.79	0.497077235991128	44.6500000000001	-3.14872731598825	44.3499999999999	-0.33735169006377	44.6100000000001	8.32909487701272	44.21	1.49533021999559	45.1300000000001	16.4276385810354	44.71	0.336873887022193	45.77	2.46564482301892	44.79	29.4899492189415	45.21	4.19002633998389	45.0900000000001	23.9704532260703	45.3899999999999	6.08135139395927	50.5100000000002	35.109308741994	45.4400000000001	1.47062205007842	44.8299999999999	21.4377786330715	45.1300000000001	5.67854310600069	45.9099999999999	23.9307829019708
44.2	-3074.46659612003	44.38	2349.18379257203	44.15	5.89783665793675	44.34	-267.62125009202	44.52	-327.806432197008	44.72	-311.356330012927	44.39	2.30614905706261	44.9100000000001	2721.09499372493	44.9	0.725696184986191	44.75	-3.20704270495753	44.46	-0.384310043045843	44.71	8.26700248001089	44.3099999999999	1.33174064603736	45.25	16.4776722330089	44.8100000000002	0.306366530026025	45.8799999999999	2.22552104003171	44.8900000000001	29.796401786939	45.3200000000002	4.14662899709128	45.2200000000003	24.0099537130618	45.4899999999998	6.12122171298779	50.6100000000001	34.6642130999726	45.54	1.54688299107875	44.9299999999998	21.4536764129889	45.23	5.82311671496427	46.02	23.8474833860209
44.3	-3076.51587724502	44.48	2348.47525798102	44.25	5.86325039591884	44.44	-267.144615821962	44.62	-327.087914028084	44.8199999999999	-310.840308061984	44.49	2.56274081300489	45.02	2722.44070029001	45	0.938658404948001	44.8500000000001	-3.33336837195475	44.5599999999999	-0.438820605040746	44.8200000000002	8.2625490999817	44.4099999999999	1.09959145402172	45.3499999999999	16.5173327590082	44.9200000000001	0.248633964019973	45.98	2.05082941795354	44.99	29.9663114409441	45.4200000000001	4.11673737005458	45.3299999999999	24.0144669760411	45.5899999999997	6.06583793694426	50.7200000000003	34.2080526600057	45.6500000000001	1.59974068606061	45.0300000000002	21.5458014390606	45.3400000000001	5.92925097896568	46.1199999999999	23.7133107920044
44.4	-3078.48375305798	44.58	2347.77039760104	44.35	5.8207323949091	44.54	-266.667367944933	44.73	-326.159059031056	44.93	-310.122095465999	44.5999999999999	2.83343381602208	45.12	2723.68279102193	45.0999999999999	1.14639962794172	44.95	-3.49745841401727	44.6600000000001	-0.500883376048478	44.9200000000001	8.3446585749698	44.51	0.82948560202567	45.45	16.5468942340112	45.0200000000002	0.178607317025126	46.1099999999999	1.91910400701545	45.0900000000001	30.0589817329637	45.52	4.08263354006522	45.4299999999998	23.9877463289986	45.6900000000001	5.87541368702205	50.8200000000002	33.7609394459832	45.75	1.6291951360472	45.1500000000001	21.7141537129919	45.4400000000001	6.00879674800581	46.27	23.5485652980287
44.5	-3080.49084104698	44.69	2347.05117174803	44.45	5.76225893496485	44.65	-266.178571116029	44.83	-324.996983782057	45.03	-309.187281570985	44.6999999999999	3.1182280649773	45.22	2724.87931834098	45.23	1.34891985499053	45.0599999999999	-3.69774826799585	44.76	-0.579343335971316	45.02	8.50852883490916	44.6199999999999	0.535762433969467	45.55	16.5660825820169	45.1200000000001	0.106957863977186	46.21	1.83034480903643	45.2	30.0985620630172	45.6199999999999	4.03512168406905	45.5300000000002	23.9045534519846	45.7999999999997	5.59705889793349	50.9299999999998	33.2729335340218	45.8499999999999	1.62175595403369	45.2600000000002	21.8775278029852	45.54	6.05617895303112	46.3699999999999	23.3198000149741
44.61	-3082.51466804393	44.79	2346.31758042303	44.56	5.66741680495397	44.75	-265.592308594023	44.93	-323.725762549998	45.13	-308.035866375008	44.8	3.36328306298128	45.3200000000001	2725.99224146393	45.3399999999999	1.50732687995969	45.21	-3.93681894502151	44.8699999999999	-0.673831292033356	45.1200000000001	8.71346698795605	44.72	0.250445556048362	45.6600000000001	16.58338627999	45.22	0.0336856060130231	46.3199999999999	1.78455182299331	45.3100000000002	30.0850524309908	45.73	3.97420180308927	45.6300000000001	23.7797650530638	45.9000000000001	5.23077356899648	51.0300000000002	32.7939748469817	45.96	1.59905507405256	45.3600000000001	22.0073563790493	45.6399999999999	6.04210750702805	46.4699999999998	23.0323374560157
44.71	-3084.66812675499	44.89	2345.01226156408	44.66	5.5566192149854	44.85	-264.882153360986	45.04	-322.345395333059	45.24	-306.77163671794	44.9	3.56859881003402	45.4300000000001	2727.12562936692	45.4399999999999	1.60738933391258	45.3099999999999	-4.20871653295762	44.97	-0.769981215057669	45.24	8.95947303695266	44.8199999999999	-0.0334506779609001	45.76	16.5649167889796	45.3200000000002	-0.00810158803687955	46.4200000000001	1.83773766298145	45.4100000000001	30.0125917259493	45.8299999999999	3.89125411106761	45.73	23.6133811309855	46	4.87284602593263	51.1300000000001	32.3240633849764	46.0599999999999	1.56109249701331	45.46	22.1322067710616	45.75	5.98689512401052	46.5799999999999	22.686177622063
44.81	-3086.95121717801	44.99	2343.09744629309	44.76	5.42139655499341	44.95	-264.048105419988	45.14	-320.661815592075	45.34	-305.215474062948	45.01	3.71426110802986	45.5300000000001	2728.27948204997	45.54	1.66333858499002	45.4100000000001	-4.51344103203155	45.0699999999999	-0.867793104021075	45.3400000000001	9.15480705191385	44.9200000000001	-0.315926266011957	45.8600000000001	16.5128328379751	45.4300000000001	0.00719868796750234	46.52	1.95756461300789	45.51	29.8870410579184	45.9400000000001	3.75936486807404	45.8400000000001	23.4381160889825	46.1100000000001	4.53059982692139	51.2400000000002	31.8228754939582	46.1599999999999	1.53836049400979	45.5700000000002	22.187887116047	45.8499999999999	5.89054180397852	46.6799999999998	22.331821284979
44.91	-3089.05972955199	45.1	2340.677403315	44.86	5.26167030693614	45.06	-263.166116700972	45.25	-318.869089867007	45.45	-303.546496944932	45.15	3.82359175205238	45.63	2729.33678839092	45.64	1.6856103649161	45.52	-4.79050063700015	45.1700000000001	-0.975742745026764	45.4400000000001	9.25397407297623	45.03	-0.535775293997176	45.96	16.4271344250437	45.5300000000002	0.0539840300461947	46.6299999999999	2.12156672603214	45.6100000000001	29.7797786799947	46.04	3.60544781608496	45.9400000000001	23.2436083119865	46.2399999999998	4.19671141594336	51.3400000000001	31.2803551619254	46.27	1.55247544103077	45.6700000000001	22.1117035309817	45.9499999999998	5.77674924602434	46.79	21.9411440700696
45.01	-3091.08408341399	45.2	2337.752132628	44.97	5.08145233197865	45.16	-262.123843446943	45.35	-317.00637186907	45.55	-301.750294710018	45.25	3.86967049405484	45.73	2730.36357658498	45.74	1.65776298399578	45.6200000000001	-5.03652244594832	45.28	-1.08535435299473	45.5500000000002	9.3024690609127	45.1299999999999	-0.667959800011886	46.0599999999999	16.3072733980698	45.6400000000001	0.142925710974851	46.73	2.32974400296371	45.71	29.6863733040027	46.2199999999998	3.42186467401007	46.04	23.0402194140424	46.3499999999999	3.91829072293604	51.4400000000001	30.6965023909243	46.3899999999999	1.58182096208748	45.77	21.9442587300591	46.0599999999999	5.63654007794412	46.8899999999999	21.5422703520289
45.11	-3092.93385922695	45.3	2333.726503295	45.07	4.88074263091676	45.26	-261.033629413987	45.45	-314.63203899898	45.65	-299.551412387927	45.36	3.87941758299348	45.84	2731.29381843694	45.8399999999999	1.59924254398902	45.72	-5.25487935999536	45.3799999999999	-1.18907571697946	45.6500000000001	9.25959912490271	45.24	-0.737517745051264	46.1600000000001	16.1215199460685	45.74	0.289170951987217	46.8299999999999	2.56723235395384	45.8200000000002	29.6068249319887	46.3200000000002	3.20430555200346	46.1500000000001	22.8428261029876	46.4499999999998	3.73710081896661	51.54	30.1711970249698	46.4900000000002	1.64802899405458	45.8800000000001	21.6855527149846	46.1799999999998	5.47889167103222	46.9899999999998	21.1462482600382
45.22	-3094.72194969601	45.41	2329.19564625399	45.18	4.70036762192194	45.36	-259.869047589973	45.55	-311.74609125901	45.75	-296.897956558951	45.5599999999999	3.842875919986	45.9400000000001	2732.23158292296	45.9499999999999	1.510049045919	45.8199999999999	-5.43961746996047	45.48	-1.2907370199855	45.75	9.08159969799271	45.3399999999999	-0.751434772041648	46.29	15.9016038790014	45.8400000000001	0.476165819009111	46.9400000000001	2.82219433097453	45.9200000000001	29.5411335620202	46.4200000000001	2.95708034104791	46.2600000000002	22.619027311066	46.5599999999999	3.60499753992372	51.6500000000001	29.7029905369754	46.5900000000001	1.75609170401003	45.98	21.3927201480146	46.2800000000002	5.32411674100786	47.0899999999997	20.7783281820184
45.32	-3096.29624993897	45.51	2324.17392697801	45.28	4.5442606499364	45.47	-258.434942905978	45.65	-308.348528648025	45.86	-293.789927221951	45.66	3.79046249497605	46.0500000000001	2733.1633640589	46.05	1.41864522493051	45.9200000000001	-5.52109019304226	45.5799999999999	-1.39033826201285	45.8500000000001	8.81434074392473	45.45	-0.683587073012859	46.3900000000001	15.6496839250622	45.9400000000001	0.703910309994171	47.04	3.02995450499566	46.02	29.5010214159674	46.5300000000002	2.68018904102973	46.3600000000001	22.3524658359793	46.6599999999999	3.52198088501154	51.7600000000002	29.2933314539141	46.6900000000001	1.89076295600898	46.1100000000001	21.0436698630474	46.3899999999999	5.19523015293544	47.25	20.4132597310718
45.42	-3097.72274914792	45.61	2317.37705847399	45.38	4.40848837092744	45.57	-256.693339399021	45.75	-304.827484249017	45.96	-290.585561454009	45.77	3.72163161603112	46.1900000000001	2734.14766740791	46.18	1.32803549399796	46.03	-5.52954343299916	45.6800000000001	-1.48787944203832	45.96	8.45782226394931	45.55	-0.564577605018712	46.49	15.3651843689886	46.0400000000002	0.921199619028812	47.1400000000001	3.19051287704042	46.1300000000001	29.494131905949	46.6300000000001	2.42901667900242	46.4700000000003	22.0431416780684	46.77	3.47340374196392	51.8600000000001	28.9321637659441	46.8000000000002	2.05204275005144	46.21	20.6604930269805	46.4900000000002	5.08038105897413	47.3499999999999	20.0510429079941
45.53	-3099.00144732399	45.71	2308.80504074003	45.48	4.29706264594643	45.67	-254.644237067964	45.86	-300.803372599034	46.0599999999999	-286.957510863999	45.87	3.63638328099114	46.2900000000001	2735.18449296898	46.28	1.23521543991956	46.1300000000001	-5.46497718994488	45.79	-1.56640898705973	46.0600000000002	8.10303417597424	45.6499999999999	-0.394406368968703	46.5899999999999	15.0483792880323	46.2	1.12662702997568	47.24	3.27716790798149	46.28	29.5007469200073	46.73	2.20200571106943	46.5700000000002	21.7117780649687	46.8699999999999	3.45288501591767	51.96	28.6509765679739	46.9000000000001	2.19669834007163	46.3200000000002	20.2837923550305	46.5900000000001	4.97956945798705	47.4499999999998	19.7536520780659
45.63	-3099.951505391	45.82	2298.45787377803	45.59	4.25139125297846	45.77	-252.512323428959	45.96	-296.593742026062	46.21	-283.233123842024	45.9699999999999	3.56163774006291	46.4	2736.141784354	46.38	1.15963116593321	46.24	-5.33413726600429	45.8899999999999	-1.62257406498156	46.1900000000001	7.75208187894805	45.76	-0.223149282987833	46.6900000000001	14.6992686810563	46.3000000000002	1.32159925806263	47.3499999999999	3.3166211369462	46.3800000000001	29.5208664570055	46.8299999999999	1.99915613802659	46.6700000000001	21.3096167250342	46.9699999999998	3.46680580196335	52.0700000000002	28.3998299399855	47.0100000000002	2.31447575708899	46.4200000000001	19.9404761140158	46.6999999999998	4.91075009597353	47.5499999999997	19.5153616259631
45.73	-3100.57292334898	45.92	2287.52581946605	45.69	4.25106098293782	45.88	-250.064467448965	46.11	-292.198592529985	46.3099999999999	-279.360506968942	46.0699999999999	3.50064613996892	46.5	2737.06454113892	46.49	1.11790716891846	46.3400000000001	-5.09762298304395	45.99	-1.66691052299939	46.3000000000002	7.40285997494539	45.8599999999999	-0.0552854990019114	46.8	14.3813121710537	46.4000000000001	1.48956236796494	47.45	3.26469740002722	46.48	29.4854477730269	46.9400000000001	1.86456406504476	46.77	20.8854159290013	47.0799999999999	3.45685080696967	52.21	28.178723879023	47.1199999999999	2.41562896906089	46.52	19.6019769720124	46.8000000000002	4.88508699004342	47.6599999999999	19.3361715520268
45.84	-3100.77958550994	46.03	2274.77672516306	45.79	4.29607183491498	45.98	-247.533800161932	46.21	-287.431026293007	46.41	-275.160953209024	46.18	3.45340848207343	46.61	2737.90776374699	46.5899999999999	1.09581208198506	46.4400000000001	-4.79483501896993	46.0999999999999	-1.71155289103808	46.4000000000001	7.10123842895882	45.96	0.113664135028557	46.9000000000001	14.0942081200137	46.5	1.59753663399442	47.55	3.17936891497084	46.5900000000001	29.3886297589552	47.04	1.82514323500982	46.8699999999999	20.4228184770727	47.2399999999998	3.41569647491724	52.3099999999999	27.990555443921	47.2200000000003	2.4849118410657	46.6300000000001	19.2682949300433	46.9099999999999	4.89141612399635	47.7599999999998	19.1908314700413
45.94	-3100.80971244292	46.17	2261.39060915602	45.89	4.37855712198143	46.13	-244.882345601013	46.32	-282.096976773005	46.52	-270.455344027027	46.28	3.40887627601205	46.71	2738.729957739	46.6899999999999	1.09334590399612	46.54	-4.45601927799544	46.26	-1.74802538106178	46.5	6.89393655295589	46.0599999999999	0.253096658980212	47	13.8382581660608	46.6100000000001	1.67112446001738	47.6600000000001	3.06063568098125	46.6900000000001	29.2304124139946	47.1999999999998	1.85397990605907	46.9700000000003	19.945573357063	47.3499999999999	3.35066636296233	52.4099999999999	27.8168738090017	47.3600000000001	2.48408558309166	46.73	18.9836123230407	47.0100000000002	4.91788664794512	47.8599999999997	19.0844141750404
46.11	-3100.16794518401	46.27	2247.367471448	45.99	4.51951141394602	46.24	-241.897079422984	46.42	-276.19644396998	46.62	-265.243679422952	46.38	3.36704952405853	46.8100000000001	2739.50566258691	46.79	1.10449981093552	46.6400000000001	-4.10262108800907	46.3599999999999	-1.78480377996948	46.6000000000001	6.7354593879827	46.22	0.367212051969545	47.0999999999999	13.6137363849684	46.71	1.71032584705699	47.77	2.90849769794477	46.79	28.9955089099294	47.3000000000002	1.94795898903521	47.0700000000002	19.4433189569736	47.4499999999998	3.26176047099125	52.52	27.6761297989196	47.46	2.43476657101382	46.8299999999999	18.7462700860124	47.1500000000001	4.9380121829472	47.96	18.9887952919889
46.21	-3098.94470327095	46.37	2231.52203435905	46.15	4.69794014099989	46.34	-238.465657869938	46.52	-270.488598810061	46.72	-260.18065617302	46.48	3.32122227302989	46.9100000000001	2740.300906485	46.89	1.13166693097355	46.75	-3.73126754902842	46.46	-1.82188808798855	46.71	6.62580693392556	46.3199999999999	0.481048273968554	47.25	13.4338002450249	46.8100000000002	1.71795422306786	47.8699999999999	2.77635804297915	46.9000000000001	28.609015393954	47.4000000000001	2.14686669903585	47.23	18.9160552760086	47.5499999999997	3.15156985891463	52.6199999999999	27.5183834909285	47.5599999999999	2.33695480301321	46.9400000000001	18.5579272840641	47.25	4.94281535702612	48.0699999999997	18.8925235889883
46.31	-3097.13998670395	46.47	2213.25916695002	46.25	4.89343009394361	46.44	-234.588080943013	46.63	-264.592476932989	46.8199999999999	-254.908448706942	46.5899999999999	3.27810047497223	47.02	2741.11568943295	47	1.17245413593992	46.8500000000001	-3.3419586590071	46.5699999999999	-1.87811850003072	46.8100000000002	6.56076839595698	46.4200000000001	0.594605323954056	47.3600000000001	13.266719935018	46.9100000000001	1.68663226702392	47.97	2.68985121704191	47	28.1458357200108	47.5100000000002	2.4109168200539	47.3299999999999	18.4612988540493	47.6599999999999	3.03026565700293	52.73	27.3294082559232	47.6700000000001	2.21115821500462	47.04	18.3900165860678	47.3499999999999	4.9322961699545	48.1699999999996	18.7955990650153
46.42	-3094.75379548303	46.58	2192.57886922207	46.36	5.06620825194659	46.54	-230.730610703972	46.73	-258.889042700048	46.93	-249.784882596032	46.6899999999999	3.22113717504635	47.12	2741.86001227395	47.0999999999999	1.21263005792116	46.96	-3.01349577796373	46.6700000000001	-1.9413604879901	46.9100000000001	6.54156812697693	46.52	0.716841501002818	47.46	13.1124954550614	47.0200000000002	1.62373730006493	48.1099999999999	2.65568043300846	47.1000000000001	27.6001087779605	47.6100000000001	2.74010935402202	47.4400000000001	18.0924370680486	47.7599999999998	2.89784786491509	52.8400000000001	27.1077555629518	47.77	2.04075439307871	47.1500000000001	18.2225433450185	47.46	4.88412658694415	48.2799999999997	18.6749701420013
46.52	-3091.55342155896	46.68	2171.94544645702	46.46	5.22020795995104	46.65	-226.567879052027	46.84	-253.184229569001	47.03	-244.630839302999	46.79	3.15087806802694	47.22	2742.57444267494	47.23	1.23556543599079	47.0599999999999	-2.76395133198548	46.78	-2.01161405198036	47.02	6.56698177590442	46.6199999999999	0.876994742952775	47.5699999999999	12.9717300800394	47.1200000000001	1.55487172696667	48.22	2.67384569099249	47.2	26.9649697659133	47.71	3.09558190008374	47.54	17.7960825410537	47.8699999999999	2.7598762579828	52.9400000000001	26.8534254139468	47.8800000000001	1.84236575103114	47.25	18.0334163940188	47.5599999999999	4.76284285798556	48.3799999999997	18.553688399038
46.62	-3087.94380436098	46.78	2149.57849003906	46.56	5.35542921693377	46.75	-222.425254090012	46.94	-247.546678938079	47.13	-239.508984584973	46.9	3.06732315300451	47.3200000000001	2743.21841296899	47.3299999999999	1.24426468391903	47.21	-2.57525289396199	46.8799999999999	-2.09502312202403	47.1200000000001	6.59151438094341	46.73	1.04582711196599	47.6700000000001	12.8258514670279	47.22	1.47064003601827	48.3199999999999	2.74021650500345	47.3100000000002	26.2480620979204	47.8200000000002	3.47889200304508	47.6500000000001	17.5618736600427	47.9699999999998	2.62273193095552	53.04	26.6033194590136	47.98	1.63760866303164	47.3499999999999	17.8226357330686	47.6599999999999	4.62997066495063	48.48	18.397903843038
46.72	-3084.01536342501	46.89	2127.258408584	46.66	5.42988288600554	46.85	-218.190392057977	47.04	-241.596805343079	47.24	-234.091970051963	47	2.97047242997905	47.4300000000001	2743.85795134992	47.43	1.23872780000056	47.3099999999999	-2.44402756300133	46.98	-2.19494052998925	47.23	6.58859484201457	46.8299999999999	1.28215057895886	47.77	12.6934319580414	47.3200000000002	1.36963551301506	48.4200000000001	2.82809133796036	47.4100000000001	25.4493857739817	47.9200000000001	3.89003966301971	47.75	17.4210957869718	48.0699999999997	2.4800337889701	53.2000000000003	26.3417625409375	48.0799999999999	1.43545239109244	47.46	17.5935194920385	47.7600000000002	4.47653263699976	48.5799999999999	18.2461155810643
46.82	-3079.76809875197	46.99	2104.39007115406	46.77	5.40772929093691	46.96	-213.820527891926	47.15	-235.334608785024	47.34	-228.379795704996	47.15	2.86769364197426	47.5300000000001	2744.44805824101	47.53	1.21416852596212	47.4200000000001	-2.42341150601533	47.0899999999999	-2.30801344503107	47.3300000000002	6.56032855499689	46.9300000000001	1.56120635301704	47.8700000000001	12.542741745051	47.4300000000001	1.25185815704754	48.52	2.93747018997692	47.51	24.7187485030054	48.02	4.24945245106301	47.8499999999999	17.3249906530373	48.1799999999998	2.35212408995267	53.3000000000002	26.0844298169332	48.1900000000001	1.22564296805194	47.5599999999999	17.3039818590723	47.8699999999999	4.29136475599989	48.6899999999996	18.0983236110706
46.92	-3074.78528882098	47.09	2079.78188271909	46.87	5.32480810693414	47.06	-209.082530560977	47.25	-229.522017983982	47.4399999999999	-223.088112686924	47.25	2.76503094903546	47.63	2745.03139243495	47.63	1.15696201498849	47.52	-2.47400404396103	47.26	-2.40997280695865	47.4300000000001	6.50671552193671	47.04	1.87851528698957	47.98	12.3884170189967	47.5300000000002	1.13206261198684	48.6199999999999	3.01708405504542	47.6100000000001	24.0569288969255	48.1300000000001	4.54673925105453	47.9500000000003	17.2735582569885	48.2999999999997	2.23723905298812	53.4000000000001	25.829872759914	48.3499999999999	1.00818039402384	47.6700000000001	16.996108645003	47.9700000000003	4.08563103803772	48.79	17.9545279339663
47.02	-3068.98081794202	47.2	2052.20169063807	46.97	5.18505267893943	47.16	-203.976400065017	47.35	-223.848088876025	47.54	-217.952238363978	47.36	2.66303004605106	47.74	2745.60795393393	47.73	1.08073311491808	47.6200000000001	-2.59580517797531	47.3599999999999	-2.49848676196507	47.54	6.4253070339646	47.1399999999999	2.20483944201533	48.0799999999999	12.2301561440281	47.6300000000001	0.999446652031111	48.72	3.03610091100381	47.71	23.4631483449448	48.2400000000002	4.79229117900104	48.0500000000002	17.2400238479895	48.4000000000001	2.13714245796837	53.5100000000002	25.6071114409906	48.4500000000003	0.816309496030954	47.77	16.6478086830466	48.4099999999999	3.88539341702199	48.8899999999999	17.8608317080489
47.13	-3063.16456496995	47.3	2021.649494911	47.07	4.97257694996733	47.26	-199.152872604941	47.46	-218.623765525081	47.65	-213.236855369018	47.4599999999999	2.56603897298646	47.84	2746.09660740293	47.8399999999999	0.988486236906283	47.73	-2.7526700520184	47.47	-2.57588716499413	47.6400000000001	6.29163738892657	47.3499999999999	2.54471488995023	48.1800000000001	12.0679591200314	47.74	0.864812501049528	48.8299999999999	3.02535277899096	47.8200000000002	22.9450502589543	48.3400000000001	4.98766577800325	48.2200000000003	17.2069145170326	48.5	2.05183430693978	53.6100000000001	25.397695033007	48.5500000000002	0.648745571083964	47.8800000000001	16.2341577660072	48.5100000000002	3.73551746304202	49	17.8500084230109
47.23	-3057.33652990602	47.4	1991.68611277298	47.17	4.70837549096359	47.37	-194.336052084964	47.56	-213.469462468993	47.75	-208.614615313991	47.5599999999999	2.48076368200145	47.95	2746.49735284197	47.9399999999999	0.886737882979105	47.8300000000002	-2.95833415498237	47.5699999999999	-2.64217401604583	47.74	6.13017228999979	47.45	2.8351296849678	48.28	11.9389706339916	47.8400000000001	0.726753446997463	48.9300000000001	2.9581381220396	47.9200000000001	22.5453887709364	48.4400000000001	5.06153622598049	48.3299999999999	17.1917031730118	48.6100000000001	1.98510463292223	53.7200000000003	25.2016235380097	48.6599999999999	0.506773323081688	47.98	15.7534968290065	48.6100000000001	3.62475225097114	49.0999999999999	17.8950102069848
47.33	-3050.99387553798	47.5	1959.88779655204	47.27	4.39244829999552	47.47	-189.801834602008	47.67	-208.402235295011	47.85	-204.096344153982	47.67	2.40049822104993	48.0500000000001	2746.80784946895	48.04	0.777881183921636	47.9300000000001	-3.19906199797515	47.6700000000001	-2.67318630199043	47.8500000000001	5.94301713397272	47.5599999999999	3.10532176297329	48.3900000000001	11.8575252420214	47.95	0.604772799988496	49.03	2.8160515420268	48.03	22.1892600259253	48.5500000000002	5.05368874007672	48.4299999999998	17.1568616759714	48.71	1.91107370301324	53.8200000000002	25.0502472739527	48.7600000000002	0.38013878406673	48.1100000000001	15.2058258720444	48.7200000000003	3.55309778103674	49.2599999999998	17.995837058038
47.44	-3044.63943907695	47.61	1928.67829392105	47.38	4.09647472997676	47.57	-185.317089123942	47.77	-203.04111964208	47.96	-199.324216319951	47.77	2.33733091204158	48.1900000000001	2747.07543764396	48.17	0.661916138938068	48.03	-3.43545290297698	47.78	-2.68105855207068	47.95	5.7373751119485	47.6599999999999	3.3079196620065	48.49	11.8092883880081	48.0500000000002	0.491493240019736	49.1400000000001	2.62472754002374	48.1300000000001	21.876664023921	48.6500000000001	4.96412331801821	48.5300000000002	17.0890026510051	48.8099999999999	1.82974151800863	53.9299999999998	24.9541354859275	48.8600000000001	0.274063585038675	48.21	14.6753165220161	48.8200000000002	3.53171807103081	49.3599999999997	18.1335013660373
47.54	-3038.59204426101	47.71	1896.82545223604	47.48	3.82556329498129	47.68	-180.92459901402	47.87	-197.386115510994	48.0599999999999	-194.298231809967	47.87	2.29560979698817	48.2900000000001	2747.30416699492	48.28	0.566092442909394	48.2	-3.64582132999658	47.8799999999999	-2.66579076503604	48.0600000000002	5.51447057796395	47.77	3.47216131797268	48.5899999999999	11.7939584340547	48.1900000000001	0.386914765044821	49.25	2.3841661179631	48.27	21.6060435409418	48.7600000000002	4.81362218704362	48.6399999999999	17.0015134730193	48.9200000000001	1.74463564098915	54.0300000000002	24.9027189289563	48.96	0.171925312997701	48.3200000000002	14.1353855060515	48.9299999999998	3.59607687096286	49.46	18.2849515540511
47.65	-3032.00301028994	47.81	1863.38702932403	47.58	3.57460548093513	47.78	-176.298996170999	47.98	-192.059111031995	48.21	-189.547755887929	47.9699999999999	2.27098683399163	48.4	2747.53460518593	48.38	0.499319728987757	48.3099999999999	-3.84823970603065	47.98	-2.63204665407102	48.2	5.27430353190539	47.8699999999999	3.59804673303188	48.7	11.8010363460144	48.2900000000002	0.312641828031701	49.3499999999999	2.15603132096476	48.3700000000001	21.3452488529811	48.8600000000001	4.57064474107938	48.7400000000002	16.8943941440602	49.02	1.65575607002211	54.1399999999999	24.8775467770201	49.0700000000002	0.073723968057493	48.4200000000001	13.6126160970207	49.0300000000002	3.64733564094877	49.5599999999999	18.4501876190097
47.75	-3024.87233716499	47.91	1826.58261656707	47.69	3.36459585696502	47.88	-171.44028059397	48.11	-186.69619743298	48.3099999999999	-184.725788941023	48.0699999999999	2.26346202396144	48.5	2747.7667522179	48.49	0.452688363907328	48.4100000000001	-4.04270803096551	48.0899999999999	-2.57115256806628	48.3000000000002	5.06580538001344	47.98	3.64726582404273	48.8	11.8119497819862	48.3900000000001	0.28080042000056	49.45	1.94755225095378	48.47	21.1264296839317	48.96	4.26673158699487	48.8499999999999	16.8138206090589	49.1199999999999	1.54739420395345	54.2400000000002	24.8677125099448	49.1700000000001	-0.0179710419843104	48.52	13.1053492300452	49.1599999999999	3.6967453060015	49.6699999999996	18.563662585052
47.85	-3017.20002488594	48.01	1786.41221396606	47.79	3.23714438400202	47.98	-166.900244477006	48.21	-181.661283487983	48.42	-180.179330582973	48.18	2.2723735770569	48.6	2748.00060809196	48.5899999999999	0.428591477998452	48.51	-4.20175532701705	48.25	-2.49178215801749	48.4100000000001	4.89740366799651	48.0799999999999	3.63540215198555	48.9000000000001	11.8266987400375	48.5	0.279264547998537	49.55	1.75149980600509	48.5700000000002	20.8746821789418	49.0599999999999	3.94166893909187	48.9500000000003	16.7485627359838	49.27	1.4250875159405	54.3400000000001	24.8575409669911	49.2800000000002	-0.114560497991079	48.6199999999999	12.6407337689898	49.2600000000002	3.74430586600738	49.77	18.5833372630668
47.96	-3009.99174787296	48.18	1747.72331686108	47.89	3.15641138695355	48.14	-162.396303080982	48.32	-176.57340483504	48.52	-175.550555243035	48.29	2.27514601999701	48.7	2748.28547166601	48.7099999999999	0.439388943959784	48.6200000000001	-4.32176848300969	48.3499999999999	-2.4060699530537	48.51	4.76067085094201	48.21	3.5761100949685	49.01	11.8166141080565	48.6000000000001	0.300656893045925	49.6600000000001	1.58797367203078	48.6800000000001	20.6111990499949	49.21	3.59306192001441	49.0500000000002	16.698620526995	49.3699999999999	1.27788570091525	54.4400000000001	24.8470321489549	49.3800000000001	-0.204643617962574	48.73	12.1766839030215	49.3699999999999	3.77124794101746	49.8699999999999	18.5512508420516
48.1	-3002.80376475303	48.28	1707.79327446007	47.99	3.12239686400062	48.24	-158.211041144	48.42	-171.434735018011	48.62	-170.794507881965	48.39	2.27177935403233	48.8100000000001	2748.57672564895	48.8099999999999	0.471455915999286	48.72	-4.40636061000532	48.46	-2.29680054906112	48.6100000000001	4.65683128095407	48.3099999999999	3.49862759003372	49.1100000000001	11.7526245080626	48.7	0.376242555034878	49.76	1.48780587096553	48.78	20.3367589090249	49.3099999999999	3.21051941602946	49.1500000000001	16.6773813559757	49.4699999999998	1.10402497796258	54.54	24.8150475649709	49.48	-0.304842815012307	48.8299999999999	11.7131996299804	49.4700000000003	3.75150960098836	49.98	18.4076942340425
48.2	-2995.67487747197	48.38	1669.344737556	48.09	3.12488379097431	48.34	-154.019090565953	48.52	-165.934329971037	48.72	-165.646505868949	48.5	2.25357749900468	48.9100000000001	2748.91493770792	48.91	0.524792391956908	48.8199999999999	-4.47360413500064	48.5599999999999	-2.16164209200542	48.72	4.60219029491782	48.4200000000001	3.37221462200432	49.24	11.6638013190595	48.8000000000002	0.495219307026673	49.8599999999999	1.42016438098835	48.8800000000001	20.0513617569413	49.4099999999999	2.79404142804651	49.2600000000002	16.6655382380441	49.5699999999997	0.903505347991995	54.6500000000001	24.7350055340121	49.5799999999999	-0.429271782991236	48.9299999999998	11.3034474950382	49.5700000000002	3.67568902504445	50.0799999999999	18.1198939519618
48.3	-2988.60508603002	48.49	1630.59729753002	48.22	3.16964244996143	48.44	-149.816588682029	48.63	-160.072189694006	48.8199999999999	-160.106549203988	48.5999999999999	2.22054045400455	49.01	2749.30010784294	49.01	0.581579110985331	48.9200000000001	-4.49446222000915	48.6700000000001	-2.00059458006763	48.8200000000002	4.57228218590444	48.52	3.20140726603313	49.3399999999999	11.5315721950537	48.9000000000001	0.657587151067673	49.96	1.38504920198557	48.99	19.8193070399384	49.52	2.40670916900854	49.3600000000001	16.6456182649881	49.6799999999998	0.676326808957128	54.75	24.6334877369918	49.6799999999998	-0.579215225002372	49.04	10.9324905509993	49.6799999999998	3.56628806400749	50.25	17.7206234840241
48.4	-2981.81262228002	48.59	1591.22193505004	48.32	3.25090255796567	48.55	-145.327639397919	48.73	-154.576131734075	48.93	-154.86863711601	48.6999999999999	2.15613690897953	49.11	2749.72620919596	49.18	0.640551097944808	49.03	-4.48267035199024	48.77	-1.83100531796754	48.9300000000001	4.5671069559603	48.6199999999999	2.98620551996009	49.45	11.370716856959	49.01	0.839094105003824	50.1099999999999	1.36246730994571	49.0900000000001	19.6625660819336	49.6199999999999	2.0357366480539	49.4700000000003	16.5951611729724	49.7799999999997	0.441192482981023	54.8499999999999	24.4948190149898	49.79	-0.754673141955209	49.1399999999999	10.6152657440362	49.7800000000002	3.40453733701906	50.3599999999997	17.2098828300022
48.5	-2974.79464901403	48.69	1548.79490244605	48.43	3.33282443796179	48.65	-140.552242712943	48.83	-149.137385567997	49.03	-149.623131934959	48.8	2.0708540130272	49.22	2750.19090098397	49.28	0.702973326951906	49.1300000000001	-4.43822853196707	48.8799999999999	-1.63332704505592	49.03	4.56980951594232	48.73	2.75391813795522	49.55	11.1955698610018	49.1200000000001	1.06020304303911	50.22	1.3579535190047	49.1900000000001	19.5591675599189	49.7199999999998	1.69390985604423	49.5700000000002	16.5141669630202	49.8800000000001	0.210816454000451	54.96	24.3176781129932	49.8899999999999	-0.932843967916597	49.2400000000002	10.3096872620654	49.8800000000001	3.20920622402809	50.46	16.6350928610655
48.61	-2967.55116623001	48.79	1503.31619971598	48.53	3.41029957598948	48.76	-136.055568103984	48.94	-144.064721720042	49.14	-144.679671329982	48.9	1.95584489506473	49.3200000000001	2750.60494862294	49.38	0.755220951987212	49.23	-4.36836298399612	48.98	-1.42710702004933	49.1300000000001	4.57222949501102	48.8299999999999	2.4783411770386	49.6500000000001	11.0061312070684	49.22	1.30045109199273	50.3199999999999	1.37150782995832	49.3100000000002	19.5098900859421	49.8299999999999	1.37083768004231	49.6700000000001	16.3658557420376	49.9899999999998	-0.0165650570806974	55.0599999999999	24.1126342780262	49.9900000000002	-1.12912609893101	49.3400000000001	10.0470527310108	49.98	2.98029472503458	50.5599999999999	16.032911085972
48.71	-2960.96965667198	48.9	1460.23112844603	48.64	3.48637152399078	48.86	-131.557856809991	49.04	-139.047196122988	49.24	-139.773572669924	49	1.81545759596702	49.4300000000001	2750.96835211195	49.48	0.785422568014837	49.3400000000001	-4.25777235693658	49.0799999999999	-1.21001338902715	49.23	4.58252726400588	48.9300000000001	2.18567857905327	49.76	10.8605436489597	49.3200000000002	1.54903602503964	50.4200000000001	1.37229821996243	49.4100000000001	19.5148538679177	49.9299999999998	1.12106832204972	49.77	16.1870074019816	50.0899999999997	-0.192377809980826	55.2000000000003	23.879687508952	50.0900000000001	-1.32812113997716	49.4500000000003	9.80077887902553	50.1399999999999	2.80825478000679	50.6599999999999	15.4033375050631
48.82	-2954.76551498393	49	1416.78692162907	48.74	3.56104028094251	48.96	-127.338867592016	49.15	-134.169359604016	49.35	-135.004949842028	49.15	1.64969211505195	49.5300000000001	2751.272743811	49.5899999999999	0.802487807959551	49.4400000000001	-4.12175800101977	49.1900000000001	-1.04860678504792	49.3300000000002	4.57623711793076	49.03	1.88046641699202	49.8600000000001	10.7879214630202	49.4200000000001	1.75904994000575	50.52	1.36389099100143	49.51	19.5419091819531	50.0300000000002	0.91306117599288	49.8800000000001	15.9546830919908	50.25	-0.30091320104475	55.3000000000002	23.6720011660054	50.2000000000003	-1.53111379393067	49.5500000000002	9.57086570497268	50.2400000000002	2.68183546302225	50.77	14.8180505429991
48.92	-2949.22334652199	49.1	1375.73634627199	48.85	3.62276527494032	49.06	-123.122704353023	49.25	-129.067303388979	49.45	-130.026803229953	49.25	1.45854845300164	49.63	2751.52649136191	49.6899999999999	0.806416670911858	49.55	-3.97405540695672	49.29	-0.934213557002295	49.4400000000001	4.55930264092785	49.1299999999999	1.57621643904804	49.97	10.7591503740423	49.5300000000002	1.94261882700175	50.6199999999999	1.35351524795624	49.6200000000001	19.5910560289576	50.1300000000001	0.746816241075976	49.98	15.6801129430733	50.3499999999999	-0.357879834041341	55.4099999999999	23.4988232419937	50.3499999999999	-1.69404848395516	49.6599999999999	9.38718710506237	50.3400000000001	2.60103677499046	50.8699999999999	14.3190893900282
49.02	-2943.84031407503	49.2	1334.65565470203	48.95	3.6715465079169	49.17	-118.961918688001	49.35	-123.741027479014	49.55	-124.839132835973	49.36	1.27059040096356	49.73	2751.68103015994	49.79	0.799739106014385	49.6500000000001	-3.83109052802411	49.3899999999999	-0.866833705003955	49.54	4.54015137597708	49.23	1.25927426995531	50.0699999999999	10.7885649390482	49.6300000000001	2.09974268705082	50.73	1.35224062103134	49.72	19.6183517599593	50.25	0.647905501068635	50.0799999999999	15.3632969560249	50.4499999999998	-0.337849537004331	55.5100000000002	23.3509057450192	50.4500000000003	-1.82832599398353	49.7600000000002	9.25445743405362	50.4499999999998	2.60339747296712	50.9699999999998	13.8644148560161
49.13	-2938.91524071296	49.3	1293.79239526907	49.06	3.7053190159213	49.27	-114.573925861009	49.46	-118.808072918	49.66	-120.061213998952	49.4599999999999	1.09031678800875	49.84	2751.7809774979	49.89	0.77949334195182	49.76	-3.68925025293265	49.49	-0.885561747963948	49.6400000000001	4.5187833250111	49.3299999999999	0.929639908008539	50.1700000000001	10.9052365330626	49.73	2.18949576799332	50.8299999999999	1.36006711204573	49.8200000000002	19.5917668600032	50.3499999999999	0.639336550079861	50.2200000000003	15.0042351290267	50.5599999999999	-0.192248067037326	55.6199999999999	23.2388179199461	50.5500000000002	-1.9339463229926	49.8600000000001	9.16796233605055	50.5500000000002	2.74205663902194	51.0799999999999	13.5273419580244
49.23	-2934.00438506296	49.4	1250.42391718102	49.17	3.73125627595527	49.37	-109.958725871024	49.56	-113.989081759996	49.76	-115.446160990018	49.5599999999999	0.922075656035304	49.9400000000001	2751.82633337693	49.99	0.748641149016294	49.8600000000001	-3.54853458100024	49.5999999999999	-1.04828466805884	49.75	4.51151922595727	49.4400000000001	0.639721238030688	50.27	11.0584527210449	49.8300000000002	2.17709616003958	50.9400000000001	1.38779012604573	49.9200000000001	19.5433308449537	50.4499999999998	0.698101793091155	50.3200000000002	14.6822514400355	50.6599999999999	0.0303503339864619	55.7200000000003	23.1799125219823	50.6500000000001	-1.98011267798393	49.9700000000003	9.10111853897888	50.6599999999999	2.96387519097152	51.1799999999998	13.3467756330674
49.33	-2929.10774712595	49.51	1204.55022043905	49.27	3.74358800195296	49.48	-105.675836235946	49.66	-109.563411952081	49.86	-111.240859538952	49.66	0.765867004020038	50.0400000000001	2751.81709779497	50.0999999999999	0.716092159905202	49.96	-3.43954621598641	49.7	-1.29711548402156	49.8500000000001	4.53273020491451	49.54	0.389375631016264	50.3800000000001	11.248213502995	49.9300000000001	2.09732577502564	51.04	1.42461425696183	50.02	19.4408939909181	50.5599999999999	0.792660623005759	50.4299999999998	14.3915817000106	50.7599999999998	0.329945664930165	55.8200000000002	23.1476078719197	50.75	-1.93417026400766	50.1199999999999	9.08873265302645	50.7600000000002	3.25760220403026	51.2999999999997	13.283810942994
49.43	-2924.794537612	49.61	1161.67683904905	49.37	3.72608942700481	49.58	-101.495223814936	49.76	-105.167154719084	49.97	-107.09831002896	49.77	0.651416739060551	50.2	2751.76839950996	50.1999999999999	0.663634378952338	50.0599999999999	-3.37509799999225	49.8099999999999	-1.62338054099109	49.95	4.56804513692077	49.6499999999999	0.178745715061268	50.48	11.4162903259967	50.0300000000002	1.962310602039	51.1500000000001	1.48330342494774	50.1300000000001	19.2600302419805	50.6599999999999	0.923970746043778	50.5300000000002	14.1434560409834	50.8699999999999	0.651847703011299	55.9299999999998	23.1419039679395	50.8600000000001	-1.82877387601366	50.2200000000003	9.11586772997453	50.8600000000001	3.58883174499169	51.3999999999996	13.3384478870084
49.53	-2920.91983821797	49.71	1119.32867056998	49.48	3.67876054997396	49.68	-97.6469217489466	49.86	-100.863478079077	50.0699999999999	-103.148239667007	49.87	0.56219354996756	50.3000000000001	2751.68184504696	50.3	0.59000283192745	50.21	-3.34237709103036	49.9100000000001	-1.9963177800264	50.0500000000002	4.62589156597915	49.75	-0.00582288703299128	50.5799999999999	11.5626831919826	50.1900000000001	1.73040108904843	51.25	1.5311474179498	50.29	19.022710921945	50.77	1.07924617304889	50.6300000000001	13.9378744639771	50.9699999999998	0.983342362019357	56.0300000000002	23.1443048269284	50.96	-1.67532429691164	50.3200000000002	9.18252377005047	50.9700000000003	3.9387944379996	51.5	13.4923493980068
49.63	-2917.62856724802	49.81	1079.98081744302	49.58	3.60160137199728	49.79	-93.8483452989658	49.97	-96.3436115090417	50.22	-99.0810107829248	49.9699999999999	0.507195098975899	50.4	2751.60205169993	50.4	0.495197518944224	50.3099999999999	-3.3377703749693	50.01	-2.39637994104669	50.1900000000001	4.71620866392186	49.8499999999999	-0.0977361199829829	50.6800000000001	11.6657510410505	50.3000000000002	1.42206011196322	51.3499999999999	1.56814623403534	50.3900000000001	18.7289360319483	50.8800000000001	1.25848690208841	50.7400000000002	13.7820351750406	51.0699999999997	1.32442964093116	56.1300000000001	23.1455815250001	51.0599999999999	-1.4665161229459	50.4299999999998	9.27927206305412	51.0700000000002	4.30749027998445	51.6099999999997	13.7088579670035
49.74	-2914.47698333002	49.92	1040.91062887699	49.68	3.49874181893028	49.89	-90.2016099029197	50.12	-91.6075550070445	50.3199999999999	-94.8966233769397	50.0799999999999	0.486421385062386	50.51	2751.52901946592	50.51	0.385141982974346	50.4200000000001	-3.38553880203563	50.1199999999999	-2.82356702405195	50.3000000000002	4.83083606195578	49.95	-0.123197924040142	50.79	11.7180635550085	50.4000000000001	1.03728766998756	51.46	1.59429987502335	50.49	18.4427646009908	50.98	1.41567774198847	50.8400000000001	13.6391582819897	51.1799999999998	1.57796105895613	56.23	23.1549629850178	51.1599999999999	-1.21774774993355	50.5300000000002	9.42598227197777	51.1700000000001	4.58864110794366	51.71	13.9879735939985
49.84	-2911.67976304803	50.02	1002.867969759	49.78	3.34818683700178	49.99	-86.4269567989595	50.22	-87.2140244690627	50.42	-91.0888489039507	50.18	0.513067005044832	50.61	2751.43657775493	50.61	0.240359254917166	50.52	-3.47038101995167	50.26	-3.16210506105108	50.4000000000001	4.96977375996721	50.0599999999999	-0.0822082989770934	50.8900000000001	11.7069265600094	50.51	0.645647587020903	51.5599999999999	1.58801752797899	50.5900000000001	18.161741897984	51.0799999999999	1.53899040799388	50.9400000000001	13.4977154100397	51.2999999999997	1.69224090700482	56.3400000000001	23.1458675290241	51.27	-0.929019179920942	50.6300000000001	9.60278473496601	51.27	4.7290716089492	51.8099999999999	14.2518864049634
49.95	-2908.95230104695	50.17	963.100073087048	49.89	3.17770176593513	50.14	-82.5243859890179	50.32	-82.9174173870797	50.52	-87.4777768999593	50.28	0.551558641063821	50.71	2751.31635892296	50.7099999999999	0.0803263029638401	50.6200000000001	-3.59229702894481	50.3599999999999	-3.36168473199905	50.5	5.10427950496251	50.22	0.0255180069643757	50.99	11.6614543339892	50.6100000000001	0.22595318500862	51.6600000000001	1.52212379498451	50.7	17.888322654926	51.21	1.6402531859967	51.04	13.3577065589634	51.4000000000001	1.71896489291612	56.4400000000001	23.0809424630252	51.3899999999999	-0.665640000988788	50.7400000000002	9.79474250402745	51.3699999999999	4.78195709501961	51.9199999999996	14.4876410109873
50.11	-2906.29459732702	50.27	921.606938858986	49.99	2.98728660391134	50.25	-78.9539637549979	50.42	-78.9633362680888	50.62	-84.2433178279407	50.39	0.589863813047486	50.8100000000001	2751.17157602494	50.8099999999999	-0.0962218450695218	50.73	-3.72566114401707	50.47	-3.47261535705456	50.6100000000001	5.23613209793439	50.3199999999999	0.24037110995323	51.0899999999999	11.5816468750154	50.72	-0.200608855948303	51.76	1.41825925902594	50.8	17.6419758320208	51.3200000000002	1.70668008206576	51.1500000000001	13.1895500450128	51.5	1.64541893093428	56.54	22.9694357799417	51.4900000000002	-0.435703207017468	50.8400000000001	9.97395781200794	51.48	4.72852818802494	52.02	14.7081928009811
50.21	-2903.99648849393	50.37	883.33877196203	50.09	2.77465962699353	50.35	-75.5380467750228	50.53	-75.0430105899795	50.72	-81.075834018975	50.49	0.623483691015281	50.9200000000001	2751.00222906099	50.92	-0.258529211009773	50.8400000000001	-3.87943296095727	50.5699999999999	-3.47534967704632	50.71	5.36355273800382	50.4200000000001	0.521960894957374	51.24	11.4675041839973	50.8200000000002	-0.620698239004014	51.8699999999999	1.27642391794325	50.9000000000001	17.4547309419495	51.4200000000001	1.72129466000115	51.25	13.0228275510262	51.6100000000001	1.44849118100865	56.6399999999999	22.8113474800011	51.5999999999999	-0.231115804012916	50.9400000000001	10.1451450150307	51.5799999999999	4.52781868898455	52.1299999999997	14.8768842659592
50.31	-2901.98804577597	50.48	846.292670279013	50.19	2.53775586998017	50.45	-72.4542783719926	50.63	-71.2464938410449	50.83	-78.044781614949	50.5899999999999	0.652418273034527	51.02	2750.77377979596	51.02	-0.409557565035357	50.9400000000001	-4.04465288295341	50.6700000000001	-3.31631938001919	50.8100000000002	5.47838105399023	50.53	0.844083421043251	51.3399999999999	11.3787284830096	50.9200000000001	-0.999533049025558	51.97	1.09001744999659	51.01	17.2945584719173	51.52	1.70710451402556	51.3600000000001	12.8149949970293	51.71	1.17675588501243	56.7400000000002	22.6251354130227	51.7000000000003	-0.0672761879059181	51.04	10.3083041110494	51.6900000000001	4.23296768099135	52.2599999999998	14.9435268849629
50.41	-2900.33919794598	50.58	812.471535926989	50.3	2.27657533400816	50.55	-69.4228997859909	50.73	-67.294428077048	50.93	-74.9032748869922	50.8499999999999	0.654288839996298	51.12	2750.52076646398	51.18	-0.549306907032587	51.04	-4.20584990604311	50.77	-3.05341145099192	50.9200000000001	5.56091771295542	50.6299999999999	1.19713211699946	51.4400000000001	11.2988996689865	51.0200000000002	-1.37189520000902	52.1099999999999	0.869835260004947	51.1100000000001	17.1614584210147	51.6199999999999	1.66410964504848	51.46	12.5846094420012	51.8199999999997	0.830213042945616	56.8400000000001	22.3826948799797	51.8000000000002	0.00323506105814886	51.1500000000001	10.4236957789681	51.79	3.84397516404533	52.3699999999999	14.9470255950064
50.51	-2898.765339649	50.68	779.122601901008	50.4	2.03510812491459	50.65	-66.5167790369878	50.83	-63.1868132960562	51.03	-71.651313834991	50.9499999999999	0.625084919988694	51.22	2750.23642795293	51.28	-0.638823299027536	51.21	-4.35021118698842	50.8799999999999	-2.68662588803181	51.02	5.62553384395414	50.74	1.58096435598054	51.55	11.2571320159987	51.1200000000001	-1.7377846919544	52.21	0.615877347968308	51.27	17.0578378879327	51.7199999999998	1.61596662098873	51.5700000000002	12.3316708850325	51.9200000000001	0.512254069917617	56.9400000000001	22.1121305789893	51.9000000000001	0.0130727399891839	51.25	10.4681366060504	51.8899999999999	3.46719176002352	52.4699999999998	14.8873803950664
50.62	-2897.37358075695	50.78	747.107935163058	50.5	1.80900755299263	50.76	-63.5058829819855	50.94	-59.4148545110329	51.13	-68.648719390012	51.05	0.564806514034899	51.3200000000001	2749.9238812959	51.38	-0.650312533025499	51.3099999999999	-4.4905495680041	50.98	-2.31658133304791	51.1200000000001	5.67222944391688	50.8399999999999	1.99558013900969	51.6500000000001	11.253425527002	51.2900000000002	-2.06195074201787	52.3099999999999	0.382494509040043	51.3700000000001	16.9861992369533	51.8200000000002	1.56870659805008	51.6700000000001	12.0561793270326	52.02	0.248341365931992	57.0500000000002	21.8226905029724	52	-0.0377631529318023	51.3499999999999	10.4648100040095	51.9900000000002	3.11479035303819	52.5799999999999	14.7905020610324
50.72	-2896.01900296896	50.88	713.952433272993	50.61	1.60262030897229	50.86	-60.3902116209838	51.04	-55.7892472670574	51.24	-65.7180619630253	51.16	0.501942357004737	51.4300000000001	2749.58312649301	51.49	-0.611568818044361	51.4100000000001	-4.62686504999965	51.0799999999999	-1.94759645899012	51.23	5.69744690892549	50.9400000000001	2.36019923704589	51.76	11.2822012910101	51.3900000000001	-2.3372707779572	52.4200000000001	0.173881825958233	51.48	16.9465424679629	51.9299999999998	1.51829580499907	51.77	11.8172981390217	52.1199999999999	0.0130125299619976	57.2000000000003	21.5574300449362	52.0999999999999	-0.133086629944046	51.4500000000003	10.4184303289685	52.1300000000001	2.77459805897706	52.6799999999998	14.6451070080502
50.82	-2894.70160628298	50.98	679.656096228996	50.71	1.41388142696997	50.96	-57.5250516019423	51.14	-52.4992960190502	51.38	-63.0367711410145	51.27	0.436492450035075	51.5300000000001	2749.21416354596	51.5899999999999	-0.525553924035194	51.51	-4.74106878402836	51.1900000000001	-1.57535259302222	51.3300000000002	5.69585803100381	51.04	2.66507245203229	51.8600000000001	11.3218182509627	51.5	-2.5637447979534	52.52	-0.0141557840152018	51.5900000000001	16.9124164739287	52.0300000000002	1.48774183503519	51.8800000000001	11.627820192075	52.2599999999998	-0.145158196005468	57.3000000000002	21.3071202779247	52.21	-0.292823474978832	51.5500000000002	10.3397544030486	52.23	2.49975396002355	52.7799999999997	14.462478820974
50.93	-2893.56124824394	51.08	648.224728263017	50.81	1.27316277098544	51.06	-54.7532378019469	51.25	-49.2656428200462	51.48	-60.357961196928	51.37	0.355262196990225	51.64	2748.88606892193	51.6999999999999	-0.351885847067024	51.6100000000001	-4.83333042495815	51.29	-1.25773672004925	51.4300000000001	5.67279101801432	51.1399999999999	2.91994898304893	51.96	11.3394361990231	51.6000000000001	-2.77615471497938	52.6299999999999	-0.154469473955032	51.6900000000001	16.8862759849162	52.1399999999999	1.48887297405054	51.98	11.4807168019979	52.3600000000001	-0.199030762018992	57.4000000000001	21.0717612029612	52.3499999999999	-0.497047903991188	51.6500000000001	10.2486518869682	52.3400000000001	2.35134861895858	52.8899999999999	14.281522436022
51.03	-2892.56012042301	51.19	618.045293894056	50.91	1.15846928690644	51.17	-52.2319353440253	51.35	-46.1952034889919	51.59	-57.7322504749418	51.4699999999999	0.31620363699858	51.74	2748.60356618592	51.8	-0.110041554080453	51.71	-4.90364997199322	51.3999999999999	-1.06512707895945	51.54	5.64261699491908	51.25	3.12468620097661	52.0599999999999	11.3350551370104	51.7	-2.91213594596229	52.73	-0.219883846966695	51.79	16.8656662709736	52.4900000000002	1.50986093808569	52.0799999999999	11.3713109319633	52.4699999999998	-0.200300875007997	57.5100000000002	20.9075622209411	52.46	-0.71310512294076	51.7600000000002	10.145122781978	52.4400000000001	2.27620672501416	52.9899999999998	14.0852814099617
51.13	-2891.73603124902	51.29	590.730828604023	51.02	1.06980097496034	51.27	-49.7311110859755	51.46	-43.0423755190077	51.6899999999999	-54.9797285109435	51.5799999999999	0.352304336047382	51.84	2748.36032524593	51.91	0.199978954924518	51.8199999999999	-4.96484026893995	51.5	-0.947214349025671	51.6400000000001	5.57232835501509	51.3499999999999	3.22662051098632	52.1700000000001	11.2814550969915	51.8100000000002	-2.99287516702407	52.8299999999999	-0.237574300058441	51.9000000000001	16.8555920589597	52.5900000000001	1.55270310904143	52.23	11.3291842660601	52.5699999999997	-0.148968534062988	57.6100000000001	20.8483497970064	52.5599999999999	-0.929567298953771	51.8600000000001	10.0755339120724	52.54	2.27432827796292	53.0999999999999	13.8608003570653
51.24	-2890.94406241793	51.39	563.806229950046	51.16	1.01585121194603	51.37	-47.428408352971	51.56	-39.8071589090705	51.79	-52.1003953040236	51.68	0.430576728035703	51.95	2748.15634610297	52.01	0.522587259979446	51.9200000000001	-5.00226704798479	51.6099999999999	-0.903998531043726	51.74	5.46370390190987	51.45	3.2661420259501	52.27	11.20585604599	51.9100000000001	-3.00412723095178	52.9300000000001	-0.207540834026076	52	16.8616317579335	52.6999999999998	1.60333978999461	52.3299999999999	11.324755119972	52.6700000000001	-0.0959585440796218	57.71	20.8602974649921	52.6599999999999	-1.1545274259106	51.96	10.0705117630469	52.6500000000001	2.32136750798873	53.2599999999998	13.608079275059
51.34	-2890.25171095102	51.5	538.047946282063	51.27	1.00499680797839	51.48	-44.9862960090286	51.66	-36.8681625740237	51.89	-49.4491100289451	51.78	0.551020812963543	52.0500000000001	2748.02331180592	52.18	0.878688398984195	52.02	-5.02488990696293	51.71	-0.926842281046447	51.8700000000001	5.3167436340118	51.5599999999999	3.24325074598164	52.3700000000001	11.0701968210378	52.01	-2.94589213694962	53.04	-0.12182017098894	52.1000000000001	16.8782069589497	52.8000000000002	1.66177098299158	52.4299999999998	11.3580234930168	52.7799999999997	-0.0658265620359089	57.8099999999999	20.9341762999884	52.7600000000002	-1.38798550199226	52.1100000000001	10.0994298500154	52.75	2.425239668014	53.3599999999997	13.3496853350152
51.45	-2889.589048076	51.6	511.453075484042	51.38	1.0288609539657	51.58	-42.4047740559672	51.77	-34.0866998229785	51.99	-46.8965805629296	51.89	0.736234041028183	52.1900000000001	2747.92668411999	52.28	1.2473773349484	52.1300000000001	-5.03304815197225	51.8099999999999	-1.03581452003709	51.98	5.1421039639763	51.6599999999999	3.17744506696727	52.48	10.9101299659642	52.1100000000001	-2.77699197999937	53.1400000000001	0.00323424694670393	52.21	16.9053176639409	52.9099999999999	1.72439554000903	52.54	11.3987266049662	52.8800000000001	-0.034016932090708	57.9200000000001	21.0733318619987	52.8600000000001	-1.59008996297416	52.21	10.1821578340378	52.8600000000001	2.57802950500263	53.46	13.0557067039945
51.55	-2888.95607379493	51.7	484.021617555982	51.48	1.06544859693258	51.68	-39.9981727389331	51.87	-31.6014573460279	52.1	-44.5720990289828	51.99	0.977032286073154	52.2900000000001	2747.86646304392	52.38	1.60917709797559	52.23	-5.02674178403595	51.9200000000001	-1.2108463270124	52.0800000000002	4.90855608791207	51.77	3.05645150399414	52.5799999999999	10.7256554820196	52.22	-2.53860466398237	53.24	0.167622421940905	52.3100000000002	16.9430115039404	53.0100000000002	1.77938517606435	52.6399999999999	11.4515414940115	52.98	-0.052225360036573	58.02	21.2496594499498	52.9700000000003	-1.75750596690705	52.3200000000002	10.3040277319906	52.96	2.72656170795926	53.5699999999997	12.7560552150499
51.65	-2888.42840496295	51.81	458.979643459998	51.58	1.11247097697742	51.78	-37.7664920589496	51.97	-29.1668326370882	52.21	-42.2957549609464	52.16	1.27341554900795	52.39	2747.833201454	52.49	1.91559906693328	52.3400000000001	-5.00029613397146	52.02	-1.40162838101787	52.1900000000001	4.64732880800511	51.8699999999999	2.8925435419751	52.6800000000001	10.5167733680673	52.3200000000002	-2.28525417696801	53.3399999999999	0.344168955052737	52.4100000000001	16.954099579948	53.1100000000001	1.82070873609064	52.7400000000002	11.497659430006	53.0899999999997	-0.166135612062135	58.1199999999999	21.4631590649788	53.0700000000002	-1.89356835494436	52.4200000000001	10.441856131024	53.0599999999999	2.86171966695292	53.6699999999996	12.437775479043
51.76	-2888.003609831	51.91	435.100699428062	51.68	1.16558140496181	51.89	-35.5498442060025	52.11	-26.8232781489814	52.3099999999999	-40.1609265669549	52.26	1.55940869501592	52.5	2747.82404416294	52.5899999999999	2.19443745197623	52.4400000000001	-4.95938586993816	52.1299999999999	-1.57631690899507	52.3000000000002	4.3602009299093	51.97	2.72611129400957	52.79	10.3379235580405	52.4200000000001	-2.02406309097114	53.45	0.516138052034876	52.51	16.9385818929868	53.23	1.85040260805636	52.8400000000001	11.507498728065	53.2399999999998	-0.350285284071106	58.25	21.6461777729364	53.1799999999998	-2.00637012096649	52.5300000000002	10.5956430310243	53.1599999999999	2.99567626393582	53.7799999999997	12.0938873980094
51.86	-2887.68412014895	52.01	413.611239226043	51.79	1.22477988293213	51.99	-33.3304736659557	52.21	-24.3814894250818	52.41	-37.9901842619574	52.36	1.83523045200218	52.6	2747.84184635791	52.6899999999999	2.44569225094438	52.54	-4.91314024395706	52.25	-1.73923058002856	52.4000000000001	4.03154838193132	52.0699999999999	2.55261109600724	52.8900000000001	10.208338494067	52.5300000000002	-1.75503140803812	53.55	0.687724793010602	52.6100000000001	16.8853016280082	53.3299999999999	1.86486564700772	52.9500000000003	11.4682665159762	53.3499999999999	-0.604674377086667	58.3499999999999	21.7739564329804	53.3400000000001	-2.06232759899194	52.6300000000001	10.7041354640387	53.2600000000002	3.12843150095432	53.8799999999997	11.7131073900509
51.96	-2887.40000714597	52.17	392.508360740067	51.89	1.27331279190912	52.13	-31.1942123460085	52.32	-21.8414664669808	52.52	-35.783528045954	52.4599999999999	2.10066209206161	52.71	2747.85206980391	52.79	2.62755339099385	52.6400000000001	-4.86693158200069	52.3599999999999	-1.89036939502785	52.5	3.656042957914	52.21	2.36229375104813	52.99	10.1252058379941	52.6300000000001	-1.47815912703209	53.6500000000001	0.826222298996981	52.71	16.7942587850121	53.4299999999998	1.86769899903538	53.2200000000003	11.3927556650424	53.4499999999998	-0.880191579994971	58.4500000000003	21.8712541859531	53.4400000000001	-2.08136657499836	52.73	10.7294820339803	53.3699999999999	3.24415487500573	53.98	11.2954354530075
52.1	-2887.22502427697	52.28	372.565761647024	51.99	1.30454468398966	52.24	-28.9838951219963	52.42	-19.4805826520223	52.62	-33.7995421580217	52.5599999999999	2.33332489403892	52.8100000000001	2747.804427034	52.9	2.71932645898687	52.74	-4.82075988395536	52.46	-1.98959551698863	52.6000000000001	3.23368465797103	52.3199999999999	2.15515925799536	53.0999999999999	10.0643852680378	52.7700000000002	-1.31626194195178	53.76	0.931630569994013	52.8100000000002	16.6307668289392	53.5300000000002	1.85890266402566	53.3299999999999	11.2715115240007	53.5499999999997	-1.19705825306937	58.5599999999999	21.9099663319184	53.5500000000002	-2.06348704796255	52.8400000000001	10.7095341360264	53.4700000000003	3.34590265799761	54.0899999999997	10.9006952500295
52.2	-2887.12136311199	52.38	352.17040646603	52.16	1.32511100798638	52.34	-26.699521993919	52.52	-17.1499859760615	52.72	-31.9541752199939	52.67	2.4984894409954	52.9100000000001	2747.703641611	53	2.74170586692435	52.8400000000001	-4.77462514902527	52.5699999999999	-2.00938384000438	52.71	2.82693109090815	52.4200000000001	1.95575458303665	53.25	10.053096750994	52.8800000000001	-1.22887996997179	53.8599999999999	0.991408893014523	52.9200000000001	16.4270099310215	53.6399999999999	1.81472082806522	53.4299999999998	11.1233428190189	53.6500000000001	-1.53505303603652	58.6599999999999	21.8594331389568	53.6500000000001	-2.0153586970082	52.9400000000001	10.6211083580092	53.5700000000002	3.4306185780224	54.25	10.5106230970478
52.3	-2887.08902365397	52.48	331.322295197992	52.26	1.29066107194831	52.44	-24.341092962004	52.62	-14.9985284450622	52.8199999999999	-30.3314786119699	52.77	2.62914330005515	53.01	2747.549713534	53.0999999999999	2.72248582496104	52.95	-4.73987671796294	52.6700000000001	-1.97725946998162	52.8800000000001	2.41482998194442	52.52	1.74978686504801	53.3499999999999	10.0641203190435	52.98	-1.22313578594913	53.96	1.0180979800225	53.02	16.1805509289934	53.7400000000002	1.74318203198709	53.54	10.9482495530528	53.7599999999998	-1.86871352502749	58.77	21.7534810739153	53.7600000000002	-1.92332364201775	53.04	10.3900475230603	53.6700000000001	3.51047551998818	54.3499999999999	10.1434826759714
52.41	-2887.13286940197	52.58	312.474335373054	52.36	1.19281806496474	52.54	-22.1570504310193	52.73	-12.8369055989879	52.93	-28.7540227450336	52.87	2.72528647201398	53.12	2747.3483531769	53.1999999999999	2.64839651492821	53.05	-4.72205657001723	52.77	-1.89754107600493	52.99	2.01833360597448	52.6299999999999	1.55154896503973	53.45	10.0974559740052	53.0800000000002	-1.29902938999749	54.0999999999999	0.999539473014011	53.1200000000001	15.8969682279348	53.8400000000001	1.64428627499547	53.6399999999999	10.7777283590167	53.8600000000001	-2.13860352801021	58.8699999999999	21.5921101379308	53.8600000000001	-1.80103976299506	53.1599999999999	10.0469781160655	53.7800000000002	3.57456844903936	54.46	9.83199714801231
52.51	-2887.28884538193	52.69	294.787189189037	52.46	1.03995879794638	52.64	-20.2187276159975	52.83	-10.6903382420569	53.03	-27.3510997409403	52.98	2.78648149901528	53.22	2747.05399663492	53.3099999999999	2.54034297290673	53.2	-4.71545307300403	52.8699999999999	-1.79463729705276	53.0900000000001	1.63211375900119	52.73	1.35129168597814	53.55	10.0904985130228	53.1900000000001	-1.4615717830111	54.21	0.950821716969585	53.28	15.5762618309154	53.9400000000001	1.52523585109066	53.7400000000002	10.6292491479962	53.9699999999998	-2.36927869798365	58.9700000000003	21.4248386089366	53.96	-1.6684328439851	53.2600000000002	9.59190013600164	53.8800000000001	3.63081261696152	54.5599999999999	9.60607834099392
52.61	-2887.52100656893	52.79	279.100194450052	52.56	0.83208326896056	52.74	-18.3689593959571	52.93	-8.42013968406263	53.13	-25.9242354869684	53.0799999999999	2.81098653101708	53.3200000000001	2746.71220781295	53.41	2.39832519991978	53.3099999999999	-4.72006622499066	52.98	-1.68861705105883	53.2	1.3131423569348	52.8299999999999	1.14564054604216	53.6500000000001	10.0673882560613	53.2900000000002	-1.66958505997172	54.3099999999999	0.871944712002914	53.3800000000001	15.2184317349793	54.04	1.36427232905589	53.8499999999999	10.4981348810043	54.0699999999997	-2.56073903801735	59.0799999999999	21.2548332240203	54.0599999999999	-1.53063460390968	53.3600000000001	9.10051637504239	53.9900000000002	3.67920802500521	54.6599999999999	9.43581442697905
52.72	-2887.79154453403	52.89	263.800315673052	52.67	0.54245837191047	52.85	-16.6077457679421	53.04	-6.02630992602826	53.24	-24.4734299840275	53.1899999999999	2.80054341703817	53.4200000000001	2746.327710272	53.51	2.26373202201557	53.4100000000001	-4.74902738403671	53.0799999999999	-1.57948033802313	53.3000000000002	1.03019059690723	52.9400000000001	0.92232206202425	53.75	10.0281252040304	53.4000000000001	-1.84214945500116	54.4100000000001	0.762908455953948	53.48	14.8959922569247	54.21	1.18315414101744	53.9500000000003	10.4220030169699	54.1700000000001	-2.67254182108445	59.2000000000003	21.0789272479133	54.1700000000001	-1.38431020297958	53.46	8.52929614097775	54.1399999999999	3.7136421269679	54.77	9.32120540301185
52.82	-2888.11264639298	52.99	249.521582347029	52.77	0.211088109949742	52.95	-15.0327650459303	53.14	-3.80655297203703	53.34	-23.1667859869731	53.29	2.78813972602165	53.5300000000001	2745.91462248293	53.62	2.14419865699256	53.51	-4.80966054794862	53.1800000000001	-1.52227736498389	53.4000000000001	0.783258478008975	53.04	0.681336233014918	53.8499999999999	9.94548939104334	53.5	-1.97926496798573	54.52	0.648794376957085	53.5900000000001	14.6058021520048	54.3099999999999	0.983878668989746	54.0500000000002	10.4323501909676	54.27	-2.66980651099402	59.3099999999999	20.9309471470078	54.27	-1.22945964096743	53.5700000000002	7.92177012601769	54.25	3.73112514103013	54.8699999999999	9.34278537806676
52.93	-2888.48188039799	53.1	235.037540705093	52.87	-0.162027514988949	53.05	-13.4841294179751	53.25	-1.64740293701016	53.45	-22.0043034969422	53.39	2.75363448702137	53.63	2745.47008925799	53.7199999999999	2.03208988693859	53.6100000000001	-4.88342507003381	53.29	-1.56148568896697	53.51	0.614250554008322	53.1399999999999	0.451268783990599	53.96	9.79196537502958	53.6000000000001	-2.04476469502879	54.6199999999999	0.528337379023469	53.6900000000001	14.3534398270049	54.4099999999999	0.801515290049792	54.21	10.4976797680365	54.3699999999999	-2.58741364507387	59.4099999999999	20.830379005929	54.3899999999999	-1.09339867799463	53.6700000000001	7.30856481402498	54.3499999999999	3.73464684798819	54.9699999999998	9.45654760903381
53.03	-2888.89924654802	53.2	220.348190747018	52.98	-0.568511695064444	53.16	-12.1045053169837	53.35	0.337674293973578	53.55	-20.9168005210358	53.5	2.69724642998881	53.74	2744.99411059901	53.8199999999999	1.94831074895774	53.71	-4.96477896899705	53.3899999999999	-1.65262775306019	53.6100000000001	0.549442948909018	53.25	0.216471750036362	54.0599999999999	9.58678559800319	53.7	-2.07481554002698	54.73	0.419155997974485	53.79	14.1468577729711	54.52	0.632462857083738	54.3200000000002	10.6179917489726	54.48	-2.44991887802826	59.52	20.7524636849712	54.4900000000002	-0.977924193989566	53.77	6.78642446200683	54.4499999999998	3.73212250099186	55.0799999999999	9.66249209602665
53.13	-2889.29285478798	53.3	207.132208079088	53.08	-0.963162465041023	53.26	-10.8938927450026	53.45	2.28736540998398	53.66	-19.8441669319891	53.5999999999999	2.61897555503765	53.84	2744.57781431295	53.93	1.89738916594706	53.8199999999999	-5.06117893303326	53.49	-1.81577247701625	53.98	0.563092550919464	53.3499999999999	-0.00740690404654742	54.1600000000001	9.37823070205468	53.8100000000002	-1.98777971593245	54.8299999999999	0.321250234037507	53.9000000000001	14.0318362609833	54.6199999999999	0.476721371001076	54.4200000000001	10.7808842780059	54.5799999999999	-2.23161311998865	59.6199999999999	20.6972011849302	54.5999999999999	-0.881239309933335	53.8699999999999	6.31749767205747	54.5599999999999	3.74025163000624	55.1799999999998	9.90857794204203
53.24	-2889.67246048696	53.41	194.797168419996	53.18	-1.35261527202601	53.37	-9.79008220201649	53.55	4.10659573799421	53.76	-18.8061953409715	53.6999999999999	2.52230555906863	53.95	2744.23246368394	54.03	1.85863072590564	54.02	-5.1781669429829	53.5899999999999	-2.05700988396984	54.0800000000002	0.623970553988329	53.45	-0.232640661010919	54.26	9.16630068900304	53.9100000000001	-1.84471945294717	54.9300000000001	0.250298412993288	54	13.9594537769199	54.7199999999998	0.377807692075294	54.52	10.9675486280594	54.6900000000001	-1.95271773100103	59.7200000000003	20.658258032995	54.7000000000003	-0.800009185923045	53.98	5.90178444599587	54.6599999999999	3.76209050693888	55.3199999999997	10.213068828989
53.34	-2890.02830827599	53.51	183.935496050026	53.29	-1.65686210800686	53.47	-8.85528318792694	53.65	5.94421728192174	53.86	-17.7188343690204	53.8099999999999	2.38731420301974	54.0500000000001	2743.94679542797	54.17	1.83203542701449	54.1200000000001	-5.28083760002573	53.7	-2.34881487006078	54.2	0.753029234942915	53.55	-0.442040249026832	54.3600000000001	8.94271255799595	54.01	-1.64563475300383	55.04	0.193759821968342	54.1100000000001	13.9265690739876	54.8299999999999	0.367190051065336	54.6199999999999	11.1779847990192	54.79	-1.61323271299807	59.8200000000002	20.6303611769272	54.8000000000002	-0.745285553989561	54.1199999999999	5.62634616903779	54.7600000000002	3.79763913201714	55.4299999999998	10.557701074049
53.44	-2890.35796640599	53.61	173.320737203085	53.39	-1.87590297207407	53.57	-8.00094110695682	53.75	7.80023003994756	53.96	-16.5820840169317	53.91	2.23392372697617	54.1900000000001	2743.717954359	54.28	1.80233283390407	54.24	-5.38773155199124	53.8	-2.69118743403851	54.3500000000001	0.929849327917509	53.6499999999999	-0.649898527967707	54.47	8.71574930897623	54.1100000000001	-1.39052561394237	55.1400000000001	0.151634460962669	54.21	13.941134645961	54.9299999999998	0.413400216984883	54.73	11.3491995190316	54.8899999999999	-1.28291914109013	59.9299999999998	20.6187836689651	54.9099999999999	-0.703410534015347	54.2200000000003	5.5500756990341	54.8699999999999	3.8528770700168	55.5299999999997	10.8544611930483
53.54	-2890.645762041	53.72	163.417973055061	53.49	-1.97117134803193	53.68	-7.09870184493866	53.86	9.44770223998148	54.0599999999999	-15.3959442840232	54.01	2.06235285997991	54.3000000000001	2743.55980911992	54.38	1.75335645496943	54.3500000000001	-5.49884880103946	53.8999999999999	-2.99517246605774	54.45	1.1538978229737	53.76	-0.856215498970414	54.5699999999999	8.52878370403687	54.22	-1.15172584696666	55.24	0.126452522977161	54.4100000000001	14.0062917349724	55.0300000000002	0.512837043061154	54.8299999999999	11.4546592429861	54.9899999999998	-0.956289284999912	60.0300000000002	20.5754113000012	55.0100000000002	-0.674384126909899	54.3299999999999	5.61408017699705	54.9700000000003	3.94756012394737	55.6299999999997	11.0812201180579
53.65	-2890.92764020995	53.82	153.387865802983	53.6	-1.98123375207615	53.78	-6.1485653999398	53.96	10.9404112120046	54.21	-14.2345203879586	54.15	1.90029148404847	54.4	2743.42679580491	54.48	1.70127277999654	54.45	-5.60673265704281	54.01	-3.2393348850519	54.6000000000001	1.37368849300401	53.8599999999999	-1.02969523095453	54.6700000000001	8.35433696204291	54.3200000000002	-0.949837798998487	55.3399999999999	0.121351618986409	54.51	14.0967116269621	55.1300000000001	0.659105061004084	54.9299999999998	11.5208975170162	55.0999999999999	-0.638830873981533	60.21	20.4970773349942	55.1100000000001	-0.654612573953273	54.4299999999998	5.78050820706721	55.1399999999999	4.06193249000353	55.73	11.2601069159837
53.75	-2891.20360091101	53.92	143.230415447078	53.7	-1.87607860505068	53.88	-5.15053177196023	54.11	12.2245796250127	54.3199999999999	-13.1620710949392	54.25	1.74599775107254	54.5	2743.318914415	54.5799999999999	1.62538739698448	54.55	-5.70623502096623	54.1099999999999	-3.44510977106438	54.7	1.55819776296084	53.96	-1.16744131400992	54.78	8.19240908299435	54.4300000000001	-0.804719005031984	55.45	0.133194138015824	54.6100000000001	14.1803618470249	55.23	0.830445839028471	55.0300000000002	11.5291056109754	55.25	-0.350765272060016	60.3200000000002	20.3869485089854	55.21	-0.641489725921929	54.54	6.08940729898677	55.2400000000002	4.13886245701178	55.8399999999997	11.391121587053
53.85	-2891.45413340998	54.03	134.130470545074	53.8	-1.69570991408818	53.99	-4.22901996091696	54.21	13.4490594820136	54.42	-12.0945450279351	54.3499999999999	1.59947166105212	54.61	2743.21363838396	54.68	1.51635881297807	54.6600000000001	-5.78204863700194	54.25	-3.58497202000763	54.8100000000002	1.70742563398107	54.0699999999999	-1.27235015804672	54.8800000000001	8.04300006700487	54.5300000000002	-0.716369464953459	55.55	0.149439366964543	54.72	14.2572423969796	55.3299999999999	1.02685937702063	55.1300000000001	11.4409565230744	55.3499999999999	-0.127667155084055	60.4200000000001	20.2450248199284	55.3499999999999	-0.637621731016225	54.6399999999999	6.4972467610005	55.3400000000001	4.18133980804214	55.9399999999996	11.3930900880632
53.96	-2891.69950989901	54.18	125.71377447	53.9	-1.44012767600543	54.13	-3.32700906596983	54.32	14.5846724369676	54.52	-11.0319421860368	54.4599999999999	1.50055769404389	54.71	2743.0792724499	54.8	1.38182224600314	54.76	-5.85271415400257	54.3499999999999	-3.62925598903985	54.9100000000001	1.80041982901002	54.21	-1.3587146260079	54.99	7.92267591305063	54.6300000000001	-0.742396356940844	55.6600000000001	0.175335741005256	54.8200000000002	14.3194007849843	55.4400000000001	1.18540921505428	55.2400000000002	11.2879468910023	55.4499999999998	0.0653440139330996	60.52	20.0584973109699	55.46	-0.629350709914434	54.7400000000002	7.00402659197152	55.4499999999998	4.18637476002459	56.0499999999997	11.3100191609874
54.1	-2891.91945818595	54.28	118.354583849055	54	-1.10933189307616	54.23	-2.43018677099371	54.42	15.7448843769998	54.62	-10.0058416569482	54.5599999999999	1.47520388406974	54.8100000000001	2742.94751187392	54.9	1.22177769696918	54.8700000000001	-5.95106458501959	54.46	-3.62243923200367	55.02	1.81037121194549	54.3199999999999	-1.38702473304875	55.0899999999999	7.82809816200825	54.73	-0.846632778007006	55.76	0.209618164035419	54.9200000000001	14.3588845189697	55.54	1.27794145203097	55.3499999999999	11.0700767120306	55.5499999999997	0.228268236014628	60.6300000000001	19.8507210509433	55.5599999999999	-0.614307706996442	54.8400000000001	7.49196107301486	55.5500000000002	4.15396731398232	56.1499999999996	11.1419088069624
54.21	-2892.14992329801	54.39	111.213560879037	54.16	-0.783812577083154	54.33	-1.53855307496542	54.53	16.9296953009734	54.72	-8.94706144799784	54.66	1.49746219699409	54.9200000000001	2742.77382186597	55	1.06855814397022	54.97	-6.08455661699736	54.5599999999999	-3.56452175105915	55.1200000000001	1.73199932191892	54.4200000000001	-1.37292844397052	55.25	7.73846495098951	54.8400000000001	-1.02907872701508	55.8599999999999	0.252286635941346	55.02	14.3530189469629	55.6399999999999	1.33260999007234	55.4500000000003	10.8404130770623	55.6599999999999	0.350130050946973	60.73	19.6216960409856	55.6599999999999	-0.594289600940101	54.9500000000003	7.9575670209806	55.6500000000001	3.9844178779731	56.29	10.9330171590045
54.31	-2892.39584949598	54.49	104.604073171004	54.26	-0.460212752045663	54.44	-0.677600698963943	54.63	18.0315505489261	54.8199999999999	-7.98411909397601	54.77	1.5655907850487	55.0300000000001	2742.54693914099	55.11	0.920457314919076	55.0699999999999	-6.25319025198223	54.6700000000001	-3.49837370606565	55.24	1.59632773295471	54.52	-1.31642576002378	55.3499999999999	7.65377627897124	54.9400000000001	-1.24852950602872	55.96	0.297065931022189	55.1300000000001	14.3276199650018	55.7400000000002	1.32765639705212	55.5500000000002	10.5921256200645	55.7599999999998	0.430235318958694	60.8400000000001	19.3738794989713	55.77	-0.569296393905461	55.1300000000001	8.40432761901866	55.75	3.73791443803384	56.3999999999996	10.6644405959742
54.42	-2892.66699214693	54.6	97.9336964450113	54.36	-0.178536421003628	54.54	0.214879857026062	54.73	19.1347376600106	54.93	-7.11701459397318	54.87	1.68091300599826	55.2	2742.27812698291	55.2199999999999	0.779181482016611	55.2	-6.45234831301877	54.77	-3.43880700802401	55.3400000000001	1.43173940193719	54.6299999999999	-1.22330950296146	55.45	7.58559531402625	55.0400000000002	-1.52642539103454	56.1199999999999	0.347939390962893	55.27	14.2747350819263	55.8400000000001	1.26354609108148	55.6500000000001	10.3320447060469	55.8600000000001	0.469278179934918	60.9400000000001	19.1125444810041	55.8699999999999	-0.544540377973135	55.23	8.78871217400956	55.8600000000001	3.41445699302767	56.5	10.355082740034
54.52	-2892.96335125198	54.7	91.2024307010597	54.47	0.0612164139965898	54.64	1.13888859198141	54.83	20.1549690949605	55.03	-6.30814504393129	54.98	1.82350661998498	55.3000000000001	2741.96738539092	55.3199999999999	0.652365863970772	55.3	-6.72232050101229	54.8799999999999	-3.37100974604709	55.45	1.23770131790479	54.73	-1.06971765296748	55.5599999999999	7.52563905405168	55.2	-1.84132610502274	56.22	0.400923672941644	55.3800000000001	14.2102916569229	55.9499999999998	1.17174730098668	55.7600000000002	10.0916669709932	55.9699999999998	0.502139171999261	61.04	18.8324179309802	55.9700000000003	-0.519449479952527	55.3400000000001	9.0261348640297	55.96	3.01651953395776	56.5999999999999	10.0489503309973
54.62	-2893.24438242602	54.8	85.1587891939971	54.57	0.209318029988026	54.75	1.98038370706399	54.94	21.2057107389683	55.13	-5.5951133480221	55.0799999999999	1.99337162700886	55.4	2741.67913400299	55.42	0.551408629917205	55.4100000000001	-7.02281711494379	54.98	-3.33945947602388	55.5800000000002	1.01474649000011	54.8299999999999	-0.879512230994806	55.6600000000001	7.47390749904753	55.3000000000002	-2.15706474602939	56.3199999999999	0.454753683015952	55.48	14.1342896910146	56.0500000000002	1.05226002801828	55.8600000000001	9.87674772898117	56.0699999999997	0.545436104971486	61.2000000000003	18.5802099910006	56.0700000000002	-0.494595773943729	55.4400000000001	9.1754885499995	56.0700000000002	2.52434625997466	56.6999999999998	9.77178096104581
54.73	-2893.52478529793	54.9	79.5237152550499	54.67	0.304334944985385	54.85	2.77608198007329	55.04	22.2442537689176	55.23	-4.9729962810261	55.18	2.13861196004927	55.5	2741.412343707	55.53	0.460143287909887	55.51	-7.36129484403136	55.0799999999999	-3.34518717306764	55.6800000000001	0.788618032970589	54.9300000000001	-0.668341201048861	55.77	7.43707756998901	55.4000000000001	-2.45305812802599	56.4300000000001	0.496550562957054	55.5800000000002	14.0467291819277	56.21	0.961392071985756	55.96	9.66075343501416	56.1700000000001	0.604656707992035	61.3099999999999	18.3552111440122	56.1700000000001	-0.471776139988833	55.54	9.23677322998628	56.1799999999998	1.95769297397419	56.8099999999999	9.50144556497889
54.83	-2893.78986023803	55.01	74.5762655510589	54.77	0.352981112996531	54.95	3.48926663400562	55.14	23.3243755159265	55.33	-4.32585940302488	55.29	2.24062873701314	55.6	2741.16701450293	55.63	0.378569838971998	55.6100000000001	-7.69175869595529	55.1900000000001	-3.36675775497497	55.79	0.649746050953581	55.04	-0.454844649993902	55.8700000000001	7.41842943000393	55.5	-2.74990860202706	56.53	0.52945192601328	55.6800000000001	13.9707719660009	56.3200000000002	0.93107708005391	56.0599999999999	9.44368408897844	56.2799999999997	0.679800980947221	61.4099999999999	18.1581309069543	56.2800000000002	-0.470582192974689	55.6399999999999	9.2169552700625	56.2800000000002	1.43693564200476	56.9099999999999	9.23794414200074
54.93	-2894.04936261394	55.11	69.7240158060595	54.87	0.355256533907777	55.06	4.18214716603416	55.24	24.4460759779486	55.43	-3.65370271299525	55.39	2.31802083897037	55.71	2740.91159241095	55.73	0.310100830915871	55.71	-8.01651725998909	55.29	-3.40417122197323	55.9000000000001	0.569747587974234	55.1399999999999	-0.236126168033479	55.97	7.41468291505498	55.6100000000001	-3.04761616496307	56.6299999999999	0.553457771957255	55.79	13.9143929100101	56.4200000000001	0.92938140608112	56.2200000000003	9.23920042203008	56.3800000000001	0.772257203948357	61.5100000000002	17.9889692809638	56.4200000000001	-0.488407784018818	55.75	9.0903417079744	56.3800000000001	0.967538038935345	57.0099999999998	9.01908392904716
55.1	-2894.30201500397	55.21	65.1431224230237	54.97	0.300000000947875	55.16	4.80049842599328	55.34	25.4407800749732	55.54	-2.95652621093723	55.49	2.35086602697265	55.8100000000001	2740.6777726959	55.8399999999999	0.249967940931128	55.8099999999999	-8.3355705349959	55.3999999999999	-3.42780375206075	56	0.548622643009367	55.25	-0.0121857530075431	56.0699999999999	7.41755502497199	55.71	-3.3033002709999	56.74	0.56060142003389	55.8900000000001	13.8775696390212	56.52	0.987773279007342	56.3200000000002	9.02652420404593	56.48	0.904130914932466	61.6199999999999	17.8648382830033	56.52	-0.525252913917029	55.8499999999999	8.88262550699892	56.4900000000002	0.544036391943337	57.1199999999999	8.84847345002981
55.2	-2894.56808959994	55.31	60.4593287740727	55.07	0.198372719978579	55.26	5.40134131404102	55.45	26.3195563119325	55.64	-2.30953570599013	55.5899999999999	2.31321626506542	55.9200000000001	2740.43386009294	55.9399999999999	0.202939491941834	55.9200000000001	-8.56833911893773	55.5	-3.4172512390569	56.1000000000001	0.587472976917525	55.3499999999999	0.169252556020183	56.1800000000001	7.45786849904562	55.8100000000002	-3.51698008296353	56.8399999999999	0.541141627991237	55.99	13.8603021520112	56.6300000000001	1.12864702498428	56.4200000000001	8.82643366503544	56.5799999999999	1.05331657493934	61.7200000000003	17.7623828449214	56.6199999999999	-0.582261733939049	55.9500000000003	8.63364768099473	56.5900000000001	0.166430698982367	57.27	8.72250418103704
55.3	-2894.84758640197	55.42	55.6726348610255	55.18	0.0922981879512008	55.36	5.9846758290405	55.56	27.071336184008	55.74	-1.66105552295903	55.6899999999999	2.24704544098131	56.02	2740.17779637995	56.05	0.15284899393464	56.02	-8.67113661001895	55.6099999999999	-3.39291778800543	56.22	0.717322163950485	55.45	0.292445081981896	56.29	7.53228487599245	55.9200000000001	-3.68863643598161	56.9400000000001	0.504819638990739	56.0900000000001	13.8641872119933	56.73	1.32384874405034	56.5300000000002	8.61239526102509	56.6900000000001	1.22530191299575	61.8299999999999	17.6816029639895	56.73	-0.676419710998744	56.1100000000001	8.34689141197487	56.6900000000001	-0.0798105470494193	57.3699999999999	8.61904705504912
55.4	-2895.11110615297	55.52	51.3411540219977	55.28	-0.00199709302250994	55.46	6.47706841402851	55.66	27.7498970199304	55.85	-0.998502570951132	55.8	2.1523535540382	56.2	2739.8667642949	56.17	0.0846062479240572	56.1200000000001	-8.68764940798883	55.71	-3.33336831999986	56.3200000000002	0.907146629970157	55.5599999999999	0.37313550296858	56.4000000000001	7.64080415797253	56.0200000000002	-3.8388716799318	57.1099999999999	0.47838938098721	56.2	13.8776439019921	56.8299999999999	1.57337843609184	56.6300000000001	8.40434511599142	56.79	1.39863671597595	61.9299999999998	17.6239176749959	56.8299999999999	-0.790741377954873	56.21	8.01887351906316	56.8000000000002	-0.254875331052062	57.48	8.56449558705208
55.51	-2895.37764362194	55.62	47.2667860350384	55.38	-0.0845131240794217	55.57	6.88131481706478	55.76	28.3182065110168	55.95	-0.321876848033753	55.9	2.06633836603487	56.3000000000001	2739.54358109893	56.28	-0.00349501908658567	56.24	-8.62018610303039	55.8199999999999	-3.21636319904428	56.4200000000001	1.10018046200366	55.6599999999999	0.414220229004059	56.5	7.77686601304595	56.1300000000001	-3.95269446096336	57.22	0.457867514001009	56.3100000000002	13.9006722220074	56.9299999999998	1.81336880700655	56.7400000000002	8.19545286401535	56.9000000000001	1.57262684297166	62.0300000000002	17.588356980923	56.9400000000001	-0.922620587971323	56.3200000000002	7.64959399998588	56.9000000000001	-0.358763652002381	57.5799999999999	8.53994615806641
55.61	-2895.62820404001	55.72	43.6476311210754	55.49	-0.155249904082666	55.67	7.19461928997589	55.86	28.8605521969885	56.05	0.274639486974593	56	1.98899987697132	56.4100000000001	2739.20824679192	56.38	-0.111454809029965	56.3400000000001	-8.4433325430382	55.9200000000001	-3.05671434000487	56.52	1.29699240994796	55.76	0.381587507035874	56.5999999999999	7.96795472001577	56.23	-4.0515450549492	57.3199999999999	0.447237379034959	56.4100000000001	13.9173224370097	57.04	2.03806028207509	56.8400000000001	7.98571850600638	57	1.74727229398286	62.21	17.5758908790158	57.04	-1.07733780794206	56.4200000000001	7.27138693605411	57	-0.40240305804673	57.6799999999998	8.54539876706895
55.71	-2895.88305959899	55.83	40.1094326550719	55.59	-0.191885021081362	55.77	7.49114413099505	55.96	29.3769340789822	56.2	0.828649339041476	56.15	1.93636394101304	56.51	2738.83026378292	56.48	-0.229736474011588	56.4400000000001	-8.19737842903123	56.02	-2.85442174003947	56.6300000000001	1.49701372390609	55.8599999999999	0.299099355061117	56.71	8.18658599996525	56.3300000000002	-4.13542346200302	57.4200000000001	0.446498974952192	56.51	13.9176103929231	57.1399999999999	2.25321243601684	56.9400000000001	7.81669850300659	57.0999999999999	1.87836198995228	62.3099999999999	17.5631642969165	57.1399999999999	-1.25432096297118	56.52	6.90330417205587	57.1300000000001	-0.380268846015497	57.79	8.57363636498576
55.81	-2896.18698117192	55.93	36.7875484370188	55.69	-0.174834995050333	55.88	7.73417256004905	56.1	29.8452151429274	56.3099999999999	1.34015270805321	56.25	1.91835273699326	56.61	2738.41066118496	56.5799999999999	-0.375136489083161	56.55	-7.8823237610095	56.1299999999999	-2.65029361401048	56.73	1.70024440501493	55.97	0.16675577398928	56.8099999999999	8.42942139206571	56.4300000000001	-4.20429134999267	57.53	0.498751105965312	56.6200000000001	13.911520243937	57.2400000000002	2.43067136898389	57.04	7.70149861500613	57.25	1.94375157798277	62.4099999999999	17.5591738640151	57.25	-1.453570052945	56.6199999999999	6.54534570901433	57.2400000000002	-0.297885719987789	57.8899999999999	8.63214884702757
55.92	-2896.55466838701	56.03	33.4029217980287	55.79	-0.127040283018687	55.98	7.96042135698372	56.21	30.3126506209992	56.41	1.70579824600736	56.3499999999999	1.97879060704054	56.72	2737.94943899691	56.68	-0.530858381011967	56.6500000000001	-7.58554134301903	56.26	-2.4369022389692	56.8300000000002	1.85185033092239	56.0699999999999	0.0160441139769318	56.9200000000001	8.66734740100128	56.5400000000002	-4.2645976429867	57.6299999999999	0.580377457026771	56.72	13.8874710739856	57.3400000000001	2.53087330906965	57.1500000000001	7.62701308099167	57.3499999999999	1.96558541097147	62.52	17.5632100639405	57.3699999999999	-1.6411141439221	56.73	6.22166272205504	57.3400000000001	-0.215441664067839	57.9899999999998	8.71344631696047
56.02	-2896.98612124494	56.18	29.9555527390112	55.89	-0.096648628073126	56.14	8.16989052100325	56.31	30.7319852809087	56.51	1.86900670007617	56.4499999999999	2.09907867099446	56.8200000000001	2737.53223174197	56.78	-0.69860842199887	56.76	-7.32190672499655	56.3599999999999	-2.22167533604534	56.9400000000001	1.9802144569212	56.21	-0.163285356961751	57.02	8.9036441920598	56.6400000000001	-4.30989341793975	57.74	0.691378026999701	56.8200000000002	13.8409382949476	57.4499999999998	2.58575190207466	57.25	7.58641153697681	57.46	1.94316934994276	62.6300000000001	17.5752728960106	57.4700000000003	-1.82166162801423	56.8299999999999	5.95794817502338	57.4400000000001	-0.138400451987764	58.0899999999997	8.81252192004922
56.12	-2897.44335020498	56.28	26.8416417039816	56	-0.0724988220781597	56.25	8.37412995406339	56.41	31.1875066649918	56.61	1.88635732297371	56.55	2.27921692703603	56.9200000000001	2737.16126620297	56.89	-0.843902598035129	56.8600000000001	-7.07654435802851	56.46	-2.01942481703554	57.04	2.08533678392087	56.3099999999999	-0.360982906954632	57.1200000000001	9.13831176399071	56.74	-4.36161895004261	57.8399999999999	0.809685585977604	56.9300000000001	13.7798967749632	57.5500000000002	2.5953071500453	57.3499999999999	7.60703839398502	57.5599999999999	1.85217132298021	62.73	17.5973023530105	57.5799999999999	-1.99050411390544	56.9400000000001	5.72850910407396	57.5500000000002	-0.0693053160603085	58.25	8.92576713101789
56.22	-2897.98582576998	56.38	23.9174898260899	56.17	-0.0657520730555916	56.35	8.55599825604259	56.51	31.6791723049619	56.72	1.79545301807593	56.66	2.51920537596106	57.0300000000001	2736.83431559698	56.99	-0.971509232044809	56.96	-6.88974394302022	56.5699999999999	-1.85896524703821	57.2	2.16607981496963	56.4099999999999	-0.553186515958259	57.25	9.31638155896053	56.8500000000001	-4.39937875000851	57.9400000000001	0.945041378031419	57.03	13.7043465139186	57.6500000000001	2.57105820003289	57.4500000000003	7.66811542200685	57.6599999999999	1.71469686995351	62.8299999999999	17.6375855479591	57.6799999999998	-2.14706952499455	57.04	5.57144920105657	57.6500000000001	-0.00815625605810055	58.3499999999999	9.05679047298236
56.33	-2898.55407743801	56.48	21.3267959720724	56.27	-0.076408380095927	56.46	8.7154954289872	56.61	32.2180507089342	56.8199999999999	1.61242229501113	56.76	2.81221777402152	57.2	2736.55704174701	57.0899999999999	-1.08142832300473	57.0699999999999	-6.7988780789392	56.6700000000001	-1.71989251896321	57.3100000000002	2.22701595691888	56.51	-0.724152507018516	57.3499999999999	9.41202024500853	56.95	-4.42319198498353	58.1199999999999	1.08770415897652	57.1300000000001	13.634255820989	57.75	2.50537492809144	57.5599999999999	7.76964262001911	57.7599999999998	1.53074598892999	62.9400000000001	17.6878353660186	57.7800000000002	-2.28244038794401	57.1500000000001	5.51440282504245	57.75	0.0339973180416564	58.4499999999998	9.20559194798898
56.43	-2899.16280483692	56.59	18.7905034740652	56.37	-0.191782445995159	56.56	8.88933825103777	56.72	32.8041418749763	56.92	1.38894082704155	56.87	3.13302866106824	57.3000000000001	2736.37226191499	57.2099999999999	-1.14006692501789	57.2	-6.76026036603616	56.77	-1.60220663303789	57.4100000000001	2.26357280200773	56.6199999999999	-0.872809482984849	57.45	9.45106115500494	57.0600000000002	-4.433058653035	58.22	1.19044129701251	57.28	13.5730749769891	57.8600000000001	2.40588745907644	57.6599999999999	7.88540847099739	57.8600000000001	1.34460739093356	63.04	17.7169687630112	57.8899999999999	-2.41360217000874	57.25	5.52973561502768	57.8499999999999	0.0571554060115886	58.5499999999997	9.37108852599522
56.53	-2899.78355094502	56.69	16.4338802070461	56.47	-0.363726528007646	56.66	9.10072925307759	56.82	33.3429353439669	57.03	1.12500861303033	56.9699999999999	3.46303915500812	57.4	2736.23715883798	57.3099999999999	-1.11770934609012	57.3	-6.77389080203739	56.8699999999999	-1.52076303197646	57.52	2.30413330598367	56.72	-0.999157442038268	57.5599999999999	9.43678445298701	57.2	-4.41608091102808	58.3299999999999	1.22720222202588	57.3800000000001	13.5173537009905	57.96	2.304529440039	57.7600000000002	8.02197915606939	57.9699999999998	1.15405454198481	63.2000000000003	17.7259557340221	57.9900000000002	-2.54055487096139	57.3499999999999	5.6174475730586	57.9499999999998	0.0533110020342065	58.6599999999999	9.53938344503058
56.63	-2900.43531053095	56.79	14.0588259509968	56.58	-0.592240626019702	56.77	9.35246418202951	56.92	33.8454571549391	57.13	0.933784162043594	57.0699999999999	3.77339424403544	57.51	2736.1517325179	57.41	-1.0440712790114	57.4200000000001	-6.81001828900207	56.97	-1.48397217503771	57.6200000000001	2.33122212193848	56.8199999999999	-1.08269691600071	57.6600000000001	9.35838412601697	57.3000000000002	-4.35188243500306	58.4300000000001	1.22403750503963	57.48	13.4750668610195	58.0599999999999	2.21419552303814	57.8600000000001	8.17278849399372	58.0699999999997	0.96131397492627	63.3000000000002	17.713826282943	58.0900000000001	-2.65388170498682	57.46	5.77089758098737	58.0500000000002	0.0359348870233589	58.7599999999998	9.71047670600456
56.74	-2901.11808359597	56.89	11.6653407039848	56.68	-0.869897762072469	56.87	9.61026024504008	57.02	34.3006812689737	57.23	0.88307165299284	57.1999999999999	4.04806807705427	57.61	2736.11616209701	57.51	-0.923921046023679	57.52	-6.86232902296524	57.0699999999999	-1.48342360296283	57.72	2.34540799795013	56.9300000000001	-1.12342790498587	57.76	9.24334445301156	57.4000000000001	-4.26083954903334	58.53	1.18094714503059	57.5900000000001	13.4524161849185	58.1999999999998	2.1291261340366	57.9700000000003	8.3170582549883	58.1700000000001	0.788491228945531	63.4099999999999	17.6805804100013	58.2000000000003	-2.76165066600242	57.5599999999999	5.93010666307237	58.1599999999999	-0.000497644009556097	58.8699999999999	9.8879768330562
56.84	-2901.71292913601	57	9.54082220198416	56.79	-1.21628141698693	56.97	9.87411743903976	57.12	34.7196761910027	57.34	0.905066906057073	57.3099999999999	4.30308650607003	57.71	2736.125814866	57.61	-0.748364604078233	57.6300000000001	-6.93713680800556	57.1700000000001	-1.49871321104911	57.8200000000002	2.329784334961	57.03	-1.10453533397958	57.8600000000001	9.09166543397077	57.51	-4.14297141799125	58.6299999999999	1.08106565198796	57.6900000000001	13.4394175189527	58.3000000000002	2.04932127201118	58.0700000000002	8.45455114802007	58.29	0.660565689940995	63.5100000000002	17.5792703599882	58.3600000000001	-2.85579376100031	57.6599999999999	6.09507481999572	58.2600000000002	-0.0522705670391588	58.9699999999998	10.0603295470592
56.95	-2902.21038489995	57.1	7.61243810006818	56.89	-1.61180811107897	57.13	10.1700340460411	57.23	35.0551866919204	57.4399999999999	1.05144559302062	57.41	4.48799861101179	57.8100000000001	2736.18069082295	57.7199999999999	-0.534198427999399	57.73	-6.97137651297908	57.27	-1.53726871997151	57.9200000000001	2.29211291491538	57.1299999999999	-1.05857795199427	57.96	8.95501373304342	57.6100000000001	-4.01544649503194	58.74	0.948009340049794	57.79	13.4360708630084	58.4099999999999	1.99004118803714	58.23	8.59837293205601	58.4000000000001	0.55539300296914	63.6100000000001	17.4402696640072	58.46	-2.91812781495082	57.7600000000002	6.21053333304644	58.3600000000001	-0.119383882065449	59.0699999999997	10.2350247429968
57.09	-2902.61991314003	57.2	5.95302074304982	56.99	-1.9601823580615	57.23	10.4720117850547	57.33	35.384769762004	57.55	1.39992148399415	57.52	4.57394938098332	57.9100000000001	2736.23797270795	57.8199999999999	-0.281422516081875	57.8300000000002	-6.95017258794906	57.3799999999999	-1.61870741897019	58.03	2.21548714091568	57.24	-0.975306027044098	58.0599999999999	8.85006761598106	57.71	-3.88471370399657	58.8399999999999	0.781778210011908	57.9000000000001	13.435475655001	58.5100000000002	1.95842095808985	58.3299999999999	8.7485236080056	58.5	0.472973167006785	63.7200000000003	17.2635783209216	58.5599999999999	-2.94394443494639	57.8699999999999	6.27648220097399	58.4700000000003	-0.20183758897474	59.1799999999998	10.3842688980649
57.19	-2902.96050862503	57.3	4.36446990909189	57.15	-2.24281597604659	57.33	10.7618402109892	57.43	35.7084254019355	57.65	1.89391532398986	57.62	4.58979382597136	58.01	2736.25159046799	57.92	-0.0494682560656656	57.9400000000001	-6.8884005839891	57.48	-1.74302930997783	58.1300000000001	2.11681360997318	57.3499999999999	-0.861599791051049	58.1700000000001	8.76014881600895	57.8100000000002	-3.75077304295246	58.9400000000001	0.634473404943492	58	13.4338494709709	58.6100000000001	1.94732550608023	58.4400000000001	8.89187081304499	58.5999999999999	0.417759248989569	63.8200000000002	17.0650898229496	58.6599999999999	-2.93795201491776	57.9700000000003	6.2519942940753	58.5700000000002	-0.283617673972003	59.2799999999997	10.508062011013
57.3	-2903.17228279594	57.41	2.99048446402139	57.26	-2.47829714703585	57.43	11.0566607210103	57.54	36.0041015319439	57.75	2.53342711403093	57.7199999999999	4.53553194802225	58.12	2736.22377088793	58.03	0.153761923002094	58.04	-6.78606049893915	57.5799999999999	-1.89341347504524	58.3400000000001	2.0075865279523	57.45	-0.717459245947794	58.28	8.7127416139765	57.9200000000001	-3.65437716095585	59.04	0.522586990996388	58.1000000000001	13.4349747349916	58.71	1.97130169908633	58.54	9.04128301806395	58.6999999999998	0.392586277939699	63.9200000000001	16.8365170559355	58.77	-2.90015055395543	58.1100000000001	6.15894489897073	58.6700000000001	-0.366532819043641	59.3799999999997	10.6023396990622
57.4	-2903.31470615399	57.51	1.62280532401837	57.36	-2.66662587307565	57.54	11.3564733170506	57.64	36.2717981529386	57.85	3.18284849004158	57.8299999999999	4.42194499396464	58.22	2736.14524854497	58.17	0.336170451987527	58.2	-6.63640121001663	57.6900000000001	-2.06985991701458	58.4400000000001	1.91704668395687	57.55	-0.54288439002903	58.3800000000001	8.732592817978	58.0200000000002	-3.61914343102399	59.1600000000001	0.429626900995572	58.2	13.428867292987	58.8200000000002	2.03084458200919	58.6399999999999	9.18389175205903	58.8099999999999	0.394619224948656	64.0300000000002	16.5861471330118	58.8699999999999	-2.77923542398639	58.21	5.99505029697411	58.7800000000002	-0.443249636987275	59.4899999999998	10.6711663449914
[truncated: 1,311 more rows]
[truncated: 36 more columns]
