# Supplementary material for: Editorial Note: The role of 9-O-acetylated glycan receptor moieties in the typhoid toxin binding and intoxication
Source: PLoS Pathog. 2026 Jul 13;22(7):e1014413. doi: 10.1371/journal.ppat.1014413 (PMC13362111; doi:10.1371/journal.ppat.1014413)
Supplement: S1 File — (ZIP) [file ppat.1014413.s001.zip › SPR Data/OpenSPR/2020-01-06--18-59-17--TyT WT 9oac/TraceDrawerExport/LowResolution/2020-01-06--18-59-17--TyT WT 9oac_CH1_LR.txt]

X_imd _47.74s	Y_imd _47.74s	X_stripping _112.07s	Y_stripping _112.07s	X_imd _186.24s	Y_imd _186.24s	X_h2o _259.04s	Y_h2o _259.04s	X_cobalt _380.71s	Y_cobalt _380.71s	X_h2o _501.24s	Y_h2o _501.24s	X_buffer _622.46s	Y_buffer _622.46s	X_TyT WT _743.16s	Y_TyT WT _743.16s	X_buffer _864.21s	Y_buffer _864.21s	X_buffer _984.8s	Y_buffer _984.8s	X_buffer _1115.72s	Y_buffer _1115.72s	X_a23 9oac 125µM_1237.08s	Y_a23 9oac 125µM_1237.08s	X_buffer _1358.21s	Y_buffer _1358.21s	X_a23 250µM_1493.52s	Y_a23 250µM_1493.52s	X_buffer _1649.11s	Y_buffer _1649.11s	X_buffer _1770.24s	Y_buffer _1770.24s	X_a23 9oac 500µM_1892.07s	Y_a23 9oac 500µM_1892.07s	X_buffer _2015.27s	Y_buffer _2015.27s	X_a23 1mM_2214.56s	Y_a23 1mM_2214.56s	X_buffer _2345.4s	Y_buffer _2345.4s	X_a23 2.5mM_2469.31s	Y_a23 2.5mM_2469.31s	X_buffer _2605.06s	Y_buffer _2605.06s	X_a23 9oac 1mM_2726.06s	Y_a23 9oac 1mM_2726.06s	X_buffer _2866.79s	Y_buffer _2866.79s	X_a23 9oac 500µM_2987.55s	Y_a23 9oac 500µM_2987.55s
0	0	0	0	0	0	0	0	0	0	0	0	0	0	0	0	0	0	0	0	0	0	0	0	0	0	0	0	0	0	0	0	0	0	0	0	0	0	0	0	0	0	0	0	0	0	0	0	0	0
0.379999999999995	0.0487497460426312	0.350000000000009	0.0201197919977858	0.22999999999999	-0.0103269579767584	0.329999999999984	0.00711317295554181	0.300000000000011	0.0126273789646802	0.399999999999977	-0.0831410460477855	0.360000000000014	0.0272111390131613	0.430000000000064	0.00995154994143377	0.370000000000005	-0.0577546280737806	0.379999999999995	-0.0213066170999809	0.460000000000036	-0.00956395308548963	0.120000000000118	-0.0104456020153521	0.409999999999854	-0.014726195104231	0.440000000000055	0.0119201760071519	0.460000000000036	-0.0224223970235471	0.369999999999891	-8.74709940035245E-05	0.110000000000127	-0.0237956819546525	0.420000000000073	-0.0261812209600976	0.420000000000073	-0.0246622209942871	0.110000000000127	-0.00960458100962569	0.389999999999873	-0.0151779929637996	0.630000000000109	0.0276315309974962	0.309999999999945	-0.010225271012132	0.440000000000055	0.00252679205914319	0.4399999999996	-0.0147376190398063
0.479999999999997	0.103690053947503	0.5	0.0505116469184941	0.349999999999994	-0.0207714909947754	0.430000000000007	0.0101341620393214	0.410000000000025	0.0184525230224608	0.550000000000011	-0.16823211603878	0.480000000000018	0.0541683309620566	0.540000000000077	0.0133790078962193	0.469999999999914	-0.112009658096213	0.590000000000032	-0.0406104850299016	0.619999999999891	-0.0208841699986806	0.460000000000036	-0.0195876799580219	0.519999999999982	-0.0269061530389081	0.599999999999909	0.0264589150447136	0.570000000000164	-0.0442916940528448	0.579999999999927	-0.00472974898002576	0.460000000000036	-0.0486092438904961	0.549999999999955	-0.0450692530193919	0.559999999999945	-0.0578120329919329	0.4699999999998	-0.0225379319545027	0.590000000000146	-0.0336409640340207	0.760000000000218	0.0549553160453797	0.420000000000073	-0.0207592210017538	0.570000000000164	0.00555837607407739	0.599999999999909	-0.0298018550211054
0.600000000000001	0.160870521995093	0.600000000000009	0.0893611279479956	0.45999999999998	-0.0290339429511732	0.529999999999973	0.00906296600078349	0.510000000000048	0.0208716900260697	0.649999999999977	-0.255273209063489	0.579999999999927	0.0870233029672818	0.649999999999977	0.0159262339138877	0.569999999999936	-0.162765091090478	0.690000000000055	-0.0576887280203664	0.720000000000027	-0.0332771410285204	0.580000000000155	-0.0276235399496727	0.619999999999891	-0.0326245050246143	0.700000000000045	0.04361621802218	0.670000000000073	-0.0661082269743929	0.710000000000036	-0.0149405319689322	0.680000000000064	-0.0726119059208941	0.650000000000091	-0.0566640940178331	0.659999999999854	-0.0994494379256139	0.670000000000073	-0.0388000529483179	0.700000000000273	-0.0552060680547584	0.860000000000127	0.0819713560531454	0.5300000000002	-0.0296949280027548	0.670000000000073	0.0100887170901842	0.7199999999998	-0.0464402670559139
0.699999999999996	0.22029114995803	0.710000000000008	0.138208728913014	0.560000000000002	-0.0344119779356333	0.639999999999986	0.00817879094938689	0.610000000000014	0.0218532010194394	0.759999999999991	-0.334717086047931	0.67999999999995	0.118720985028631	0.75	0.0171770199131061	0.67999999999995	-0.211538726034632	0.790000000000077	-0.0725413470945568	0.829999999999927	-0.0459177820175682	0.690000000000055	-0.0345531840366675	0.730000000000018	-0.0334969600999102	0.799999999999955	0.0612111609825661	0.770000000000209	-0.0889403950168344	0.819999999999936	-0.0289147369585407	0.779999999999973	-0.0915749599244009	0.759999999999991	-0.0608064869993541	0.769999999999982	-0.146269603988003	0.769999999999982	-0.0602816409127627	0.800000000000182	-0.0801480359768902	0.960000000000036	0.103916050989028	0.630000000000109	-0.0395020559835757	0.769999999999982	0.0176875640818253	0.819999999999709	-0.0613215750036034
0.799999999999997	0.282043627976236	0.810000000000002	0.195653674950336	0.669999999999987	-0.0376079319721612	0.739999999999952	0.00872711098054424	0.710000000000036	0.0215963390246543	0.860000000000014	-0.404370451974501	0.779999999999973	0.148456075976355	0.850000000000023	0.0171313658938743	0.779999999999973	-0.258330564065545	0.900000000000091	-0.0851683410019177	0.930000000000064	-0.0608764380558569	0.789999999999964	-0.0345430939887592	0.829999999999927	-0.0265714210172519	0.910000000000082	0.0803892750127488	0.870000000000118	-0.114966882051704	0.920000000000073	-0.0466523639488514	0.880000000000109	-0.109893656940585	0.860000000000127	-0.0541893040235664	0.869999999999891	-0.19822840499728	0.869999999999891	-0.0830647729799239	0.900000000000091	-0.108466864958245	1.05999999999995	0.124266158991304	0.730000000000018	-0.0528720789816362	0.869999999999891	0.0274968740541226	0.919999999999618	-0.0739363150614736
0.899999999999999	0.346127956959208	0.920000000000002	0.260141158946681	0.769999999999982	-0.0324212450095729	0.839999999999975	0.0141347300086636	0.810000000000002	0.0241925729369541	0.95999999999998	-0.46356849395579	0.889999999999986	0.176228577970505	0.960000000000036	0.0157892719698793	0.879999999999995	-0.30381054409645	1	-0.0964421410571958	1.02999999999997	-0.0781531060738416	0.8900000000001	-0.0345500450293912	0.930000000000064	-0.0145380540743645	1.00999999999999	0.100005030049033	0.970000000000027	-0.136342974997206	1.01999999999998	-0.0638078649899398	0.990000000000009	-0.127398940890089	0.960000000000036	-0.0376033830207234	0.970000000000255	-0.251153465910647	0.9699999999998	-0.109699376025674	1	-0.140162557954682	1.15999999999985	0.135403408080492	0.829999999999927	-0.0668363729801058	0.980000000000018	0.0406650880222514	1.01999999999998	-0.085271916077545
1.01	0.407683308935702	1.02000000000001	0.327945586946043	0.870000000000005	-0.0227022210310679	0.949999999999989	0.0247021499717448	0.920000000000016	0.0323526689953724	1.06999999999999	-0.513219295044109	0.990000000000009	0.201420972985034	1.06000000000006	0.0135263629772453	0.980000000000018	-0.352836934098377	1.10000000000002	-0.104176286072288	1.13999999999987	-0.0977477890273804	0.990000000000009	-0.0356369939709111	1.02999999999997	-0.000973739020082576	1.12000000000012	0.117439859991464	1.08000000000015	-0.158787466034482	1.17000000000007	-0.0803812380354429	1.09000000000015	-0.139541451972036	1.06999999999994	-0.0111171469825422	1.07999999999993	-0.304665315979946	1.07999999999993	-0.135829660962372	1.11000000000013	-0.16964326505331	1.26999999999998	0.140573935027533	0.940000000000055	-0.0819703940351246	1.15000000000009	0.0563970149869419	1.11999999999989	-0.0953283780518177
1.18	0.466709681973043	1.18000000000001	0.399066959971606	0.97999999999999	-0.00845086003664619	1.04999999999995	0.040794249002829	1.02000000000004	0.046076627995717	1.20999999999998	-0.553322856035265	1.15999999999997	0.222873588995753	1.20000000000005	0.0114137419586768	1.08999999999992	-0.40302577804141	1.22000000000003	-0.106971184095528	1.26999999999998	-0.118289093052226	1.10000000000014	-0.037803942973369	1.13999999999987	0.0141215239182202	1.25	0.13269376597691	1.20000000000005	-0.182300356073029	1.27999999999997	-0.0950770769350129	1.19000000000005	-0.149852671938788	1.22000000000003	0.025337827992189	1.22000000000025	-0.354543046000799	1.17999999999984	-0.161455628017393	1.23000000000002	-0.196908986026756	1.38999999999987	0.144457620081084	1.03999999999996	-0.100358632039388	1.30000000000018	0.0746926550618809	1.25	-0.104105700074797
1.28	0.520078540944269	1.28	0.469452216975697	1.07999999999998	0.0128899980609276	1.18000000000001	0.0624110290345925	1.12	0.0653644490284933	1.31999999999999	-0.583879177042945	1.25999999999999	0.241000800997426	1.32000000000005	0.0105224379467472	1.20999999999992	-0.457021735087437	1.33000000000004	-0.109535407091244	1.36999999999989	-0.130532998014132	1.21000000000004	-0.0410508910135832	1.25999999999999	0.0317783799346216	1.37000000000012	0.145766748005371	1.33000000000015	-0.206881646022339	1.37999999999988	-0.108421148979687	1.31000000000017	-0.158332600904032	1.33999999999992	0.0626392220510752	1.32999999999993	-0.396866392975426	1.27999999999975	-0.186577277986544	1.38999999999987	-0.221220839989655	1.51000000000022	0.147054464036955	1.17000000000007	-0.122001088016077	1.40000000000009	0.0955520080196948	1.36999999999989	-0.110289839085453
1.39	0.564338194976699	1.38000000000001	0.537365094942288	1.19	0.0401875080342506	1.27999999999997	0.0912075059886774	1.22000000000003	0.086331191937461	1.42000000000002	-0.607390699997268	1.36000000000001	0.251074577022337	1.42000000000007	0.00938534196848195	1.30999999999995	-0.514824802053226	1.43000000000006	-0.112972061060646	1.48000000000002	-0.142765312034498	1.31000000000017	-0.0453778379778669	1.36999999999989	0.0511292329292701	1.48000000000002	0.156658805963161	1.43000000000006	-0.232354715990368	1.48000000000002	-0.120247536983698	1.41000000000008	-0.166149459914777	1.44000000000005	0.101116481005192	1.42999999999984	-0.431337121995057	1.40000000000009	-0.21119460996033	1.49000000000024	-0.245331268956761	1.61000000000013	0.148364468032014	1.2800000000002	-0.147600839000006	1.5	0.117196196015357	1.48000000000002	-0.113660444071684
1.48999999999999	0.606549444000848	1.49000000000001	0.6052267439145	1.29999999999998	0.0725228990177129	1.38	0.124057006019029	1.33000000000004	0.104619148032725	1.51999999999998	-0.625452782060165	1.46999999999991	0.256648758977462	1.51999999999998	0.00929889290546271	1.40999999999997	-0.575744969069092	1.54000000000008	-0.117281145094239	1.57999999999993	-0.155366464014151	1.42000000000007	-0.0565970669867966	1.48000000000002	0.0750647830045637	1.57999999999993	0.161566615020092	1.54000000000019	-0.251056681008777	1.58999999999992	-0.131158494014016	1.51999999999998	-0.172329462998277	1.54999999999995	0.140440159043465	1.53999999999996	-0.458253468991643	1.50999999999976	-0.233555270938268	1.59000000000015	-0.26462569803698	1.71000000000004	0.150012903077368	1.38999999999987	-0.177838579020317	1.59999999999991	0.137292225076635	1.57999999999993	-0.112169078079205
1.59	0.646322175953173	1.59	0.670326973931878	1.41	0.109896171011314	1.48999999999995	0.157324082010746	1.43000000000001	0.122486446002767	1.63	-0.640213968040371	1.56999999999994	0.261889142961991	1.62	0.0124830499999007	1.51999999999998	-0.638062889038338	1.6400000000001	-0.12223978410475	1.68000000000006	-0.164309093975135	1.51999999999998	-0.0687863760049368	1.57999999999993	0.103052215990829	1.69000000000005	0.160739674015531	1.6400000000001	-0.271816193048835	1.69000000000005	-0.141454268941743	1.62000000000012	-0.175501922967669	1.65000000000009	0.172722687011628	1.63999999999987	-0.476397059969713	1.61000000000013	-0.249934263933937	1.74000000000024	-0.279104125979757	1.80999999999995	0.147023172985428	1.49000000000024	-0.210113969956183	1.69999999999982	0.160003328005587	1.67999999999984	-0.108202692103987
1.7	0.683829845002037	1.69000000000001	0.732665785903919	1.50999999999999	0.144379197990929	1.58999999999998	0.191008733054332	1.53000000000003	0.136536830950718	1.73000000000002	-0.647938718998375	1.66999999999996	0.262629934013603	1.73000000000002	0.0167178549190794	1.62	-0.702526688087346	1.75	-0.129411308080307	1.78999999999996	-0.170922121014883	1.62000000000012	-0.0827504460403361	1.68000000000006	0.130905276932936	1.78999999999996	0.155826356035504	1.74000000000001	-0.288895009020962	1.78999999999996	-0.150814487938078	1.72000000000003	-0.177037524963453	1.75	0.198434811977677	1.75	-0.488692291924053	1.71000000000004	-0.262810106960387	1.84000000000015	-0.289980724005545	1.92000000000007	0.144880379025381	1.59000000000015	-0.248805689011533	1.80999999999995	0.181263588046932	1.77999999999975	-0.100513729080376
1.8	0.719072451033753	1.79000000000001	0.792517121908531	1.60999999999999	0.178942909997204	1.69	0.220831754973005	1.63	0.143485753028472	1.82999999999998	-0.658174274008161	1.77999999999997	0.263940272020591	1.83000000000004	0.0229501259809695	1.73000000000002	-0.763907676059716	1.85000000000002	-0.13879571599773	1.88999999999987	-0.175205543996526	1.72000000000003	-0.0974872880306066	1.77999999999997	0.160248627935289	1.8900000000001	0.149007586969674	1.85000000000014	-0.301224730037575	1.8900000000001	-0.15923914997984	1.83000000000015	-0.180385403950822	1.84999999999991	0.217417276985543	1.84999999999991	-0.498443994956688	1.81999999999971	-0.267813583946008	1.95000000000027	-0.295967975034728	2.01999999999998	0.142863018027128	1.69000000000005	-0.288972316980107	1.90999999999985	0.199503255998934	1.88999999999987	-0.0921284620289953
1.9	0.762242509949829	1.89	0.848326177901981	1.70999999999998	0.213587304983776	1.78999999999996	0.245547671966051	1.74000000000001	0.144450155971754	1.94	-0.671907877062949	1.88	0.267016319980939	1.94000000000005	0.0311536039134808	1.82999999999993	-0.825916742087429	2.06000000000006	-0.149398771100095	1.99000000000001	-0.177048368072974	1.82000000000016	-0.112114210992331	1.88999999999987	0.191082267974707	2	0.1406215269526	1.95000000000005	-0.308805355984987	1.99000000000001	-0.164507519002655	1.93000000000006	-0.183758660909916	1.95000000000005	0.229829338991294	1.95000000000027	-0.502157413961868	1.92000000000007	-0.267339709921544	2.07999999999993	-0.297065878044123	2.11999999999989	0.137494332989263	1.80000000000018	-0.327922378005496	2.01000000000022	0.21607797998513	1.98999999999978	-0.0838613590303794
2	0.8145040819727	1.99000000000001	0.901088525893101	1.81999999999999	0.240816603991334	1.89999999999998	0.265156484033469	1.84000000000003	0.139430038984756	2.03999999999996	-0.688152284965327	1.99000000000001	0.270659126044848	2.04000000000008	0.041629077941252	1.92999999999995	-0.886264575001405	2.21000000000004	-0.163632425028482	2.09999999999991	-0.176018088041019	1.93000000000006	-0.125054663953961	1.99000000000001	0.223406196937503	2.09999999999991	0.130330015053914	2.05000000000018	-0.317302916073459	2.12999999999988	-0.16645166294893	2.02999999999997	-0.187326351920092	2.05999999999995	0.238610004998918	2.05000000000018	-0.504004923982393	2.01999999999998	-0.260361468008341	2.17999999999984	-0.292569436055601	2.22000000000025	0.131032837089151	1.90000000000009	-0.366231328030153	2.13999999999987	0.230529479040342	2.08999999999969	-0.0757124211077098
2.1	0.879553935988042	2.09	0.950804165995578	1.91999999999999	0.264481108047221	2	0.279658191971066	1.94	0.129542345007394	2.20999999999998	-0.706907497033171	2.14999999999998	0.27747083606755	2.19000000000005	0.0537001329803388	2.02999999999997	-0.942567222068647	2.32000000000005	-0.182792586087999	2.25999999999999	-0.172901379983159	2.02999999999997	-0.137713396043182	2.08999999999992	0.256053116004296	2.24000000000001	0.118133051046243	2.21000000000004	-0.320585955023489	2.25	-0.162779330935336	2.1400000000001	-0.191088476981349	2.20000000000005	0.243257988017831	2.22000000000025	-0.499060881907099	2.11999999999989	-0.247905875994547	2.30000000000018	-0.28875770601644	2.34999999999991	0.12319267705152	2	-0.399440851992949	2.26999999999998	0.242857754074066	2.25	-0.0675185500540465
2.21	0.957392070972674	2.26000000000001	1.01600850689465	2.01999999999998	0.284580819993607	2.13999999999999	0.277552754027965	2.04000000000002	0.118493998002123	2.32999999999998	-0.739256664019194	2.25999999999999	0.288611120026872	2.31000000000006	0.0666917469516193	2.16999999999996	-0.994189142033974	2.43000000000006	-0.203293200002008	2.36999999999989	-0.169069634011976	2.13000000000011	-0.150090407032621	2.21000000000004	0.290859806000299	2.36000000000013	0.101543628034051	2.33000000000015	-0.325548360024186	2.3599999999999	-0.154785932977575	2.26999999999998	-0.18854477093555	2.30999999999995	0.244274575038617	2.34000000000015	-0.496851311936553	2.26999999999998	-0.228090792006697	2.42000000000007	-0.281353719060462	2.47000000000025	0.113973854013238	2.15000000000009	-0.425329198947111	2.36999999999989	0.251038340024934	2.36999999999989	-0.0617933681041904
2.31	1.05114702398623	2.37	1.10092236695891	2.16	0.301115738011504	2.25	0.25910232602655	2.20000000000005	0.107098893977309	2.44	-0.784427384019182	2.37	0.303665603041736	2.41000000000008	0.0791368109958057	2.28999999999996	-1.04113033603426	2.54000000000008	-0.223066463036048	2.47000000000003	-0.170149524024055	2.30000000000018	-0.162185696012784	2.31999999999994	0.32504992293525	2.47000000000003	0.0814066479506437	2.43000000000006	-0.329410329982238	2.46000000000004	-0.142111616014517	2.38000000000011	-0.183268037972084	2.41000000000008	0.247910080020119	2.44000000000005	-0.49737621498025	2.40000000000009	-0.200884615992436	2.5300000000002	-0.268816679977135	2.57999999999993	0.099496483016992	2.2800000000002	-0.443896371052688	2.47000000000025	0.257601432053889	2.50999999999976	-0.0564047470561491
2.41	1.15509449301499	2.47000000000001	1.20554574493781	2.25999999999999	0.321927402978872	2.34999999999997	0.224306905010963	2.30000000000001	0.0996087619569153	2.53999999999996	-0.84068961803041	2.46999999999991	0.323048661016401	2.51999999999998	0.0925024349953674	2.38999999999999	-1.08289835202413	2.6400000000001	-0.240064705053555	2.56999999999994	-0.171472589045152	2.40000000000009	-0.176367013978052	2.42000000000007	0.36034804998053	2.56999999999994	0.0568772089764025	2.55000000000018	-0.335128284064012	2.55999999999995	-0.124756379932478	2.48000000000002	-0.172346027966341	2.51999999999998	0.251458346042455	2.53999999999996	-0.495718537990797	2.5	-0.166318948004118	2.63000000000011	-0.250673823984471	2.67999999999984	0.0843519990212371	2.38999999999987	-0.451345581041096	2.57000000000016	0.264325908005958	2.64999999999964	-0.0515730380357127
2.52	1.26923447794525	2.57000000000001	1.32919375391793	2.35999999999999	0.343178786010867	2.44999999999999	0.174638150951978	2.40000000000003	0.10001452301367	2.63999999999999	-0.908035003021723	2.56999999999994	0.345031074061808	2.62	0.119016280905271	2.50999999999999	-1.12405165407381	2.74000000000001	-0.25757350101685	2.67000000000007	-0.173038829075267	2.5	-0.190376528962588	2.51999999999998	0.393539313904512	2.67000000000007	0.0298607629929393	2.65000000000009	-0.34727469903828	2.67000000000007	-0.10272022495883	2.58000000000015	-0.15492374996029	2.63000000000011	0.255782686963357	2.63999999999987	-0.495004535991939	2.61000000000013	-0.129871139961324	2.73000000000002	-0.217875158000425	2.7800000000002	0.0689269890017385	2.49000000000024	-0.450770538009238	2.67000000000007	0.27245348201177	2.75	-0.0484636780129222
2.62	1.39425171494167	2.67	1.47098569595983	2.45999999999998	0.364869886993802	2.56	0.113731510055004	2.51000000000005	0.106058048004343	2.74000000000001	-0.982727998007249	2.67999999999995	0.373078173993235	2.72000000000003	0.157257056002891	2.61000000000001	-1.16244113803532	2.85000000000002	-0.2755928520628	2.76999999999998	-0.176277766058774	2.61000000000013	-0.204214241989575	2.62999999999988	0.42462371595775	2.76999999999998	0.00200568604213913	2.75999999999999	-0.360111332042834	2.76999999999998	-0.07782120394495	2.69000000000005	-0.132371890913419	2.73000000000002	0.260883104033383	2.82000000000016	-0.4945406179786	2.71000000000004	-0.0915411909545583	2.82999999999993	-0.170420682024996	2.88999999999987	0.0561861889991633	2.59000000000015	-0.444090886048798	2.7800000000002	0.278912202020365	2.87999999999965	-0.0455727150665552
2.73	1.56504709696037	2.77000000000001	1.63078750097156	2.56	0.392629175053116	2.65999999999997	0.0415869819789805	2.61000000000001	0.117739337952116	2.84999999999997	-1.06850414499604	2.77999999999997	0.405933117008317	2.82000000000005	0.206381441898884	2.71999999999991	-1.19731867710016	2.95000000000005	-0.292782302039996	2.86999999999989	-0.182410008051193	2.71000000000004	-0.216878161950262	2.73000000000002	0.453601253980196	2.87000000000012	-0.0283363990547514	2.86000000000013	-0.379376426053568	2.86999999999989	-0.052364678936101	2.78999999999996	-0.10331976488942	2.82999999999993	0.267999006041464	2.92000000000007	-0.495770955922126	2.80999999999995	-0.0488505839939535	2.94000000000005	-0.11138646902964	2.99000000000024	0.0406444980853848	2.69000000000005	-0.42636520402084	2.88000000000011	0.284876188061389	3	-0.0429001501061066
2.83	1.78124040303373	2.87	1.88394997496744	2.66999999999999	0.420409358071083	2.75999999999999	-0.0417954330487191	2.72000000000003	0.133538489990315	2.94999999999999	-1.16536344296492	2.88	0.443595902993366	2.93000000000006	0.266285937982502	2.81999999999994	-1.23239516108242	3.05000000000007	-0.307845946053931	2.97000000000003	-0.189414043006764	2.82000000000016	-0.226330392024465	2.82999999999993	0.476977272910517	2.98000000000002	-0.0570734960092523	2.96000000000004	-0.407845077006641	2.98000000000002	-0.0263506509554645	2.8900000000001	-0.0677673718882943	2.94000000000005	0.276619005035172	3.0300000000002	-0.494326980970072	2.92000000000007	-0.00427783697887207	3.03999999999996	-0.0390252949955539	3.09000000000015	0.0234388500075511	2.80000000000018	-0.404575950028629	2.98000000000002	0.290345440021156	3.12999999999965	-0.0407033670626333
2.93	2.03263911498652	2.98	2.22928906396191	2.76999999999998	0.448210437980379	2.85999999999996	-0.162891923991992	2.81999999999999	0.131481281982815	3.05000000000001	-1.304536536054	2.98000000000002	0.481988520959931	3.03000000000009	0.336996802957401	2.91999999999996	-1.26478969400523	3.21000000000004	-0.322079688999111	3.07999999999993	-0.197400869069497	2.93000000000006	-0.232570929028952	2.93000000000006	0.49118496497158	3.07999999999993	-0.0815211790268222	3.07000000000016	-0.441035812968948	3.1099999999999	-0.00199985493054555	2.99000000000001	-0.0247496269594194	3.03999999999996	0.287254488966937	3.13000000000011	-0.490398618012478	3.01999999999998	0.0381493200620753	3.21000000000004	0.0451185150041056	3.19000000000005	0.00456924306035944	2.90000000000009	-0.376732711970362	3.13999999999987	0.300189021004371	3.25	-0.038540062064385
3.1	2.31807917293736	3.08000000000001	2.66854805499861	2.87	0.477007571021204	2.95999999999998	-0.321050497973374	2.92000000000002	0.111870003024706	3.19999999999999	-1.48707046400887	3.08999999999992	0.522309921962005	3.19000000000005	0.418213249986366	3.01999999999998	-1.29450227507277	3.32000000000005	-0.337554233055926	3.18000000000006	-0.206002081995393	3.02999999999997	-0.235599775010087	3.02999999999997	0.498627352953918	3.24000000000001	-0.101699818969792	3.20000000000005	-0.480366100077845	3.22000000000003	0.0205197760578812	3.09000000000015	0.0276385820825453	3.22000000000003	0.297757287057721	3.24000000000024	-0.483985865912473	3.11999999999989	0.0784308859920202	3.34999999999991	0.140339966947067	3.34999999999991	-0.0175284189936065	3	-0.342835488027049	3.26000000000022	0.311806732042896	3.38999999999987	-0.0326318740917486
3.2	2.63872463904136	3.19000000000001	3.20172694591747	2.97999999999999	0.504361274010989	3.06999999999999	-0.516271152946501	3.03000000000003	0.0735877109718786	3.31	-1.71191818799343	3.18999999999994	0.561957961053849	3.31000000000006	0.510236065906611	3.17999999999995	-1.32271539507656	3.43000000000006	-0.35427024602086	3.27999999999997	-0.215231914012293	3.13000000000011	-0.236482856962539	3.12999999999988	0.500471738973829	3.34999999999991	-0.117589043952648	3.30000000000018	-0.524883899061024	3.31999999999994	0.0389159910128001	3.19000000000005	0.0874921440754406	3.31999999999994	0.309287494019372	3.34999999999991	-0.480995235989212	3.25999999999976	0.117023571078789	3.46000000000004	0.249221139029032	3.49000000000024	-0.0446137349854325	3.11000000000013	-0.306439049950313	3.36999999999989	0.325198573023044	3.50999999999976	-0.0231419020337853
3.31	2.99457551102478	3.29000000000001	3.81029032894276	3.07999999999998	0.532711031041799	3.16999999999996	-0.737053851025848	3.14000000000004	0.0129274840219296	3.40999999999997	-1.96799655600444	3.28999999999996	0.600932639031271	3.41000000000008	0.647048566975172	3.29999999999995	-1.34970747603802	3.53000000000009	-0.369956778058622	3.38999999999987	-0.225090365006508	3.30000000000018	-0.234326049962874	3.28999999999996	0.494881340955544	3.45000000000005	-0.126701849012534	3.41000000000008	-0.567695323979933	3.82999999999993	0.0526440800285854	3.31000000000017	0.148310790109463	3.43000000000006	0.321343822974995	3.45000000000027	-0.47650108695052	3.38000000000011	0.151588523976898	3.55999999999995	0.367485062952255	3.59000000000015	-0.0766867049151188	3.24000000000024	-0.270093236053981	3.47000000000025	0.342389008096688	3.61999999999989	-0.00755652604311763
3.41	3.38159295802143	3.40000000000001	4.49407044789041	3.23999999999998	0.562056843023129	3.26999999999998	-0.983660744964254	3.24000000000001	-0.0709245780399215	3.50999999999999	-2.25607797005978	3.38999999999999	0.634278148027079	3.51999999999998	0.82876376495733	3.39999999999998	-1.37821959003759	3.6400000000001	-0.386681636086905	3.49000000000001	-0.236416451002697	3.41000000000008	-0.229129355034274	3.39999999999986	0.484632503003013	3.55999999999995	-0.129883133013209	3.50999999999999	-0.611580175018389	3.93000000000006	0.0649618290253784	3.41000000000008	0.213667328011979	3.52999999999997	0.331615102027172	3.55999999999995	-0.465087769953243	3.48000000000002	0.182094144975054	3.65999999999985	0.498644198955844	3.70000000000027	-0.109867447008583	3.34999999999991	-0.23379804497381	3.57000000000016	0.36084784301238	3.73000000000002	0.012443712989807
3.51	3.81973770004151	3.5	5.25570609499937	3.34	0.58660878403316	3.38	-1.25609183396591	3.34000000000003	-0.177968473963119	3.62	-2.57539002905105	3.49000000000001	0.662137662970963	3.62	1.05483587094568	3.50999999999999	-1.40874418605108	3.74000000000001	-0.406492489105403	3.58999999999992	-0.249224608069198	3.50999999999999	-0.21986100500726	3.5	0.469725223979367	3.66000000000008	-0.126287995044549	3.61000000000013	-0.653758650969394	4.03999999999996	0.0753841700316116	3.51999999999998	0.279988951092491	3.63000000000011	0.341944172987496	3.65999999999985	-0.446726244945239	3.57999999999993	0.208572032988741	3.76000000000022	0.63918608793756	3.80000000000018	-0.148747392927362	3.45000000000027	-0.200647186034075	3.67000000000007	0.380575076064815	3.85999999999967	0.0364072309366748
3.61	4.30858246295429	3.60000000000001	6.09519726992858	3.44999999999999	0.612299419003648	3.47999999999996	-1.55434711803082	3.44	-0.303161007991548	3.71999999999997	-2.9233121440484	3.59999999999991	0.684368009046921	3.73000000000002	1.31303722298526	3.61000000000001	-1.43913216004421	3.84000000000003	-0.426103761014929	3.70000000000005	-0.263500400023986	3.61000000000013	-0.211982457017257	3.59999999999991	0.451359331918866	3.75999999999999	-0.115916437039232	3.71000000000004	-0.694230752060321	4.23000000000002	0.0858661089750967	3.62000000000012	0.34330325809151	3.74000000000001	0.351239248061574	3.76000000000022	-0.423236350002298	3.67999999999984	0.231022190973817	3.86000000000013	0.779685489987969	3.90000000000009	-0.186585751976054	3.55000000000018	-0.170366811971689	3.7800000000002	0.403872033984953	4.02999999999975	0.0643340279111726
3.71	4.84744251195934	3.7	7.1442298499278	3.54999999999998	0.639128746001916	3.57999999999998	-1.90729041298709	3.55000000000001	-0.478035228979934	3.82999999999998	-3.3319985310527	3.69999999999993	0.69843353799115	3.83000000000004	1.60478911300288	3.70999999999992	-1.47153261707444	3.95000000000005	-0.445515453066037	3.79999999999995	-0.278615209026611	3.71000000000004	-0.205493710041083	3.71000000000004	0.43579550197137	3.86000000000013	-0.0997259729729194	3.81000000000017	-0.734629649969065	4.33999999999992	0.0962706930067725	3.73000000000002	0.406976328008568	3.83999999999992	0.360592115953295	3.86000000000013	-0.395311677948484	3.78999999999996	0.249721124987445	3.97000000000025	0.920142403970203	4	-0.223382525973648	3.65000000000009	-0.139230371019039	3.88000000000011	0.426685969046048	4.14999999999964	0.102586582897857
3.82	5.4014169529637	3.80000000000001	8.39520398790228	3.64999999999998	0.667096767074327	3.68000000000001	-2.31249874298101	3.65000000000003	-0.70311531101197	3.93000000000001	-3.80562366001413	3.79999999999995	0.705591094970259	3.93000000000006	1.93093485995632	3.80999999999995	-1.50455869606958	4.05000000000007	-0.463681692053797	3.89999999999986	-0.292547525987175	3.82000000000016	-0.200394766011414	3.80999999999995	0.423033734932687	3.97000000000003	-0.0772631509562416	3.92000000000007	-0.77674653800841	4.44000000000005	0.10890328496771	3.83000000000015	0.471667425017586	3.94000000000005	0.368292620009925	3.96000000000004	-0.358583657998679	3.88999999999987	0.264216738059986	4.07000000000016	1.06230405401675	4.11000000000013	-0.260998124986145	3.76000000000022	-0.10723786294875	3.98000000000002	0.451299380983983	4.25999999999976	0.151164896919909
3.91999999999999	5.97088600795814	3.90000000000001	9.77276887795142	3.75	0.698833185992953	3.77999999999997	-2.77239508295679	3.75	-0.97688135201679	4.02999999999997	-4.34418753297905	3.90999999999997	0.705840679984249	4.04000000000008	2.2906311450015	3.91999999999996	-1.53821039600643	4.20000000000005	-0.479147514056422	4	-0.307318858972394	3.92000000000007	-0.203167914037294	3.90999999999985	0.416568687001018	4.06999999999994	-0.0530734170069991	4.07000000000016	-0.816015128066283	4.54999999999995	0.123763884971595	3.93000000000006	0.536717287104693	4.04999999999995	0.375402387021495	4.07000000000016	-0.312690985992958	4	0.274961127047391	4.21000000000004	1.21440014402197	4.21000000000004	-0.292727403916615	3.88000000000011	-0.0713014279654089	4.15000000000009	0.477712270026132	4.40999999999985	0.210326354931567
4.03	6.55584967898903	4.01000000000001	11.2781085729239	3.85999999999999	0.734811741040176	3.88999999999999	-3.26050324497373	3.85000000000002	-1.2773591270161	4.13999999999999	-4.91645950398834	4.00999999999999	0.703050627976154	4.19000000000005	2.68387796791103	4.01999999999998	-1.57534952302285	4.30000000000007	-0.491736055096226	4.1099999999999	-0.322929210028633	4.01999999999998	-0.210370753052302	4.00999999999999	0.419967165953494	4.17000000000007	-0.0298411989660963	4.20000000000005	-0.856916890029424	4.65000000000009	0.140852493018429	4.03999999999996	0.601160827045533	4.21000000000004	0.381410030968254	4.23000000000002	-0.257842847986467	4.11000000000013	0.285982025047815	4.32999999999993	1.37797499701264	4.34999999999991	-0.318570360946069	3.98000000000002	-0.0344583020250866	4.26000000000022	0.501055572044606	4.52999999999975	0.280969946970799
4.19	7.15586135697777	4.18000000000001	12.9100390209942	3.95999999999998	0.772912910065315	3.98999999999995	-3.7774752209998	3.96000000000004	-1.60485092806084	4.30000000000001	-5.52139253500172	4.15999999999997	0.69722093803648	4.30000000000007	3.18114632898414	4.17999999999995	-1.61228427805327	4.40000000000009	-0.499376614016001	4.25999999999999	-0.344962094004586	4.13000000000011	-0.222003283056438	4.11999999999989	0.430826147976404	4.33999999999992	-0.00754612403852661	4.30000000000018	-0.898034360034217	4.75	0.159496786068303	4.1400000000001	0.663092934019005	4.31999999999994	0.384148744046797	4.34999999999991	-0.194039245911881	4.25999999999976	0.297279430014896	4.42999999999984	1.55336755994995	4.48000000000002	-0.337336806978783	4.13000000000011	0.00329151498590363	4.36000000000013	0.523032121009237	4.64999999999964	0.357976018904083
4.29	7.76683637093356	4.28	14.6679031859094	4.06	0.814720709058747	4.13999999999999	-4.32331101296768	4.11000000000001	-1.95935675401415	4.40999999999997	-6.16003366496898	4.26999999999998	0.687336094983948	4.39999999999998	3.78094400491591	4.28999999999996	-1.64783217303466	4.5	-0.502068524042443	4.36999999999989	-0.375406175976423	4.25999999999999	-0.237171377989398	4.23000000000002	0.448087871973257	4.45000000000005	0.0137914360038849	4.41000000000008	-0.940785001034783	4.8599999999999	0.180004689013913	4.27999999999997	0.724418720096764	4.43000000000006	0.382666451059777	4.45000000000027	-0.11929641595998	4.36999999999989	0.308396634068231	4.53999999999996	1.73836180294984	4.57999999999993	-0.349239801948897	4.25	0.0416199329720257	4.47000000000025	0.546195640026781	4.76999999999998	0.441344569935609
4.39	8.387492888005	4.39	16.55170106892	4.16	0.857795654042093	4.23999999999995	-4.92831536496396	4.21000000000004	-2.34318527100186	4.50999999999999	-6.83238289400379	4.38	0.6744116160462	4.50999999999999	4.44928767990405	4.38999999999999	-1.68473427709159	4.61000000000001	-0.502082733078169	4.47000000000003	-0.412272792004842	4.46000000000004	-0.259019562008689	4.33999999999992	0.469355674908911	4.54999999999995	0.0341714790010883	4.50999999999999	-0.984533697078405	4.96000000000004	0.20292091301144	4.3900000000001	0.785138186074619	4.52999999999997	0.377256420961203	4.55999999999995	-0.034617251913005	4.4699999999998	0.319790345997717	4.63999999999987	1.93032095694434	4.70000000000027	-0.354279345970099	4.34999999999991	0.0807778800435699	4.57000000000016	0.570546128074056	4.87999999999965	0.528042895894032
4.5	9.02186974099095	4.49000000000001	18.7537787729752	4.26999999999998	0.902137742968989	4.34999999999997	-5.59164546803004	4.31	-2.79020690095422	4.61000000000001	-7.57800768599282	4.48000000000002	0.663069572965469	4.61000000000001	5.18606434297908	4.49000000000001	-1.71878209005172	4.71000000000004	-0.499419241009491	4.56999999999994	-0.454722924018824	4.56000000000017	-0.280663031958284	4.44000000000005	0.489065090960139	4.65000000000009	0.0558989529508835	4.61000000000013	-1.02695685905019	5.12999999999988	0.228419349014075	4.49000000000001	0.848893649049387	4.63000000000011	0.370229824966373	4.65999999999985	0.0545825980680092	4.56999999999971	0.331962164977995	4.75	2.12573256601445	4.80000000000018	-0.350936431914306	4.45000000000027	0.119274810003844	4.67000000000007	0.596068364984603	5	0.619362063957851
4.6	9.6500062099949	4.60000000000001	21.2805973509376	4.38	0.949906177993398	4.44999999999999	-6.31930565396033	4.41000000000003	-3.3014004980032	4.71999999999997	-8.39312126299774	4.57999999999993	0.653166793995297	4.71000000000004	5.99181978191154	4.59999999999991	-1.74997561100554	4.81000000000006	-0.495847396109639	4.67000000000007	-0.502742137996393	4.66000000000008	-0.301407103052043	4.53999999999996	0.507216120922749	4.75999999999999	0.0792628590033928	4.71000000000004	-1.06963527207427	5.26999999999998	0.253553385050509	4.59000000000015	0.914620040020964	4.74000000000001	0.361586663984781	4.76000000000022	0.146483296020961	4.67000000000007	0.346293944062381	4.84999999999991	2.33316980995824	4.90999999999985	-0.337104953928247	4.55999999999995	0.153841322003245	4.7800000000002	0.622770406039308	5.14999999999964	0.71575365791432
4.7	10.2723295680107	4.7	24.1321568039439	4.47999999999999	0.999251852022098	4.56	-7.11129592298221	4.52000000000004	-3.88180925801862	4.81999999999999	-9.2803442140621	4.67999999999995	0.64484645201901	4.82000000000005	6.866553997952	4.69999999999993	-1.77945514008115	4.92000000000007	-0.493707990017356	4.76999999999998	-0.556344868982706	4.76999999999998	-0.320959170949209	4.64999999999986	0.522608938922531	4.86000000000013	0.104263197044929	4.82000000000016	-1.11256893603695	5.36999999999989	0.2763680180351	4.70000000000005	0.987354832091114	4.83999999999992	0.35084121395812	4.86999999999989	0.238357060993621	4.76999999999998	0.361403830083873	4.95000000000027	2.55300793594415	5.01000000000022	-0.31952569997884	4.65999999999985	0.190566678043069	4.88000000000011	0.648350925075647	5.31999999999971	0.815430889929303
4.8	10.8888398140152	4.80000000000001	27.1767712539486	4.57999999999998	1.0499283370109	4.65999999999997	-7.93875246199605	4.62	-4.49990013100887	4.92000000000002	-10.2075223239808	4.77999999999997	0.637178863030385	4.92000000000007	7.90475367693944	4.79999999999995	-1.80608037703678	5.0200000000001	-0.4925592560312	4.87999999999988	-0.615531115045087	4.87000000000012	-0.339319234967661	4.75	0.528982866967453	4.96000000000004	0.131857481960651	4.92000000000007	-1.15412468005616	5.47000000000003	0.29881825105349	4.79999999999995	1.06373194307707	4.94000000000005	0.339041411962171	4.97000000000025	0.334989530074381	4.88000000000011	0.377015316075813	5.05000000000018	2.7852469439722	5.11999999999989	-0.298198669952399	4.76999999999998	0.225724326014642	4.99000000000024	0.67686267004774	5.44999999999982	0.913818066919703
4.9	11.5055244259565	4.90000000000001	30.4221746189342	4.67999999999998	1.10193563398298	4.75999999999999	-8.8040982440134	4.72000000000003	-5.15514894505031	5.02999999999997	-11.1704811199616	4.88999999999999	0.630360731065593	5.01999999999998	9.1068350269552	4.89999999999998	-1.83123818510467	5.13	-0.493447069061403	4.98000000000002	-0.673994339081219	4.97000000000003	-0.353044894040977	4.84999999999991	0.526337906990193	5.05999999999995	0.161592262998056	5.0300000000002	-1.19251130900011	5.56999999999994	0.321597409993046	4.91000000000008	1.14309211005548	5.03999999999996	0.326187260043298	5.07000000000016	0.436380702012684	4.98000000000002	0.393580497984658	5.20000000000027	3.03123422304452	5.22000000000025	-0.271166086918129	4.86999999999989	0.25931426500847	5.13999999999987	0.707920971990461	5.54999999999973	1.01091519093188
5	12.079344539984	5	33.8665524599264	4.78999999999999	1.15572039806011	4.87	-9.70491029602272	4.83000000000004	-5.84755570002926	5.13	-12.1692206030275	4.99000000000001	0.625197352064788	5.12	10.4723818409411	5	-1.85492856201108	5.24000000000001	-0.497826391097078	5.07999999999993	-0.729664196001067	5.08000000000015	-0.365578550031387	4.95000000000005	0.514674057967568	5.16000000000008	0.193920991023333	5.20000000000005	-1.22952001800059	5.68000000000006	0.343826202993114	5.00999999999999	1.22609459606338	5.21000000000004	0.308262132989512	5.23000000000002	0.534451743988029	5.08999999999969	0.410647279977638	5.30999999999995	3.28200563694736	5.34999999999991	-0.240784927996174	4.98000000000002	0.292759336048221	5.25	0.736145881091943	5.65999999999985	1.10672225991948
5.11	12.610391847943	5.10000000000001	37.7913238249903	4.88999999999999	1.21151123096297	4.96999999999997	-10.6748064170006	4.93000000000001	-6.57843662304458	5.23000000000002	-13.2337427950233	5.15999999999997	0.621882874042967	5.30000000000007	12.0013941179877	5.16999999999996	-1.87345970903152	5.34000000000003	-0.505874086002223	5.19000000000005	-0.784611031008353	5.21000000000004	-0.373291033952228	5.05999999999995	0.4958677079685	5.32999999999993	0.228843666945977	5.30000000000018	-1.25879540905771	5.77999999999997	0.3611590809669	5.11000000000013	1.32080886100994	5.30999999999995	0.288732416038329	5.34000000000015	0.632760803000565	5.25	0.426048851977612	5.40999999999985	3.53756118602178	5.46000000000004	-0.20705519295916	5.11000000000013	0.327106362988161	5.34999999999991	0.761246997058151	5.75999999999976	1.20020298493273
5.21	13.0991129559561	5.27000000000001	42.2002143069449	4.98999999999998	1.26930813200943	5.13999999999999	-11.71751391405	5.03000000000003	-7.38692387699302	5.33999999999998	-14.3619335600533	5.26999999999998	0.622069492010269	5.41000000000008	13.6234008589327	5.26999999999998	-1.89045450508729	5.44000000000005	-0.517590155027392	5.33999999999992	-0.833251325047968	5.35000000000014	-0.368677799997386	5.21000000000004	0.476185903949045	5.43000000000006	0.270358422994832	5.40000000000009	-1.28296373804915	5.87999999999988	0.378613913994741	5.27999999999997	1.4232088440167	5.42000000000007	0.269764913014114	5.44000000000005	0.73130787802711	5.36999999999989	0.438088451005569	5.51999999999998	3.79756192103287	5.55999999999995	-0.165230840934782	5.25	0.363596131023769	5.44999999999982	0.784012324061223	5.85999999999967	1.29580402790452
5.32	13.5495925360374	5.37	47.0901553489966	5.16	1.32953208299114	5.23999999999995	-12.8258786779725	5.14000000000004	-8.27030669404394	5.44999999999999	-15.5547009829888	5.37	0.625120525000966	5.50999999999999	15.339894285944	5.37	-1.90429357905941	5.54000000000008	-0.532595703020888	5.45000000000005	-0.8735964159996	5.45000000000005	-0.352527187033047	5.30999999999995	0.453109525892614	5.53999999999996	0.316406629053745	5.5	-1.30157743103609	5.99000000000001	0.395882781049295	5.41000000000008	1.53682602501704	5.51999999999998	0.251652895030929	5.55000000000018	0.829090075058048	5.4699999999998	0.449985746058701	5.61999999999989	4.06234679098816	5.67000000000007	-0.125043765933697	5.36000000000013	0.404313130957235	5.55999999999995	0.801888138084905	5.9699999999998	1.39352538997173
5.41999999999999	13.9631124210382	5.48	52.4611469509182	5.25999999999999	1.38962592404823	5.33999999999998	-13.969595961953	5.25	-9.22627640898099	5.55000000000001	-16.8120450649667	5.46999999999991	0.630354189979698	5.61000000000001	17.1508743999311	5.48000000000002	-1.91233227508292	5.65000000000009	-0.547581749060555	5.54999999999995	-0.907634967006743	5.55000000000018	-0.326031198028431	5.40999999999985	0.429035235924857	5.6400000000001	0.36698828603221	5.61000000000013	-1.31527160704081	6.1099999999999	0.412965680993693	5.50999999999999	1.65410286410861	5.62000000000012	0.234034667982996	5.65000000000009	0.927489759078526	5.56999999999971	0.461740739069683	5.72000000000025	4.34046694601875	5.76999999999998	-0.0864939679559029	5.46000000000004	0.447250033971613	5.65999999999985	0.814874439015512	6.06999999999971	1.4950857319036
5.53	14.3396726109586	5.58000000000001	58.1208430069182	5.35999999999999	1.45214681504058	5.44999999999999	-15.1495085780198	5.35000000000002	-10.2209626010108	5.64999999999998	-18.0943983419866	5.56999999999994	0.637770487060152	5.71000000000004	19.1763858159675	5.57999999999993	-1.9186826780242	5.75	-0.563670812084638	5.64999999999986	-0.935366978069396	5.65000000000009	-0.28918983400672	5.51999999999998	0.409527500892182	5.74000000000001	0.419798449001973	5.71000000000004	-1.32636985301815	6.21000000000004	0.426430935021926	5.61000000000013	1.77542310200351	5.73000000000002	0.216910230960821	5.75	1.02650692906536	5.67999999999984	0.472851830977561	5.82999999999993	4.63192238498777	5.88000000000011	-0.0509941019117832	5.55999999999995	0.493897386945719	5.76999999999998	0.822986445996321	6.16999999999962	1.60005644693229
5.63	14.6792731050027	5.69000000000001	64.0601436718953	5.47	1.51493555597426	5.54999999999995	-16.3596121930141	5.46000000000004	-11.253386413955	5.75999999999999	-19.4055475900541	5.67999999999995	0.648131401021601	5.82000000000005	21.4140279449566	5.67999999999995	-1.92334478902012	5.85000000000002	-0.579093545070464	5.75	-0.95539372807707	5.75	-0.246140180024668	5.61999999999989	0.39458631999878	5.84999999999991	0.474548114993922	5.82000000000016	-1.33329138304816	6.30999999999995	0.439853057969231	5.71000000000004	1.9018518090661	5.82999999999993	0.200980197973877	5.84999999999991	1.12337443908928	5.77999999999975	0.481937168046898	5.92999999999984	4.92931748703995	5.98000000000002	-0.020650275018852	5.67000000000007	0.547524590956527	5.86999999999989	0.828447798994603	6.28999999999996	1.70843753392091
5.73	14.884606947021	5.79000000000001	70.2773126859029	5.56999999999999	1.57866449001176	5.64999999999998	-17.5982517879447	5.56	-12.3231810649713	5.86000000000001	-20.7454928109883	5.77999999999997	0.654634241982421	5.92000000000007	23.8662013769044	5.78999999999996	-1.92517830907946	5.95000000000005	-0.591509155015046	5.84999999999991	-0.97041365700079	5.86000000000013	-0.19274515102552	5.72000000000003	0.385068680998302	5.95000000000005	0.531237282984875	5.92000000000007	-1.33972045102837	6.41000000000008	0.453232048016616	5.81000000000017	2.03232391402253	5.93000000000006	0.195175785052015	5.96000000000004	1.22484602309214	5.88000000000011	0.490378602989949	6.0300000000002	5.23726682502001	6.07999999999993	0.0045375120407698	5.76999999999998	0.604862244017568	5.97000000000025	0.831258498010357	6.42999999999984	1.822015780931
5.83	14.9554574779813	5.89	76.772350048941	5.66999999999999	1.6435800440604	5.75	-18.8972532630487	5.66000000000003	-13.4303465520134	5.95999999999998	-22.1465031579555	5.88	0.657279008009937	6.01999999999998	26.4384194249487	5.88999999999999	-1.92704288406276	6.05000000000007	-0.601359409074576	5.96000000000004	-0.977728323050542	5.96000000000004	-0.139278727033343	5.82999999999993	0.38258150789261	6.05999999999995	0.587968082982115	6.0300000000002	-1.34256664500754	6.50999999999999	0.466547782025373	5.92000000000007	2.16872704606885	6.02999999999997	0.189469696010747	6.05999999999995	1.32735442105059	5.98999999999978	0.492146971055263	6.20000000000027	5.55577040097432	6.17999999999984	0.0265811210056199	5.86999999999989	0.665229653009192	6.15000000000009	0.831321226996806	6.52999999999975	1.93988740295481
5.94	14.885663768041	5.99000000000001	83.8707019869389	5.78	1.70968222005286	5.84999999999997	-20.2529733629717	5.76000000000005	-14.6092267750646	6.06999999999999	-23.607138592979	5.99000000000001	0.660034792986153	6.13	29.1324858409325	5.99000000000001	-1.92910926205059	6.20000000000005	-0.608421431024908	6.05999999999995	-0.982315350029239	6.06000000000017	-0.0857409099808137	5.93000000000006	0.384825138894485	6.16000000000008	0.643439983946337	6.19000000000005	-1.34133106507761	6.61999999999989	0.47882681099054	6.01999999999998	2.31106120406821	6.1400000000001	0.183861930963758	6.24000000000024	1.43089963205512	6.08999999999969	0.487242274061828	6.32000000000016	5.88348082601442	6.34000000000015	0.0406195870255033	5.98000000000002	0.734340825943036	6.28999999999996	0.827642021022257	6.62999999999965	2.05985637694539
6.1	14.7182646779811	6.09	91.5744568819719	5.88	1.77792048305037	5.95999999999998	-21.6690553420449	5.87	-15.8576541259663	6.19999999999999	-25.1288391550588	6.14999999999998	0.660110368016831	6.29000000000008	31.948816831914	6.08999999999992	-1.93137744201977	6.32000000000005	-0.611003586072911	6.17000000000007	-0.986245079047876	6.20000000000005	-0.033014390965036	6.03999999999996	0.390183864965366	6.27999999999997	0.697314875992561	6.31000000000017	-1.33651261205614	6.72000000000003	0.490948425067472	6.12000000000012	2.45587976803563	6.25	0.181818875034878	6.36999999999989	1.53883061398119	6.23999999999978	0.478059524084529	6.42999999999984	6.21684228701724	6.46000000000004	0.0514165089953167	6.11000000000013	0.807034620947888	6.38999999999987	0.825600831035445	6.73999999999978	2.18576344491339
6.21	14.4531685190259	6.21000000000001	99.6021956869981	5.97999999999999	1.85238233700602	6.06	-23.1125173489772	5.97000000000003	-17.1797645340348	6.31	-26.681602820986	6.25999999999999	0.658311031997982	6.39999999999998	34.8874123978931	6.18999999999994	-1.93613673502568	6.42000000000007	-0.611564263067521	6.26999999999998	-0.987447168995459	6.31000000000017	0.0161543549666021	6.13999999999987	0.396781295989967	6.38000000000011	0.749592759007101	6.42000000000007	-1.3344666830335	6.81999999999994	0.507258173001901	6.26999999999998	2.60258596006224	6.36000000000013	0.179714886030524	6.47000000000025	1.6444935790787	6.33999999999969	0.464370517988755	6.5300000000002	6.55478523594866	6.57000000000016	0.058971887028747	6.24000000000024	0.886002516949702	6.49000000000024	0.825488055056667	6.83999999999969	2.31043658300223
6.32	14.0903752890154	6.32000000000001	107.948638000948	6.09	1.92827794205641	6.22999999999996	-24.5796320799627	6.12	-18.5364258350091	6.40999999999997	-28.2685309720137	6.36000000000001	0.661465461007538	6.5	38.0794335959536	6.29999999999995	-1.94116675208988	6.5200000000001	-0.607645070999752	6.36999999999989	-0.98592161907618	6.41000000000008	0.0542607780289472	6.30999999999995	0.398350386944912	6.48000000000002	0.796613663055723	6.52000000000021	-1.33256702304152	6.93000000000006	0.523410507071276	6.38000000000011	2.75134883600003	6.46000000000004	0.181266015033543	6.57999999999993	1.74804458902145	6.44999999999982	0.447872017048212	6.63000000000011	6.902883731982	6.67000000000007	0.0589135850077582	6.34000000000015	0.970003725001334	6.59000000000015	0.827871339083686	6.9399999999996	2.43077042489404
6.41999999999999	13.4580081120248	6.42	116.617509419939	6.25	2.00219148098313	6.32999999999998	-26.0775536410165	6.24000000000001	-19.9303487960378	6.50999999999999	-29.8887155209968	6.45999999999992	0.66841398302131	6.61000000000001	41.5245047998951	6.39999999999998	-1.94808686205761	6.63	-0.599624907067664	6.47000000000003	-0.981837333029034	6.50999999999999	0.0823337869633178	6.40999999999985	0.398468018943277	6.58999999999992	0.840436215980844	6.63000000000011	-1.33692723500189	7.02999999999997	0.539405426025041	6.49000000000001	2.89863691602932	6.56999999999994	0.186472263976611	6.67999999999984	1.85408402603571	6.54999999999973	0.426371370053857	6.73000000000002	7.25556371594394	6.76999999999998	0.061277857071218	6.44000000000005	1.05637829994976	6.69000000000005	0.832750680046956	7.04999999999973	2.54676497092987
6.52	12.558662750962	6.53	125.608809942946	6.35999999999999	2.07668011205442	6.43000000000001	-27.606282033048	6.35000000000002	-21.3615334180304	6.62	-31.5421564699818	6.56999999999994	0.680316270063486	6.71000000000004	45.2226260089219	6.5	-1.95715776908401	6.73000000000002	-0.590812750033365	6.57999999999993	-0.974236098045367	6.61000000000013	0.100373379950724	6.50999999999999	0.397134190961879	6.69000000000005	0.881060416986656	6.73000000000002	-1.34754731800513	7.20000000000005	0.558195074063406	6.59000000000015	3.04798168008347	6.67000000000007	0.189151740983107	6.7800000000002	1.95763203703336	6.65000000000009	0.399868577005691	6.82999999999993	7.60691080495235	6.86999999999989	0.066064702082258	6.53999999999996	1.14721073202873	6.80000000000018	0.843245656028557	7.14999999999964	2.65973426394339
6.62	11.3897434409864	6.63000000000001	135.244958967974	6.45999999999998	2.14918667802522	6.53999999999996	-29.1884910669751	6.45000000000005	-22.8299796999636	6.71999999999997	-33.2543799070208	6.66999999999996	0.697172322020378	6.81000000000006	49.0537526069375	6.59999999999991	-1.96573481605355	6.83000000000004	-0.583672133075197	6.68000000000006	-0.96407612704752	6.72000000000003	0.109616795043621	6.6099999999999	0.400865516894555	6.79999999999995	0.918486269029017	6.84000000000015	-1.36252203401455	7.29999999999995	0.576936649054005	6.69000000000005	3.19985260807698	6.76999999999998	0.195554762967731	6.88999999999987	2.05868862406078	6.75	0.369392489005804	6.94000000000005	7.95692499798406	6.98000000000002	0.0731677690737342	6.63999999999987	1.24250102101087	6.90000000000009	0.857577388046593	7.28999999999996	2.77221355190704
6.73	9.95697448502142	6.73	145.527522079988	6.56999999999999	2.21971117696285	6.63999999999999	-30.8275327009824	6.55000000000001	-24.3681351220175	6.81999999999999	-35.0253941940082	6.76999999999998	0.717805776048408	6.92000000000007	53.0188180739515	6.70999999999992	-1.97606447204635	6.93000000000006	-0.578203056079474	6.78999999999996	-0.957424605076085	6.82000000000016	0.111400016976404	6.71000000000004	0.407638889896589	6.90000000000009	0.953381299950706	6.94000000000005	-1.38202799905685	7.40000000000009	0.595487317013976	6.78999999999996	3.35339471303087	6.87000000000012	0.204980712965153	7	2.16002093202405	6.84999999999991	0.33546960798958	7.03999999999996	8.30948198995429	7.07999999999993	0.082200469023519	6.75	1.34072662694962	7	0.875293061994853	7.39999999999964	2.88420283698088
6.83	8.35766284001238	6.84	156.456669954991	6.66999999999999	2.28557036098209	6.73999999999995	-32.5217099939437	6.66000000000003	-25.9746336760145	6.92000000000002	-36.8551909690495	6.87	0.749019326008238	7.01999999999998	57.1154218179117	6.80999999999995	-1.9881467360392	7.04000000000008	-0.572898691075352	6.88999999999987	-0.951583091023167	6.92000000000007	0.104387061014677	6.81999999999994	0.420345012003054	7	0.988043428037599	7.05000000000018	-1.40238096207668	7.5	0.613847077033824	6.90000000000009	3.51129175908227	6.98000000000002	0.209212576010032	7.11000000000013	2.26254909807722	6.96000000000004	0.297573434067999	7.20000000000027	8.66271874599533	7.19000000000005	0.0935493910674268	6.84999999999991	1.44380719700621	7.13999999999987	0.896392677077529	7.50999999999976	2.99536360193997
6.93	6.59202516396817	6.94000000000001	168.033283289901	6.76999999999998	2.34410668906548	6.83999999999998	-34.2410773470192	6.76000000000005	-27.6472172299691	7.02999999999997	-38.7115010789785	6.96999999999991	0.790812969967192	7.12	61.3435638389319	6.90999999999997	-2.0010103870618	7.20000000000005	-0.568391446108762	6.99000000000001	-0.94925002497348	7.01999999999998	0.0988519079783146	6.92000000000007	0.437376957961533	7.11000000000013	1.0243705260109	7.20000000000005	-1.42667133400209	7.6099999999999	0.632036054980745	7	3.66982734306021	7.07999999999993	0.216137921029258	7.24000000000024	2.36505475004378	7.05999999999995	0.261733130059838	7.32999999999993	9.01796411494615	7.34000000000015	0.105202671988991	6.95000000000027	1.55050377895805	7.24000000000024	0.920973549000337	7.60999999999967	3.10398592398542
7.09	4.66023491196665	7.04000000000001	179.931915859925	6.87	2.39797770200312	6.94999999999999	-35.9892780170412	6.86000000000001	-29.3515418890138	7.13	-40.5920290199902	7.06999999999994	0.833543727026154	7.24000000000001	65.8388049218956	7.01999999999998	-2.01373655306725	7.30000000000007	-0.564271787084181	7.08999999999992	-0.951754323978093	7.12000000000012	0.094794560027367	7.01999999999998	0.461034391946669	7.25	1.06531149594957	7.30000000000018	-1.44793114702679	7.71000000000004	0.650334376018691	7.10000000000014	3.82763077902837	7.21000000000004	0.22319350705402	7.34000000000015	2.47124360407724	7.15999999999985	0.227948696988278	7.42999999999984	9.3738892469446	7.46000000000004	0.122859029033862	7.11000000000013	1.65510236502087	7.34999999999991	0.946957692008255	7.71000000000004	3.21226582798317
7.2	2.34228376893952	7.17	192.152293719914	6.97999999999999	2.44920486204592	7.04999999999995	-37.7626687479733	6.96000000000004	-31.0897752569872	7.28999999999996	-42.4953347550172	7.17999999999995	0.87840775904624	7.34000000000003	70.6001982449607	7.17999999999995	-2.02632523200919	7.40000000000009	-0.562231351068476	7.25	-0.956284221047099	7.24000000000001	0.0940996950475892	7.11999999999989	0.492933020950659	7.34999999999991	1.11120444898916	7.40000000000009	-1.46739012404851	7.80999999999995	0.668742039010795	7.20000000000005	3.98631991004095	7.33999999999992	0.230379334993813	7.45000000000027	2.58130558404446	7.28999999999996	0.196303637039819	7.53999999999996	9.73303716398277	7.55999999999995	0.136269762037955	7.23000000000002	1.76523585298582	7.46000000000004	0.974345104054919	7.81999999999971	3.31636257192258
7.3	-0.370886310975038	7.28	204.694416869984	7.07999999999998	2.49299832796623	7.14999999999998	-39.5606135899698	7.12	-32.8564651820216	7.38999999999999	-44.4214182830365	7.27999999999997	0.924208904052648	7.44000000000005	75.627743809946	7.27999999999997	-2.04019800503374	7.50999999999999	-0.559811749099026	7.3599999999999	-0.963193886036606	7.46000000000004	0.0972206070173343	7.23000000000002	0.533072845996685	7.46000000000004	1.16204938603914	7.5	-1.48633450407942	7.91000000000008	0.684559297042142	7.37000000000012	4.14427689202057	7.44000000000005	0.240002832015307	7.55000000000018	2.6983555960669	7.38999999999987	0.169192965017828	7.63999999999987	10.0964774139811	7.65999999999985	0.145434871001271	7.32999999999993	1.87821276597333	7.55999999999995	1.002344927997	7.91999999999962	3.4233487479014
7.4	-3.47927532698122	7.38000000000001	217.840763118943	7.19	2.53414794099172	7.25999999999999	-41.4040752229994	7.22000000000003	-34.6516116610474	7.49000000000001	-46.3900544830267	7.38999999999999	0.964118485967447	7.55000000000007	80.7902805609046	7.38	-2.05764418001309	7.61000000000001	-0.560465608032246	7.46000000000004	-0.972129147044143	7.56000000000017	0.0988097940535226	7.32999999999993	0.575420751943057	7.55999999999995	1.21750814400912	7.61000000000013	-1.5042988610503	8.01999999999998	0.700246332030474	7.47000000000003	4.30461239409397	7.54999999999995	0.246199775006062	7.65999999999985	2.82223757801603	7.48999999999978	0.146477310067894	7.74000000000024	10.4586359390169	7.76000000000022	0.152327017076459	7.42999999999984	1.99617600401325	7.65999999999985	1.02870414900735	8.01999999999998	3.53322435694281
7.5	-6.81217046098936	7.49000000000001	231.610035631888	7.28999999999999	2.57650400499188	7.35999999999996	-43.305040883979	7.33000000000004	-36.4940254060002	7.59999999999997	-48.4201628629535	7.49000000000001	1.0004951279825	7.64999999999998	86.0878833339029	7.48000000000002	-2.07649830906576	7.71000000000004	-0.561902783033474	7.55999999999995	-0.98370777504897	7.66000000000008	0.102798815987626	7.43000000000006	0.621144038973398	7.66000000000008	1.28002260805715	7.71000000000004	-1.51608259102431	8.17000000000007	0.713175031023638	7.57000000000016	4.47288639907129	7.65000000000009	0.248970166012441	7.76000000000022	2.9483511490298	7.58999999999969	0.129274976984561	7.84999999999991	10.8243818029905	7.86999999999989	0.154669178073163	7.53999999999996	2.12192277103895	7.76000000000022	1.05342276799547	8.12999999999965	3.64598939893312
7.6	-10.3721674770441	7.59	245.983531243951	7.39999999999998	2.62152551704276	7.45999999999998	-45.251523337015	7.43000000000001	-38.3882272369647	7.69999999999999	-50.4928239149649	7.59999999999991	1.03217915898313	7.75999999999999	91.5205521309872	7.58999999999992	-2.09914434401526	7.82000000000005	-0.558863456035397	7.66000000000008	-0.998887982063934	7.75999999999999	0.109187673047018	7.53999999999996	0.670242705950841	7.76999999999998	1.34834710297582	7.81000000000017	-1.52341431703462	8.27999999999997	0.720393251071982	7.67000000000007	4.64353892209601	7.75	0.255065604051197	7.86999999999989	3.07637104799596	7.69999999999982	0.115440643071452	7.95000000000027	11.1938600059602	7.97000000000025	0.152461356037747	7.63999999999987	2.25323131894584	7.86000000000013	1.07338120903933	8.26999999999998	3.76126237893004
7.7	-14.1566706120102	7.7	260.63899831297	7.5	2.67116537202128	7.56999999999999	-47.2213359670377	7.54000000000002	-40.3334032549765	7.80000000000001	-52.5825115499856	7.69999999999993	1.05917057703664	7.86000000000001	97.0882869519301	7.68999999999994	-2.12508983508997	7.92000000000007	-0.55341543202303	7.76999999999998	-1.01671155505301	7.86000000000013	0.115403143013282	7.63999999999987	0.713423797947144	7.87000000000012	1.42248162796932	7.91000000000008	-1.52647065499423	8.37999999999988	0.724743792034133	7.77999999999997	4.81610048404946	7.84999999999991	0.258235776982474	7.97000000000025	3.20964295701742	7.79999999999973	0.103945454043242	8.05999999999995	11.5670705489492	8.07000000000016	0.146153276091354	7.74000000000024	2.39010164705178	7.97000000000025	1.09288854605438	8.42999999999984	3.87808912091714
7.81	-18.1714041680152	7.80000000000001	275.57487125398	7.60999999999999	2.72347067505052	7.66999999999996	-49.2111268159761	7.65000000000003	-42.2971059820156	7.90999999999997	-54.6899898080255	7.79999999999995	1.07817055300075	7.96000000000004	102.80478256891	7.78999999999996	-2.15258076502778	8.0200000000001	-0.545558712019556	7.86999999999989	-1.03251003304194	7.96000000000004	0.122781210052381	7.74000000000001	0.752710417941671	7.97000000000003	1.500913752011	8.00999999999999	-1.52785478996975	8.49000000000001	0.726226653000595	7.88000000000011	4.99499888110222	7.96000000000004	0.25606360202346	8.07000000000016	3.34816687905004	7.90000000000009	0.0942313070027012	8.21000000000004	11.9515226299427	8.17999999999984	0.140722960054518	7.84999999999991	2.53405629496228	8.07000000000016	1.11016590199142	8.53999999999996	3.99646962296174
7.91	-22.7018121699984	7.90000000000001	290.792715651946	7.70999999999998	2.77636887403787	7.76999999999998	-51.224247843038	7.75	-44.2810682100117	8.00999999999999	-56.8152670499558	7.90999999999997	1.09138757204619	8.07000000000005	108.799034088975	7.89999999999998	-2.18161713405607	8.12	-0.540085700095005	7.97000000000003	-1.05017370503901	8.07000000000016	0.132353639969551	7.83999999999992	0.78435487898787	8.06999999999994	1.58134555795186	8.11000000000013	-1.52721097401809	8.58999999999992	0.724841836017731	7.98000000000002	5.17937912309208	8.06999999999994	0.249412394055071	8.22000000000025	3.48951014802878	8	0.0868247039989001	8.32999999999993	12.3354147179953	8.34000000000015	0.135783817995616	7.95000000000027	2.68008190903402	8.17999999999984	1.12732800801041	8.63999999999987	4.1167424019477
8.01	-27.7133739469946	8.01000000000001	306.29165080893	7.81999999999999	2.8325175100008	7.87	-53.2588187450074	7.85000000000002	-46.2875480710636	8.12	-58.9583432770269	8.00999999999999	1.09661314706955	8.19000000000005	115.071041513943	8	-2.20930171110467	8.24000000000001	-0.536363987066579	8.06999999999994	-1.06890166398443	8.20000000000005	0.144120431968986	7.95000000000005	0.811790124998879	8.18000000000006	1.66377704795195	8.22000000000003	-1.52453920804874	8.69000000000005	0.71973040201101	8.08000000000015	5.36673464807791	8.21000000000004	0.239992309047921	8.32999999999993	3.63297917499494	8.09999999999991	0.0817256440086567	8.42999999999984	12.7174179630174	8.44000000000005	0.131335850028336	8.11000000000013	2.83009813495028	8.30000000000018	1.14247703299952	8.73999999999978	4.23973437796121
8.11	-33.2406101709921	8.17	322.366089182992	7.91999999999999	2.88925904203552	7.96999999999997	-55.3352545209691	7.95000000000005	-48.3381766630373	8.21999999999997	-61.1408768460251	8.14999999999998	1.09806762100106	8.29000000000008	121.483024099916	8.09999999999991	-2.24012643707283	8.35000000000002	-0.535025981093895	8.17000000000007	-1.08949481602849	8.33000000000015	0.165049768042991	8.04999999999995	0.83152150193655	8.33999999999992	1.75112013505441	8.32000000000016	-1.52835282904107	8.79999999999995	0.714611936018628	8.19000000000005	5.55843614108653	8.32999999999993	0.228656429044349	8.42999999999984	3.77486824299922	8.23999999999978	0.07871787397562	8.53999999999996	13.0988612139618	8.53999999999996	0.122095771985187	8.24000000000024	2.98384355596681	8.40000000000009	1.16058276103104	8.84999999999991	4.37043539295701
8.22	-39.0638927490272	8.27000000000001	338.94067997096	8.01999999999998	2.94362254101088	8.13999999999999	-57.4783725460293	8.11000000000001	-50.4546259199969	8.31999999999999	-63.3866261209732	8.25	1.09455483107013	8.38999999999999	128.03677198599	8.19999999999993	-2.27409131309742	8.45000000000005	-0.536071682063266	8.28999999999996	-1.11274341998069	8.43000000000006	0.189054228030727	8.21000000000004	0.847043664975899	8.45000000000005	1.83928282604029	8.42000000000007	-1.53587674503797	8.90000000000009	0.709486437017404	8.29999999999995	5.75381673809261	8.44000000000005	0.215404755977033	8.5300000000002	3.91935599600401	8.36999999999989	0.0734631649947914	8.63999999999987	13.4814916939376	8.65000000000009	0.117896852088961	8.34999999999991	3.13836716202331	8.5	1.18164519108177	8.94999999999982	4.50884544795827
8.32	-45.1741636379666	8.37	356.015423171925	8.16999999999999	2.99762035899676	8.23999999999995	-59.663355443945	8.21000000000004	-52.615223907992	8.43000000000001	-65.6718327389854	8.36000000000001	1.08727094004735	8.5	134.732285170912	8.30999999999995	-2.30748544902326	8.55000000000007	-0.544657463024123	8.5	-1.13749239903882	8.52999999999997	0.216133812045882	8.30999999999995	0.858356614912736	8.54999999999995	1.92826512204647	8.5300000000002	-1.54582471498088	9.00999999999999	0.707053652035938	8.42000000000007	5.9535433020983	8.53999999999996	0.198600507019364	8.63999999999987	4.06663235798987	8.4699999999998	0.0678212289813018	8.74000000000024	13.8653094029451	8.75	0.118739089998599	8.45000000000027	3.29167854295065	8.59999999999991	1.20645518302354	9.04999999999973	4.65879471096287
8.41999999999999	-51.5714228370143	8.47000000000001	373.310579835902	8.26999999999998	3.04913297202347	8.34999999999997	-61.8675817220264	8.31999999999999	-54.8196683380411	8.52999999999997	-67.9757345750431	8.45999999999992	1.07621594600005	8.60000000000002	141.569563656958	8.40999999999997	-2.34149133405026	8.65000000000009	-0.558712623046631	8.59999999999991	-1.16569773501851	8.63000000000011	0.24896405295749	8.42000000000007	0.873896490929837	8.65000000000009	2.01806702204976	8.63000000000011	-1.55866216505274	9.1099999999999	0.704853400065986	8.51999999999998	6.15433611210392	8.6400000000001	0.180391852040884	8.74000000000024	4.21570197806886	8.56999999999971	0.0619314370169377	8.84000000000015	14.2520935439734	8.84999999999991	0.120234207997783	8.55000000000018	3.44163479803683	8.71000000000004	1.23420727004486	9.14999999999964	4.81650482390705
8.53	-58.2545062850386	8.58000000000001	390.807446796998	8.37	3.09816038202371	8.44999999999999	-64.0790641430158	8.42000000000002	-57.0491484990043	8.63	-70.2783650820038	8.56999999999994	1.06622993996552	8.70000000000005	148.582891545971	8.50999999999999	-2.37709193004321	8.75999999999999	-0.578237163040285	8.70000000000005	-1.1957718480744	8.73000000000002	0.284708809999756	8.51999999999998	0.892495993980447	8.75999999999999	2.10626701596084	8.74000000000001	-1.57250620702598	9.22000000000003	0.705513794969193	8.63000000000011	6.34873007004444	8.74000000000001	0.160936127031164	8.84000000000015	4.36656485499043	8.67000000000007	0.0536484650410785	8.94000000000005	14.6406720290315	8.95000000000027	0.124567927059616	8.65000000000009	3.58601417997306	8.80999999999995	1.26490145203206	9.29999999999973	4.98197578690451
8.63	-65.5333266070102	8.68000000000001	408.524727220993	8.47999999999999	3.14568307601348	8.54999999999995	-66.309789943034	8.52000000000004	-59.2991435710246	8.74000000000001	-72.5986437689699	8.66999999999996	1.0523571130534	8.81000000000006	155.879412768968	8.62	-2.4142872370021	8.86000000000001	-0.602633899006833	8.79999999999995	-1.22353476501758	8.84000000000015	0.32426220900561	8.61999999999989	0.914155122927696	8.86000000000013	2.19411077603127	8.84000000000015	-1.58725639005297	9.31999999999994	0.711156096031118	8.73000000000002	6.54228515907107	8.84999999999991	0.137420871965332	8.95000000000027	4.52856692800196	8.77999999999975	0.0446609279833865	9.03999999999996	15.0308998549917	9.05999999999995	0.131740248093593	8.75	3.72671034699579	8.90999999999985	1.29783939098616	9.42999999999984	5.15558909296487
8.73	-73.3883503570496	8.78	426.462253350905	8.57999999999998	3.18974815900219	8.64999999999998	-68.5592719260057	8.62	-61.5704674529525	8.83999999999998	-74.9485397119543	8.76999999999998	1.03955327404037	8.91000000000008	163.459127327997	8.71999999999991	-2.45631077609687	8.96000000000004	-0.629835026074943	8.89999999999986	-1.25201284697596	8.94000000000005	0.36762424895187	8.72000000000003	0.941650222898716	8.96000000000004	2.28159830498953	8.94000000000005	-1.60291271402002	9.42000000000007	0.721839949960668	8.83000000000015	6.73678158602797	8.95000000000005	0.112157259991363	9.05000000000018	4.69394221602215	8.88000000000011	0.0377562699895861	9.21000000000004	15.4227770229909	9.15999999999985	0.141301443022712	8.86999999999989	3.8688278519885	9.01000000000022	1.33049089106407	9.52999999999975	5.33444962889007
8.84	-81.8391109800132	8.88000000000001	444.780863703954	8.69	3.23230852700362	8.75999999999999	-70.8385644179543	8.72000000000003	-63.8631201429689	8.94	-77.3272805120087	8.88	1.03153162899616	9.00999999999999	171.30926176992	8.81999999999994	-2.50126344008095	9.07000000000005	-0.659840544017243	9.00999999999999	-1.28120609406324	9.03999999999996	0.412348151030528	8.82999999999993	0.976539434986989	9.05999999999995	2.36771894196863	9.04000000000019	-1.61669537806119	9.52999999999997	0.738050422000924	8.93000000000006	6.92864654104142	9.05999999999995	0.087562370026717	9.15000000000009	4.86269072200685	8.98000000000002	0.0329660949773825	9.30999999999995	15.8037410819816	9.26000000000022	0.155400872017708	8.98000000000002	4.01236669597438	9.13999999999987	1.3651572770641	9.62999999999965	5.51536737089009
8.94	-90.6005917249786	8.99000000000001	463.604510238952	8.78999999999999	3.27720120696995	8.85999999999996	-73.1784883220143	8.83000000000004	-66.2307433509568	9.05000000000001	-79.7711948530377	8.98000000000002	1.02594051804772	9.12	179.300820987919	8.91999999999996	-2.54914522906802	9.20000000000005	-0.689364879008281	9.1099999999999	-1.30801069008157	9.20000000000005	0.462793747942669	8.93000000000006	1.01796343290061	9.17000000000007	2.44598990502709	9.19000000000005	-1.63105280500986	9.62999999999988	0.759787513061383	9.02999999999997	7.12124610799947	9.21000000000004	0.0636362040040694	9.30999999999995	5.03229901300983	9.08999999999969	0.0306109620851203	9.42000000000007	16.1828420229995	9.40000000000009	0.167297744042116	9.11000000000013	4.16414713799895	9.25	1.39742249200481	9.73000000000002	5.70018833593622
9.1	-99.7073132609785	9.09	482.809240995948	8.88999999999999	3.32719241896484	8.95999999999998	-75.5482227340281	8.93000000000001	-68.6412798560241	9.20999999999998	-82.24395405	9.07999999999993	1.0249884279574	9.22000000000003	187.433804981993	9.20999999999992	-2.60146116409032	9.33000000000004	-0.716607147069226	9.25	-1.33162572899437	9.30000000000018	0.518961041052535	9.02999999999997	1.06214876996091	9.27999999999997	2.5228939759927	9.29000000000019	-1.64389231804307	9.73000000000002	0.785955155038209	9.13000000000011	7.31372076609205	9.32999999999993	0.039760393974575	9.40999999999985	5.20346068105937	9.25	0.0303703110375864	9.51999999999998	16.5600798479772	9.67000000000007	0.176992058072756	9.21000000000004	4.32044262595355	9.36000000000013	1.42918436608852	9.82999999999993	5.88706650694348
9.2	-109.12475491898	9.2	502.0929095989	9	3.382309241033	9.06	-77.9273526569568	9.03000000000003	-71.0736227290454	9.31999999999999	-84.7318097579546	9.25999999999999	1.02993220298231	9.32000000000005	195.708213752937	9.39999999999998	-2.65511151303599	9.43000000000006	-0.742613221063948	9.34999999999991	-1.35205121205217	9.40000000000009	0.573881849959434	9.12999999999988	1.11259010293452	9.38000000000011	2.59387086805418	9.40000000000009	-1.65243882406685	9.82999999999993	0.812833763006893	9.27999999999997	7.50607051702445	9.43000000000006	0.0176450960225338	9.51999999999998	5.37672165705771	9.36000000000013	0.0324603950048186	9.61999999999989	16.9525155139354	9.7800000000002	0.190442371035715	9.30999999999995	4.48151457703716	9.46000000000004	1.45892973603168	9.9399999999996	6.07101203900129
9.3	-118.852536473014	9.30000000000001	521.530866853936	9.16	3.44252459501604	9.22999999999996	-80.2934836909799	9.14000000000004	-73.5061000369797	9.42000000000002	-87.2110036140157	9.36000000000001	1.03989321905829	9.42000000000007	204.269283264921	9.5	-2.71009627510921	9.53000000000009	-0.767383101106134	9.46000000000004	-1.37130864902701	9.5	0.632641603033335	9.30999999999995	1.16579277596429	9.49000000000001	2.66255912003999	9.5	-1.65767622399926	9.94000000000005	0.840423337990615	9.38000000000011	7.69830296110285	9.53999999999996	-0.00135466598294443	9.61999999999989	5.54750418405092	9.46000000000004	0.0391930229852733	9.72000000000025	17.3484248709883	9.88000000000011	0.205160926043391	9.42000000000007	4.6453725790343	9.55999999999995	1.48665860206165	10.04	6.25202493392862
9.4	-129.204254023989	9.40000000000001	541.123112760943	9.26999999999998	3.5062998659896	9.32999999999998	-82.6714332130223	9.24000000000001	-75.9603837129816	9.52999999999997	-89.705293980046	9.45999999999992	1.05388499002856	9.53000000000009	213.186982753996	9.59999999999991	-2.76641545201528	9.6400000000001	-0.786879457109535	9.55999999999995	-1.39105362904957	9.61000000000013	0.698682703955456	9.40999999999985	1.22175678791336	9.58999999999992	2.7289587329733	9.61000000000013	-1.65960451602132	10.1099999999999	0.869207344067036	9.48000000000002	7.88975123407454	9.6400000000001	-0.0199170840460283	9.72000000000025	5.71701280205161	9.56999999999971	0.0487084849964958	9.82999999999993	17.7478079190223	9.98000000000002	0.220773818000453	9.51999999999998	4.81296021996513	9.67000000000007	1.50565526905666	10.1499999999996	6.42606944597901
9.51	-140.185274074042	9.5	560.868463265933	9.37	3.57575457701387	9.44	-85.0628600350092	9.34000000000003	-78.4367760479654	9.63	-92.2146808579782	9.55999999999995	1.07190751498365	9.63	222.391342983997	9.70999999999992	-2.81919475310133	9.74000000000001	-0.803172990003986	9.66000000000008	-1.4042492750832	9.71000000000004	0.772005151020494	9.50999999999999	1.27702135489471	9.69000000000005	2.7930697069678	9.71000000000004	-1.65804337302689	10.22	0.899493704991983	9.59000000000015	8.08041533503001	9.75	-0.0358753540012913	9.82000000000016	5.88524751105979	9.67000000000007	0.0594335820096603	9.92999999999984	18.1488854569807	10.0900000000001	0.240070570043827	9.61999999999989	4.98213854302776	9.76999999999998	1.52017629102374	10.27	6.59786893800174
9.61	-151.790230121037	9.61000000000001	580.877357239956	9.47	3.65088872797514	9.53999999999996	-87.5113066319955	9.45000000000005	-80.9352770429541	9.73000000000002	-94.7494895259524	9.66999999999996	1.08792175501549	9.73000000000002	231.846888419909	9.80999999999995	-2.86894842702168	9.84000000000003	-0.816263701040043	9.76999999999998	-1.41089558599106	9.82000000000016	0.851896361950821	9.61999999999989	1.33317272400291	9.78999999999996	2.85895925594559	9.81000000000017	-1.65377514304055	10.3199999999999	0.930974498032811	9.69000000000005	8.27543784203044	9.84999999999991	-0.049386810019314	9.92999999999984	6.05220831198494	9.76999999999998	0.0713683150479483	10.0300000000002	18.553195617983	10.1900000000001	0.262838120988818	9.73000000000002	5.1529075479948	9.88000000000011	1.5276679470162	10.4099999999999	6.7674234109063
9.71	-163.710491372058	9.71000000000001	601.351240634926	9.56999999999999	3.72926283296238	9.63999999999999	-89.9864682570524	9.55000000000001	-83.5046236210246	9.82999999999998	-97.3446064419932	9.76999999999998	1.10789903305886	9.84000000000003	241.446475126963	9.90999999999997	-2.91372337301254	9.95000000000005	-0.828422536073958	9.86999999999989	-1.4131838739786	9.92000000000007	0.933603233988833	9.72000000000003	1.39021089592006	9.8900000000001	2.93255640201551	9.91000000000008	-1.64753539104368	10.4200000000001	0.961528461971284	9.78999999999996	8.47884481606798	9.95000000000005	-0.0578470120444763	10.0300000000002	6.21147666299748	9.88000000000011	0.0863158840047618	10.1300000000001	18.9607384029387	10.3499999999999	0.289076471062799	9.82999999999993	5.3241047779693	9.98000000000002	1.52882857400982	10.52	6.93647551497634
9.82	-175.965591272984	9.81	622.088667498929	9.67999999999998	3.81364873601342	9.73999999999995	-92.4883449109757	9.65000000000003	-86.1099665070242	9.94	-99.9531760700165	9.87	1.12688353999602	9.94000000000005	251.190103106978	10.02	-2.95273162100784	10.0500000000001	-0.84010994601158	9.98000000000002	-1.40808777507573	10.02	1.0205681729758	9.81999999999994	1.45053253493188	10	3.00793212500139	10.0200000000002	-1.63932411703627	10.53	0.991095952031174	9.8900000000001	8.68482999203479	10.0599999999999	-0.0635671290183382	10.1300000000001	6.3691552140881	9.98000000000002	0.100142354085619	10.2400000000002	19.3771663219877	10.48	0.318785621061579	9.92999999999984	5.49211622603707	10.1399999999999	1.52365817405098	10.6199999999999	7.10328259992821
9.91999999999999	-188.53599637896	9.92	642.937899162916	9.78	3.90188723702067	9.83999999999998	-95.0067250799975	9.75	-88.7522845549711	10.04	-102.571411632994	9.98000000000002	1.14487527798701	10.0500000000001	261.078318149998	10.17	-2.98737982905095	10.2	-0.849556581101751	10.0799999999999	-1.39560729007826	10.1200000000001	1.11179555301533	9.92000000000007	1.51257950096806	10.0999999999999	3.08723098396513	10.1200000000001	-1.63072210602877	10.6299999999999	1.0157602240497	9.99000000000001	8.8933933690214	10.21	-0.0665471619640812	10.2400000000002	6.5252439650294	10.0799999999999	0.112847725063148	10.3600000000001	19.8009311100122	10.5799999999999	0.341955145017891	10.04	5.65694189401711	10.2600000000002	1.5098634739843	10.7199999999998	7.27103468898349
10.02	-201.421279415968	10.02	663.774983665917	9.88	3.99397833507464	9.94999999999999	-97.5107878580275	9.86000000000001	-91.3779360549825	10.21	-105.162984444064	10.0799999999999	1.15763769599653	10.2	271.347809585905	10.27	-3.017667996005	10.3100000000001	-0.856762441003411	10.1900000000001	-1.37575685198499	10.24	1.19775669099909	10.03	1.57721111793308	10.24	3.17693576403144	10.2900000000002	-1.61963668404042	10.74	1.03552127700368	10.0900000000001	9.10223393600518	10.3299999999999	-0.0643402989908282	10.3400000000001	6.68634839303195	10.2399999999998	0.1227295820172	10.46	20.2320327680354	10.6900000000001	0.365325833058705	10.1500000000001	5.81812462803555	10.3600000000001	1.49539654307773	10.8199999999997	7.43788576289717
10.13	-214.621440384008	10.17	684.723872969926	9.97999999999999	4.08690938400014	10.05	-100.031354151042	9.96000000000004	-94.0189782289735	10.31	-107.764223189974	10.18	1.16536749806073	10.3100000000001	281.905039846947	10.37	-3.043099905085	10.4100000000001	-0.86308664401713	10.29	-1.34567588600021	10.3500000000001	1.27845158704076	10.1299999999999	1.64476788791035	10.3399999999999	3.27056368098511	10.3900000000001	-1.60924127305861	10.8399999999999	1.05187721499078	10.21	9.31471777505521	10.4300000000001	-0.060178056969562	10.4500000000003	6.84768285998416	10.3499999999999	0.130108486018798	10.5599999999999	20.6704712950341	10.79	0.388995053071994	10.2600000000002	5.97939098202005	10.46	1.48025738099022	10.9299999999998	7.60746862897577
10.23	-228.464674848965	10.28	705.79230098997	10.08	4.18065330507034	10.22	-102.568423958019	10.11	-96.6748869050207	10.41	-110.370953398046	10.28	1.16786798105295	10.4100000000001	292.750008933922	10.48	-3.0654889141033	10.51	-0.867483316028483	10.3899999999999	-1.31102552597895	10.46	1.35388024102667	10.23	1.71524980999038	10.45	3.36812633202044	10.49	-1.59953587603923	10.9400000000001	1.06394874796933	10.3100000000002	9.53500803507268	10.53	-0.0540604360139696	10.5500000000002	7.00870143600696	10.4499999999998	0.138662535050571	10.6700000000001	21.0991857350109	10.8899999999999	0.411255050039472	10.3600000000001	6.14132931900713	10.5599999999999	1.45868136905847	11.0299999999997	7.7764544329284
10.33	-242.908035639061	10.38	727.335469220975	10.19	4.27523717803524	10.33	-105.153192105035	10.22	-99.3456620840334	10.52	-113.027183072063	10.38	1.16601777006053	10.51	303.736221353915	10.5799999999999	-3.08483502203671	10.62	-0.869952458060652	10.49	-1.27180576998853	10.5600000000002	1.42752692795511	10.3299999999999	1.78659049390717	10.55	3.47007717004999	10.6000000000001	-1.58595628704461	11.1099999999999	1.07261516598101	10.55	9.76739630709744	10.6300000000001	-0.047342461016342	10.6500000000001	7.16961330999766	10.5499999999997	0.145772821042556	10.77	21.5291658039405	11	0.430245412985641	10.46	6.30393963899678	10.6599999999999	1.43604845800382	11.1299999999997	7.94484317691513
10.43	-257.637834965067	10.48	749.071958616923	10.29	4.37018726506722	10.43	-107.757899573016	10.32	-102.079285077025	10.62	-115.702910190976	10.49	1.15999805302636	10.61	314.793707872923	10.68	-3.10106930908205	10.73	-0.870670933068141	10.5999999999999	-1.22843137205564	10.6600000000001	1.49576248099947	10.4300000000001	1.85691355090967	10.6500000000001	3.57687200596502	10.7	-1.57485790498413	11.22	1.07739300506182	10.6500000000001	10.0042242020209	10.74	-0.0343909409821208	10.75	7.33355825104809	10.6599999999999	0.153606153048713	10.8699999999999	21.960411501027	11.0999999999999	0.446340047005833	10.5599999999999	6.46950955103875	10.77	1.41907434408495	11.2599999999998	8.11574022498007
10.53	-272.648706323025	10.59	771.001769175996	10.39	4.46135105698886	10.54	-110.382546361961	10.42	-104.83933448802	10.73	-118.398134752965	10.5899999999999	1.14980882904092	10.71	325.992437723926	10.78	-3.11795249410807	10.83	-0.869914988015807	10.7	-1.1879392100127	10.77	1.55858689902288	10.54	1.92727674198068	10.75	3.68805502796477	10.8000000000002	-1.5664210579871	11.3199999999999	1.08231988906482	10.75	10.2495177820856	10.8399999999999	-0.0173726820094089	10.8600000000001	7.50180581701443	10.7599999999998	0.163735728051506	10.9700000000003	22.3930664210457	11.2000000000003	0.459165047004717	10.6599999999999	6.63893722799003	10.8699999999999	1.40549570301118	11.3899999999999	8.28509520795251
10.64	-287.946016217006	10.69	793.010736433985	10.49	4.54916303999653	10.64	-112.979862694033	10.52	-107.62309954896	10.83	-121.104486604054	10.6999999999999	1.13545009696736	10.8200000000001	337.333903130002	10.88	-3.13615281902457	10.9300000000001	-0.868063519078532	10.8	-1.15032928306391	10.8700000000001	1.61592442805159	10.6399999999999	1.9925169359567	10.8499999999999	3.79748002103497	10.9100000000001	-1.56083328806744	11.4300000000001	1.08770374299638	10.8600000000001	10.4960135190595	10.95	0.00371231703866215	10.96	7.67435600607769	10.8699999999999	0.179381218003982	11.0799999999999	22.8333838949766	11.3499999999999	0.465658698999505	10.77	6.8122226689411	10.9700000000003	1.39786625709348	11.5	8.45290812492294
10.74	-303.528482814045	10.79	814.897414440907	10.6	4.63362321397653	10.74	-115.580153312976	10.62	-110.381843335063	10.93	-123.787079288036	10.8	1.115906345035	10.9200000000001	349.07017694195	10.99	-3.15762338607328	11.0300000000001	-0.865116526028942	10.9100000000001	-1.11759025605807	10.97	1.67163404103121	10.74	2.05263413499779	10.95	3.89921796295312	11.01	-1.55745947904506	11.53	1.09354456503752	10.96	10.7442059960476	11.05	0.0298625730010826	11.0599999999999	7.85221171304329	10.9699999999998	0.199196131006829	11.2000000000003	23.2754495399377	11.46	0.465927358050067	10.8699999999999	6.98877192996861	11.1300000000001	1.39708532708482	11.5999999999999	8.61743632492562
10.84	-319.65063144105	10.9	836.863249145949	10.7	4.71451689702462	10.85	-118.183418220951	10.73	-113.15041512205	11.04	-126.480799262026	10.9	1.09232511999835	11.02	361.081610621909	11.0899999999999	-3.18305574808164	11.1400000000001	-0.861736079059483	11.01	-1.09327057805331	11.0800000000002	1.72571573898495	10.8499999999999	2.10523167390875	11.05	4.00157565195514	11.1100000000001	-1.55356463699263	11.6400000000001	1.09551197306246	11.0600000000002	10.9940952110037	11.2	0.0617786989778324	11.23	8.03191878901544	11.0699999999997	0.224526959073046	11.3099999999999	23.7136108449931	11.5599999999999	0.459864668982846	10.9700000000003	7.16921608500343	11.2400000000002	1.40538460505013	11.71	8.78173650289682
10.95	-336.402924910999	11	858.899140703898	10.81	4.79400328799784	10.95	-120.788814606044	10.83	-115.92783605704	11.14	-129.192237095026	11	1.06643347203317	11.12	373.368204169992	11.2099999999999	-3.21244990504965	11.24	-0.859691527011819	11.1099999999999	-1.07515162403615	11.2	1.77816952100329	10.95	2.15030955291695	11.1600000000001	4.10425248901447	11.22	-1.55125223000141	11.74	1.09672889402646	11.1600000000001	11.2460879660148	11.3099999999999	0.0987600830058	11.3400000000001	8.2162443800371	11.1799999999998	0.254440642038389	11.4200000000001	24.1529285329989	11.6599999999999	0.450740269002381	11.1100000000001	7.35355513495506	11.3400000000001	1.42052434500783	11.8099999999999	8.94740801493299
11.1	-353.694900411028	11.1	881.049612487914	10.91	4.87208238803305	11.06	-123.434261872944	10.93	-118.714106140033	11.3	-131.95207494698	11.15	1.04012208998938	11.23	385.695668846893	11.3099999999999	-3.24539076405017	11.35	-0.858982869999636	11.25	-1.06323339207393	11.3000000000002	1.82989159202407	11.05	2.19048819189993	11.26	4.20724847504061	11.3200000000002	-1.54683800496969	11.8399999999999	1.0971953280432	11.29	11.5028355940012	11.4100000000001	0.13835991205724	11.4500000000003	8.40040285106625	11.3499999999999	0.288014865986952	11.52	24.600267490996	11.7600000000002	0.438554157085491	11.23	7.5385196789739	11.4400000000001	1.43685380407987	11.9099999999999	9.11445085898777
11.23	-371.526774599033	11.26	903.640384667938	11.01	4.94900062403758	11.16	-126.087934121983	11.03	-121.549190910969	11.4	-134.729630658057	11.27	1.01319427005819	11.35	398.157542219906	11.41	-3.28318936908545	11.46	-0.860263418076102	11.3599999999999	-1.05767801801449	11.4000000000001	1.88523373196858	11.21	2.2264603289841	11.3700000000001	4.30891336998229	11.4200000000001	-1.53924121298132	11.9400000000001	1.09736817603334	11.4100000000001	11.7606216920194	11.52	0.174830346054478	11.5500000000002	8.5903982110267	11.4499999999998	0.327553799024827	11.6199999999999	25.0556277189844	11.8600000000001	0.423208966026323	11.3299999999999	7.72982372302522	11.5500000000002	1.45437298203888	12.02	9.27888222497586
11.33	-389.570351909015	11.37	926.345737073916	11.16	5.02439314504954	11.26	-128.749831353048	11.14	-124.398746474981	11.51	-137.524904229963	11.37	0.9858467160484	11.45	410.753824287895	11.52	-3.32321753501219	11.5600000000001	-0.86184153508384	11.46	-1.0528243680028	11.51	1.94419594095052	11.3099999999999	2.25592630295068	11.47	4.41088581703752	11.5200000000002	-1.52846185403632	12.04	1.09814685299625	11.51	12.0152831090081	11.6200000000001	0.208171386020695	11.6500000000001	8.78527607005708	11.5499999999997	0.369379344988374	11.73	25.5190092169642	11.9700000000003	0.404802063030729	11.4299999999998	7.92116489799355	11.6500000000001	1.47746786399239	12.1199999999999	9.44622699091724
11.43	-407.868579512979	11.47	948.810742153	11.26	5.09731048202866	11.36	-131.389979021037	11.24	-127.262772831045	11.61	-140.295327695981	11.4699999999999	0.958079427050507	11.5500000000001	423.484931260987	11.62	-3.36547526308095	11.6700000000001	-0.865408857066541	11.5599999999999	-1.04867244306206	11.6100000000001	1.9998515399493	11.4200000000001	2.28095250599836	11.5799999999999	4.51282770200123	11.6600000000001	-1.52135422706579	12.1400000000001	1.09865207002713	11.6100000000001	12.2672135790936	11.72	0.238383031046396	11.7600000000002	8.98503642906689	11.6599999999999	0.415658310998879	11.8299999999999	25.9883296449743	12.0700000000002	0.387805640002625	11.54	8.11254320296939	11.75	1.50075850103804	12.2599999999998	9.61648515499292
11.53	-426.421549101065	11.57	971.316818953937	11.36	5.16775263599811	11.46	-134.036136142981	11.35	-130.095456271988	11.71	-143.070903078979	11.5799999999999	0.937830579005094	11.6600000000001	436.60597386895	11.7199999999999	-3.41003147309493	11.7700000000001	-0.870965385047384	11.6600000000001	-1.04315190105808	11.71	2.05671238995819	11.52	2.30341532494549	11.6800000000001	4.61428321602853	11.7700000000002	-1.51156293304666	12.25	1.09888382598911	11.71	12.51763721109	11.8299999999999	0.265320692960813	11.8600000000001	9.18648639105868	11.7599999999998	0.461828875018	11.9299999999998	26.4646585519586	12.1700000000001	0.372219696032516	11.6399999999999	8.30540932804524	11.8499999999999	1.5220539830807	12.3999999999996	9.78271060898805
11.64	-445.610328793009	11.68	993.863967475932	11.46	5.2350822770677	11.57	-136.68830272195	11.45	-132.933218195035	11.8099999999999	-145.851630378047	11.68	0.918271496971101	11.76	449.986166682947	11.8199999999999	-3.45452793305867	11.88	-0.875776481052526	11.77	-1.03469589203087	11.8100000000002	2.11477848995401	11.6199999999999	2.32331476092895	11.78	4.71522988198103	11.8700000000001	-1.49709757806704	12.3499999999999	1.09951324600388	11.8200000000002	12.7665540051112	11.9300000000001	0.285268321022158	11.96	9.38820033707088	11.8699999999999	0.507891034999375	12.0300000000002	26.9515163270171	12.2800000000002	0.356090077048066	11.75	8.49996292299693	11.96	1.54106391198638	12.5	9.94843202397533
11.74	-465.263041709022	11.78	1016.45591331294	11.57	5.29886491699472	11.67	-139.350206060954	11.55	-135.778769368017	11.92	-148.640788819989	11.78	0.899402180039033	11.86	463.62513407496	11.92	-3.49829135700475	11.98	-0.879463250043955	11.8699999999999	-1.02313551406041	11.9100000000001	2.17483817800712	11.72	2.34422769392495	11.8900000000001	4.81772632895172	11.97	-1.47840573504254	12.45	1.10225100002026	11.9200000000001	13.0104754340437	12.03	0.298225913979877	12.0599999999999	9.59017826903619	11.9699999999998	0.547965659052352	12.2000000000003	27.4374145290039	12.4700000000003	0.344432649058035	11.8499999999999	8.69620398702864	12.0599999999999	1.56090786299501	12.6099999999997	10.1136494009779
11.85	-485.379687851037	11.89	1039.44857158092	11.67	5.35910055805289	11.77	-142.047045451022	11.65	-138.632109790024	12.02	-151.463904495017	11.88	0.882382300005702	11.97	477.270803194983	12.03	-3.54132174402366	12.09	-0.882025693044852	11.97	-1.00847076498667	12.02	2.23430267703861	11.8199999999999	2.37001676998716	11.99	4.92177255705428	12.0700000000002	-1.45375878207687	12.5599999999999	1.10538641706626	12.03	13.2534024580764	12.1300000000001	0.302901685017787	12.2200000000003	9.78781980302301	12.0699999999997	0.583081599074831	12.3000000000002	27.9282675400054	12.5799999999999	0.337141060981594	11.96	8.89621701094256	12.1599999999999	1.57756694102318	12.71	10.2822120319388
11.95	-505.708337655051	11.99	1062.51952288198	11.77	5.41323203799493	11.88	-144.756147082944	11.76	-141.532889354039	12.13	-154.295451313033	11.99	0.866064308070236	12.0700000000001	491.042822579971	12.18	-3.58322090710317	12.2	-0.882341289070609	12.0699999999999	-0.988111410038073	12.1200000000001	2.29193474797285	11.9300000000001	2.3961884809296	12.0999999999999	5.02796783405302	12.2	-1.42762033499366	12.6600000000001	1.1120084079721	12.1300000000001	13.4948655970675	12.25	0.304845333062076	12.3400000000001	9.98389208700701	12.1700000000001	0.612210003055225	12.4000000000001	28.4240753610447	12.6799999999998	0.33432166401326	12.1300000000001	9.09635783500562	12.27	1.58880945309647	12.8099999999999	10.4489565799213
12.1	-526.158528308997	12.09	1085.66876721693	11.88	5.46077873207196	11.98	-147.477510955014	11.86	-144.450393374996	12.23	-157.132625482063	12.15	0.84872115496637	12.1900000000001	504.941192230945	12.29	-3.62174237807267	12.3200000000001	-0.880978771078844	12.1800000000001	-0.964276075023918	12.29	2.34773439194669	12.03	2.42071972400026	12.25	5.13334671302346	12.3000000000002	-1.39648276001481	12.77	1.12242572299692	12.27	13.7344580500667	12.3499999999999	0.304757470985351	12.4400000000001	10.1766199120448	12.3399999999997	0.636283927974546	12.5100000000002	28.9275895310084	12.7800000000002	0.335974458039345	12.25	9.2981489980275	12.3699999999999	1.59864596901116	12.9099999999999	10.612283690989
12.2	-546.82072262699	12.19	1108.85021562592	11.98	5.50350511696251	12.15	-150.169865705948	11.96	-147.382889059031	12.33	-159.944736479019	12.25	0.832841874967016	12.2900000000001	519.079739081917	12.4	-3.65730125008668	12.4200000000001	-0.879444967040399	12.28	-0.93696476005789	12.3900000000001	2.40360650695948	12.1299999999999	2.44099007693421	12.3600000000001	5.24020710895456	12.4100000000001	-1.36403030808196	12.8699999999999	1.13663836202704	12.3900000000001	13.9693184020189	12.46	0.302638101061348	12.54	10.366003280069	12.4400000000001	0.657081042049867	12.6100000000001	29.4291936239688	12.8899999999999	0.342486032991474	12.3499999999999	9.50159050000821	12.4700000000003	1.60707649001779	13.0099999999998	10.7721933638913
12.3	-567.694703949996	12.31	1131.73814793993	12.08	5.54141119403084	12.25	-152.865037235983	12.11	-150.290410864045	12.43	-162.762466464983	12.3499999999999	0.812358736993701	12.4	533.595297056991	12.5	-3.68972677802049	12.5300000000001	-0.877528334058297	12.3799999999999	-0.908875904997331	12.5	2.45519931002036	12.23	2.45630680194608	12.46	5.35018766197481	12.6100000000001	-1.32853435900415	12.97	1.1512907379938	12.49	14.2031630570045	12.5599999999999	0.300915844036354	12.6399999999999	10.5545295319871	12.5499999999997	0.672297176038228	12.71	29.9279480799441	12.9900000000002	0.355646871980753	12.46	9.69904868804861	12.5799999999999	1.61552746908455	13.1099999999997	10.9312201399234
12.41	-589.17972163897	12.41	1154.65828432991	12.24	5.57751935605211	12.36	-155.563025542961	12.22	-153.207302688998	12.54	-165.585815439044	12.4599999999999	0.792748928006404	12.5	548.351032231949	12.5999999999999	-3.7184415810998	12.63	-0.876288099107114	12.48	-0.878864020023684	12.6000000000001	2.50251280397151	12.3399999999999	2.46896956093678	12.5599999999999	5.45633078604624	12.72	-1.29799174408163	13.1099999999999	1.16636272400683	12.6200000000001	14.4359920150237	12.6600000000001	0.302153942016048	12.75	10.7394473400291	12.6500000000001	0.681932331076496	12.8099999999999	30.4225240489586	13.0900000000001	0.374521858020671	12.5599999999999	9.89623757095615	12.6799999999998	1.62499287102946	13.25	11.0915782689744
12.51	-611.046709332982	12.52	1177.61035085096	12.35	5.61277906899704	12.46	-158.260187373003	12.32	-156.133564531956	12.64	-168.417087955959	12.5599999999999	0.774012446981942	12.6	563.345997788929	12.7099999999999	-3.74344566000673	12.73	-0.874032627052657	12.5799999999999	-0.849740874059535	12.7	2.54554698597076	12.4400000000001	2.47897835299682	12.6600000000001	5.55897459105381	12.8200000000002	-1.27146118097698	13.21	1.17915457303752	12.73	14.669688015033	12.76	0.306352392954068	12.8499999999999	10.9207567060139	12.75	0.690400185021645	12.9200000000001	30.9139910799558	13.2000000000003	0.394638800003122	12.6599999999999	10.0931991529478	12.7800000000002	1.6337844700729	13.3799999999997	11.2534733289067
12.62	-633.304725078006	12.62	1200.89838218996	12.45	5.64719033400252	12.56	-160.978609492986	12.42	-159.067028788968	12.74	-171.277046138016	12.66	0.747820256037812	12.71	578.325082994979	12.8099999999999	-3.76565151100294	12.84	-0.870761916075935	12.6800000000001	-0.821506466991195	12.8000000000002	2.58632798704639	12.55	2.47990417494748	12.76	5.65811907597435	12.9200000000001	-1.24765642999591	13.3099999999999	1.19236603302397	12.8300000000002	14.9059129390707	12.8700000000001	0.310189401034222	12.96	11.0981116440598	12.8600000000001	0.699956380003641	13.02	31.4012796239922	13.3499999999999	0.415997698041792	12.7600000000002	10.2893848569465	12.8800000000001	1.64578140106642	13.4899999999998	11.4205404859149
12.72	-655.572700756011	12.73	1224.24145534296	12.55	5.68554299104562	12.66	-163.697329222032	12.52	-162.039618937001	12.84	-174.14492786304	12.76	0.721001031024571	12.8100000000001	593.419073281893	12.91	-3.78518299407915	12.9400000000001	-0.869149074105735	12.78	-0.795373476080385	12.9100000000001	2.62335921195245	12.6499999999999	2.47661283992784	12.8700000000001	5.75543873901552	13.0300000000002	-1.22856788607351	13.4200000000001	1.20098042998507	12.9300000000001	15.1413870620445	12.97	0.315232847015068	13.0599999999999	11.2703615230885	12.96	0.710740289036949	13.1199999999999	31.8807257000344	13.4700000000003	0.440552707004827	12.8699999999999	10.4836929230032	12.98	1.66008629798853	13.5899999999997	11.5923564349032
12.82	-678.022513243036	12.83	1247.63957031098	12.66	5.72988509406969	12.76	-166.41634656105	12.62	-165.028003445059	12.95	-177.016545819015	12.87	0.693554772055904	12.9100000000001	608.628344274962	13.01	-3.80487884706326	13.0400000000001	-0.86958814006266	12.8799999999999	-0.771510805975595	13.01	2.66081278800812	12.75	2.47027164994051	12.97	5.84973737102246	13.1900000000001	-1.21638959706161	13.52	1.20082691296375	13.03	15.3795989120908	13.0699999999999	0.321482731010292	13.2200000000003	11.4375063420766	13.0599999999999	0.725411373991847	13.23	32.358048366973	13.5700000000002	0.464377010985118	12.9700000000003	10.6761233489578	13.1500000000001	1.67357958400771	13.6899999999996	11.7689211759853
12.92	-700.654162542037	12.93	1270.71810881193	12.76	5.77875764804503	12.87	-169.098474981979	12.73	-168.036703136977	13.05	-179.847454407991	12.9699999999999	0.669506243070828	13.01	624.063147978973	13.18	-3.82473906904579	13.2	-0.871685073093431	12.99	-0.749918455994703	13.1100000000001	2.7012774950208	12.8499999999999	2.45701795995501	13.0799999999999	5.93976929701512	13.2900000000002	-1.20939294004074	13.6199999999999	1.19361614997615	13.1400000000001	15.6145190250072	13.22	0.333863918967836	13.3299999999999	11.607492168082	13.1599999999999	0.740795458000321	13.3600000000001	32.8318169339354	13.6700000000001	0.486968996028736	13.0900000000001	10.8644543870469	13.2600000000002	1.68764041507075	13.79	11.9463854159676
13.03	-723.46505288499	13.04	1293.79949024599	12.86	5.83216065206216	12.97	-171.766388295964	12.83	-171.026068117044	13.22	-182.663179719953	13.0699999999999	0.64514223504375	13.12	639.723484394949	13.29	-3.84251719401618	13.3100000000001	-0.877507681025236	13.0899999999999	-0.729638212987993	13.21	2.7459905689966	12.96	2.44134527599726	13.1800000000001	6.02256906995535	13.3900000000001	-1.2075779160341	13.72	1.18058961606948	13.27	15.8466168810492	13.3299999999999	0.343709015055538	13.4299999999998	11.776973317069	13.2799999999997	0.757921392050775	13.46	33.3020314000123	13.77	0.507878935081862	13.2400000000002	11.0502085749431	13.3600000000001	1.70226879106394	13.8999999999996	12.1253372039973
13.14	-746.87849824204	13.18	1316.88371460996	12.96	5.88862183701622	13.07	-174.420086501982	12.93	-174.026813073056	13.3199999999999	-185.46372175399	13.18	0.624175957000261	13.22	655.750576289961	13.39	-3.86095213809767	13.4100000000001	-0.886487230104649	13.25	-0.71346926699789	13.3200000000002	2.79628799398779	13.0599999999999	2.4252767040025	13.3600000000001	6.10336366798947	13.5	-1.21237316602674	13.8299999999999	1.16121713404027	13.3800000000001	16.0758924810125	13.4400000000001	0.353435101033028	13.5300000000002	11.9449578489821	13.3800000000001	0.776789178075887	13.5700000000002	33.765940225976	13.8699999999999	0.527106830077173	13.3400000000001	11.2318633749737	13.4700000000003	1.71780056905391	14	12.3057765389376
13.24	-770.609054585975	13.29	1339.98389386795	13.07	5.94637672600129	13.17	-177.060837052977	13.03	-177.040670798988	13.42	-188.252520194965	13.29	0.60660740905405	13.3200000000001	671.874745707896	13.5	-3.87819409502299	13.5200000000001	-0.897116893042949	13.3499999999999	-0.697521327992945	13.4200000000001	2.85298133496781	13.21	2.41224518993022	13.46	6.17985517499164	13.6000000000001	-1.22413443602909	13.9300000000001	1.1365412970008	13.48	16.2997179620561	13.54	0.363042178037176	13.6399999999999	12.1114457659814	13.4899999999998	0.796932274056417	13.6700000000001	34.2172449579721	13.98	0.544266091083045	13.4400000000001	11.40984143899	13.5700000000002	1.73212101299214	14.0999999999999	12.4877034229485
13.34	-794.656721915999	13.39	1363.31908967395	13.18	6.00542531697101	13.27	-179.709054944965	13.14	-180.089272392024	13.52	-191.04749786004	13.39	0.596295834043303	13.4200000000001	687.959158725903	13.5999999999999	-3.89798687706389	13.62	-0.909396668021145	13.45	-0.681794395973157	13.52	2.91795334203471	13.3099999999999	2.40176081194932	13.5599999999999	6.25251188705533	13.71	-1.24286172706434	14.03	1.1088751010675	13.5800000000002	16.5205998860074	13.6400000000001	0.377989190042172	13.7400000000002	12.2720377580663	13.5899999999997	0.818134426026518	13.77	34.6568851580287	14.0799999999999	0.557566234078877	13.5500000000002	11.5858009950216	13.6700000000001	1.74380367104732	14.25	12.6757691818966
13.44	-818.656771544056	13.49	1386.67024037295	13.28	6.06311007197746	13.38	-182.34432518102	13.25	-183.151499570045	13.63	-193.83073193103	13.49	0.587764047054407	13.5300000000001	704.140649266947	13.6999999999999	-3.91733479807499	13.72	-0.923958965017846	13.5599999999999	-0.668234868044237	13.6200000000001	2.98932126497675	13.4200000000001	2.39382357199247	13.6700000000001	6.32618445501976	13.8100000000002	-1.26401544901	14.21	1.08012007797242	13.6900000000001	16.7385382540033	13.74	0.394002738971722	13.8400000000001	12.4327975610186	13.6999999999998	0.840611887042542	13.8800000000001	35.0869343139948	14.1799999999998	0.567942376051178	13.6500000000001	11.7600034609495	13.77	1.7547463739902	14.3799999999997	12.8605736969121
13.54	-842.838269830054	13.6	1409.96199516098	13.38	6.11735972802308	13.48	-184.966647762053	13.35	-186.227352332025	13.73	-196.598477815996	13.5899999999999	0.581012046040996	13.63	720.420164150937	13.8	-3.93623785600994	13.8200000000001	-0.943718995017662	13.6600000000001	-0.654030971986685	13.73	3.06199967303655	13.52	2.39192812489364	13.77	6.39678088600704	13.9100000000001	-1.28353426998729	14.3099999999999	1.05297597406206	13.8	16.9516503281102	13.8399999999999	0.411082826985876	13.9400000000001	12.5937251719961	13.7999999999997	0.859950980043322	13.98	35.5073924270073	14.3499999999999	0.579742685090423	13.7600000000002	11.932406829942	13.8800000000001	1.76663734805516	14.4899999999998	13.0419113919515
13.65	-867.19215872904	13.7	1432.89031935296	13.49	6.16828145803083	13.59	-187.529118544944	13.46	-189.295158746063	13.84	-199.306215028059	13.6999999999999	0.575204928054518	13.73	736.892269059922	13.91	-3.953783556085	13.9200000000001	-0.966886993069238	13.76	-0.639182710983732	13.8300000000002	3.13307975000043	13.6199999999999	2.4025034749684	13.8800000000001	6.46430118001717	14.0200000000002	-1.30270442798519	14.4200000000001	1.02474304196676	13.9000000000001	17.1573232480569	13.95	0.429031063958973	14.0500000000002	12.7540151660241	13.9000000000001	0.878150789048959	14.0799999999999	35.9181616149726	14.4500000000003	0.59055154406451	13.8600000000001	12.0988777920275	13.98	1.77747979500964	14.5899999999997	13.2199878419215
13.75	-891.718438239991	13.8	1455.73613595195	13.59	6.21375573996374	13.69	-190.05270020898	13.56	-192.322995332006	13.9399999999999	-201.974705690986	13.8	0.576381732003028	13.84	753.556963994924	14.01	-3.9721373490238	14.0300000000001	-0.991177543028243	13.8699999999999	-0.624845157972231	13.9400000000001	3.20272210194616	13.72	2.42068380691762	13.98	6.5314421859739	14.1200000000001	-1.3215259240269	14.52	0.995421282027564	14	17.3588367380262	14.05	0.450152955977501	14.1500000000001	12.9159695840144	14.0099999999998	0.895071941044989	14.21	36.3193397589612	14.5500000000002	0.602715182026259	13.9700000000003	12.261559244962	14.1399999999999	1.78817108098883	14.6899999999996	13.3936081359707
13.86	-916.830307722989	13.9	1478.49944495692	13.7	6.25173451896899	13.79	-192.53739275598	13.66	-195.334193621989	14.04	-204.605623879957	13.9	0.578503418978471	13.9400000000001	770.555376202992	14.17	-3.9879512950165	14.13	-1.01619660506458	13.97	-0.611390115068389	14.04	3.26809058901745	13.8299999999999	2.44530181998925	14.0899999999999	6.59713857999122	14.22	-1.33521805901182	14.6199999999999	0.970576268969126	14.1000000000001	17.5561907980182	14.21	0.474291167961383	14.3600000000001	13.0785930770116	14.1100000000001	0.907634665054502	14.3200000000002	36.7089047739455	14.6599999999999	0.618206258991449	14.1100000000001	12.4201637860324	14.27	1.79801286901693	14.79	13.5627722739855
13.96	-942.217854553064	14.01	1501.20682238094	13.8	6.28367678996256	13.89	-194.999538363959	13.76	-198.324232793993	14.21	-207.229858180995	14	0.576385551994463	14.0400000000001	787.602143116942	14.29	-4.00071660703816	14.24	-1.04233821900834	14.0699999999999	-0.599971195015314	14.2	3.33001546005107	13.9300000000001	2.4763575149791	14.25	6.66263603898187	14.3300000000002	-1.34388128401497	14.73	0.948086742027954	14.21	17.7557584290753	14.3099999999999	0.496520833053182	14.46	13.2405306640067	14.2599999999998	0.920771729056469	14.4200000000001	37.0882873519349	14.7600000000002	0.637526391983556	14.23	12.5820177189553	14.3699999999999	1.80944391604498	14.8899999999999	13.7274802549427
14.1	-967.881078728965	14.17	1524.01910673791	13.9	6.30958255499081	13.99	-197.450191359053	13.86	-201.293112849044	14.3099999999999	-209.835439515018	14.15	0.578697146011109	14.1900000000001	804.697264737001	14.39	-4.00902662704539	14.34	-1.06753458010189	14.1800000000001	-0.593614759054617	14.3000000000002	3.39144153304005	14.03	2.51336148494374	14.3600000000001	6.72381747301642	14.4400000000001	-1.34751559698998	14.8299999999999	0.927952700067181	14.3200000000002	17.955759428105	14.4100000000001	0.521570205023636	14.5599999999999	13.3987170290766	14.3800000000001	0.931695690042034	14.52	37.4588600830066	14.8600000000001	0.661125304986854	14.3299999999999	12.7420164900514	14.4700000000003	1.82246422309618	15	13.8882548809534
14.2	-993.416199731996	14.27	1546.7754595129	14.01	6.33140470904436	14.13	-199.878297415012	13.97	-204.26904106796	14.41	-212.42236788396	14.25	0.581724994958677	14.3100000000001	821.69951829394	14.5	-4.01379556410575	14.45	-1.0878181381031	14.3499999999999	-0.589521619986044	14.4100000000001	3.44942398896819	14.1299999999999	2.55561491496792	14.46	6.78253843898347	14.5400000000002	-1.34451574206196	14.9300000000001	0.911189389057654	14.4200000000001	18.156193793061	14.52	0.547022201999425	14.6599999999999	13.5524866190053	14.48	0.940406546988015	14.6199999999999	37.8206229660236	14.96	0.689002998001342	14.4299999999998	12.9001600989795	14.5799999999999	1.83495905605469	15.0999999999999	14.0478345949759
14.31	-1019.10866158698	14.37	1569.46433432995	14.16	6.3511417480413	14.24	-202.285941039008	14.11	-207.230432964025	14.52	-214.987211964058	14.36	0.585469098041358	14.4100000000001	838.762354218943	14.5999999999999	-4.01687322607813	14.5500000000001	-1.10243388303388	14.45	-0.591582064998875	14.51	3.50854286398317	14.24	2.59882553200441	14.5699999999999	6.83879893995254	14.6500000000001	-1.33452597003725	15.03	0.896754213044915	14.52	18.3588343990095	14.6200000000001	0.572678579032981	14.7600000000002	13.7018394340203	14.5799999999999	0.947897343053228	14.73	38.1826259930449	15.0599999999999	0.714418682036921	14.54	13.0560258929791	14.6799999999998	1.84885076907904	15.2599999999998	14.2062193968968
14.41	-1044.95846429404	14.48	1591.7427175749	14.26	6.36602745601067	14.34	-204.621886330983	14.21	-210.123600217003	14.62	-217.475720252992	14.4599999999999	0.590811471056441	14.51	855.970219118944	14.6999999999999	-4.01451579705281	14.6500000000001	-1.1121368250997	14.55	-0.598995189989182	14.6100000000001	3.56691540696374	14.3399999999999	2.64348325799801	14.6700000000001	6.89861346199905	14.75	-1.31545360602559	15.1500000000001	0.885689767983422	14.6200000000001	18.5578086020541	14.72	0.598539337033799	14.8699999999999	13.8480149970519	14.6799999999998	0.954063769995628	14.8299999999999	38.5519531949967	15.1700000000001	0.740480875037974	14.6500000000001	13.2061487380497	14.7800000000002	1.86413936205554	15.3799999999997	14.3565734239246
14.51	-1070.931087183	14.58	1613.82967090094	14.37	6.37606183204298	14.44	-206.906548286042	14.31	-212.969661109014	14.73	-219.905815567017	14.5599999999999	0.595887004010365	14.61	873.469192276957	14.8	-4.01111117503206	14.75	-1.11797283602755	14.6499999999999	-0.611760995070654	14.71	3.62642436800797	14.4400000000001	2.68958809294872	14.78	6.96476716495908	14.8500000000001	-1.28729865105015	15.25	0.882592087009471	14.72	18.7531164020811	14.8299999999999	0.627669655955287	14.9700000000003	13.9881093580243	14.79	0.958689574986238	14.9400000000001	38.9207759029659	15.27	0.765579192034238	14.75	13.3502672159693	14.8800000000001	1.87892700307657	15.4899999999998	14.5004446089843
14.61	-1097.418497268	14.69	1635.80054511397	14.47	6.38328905699836	14.54	-209.139926904982	14.42	-215.768615641991	14.83	-222.280568169026	14.66	0.60256080905674	14.72	891.113194408945	14.9	-4.00586532509806	14.85	-1.11702670608338	14.75	-0.620426118075557	14.8100000000002	3.69215517696375	14.54	2.73364538099941	14.8800000000001	7.04135204296108	14.95	-1.25233935398228	15.3599999999999	0.887944637042892	14.8300000000002	18.9447577980673	14.9300000000001	0.658714512042025	15.0700000000002	14.1231178710086	14.8899999999999	0.959598123017713	15.04	39.2786265920222	15.3800000000001	0.785365463002563	14.8600000000001	13.4903835610203	14.9900000000002	1.88649799599716	15.5899999999997	14.6378329538948
14.71	-1124.10709845005	14.79	1657.66217895396	14.57	6.38760195897703	14.64	-211.342917545949	14.52	-218.542135747953	14.93	-224.623736419971	14.77	0.611877464052668	14.8200000000001	908.80765983195	15	-3.99877825009298	14.96	-1.11108819908168	14.8499999999999	-0.630371846000344	14.9200000000001	3.76722611201785	14.6499999999999	2.77565512192268	14.98	7.12836809600503	15.0500000000002	-1.21039538998957	15.46	0.901263951959663	14.9300000000001	19.1362744239996	15.03	0.691872294964924	15.23	14.2522543710584	15	0.953356505078773	15.2000000000003	39.6256031449411	15.48	0.802255308030908	14.96	13.6263492299804	15.1399999999999	1.89387660805096	15.6999999999998	14.771024758943
14.82	-1150.99689073099	14.89	1679.52501129196	14.68	6.39112006103915	14.74	-213.528757937979	14.62	-221.290221428035	15.03	-226.944598562	14.87	0.617797930999586	14.9200000000001	926.482619310946	15.18	-3.98918170708384	15.0600000000001	-1.10222801504278	14.95	-0.634561303058945	15.02	3.84706561601433	14.75	2.81449297597192	15.0899999999999	7.22827138304183	15.2	-1.1616470850413	15.5699999999999	0.922550031987157	15.03	19.3309037440486	15.1300000000001	0.729152474036709	15.3400000000001	14.3755188590831	15.0999999999999	0.941537917015012	15.3200000000002	39.9616076789471	15.5900000000001	0.814276401001734	15.1100000000001	13.7603031789695	15.27	1.90106284105696	15.7999999999997	14.8989286349206
14.92	-1177.66930824598	15	1701.27860325795	14.78	6.39384336204785	14.85	-215.684210351014	14.72	-224.029263746957	15.14	-229.232202278013	14.9699999999999	0.626361250056107	15.0300000000001	943.996945600929	15.28	-3.97892642706665	15.2	-1.09210492109924	15.0599999999999	-0.631821784054409	15.1200000000001	3.93624524599545	14.8499999999999	2.85068821699497	15.25	7.3369743170133	15.3100000000002	-1.11040971103193	15.6700000000001	0.954887129978488	15.1300000000001	19.5254082940437	15.24	0.770712383996397	15.4500000000003	14.4951608440351	15.2599999999998	0.927222132986572	15.4200000000001	40.2885172779861	15.6900000000001	0.821428743051911	15.23	13.8925328110417	15.3699999999999	1.90620131002106	15.8999999999996	15.0215445829645
15.02	-1204.43426362101	15.1	1722.91508200396	14.88	6.40051651203066	14.95	-217.774615097028	14.83	-226.745375057021	15.24	-231.474578491998	15.0699999999999	0.637567419971674	15.2	961.525749261909	15.38	-3.96852119604318	15.3200000000001	-1.07941001806466	15.1600000000001	-0.620999676016254	15.23	4.03007578199777	14.96	2.88424084294547	15.3499999999999	7.45447689996581	15.4100000000001	-1.05721793602243	15.77	0.993898937963422	15.28	19.7189750560938	15.3399999999999	0.816469066990066	15.5500000000002	14.6118673310411	15.3699999999999	0.90762170805192	15.52	40.6069237290012	15.8000000000002	0.823712333044568	15.3299999999999	14.0179335719495	15.48	1.90686096402715	16	15.1388726029609
15.12	-1231.29175685597	15.27	1744.07216306599	14.98	6.41052686796684	15.05	-219.788917852043	14.93	-229.403706082053	15.35	-233.648809825013	15.18	0.646543711013692	15.3200000000001	979.148679366972	15.49	-3.96132577304797	15.4200000000001	-1.06545220501175	15.26	-0.599068617020748	15.3400000000001	4.12561240204923	15.0599999999999	2.9156402629269	15.45	7.57670566702018	15.51	-1.00207176001277	15.8699999999999	1.03148698099176	15.3900000000001	19.9093581740044	15.45	0.864111351006613	15.6500000000001	14.7303669619987	15.48	0.884177596049085	15.6300000000001	40.9148626570186	15.9000000000001	0.817085091057379	15.4299999999998	14.1431005630466	15.5799999999999	1.90304180500789	16.0999999999999	15.2546167689707
15.23	-1258.22225450406	15.37	1764.91068495898	15.09	6.42171522997614	15.15	-221.738172939013	15.03	-231.976049538048	15.45	-235.754896277058	15.28	0.648910400059322	15.4200000000001	997.008887676998	15.5899999999999	-3.95593350208401	15.5300000000001	-1.05242968402308	15.3599999999999	-0.566028606044711	15.45	4.22579992698502	15.21	2.94558528992184	15.5599999999999	7.70021665005061	15.6200000000001	-0.944971184026144	15.98	1.0671661930246	15.49	20.0965576470935	15.55	0.913946319997194	15.75	14.8513252910334	15.5799999999999	0.85688979504539	15.73	41.207273338955	16	0.803297643983569	15.5300000000002	14.2680337819456	15.6799999999998	1.90039457402236	16.25	15.3660386399679
15.33	-1285.291188977	15.47	1785.43890268895	15.25	6.43208309998045	15.26	-223.622380359984	15.13	-234.483989913997	15.55	-237.791577484018	15.39	0.649047211027209	15.5300000000001	1014.96322242997	15.6899999999999	-3.9523443830376	15.63	-1.04109746405356	15.46	-0.524755019000622	15.5500000000002	4.32524675795776	15.3099999999999	2.97493525090431	15.6600000000001	7.82500984701073	15.72	-0.888496108018444	16.1099999999999	1.10047967098126	15.6000000000001	20.28057347502	15.6600000000001	0.965865134048727	15.8600000000001	14.9747423180315	15.6799999999998	0.830979231977835	15.8400000000001	41.4904819830326	16.1100000000001	0.789090783996471	15.6399999999999	14.3951693600002	15.7800000000002	1.89346090905929	16.3799999999997	15.4731382159525
15.43	-1312.78380867002	15.57	1805.78076821598	15.35	6.44439669702024	15.36	-225.474008021024	15.24	-236.95958443102	15.66	-239.795182131957	15.49	0.648280612040253	15.63	1032.833699452	15.79	-3.95688798107585	15.73	-1.03070053705778	15.5699999999999	-0.472447298079715	15.6600000000001	4.42193005994795	15.4200000000001	3.00731929291942	15.76	7.94461407201652	15.8300000000002	-0.833658458986974	16.22	1.12538675000451	15.7	20.4664308540714	15.76	1.01772806704048	15.96	15.0952864770488	15.79	0.810444564081081	15.9400000000001	41.7574045569609	16.21	0.771355990082157	15.7400000000002	14.5288222109912	15.8800000000001	1.88224081000499	16.48	15.5744326629019
15.53	-1340.41486518902	15.68	1826.01006398795	15.45	6.45865602007234	15.46	-227.293055922019	15.34	-239.404785274019	15.76	-241.779716203041	15.5999999999999	0.64827901303488	15.73	1050.47423945894	15.9	-3.96646277602031	15.84	-1.02019302801182	15.6700000000001	-0.414766574976966	15.76	4.51914734298953	15.52	3.03879463695012	15.8700000000001	8.05670086504051	15.9300000000001	-0.780458236022241	16.3199999999999	1.14188743100385	15.8	20.6499666330728	15.8600000000001	1.06818009305698	16.0599999999999	15.2135037000107	15.8899999999999	0.791607694054619	16.04	42.0151250930303	16.3400000000001	0.751606282051398	15.8400000000001	14.6684039730189	15.9900000000002	1.86673427606365	16.5799999999999	15.6766927439094
15.64	-1367.74944434501	15.78	1846.05300755698	15.55	6.47488815002362	15.56	-229.085382845028	15.44	-241.831152358031	15.86	-243.728103454032	15.6999999999999	0.647177302994351	15.84	1068.03092173493	16	-3.98186280108348	15.9400000000001	-1.00999027904436	15.77	-0.361166211973796	15.8600000000001	4.61360109602538	15.6199999999999	3.07330406189976	15.97	8.16127022494584	16.0300000000002	-0.729392283005836	16.4300000000001	1.1503775390338	15.9100000000001	20.8311808140706	15.96	1.1185762380137	16.2200000000003	15.3258584959985	15.9899999999998	0.776645259065845	16.2000000000003	42.2741111129881	16.46	0.729841661041064	15.9500000000003	14.8119124099821	16.1399999999999	1.85903695501111	16.6899999999996	15.7799184569285
15.74	-1395.10114223901	15.88	1865.62134113399	15.66	6.49012488406697	15.67	-230.815434224951	15.54	-244.227125769044	15.97	-245.610341862971	15.8	0.645961967052244	15.9400000000001	1085.56718386694	16.0999999999999	-4.003088056038	16.0400000000001	-1.00074743306777	15.8799999999999	-0.30626492105057	15.96	4.69854387199575	15.72	3.10897117890363	16.0799999999999	8.25832215298306	16.2	-0.686996325043765	16.53	1.15134053896782	16.01	21.0022325700265	16.0699999999999	1.16480624706128	16.3299999999999	15.4334112360175	16.0899999999997	0.769297264014313	16.3499999999999	42.5345062110409	16.5599999999999	0.706062125004792	16.1100000000001	14.9614864790237	16.27	1.85354639404522	16.79	15.881823502923
15.84	-1422.46995886899	15.99	1884.60462584897	15.76	6.50808424597926	15.77	-232.469972331046	15.64	-246.556284109033	16.0699999999999	-247.417153189986	15.9	0.645546794999063	16.0400000000001	1103.15299509	16.2099999999999	-4.03087570202842	16.2	-0.991809347056005	15.98	-0.25709957901654	16.0700000000002	4.77854722998927	15.8199999999999	3.14692032793573	16.1800000000001	8.34331324904269	16.3000000000002	-0.653090035029891	16.6299999999999	1.14911847299481	16.1100000000001	21.16391049708	16.2	1.2047033150111	16.4299999999998	15.5348923610745	16.2399999999998	0.767990512031247	16.52	42.7934297159709	16.6599999999999	0.680149878007796	16.23	15.1137464389421	16.3699999999999	1.8502625940755	16.8899999999999	15.9810644169056
15.95	-1449.86126074002	16.09	1903.11330057193	15.86	6.52920072298002	15.87	-234.062234894054	15.74	-248.802236313054	16.21	-249.157815675062	16	0.645931787971676	16.2	1120.92077971693	16.3099999999999	-4.06455749907764	16.3000000000001	-0.981896150051398	16.0799999999999	-0.213670185985393	16.1900000000001	4.849039611031	15.9300000000001	3.18662223492083	16.3	8.41959713500273	16.4100000000001	-0.627673412054719	16.74	1.14401926600749	16.27	21.3194520611069	16.3299999999999	1.23955923197627	16.54	15.6280523619898	16.3600000000001	0.770696124050119	16.6500000000001	43.0508816290285	16.7600000000002	0.650794494049478	16.3299999999999	15.2674342770069	16.4700000000003	1.85263859805218	16.9899999999998	16.07764119899
16.09	-1477.57330190404	16.2	1921.15196352495	15.96	6.5487296660649	15.97	-235.622526657039	15.85	-250.97887002903	16.3199999999999	-250.834292697959	16.16	0.649991541990858	16.3000000000001	1138.73811343399	16.42	-4.10413344604876	16.4000000000001	-0.972316742036128	16.1900000000001	-0.180922537083461	16.3000000000002	4.9138799879529	16.03	3.2280769019053	16.51	8.48955158699027	16.51	-0.606696879003721	16.8399999999999	1.13140378095977	16.3900000000001	21.4728833220761	16.4300000000001	1.26816516706185	16.6399999999999	15.7122042360243	16.46	0.777414100070928	16.7600000000002	43.3003557780012	16.8600000000001	0.617995974039331	16.4299999999998	15.424671615051	16.5700000000002	1.86150779609306	17.0999999999999	16.171553849972
16.2	-1505.35155703597	16.31	1938.922060658	16.07	6.5672837170041	16.14	-237.149609792027	15.95	-253.121034534047	16.42	-252.484274507992	16.27	0.654768384038107	16.4	1156.40569863399	16.52	-4.14885739110105	16.5	-0.961762223028018	16.3399999999999	-0.157526809061892	16.4100000000001	4.97206960699259	16.1399999999999	3.27126903198405	16.6200000000001	8.55671625095056	16.6100000000001	-0.592895431054785	16.9400000000001	1.12400962905213	16.49	21.6252162400679	16.53	1.29052112106365	16.7400000000002	15.7880349850075	16.5599999999999	0.788557872056117	16.8600000000001	43.542443951992	16.9700000000003	0.585690046023046	16.54	15.5818462850448	16.6799999999998	1.87687018899396	17.2599999999998	16.2634360918901
16.3	-1533.19602613499	16.41	1956.46811534198	16.17	6.58702207601891	16.25	-238.649577803017	16.11	-255.228729827991	16.52	-254.104957311029	16.37	0.666369082978235	16.51	1173.78038355298	16.62	-4.19831424107997	16.61	-0.952001941072922	16.4400000000001	-0.141264377020889	16.51	5.0247193649966	16.24	3.31951178191048	16.72	8.62269113702041	16.71	-0.58626906502468	17.1099999999999	1.12152805900223	16.6000000000001	21.7760440160646	16.6300000000001	1.30561939602103	16.8499999999999	15.8642677820353	16.6599999999999	0.805060500056243	16.9700000000003	43.7844571829373	17.0700000000002	0.552126082084214	16.6399999999999	15.7389582880114	16.7800000000002	1.89084334101608	17.4099999999999	16.3516885679655
16.4	-1560.95081397405	16.52	1973.73734919995	16.27	6.60794474401882	16.35	-240.116337184986	16.23	-257.31467738899	16.62	-255.697601471979	16.4699999999999	0.680413917962142	16.62	1191.00531995491	16.7199999999999	-4.25291908902636	16.71	-0.942607898082315	16.54	-0.12925986504797	16.6100000000001	5.07071836500472	16.3399999999999	3.3694919949312	16.8199999999999	8.68746464698233	16.8100000000002	-0.580553630015856	17.21	1.1244159720718	16.7	21.9253666480199	16.73	1.31640675999734	16.9500000000003	15.9409026269941	16.77	0.821701057020618	17.0900000000001	44.0200225269791	17.1700000000001	0.517304081995462	16.7400000000002	15.8935714939616	16.8800000000001	1.91076900000553	17.5099999999998	16.4363112809269
16.5	-1588.33067216005	16.62	1990.7297622309	16.38	6.62507615697905	16.46	-241.516415036017	16.34	-259.373255572996	16.73	-257.23152483306	16.5799999999999	0.696902888989825	16.72	1208.24037795296	16.8199999999999	-4.30634237000049	16.8100000000001	-0.933368550022351	16.6499999999999	-0.124313831065592	16.71	5.11644122195776	16.4400000000001	3.41827326190014	16.9200000000001	8.75104837905383	16.9200000000001	-0.576829875058138	17.3199999999999	1.12739842700194	16.8	22.0678086200223	16.8399999999999	1.32502294297865	17.0500000000002	16.0217707660877	16.8699999999999	0.837105616028566	17.2000000000003	44.2491399829805	17.2800000000002	0.481224045984163	16.8400000000001	16.0450975409958	16.9900000000002	1.93664716505282	17.6099999999997	16.5206330799492
16.61	-1615.62084908496	16.73	2007.04585181791	16.48	6.63973063399226	16.56	-242.849811354972	16.44	-261.368168297963	16.84	-258.69272141199	16.68	0.713320099976045	16.8200000000001	1225.4855575469	16.93	-4.36087077503089	16.9100000000001	-0.924283896097222	16.75	-0.120765144060897	16.8100000000002	5.15859042695865	16.55	3.46979836092487	17.03	8.81687287801469	17.0200000000002	-0.575097799014657	17.4200000000001	1.13047542299682	16.9000000000001	22.2075330780172	16.9400000000001	1.33146794200911	17.2200000000003	16.1078265880406	16.9699999999998	0.85526112604839	17.3600000000001	44.4718095519647	17.3899999999999	0.445702631054701	16.9400000000001	16.1884107840251	17.1399999999999	1.96847783706744	17.7199999999998	16.6040644719487
16.76	-1642.86429192202	16.83	2022.75940040693	16.58	6.65095870999721	16.66	-244.110667361042	16.54	-263.287855648969	16.9399999999999	-260.095197190026	16.78	0.729969752001125	16.9300000000001	1242.86518403892	17.03	-4.41650430502705	17.0200000000001	-0.916630232040916	16.8599999999999	-0.118613803010703	16.9100000000001	5.20046348799497	16.6499999999999	3.52012451298833	17.1300000000001	8.88493814295543	17.1200000000001	-0.576077405071374	17.52	1.13276766899162	17.01	22.3445400250739	17.05	1.3353475050053	17.3200000000002	16.2026055810429	17.0699999999997	0.876167586056908	17.5700000000002	44.6880312330222	17.4900000000002	0.411031244993865	17.04	16.3236599360062	17.2600000000002	1.99869015602872	17.8199999999997	16.6866054569255
16.86	-1670.30997702204	16.94	2038.1521260299	16.69	6.66172858507252	16.76	-245.338459635946	16.64	-265.143877540027	17.05	-261.47223825501	16.88	0.746547643984741	17.0300000000001	1260.19149453896	17.18	-4.47076407010627	17.12	-0.909752416077936	16.96	-0.11510451201957	17.02	5.24568957496285	16.75	3.57112810695526	17.26	8.95476588596011	17.2800000000002	-0.571422901998631	17.6299999999999	1.1392918410138	17.1100000000001	22.4790608471039	17.21	1.34116613799051	17.4299999999998	16.3048381900808	17.1799999999998	0.897658188023343	17.7400000000002	44.9023949649927	17.5999999999999	0.377209888029029	17.1599999999999	16.4498038609509	17.3600000000001	2.02836178709731	17.9199999999996	16.7686793409985
16.96	-1697.74871314496	17.04	2053.22402868592	16.79	6.66832223805613	16.86	-246.528626838995	16.75	-266.972655369045	17.21	-262.828031921003	16.99	0.755311310967954	17.2	1277.33370361898	17.29	-4.52290786404319	17.24	-0.904305590097465	17.0599999999999	-0.11197302205801	17.1200000000001	5.29177341695686	16.8499999999999	3.62176166891004	17.3800000000001	9.02729020697279	17.3900000000001	-0.563124682003036	17.73	1.14068922096067	17.27	22.6076070171075	17.3199999999999	1.3452077889724	17.5300000000002	16.4156379090628	17.2799999999997	0.91707346905423	17.8699999999999	45.1141174349914	17.7000000000003	0.34398245304601	17.29	16.5691244819755	17.46	2.05749272902267	18.0299999999997	16.8534925819586
17.1	-1725.00862341099	17.17	2068.00860409294	16.89	6.67030518002321	16.97	-247.683694449961	16.85	-268.774986707058	17.3099999999999	-264.158390873035	17.0899999999999	0.756260753973947	17.3100000000001	1294.159386964	17.39	-4.57360897303261	17.34	-0.899495447015397	17.1700000000001	-0.109050430069146	17.29	5.33488899498025	16.96	3.67139433694774	17.48	9.10324507299265	17.49	-0.551182747017265	17.8399999999999	1.13695980905959	17.3700000000001	22.7336670631075	17.4200000000001	1.3461806710211	17.6300000000001	16.534735953087	17.3800000000001	0.939101770995876	18	45.3185718259874	17.8099999999999	0.314613518980877	17.3899999999999	16.6828798089682	17.5700000000002	2.08518366400767	18.1299999999997	16.9410451809426
17.21	-1751.79145376899	17.27	2082.46775831196	16.99	6.66767741199692	17.07	-248.801136988959	16.95	-270.559806760957	17.42	-265.461351733961	17.25	0.746521374026088	17.4100000000001	1310.80096888695	17.5	-4.6228673980977	17.4400000000001	-0.895321986035924	17.27	-0.101390941040336	17.4000000000001	5.37886232802975	17.0599999999999	3.72065697195012	17.5899999999999	9.18026430395003	17.5900000000001	-0.53901155706626	17.9400000000001	1.13103207104359	17.48	22.857240985104	17.52	1.34590691004632	17.73	16.6621323210165	17.4899999999998	0.962464074063973	18.1199999999999	45.5216725190439	17.9099999999999	0.289103085037823	17.4900000000002	16.7889482210057	17.6700000000001	2.10969818704143	18.2599999999998	17.0313371369275
17.31	-1778.35172954406	17.38	2096.2790719459	17.16	6.66180987400367	17.24	-249.859518473954	17.11	-272.318180324987	17.52	-266.708584620005	17.36	0.728967768964139	17.51	1327.43445881999	17.5999999999999	-4.6694761880417	17.5400000000001	-0.893860768087507	17.3699999999999	-0.0903243790162378	17.51	5.42345493295215	17.21	3.76507136297732	17.7	9.26071408002827	17.6900000000001	-0.525604741028474	18.0999999999999	1.12431883405861	17.5800000000002	22.9768473410559	17.6300000000001	1.34438650604807	17.8400000000001	16.7988189519974	17.5899999999997	0.987064584023756	18.2200000000003	45.7234195159799	18.0100000000002	0.26755750400298	17.5900000000001	16.8894513390114	17.77	2.13103630005662	18.3799999999997	17.1189198028969
17.41	-1804.68945073596	17.48	2109.39802162193	17.26	6.6514187140001	17.34	-250.852745401971	17.21	-274.019392713058	17.62	-267.902893324958	17.4599999999999	0.704700277992742	17.62	1344.17608428794	17.6999999999999	-4.71160396909909	17.6500000000001	-0.893036233037492	17.48	-0.07806936707766	17.6100000000001	5.46755591096826	17.3099999999999	3.80132435191172	17.8	9.34392591204869	17.7900000000002	-0.510962296971229	18.21	1.11712884904591	17.6800000000001	23.0928929320271	17.73	1.34232007201263	17.9400000000001	16.9350807360615	17.6900000000001	1.01197024207522	18.3899999999999	45.9215625060097	18.1100000000001	0.252174207048483	17.6900000000001	16.9859117020223	17.8800000000001	2.15142969500448	18.4899999999998	17.2027149279756
17.51	-1830.89508015996	17.59	2121.86913071298	17.36	6.6382684110522	17.44	-251.786911277009	17.32	-275.650722444993	17.73	-269.044277849048	17.5599999999999	0.673128355060726	17.72	1360.90961776495	17.8	-4.74883564709216	17.75	-0.894783208082117	17.5799999999999	-0.0646259070435917	17.71	5.51227616097094	17.4099999999999	3.8327290989173	17.9000000000001	9.42989979898812	17.9000000000001	-0.498524618024021	18.3099999999999	1.10610652700416	17.78	23.2053777580177	17.8299999999999	1.33417222002663	18.04	17.070917672072	17.7999999999997	1.03718104901418	18.5100000000002	46.1124571260143	18.21	0.243808560981051	17.8000000000002	17.0762061269443	17.98	2.17061382102202	18.5899999999997	17.2827225119363
17.61	-1857.16707010499	17.69	2133.69394458698	17.47	6.62733452804787	17.55	-252.693841998052	17.42	-277.217791167004	17.83	-270.160613252983	17.66	0.634842547015069	17.8200000000001	1377.568726704	17.9	-4.78199123904233	17.85	-0.899313238051036	17.6800000000001	-0.0459948860225268	17.8100000000002	5.55326390201571	17.51	3.85859286291179	18	9.51331679402756	18	-0.492831291012408	18.4100000000001	1.09942549897823	17.8900000000001	23.3180182250408	17.9300000000001	1.32283865298177	18.1399999999999	17.2072841489808	17.9000000000001	1.0603928370756	18.6399999999999	46.2970429380221	18.3499999999999	0.241605198993966	17.9000000000001	17.1603346129814	18.1300000000001	2.18716222502735	18.6899999999996	17.3633528319215
17.71	-1883.33523757296	17.79	2145.19818341398	17.57	6.61730274600814	17.65	-253.57405059799	17.52	-278.754942774981	17.9399999999999	-271.255644129951	17.77	0.598032636048629	17.9200000000001	1394.01657718292	18.01	-4.81124149405332	17.95	-0.906626321011572	17.79	-0.0205100260473046	17.9100000000001	5.59272557404711	17.6099999999999	3.87836056393098	18.1200000000001	9.59606530102519	18.1100000000001	-0.491071351007122	18.52	1.09708576201228	17.99	23.4323631400457	18.04	1.31088261196055	18.25	17.3395200630466	18.0099999999998	1.08571043006123	18.75	46.4794629269818	18.4500000000003	0.242909713051631	18.0100000000002	17.2440531739539	18.25	2.2010749059973	18.79	17.437456252992
17.82	-1909.17051620204	17.9	2156.40495887692	17.67	6.60912252999424	17.75	-254.428661163047	17.63	-280.258066081046	18.04	-272.325625886992	17.88	0.562394420967394	18.0300000000001	1410.12884390091	18.18	-4.83749890599938	18.0600000000001	-0.916119734029053	17.8899999999999	0.00901690600585425	18.02	5.63340938902002	17.71	3.89046901193524	18.25	9.67814531895783	18.21	-0.490796170993235	18.6199999999999	1.09908731803898	18.0900000000001	23.546529765099	18.21	1.29869835200225	18.3800000000001	17.4654310980031	18.1100000000001	1.10872015102359	18.8499999999999	46.6597170940304	18.5500000000002	0.247430695026196	18.1100000000001	17.327171090983	18.3600000000001	2.214542774027	18.8899999999999	17.5050327749204
17.92	-1934.42392964198	18	2167.29086031091	17.78	6.60279388000617	17.86	-255.256549606997	17.73	-281.735753034013	18.21	-273.367274457996	17.98	0.528232103988557	18.1800000000001	1426.02985215899	18.3	-4.86232986906998	18.2	-0.92800819106742	17.99	0.0398306119677727	18.1200000000001	5.67256713395636	17.8199999999999	3.89648139798737	18.3499999999999	9.76003513494561	18.3300000000002	-0.49270990803052	18.72	1.0997589059798	18.2	23.6598929790262	18.3299999999999	1.28362020598161	18.4900000000002	17.5837105620076	18.25	1.1304356880828	18.9500000000003	46.8330719089636	18.6599999999999	0.25516814605453	18.23	17.410729499943	18.46	2.22251957404751	19	17.5654535169087
18.02	-1959.30466913399	18.1	2177.57496471199	17.88	6.60147965697888	17.96	-256.041314592039	17.83	-283.179411685978	18.3099999999999	-274.355640406043	18.0799999999999	0.502374360053182	18.2900000000001	1441.89510477895	18.4	-4.88640766900517	18.3000000000001	-0.942076978049045	18.0899999999999	0.0736668439458299	18.3000000000002	5.71253347402489	17.9200000000001	3.90231100993788	18.45	9.84125646198208	18.4300000000001	-0.494822165023834	18.8199999999999	1.1041172010664	18.3100000000002	23.7726615870315	18.4300000000001	1.26936422702784	18.5900000000001	17.6958212090312	18.3699999999999	1.15365587703309	19.0799999999999	47.0018756069521	18.7600000000002	0.266122064999763	18.3400000000001	17.4915443659529	18.5599999999999	2.22500530799152	19.0999999999999	17.6191417839391
18.19	-1983.984611555	18.28	2187.22377636198	17.98	6.60459080199871	18.07	-256.780430637036	17.93	-284.564912934002	18.42	-275.294911044966	18.25	0.492991521014119	18.39	1457.83485376489	18.51	-4.91122447010639	18.4000000000001	-0.958741505087346	18.26	0.110356698996839	18.4000000000001	5.75713442594861	18.02	3.90858871094224	18.5599999999999	9.91880529704758	18.5300000000002	-0.497132942996359	18.9300000000001	1.11216220102506	18.4100000000001	23.8813470600689	18.54	1.26085528097519	18.7000000000003	17.8020318260224	18.4699999999998	1.175721254981	19.2000000000003	47.1694693150084	18.8600000000001	0.27650161098336	18.4400000000001	17.5696156879894	18.6700000000001	2.22025955508798	19.2599999999998	17.6697767709584
18.29	-2008.46375690605	18.38	2196.27079097995	18.08	6.6106683190128	18.24	-257.476423223011	18.04	-285.883321571987	18.52	-276.185086373971	18.3499999999999	0.494899149998673	18.5	1473.73884711294	18.61	-4.93678027203259	18.51	-0.977607733034347	18.3599999999999	0.14990017598393	18.51	5.80254397095814	18.1299999999999	3.91468363795866	18.6600000000001	9.99268164002842	18.6300000000001	-0.497517087978849	19.03	1.12560457500877	18.52	23.9859493980248	18.6400000000001	1.25263816403276	18.8000000000002	17.9023424110483	18.5699999999997	1.19791084102872	19.3600000000001	47.3369937229791	18.96	0.287258125013068	18.54	17.648662687975	18.77	2.21265845709695	19.3999999999996	17.713715738978
18.4	-2032.89930616597	18.49	2205.03842796199	18.19	6.61834126606209	18.35	-258.151966160995	18.14	-287.143572806031	18.62	-277.054878000968	18.4599999999999	0.508097247006845	18.6	1489.55072392994	18.7099999999999	-4.96307507501115	18.61	-0.996600101075273	18.46	0.189334478932324	18.6100000000001	5.84999934801544	18.23	3.92508929996893	18.76	10.0651470210096	18.74	-0.497935605039856	19.1500000000001	1.13786218696532	18.6200000000001	24.0869380830873	18.74	1.24471287597316	18.9000000000001	17.9924153430875	18.6700000000001	1.22125348798363	19.4900000000002	47.5044488309777	19.0599999999999	0.29794188105825	18.6399999999999	17.7286853670466	18.8699999999999	2.20220201504162	19.5099999999998	17.7584507189295
18.5	-2057.15338939297	18.59	2213.53708576589	18.29	6.62889349496254	18.45	-258.802316118022	18.25	-288.376381321996	18.72	-277.907717249036	18.5599999999999	0.533471633957561	18.7	1505.15425668993	18.8099999999999	-4.99050129803891	18.71	-1.01779417104808	18.5699999999999	0.227568506943499	18.71	5.90182678001838	18.3299999999999	3.93788748692714	18.8700000000001	10.1346083999942	18.8400000000001	-0.496427488997142	19.25	1.14946521296133	18.72	24.1861594890906	18.8399999999999	1.2394964979876	19	18.0729907760906	18.7799999999997	1.24475615302799	19.6399999999999	47.6718346379812	19.1700000000001	0.306355447037276	18.75	17.8085838369952	18.9700000000003	2.18889022903568	19.6099999999997	17.8066593189214
18.6	-2080.94056256107	18.7	2221.75521801398	18.39	6.64056052903561	18.55	-259.429557600015	18.35	-289.584792471032	18.83	-278.740172796006	18.66	0.571612854059822	18.8000000000001	1520.52445014999	18.91	-5.02090874999794	18.8100000000001	-1.03898098507216	18.6700000000001	0.268492549025723	18.8100000000002	5.95721470199351	18.4300000000001	3.95602122694072	18.97	10.2010657750498	18.95	-0.493592349016581	19.3599999999999	1.16376924097494	18.8200000000002	24.2828799250674	18.95	1.24410831995192	19.0999999999999	18.1462630230271	18.8800000000001	1.26941188000274	19.8099999999999	47.8428422439947	19.27	0.311643457052924	18.8499999999999	17.8900586299733	19.1300000000001	2.16918191199511	19.71	17.8583415359981
18.7	-2104.06237337997	18.8	2229.69127933891	18.5	6.65009486999679	18.66	-260.033690607997	18.46	-290.769319066953	18.93	-279.555051738953	18.77	0.621930365014123	18.9100000000001	1535.66130431	19.02	-5.05347741102469	18.9200000000001	-1.06016054610336	18.77	0.30810749194643	18.9200000000001	6.016163114964	18.53	3.97311454696592	19.0699999999999	10.2698380950415	19.0500000000002	-0.484890594066201	19.46	1.17637608798304	18.9300000000001	24.3796059560282	19.05	1.25565263601857	19.2400000000002	18.2145901020476	18.9899999999998	1.29326263402163	19.9099999999999	48.0174402299554	19.3699999999999	0.314661278025596	18.9500000000003	17.9731097449576	19.25	2.14828575906267	19.8199999999997	17.9090870959726
18.81	-2126.68900484903	18.9	2237.12620808692	18.6	6.65553242902206	18.76	-260.593787112043	18.56	-291.907817196034	19.03	-280.330686669004	18.87	0.678946978041495	19.01	1550.74585771195	19.17	-5.0844634670284	19.0200000000001	-1.08245829903808	18.8699999999999	0.344747057965833	19.02	6.07458282797779	18.6399999999999	3.98972252799012	19.1700000000001	10.3351381160337	19.1800000000001	-0.474861815973782	19.5599999999999	1.18377783996948	19.03	24.4747887720678	19.2	1.27156620601454	19.3600000000001	18.2815140270804	19.0899999999997	1.31211099005668	20.02	48.1907409689484	19.4900000000002	0.314884631052337	19.1100000000001	18.0579565929975	19.3499999999999	2.12620177205736	19.9199999999996	17.9583164319865
18.91	-2149.04952333006	19	2244.03689257497	18.71	6.65883729504912	18.86	-261.108723025018	18.66	-293.004398045014	19.13	-281.070822177981	18.9699999999999	0.735368187065433	19.11	1565.87267603993	19.28	-5.11295442299797	19.12	-1.1036598850751	18.97	0.381223014983334	19.1200000000001	6.12972563101266	18.74	4.00740835993929	19.28	10.3934753140038	19.2900000000002	-0.463506012010839	19.6700000000001	1.18597449602476	19.1400000000001	24.5703111120292	19.3099999999999	1.29165064197423	19.46	18.3470347980119	19.25	1.33037062698804	20.1399999999999	48.3627444609738	19.5900000000001	0.312313514996276	19.23	18.1446411810384	19.46	2.10262137807149	20.02	18.0052869739029
19.01	-2171.14392882206	19.17	2250.44644448599	18.81	6.66011664100097	18.97	-261.579622434965	18.76	-294.050469667013	19.3	-281.775458265997	19.0799999999999	0.793225058032476	19.22	1580.94719360997	19.38	-5.1398627740582	19.25	-1.12176082609494	19.0799999999999	0.412989838991962	19.29	6.18433973397714	18.8399999999999	4.02460885197797	19.49	10.4487427480535	19.3900000000001	-0.450025210056992	19.77	1.18362064097255	19.27	24.6661729770494	19.4200000000001	1.31837574303972	19.5700000000002	18.4124591070258	19.3800000000001	1.34702785601348	20.2800000000002	48.533450706941	19.7000000000003	0.306878543028688	19.3299999999999	18.2300852389972	19.5599999999999	2.08070849407704	20.1199999999999	18.0527877449777
19.11	-2193.09496827407	19.27	2256.63761050998	18.91	6.65620760503316	19.07	-262.027448020945	18.87	-295.054624009026	19.41	-282.468101175027	19.25	0.852517590033131	19.33	1595.92469303095	19.48	-5.1669382480668	19.38	-1.13697583503836	19.1800000000001	0.437721210005293	19.3900000000001	6.23858574499536	18.9400000000001	4.03978252893467	19.5899999999999	10.4947858289961	19.49	-0.430204587019034	19.8799999999999	1.17770040901632	19.3800000000001	24.762933605075	19.52	1.35174151000683	19.6700000000001	18.4774756130537	19.48	1.35886353200476	20.4400000000001	48.7042733329872	19.8000000000002	0.301064721043076	19.4400000000001	18.316144263963	19.6599999999999	2.06046311905084	20.25	18.0982352989076
19.21	-2214.79935495302	19.38	2262.61826349094	19.01	6.64769924696884	19.24	-262.45803268796	18.97	-296.040192600003	19.51	-283.147076828982	19.3499999999999	0.899036412988607	19.4300000000001	1610.69492229797	19.5899999999999	-5.19150660704781	19.48	-1.14930491304222	19.28	0.457743446986569	19.49	6.29426359796526	19.05	4.05292938899038	19.6900000000001	10.5368700909594	19.5900000000001	-0.408258965080677	19.98	1.1672296669758	19.49	24.8596258101088	19.6200000000001	1.38666574105173	19.77	18.5423801910929	19.5799999999999	1.36895742707566	20.5700000000002	48.8782815569948	19.9000000000001	0.296708735049833	19.54	18.4031056569438	19.77	2.0436256739913	20.3799999999997	18.1379504409733
19.32	-2235.947176232	19.48	2268.38053058498	19.16	6.63605056399774	19.34	-262.86702149298	19.11	-297.009355935984	19.62	-283.812385227975	19.4599999999999	0.937965963998977	19.5300000000001	1625.22700616898	19.6899999999999	-5.21407663609352	19.59	-1.15968207808237	19.3899999999999	0.471902936965307	19.6000000000001	6.35054304200366	19.21	4.06286120994537	19.8	10.5727340029489	19.6900000000001	-0.384685327048828	20.1099999999999	1.15008715499698	19.5900000000001	24.9572167790575	19.73	1.4242615029616	19.8699999999999	18.6081681910082	19.6900000000001	1.38070333002815	20.6700000000001	49.0557072779438	20	0.29285924404121	19.6399999999999	18.4872501979498	19.8699999999999	2.02915407703586	20.4899999999998	18.1755759089128
19.42	-2256.38123113504	19.58	2273.92441179097	19.26	6.62126155498299	19.44	-263.254414434982	19.23	-297.968736809025	19.72	-284.448871774998	19.5599999999999	0.969306241017875	19.63	1639.52094464196	19.79	-5.2346483380461	19.6900000000001	-1.1641397790072	19.49	0.483162476939469	19.7	6.40742407802009	19.3399999999999	4.07076621490887	19.9000000000001	10.6046390969823	19.7900000000002	-0.357522667059129	20.22	1.13375565706519	19.6900000000001	25.0539263070095	19.8499999999999	1.464528796987	19.98	18.676524392049	19.7999999999997	1.39131379603441	20.77	49.2351779080309	20.1100000000001	0.289965975980522	19.75	18.5634733339839	19.9700000000003	2.01418498306793	20.5899999999997	18.2074689658975
19.52	-2276.23938960198	19.68	2279.07867013789	19.37	6.60299037099321	19.55	-263.613900522046	19.33	-298.911712426047	19.83	-285.053105147995	19.66	0.989344037066076	19.74	1653.61851280693	19.9	-5.25648241705312	19.7900000000001	-1.16664556605883	19.5899999999999	0.492613167011768	19.8100000000002	6.45963566398677	19.4400000000001	4.07786379696518	20	10.6405325890364	19.9000000000001	-0.328731990066444	20.3199999999999	1.11770499802333	19.8	25.147908020017	19.96	1.50485229505648	20.0799999999999	18.7461718170425	19.9000000000001	1.40178186904905	20.8899999999999	49.4166934460054	20.21	0.29029400309355	19.8499999999999	18.6313524119441	20.1300000000001	2.00082733806539	20.6899999999996	18.2363680519302
19.62	-2295.80709565903	19.79	2283.85485200192	19.47	6.58200473401394	19.65	-263.943395249044	19.44	-299.813652948956	19.93	-285.628516667998	19.76	1.00003873501464	19.84	1667.74538003892	20	-5.27772906605151	19.8900000000001	-1.16790156607749	19.7	0.496364718969744	19.9100000000001	6.5079893629445	19.54	4.08121092891633	20.1100000000001	10.6804144819534	20	-0.297957549037164	20.4300000000001	1.10193517798507	19.9000000000001	25.2398956080242	20.0599999999999	1.54120665899882	20.2200000000003	18.817110468035	20	1.41111450500375	21.02	49.6002538940274	20.3600000000001	0.295341459036536	19.96	18.6913100850461	20.27	1.98908692902933	20.7999999999997	18.261961151893
19.72	-2315.08434930697	19.89	2288.25295738193	19.57	6.55878592203862	19.75	-264.242898614043	19.54	-300.674045562005	20.03	-286.176380720008	19.86	1.00271680605601	19.9400000000001	1681.81709973089	20.0999999999999	-5.29838828504126	20	-1.16866278904126	19.8	0.494417132017588	20.01	6.55248517603013	19.6399999999999	4.08718358289661	20.26	10.7266016379981	20.1000000000001	-0.267419094029719	20.53	1.09398635697744	20	25.3273825080669	20.2	1.57359188904138	20.3200000000002	18.8869823269897	20.1100000000001	1.42126973901213	21.1500000000001	49.784951109018	20.4700000000003	0.303610211062733	20.1100000000001	18.7455822999709	20.3699999999999	1.97518151401255	20.8999999999996	18.2808063578932
19.83	-2334.17144899101	20	2292.49141771493	19.68	6.53529802605135	19.85	-264.532355001052	19.64	-301.515034180056	20.14	-286.717690383966	19.9699999999999	0.997378249962821	20.0500000000001	1695.78946726392	20.2199999999999	-5.32140985603746	20.1	-1.16780378709791	19.8999999999999	0.491332181923099	20.1100000000001	6.59300079303193	19.74	4.0957817599292	20.3600000000001	10.7772454889528	20.21	-0.236619782072012	20.6299999999999	1.09086888403453	20.1000000000001	25.412184409106	20.3299999999999	1.6020079849568	20.4299999999998	18.957599480018	20.2399999999998	1.42985468107781	21.29	49.9635052390204	20.5700000000002	0.314949268044984	20.23	18.7959098750525	20.4700000000003	1.95911109199187	21	18.3013354209152
19.93	-2352.99002379702	20.1	2296.5770717409	19.78	6.50957695506804	19.96	-264.807842392997	19.75	-302.336980101018	20.3	-287.249375398005	20.0699999999999	0.993182685988359	20.1900000000001	1709.42183766897	20.3199999999999	-5.34844598007567	20.21	-1.16645000809967	20.01	0.483037794992924	20.28	6.63265449304618	19.8499999999999	4.1097452149188	20.47	10.835836559977	20.3100000000002	-0.206056457045634	20.73	1.09258276006585	20.21	25.4985098110865	20.4300000000001	1.62529831095526	20.5300000000002	19.0251541480393	20.3600000000001	1.43904596802713	21.46	50.136406880938	20.6700000000001	0.32935862998329	20.3299999999999	18.8402905749854	20.5799999999999	1.94118423598866	21.0999999999999	18.324290909959
20.03	-2371.22647762396	20.27	2300.50308071998	19.88	6.48151553900789	20.06	-265.073282807975	19.85	-303.139883325002	20.4	-287.771435760988	20.18	0.988099046026036	20.3200000000001	1722.80877663093	20.42	-5.37949665510951	20.36	-1.16748849200121	20.1099999999999	0.46869820801021	20.3800000000001	6.66832799799977	19.95	4.12742112098385	20.5699999999999	10.900743322054	20.4100000000001	-0.177813330992649	20.8399999999999	1.09864451906105	20.3100000000002	25.5821502140634	20.54	1.64465515297252	20.6300000000001	19.0886509800521	20.46	1.44884359804109	21.5799999999999	50.3036560349983	20.7800000000002	0.346907685070619	20.4400000000001	18.8818026689432	20.6799999999998	1.92780806901283	21.2399999999998	18.3470893799722
20.2	-2388.75806352303	20.37	2304.26762096499	19.98	6.44998259497243	20.23	-265.328676244053	19.95	-303.926247268009	20.5	-288.281127356981	20.29	0.982127332008531	20.4200000000001	1735.95028414991	20.52	-5.41281215510026	20.46	-1.17257800604875	20.26	0.450639738915015	20.49	6.70002130596004	20.05	4.14713796794786	20.6700000000001	10.9735973029501	20.5200000000002	-0.156285556045077	21.1099999999999	1.1099345169896	20.4200000000001	25.6658261030225	20.6400000000001	1.66007851203176	20.7400000000002	19.1503394850088	20.5699999999997	1.46388099699379	21.6900000000001	50.4651548189941	20.8800000000001	0.365111427981901	20.54	18.9228725170096	20.7800000000002	1.92034844008049	21.3599999999997	18.3700279749246
20.3	-2405.68806822898	20.47	2307.75238075898	20.09	6.41911012996843	20.33	-265.554952070033	20.11	-304.693568513017	20.61	-288.770846017997	20.39	0.981306582048092	20.52	1748.88006944195	20.63	-5.44956950807318	20.5700000000001	-1.18005978208657	20.3599999999999	0.426536069994654	20.5900000000001	6.73050604495984	20.22	4.16836726594738	20.78	11.0503109169713	20.6200000000001	-0.137258307063348	21.21	1.11444175297493	20.53	25.7472672000176	20.74	1.67164276297171	20.8400000000001	19.2076742799827	20.6700000000001	1.48107839106615	21.79	50.619119708017	20.98	0.384423130071809	20.6399999999999	18.9632127160166	20.8800000000001	1.91707263707031	21.46	18.3931066949299
20.4	-2422.32640436703	20.58	2310.96523294696	20.26	6.38476613596595	20.44	-265.75646522997	20.22	-305.425778919016	20.71	-289.240591746989	20.5	0.983428953986731	20.63	1761.81890882594	20.73	-5.48925992700333	20.6700000000001	-1.18939384503847	20.46	0.397540815015418	20.6900000000001	6.76061246394966	20.3199999999999	4.19229723900116	20.8800000000001	11.12877083699	20.72	-0.120631135018812	21.3199999999999	1.11268657997243	20.6300000000001	25.8255063170054	20.8499999999999	1.68324266405762	20.9400000000001	19.2606553650876	20.7799999999997	1.49704199304779	21.8899999999999	50.7641781130133	21.0799999999999	0.402551338083867	20.7400000000002	19.0028232669874	20.98	1.91901503308145	21.5699999999997	18.4197293609714
20.5	-2438.67307193602	20.68	2313.90617753095	20.36	6.34633797301376	20.54	-265.933215722043	20.32	-306.116255689972	20.8099999999999	-289.702333619971	20.5999999999999	0.988411370030917	20.73	1774.68715323096	20.8299999999999	-5.5318834110949	20.7700000000001	-1.20585664205919	20.5599999999999	0.363653971930944	20.8000000000002	6.79034056201999	20.4300000000001	4.21773966490946	20.98	11.2073886519966	20.8200000000002	-0.107521899053609	21.4200000000001	1.10581486296724	20.73	25.9023236610574	20.95	1.69487821597158	21.04	19.3092612910277	20.8800000000001	1.51455924606125	22.0300000000002	50.8993595479978	21.1900000000001	0.421787506070359	20.8499999999999	19.0449965770085	21.1399999999999	1.9290389740263	21.6699999999996	18.4471876879115
20.61	-2454.80377842398	20.78	2316.74447321495	20.47	6.30416748697371	20.65	-266.095479482942	20.42	-306.77162162101	20.92	-290.154904738984	20.7099999999999	0.996253831999638	20.83	1787.44302756991	20.93	-5.57518484606589	20.87	-1.22548062404348	20.6700000000001	0.32785872497243	20.9000000000001	6.82164166596522	20.53	4.24539335790541	21.0799999999999	11.2798055549774	20.9300000000001	-0.0994297499801178	21.52	1.09382660195934	20.8300000000002	25.9799048241121	21.05	1.70674766297907	21.1500000000001	19.3528265040186	20.98	1.53885107602036	22.2000000000003	51.0309902230119	21.3499999999999	0.441617188016608	20.9500000000003	19.0921687759555	21.2800000000002	1.94503551199432	21.77	18.472743235975
20.71	-2470.65309141806	20.89	2319.47186499497	20.57	6.25748695904349	20.75	-266.24490351503	20.53	-307.413461198962	21.02	-290.599565469051	20.8099999999999	1.00937667605194	20.9400000000001	1799.85893347191	21.04	-5.62303635808803	20.97	-1.24826579201454	20.77	0.290229890993032	21.01	6.85249293894685	20.6299999999999	4.27645040497282	21.25	11.3460215469559	21.0300000000002	-0.0948555369859605	21.6299999999999	1.07022423105718	20.9300000000001	26.0557457720552	21.21	1.71834567595397	21.3200000000002	19.393303378024	21.0799999999999	1.5646965570113	22.3800000000001	51.1527439280144	21.4700000000003	0.460542250038998	21.1100000000001	19.1419037339529	21.3800000000001	1.96346285201798	21.8799999999997	18.4967080199385
20.81	-2486.22101091905	20.99	2322.08835286895	20.67	6.20906260701304	20.85	-266.379840815034	20.63	-308.049482125966	21.12	-291.035041424038	20.91	1.02645343497443	21.0400000000001	1812.0193175439	21.17	-5.67156581905692	21.08	-1.26806886805753	20.8699999999999	0.253568027005713	21.1100000000001	6.88491721700757	20.74	4.30728165792971	21.3600000000001	11.4037197630523	21.2	-0.090498759050206	21.73	1.04352537505292	21.04	26.132350539001	21.3199999999999	1.73249666295305	21.4299999999998	19.4306919140672	21.25	1.59277082298104	22.52	51.2646206640284	21.5700000000002	0.480060826021145	21.2200000000003	19.1919655029551	21.4900000000002	1.98432099307411	21.98	18.5225239489455
20.91	-2501.12199008606	21.1	2324.5945670559	20.77	6.15889442997286	20.96	-266.500761998032	20.73	-308.677732214051	21.23	-291.458262342985	21.02	1.04748410706179	21.1900000000001	1823.92417978599	21.27	-5.71910982500867	21.21	-1.28530519305059	20.98	0.213311357924795	21.21	6.92091955897922	20.8399999999999	4.33788711791294	21.46	11.4552054690193	21.3000000000002	-0.0868562590312649	21.8299999999999	1.01373003496974	21.1400000000001	26.2037402870874	21.4300000000001	1.74920062295314	21.5300000000002	19.4620025550876	21.3899999999999	1.62157241300065	22.6300000000001	51.3746449239534	21.6700000000001	0.50178330207018	21.3200000000002	19.2397634870076	21.5900000000001	2.00938219302316	22.0799999999999	18.5500779649601
21.02	-2515.43439983504	21.2	2326.90988636898	20.88	6.10857993206082	21.06	-266.611589079048	20.83	-309.29785016906	21.33	-291.858292505026	21.15	1.07060358106992	21.3200000000001	1835.81829626291	21.38	-5.76401617502142	21.3200000000001	-1.29955942702509	21.0799999999999	0.173531958921558	21.3100000000002	6.95408417698218	20.95	4.36946980698849	21.5699999999999	11.4975325780051	21.4000000000001	-0.0834311949802213	21.9400000000001	0.980838210011825	21.27	26.2657065190979	21.53	1.76570232804352	21.6399999999999	19.4945785669915	21.4899999999998	1.64892469103961	22.7400000000002	51.4811172729424	21.7800000000002	0.521954944019853	21.4200000000001	19.2872999200517	21.6900000000001	2.03975969702697	22.2399999999998	18.5806268578972
21.12	-2529.471836266	21.3	2329.04114954692	20.98	6.0573692910566	21.18	-266.702541259974	20.93	-309.898276073	21.4399999999999	-292.235131910957	21.25	1.10067702803462	21.4200000000001	1847.63822938692	21.48	-5.806284868072	21.4300000000001	-1.30973429304504	21.1800000000001	0.139611116992455	21.4100000000001	6.98752934999902	21.05	4.40368255294743	21.6700000000001	11.5307010900096	21.51	-0.0802235659875805	22.1199999999999	0.949675408037365	21.3700000000001	26.3224577311121	21.6300000000001	1.78472135598895	21.7400000000002	19.5284199500065	21.5899999999997	1.67482765698423	22.8499999999999	51.5813006329608	21.8800000000001	0.539521434006929	21.5300000000002	19.3345748019738	21.79	2.06762456400611	22.3799999999997	18.6136462289141
21.22	-2543.23429937801	21.4	2330.988356592	21.08	6.01011171397658	21.28	-266.773618541038	21.04	-310.476506509985	21.54	-292.591854641046	21.3499999999999	1.13679065600536	21.5300000000001	1859.38397915993	21.5799999999999	-5.84591590609307	21.5300000000001	-1.3135158840214	21.3599999999999	0.111333859990737	21.52	7.02125507700657	21.22	4.43887252890818	21.77	11.5539770380337	21.6100000000001	-0.0779405789899101	22.22	0.920532665986684	21.48	26.3739939250627	21.74	1.80908211302722	21.8499999999999	19.560007638006	21.6999999999998	1.69569878107723	23.0100000000002	51.6777884910198	21.98	0.555537091031511	21.6300000000001	19.3824345609528	21.9000000000001	2.09161094505816	22.48	18.6519467779362
21.33	-2556.77651610301	21.51	2332.86580754498	21.19	5.96267519404137	21.38	-266.837641606003	21.14	-311.035044898063	21.65	-292.939702316971	21.4599999999999	1.17894446702849	21.63	1871.02183636296	21.68	-5.88188461301797	21.6400000000001	-1.31256296504034	21.46	0.0850842159252352	21.6200000000001	7.05205896895222	21.3199999999999	4.47257257690126	21.8800000000001	11.5721819749979	21.72	-0.0759027690264702	22.3199999999999	0.893409983063975	21.5800000000002	26.4237221390431	21.8399999999999	1.83604315202501	21.9500000000003	19.5915911410793	21.7999999999997	1.71356694102087	23.1199999999999	51.7705808439359	22.0799999999999	0.568238218079387	21.7400000000002	19.4321372099466	22	2.11345155400977	22.5799999999999	18.6955285029171
21.44	-2570.05475771405	21.61	2334.66890418595	21.3	5.91919173598399	21.48	-266.893372624963	21.24	-311.583566307036	21.75	-293.276711557041	21.5599999999999	1.22934630303462	21.73	1882.33972761191	21.79	-5.91539794208984	21.74	-1.30687553610187	21.5599999999999	0.0644781570144914	21.72	7.07894227002726	21.4200000000001	4.50476739899841	21.98	11.5874292270064	21.8200000000002	-0.0747896010580007	22.4300000000001	0.876405833992067	21.6800000000001	26.4722475340022	21.9400000000001	1.86316088195326	22.0500000000002	19.6252649940334	21.9000000000001	1.72843213897522	23.25	51.8596776950062	22.1799999999998	0.57991626704279	21.8400000000001	19.4836827470226	22.1399999999999	2.13051435605394	22.6799999999998	18.740987585943
21.54	-2582.814498885	21.72	2336.397646514	21.4	5.88027398305258	21.59	-266.94204942703	21.35	-312.122070738042	21.85	-293.602882362052	21.67	1.28520464306803	21.83	1893.41730197691	21.89	-5.94524894006554	21.84	-1.29810056409951	21.6700000000001	0.0508455059389235	21.8200000000002	7.10290373694988	21.53	4.5354722939237	22.0899999999999	11.5989294280325	21.9200000000001	-0.0762182120297439	22.53	0.862819999042586	21.78	26.5189649500144	22.04	1.89043530303934	22.23	19.6676722270013	22.0099999999998	1.73835167299785	23.5300000000002	51.9474221149494	22.3499999999999	0.588279785006307	21.9400000000001	19.5367616969406	22.25	2.13862048804003	22.79	18.7905573549187
21.64	-2594.98003212798	21.82	2338.04361433897	21.5	5.84592193706612	21.69	-266.984450403015	21.45	-312.657658026978	21.96	-293.916577836967	21.77	1.34651948701503	21.9400000000001	1904.25455945899	21.99	-5.97228606807221	21.9400000000001	-1.28559850406873	21.77	0.0412030799452623	21.9200000000001	7.12493686205562	21.6299999999999	4.56468725997183	22.25	11.6051057650566	22.0300000000002	-0.0786894489692713	22.6400000000001	0.852652477988158	21.8800000000001	26.5612819920307	22.2	1.92050609803118	22.3400000000001	19.7128568130438	22.1100000000001	1.7390376780213	23.6300000000001	52.03388592804	22.4500000000003	0.594799699001669	22.04	19.5889379309619	22.3600000000001	2.13946095209394	22.8899999999999	18.8426384539753
21.74	-2606.61678985696	21.92	2339.57053929498	21.6	5.81448327898215	21.79	-267.012835045989	21.55	-313.183228336015	22.0599999999999	-294.216537619036	21.87	1.40891111300334	22.0400000000001	1915.09003363592	22.0999999999999	-5.9930522910463	22.0500000000001	-1.27000889904139	21.8699999999999	0.0354760629761586	22.02	7.14595358203951	21.73	4.58790705192769	22.3600000000001	11.6070991280139	22.2	-0.0837024650763851	22.74	0.841085230035787	21.98	26.6017026970076	22.3	1.94821626098474	22.4500000000003	19.7588663780834	22.25	1.73571107904991	23.73	52.1209414580426	22.5599999999999	0.599476010052058	22.1599999999999	19.6426475780527	22.46	2.13699548805835	22.9899999999998	18.8972308829989
21.84	-2617.72477207001	22.03	2340.97842138192	21.7	5.78961925407384	21.9	-267.028850357974	21.66	-313.685452324989	22.21	-294.502761707008	21.98	1.46659936206106	22.1900000000001	1925.8573919609	22.27	-6.01141973800168	22.2	-1.25650847303405	21.97	0.0308638959722884	22.1200000000001	7.16393106199575	21.8299999999999	4.60876081990591	22.46	11.6067130200008	22.3000000000002	-0.0923380090398496	22.8399999999999	0.830916236964185	22.0900000000001	26.6377230270791	22.4100000000001	1.97356579201369	22.5500000000002	19.8057009220065	22.5699999999997	1.72800559505504	23.8800000000001	52.2085887039339	22.6599999999999	0.604319416083854	22.2800000000002	19.6960737539484	22.5599999999999	2.13122409400057	23.0999999999999	18.9548779759434
21.95	-2628.58922716305	22.17	2342.26726059899	21.81	5.77264418097911	22	-267.033733393987	21.76	-314.166282175961	22.3099999999999	-294.774549637054	22.0799999999999	1.52229683305904	22.2900000000001	1936.55663443599	22.37	-6.02984584702426	22.3100000000001	-1.24468188300852	22.0799999999999	0.0261438079860454	22.29	7.17886930203804	21.9300000000001	4.62724856095065	22.5699999999999	11.6021555350017	22.4100000000001	-0.10557399798472	22.9400000000001	0.822145499000726	22.1900000000001	26.6758718501023	22.51	1.99655468998117	22.6599999999999	19.8578503220688	22.7199999999998	1.71929047098729	23.98	52.2968276669644	22.7600000000002	0.607319218033808	22.3800000000001	19.7499535349834	22.6599999999999	2.12037451399283	23.25	19.0117075469516
22.1	-2639.262369883	22.27	2343.51303023391	21.91	5.76196055703804	22.14	-267.02748415596	21.86	-314.625717889953	22.41	-295.04919145802	22.25	1.57600352497411	22.39	1947.08906427798	22.4699999999999	-6.0443128170391	22.4100000000001	-1.23494447109351	22.1800000000001	0.022335343942359	22.3900000000001	7.19295203703041	22.04	4.63840722693476	22.6700000000001	11.5963727620283	22.51	-0.122690430998773	23.1099999999999	0.814773015008541	22.3600000000001	26.7167742870242	22.6100000000001	2.02129320905442	22.7600000000002	19.91177909008	22.8199999999997	1.70956570502767	24.1100000000001	52.3868671849641	22.8600000000001	0.61252155899183	22.4900000000002	19.8041382089968	22.77	2.10333350298697	23.3599999999997	19.0664628069044
22.2	-2649.70441512105	22.37	2344.71543130394	22.01	5.758318202993	22.24	-267.011400080946	21.96	-315.08139254197	22.51	-295.323403101975	22.36	1.62255006898704	22.49	1957.39379377494	22.5699999999999	-6.05729953610989	22.5200000000001	-1.22729623706164	22.28	0.0184189589162997	22.49	7.20368399595372	22.1399999999999	4.64118934291946	22.77	11.5893646999439	22.6100000000001	-0.143687305012463	23.24	0.804456743026094	22.46	26.759805216102	22.72	2.04042467305499	22.8699999999999	19.9652705910012	22.9200000000001	1.69883129899517	24.21	52.4814443330115	22.96	0.620980756025347	22.5900000000001	19.8586277749655	22.8699999999999	2.08586763608309	23.46	19.1196681549854
22.31	-2659.706171636	22.48	2345.87446380999	22.16	5.75799909506713	22.34	-266.990042513953	22.12	-315.534103703953	22.61	-295.594110490015	22.4599999999999	1.66285025306934	22.6	1967.47082292495	22.67	-6.06880600503246	22.62	-1.22598744701463	22.3899999999999	0.0128738719240573	22.5900000000001	7.2135604500545	22.3	4.63664238395722	22.8700000000001	11.5823436040046	22.72	-0.169667483078229	23.3399999999999	0.790522051033804	22.5700000000002	26.8049646390409	22.8700000000001	2.05394908402923	22.9700000000003	20.0193255960812	23.0299999999997	1.68975439203223	24.3400000000001	52.5652680670419	23.0599999999999	0.631642491043749	22.6900000000001	19.911477982987	22.9700000000003	2.06797691305383	23.5699999999997	19.1721975509154
22.41	-2669.21291249696	22.58	2346.98626657894	22.26	5.75722493897501	22.44	-266.963828497978	22.23	-315.983053803961	22.72	-295.855162929001	22.5599999999999	1.69690407801681	22.7	1977.32015173096	22.78	-6.07986194302157	22.73	-1.2314335120891	22.49	0.0093160570031614	22.7	7.22121223100203	22.3999999999999	4.62776199594828	22.97	11.5771740760238	22.8200000000002	-0.201310430043122	23.4400000000001	0.77540662903175	22.6700000000001	26.8555715060756	22.97	2.06239677800113	23.0799999999999	20.0742128910179	23.1300000000001	1.68168654704459	24.4400000000001	52.6429652049956	23.1700000000001	0.646748929057139	22.8000000000002	19.9614308239688	23.1399999999999	2.05014518803637	23.6699999999996	19.2240509949215
22.51	-2678.26836642996	22.68	2348.02194211591	22.36	5.75608282304074	22.55	-266.931470382019	22.34	-316.432455417953	22.8199999999999	-296.108523799035	22.67	1.72471154405685	22.8100000000001	1987.15934171389	22.88	-6.08926040104052	22.83	-1.24363443308084	22.5899999999999	0.00412954102557705	22.8000000000002	7.23146410905429	22.5	4.61519433690682	23.0699999999999	11.5738561170247	22.9200000000001	-0.237936681060091	23.54	0.767600128028789	22.77	26.9110206600089	23.0799999999999	2.067598050985	23.2200000000003	20.1278379410041	23.2399999999998	1.67590678404395	24.5599999999999	52.7145357480094	23.27	0.666300070065518	22.9000000000001	20.0084862970016	23.25	2.03278792605488	23.77	19.2752284868902
22.61	-2687.12705876203	22.79	2348.9814904209	22.47	5.75448565803072	22.65	-266.891730335942	22.44	-316.873373340059	22.92	-296.354193100001	22.77	1.75391396498981	22.9100000000001	1996.93203198399	22.98	-6.09820832801233	22.9300000000001	-1.25963434402365	22.7	-0.00401550005335594	22.9000000000001	7.24331733101735	22.6099999999999	4.59892411095097	23.1800000000001	11.5770528630037	23.0200000000002	-0.276811240041752	23.6500000000001	0.757214640998427	22.8700000000001	26.971917258038	23.21	2.06955290195765	23.3299999999999	20.1742447200104	23.3600000000001	1.67435780201686	24.6700000000001	52.7799796940371	23.3899999999999	0.692493343990463	23	20.0571390610094	23.3499999999999	2.02008399605802	23.8699999999999	19.3235273749224
22.71	-2695.78898949305	22.89	2349.86491149198	22.57	5.75114959303846	22.75	-266.844608360998	22.54	-317.298707736995	23.03	-296.597276562011	22.87	1.78168395302691	23.01	2006.63822253796	23.0799999999999	-6.10670572507388	23.0300000000001	-1.2779972290673	22.8	-0.0138456530294206	23.01	7.25677189598173	22.71	4.57895131796704	23.3399999999999	11.5844673580341	23.2	-0.314251205054461	23.75	0.744250168963845	22.98	27.0341556511084	23.3299999999999	2.06562164703428	23.4299999999998	20.2183973140109	23.46	1.67610654398231	24.77	52.8328990139926	23.5	0.719909766075943	23.1300000000001	20.1052659319885	23.4499999999998	2.01034239205455	23.98	19.3732246209493
22.81	-2704.29049223003	22.99	2350.71619900896	22.67	5.74772694403691	22.86	-266.796798482005	22.65	-317.715558441023	23.13	-296.834967086966	22.98	1.80802150896398	23.12	2016.06630403796	23.1899999999999	-6.11390434107761	23.13	-1.29808354404304	22.8999999999999	-0.0196955299998081	23.1100000000001	7.27619136296198	22.8099999999999	4.56341059191345	23.4400000000001	11.5949587089972	23.3000000000002	-0.350500436979928	23.8499999999999	0.733524752035919	23.0800000000002	27.0977358391065	23.4400000000001	2.06281747205139	23.54	20.2589550920038	23.5599999999999	1.68115300903082	24.8800000000001	52.8817326379567	23.6100000000001	0.748549335980897	23.2400000000002	20.1549900949658	23.5599999999999	2.00525411901253	24.0799999999999	19.4243202259941
22.92	-2712.60329768199	23.1	2351.53380760289	22.77	5.74055646802663	22.96	-266.748813730032	22.75	-318.12841800604	23.29	-297.070071772964	23.0799999999999	1.83929733498189	23.22	2025.28260902795	23.3	-6.11898415706946	23.3000000000001	-1.32010483309841	23	-0.027230518981014	23.24	7.30378217201633	22.9099999999999	4.55174685293969	23.55	11.606735012947	23.4100000000001	-0.385558935022345	23.95	0.725312800000211	23.1800000000001	27.1623238930943	23.54	2.06403608297023	23.6399999999999	20.2959180560356	23.6599999999999	1.68918834401666	25.4099999999999	52.9315631109739	23.71	0.77554598703955	23.3400000000001	20.2081284310225	23.6599999999999	2.00339272305428	24.1799999999998	19.4762708559892
23.02	-2720.55722285097	23.2	2352.31773727389	22.88	5.72832384398225	23.07	-266.698904018995	22.86	-318.533175244056	23.4	-297.303291084063	23.2099999999999	1.87279883300562	23.3200000000001	2034.28713750895	23.4	-6.12194517509579	23.4000000000001	-1.34431826700165	23.1099999999999	-0.0335615710582715	23.3400000000001	7.33733788297286	23.01	4.54451518089627	23.6500000000001	11.6269071210127	23.51	-0.413909193980544	24.1099999999999	0.719614312970407	23.29	27.225888024077	23.6400000000001	2.06927748001817	23.7400000000002	20.3261375010015	23.7599999999998	1.70049238499814	25.6100000000001	52.9782474469584	23.8099999999999	0.802910420020453	23.4400000000001	20.2645322290209	23.7600000000002	2.00727948299573	24.2799999999997	19.5255297479662
23.13	-2728.10005298504	23.3	2353.06579718292	22.98	5.71254662804677	23.17	-266.647069347982	22.96	-318.933941342038	23.5	-297.527596360055	23.3199999999999	1.90852600405833	23.4300000000001	2043.10331463694	23.51	-6.12680519304831	23.51	-1.36963493105213	23.26	-0.0397082320660047	23.45	7.37797227100145	23.1099999999999	4.54273584693965	23.75	11.6554750329669	23.6100000000001	-0.436271217040485	24.22	0.713074957047866	23.4000000000001	27.2859203730604	23.74	2.07627025099555	23.8499999999999	20.3518077420313	23.8699999999999	1.71166514303422	25.7200000000003	53.0217856470472	23.9099999999999	0.830775516078575	23.54	20.3243081959954	23.8699999999999	2.01237082706029	24.3999999999996	19.572096902948
23.23	-2735.27157319597	23.4	2353.7551746299	23.08	5.69579861996772	23.3	-266.596746972027	23.11	-319.324643141954	23.61	-297.746271668984	23.42	1.9467830479698	23.5300000000001	2051.90018310498	23.61	-6.13017282705641	23.61	-1.39605482706884	23.3699999999999	-0.044650955032921	23.5500000000002	7.42543239596216	23.22	4.54901951400188	23.8600000000001	11.6947055960281	23.71	-0.4526450030653	24.3199999999999	0.709049066017542	23.5	27.3430460611053	23.8499999999999	2.09053222999955	23.9500000000003	20.375145413027	23.9699999999998	1.72169292807212	25.8299999999999	53.0608619640134	24.0100000000002	0.859141276009723	23.6399999999999	20.3874563310364	23.9700000000003	2.01855699503994	24.5099999999998	19.6159723190021
23.33	-2742.28097472405	23.5	2354.38586961493	23.25	5.67550601897437	23.4	-266.543375549986	23.22	-319.695891124979	23.71	-297.959317009031	23.52	1.99101805901591	23.64	2060.63302551991	23.7099999999999	-6.13204807802958	23.71	-1.41976811505629	23.47	-0.0466539889885098	23.6600000000001	7.47722298694953	23.3299999999999	4.56231870793999	23.96	11.7423127279608	23.8200000000002	-0.461040159052573	24.4200000000001	0.710115624997343	23.6000000000001	27.3972650880978	23.95	2.112063416007	24.0500000000002	20.397725993007	24.0799999999999	1.72993748208228	25.98	53.1094897049798	24.1100000000001	0.887122355038628	23.75	20.4519893500219	24.0700000000002	2.02583798807154	24.6099999999997	19.6594368348997
23.44	-2749.12825756905	23.61	2354.957882137	23.35	5.65485806305333	23.51	-266.485847399963	23.32	-320.048482861012	23.8199999999999	-298.170395748002	23.63	2.03824514198914	23.74	2069.30184188298	23.8199999999999	-6.13175765806773	23.8200000000001	-1.44035938308207	23.5699999999999	-0.0463929039824507	23.76	7.53334404498673	23.4300000000001	4.58263343000453	24.0599999999999	11.7975056540445	23.9200000000001	-0.460787187080314	24.53	0.716274632964087	23.71	27.445269610098	24.05	2.14033347106124	24.1500000000001	20.4192806960464	24.1799999999998	1.73501836002288	26.0999999999999	53.1618286080402	24.2200000000003	0.914672358021562	23.8600000000001	20.5216264749879	24.1700000000001	2.03372995304107	24.71	19.6988112539884
23.54	-2755.84265924999	23.71	2355.50548834692	23.45	5.63376766206147	23.61	-266.426688004003	23.43	-320.381305824981	23.92	-298.382693404051	23.73	2.08327986103996	23.84	2077.71124297994	23.92	-6.12880944504468	23.9200000000001	-1.45782863307886	23.6700000000001	-0.0479215970017322	23.8600000000001	7.58326363802553	23.54	4.60676168995633	24.1700000000001	11.8602843730287	24.0200000000002	-0.452282621040467	24.6299999999999	0.721474130045863	23.8100000000002	27.4870596280152	24.21	2.16892522905709	24.2600000000002	20.4427603010799	24.3600000000001	1.7356565430191	26.2200000000003	53.2191643629858	24.3499999999999	0.942742626079962	23.96	20.5926484850352	24.2800000000002	2.04445716099144	24.8199999999997	19.7340955779737
23.64	-2762.40484873006	23.81	2356.027540323	23.56	5.61232190500505	23.72	-266.36323853495	23.53	-320.703295222984	24.02	-298.593024459024	23.8299999999999	2.12135550100356	23.9400000000001	2085.91758970192	24.02	-6.12319919810034	24.0200000000001	-1.46914925505826	23.78	-0.0471861720825473	23.96	7.62849642501351	23.6399999999999	4.63278528195588	24.29	11.9283519270539	24.1200000000001	-0.435526460023539	24.73	0.73012789096083	23.9100000000001	27.5237478271038	24.3099999999999	2.19783868897139	24.46	20.4679130240493	24.46	1.73185203107096	26.4000000000001	53.2814969690207	24.48	0.969135729064874	24.1100000000001	20.6626823410261	24.3899999999999	2.0570433659941	24.9199999999996	19.7716101499736
23.75	-2768.67695606597	23.91	2356.5251859859	23.66	5.59180464404108	23.82	-266.298157819051	23.63	-321.017496405034	24.13	-298.799086975009	23.9399999999999	2.15529944796344	24.0500000000001	2093.92088204993	24.17	-6.11493115604844	24.13	-1.47569468504116	23.8799999999999	-0.046551137984352	24.0700000000002	7.66752774700308	23.74	4.66262241195636	24.3900000000001	12.0017437450315	24.22	-0.41224060305467	24.8299999999999	0.742766090979785	24.02	27.5587339720005	24.4100000000001	2.23129743596928	24.5599999999999	20.4981769020378	24.5699999999997	1.7234256190477	26.5300000000002	53.3488264289872	24.5799999999999	0.996049095078888	24.21	20.7338512269644	24.4900000000002	2.0714885660027	25.02	19.8048740649028
23.85	-2774.62264765302	24.01	2356.98740865291	23.76	5.56555043101525	23.92	-266.232929841976	23.74	-321.320864022027	24.23	-299.00025672805	24.04	2.18511170203328	24.1900000000001	2101.86034599099	24.28	-6.10628828701465	24.2900000000001	-1.47816704804882	23.98	-0.0516818870437419	24.2	7.69629338094546	23.8399999999999	4.6914516049128	24.5	12.080941341992	24.3200000000002	-0.382181186978414	24.9400000000001	0.759388729989041	24.1200000000001	27.5912843731021	24.52	2.26070438202441	24.6700000000001	20.5326982520546	24.6700000000001	1.70941231408506	26.6500000000001	53.4173311959876	24.6799999999998	1.0208165780341	24.3099999999999	20.803609306995	24.5900000000001	2.09157500501078	25.1199999999999	19.8338873229886
23.95	-2780.27019277999	24.18	2357.41575369195	23.87	5.53680676205204	24.02	-266.167041572999	23.84	-321.614527165025	24.33	-299.193726620956	24.15	2.20988932903765	24.3000000000001	2109.78018614492	24.38	-6.09809060608768	24.4000000000001	-1.4765663460139	24.0799999999999	-0.0569130280609897	24.3100000000002	7.71258688598664	23.9400000000001	4.71688491597888	24.5999999999999	12.1659447170259	24.4300000000001	-0.345075250038462	25.1099999999999	0.771395443052825	24.28	27.6217329620749	24.6200000000001	2.2831638250409	24.77	20.5736713890019	24.77	1.69177015106925	26.7600000000002	53.4817652220454	24.7800000000002	1.04283414805195	24.4200000000001	20.8719565810043	24.6900000000001	2.11494689301617	25.25	19.8586499229805
24.1	-2785.78977444704	24.28	2357.81022110496	23.97	5.50557363703774	24.14	-266.101006042049	23.95	-321.902084206044	24.43	-299.379496653046	24.25	2.22436888805078	24.4	2117.63619789292	24.48	-6.09033811508652	24.5	-1.47063540805448	24.1900000000001	-0.0639108390032561	24.4100000000001	7.71861470400381	24.05	4.73836726496302	24.7	12.2479444009969	24.5300000000002	-0.307325462017616	25.22	0.782294146006279	24.3900000000001	27.6497458070253	24.72	2.29867576206289	24.8699999999999	20.6165439800543	24.8800000000001	1.67052814799717	26.9000000000001	53.5455268559417	24.8899999999999	1.06356119999873	24.52	20.9388657259524	24.8000000000002	2.13908295404508	25.3599999999997	19.8825093939377
24.21	-2791.18139265404	24.38	2358.17081088999	24.07	5.47229759206402	24.25	-266.035538493043	24.11	-322.179423956982	24.53	-299.562639948022	24.3499999999999	2.23381381999843	24.5	2125.404956078	24.5899999999999	-6.08303081503436	24.6	-1.46033770101894	24.3399999999999	-0.0774886240151318	24.52	7.71437683204113	24.21	4.75589865095571	24.8	12.330430917018	24.6300000000001	-0.266847609054821	25.3199999999999	0.795439172065926	24.49	27.6771808800049	24.8299999999999	2.31167004801591	24.9700000000003	20.662217950985	24.98	1.6490862919909	27.02	53.6088333969929	24.9900000000002	1.08257344402318	24.6300000000001	21.0013004790426	24.9000000000001	2.16852675600876	25.46	19.9062083029276
24.31	-2796.47393686196	24.48	2358.52272759394	24.17	5.43440482499591	24.35	-265.971763011976	24.21	-322.446750717972	24.63	-299.744226550047	24.4499999999999	2.24025519298721	24.6	2132.94717762597	24.6899999999999	-6.07972904208509	24.71	-1.44567322308831	24.45	-0.0931008589759585	24.6200000000001	7.70546752494283	24.3199999999999	4.76925770590242	24.9100000000001	12.4111374169615	24.73	-0.225725906034313	25.4300000000001	0.807476186992062	24.5900000000001	27.7013176980745	24.9300000000001	2.32007365900699	25.0700000000002	20.7106933000887	25.0799999999999	1.6284582740127	27.1399999999999	53.673000592994	25.0900000000001	1.09987087898844	24.73	21.0623391089939	25	2.19904330299414	25.5599999999999	19.9297466509734
24.41	-2801.64794685697	24.59	2358.86414752997	24.27	5.39446913796837	24.46	-265.91115756105	24.31	-322.712656437034	24.74	-299.923186414958	24.55	2.24024491103592	24.71	2140.30757992794	24.8	-6.0786830700863	24.8100000000001	-1.42385728906902	24.55	-0.110747542066747	24.72	7.69285646595108	24.4200000000001	4.77512009399561	25.01	12.4879786400243	24.8300000000002	-0.184233315053461	25.53	0.817758580978989	24.6900000000001	27.7248767430365	25.03	2.32388659696881	25.2200000000003	20.7609592080189	25.2599999999998	1.6072709920536	27.3099999999999	53.7384962219676	25.2000000000003	1.11640824002279	24.8299999999999	21.1229277649636	25.1300000000001	2.22732355302924	25.6699999999996	19.9468617969387
24.52	-2806.60013590398	24.69	2359.19507069991	24.38	5.35307958898557	24.56	-265.85335185905	24.42	-322.979321607022	24.84	-300.098369414968	24.66	2.23676887003421	24.8100000000001	2147.509984149	24.9	-6.07989289903799	24.9100000000001	-1.39542987608365	24.6600000000001	-0.12742678700306	24.8300000000002	7.67557397102792	24.52	4.77348581398473	25.1200000000001	12.5582837209777	24.9300000000001	-0.146981191051054	25.6299999999999	0.825302221983293	24.8	27.7476773320586	25.1400000000001	2.31929706205847	25.3200000000002	20.8127198030752	25.3600000000001	1.59199800805254	27.4900000000002	53.8047502039944	25.3400000000001	1.13130017905405	24.9299999999998	21.1796346260371	25.25	2.25336750600036	25.77	19.96330127497
24.62	-2811.30126648304	24.8	2359.5068438259	24.48	5.31434725598956	24.67	-265.793990962948	24.52	-323.245678261969	24.9399999999999	-300.266590028059	24.76	2.23501150696848	24.9200000000001	2154.66464229291	25	-6.08435943809127	25.0200000000001	-1.35985100700964	24.76	-0.139084694978919	24.9300000000001	7.65949570597968	24.6199999999999	4.76692599193029	25.26	12.6220526590259	25.0400000000002	-0.113573002977319	25.73	0.837059718037381	24.9000000000001	27.7706866510243	25.3	2.31706435795331	25.4299999999998	20.8630243040488	25.4699999999998	1.57924553298017	27.6199999999999	53.8704768470097	25.46	1.1421457850247	25.0300000000002	21.2361789140232	25.3499999999999	2.27257139908943	25.8799999999997	19.9790650849536
24.72	-2815.77066963303	24.9	2359.8006148269	24.59	5.27869801101133	24.77	-265.735733698989	24.63	-323.511726400056	25.05	-300.431033776022	24.87	2.23767339696224	25.02	2161.81332944996	25.0999999999999	-6.09208692901575	25.12	-1.32014729001639	24.8599999999999	-0.149775162981314	25.03	7.64595305395233	24.73	4.75854705791789	25.3900000000001	12.6876386459571	25.1900000000001	-0.0840087500364461	25.8399999999999	0.847716648991081	25.01	27.7927920150205	25.4100000000001	2.31718848397122	25.5300000000002	20.9099301820288	25.5699999999997	1.56901356706385	27.7200000000003	53.933114356937	25.5599999999999	1.15121013107	25.1399999999999	21.2925606290355	25.46	2.28877482300049	25.98	19.990510488924
24.83	-2820.14621529402	25	2360.07523578292	24.69	5.24570598304308	24.87	-265.67592124195	24.73	-323.767797878986	25.21	-300.594342039972	24.9699999999999	2.24804039498849	25.12	2168.91427052894	25.2099999999999	-6.10307112901864	25.24	-1.28098840002622	24.96	-0.158407093067581	25.2	7.63361463202727	24.8299999999999	4.74643080394799	25.49	12.7489500199545	25.3100000000002	-0.0592366679939005	25.9400000000001	0.856742836049307	25.1100000000001	27.8151061090739	25.51	2.31544585801657	25.6300000000001	20.9560455210749	25.6700000000001	1.56148131702594	27.8499999999999	53.9926627359364	25.6700000000001	1.15622814303151	25.2400000000002	21.3473957710448	25.5599999999999	2.30197778000729	26.0799999999999	20.0011287699908
24.93	-2824.43475620505	25.1	2360.34225307094	24.79	5.22280434006461	24.98	-265.615769867964	24.83	-324.016938046043	25.3199999999999	-300.761220526965	25.0699999999999	2.26282664698374	25.2800000000001	2175.94446709097	25.3099999999999	-6.11546223206005	25.34	-1.2416722100852	25.0599999999999	-0.162684418000936	25.3400000000001	7.62607525200565	24.9300000000001	4.73057723093007	25.5999999999999	12.8055052670106	25.4100000000001	-0.0414765059986166	26.04	0.864138281031046	25.28	27.8372674990806	25.6200000000001	2.31625830701887	25.73	21.0020726530047	25.7799999999997	1.55761377197905	27.9500000000003	54.048958480962	25.77	1.15986597006668	25.3400000000001	21.4033429390383	25.6599999999999	2.30628908104791	26.1799999999998	20.011231943954
25.03	-2828.65821989606	25.26	2360.59722645496	24.89	5.20674558504197	25.15	-265.554808963998	24.94	-324.262183366045	25.42	-300.93039485098	25.17	2.2836710120373	25.39	2182.77526790894	25.42	-6.12926744906872	25.4400000000001	-1.20219872110283	25.1600000000001	-0.162117437071174	25.4400000000001	7.62132985596509	25.03	4.71312637796473	25.7	12.8573043859888	25.51	-0.0285085150153463	26.21	0.873410898975635	25.3800000000001	27.8610918760478	25.72	2.31837765397813	25.8400000000001	21.0480115759992	25.8800000000001	1.55545289999282	28.0500000000002	54.1017152289669	25.8699999999999	1.16208487600034	25.4500000000003	21.458166187017	25.7600000000002	2.30621344508108	26.2799999999997	20.0208200119505
25.13	-2832.79467883506	25.36	2360.84078615397	25	5.19752971797516	25.29	-265.493509145017	25.04	-324.504407954009	25.52	-301.101865012015	25.28	2.31583693096127	25.49	2189.45087760198	25.52	-6.1453449510509	25.5500000000001	-1.16519095604417	25.27	-0.157195850988501	25.5500000000002	7.62138350103214	25.1299999999999	4.69403249792322	25.8	12.9055210379647	25.6100000000001	-0.0187425760032056	26.3099999999999	0.876942305012562	25.48	27.8847635480588	25.8199999999999	2.32180389696168	25.9400000000001	21.0924125310612	25.98	1.55677791906328	28.2000000000003	54.1521274840306	25.98	1.16142546505671	25.5500000000002	21.5118928369975	25.8699999999999	2.3017508740395	26.3999999999996	20.0340774499637
25.25	-2836.76576210803	25.46	2361.07293216594	25.15	5.19319265004015	25.39	-265.431155166993	25.15	-324.743250511006	25.63	-301.271232218028	25.38	2.35406096396673	25.59	2195.99510395597	25.62	-6.16363060009917	25.6500000000001	-1.13287163503628	25.3699999999999	-0.147178429074302	25.6500000000001	7.62339014602276	25.24	4.67532385493996	25.9000000000001	12.9493666710232	25.71	-0.0147597460227189	26.4100000000001	0.87473249800496	25.5900000000001	27.9083072840649	25.9200000000001	2.32576927101036	26.04	21.1381813710432	26.0799999999999	1.5637654640841	28.3800000000001	54.2004685420352	26.0799999999999	1.15947672099992	25.6500000000001	21.5655989239849	25.9700000000003	2.29290136599047	26.5	20.0490298649356
25.35	-2840.54258025196	25.57	2361.28473288795	25.25	5.19086020403847	25.49	-265.371669048022	25.25	-324.978506738034	25.73	-301.437426425991	25.49	2.39631204397028	25.6900000000001	2202.50251265395	25.7199999999999	-6.18147655507073	25.75	-1.10414348500854	25.47	-0.136610698973527	25.75	7.62423151195435	25.3399999999999	4.65367610991052	26.01	12.9888412850505	25.8100000000002	-0.0144758109854592	26.52	0.862148399960461	25.6900000000001	27.9302350691069	26.02	2.32868471005077	26.1399999999999	21.185318097082	26.2399999999998	1.57639599001413	28.4900000000002	54.2506128309697	26.1799999999998	1.1562386470132	25.7600000000002	21.6162061780096	26.1399999999999	2.28072219806563	26.6099999999997	20.0656772569801
25.45	-2844.14459348397	25.67	2361.47801200491	25.35	5.19166356298228	25.6	-265.31357282704	25.35	-325.210176633959	25.83	-301.601517678023	25.5899999999999	2.44213912606028	25.7900000000001	2209.00681291494	25.8199999999999	-6.20063254200431	25.86	-1.0820059070511	25.5699999999999	-0.125492658980875	25.8500000000001	7.62293791399316	25.4400000000001	4.63406642791142	26.1100000000001	13.0255764070171	25.9100000000001	-0.015434262081726	26.6199999999999	0.844469701064554	25.8	27.9478264200179	26.1200000000001	2.33055021601558	26.25	21.2335268359993	26.3499999999999	1.59606214208452	28.6100000000001	54.3007768239931	26.3600000000001	1.15209512500769	25.8600000000001	21.6679745690271	26.25	2.2671565610608	26.71	20.0866030719453
25.56	-2847.67508853599	25.77	2361.65276951795	25.46	5.19560272698527	25.7	-265.258344463973	25.45	-325.433576290038	25.93	-301.765180051007	25.6899999999999	2.48925129096733	25.9	2215.45047435495	25.92	-6.22109856203679	25.96	-1.06426015599936	25.6800000000001	-0.116150628059586	25.95	7.62047903697294	25.54	4.61649480996584	26.25	13.0605833129493	26.0200000000002	-0.0134202750814438	26.72	0.816182965991175	25.9000000000001	27.9610813370255	26.29	2.33517758704238	26.3600000000001	21.2808539509979	26.4499999999998	1.61629035903843	28.7200000000003	54.3527440479465	26.46	1.14659288408347	25.96	21.7206166950064	26.3600000000001	2.25220445702234	26.8099999999999	20.1104345069325
25.66	-2851.13406540904	25.88	2361.81687827195	25.56	5.1944346100754	25.8	-265.207931425039	25.56	-325.650886197991	26.03	-301.927231119976	25.8	2.53993945898401	26	2221.833496974	26.03	-6.23389956103892	26.0600000000001	-1.05144620908959	25.78	-0.108595311075987	26.0600000000002	7.6143079479607	25.6499999999999	4.60096125493692	26.3600000000001	13.0959753280422	26.1200000000001	-0.00955170798988547	26.8299999999999	0.77683315100785	26	27.9718818230776	26.3900000000001	2.33427351497539	26.46	21.3266594410015	26.5599999999999	1.64047443104209	28.8400000000001	54.402573023026	26.5599999999999	1.14118149599562	26.1199999999999	21.7723204119693	26.46	2.24046194000493	26.9099999999999	20.1364760249589
25.77	-2854.53770139998	25.99	2361.97351705289	25.66	5.18773334101752	25.9	-265.161555318969	25.66	-325.862106358045	26.14	-302.087764350063	25.9	2.59141997605639	26.1	2228.03445661498	26.18	-6.23818707902046	26.2	-1.04668347205461	25.8799999999999	-0.0997687070594111	26.2	7.60343115098294	25.75	4.59080677194379	26.46	13.1256607910473	26.22	-0.00271070405233331	26.9300000000001	0.737764372047423	26.1000000000001	27.982413474092	26.49	2.32783800004199	26.5700000000002	21.3709433040776	26.6599999999999	1.66861435707233	28.9700000000003	54.454576830949	26.6700000000001	1.13588734006953	26.2200000000003	21.8248978640077	26.5599999999999	2.22998797403307	27.0099999999998	20.1620193439567
25.87	-2857.87572143306	26.09	2362.12252067594	25.76	5.17592479206996	26.01	-265.119994538054	25.77	-326.069995845046	26.3099999999999	-302.244044893996	26	2.64040698903045	26.21	2234.09512836292	26.3	-6.23480957608535	26.3000000000001	-1.04600439408387	25.98	-0.0927288169805252	26.3000000000002	7.58884214098998	25.8599999999999	4.58359429899247	26.5599999999999	13.1573197750186	26.3200000000002	0.0060899679965587	27.03	0.698976628996206	26.2	27.9904906940374	26.5999999999999	2.31587103996844	26.6700000000001	21.4149923630202	26.7599999999998	1.70054444504331	29.0999999999999	54.5087554700103	26.77	1.1329754900089	26.3299999999999	21.879733051037	26.6700000000001	2.22078255899305	27.1199999999999	20.1873764789298
25.97	-2861.07584035699	26.19	2362.25563413598	25.87	5.158241242043	26.14	-265.079948295011	25.87	-326.280310173047	26.42	-302.396058733052	26.15	2.69018635003704	26.3100000000001	2240.03734475195	26.4	-6.22376705109673	26.4000000000001	-1.04402070803644	26.0899999999999	-0.0896968899724016	26.4000000000001	7.56775767104045	25.96	4.58256388390055	26.6700000000001	13.1880304060132	26.4300000000001	0.0205692099370935	27.21	0.662033079038338	26.3800000000001	27.9972086060525	26.7	2.30099880002399	26.7800000000002	21.4561519110248	26.8699999999999	1.73171890207868	29.2200000000003	54.5587827340341	26.8699999999999	1.13244594501793	26.4299999999998	21.9321538979784	26.77	2.21495464006694	27.2599999999998	20.2158223299875
26.1	-2864.11613064297	26.29	2362.37729766799	25.97	5.13725595806136	26.27	-265.040240201984	25.97	-326.48425736204	26.52	-302.545080249956	26.26	2.73943159106693	26.4200000000001	2245.94555238696	26.5	-6.20118016399829	26.51	-1.04612068207643	26.1900000000001	-0.0911626260631238	26.5	7.54420563305302	26.0599999999999	4.58408637894081	26.77	13.2177926840313	26.5300000000002	0.0385072710287204	27.3099999999999	0.631868129971735	26.48	28.0032555571097	26.8	2.28164504903816	26.8800000000001	21.4944219460449	26.9699999999998	1.76146259707366	29.4099999999999	54.6051084869532	26.9700000000003	1.13631254600932	26.54	21.9843963509447	26.8800000000001	2.21355399708045	27.3999999999996	20.247356898949
26.2	-2867.01851982104	26.4	2362.486881054	26.07	5.11381662204258	26.38	-265.000399645032	26.12	-326.679523930011	26.62	-302.691109446982	26.36	2.78830024205945	26.52	2251.8550104619	26.61	-6.16619074503433	26.61	-1.0496812940346	26.3499999999999	-0.0966363249972346	26.6100000000001	7.51618096899165	26.22	4.58542202795797	26.8800000000001	13.2459773850542	26.6300000000001	0.0599041509303788	27.4200000000001	0.60609468698658	26.5900000000001	28.0104472370795	26.9100000000001	2.25780978996681	26.98	21.5336102490937	27.0699999999997	1.78799630998583	29.52	54.6460740280281	27.0799999999999	1.14082055802101	26.6399999999999	22.0364604100496	26.98	2.21480837399213	27.7399999999998	20.2797950659033
26.3	-2869.86137880706	26.5	2362.584384294	26.18	5.08707555206911	26.48	-264.960426624043	26.25	-326.866471174981	26.73	-302.837216583953	26.4599999999999	2.84074368403253	26.62	2257.70665199695	26.7099999999999	-6.11886293302177	26.71	-1.05318992609682	26.46	-0.104382802078362	26.71	7.48368367897001	26.3299999999999	4.58931058699363	26.98	13.272828624963	26.74	0.0838189389469335	27.52	0.584712748036509	26.6900000000001	28.0187836460755	27.01	2.23131045800073	27.0799999999999	21.5734445290536	27.1700000000001	1.80914340501204	29.6199999999999	54.6806744730475	27.1799999999998	1.14813572804451	26.7400000000002	22.086645136028	27.1399999999999	2.21871777000615	27.8499999999999	20.3131118649935
26.41	-2872.64470760203	26.61	2362.67664612899	26.28	5.0591571040286	26.58	-264.913179017981	26.35	-327.04509909604	26.83	-302.987787412007	26.5599999999999	2.89281053699142	26.73	2263.43703940495	26.8199999999999	-6.06718618905688	26.8200000000001	-1.05774385508539	26.5599999999999	-0.114617028998509	26.8100000000002	7.45136479395114	26.4300000000001	4.59486271392962	27.0799999999999	13.2983464020526	26.8400000000001	0.109364098989317	27.6199999999999	0.572355394069746	26.79	28.0322650090739	27.24	2.21047239097061	27.2200000000003	21.6134852830692	27.29	1.82492342901242	29.73	54.7050353959548	27.3499999999999	1.15825805801251	26.8400000000001	22.1391939249997	27.27	2.22280309105827	27.9499999999998	20.3473072989482
26.51	-2875.39009601301	26.71	2362.75652168194	26.39	5.02893009399941	26.68	-264.858239783962	26.45	-327.214713016019	26.93	-303.139747849968	26.66	2.94403805503407	26.83	2269.01246346893	26.92	-6.01080408409871	26.9200000000001	-1.06513241701123	26.6600000000001	-0.127124034065673	26.9100000000001	7.4205934810152	26.53	4.59742993496093	27.1800000000001	13.3225307180282	26.95	0.134970655949473	27.72	0.562108303029163	26.9000000000001	28.0510609030671	27.3499999999999	2.18964677401345	27.3400000000001	21.6537325120498	27.4099999999999	1.83650656697409	29.8699999999999	54.721893875012	27.4700000000003	1.17178859102296	26.9400000000001	22.1856034099801	27.3699999999999	2.23486324307487	28.0599999999999	20.3829057649045
26.62	-2878.08654583705	26.81	2362.82474800498	26.49	4.99639452300471	26.79	-264.796025964984	26.56	-327.373603775982	27.03	-303.29309789704	26.76	2.9967171590215	26.9400000000001	2274.48590458596	27.02	-5.95007304809769	27.0200000000001	-1.07701438207641	26.77	-0.141903818075662	27.01	7.39000057296835	26.6399999999999	4.6000078959878	27.3800000000001	13.3482288649702	27.0500000000002	0.160638609941088	27.8199999999999	0.553971476961124	27.01	28.0750017510627	27.45	2.17058917098711	27.4400000000001	21.6985302610055	27.52	1.84592169898679	30.0100000000002	54.7312499079453	27.5799999999999	1.18918060002216	27.0999999999999	22.2271316019942	27.4700000000003	2.25489822503278	28.1599999999999	20.4192117259936
26.72	-2880.69032834596	26.91	2362.87672687592	26.59	4.9656823970281	26.89	-264.728945038996	26.66	-327.525983952	27.13	-303.447056598998	26.87	3.04855692797901	27.0400000000001	2279.857362754	27.17	-5.89345935009078	27.13	-1.09634561306393	26.8799999999999	-0.155329702010931	27.1100000000001	7.36296324998875	26.74	4.60259659791973	27.48	13.3733275170016	27.1900000000001	0.186806351962332	27.9300000000001	0.544704035974064	27.1100000000001	28.1012383640018	27.55	2.15884993303916	27.54	21.7464239960918	27.6199999999999	1.85122612504074	30.1300000000001	54.7370449739901	27.6799999999998	1.20809766804086	27.2200000000003	22.2655906460432	27.5799999999999	2.27699645904522	28.27	20.4542664389464
26.82	-2883.18526624505	27.01	2362.9092795079	26.69	4.93885911703273	26.99	-264.659013226037	26.76	-327.671853543961	27.23	-303.601530487981	26.9699999999999	3.099640439018	27.2	2285.206487045	27.28	-5.84060449705248	27.25	-1.11705084100322	26.98	-0.170459686046343	27.27	7.34147376397232	26.8399999999999	4.60068210600184	27.5799999999999	13.3997186669603	27.3000000000002	0.21235602298475	28.03	0.533155352968606	27.27	28.1269799860411	27.6500000000001	2.15442906301178	27.6500000000001	21.7974137160581	27.7199999999998	1.85436254400884	30.2800000000002	54.74458623803	27.7800000000002	1.22946989699813	27.3200000000002	22.2991683970122	27.6799999999998	2.30441450298713	28.3799999999997	20.4912531419268
26.92	-2885.581634608	27.18	2362.92257108789	26.8	4.91793361106829	27.14	-264.585452135975	26.87	-327.815076274987	27.34	-303.756613031965	27.0699999999999	3.14742461296191	27.3100000000001	2290.56232672792	27.38	-5.79066003206208	27.35	-1.13913006703115	27.0799999999999	-0.184235771030217	27.3700000000001	7.32453861894555	26.95	4.59670148200075	27.6800000000001	13.4269547929762	27.4000000000001	0.237287624941018	28.1400000000001	0.519325428967932	27.3800000000001	28.1544122140076	27.76	2.15450215205237	27.75	21.8435910220478	27.8299999999999	1.85549664900009	30.4900000000002	54.7496792410129	27.8899999999999	1.25007573308267	27.4299999999998	22.3285283749419	27.7800000000002	2.33715235901855	28.48	20.5301718349347
27.03	-2887.944865848	27.28	2362.92485662091	26.9	4.90089694903872	27.24	-264.508261769947	26.97	-327.942796793991	27.4399999999999	-303.911043865014	27.18	3.18884188902757	27.4100000000001	2295.87400000196	27.48	-5.74362595409639	27.46	-1.16861109904676	27.1800000000001	-0.194938785057275	27.48	7.31080501304859	27.05	4.58821766392248	27.79	13.4568168770102	27.5	0.260000365983615	28.25	0.501651108038459	27.48	28.1835350450592	27.8600000000001	2.16030972603676	27.8600000000001	21.8869082880246	27.9299999999998	1.85917423004867	30.6100000000001	54.7564466179438	27.9900000000002	1.26991517504393	27.5300000000002	22.3542898260121	27.8899999999999	2.37351902103455	28.5799999999999	20.567435600924
27.19	-2890.28067107506	27.38	2362.91613610592	27	4.88883711102517	27.34	-264.432231918022	27.11	-328.060770616048	27.55	-304.065146046014	27.28	3.22695982697496	27.52	2301.07517432191	27.5799999999999	-5.7030402321061	27.5600000000001	-1.20010567206918	27.3499999999999	-0.203791498051942	27.5800000000002	7.29825011103458	27.21	4.57554179899944	27.8900000000001	13.489304920995	27.6000000000001	0.280236332969253	28.3499999999999	0.486513584974091	27.5800000000002	28.2131491310338	27.96	2.17185178303225	27.96	21.9246524770824	28.0299999999997	1.86607042303422	30.7200000000003	54.7648883699594	28.0900000000001	1.28847251698971	27.6300000000001	22.3782696340322	27.9900000000002	2.411742231061	28.6899999999996	20.6030444389853
27.29	-2892.60147992798	27.49	2362.90203533895	27.17	4.88090641204053	27.45	-264.356125525978	27.26	-328.170522780056	27.65	-304.219620039021	27.38	3.26433349300714	27.62	2306.1305904929	27.68	-5.66736395410317	27.6700000000001	-1.23361378405207	27.45	-0.209571139976106	27.6800000000001	7.28576013898419	27.3099999999999	4.5576536159615	27.99	13.525573104971	27.71	0.298253438927532	28.45	0.477430665000611	27.6900000000001	28.240888752066	28.0699999999999	2.18912832406204	28.0599999999999	21.9568235889938	28.1399999999999	1.87327224500677	30.8200000000002	54.7762133320475	28.2000000000003	1.30749179606937	27.73	22.4004677979792	28.1399999999999	2.45014095503393	28.7999999999997	20.6351982279784
27.4	-2894.89486276705	27.59	2362.880662463	27.27	4.87795253604872	27.55	-264.279942594044	27.36	-328.278126444957	27.75	-304.374465844035	27.48	3.29701150803885	27.72	2311.09296174191	27.79	-5.63813603309882	27.7700000000001	-1.26567431902913	27.5599999999999	-0.209940820013799	27.79	7.27444887195361	27.4200000000001	4.53557338596511	28.0899999999999	13.562675342996	27.8100000000002	0.316209444008564	28.55	0.474402346981151	27.79	28.2667539100885	28.21	2.20529055900442	28.2200000000003	21.9776695009841	28.2599999999998	1.8807796980127	30.9400000000001	54.7909357909475	28.3499999999999	1.32869289598148	27.8400000000001	22.4244387809449	28.27	2.49117761404705	28.8999999999996	20.6651537579319
27.5	-2897.12103448301	27.69	2362.85171849499	27.37	4.88072530299632	27.65	-264.206903225045	27.46	-328.377508451013	27.85	-304.522013644032	27.5799999999999	3.32894525001848	27.8200000000001	2316.02572565498	27.89	-5.60984589105828	27.88	-1.30029781303165	27.6600000000001	-0.205705111056886	27.8900000000001	7.26278355796239	27.52	4.51019045090106	28.26	13.5989701899462	27.9100000000001	0.33499188202768	28.6600000000001	0.477428632962074	27.8900000000001	28.2903277540072	28.3499999999999	2.21986891097004	28.3499999999999	21.9898463500385	28.3699999999999	1.88923104099104	31.0500000000002	54.8034604919394	28.46	1.35207581899977	27.9400000000001	22.4459391849905	28.3800000000001	2.53350303103161	29	20.6948987599844
27.6	-2899.25840526598	27.8	2362.82234830992	27.47	4.88186247298472	27.75	-264.141985805963	27.57	-328.469363475051	27.95	-304.665337519964	27.6899999999999	3.36104850998709	27.9300000000001	2320.92888223394	27.99	-5.58284996100156	27.98	-1.33168439003839	27.76	-0.197078984001564	27.99	7.25189029901685	27.6199999999999	4.48554793092626	28.3600000000001	13.637056214975	28.0200000000002	0.353713217009499	28.76	0.491228449959635	27.99	28.3114407080802	28.45	2.23286337995887	28.4500000000003	21.9933541360433	28.4699999999998	1.89679828304179	31.1700000000001	54.8154571170016	28.5599999999999	1.37751798604313	28.1100000000001	22.4692124079411	28.48	2.57068414998685	29.1099999999997	20.7220871729987
27.71	-2901.31797332106	27.9	2362.79181485793	27.58	4.88514234007198	27.86	-264.084773293007	27.67	-328.557106523022	28.0599999999999	-304.804437472058	27.79	3.3935148950377	28.0300000000001	2325.8119366169	28.0899999999999	-5.55679181104551	28.08	-1.36024946209545	27.8699999999999	-0.184062441007882	28.0900000000001	7.2431382659488	27.73	4.45865018093627	28.46	13.6736008820435	28.1200000000001	0.370261023931562	28.97	0.515801800020199	28.0900000000001	28.3302623500958	28.55	2.24534281005617	28.5500000000002	21.9863671100029	28.5799999999999	1.90145254407526	31.3400000000001	54.8315524860072	28.6599999999999	1.40408765901157	28.2200000000003	22.4959024759528	28.5799999999999	2.60272097204961	29.25	20.7467189949284
27.81	-2903.34346737598	28	2362.76471636199	27.68	4.8905649059634	27.96	-264.035265686971	27.78	-328.636525017032	28.21	-304.941276879958	27.9	3.42828373504744	28.1900000000001	2330.64611248494	28.1899999999999	-5.53167144005329	28.2	-1.38303716607879	27.97	-0.169170308026878	28.21	7.23652745602976	27.8299999999999	4.42949719990793	28.5599999999999	13.7086041910379	28.2800000000002	0.385314769005163	29.1199999999999	0.549514184967848	28.2	28.3459869790477	28.6600000000001	2.25393081302627	28.6599999999999	21.9709798080885	28.6799999999998	1.90641554399917	31.4900000000002	54.8517465970235	28.77	1.43412125305531	28.3299999999999	22.5283824260032	28.6799999999998	2.6333085090755	29.3599999999997	20.7714485089809
27.91	-2905.33868533805	28.1	2362.74105281996	27.78	4.89597768000749	28.06	-263.994316126968	27.88	-328.711085059012	28.3099999999999	-305.076325133996	28	3.46341570104869	28.2900000000001	2335.37504894696	28.29	-5.5085263310275	28.3200000000001	-1.40300336408927	28.0799999999999	-0.151129175037568	28.3400000000001	7.23263812199093	27.9300000000001	4.39743812989946	28.6700000000001	13.7401741500298	28.3900000000001	0.402313493964357	29.22	0.58551045196964	28.3700000000001	28.354707305084	28.76	2.258627386027	28.7600000000002	21.9460075560391	28.7799999999997	1.91187272901061	31.6399999999999	54.8689810019596	28.8699999999999	1.46439721402203	28.4299999999998	22.5642792199778	28.7800000000002	2.65826789609491	29.46	20.7958007579236
28.01	-2907.31169152502	28.2	2362.71562803893	27.89	4.89937173597355	28.22	-263.962525134957	27.99	-328.780786648963	28.42	-305.207280298987	28.15	3.49862648602084	28.39	2339.96969673399	28.4	-5.4861033090674	28.4200000000001	-1.42014805805957	28.1800000000001	-0.131212453084117	28.4400000000001	7.23472292202132	28.03	4.36729444697903	28.77	13.7648729109969	28.49	0.417818155938221	29.3199999999999	0.620436999042795	28.47	28.3609357800287	28.8700000000001	2.26380603396592	28.8600000000001	21.9160657500197	28.8899999999999	1.91782409899588	31.77	54.8914352029897	28.9700000000003	1.49593966602879	28.5300000000002	22.6029293389729	28.8899999999999	2.67744655002389	29.5699999999997	20.8224533499788
28.11	-2909.25442161904	28.31	2362.69051708098	27.99	4.90275599997858	28.33	-263.939292188979	28.12	-328.851600530015	28.52	-305.334142372999	28.26	3.53698365006494	28.5	2344.47661743195	28.5	-5.46565554907374	28.5300000000001	-1.43554709700311	28.28	-0.111214131038651	28.54	7.24088199797279	28.1399999999999	4.33424467496479	28.8800000000001	13.7838413629652	28.5900000000001	0.431686532920139	29.4300000000001	0.656030687991915	28.5700000000002	28.3646724020628	28.97	2.26667713604911	28.9700000000003	21.8824950210319	28.9899999999998	1.92426965406867	31.8800000000001	54.9190419880006	29.0799999999999	1.52772490105235	28.6300000000001	22.6482728479596	28.9900000000002	2.69253547503467	29.6699999999996	20.8514062838958
28.22	-2911.13289522207	28.41	2362.66417457693	28.15	4.90246922902315	28.43	-263.921474500989	28.25	-328.924655794026	28.62	-305.459395395019	28.36	3.57541963296626	28.6	2348.96214358696	28.5999999999999	-5.44669719101876	28.63	-1.44836873801069	28.3799999999999	-0.0955768280164193	28.6400000000001	7.2511153520054	28.24	4.30160681491998	28.98	13.7992332770409	28.6900000000001	0.444176537939711	29.53	0.685736615992028	28.6800000000001	28.3646124860297	29.0699999999999	2.26724069295869	29.0700000000002	21.8480084040493	29.0999999999999	1.93118037702789	32	54.9518013569923	29.1799999999998	1.55975291909272	28.73	22.6984928640377	29.1399999999999	2.70605595005691	29.77	20.8842220799852
28.32	-2912.93468269396	28.51	2362.63097473295	28.26	4.89830296999116	28.53	-263.909796094026	28.35	-329.000379587001	28.73	-305.582338902013	28.4599999999999	3.61122183801399	28.7	2353.44970035692	28.7099999999999	-5.43076714700419	28.74	-1.45944472501469	28.48	-0.0855233170113934	28.75	7.26433031604756	28.3399999999999	4.27095621898843	29.0799999999999	13.812840556966	28.8000000000002	0.455030256944156	29.6299999999999	0.706036982023761	28.78	28.3634556810739	29.21	2.26549670503573	29.2200000000003	21.8126059020278	29.25	1.94149826597823	32.0999999999999	54.9855703239928	29.3400000000001	1.59445871099706	28.8400000000001	22.751925672992	29.2600000000002	2.71893998899486	29.8799999999997	20.9211238880016
28.43	-2914.67221367498	28.61	2362.5928094059	28.36	4.88873967003656	28.64	-263.904256968999	28.45	-329.076809939011	28.83	-305.702972893982	28.5699999999999	3.64314083003592	28.8100000000001	2357.89840855193	28.8099999999999	-5.4163265040188	28.84	-1.47156260300108	28.5899999999999	-0.0810535970003912	28.8500000000001	7.27941311697577	28.45	4.2412726169232	29.24	13.8269300499587	28.9000000000001	0.46369055598916	29.74	0.716931784040753	28.8800000000001	28.3612019870816	29.3199999999999	2.26508584705698	29.3499999999999	21.7806984610434	29.3699999999999	1.95522332001019	32.21	55.0203488879788	29.4500000000003	1.62594336404709	28.9400000000001	22.8087199890297	29.3699999999999	2.7287251710959	29.98	20.9621117089682
28.53	-2916.38527327405	28.71	2362.54997757896	28.47	4.87377932699928	28.74	-263.904857126022	28.56	-329.160020007976	28.93	-305.824361073064	28.67	3.67163880798671	28.9100000000001	2362.30826817098	28.91	-5.40089637502206	28.9400000000001	-1.48071183900811	28.6900000000001	-0.0822836000224925	28.95	7.29766514598396	28.55	4.21255600690529	29.3900000000001	13.8408763540383	29	0.470157433937857	29.8399999999999	0.719337666964748	28.98	28.3645238570216	29.4200000000001	2.26700051496209	29.46	21.7500694490127	29.4699999999998	1.97070359104146	32.3699999999999	55.0617323040115	29.5599999999999	1.65420687903861	29.04	22.8679296640166	29.4700000000003	2.74241748707027	30.0799999999999	21.0051978119736
28.63	-2918.08197081696	28.82	2362.50247925091	28.57	4.85821038205358	28.84	-263.905927541032	28.66	-329.250030904973	29.04	-305.945979493004	28.77	3.69625357302539	29.01	2366.63456182498	29.02	-5.3851944080634	29.0400000000001	-1.4909029670207	28.79	-0.0898888960136901	29.0600000000002	7.31659113296246	28.6599999999999	4.18788109993784	29.49	13.8520808990279	29.1000000000001	0.474703854024483	29.9400000000001	0.716088165972906	29.0800000000002	28.3736019750904	29.52	2.27124070795526	29.5599999999999	21.7207188640032	29.5699999999997	1.98857733903424	32.4700000000003	55.1025561360348	29.6599999999999	1.67831751502945	29.1900000000001	22.9305008449501	29.5700000000002	2.76001693907801	30.1799999999998	21.0522038579484
28.73	-2919.77221278501	28.92	2362.44782113295	28.67	4.83825454102771	28.94	-263.907681958017	28.77	-329.346527676989	29.21	-306.068352100056	28.88	3.71380562296508	29.12	2370.84851319389	29.17	-5.36872848010717	29.21	-1.50274310601617	28.8999999999999	-0.10319391401481	29.1900000000001	7.32948516304077	28.76	4.16467676791399	29.5899999999999	13.8649500499923	29.21	0.479169280993119	30.1199999999999	0.707183280042045	29.1800000000001	28.3882556590243	29.6200000000001	2.2757837870131	29.6599999999999	21.7019273130745	29.6799999999998	2.0087619880087	32.5900000000001	55.1394070089373	29.77	1.70009235807811	29.3000000000002	22.993531496013	29.6700000000001	2.77980270004718	30.29	21.0994506539919
28.84	-2921.44609269701	29.02	2362.38522279393	28.77	4.81391180198898	29.05	-263.910120376977	28.88	-329.450622850004	29.3099999999999	-306.191478895016	28.98	3.72235562701917	29.24	2374.99588079697	29.29	-5.35199071509851	29.3200000000001	-1.51320564702928	29	-0.123299799042798	29.29	7.34305314995254	28.8699999999999	4.14551413689424	29.6900000000001	13.8794838060221	29.3100000000002	0.483157182998184	30.22	0.690984821972052	29.29	28.4092906050546	29.73	2.2849599380379	29.7600000000002	21.690744015018	29.7799999999997	2.02997851897635	32.71	55.1722849239695	29.8699999999999	1.71661831507208	29.4099999999999	23.0509293579644	29.7800000000002	2.80128237602639	30.3999999999996	21.1456154229381
28.94	-2923.08048160703	29.18	2362.31468423398	28.87	4.78526925496681	29.15	-263.91115182696	28.98	-329.558850321973	29.41	-306.311704967015	29.0799999999999	3.72384291597427	29.34	2379.13302552499	29.4	-5.33515058009471	29.4200000000001	-1.52531719800209	29.0999999999999	-0.147426065041145	29.4000000000001	7.35571608902319	28.97	4.13102876893845	29.8	13.8939555280331	29.4100000000001	0.483228516941381	30.3199999999999	0.675182939971819	29.3900000000001	28.4412192650052	29.8299999999999	2.2987691589833	29.8699999999999	21.6883536430714	29.8800000000001	2.0499195800312	32.8200000000002	55.2011898810179	29.9700000000003	1.72789538601137	29.5100000000002	23.1050674680091	29.8800000000001	2.82543221408105	30.5	21.1868948659912
29.1	-2924.66731519698	29.28	2362.24254956596	28.98	4.74916389998725	29.25	-263.912834613961	29.11	-329.671210091988	29.51	-306.431332252032	29.26	3.72109487500438	29.45	2383.28294582197	29.5	-5.31946549210716	29.5200000000001	-1.53907776007145	29.25	-0.174299301079373	29.5	7.36270666095606	29.0799999999999	4.11831739791069	29.9000000000001	13.9111436900521	29.5200000000002	0.482822325011512	30.4200000000001	0.66313123704731	29.49	28.4784165030487	29.9300000000001	2.31283794801129	29.9700000000003	21.6963486120676	29.9899999999998	2.06876437800929	32.9500000000003	55.2221368329811	30.0799999999999	1.73345485302434	29.6100000000001	23.1576313029791	29.9900000000002	2.8524047980909	30.5999999999999	21.2244146749754
29.21	-2926.21465778507	29.38	2362.16674372793	29.08	4.70901368805698	29.35	-263.915769259029	29.22	-329.785785904051	29.61	-306.550360750975	29.36	3.71555555295799	29.5500000000001	2387.40513092694	29.5999999999999	-5.30368227407507	29.63	-1.55347406609962	29.3599999999999	-0.203919507043793	29.6100000000001	7.36727752598654	29.21	4.11220149692326	30	13.9305667760254	29.72	0.484020788007911	30.52	0.653092851052861	29.5900000000001	28.5208823190715	30.04	2.32731622497795	30.0700000000002	21.7111939780352	30.0899999999997	2.08651291097794	33.0500000000002	55.2373965659854	30.1799999999998	1.73698657204113	29.71	23.2064976779611	30.1399999999999	2.88220012703277	30.6999999999998	21.2581748509137
29.31	-2927.75077866099	29.48	2362.08881208893	29.25	4.66806611507309	29.45	-263.919955762049	29.33	-329.901448665964	29.72	-306.665983365974	29.4699999999999	3.70753734102891	29.65	2391.49958083999	29.6999999999999	-5.28862094699889	29.73	-1.569337860019	29.46	-0.230388561021755	29.71	7.3694286850241	29.3099999999999	4.11268106699936	30.1100000000001	13.9500710170068	29.8300000000002	0.484687862012834	30.6199999999999	0.646804642997267	29.6900000000001	28.565903923095	30.21	2.34417415197186	30.23	21.7328897400648	30.25	2.10515223204766	33.1599999999999	55.2473785189704	30.2800000000002	1.73849054408493	29.8200000000002	23.2516392710522	30.2600000000002	2.90851468105302	30.7999999999997	21.2866128749738
29.42	-2929.28316525206	29.58	2362.00875464897	29.35	4.62652963597066	29.56	-263.923647523029	29.43	-330.021263232993	29.8199999999999	-306.783490293014	29.5699999999999	3.69704023705708	29.75	2395.49866578591	29.8	-5.27265001005617	29.83	-1.58583739801088	29.5599999999999	-0.253974240081334	29.8100000000002	7.37032769302459	29.4099999999999	4.11739146295531	30.26	13.9696564129963	29.9400000000001	0.486686627937161	30.73	0.649194407060349	29.79	28.613122618026	30.3299999999999	2.36557017103678	30.3400000000001	21.7599205800525	30.3600000000001	2.12465332208467	33.3200000000002	55.2564429790436	30.3899999999999	1.73900187303389	29.9200000000001	23.2947471190528	30.3600000000001	2.93386973805809	30.8999999999996	21.3100489279441
29.52	-2930.82124680404	29.69	2361.93167819397	29.45	4.58592180405049	29.66	-263.926129301012	29.53	-330.141322718987	29.93	-306.901553003058	29.67	3.69057711702681	29.85	2399.42581091998	29.91	-5.25666757903309	29.9300000000001	-1.60502489507053	29.6700000000001	-0.274408766017586	29.9200000000001	7.37282059299105	29.52	4.12435016698964	30.3700000000001	13.9905466410255	30.0400000000002	0.48985421699399	30.8299999999999	0.660262140968371	29.8900000000001	28.6625631720199	30.4300000000001	2.38934584103845	30.4500000000003	21.7913845740441	30.46	2.14297067100233	33.4900000000002	55.264372644956	30.5100000000002	1.738944851013	30.02	23.3358212219628	30.46	2.95801119602856	31.0099999999998	21.3284718479372
29.62	-2932.35559407105	29.79	2361.85731354794	29.56	4.54624261806202	29.76	-263.927401095998	29.63	-330.261422821991	30.03	-307.020391858032	29.77	3.6876857830066	29.95	2403.29545333691	30.01	-5.23977553802979	30.0400000000001	-1.62390095101728	29.77	-0.286011137973219	30.02	7.37275995095388	29.6199999999999	4.13553969497116	30.48	14.0206981619713	30.1900000000001	0.491833454020707	30.9400000000001	0.67600690101699	30	28.7081782500991	30.53	2.41086809205626	30.5500000000002	21.8272817220395	30.5699999999997	2.15974486798132	33.5999999999999	55.271167517958	30.6100000000001	1.74079322607668	30.1599999999999	23.3788859959532	30.5700000000002	2.97308644303484	31.1099999999997	21.3418816359763
29.72	-2933.85863751405	29.9	2361.78383702395	29.66	4.50951027596602	29.86	-263.928570587041	29.74	-330.381542432974	30.14	-307.13946076196	29.88	3.68882843304164	30.2800000000001	2407.17613159097	30.17	-5.21950651102543	30.2	-1.64546496500861	29.8699999999999	-0.288105786012238	30.1300000000001	7.37014576600359	29.72	4.14351352799258	30.5799999999999	14.0569863769997	30.2900000000002	0.492897301000994	31.04	0.696679452971694	30.1000000000001	28.7525076530528	30.6300000000001	2.43013692204386	30.6500000000001	21.8676120240389	30.6700000000001	2.17634901105157	33.71	55.2795852739791	30.71	1.74454700004389	30.2800000000002	23.4229952940268	30.6700000000001	2.98240452002574	31.25	21.3523466289871
29.83	-2935.32047065003	30	2361.7137419119	29.76	4.47983585297607	29.96	-263.927946071021	29.84	-330.502794077006	30.3	-307.258235769041	29.98	3.69699096302156	30.38	2411.04402451992	30.28	-5.19635262207885	30.3200000000001	-1.66869441000017	29.98	-0.281368279047456	30.23	7.37071426999591	29.8199999999999	4.15084279200073	30.6900000000001	14.1007280900567	30.4000000000001	0.493045758958033	31.21	0.72227979796935	30.2	28.7957320661008	30.74	2.4491749710478	30.7600000000002	21.9025302150158	30.7799999999997	2.19286567698873	33.8499999999999	55.2872751289897	30.8200000000002	1.74787125399689	30.3800000000001	23.4664241449991	30.77	2.98768625100365	31.3599999999997	21.3614776849909
29.93	-2936.75099996096	30.1	2361.64780864294	29.86	4.45310827296908	30.07	-263.925527546007	29.94	-330.621884734001	30.4	-307.376716878025	30.0799999999999	3.71517551400302	30.48	2414.88214992194	30.38	-5.16982174701752	30.4200000000001	-1.69607591408294	30.0799999999999	-0.265798617988366	30.4300000000001	7.37060559004021	29.9200000000001	4.15495635991192	30.79	14.1519233039844	30.5	0.492434893999416	31.3099999999999	0.754446121050023	30.3700000000001	28.8378514870828	30.8399999999999	2.46977139897808	30.8600000000001	21.9349870760652	30.8800000000001	2.20590107699081	33.9500000000003	55.2930478779672	30.9200000000001	1.75512865303062	30.48	23.5128917710199	30.8800000000001	2.98990788508036	31.46	21.370597579903
30.03	-2938.16955648401	30.27	2361.58603721697	29.96	4.42932753605874	30.23	-263.921315014045	30.04	-330.738814406004	30.51	-307.499805351995	30.25	3.74068151097617	30.58	2418.6905077969	30.49	-5.141193604004	30.5300000000001	-1.72458287204336	30.1800000000001	-0.248001692057187	30.53	7.36412764194938	30.03	4.15585423297671	30.8900000000001	14.2122986550248	30.6100000000001	0.492077477929342	31.4100000000001	0.784587628004374	30.48	28.8798598301128	30.95	2.49308344496058	30.9700000000003	21.9649826050272	30.98	2.21563441698436	34.0599999999999	55.2980927269573	31.02	1.76631919805459	30.5799999999999	23.5610141710367	30.9900000000002	2.99095652007964	31.5599999999999	21.3835096129742
30.19	-2939.585352059	30.37	2361.52727971489	30.07	4.41123076905114	30.33	-263.920792861995	30.15	-330.848031319988	30.61	-307.624859808016	30.3499999999999	3.77350895200834	30.6900000000001	2422.40432461597	30.5899999999999	-5.11046395206449	30.63	-1.75421528103925	30.3499999999999	-0.225681436063496	30.6400000000001	7.35923115496462	30.1299999999999	4.14896935490106	30.99	14.2752809699687	30.71	0.490960739966795	31.52	0.811670886037064	30.5800000000002	28.9217746581016	31.05	2.51911110899528	31.0700000000002	21.9907875269882	31.0899999999997	2.22333128601804	34.23	55.3024096740273	31.1300000000001	1.78184396509096	30.6799999999998	23.6104898699523	31.1399999999999	2.99083215406881	31.6699999999996	21.3964104849538
30.29	-2940.991533947	30.48	2361.46648540091	30.18	4.39540002196281	30.44	-263.920660304962	30.26	-330.955617292034	30.71	-307.751880245974	30.4599999999999	3.80892793600651	30.7900000000001	2426.04659881999	30.6899999999999	-5.07764000406041	30.73	-1.78192221301288	30.45	-0.201133915993523	30.74	7.35313288203088	30.23	4.13349873997504	31.0899999999999	14.3413517630506	30.8100000000002	0.487519323996821	31.6199999999999	0.835695892988042	30.6900000000001	28.9646910930514	31.21	2.55082979697363	31.2200000000003	22.0116995120634	31.2599999999998	2.22899168306867	34.3899999999999	55.3059987220195	31.23	1.7990368030496	30.79	23.6613188679939	31.2800000000002	2.99442880304923	31.77	21.4096122099363
30.4	-2942.38810214904	30.58	2361.40746429396	30.28	4.37858779696398	30.54	-263.920917343967	30.36	-331.058535858006	30.8099999999999	-307.879592282006	30.5599999999999	3.84662607405062	30.89	2429.63428230689	30.8	-5.04271454701666	30.83	-1.81032669001979	30.55	-0.174591863014939	30.8400000000001	7.34583282201129	30.4400000000001	4.10745987198879	31.24	14.405831910949	30.9200000000001	0.485563096958685	31.72	0.859049746964047	30.79	29.0113219260775	31.3299999999999	2.58751752301123	31.3200000000002	22.0277185590021	31.3699999999999	2.23243679397456	34.4900000000002	55.3084504299477	31.3499999999999	1.81628800908129	30.8899999999999	23.7112925400425	31.3800000000001	3.00480623207022	31.8699999999999	21.4257986879147
30.5	-2943.74564170596	30.68	2361.35084661294	30.38	4.36179763801192	30.64	-263.924294222988	30.46	-331.153722160025	30.91	-308.002705717968	30.66	3.88660336500379	30.99	2433.235387482	30.9	-5.00731908107355	30.9400000000001	-1.83680568807176	30.6600000000001	-0.146277199064571	30.9400000000001	7.33752887504124	30.54	4.08021583689333	31.3499999999999	14.4714233839522	31.0200000000002	0.483501941971554	31.8299999999999	0.874417558975438	30.8900000000001	29.0598762330774	31.4300000000001	2.6270158459738	31.4299999999998	22.0381656720292	31.4699999999998	2.23188739903435	34.5999999999999	55.3099973629969	31.4700000000003	1.83372717208385	30.9900000000002	23.7603835649907	31.48	3.02196443999492	31.9699999999998	21.443738091989
30.6	-2945.05472337403	30.78	2361.29152556794	30.49	4.343286551034	30.74	-263.931506184008	30.56	-331.240610600958	31.02	-308.122549085056	30.76	3.92359636805395	31.09	2436.8261065589	31.01	-4.96969732205343	31.0400000000001	-1.86039590607834	30.76	-0.116457704052664	31.0500000000002	7.33106708503328	30.6399999999999	4.04425885994897	31.45	14.5319336889997	31.1200000000001	0.481335858921739	31.9300000000001	0.881799329022215	30.99	29.1103292470325	31.53	2.67148320699562	31.5300000000002	22.0477505540657	31.5699999999997	2.22938901003999	34.71	55.3152488879505	31.5700000000002	1.84976530601944	31.1100000000001	23.8066884869568	31.5799999999999	3.04615753100279	32.0699999999997	21.4646734109465
30.7	-2946.32477639698	30.88	2361.22977033995	30.59	4.32479752896597	30.85	-263.942553227025	30.67	-331.319405481963	31.12	-308.239122384975	30.87	3.95755521196861	31.1900000000001	2440.39200244492	31.17	-4.93074738506039	31.21	-1.88299946808002	30.8699999999999	-0.0896789019861899	31.2	7.32644745096422	30.75	3.9995889429747	31.55	14.5816732090225	31.2800000000002	0.479890773021907	32.03	0.881841667023764	31.0900000000001	29.1597303310027	31.6400000000001	2.71952893206162	31.6300000000001	22.0564732049979	31.6799999999998	2.2263147270678	34.8299999999999	55.3203305800025	31.6700000000001	1.86192866101464	31.23	23.851389007973	31.6900000000001	3.08069454501947	32.1799999999998	21.4886046419451
30.8	-2947.57526099204	30.99	2361.16740461296	30.69	4.30801736206377	30.95	-263.955581929963	30.77	-331.390106802019	31.23	-308.351704641041	30.9699999999999	3.9889309409773	31.34	2443.90925397397	31.27	-4.88888084100836	31.3100000000001	-1.90161697400981	30.97	-0.0638506960513041	31.3000000000002	7.32366997397094	30.8499999999999	3.9495304229149	31.6600000000001	14.6237665460376	31.3900000000001	0.476710172961248	32.1900000000001	0.87853104196256	31.2	29.2053590020487	31.74	2.77114685502511	31.73	22.06433362403	31.7799999999997	2.2213109959921	35.3000000000002	55.3252424380162	31.7800000000002	1.87021723900216	31.3299999999999	23.8902251569471	31.79	3.12090059298953	32.2799999999997	21.5134634489687
30.91	-2948.81497239498	31.09	2361.10577370096	30.79	4.28883496999788	31.05	-263.969662775025	30.88	-331.456546359959	31.33	-308.459113431013	31.0699999999999	4.01772355598951	31.4400000000001	2447.36797309599	31.38	-4.83563142302046	31.4100000000001	-1.91508375110061	31.0799999999999	-0.0389837910006463	31.4100000000001	7.31727415097794	30.95	3.89779662293677	31.76	14.6550890980279	31.49	0.471794059990316	32.3	0.87450698504199	31.3100000000002	29.2500644510483	31.8399999999999	2.82177251006033	31.8400000000001	22.0706893650231	31.8800000000001	2.21413888698407	35.4700000000003	55.3289316089831	31.8800000000001	1.87562733799496	31.4299999999998	23.9249219049498	31.8899999999999	3.16230535509021	32.3899999999999	21.5413181689428
31.01	-2950.04981282807	31.19	2361.04789120498	30.9	4.27136143298412	31.15	-263.987203240958	30.98	-331.520904650006	31.4399999999999	-308.56253117804	31.18	4.04322183305794	31.5400000000001	2450.76815980792	31.48	-4.77946539808727	31.51	-1.92705918107094	31.1800000000001	-0.0150674810583951	31.51	7.31063716500557	31.05	3.84891677595078	31.8600000000001	14.6777541909842	31.5900000000001	0.465382898937605	32.4000000000001	0.866062526029054	31.4100000000001	29.2909974861004	31.95	2.87215856496914	31.9400000000001	22.0761804290532	31.9899999999998	2.20819218804991	35.6399999999999	55.3347774899748	31.98	1.87670938703377	31.54	23.9554792530043	31.9900000000002	3.20583113898465	32.4899999999998	21.5706729899239
31.11	-2951.27388007006	31.29	2360.99074352398	31	4.25380581600621	31.26	-264.008203326966	31.12	-331.579317949036	31.54	-308.660242141059	31.28	4.06812635003462	31.65	2454.1239714199	31.5799999999999	-4.71910304804624	31.61	-1.93442385909748	31.3499999999999	0.0104492260106781	31.6100000000001	7.30375901605385	31.22	3.79836165097913	31.96	14.6926269510459	31.6900000000001	0.45758177600419	32.5	0.863857245008148	31.51	29.3271641950241	32.05	2.92114778096675	32.04	22.0808068180531	32.0899999999997	2.20330520801326	35.75	55.3418454510393	32.0900000000001	1.87376659800975	31.6399999999999	23.9850933450043	32.1300000000001	3.24769229200683	32.5999999999999	21.6015279110024
31.21	-2952.46768720597	31.39	2360.93416547192	31.15	4.23659399098142	31.37	-264.025298208026	31.23	-331.641201750017	31.65	-308.754794236052	31.38	4.09243710703322	31.75	2457.49901555098	31.6899999999999	-4.6553928340245	31.72	-1.93717778608971	31.45	0.0322122639317968	31.72	7.29404316803084	31.3199999999999	3.74958307997986	32.0699999999999	14.7028771649502	31.8000000000002	0.449403462994269	32.6099999999999	0.868924575001984	31.6200000000001	29.3574741050406	32.21	2.96874015805315	32.1500000000001	22.0882403360747	32.25	2.19819884398476	35.8499999999999	55.350135491949	32.1900000000001	1.86906404405818	31.75	24.0123801810341	32.2400000000002	3.28788881404307	32.6999999999998	21.6374698509298
31.31	-2953.63808697505	31.49	2360.88320778492	31.26	4.22229922605766	31.47	-264.041788670966	31.33	-331.703519588018	31.75	-308.846187461995	31.48	4.11603646102776	31.85	2460.87145966999	31.8	-4.5883275390679	31.8200000000001	-1.93766976508414	31.5599999999999	0.0525177009649269	31.8200000000002	7.28427287197064	31.4200000000001	3.70421514094232	32.1700000000001	14.7114267059578	31.9000000000001	0.440847958998347	32.71	0.881264514987379	31.72	29.3808320950575	32.3199999999999	3.01618387595681	32.25	22.097230939039	32.3600000000001	2.19287309607807	35.9900000000002	55.3596476149778	32.3600000000001	1.86311743107126	31.8499999999999	24.0400231680269	32.3499999999999	3.32152669000152	32.7999999999997	21.6745998759507
31.42	-2954.78507937696	31.6	2360.83406044497	31.37	4.20834825297334	31.57	-264.057674713968	31.43	-331.763552411985	31.85	-308.935696206049	31.5899999999999	4.13908194400392	31.96	2464.22435187992	31.9	-4.51949876810431	31.9200000000001	-1.93866504105245	31.6600000000001	0.0713655349500186	31.9200000000001	7.27444812605427	31.53	3.66225783091068	32.27	14.7229546979588	32	0.434684429023946	32.8099999999999	0.896926812060883	31.8200000000002	29.3976401560485	32.4300000000001	3.05940634802937	32.3600000000001	22.107778628083	32.4699999999998	2.18487361098596	36.1100000000001	55.3703818169424	32.46	1.85702075907557	31.9500000000003	24.0702582530048	32.4499999999998	3.34932839803059	32.8999999999996	21.710234087891
31.52	-2955.93059194198	31.7	2360.78609323295	31.47	4.19373752902175	31.67	-264.072485722977	31.53	-331.821300223965	31.95	-309.023133276014	31.6899999999999	4.16141602397602	32.0600000000001	2467.53388439492	32	-4.44890652011054	32.0300000000001	-1.94278663707337	31.76	0.0835571020161296	32.02	7.26382114396529	31.6299999999999	3.62371115295446	32.3700000000001	14.7347591699827	32.1100000000001	0.429475117925904	32.9200000000001	0.918298562055497	31.9200000000001	29.4097139781115	32.54	3.09800578997965	32.4700000000003	22.1239160810001	32.5699999999997	2.17597961000138	36.27	55.3801651119556	32.5599999999999	1.84918503998688	32.1100000000001	24.0993822619657	32.5599999999999	3.36952167901927	33.0099999999998	21.7456043129687
31.62	-2957.07462466896	31.8	2360.73285357497	31.57	4.17936236499372	31.78	-264.083252745991	31.64	-331.874964472036	32.0599999999999	-309.109810341056	31.79	4.18303870105774	32.1900000000001	2470.788605807	32.0999999999999	-4.38539842707542	32.13	-1.95362583303904	31.8599999999999	0.0914292919560467	32.1200000000001	7.25392467802521	31.74	3.58981519491408	32.48	14.7524881799654	32.22	0.426657780963069	33.02	0.94195847498213	32.02	29.4168452900294	32.6400000000001	3.12877408896384	32.5700000000002	22.1413960150585	32.6700000000001	2.16975202101821	36.4000000000001	55.38753739404	32.6700000000001	1.84495399503248	32.2400000000002	24.1330018219514	32.6599999999999	3.38210653308124	33.1099999999997	21.7749083559511
31.72	-2958.23226128198	31.91	2360.66793364591	31.67	4.16347976806719	31.88	-264.093195886971	31.74	-331.923850479029	32.21	-309.194415734055	31.89	4.20004846603206	32.2900000000001	2474.00201567291	32.27	-4.32098502608369	32.24	-1.97406924110055	31.96	0.0949821060203249	32.29	7.24322597500304	31.8399999999999	3.5614592999309	32.5799999999999	14.7761417299535	32.3300000000002	0.427490705988021	33.1299999999999	0.969967352034473	32.1300000000001	29.4221930000731	32.7400000000002	3.15310192002016	32.6700000000001	22.1606579360696	32.77	2.16738057304156	36.5500000000002	55.3963730880014	32.77	1.84432762398501	32.3400000000001	24.1668569630065	32.7600000000002	3.39203943599387	33.2599999999998	21.7981462159287
31.83	-2959.39291017805	32.01	2360.59774127091	31.78	4.14495855397945	31.98	-264.104168566973	31.84	-331.968652922001	32.3099999999999	-309.275666388999	31.99	4.21199427501051	32.4	2477.19338517095	32.37	-4.25900447100958	32.34	-2.00232752501961	32.0699999999999	0.0923404169270725	32.3900000000001	7.23172503694514	31.9400000000001	3.53864346800492	32.6800000000001	14.8041103990408	32.4300000000001	0.435317938922708	33.23	0.995631313003287	32.29	29.4257571090384	32.8400000000001	3.16817103998801	32.77	22.1817018410775	32.8800000000001	2.16765599100199	36.6599999999999	55.4052683789905	32.8800000000001	1.8444668870643	32.4400000000001	24.2009642589665	32.8600000000001	3.39425317906716	33.3799999999997	21.8153178939247
31.93	-2960.53677791303	32.17	2360.52166818695	31.88	4.12624966202202	32.13	-264.118995310014	31.95	-332.005540003024	32.41	-309.354744731991	32.15	4.2188761279931	32.5	2480.37715234	32.4699999999999	-4.20827946504687	32.45	-2.03956535710859	32.1700000000001	0.0835149319300399	32.5	7.22448287899624	32.04	3.52065002095969	32.78	14.8363941890466	32.5400000000002	0.450139479994505	33.3299999999999	1.01631082497988	32.4100000000001	29.4245188490549	32.9499999999998	3.18137032502364	32.8699999999999	22.2054660509912	32.98	2.17081720404622	36.7800000000002	55.4164134609891	32.98	1.84348863808737	32.54	24.2353237109683	32.9700000000003	3.39321808303339	33.4899999999998	21.824244062941
32.09	-2961.65796226705	32.27	2360.43670079289	31.98	4.109418490998	32.23	-264.135268638029	32.05	-332.038724298059	32.51	-309.430468337041	32.26	4.21963346104803	32.61	2483.55331717994	32.5699999999999	-4.16034373802177	32.5500000000001	-2.08266333106621	32.28	0.0684949429796688	32.6000000000001	7.21812231904551	32.1399999999999	3.50294972793108	32.8900000000001	14.8727717660222	32.6400000000001	0.471955327952855	33.4300000000001	1.03571285899307	32.51	29.4213274120239	33.0500000000002	3.18920414895274	32.98	22.2292160290181	33.0799999999999	2.17686421206054	36.9099999999999	55.4304821320102	33.0799999999999	1.84372929402343	32.6399999999999	24.2690798750118	33.0700000000002	3.38801184102522	33.5899999999997	21.8285998639658
32.2	-2962.76236545998	32.37	2360.34585268999	32.08	4.09419057405103	32.34	-264.152988549995	32.23	-332.07206953	32.61	-309.506038975996	32.36	4.21172319397556	32.71	2486.7077223829	32.68	-4.11386361804489	32.6600000000001	-2.13178498700017	32.3799999999999	0.0472804520086356	32.7	7.21264335800242	32.3	3.49007181898742	32.99	14.9104860109901	32.74	0.496155091013861	33.54	1.05337132504246	32.6100000000001	29.4151993680316	33.1999999999998	3.19167251302588	33.0799999999999	22.2536652670442	33.2399999999998	2.18790540600367	37.04	55.4443558260118	33.1799999999998	1.84488564400453	32.75	24.3010841289788	33.1799999999998	3.38373562601646	33.6999999999998	21.8288602499115
32.3	-2963.86026256801	32.47	2360.24928906295	32.2	4.0805659130001	32.44	-264.171376656009	32.34	-332.104209016052	32.72	-309.58155011399	32.4599999999999	4.19768840697543	32.8100000000001	2489.81853541795	32.78	-4.06799064410279	32.76	-2.18693032707051	32.49	0.0302810469747783	32.8000000000002	7.20569969894314	32.3999999999999	3.48201629492451	33.0899999999999	14.9524587980068	32.8500000000001	0.522637132007731	33.6400000000001	1.06928622199121	32.71	29.4083203131095	33.3099999999999	3.1919622949772	33.2200000000003	22.2788137630232	33.3699999999999	2.20226127703427	37.2000000000003	55.4538400839419	33.3600000000001	1.84373613308253	32.8499999999999	24.3306729499864	33.3000000000002	3.38038943800711	33.7999999999997	21.8214383029363
32.41	-2964.96020917903	32.57	2360.14700991291	32.3	4.06396231096551	32.54	-264.194593295997	32.44	-332.135142758034	32.8199999999999	-309.658025273961	32.5699999999999	4.18093259600028	32.9200000000001	2492.87853954695	32.88	-4.02239065999765	32.86	-2.24686973103871	32.5899999999999	0.0157027379827923	32.9000000000001	7.20157188197845	32.5	3.46995922598126	33.26	14.9946273639898	32.95	0.55150308901375	33.74	1.08489634396847	32.8200000000002	29.3996292130032	33.4099999999999	3.19184209797641	33.3200000000002	22.3039008570822	33.4699999999998	2.21993182606184	37.3699999999999	55.4589349079606	33.48	1.83976505400096	32.9500000000003	24.3551629330341	33.4000000000001	3.38303336900481	33.8999999999996	21.8097867719962
32.51	-2966.05649418598	32.68	2360.04657437491	32.41	4.04695303700464	32.64	-264.220732737954	32.54	-332.170199122061	32.93	-309.734440932971	32.67	4.16436578996127	33.02	2495.90184383396	32.98	-3.97581343406728	32.96	-2.30621493301442	32.6900000000001	0.00354552594217239	33	7.20025990699469	32.6099999999999	3.45721861390302	33.3800000000001	15.0397888070302	33.0500000000002	0.577764045942786	33.8499999999999	1.10528265099674	32.9200000000001	29.3897851090605	33.52	3.19131192395616	33.4299999999998	22.3316395860138	33.5799999999999	2.23898805802492	37.4900000000002	55.4616407069943	33.5799999999999	1.83845119602211	33.1100000000001	24.3763709610221	33.5	3.38821412503876	34	21.7939056580008
32.61	-2967.14911758602	32.78	2359.9442485139	32.51	4.02953809100381	32.74	-264.248557925043	32.64	-332.209805255047	33.03	-309.811684746023	32.77	4.14814552095777	33.1900000000001	2498.90590231291	33.0899999999999	-3.92825896710747	33.0700000000001	-2.36108947501634	32.79	0.000720545926924387	33.1100000000001	7.20050649999848	32.71	3.443794457894	33.49	15.0879431270141	33.2	0.603115673015964	33.95	1.1269273400103	33.02	29.3764222830077	33.6199999999999	3.19077355595709	33.5300000000002	22.3579972710013	33.6799999999998	2.26203409999926	37.5999999999999	55.4636806050439	33.6900000000001	1.84526918098982	33.2400000000002	24.3980002079525	33.6100000000001	3.4011572580539	34.1099999999997	21.77379496095
32.71	-2968.22564974207	32.88	2359.84459304495	32.61	4.0137195310308	32.85	-264.281037810974	32.75	-332.256121006026	33.13	-309.888445043043	32.88	4.13227178898978	33.2900000000001	2501.90852014293	33.1999999999999	-3.87327670500781	33.21	-2.41177853411045	32.8899999999999	0.00489090894006949	33.21	7.20189268599825	32.8099999999999	3.43220669492439	33.5899999999999	15.1345027940124	33.3100000000002	0.626120213951253	34.1099999999999	1.15325170202141	33.1200000000001	29.359749006062	33.73	3.19343510795989	33.6300000000001	22.3834134150138	33.79	2.28550902500047	37.71	55.4609341460264	33.8000000000002	1.85098965403085	33.3400000000001	24.4171937380315	33.71	3.42186276702705	34.25	21.7541911169974
32.82	-2969.27100693006	32.98	2359.75401579492	32.72	3.99591341306405	32.95	-264.314952292011	32.85	-332.303767892995	33.23	-309.966033493993	32.98	4.11693609703434	33.4	2504.89619776999	33.3	-3.81885611500365	33.3100000000001	-2.4564927720121	33	0.0160566160047892	33.3200000000002	7.20595121504175	32.9099999999999	3.42156598196652	33.6900000000001	15.1811092499656	33.4100000000001	0.64677766999921	34.22	1.18219493504057	33.28	29.3395570070061	33.8299999999999	3.20293725701504	33.73	22.4096651500076	33.8899999999999	2.30822310004442	37.8200000000002	55.4545898270362	33.9000000000001	1.85561261503153	33.4500000000003	24.4339515479624	33.8099999999999	3.44291175599665	34.3599999999997	21.7349280599137
32.92	-2970.29578075399	33.08	2359.66610893695	32.82	3.97970368101142	33.05	-264.35030136804	32.95	-332.352894094015	33.34	-310.049595290025	33.0799999999999	4.10233205604982	33.5	2507.84966401397	33.41	-3.76322894010173	33.4100000000001	-2.49301099199783	33.0999999999999	0.0340026929279702	33.4200000000001	7.21268208701531	33.02	3.4118723199299	33.79	15.2293719139607	33.51	0.663933294958952	34.3299999999999	1.21581784196678	33.4100000000001	29.316126986032	33.9299999999998	3.21898593301739	33.8400000000001	22.4328867170698	33.9899999999998	2.33072779803933	37.9500000000003	55.4504582220261	34	1.86197710502256	33.5500000000002	24.4554190740018	33.9099999999999	3.47073728107716	34.46	21.7141841249031
33.02	-2971.31096941905	33.19	2359.5801354229	32.92	3.96641769498274	33.16	-264.38666799595	33.12	-332.403499611019	33.4399999999999	-310.139130431025	33.18	4.08826605496415	33.6	2510.78819005295	33.51	-3.70603874910103	33.51	-2.52133319406767	33.25	0.0546030629493544	33.52	7.21888851194308	33.1299999999999	3.40013006098161	33.8900000000001	15.2766922179808	33.6100000000001	0.679699516012988	34.4300000000001	1.25168273302734	33.51	29.2888228190122	34.04	3.23980393102374	33.9400000000001	22.4530781150634	34.0899999999997	2.3539448060319	38.0599999999999	55.448539330996	34.0999999999999	1.87148780105417	33.6500000000001	24.4786942779456	34.02	3.50533934204122	34.5599999999999	21.6941386369172
33.19	-2972.32881612399	33.29	2359.49240479897	33.02	3.95399005503805	33.26	-264.427139822942	33.23	-332.45483796702	33.54	-310.232806371005	33.28	4.07350774003135	33.71	2513.68299957096	33.61	-3.64711607210211	33.62	-2.54190507507701	33.3499999999999	0.0767565790056324	33.6300000000001	7.22614949495437	33.25	3.3893319789513	34	15.3205901780211	33.72	0.694076332933946	34.53	1.28604816200095	33.6200000000001	29.2584502070667	34.1399999999999	3.26609961200575	34.0500000000002	22.4711492070355	34.25	2.38000226897839	38.1799999999998	55.4459691610418	34.2000000000003	1.88180828604345	33.7600000000002	24.5046326029978	34.1300000000001	3.54869208308628	34.6699999999996	21.6745451929228
33.29	-2973.34552295797	33.39	2359.39979593297	33.16	3.94448615998044	33.36	-264.46962588102	33.34	-332.503443062024	33.65	-310.329253886039	33.38	4.05866086202877	33.8100000000001	2516.54572464599	33.7099999999999	-3.58796405305384	33.72	-2.55768249905941	33.45	0.100463242006299	33.73	7.23288603001038	33.3499999999999	3.38011363498936	34.0999999999999	15.3629577839638	33.8200000000002	0.710556279955199	34.6400000000001	1.31475733701336	33.72	29.2259925760163	34.2400000000002	3.29787297698658	34.1500000000001	22.4875711739969	34.3600000000001	2.40482934304964	38.3200000000002	55.4472325029565	34.3499999999999	1.89244470800531	33.8600000000001	24.5301974880476	34.2400000000002	3.5964640550219	34.77	21.6549288379611
33.4	-2974.36108992304	33.5	2359.30542995891	33.27	3.93790601106048	33.47	-264.514126168024	33.44	-332.546817853995	33.75	-310.426171039012	33.49	4.04118233905137	33.9100000000001	2519.39387759489	33.8199999999999	-3.52858269104672	33.8200000000001	-2.57038085806016	33.5599999999999	0.117098053920017	33.8400000000001	7.24045091897096	33.45	3.37247502898208	34.25	15.4037950379688	33.9300000000001	0.725801952967231	34.74	1.34116385902416	33.8200000000002	29.195962379049	34.3400000000001	3.33193714800473	34.25	22.5023440170844	34.46	2.42993984397799	38.4200000000001	55.4582380730153	34.4500000000003	1.90559491409203	33.96	24.5560524559778	34.3400000000001	3.64880784104571	34.8799999999997	21.6352895708951
33.5	-2975.35889711105	33.6	2359.21138193794	33.37	3.93516298504437	33.57	-264.555879824002	33.54	-332.584962344981	33.85	-310.522534308006	33.5899999999999	4.02107217405501	34.02	2522.23899536898	33.92	-3.47055931899831	33.9300000000001	-2.57951437799875	33.6600000000001	0.128455002936789	33.9400000000001	7.24131096399105	33.55	3.36798155296947	34.3700000000001	15.4463965990317	34.0300000000002	0.739711712981261	34.8399999999999	1.36252517904722	33.9300000000001	29.1694206470083	34.4400000000001	3.36497442503969	34.3499999999999	22.5195214020459	34.5699999999997	2.45533377301399	38.54	55.4732865649612	34.5599999999999	1.92228261300897	34.1199999999999	24.5812420720313	34.4499999999998	3.70066335108277	34.98	21.6170038989958
33.6	-2976.34465563203	33.7	2359.11009273195	33.48	3.93453107506048	33.67	-264.596792583006	33.64	-332.619432772049	33.95	-310.619367214031	33.6899999999999	3.99892514803923	34.12	2525.06696890498	34.02	-3.41585285502788	34.0300000000001	-2.58508305910254	33.76	0.134534088942928	34.04	7.23546616404747	33.6499999999999	3.36331520600197	34.47	15.485811597955	34.1900000000001	0.752285561929966	34.95	1.37489038797867	34.03	29.1453063480276	34.5500000000002	3.39698480900097	34.46	22.5363902940217	34.6700000000001	2.48361525700602	38.7000000000003	55.4903775689581	34.6599999999999	1.93754471899865	34.23	24.6022857379558	34.5500000000002	3.75548387705749	35.0799999999999	21.5988294849012
33.7	-2977.31836548701	33.8	2359.00529627793	33.58	3.93773628900362	33.77	-264.638101499031	33.75	-332.64725004301	34.0599999999999	-310.715270418996	33.8	3.97349182799189	34.2900000000001	2527.86034416897	34.17	-3.36446329902174	34.2	-2.59179510203467	33.8599999999999	0.134112540990827	34.2	7.22291651902651	33.76	3.3584759879659	34.5799999999999	15.5220400349663	34.3000000000002	0.761249301945099	35.1099999999999	1.38177729104427	34.1300000000001	29.1248922840168	34.6500000000001	3.42796829897907	34.5599999999999	22.5529506930116	34.77	2.51220918505624	38.9299999999998	55.5095110850061	34.7600000000002	1.94590661408256	34.3299999999999	24.6208471689897	34.6500000000001	3.80729484709263	35.25	21.5804461479365
33.81	-2978.29245631306	33.9	2358.89888443489	33.68	3.94210669401218	33.88	-264.679806571962	33.85	-332.668414159002	34.21	-310.81002355802	33.9	3.94602164703883	34.39	2530.61315003697	34.28	-3.31485173808233	34.3200000000001	-2.59577405006439	33.97	0.13069702094981	34.3000000000002	7.20699827104454	33.8599999999999	3.35244362793219	34.6800000000001	15.556723355985	34.4000000000001	0.766440067991425	35.22	1.38188397102113	34.28	29.114225788021	34.75	3.46053228304299	34.6599999999999	22.5701290810321	34.8699999999999	2.54164986699834	39.0500000000002	55.5318756059933	34.8699999999999	1.95241862502371	34.4299999999998	24.6360801270384	34.75	3.85483656907581	35.3899999999999	21.5616878199398
33.91	-2979.28140579597	34.01	2358.79019063691	33.78	3.95122623797306	33.98	-264.717840115054	33.95	-332.689019389022	34.3199999999999	-310.903846995984	34	3.92027448197041	34.49	2533.3341300659	34.39	-3.26773582105488	34.4200000000001	-2.59759892207967	34.0699999999999	0.125423004988079	34.4000000000001	7.18641002697495	33.96	3.35171525091482	34.78	15.585953267987	34.5	0.767857856999399	35.3199999999999	1.37560627297262	34.4000000000001	29.1072595280184	34.8600000000001	3.48867442596656	34.7600000000002	22.5857088270232	34.9699999999998	2.57193730499239	39.1599999999999	55.5526502799921	34.9700000000003	1.95708075307266	34.54	24.6479846130114	34.8600000000001	3.90057146307754	35.4899999999998	21.5460042448967
34.01	-2980.27710460997	34.17	2358.67594116394	33.88	3.96151097402253	34.14	-264.751308189943	34.12	-332.708201765058	34.42	-310.994669620982	34.16	3.89559452401045	34.59	2536.02328425598	34.49	-3.22416615506427	34.5300000000001	-2.60230278308882	34.1800000000001	0.118290491968764	34.51	7.16115178704513	34.0699999999999	3.35216867495092	34.8800000000001	15.6080778989462	34.6100000000001	0.765769882946188	35.4300000000001	1.36498604103963	34.5	29.1037128030212	34.96	3.51268879501276	34.8699999999999	22.6101542990591	35.0699999999997	2.6036271809744	39.3400000000001	55.5702883250433	35.0799999999999	1.95721249303915	34.6399999999999	24.654604736952	34.96	3.9427787060049	35.5999999999999	21.5352170858978
34.13	-2981.27955275504	34.28	2358.5594097359	33.99	3.96918260503298	34.24	-264.782212414048	34.22	-332.725961286997	34.52	-311.08301537904	34.26	3.87217538298046	34.7	2538.69759480494	34.5899999999999	-3.18414273908729	34.63	-2.6088631040011	34.3399999999999	0.114101133021904	34.6100000000001	7.13578951194904	34.21	3.35380389890361	34.99	15.6256958190397	34.71	0.757790753937115	35.53	1.3513270320118	34.6000000000001	29.1042106280202	35.0599999999999	3.53435259796697	34.9700000000003	22.6368668880923	35.1799999999998	2.63588038501439	39.4700000000003	55.5860031839757	35.1799999999998	1.95083249309391	34.7400000000002	24.6588425360414	35.0599999999999	3.98317912208768	35.6999999999998	21.5280035669139
34.23	-2982.26660055207	34.38	2358.4435063749	34.09	3.97546634701484	34.34	-264.807465136983	34.32	-332.739944380023	34.62	-311.17071681706	34.37	3.85001705706145	34.8000000000001	2541.36885583296	34.6899999999999	-3.1483271640127	34.74	-2.61683418807479	34.4400000000001	0.113956071004395	34.71	7.11545010904047	34.3099999999999	3.3561992779596	35.0999999999999	15.637668380009	34.8100000000002	0.743920469972181	35.6400000000001	1.33462924702599	34.7	29.1079473030322	35.1999999999998	3.5539112659535	35.0799999999999	22.6640804850149	35.29	2.66656876999605	39.5999999999999	55.5926505260231	35.2800000000002	1.94085384600839	34.8400000000001	24.6625287489906	35.1799999999998	4.01979856599155	35.8099999999999	21.5237535439883
34.33	-2983.24204591006	34.49	2358.3313522139	34.25	3.98061714804498	34.45	-264.829157331974	34.42	-332.753617145954	34.73	-311.255941388026	34.4699999999999	3.82986916599748	34.9100000000001	2544.02543526089	34.79	-3.11654996210109	34.84	-2.62924264404774	34.55	0.117855306939418	34.8200000000002	7.10171258504033	34.4200000000001	3.35871924994535	35.25	15.645722221052	34.9200000000001	0.72562775494589	35.74	1.31988447299136	34.8100000000002	29.1149228280574	35.3099999999999	3.57136479999554	35.2200000000003	22.6906104180671	35.3899999999999	2.6978204820125	39.7000000000003	55.588609553979	35.4500000000003	1.92777040399505	34.9500000000003	24.6697218899499	35.3000000000002	4.05376586809325	35.9099999999999	21.5224670168936
34.44	-2984.20588882698	34.59	2358.2198261189	34.35	3.98438006004653	34.55	-264.847288996975	34.53	-332.769084689062	34.83	-311.338984437043	34.5699999999999	3.81348814698868	35.01	2546.64982076997	34.9	-3.0878977941029	34.9400000000001	-2.64437307805565	34.6499999999999	0.127072251984828	34.9200000000001	7.09457693903914	34.52	3.36136381395136	35.3600000000001	15.6498573420549	35.0200000000002	0.707917006934622	35.8399999999999	1.30373910906201	34.9100000000001	29.1225671470556	35.4099999999999	3.58671319804671	35.3400000000001	22.7164566880447	35.5	2.72981472801348	39.8099999999999	55.5721660080053	35.5500000000002	1.91260587405395	35.1100000000001	24.678736482997	35.4000000000001	4.08492844701414	36.02	21.5279472839711
34.54	-2985.16619362306	34.69	2358.10685302897	34.46	3.99126858098953	34.65	-264.862460653035	34.63	-332.786347007982	34.93	-311.419845962973	34.68	3.7991175620391	35.11	2549.236526237	35.01	-3.06111748705007	35.0500000000001	-2.66394088305333	34.75	0.138445760967443	35.02	7.10050304996912	34.6199999999999	3.36895444695529	35.46	15.647438459041	35.1200000000001	0.689222870960293	35.9400000000001	1.28803108498232	35.01	29.1290169470813	35.5100000000002	3.6071714780519	35.4400000000001	22.7417613029957	35.5999999999999	2.75930462203178	39.9099999999999	55.5495921349802	35.6599999999999	1.89700269709192	35.2200000000003	24.6905279619796	35.5	4.11328630207208	36.1199999999999	21.5344700199012
34.65	-2986.13576371099	34.79	2357.99243294491	34.56	4.00300872001935	34.76	-264.870183485982	34.73	-332.807339868964	35.03	-311.50248763106	34.78	3.78340745703554	35.23	2551.78555166196	35.17	-3.03228446409776	35.2	-2.6846552390225	34.8599999999999	0.151743103970148	35.1200000000001	7.11845203397843	34.72	3.3777123269374	35.5699999999999	15.6406193400471	35.22	0.669272382992858	36.0999999999999	1.27591713703623	35.1100000000001	29.1372284550562	35.6199999999999	3.63076947701302	35.54	22.7663013359916	35.6999999999998	2.7862901640674	40.0300000000002	55.5203149930321	35.7600000000002	1.88096087504164	35.3299999999999	24.7067600420223	35.6100000000001	4.13776153607159	36.25	21.5432775609088
34.75	-2987.10711166405	34.89	2357.88480737995	34.67	4.0178744690138	34.86	-264.873432369996	34.84	-332.831550360993	35.14	-311.583646652025	34.89	3.76760726499015	35.35	2554.30720305196	35.29	-3.00303022504522	35.3200000000001	-2.70664770607709	34.96	0.166964279969761	35.22	7.14946277605577	34.8199999999999	3.38944701991295	35.6700000000001	15.6298193439852	35.3300000000002	0.651944906962854	36.2	1.26597738801593	35.27	29.1472016710941	35.7199999999998	3.65750719504376	35.6500000000001	22.7902997160072	35.8099999999999	2.80869682705998	40.1500000000001	55.4843345829568	35.8600000000001	1.86633246198653	35.4299999999998	24.7257963310403	35.71	4.1606213230807	36.3699999999999	21.5539363579182
34.85	-2988.080237482	35	2357.77913872494	34.77	4.03738338297899	34.96	-264.871492061957	34.94	-332.858978483046	35.3099999999999	-311.662214858984	34.99	3.75046755402764	35.45	2556.83934265494	35.39	-2.97335477000615	35.4200000000001	-2.72895498108028	35.0599999999999	0.180870405984024	35.3300000000002	7.18908525800543	34.9200000000001	3.40415852599563	35.78	15.6207280839453	35.4300000000001	0.637403308928697	36.3	1.25951375605382	35.3700000000001	29.1529140300781	35.8299999999999	3.68261880100818	35.75	22.811928033093	35.9099999999999	2.82803581205826	40.29	55.4414336049831	35.9700000000003	1.85601550106185	35.5300000000002	24.7476368299431	35.8099999999999	4.18337946200609	36.48	21.5672001409075
34.96	-2989.03123423599	35.1	2357.6758243679	34.88	4.05931347302158	35.07	-264.868430250999	35.04	-332.889398824022	35.41	-311.737971887965	35.16	3.73198832198796	35.5500000000001	2559.358789822	35.5	-2.94164233503125	35.5300000000001	-2.75099804309775	35.1600000000001	0.192326004935239	35.4300000000001	7.23577483199733	35.03	3.41733223592655	35.8800000000001	15.6099227930326	35.5400000000002	0.625647590027256	36.4000000000001	1.25613039506334	35.48	29.1604128640302	35.9299999999998	3.70846595399144	35.8499999999999	22.8311862890678	36.0099999999998	2.84430711803907	40.4000000000001	55.3923854749883	36.0700000000002	1.84753624000678	35.6300000000001	24.771232762987	35.9099999999999	4.20603595000557	36.5799999999999	21.5797852339392
35.09	-2989.96821125002	35.27	2357.57813802695	34.98	4.08422034399791	35.23	-264.865140871962	35.15	-332.922832495001	35.52	-311.810917738967	35.27	3.7139495050269	35.6600000000001	2561.86554455496	35.5999999999999	-2.90861056907943	35.6400000000001	-2.77475376401526	35.26	0.201331078983458	35.53	7.2895314959851	35.1299999999999	3.43309033291916	35.98	15.5990553439551	35.6400000000001	0.616950712924336	36.51	1.25686976195993	35.5800000000002	29.1725916980567	36.0300000000002	3.73504865603991	35.96	22.8414758710187	36.1199999999999	2.85896642208172	40.5300000000002	55.3349764020368	36.1700000000001	1.84357518503475	35.73	24.7939130130135	36.02	4.23362065407673	36.6799999999998	21.5916916368997
35.2	-2990.89116852304	35.37	2357.48280598398	35.09	4.11210399602169	35.34	-264.859622310951	35.26	-332.960381634052	35.62	-311.880528465963	35.37	3.69665266805441	35.77	2564.31880348691	35.7099999999999	-2.87563142808267	35.74	-2.80124467303722	35.3599999999999	0.207210055918949	35.6400000000001	7.35035525099192	35.23	3.45143281595028	36.0799999999999	15.5912503360014	35.75	0.61313720493672	36.6099999999999	1.26173185606149	35.6800000000001	29.1896312130575	36.1399999999999	3.76236690601672	36.0599999999999	22.8493953910629	36.25	2.87193114706952	40.6500000000001	55.2673467559544	36.27	1.84704542800773	35.8299999999999	24.8174025499566	36.1300000000001	4.26441274908029	36.7799999999997	21.6021737879828
35.3	-2991.81001253896	35.47	2357.39060866797	35.25	4.13762813798257	35.44	-264.851874566034	35.37	-333.00093371497	35.72	-311.949207594012	35.4699999999999	3.67979624502368	35.87	2566.73554881991	35.8099999999999	-2.84349250705418	35.84	-2.83047077209631	35.47	0.211033872005828	35.74	7.4115401829431	35.3399999999999	3.46978855895941	36.24	15.5882344099609	35.8500000000001	0.614447532029772	36.71	1.26850488697983	35.78	29.212525326102	36.25	3.78895044104866	36.23	22.854676206066	36.3699999999999	2.88494195103794	40.7800000000002	55.1966408669387	36.3899999999999	1.85648344904621	35.9400000000001	24.8398706349917	36.25	4.29841223399308	36.8799999999997	21.6102793229993
35.4	-2992.729756872	35.57	2357.30148948096	35.36	4.16053781907522	35.54	-264.846740065991	35.47	-333.038936967	35.83	-312.017880764984	35.5699999999999	3.66186937105795	35.97	2569.1291105469	35.91	-2.8109140870356	35.9400000000001	-2.86294828401878	35.5699999999999	0.215353519934069	35.8400000000001	7.46918614402148	35.4400000000001	3.48485213589811	36.3499999999999	15.588280926977	35.95	0.619412968944744	36.8199999999999	1.27451723403738	35.8900000000001	29.2383377280885	36.3699999999999	3.81364202098666	36.3400000000001	22.8529441779983	36.48	2.8994436290759	40.8899999999999	55.1240479410353	36.4900000000002	1.87188924701331	36.04	24.8596317929923	36.3600000000001	4.33358372606563	36.98	21.6160082419492
35.5	-2993.64804242202	35.67	2357.2142077079	35.46	4.18108798999128	35.65	-264.843778718046	35.58	-333.077838056056	35.93	-312.08591318898	35.68	3.6411156070244	36.08	2571.49948866891	36.02	-2.7788095080723	36.0500000000001	-2.89632840610921	35.6700000000001	0.220168999931047	35.9400000000001	7.52533239597142	35.54	3.49927239597037	36.45	15.5929581519558	36.0600000000002	0.625455389013041	36.9200000000001	1.28080233196215	35.99	29.2670684210634	36.4699999999998	3.83644164605812	36.4400000000001	22.8485734440937	36.5799999999999	2.91381218005426	40.9900000000002	55.049567978017	36.5900000000001	1.89084584599186	36.1500000000001	24.8797555000237	36.4700000000003	4.37409876303718	37.0899999999997	21.6155572459229
35.61	-2994.55801645206	35.78	2357.13000406497	35.56	4.19586070006517	35.75	-264.839689734004	35.68	-333.117636982024	36.03	-312.153304867024	35.78	3.61929139205586	36.1900000000001	2573.88663352492	36.18	-2.7471787700506	36.2	-2.93295994106302	35.77	0.226345389933158	36.04	7.57398847304103	35.6399999999999	3.51304933690244	36.55	15.5980684789938	36.2	0.63414014891805	37.02	1.28552224896339	36.1000000000001	29.3025253160977	36.5799999999999	3.85450780095198	36.54	22.8393790320069	36.6799999999998	2.93129448903073	41.0999999999999	54.9726280379446	36.7000000000003	1.90907739408885	36.2600000000002	24.9002417540396	36.5700000000002	4.41578580603164	37.25	21.6160922219615
35.71	-2995.44687554601	35.89	2357.05268856896	35.67	4.20664795001358	35.85	-264.838961930991	35.78	-333.152232424027	36.13	-312.216094132964	35.88	3.59608433598169	36.3100000000001	2576.27359321793	36.3099999999999	-2.71764615899883	36.3200000000001	-2.97613371003536	35.8799999999999	0.234115420994385	36.1900000000001	7.61619325794527	35.75	3.53076476790193	36.6500000000001	15.6082910309578	36.3000000000002	0.645467247977649	37.1900000000001	1.28725711101652	36.2	29.341995626055	36.6799999999998	3.87105882896321	36.6399999999999	22.8255838690075	36.7799999999997	2.95189055498213	41.2000000000003	54.8917382719765	36.8000000000002	1.92819359301666	36.3600000000001	24.9235088630257	36.6700000000001	4.45900027705193	37.3699999999999	21.614929271891
35.81	-2996.32210713105	35.99	2356.97401970492	35.77	4.21244619803929	35.95	-264.838620434944	35.88	-333.184689239033	36.3099999999999	-312.278242652951	35.99	3.57074681403446	36.4100000000001	2578.650061742	36.41	-2.68858017409457	36.4200000000001	-3.02226338806122	35.98	0.243479093001042	36.3000000000002	7.6509078660365	35.8499999999999	3.55339462396387	36.76	15.6232064509823	36.4100000000001	0.657846568969944	37.29	1.28503969699523	36.3100000000002	29.3844019030303	36.79	3.88609472997814	36.75	22.8069650280531	36.8899999999999	2.97586666999905	41.4099999999999	54.8074163219781	36.9000000000001	1.94634238903291	36.4700000000003	24.9476260499932	36.77	4.5039962780038	37.4699999999998	21.6128221259169
35.91	-2997.18371120798	36.09	2356.89883508189	35.88	4.21325544198226	36.06	-264.839380487047	35.99	-333.210323949061	36.41	-312.340814896061	36.15	3.54368000205341	36.51	2580.97779421598	36.51	-2.65801842806468	36.5200000000001	-3.07231227702687	36.0799999999999	0.254168626952378	36.4000000000001	7.68097834202308	35.95	3.57617088798179	36.8600000000001	15.6344231520507	36.51	0.664886583990665	37.4000000000001	1.27887000599003	36.45	29.4267687451111	36.8899999999999	3.90177394604052	36.8499999999999	22.784424432075	36.9899999999998	3.00135516897626	41.5799999999999	54.7193618480151	37.0100000000002	1.95946104599898	36.5700000000002	24.9744967679817	36.8800000000001	4.55051970709519	37.5699999999997	21.6102488799379
36.02	-2998.04111702201	36.25	2356.82740387892	35.98	4.21304066605899	36.16	-264.839388664996	36.12	-333.229340854018	36.52	-312.402019843034	36.26	3.51448272397192	36.61	2583.27122773596	36.62	-2.62352088009266	36.62	-3.12628037806917	36.1900000000001	0.262962934925781	36.5	7.70438907102289	36.0599999999999	3.59909355995569	36.96	15.6476307489584	36.6200000000001	0.67030209402219	37.5	1.27110522100793	36.55	29.4720467870775	36.9900000000002	3.9173376250119	36.96	22.7623569360276	37.0999999999999	3.02835605100427	41.6799999999998	54.6265593640101	37.1100000000001	1.97002331299245	36.6700000000001	25.0051697929621	36.98	4.59857056307555	37.6699999999996	21.6058205759282
36.12	-2998.90839481498	36.36	2356.76107140989	36.08	4.21124626598157	36.27	-264.84198100502	36.27	-333.245571752968	36.62	-312.463648513017	36.36	3.48228828897845	36.72	2585.53036230091	36.7199999999999	-2.58842568700857	36.73	-3.17664979002075	36.3399999999999	0.267771917947357	36.6000000000001	7.71808705303556	36.21	3.6246335019996	37.0699999999999	15.6628292420464	36.72	0.671636586957902	37.5999999999999	1.26373826299186	36.6600000000001	29.5173425070061	37.0999999999999	3.93279193099261	37.0599999999999	22.7404642220108	37.2399999999998	3.05525728606426	41.79	54.5283626819355	37.21	1.97881082408458	36.7800000000002	25.0371101229803	37.1399999999999	4.64060576405245	37.77	21.5995372119551
36.22	-2999.77674935099	36.46	2356.69893390991	36.25	4.20787223902153	36.37	-264.84715750496	36.37	-333.254082710027	36.72	-312.525700906008	36.4599999999999	3.44679513204937	36.8200000000001	2587.78982404499	36.8199999999999	-2.55136089310781	36.83	-3.22458518610347	36.45	0.268595574993924	36.71	7.72512528794778	36.3199999999999	3.64907738889997	37.1700000000001	15.6784751940222	36.8200000000002	0.667065536958944	37.7	1.25412960005633	36.76	29.5626559060338	37.21	3.94813686500584	37.2200000000003	22.7190446090617	37.3699999999999	3.08229780500824	41.8899999999999	54.4254179900463	37.3499999999999	1.98582357904797	36.8800000000001	25.0685927900349	37.25	4.68109563007602	37.8799999999997	21.5926668529391
36.33	-3000.64618062697	36.56	2356.64099137989	36.35	4.20523873196998	36.48	-264.857325645039	36.48	-333.254873724968	36.8199999999999	-312.58695591805	36.5699999999999	3.40830481798093	36.9300000000001	2590.06377027799	36.92	-2.51951304801423	36.9400000000001	-3.27008656506678	36.55	0.264373676941432	36.8100000000002	7.72888096003044	36.4200000000001	3.67242522099787	37.28	15.6954337310253	36.9200000000001	0.656348477946267	37.8	1.24449102202107	36.8700000000001	29.6041438780321	37.3299999999999	3.96738451900092	37.3400000000001	22.7019575220311	37.4699999999998	3.10773694798172	42.02	54.3184187699808	37.4700000000003	1.9899152190419	36.9900000000002	25.099617791966	37.3499999999999	4.72004016103256	37.98	21.5856393609783
36.43	-3001.50577284899	36.66	2356.58428681791	36.46	4.20701739096785	36.58	-264.867642992954	36.58	-333.253496567977	36.93	-312.646487911024	36.67	3.36951792405671	37.0300000000001	2592.32471369694	37.02	-2.49416186807139	37.0400000000001	-3.30649169109165	36.6499999999999	0.252555230986218	36.9200000000001	7.73040817296078	36.52	3.69345319393233	37.4000000000001	15.712839728053	37.0300000000002	0.639485410943053	37.9100000000001	1.23956293396077	36.97	29.6428003380242	37.4400000000001	3.9916921330132	37.4400000000001	22.6935770970158	37.5699999999997	3.13012992307904	42.1300000000001	54.2024857629713	37.5700000000002	1.99078253001517	37.1100000000001	25.1242784750048	37.46	4.75757618505668	38.0799999999999	21.578454735959
36.53	-3002.35788511498	36.77	2356.53006093889	36.56	4.21320821601512	36.68	-264.878549647051	36.68	-333.251950862064	37.03	-312.706938265023	36.77	3.32414256297398	37.1900000000001	2594.5726542999	37.17	-2.47704850005448	37.2	-3.33614936710092	36.75	0.233140237014595	37.02	7.73051370697431	36.6199999999999	3.70951245895412	37.5	15.7291249170157	37.2	0.61748910593451	38.01	1.23831190205692	37.0800000000002	29.678018534014	37.54	4.02105970795219	37.54	22.6895291980327	37.6799999999998	3.15108721599699	42.3000000000002	54.0776189679946	37.6700000000001	1.99084248799863	37.25	25.1438742469645	37.5599999999999	4.78953216406808	38.1799999999998	21.5711129779947
36.63	-3003.209370165	36.87	2356.47707302689	36.66	4.22381120802129	36.79	-264.893346389954	36.79	-333.250236607	37.13	-312.770650421044	36.87	3.27558223102642	37.2900000000001	2596.76880765994	37.28	-2.4697573320509	37.3000000000001	-3.35671079108124	36.8599999999999	0.20842475896643	37.1300000000001	7.73198081094506	36.73	3.71980003194494	37.5999999999999	15.751890294041	37.3000000000002	0.598068342924307	38.1199999999999	1.24073792505897	37.1800000000001	29.70910533611	37.6500000000001	4.05548724199889	37.6399999999999	22.6905161559898	37.7799999999997	3.17060882503029	42.4099999999999	53.9438183859602	37.7800000000002	1.99170480004796	37.3600000000001	25.1557217000027	37.6599999999999	4.82007963705655	38.2799999999997	21.5573432730025
36.74	-3004.06022799802	36.97	2356.4215130649	36.76	4.23446109698489	36.89	-264.912033223027	36.89	-333.251390267037	37.3099999999999	-312.837437187	36.98	3.22383692900985	37.39	2598.93012567397	37.39	-2.47071118803888	37.4100000000001	-3.36817596109995	36.96	0.177918628992302	37.23	7.7355723110486	36.8299999999999	3.72431591199529	37.71	15.7764567360346	37.4000000000001	0.576234204004322	38.24	1.24376993801434	37.3100000000002	29.7356587520881	37.75	4.0899791559923	37.7400000000002	22.6980883090846	37.8899999999999	3.18686438106397	42.5100000000002	53.8031468039435	37.8800000000001	1.9912440529879	37.46	25.1574025289756	37.7600000000002	4.84994108001047	38.48	21.5411958199638
36.84	-3004.91900035297	37.08	2356.35428208491	36.86	4.24616142697687	36.99	-264.936190715048	36.99	-333.253251995984	37.41	-312.907485754977	37.0799999999999	3.16949674902389	37.5	2601.05660834097	37.49	-2.47991007006476	37.51	-3.38003583703994	37.0599999999999	0.144973320971076	37.3400000000001	7.74003093602005	36.9300000000001	3.72210992395594	37.8099999999999	15.8028242429964	37.51	0.551986692016726	38.3499999999999	1.24637374506165	37.4300000000001	29.7587562261015	37.8499999999999	4.12814534695372	37.8400000000001	22.7082129780456	37.9899999999998	3.20519402907848	42.6199999999999	53.655086583035	37.98	1.98977013099011	37.5599999999999	25.1508201870365	37.8699999999999	4.87911375000749	38.5899999999997	21.5193570389829
36.94	-3005.79017934899	37.18	2356.28183266192	36.97	4.25891219799723	37.13	-264.965567717013	37.14	-333.26266511699	37.51	-312.981060185962	37.24	3.11216051704832	37.6	2603.19661279891	37.5899999999999	-2.49931636301426	37.61	-3.38869914003226	37.1600000000001	0.111925724013417	37.4400000000001	7.74535668404042	37.03	3.71379239095404	37.9200000000001	15.8297542340051	37.6100000000001	0.533155086941406	38.45	1.25197063800897	37.53	29.7813483959999	37.96	4.16677770203933	37.9500000000003	22.7208901629865	38.0899999999997	3.22185899699434	42.73	53.5018784860313	38.0799999999999	1.98887202009246	37.6599999999999	25.1377743950343	37.9700000000003	4.90612106705157	38.6899999999996	21.4939086858976
37.1	-3006.66927286704	37.29	2356.20416479492	37.07	4.27097041597335	37.24	-265.005237754963	37.25	-333.279629631988	37.61	-313.058639829023	37.3399999999999	3.05222940698968	37.7	2605.33663948991	37.6999999999999	-2.52427876102956	37.72	-3.39416586803054	37.26	0.0819969289977962	37.5500000000002	7.75203241698819	37.1299999999999	3.70025265499407	38.02	15.855637290997	37.71	0.516024589956032	38.55	1.25820343498617	37.6400000000001	29.8006928960604	38.0599999999999	4.20663507100016	38.0500000000002	22.7321645120355	38.25	3.23685928503892	42.8299999999999	53.3459931240259	38.1799999999998	1.98571068006004	37.77	25.1182651539921	38.1500000000001	4.93243961102507	38.79	21.4662397179382
37.2	-3007.53161906198	37.39	2356.12634099596	37.17	4.28443400699052	37.34	-265.051864794032	37.35	-333.301008418061	37.72	-313.138433667064	37.4399999999999	2.98925237405001	37.8100000000001	2607.47668841498	37.8	-2.55145910603005	37.8200000000001	-3.39916518305472	37.3699999999999	0.0572770339886119	37.6500000000001	7.76311113702377	37.3	3.6790198549852	38.1200000000001	15.8820828320358	37.8100000000002	0.50305171293985	38.6500000000001	1.26037180007188	37.74	29.8167897260555	38.1999999999998	4.24771129200963	38.1500000000001	22.7423343430928	38.4200000000001	3.24924409198957	42.96	53.1900956279969	38.3400000000001	1.98234351807969	37.8699999999999	25.1016633039853	38.2800000000002	4.95587037005407	38.8999999999996	21.4363501359003
37.31	-3008.38601317002	37.49	2356.04926502992	37.28	4.29685203596364	37.44	-265.105448835016	37.45	-333.330633274045	37.8199999999999	-313.220441699059	37.55	2.9266606860574	37.9100000000001	2609.58668342391	37.9	-2.58053052209561	37.9200000000001	-3.40253241108712	37.47	0.0377660389858647	37.75	7.77553984300994	37.3999999999999	3.65380731398091	38.26	15.9075096939887	37.9200000000001	0.494236454983366	38.76	1.26111526697059	37.8400000000001	29.8232001550787	38.3299999999999	4.29000636404453	38.2600000000002	22.7511013370076	38.52	3.2587744869943	43.0599999999999	53.0341859979444	38.4700000000003	1.97877053301454	37.98	25.0871134020372	38.3800000000001	4.97194302408843	39	21.4050402159955
37.41	-3009.232455193	37.59	2355.97293689591	37.38	4.31001543404363	37.54	-265.163582398031	37.56	-333.365297614023	37.93	-313.302017143997	37.65	2.86322398505945	38.02	2611.65246720896	38	-2.60169307000524	38.0200000000001	-3.40426755406043	37.5699999999999	0.0240368589174977	37.8600000000001	7.78594135101685	37.5	3.62461503300437	38.47	15.931052751057	38.0200000000002	0.483396362028543	38.8599999999999	1.26529099998152	37.9400000000001	29.8217899430711	38.4400000000001	4.32895581798221	38.4500000000003	22.7585389850447	38.6300000000001	3.26634789200853	43.1599999999999	52.8775707530258	38.5700000000002	1.97702493005636	38.1100000000001	25.0754708910108	38.48	4.98065757108179	39.1099999999997	21.373689006964
37.51	-3010.07684734998	37.69	2355.90037019392	37.48	4.31818715503596	37.65	-265.226265485012	37.66	-333.407498479005	38.03	-313.379958231963	37.75	2.79894227196564	38.12	2613.68819707798	38.11	-2.61628042210305	38.12	-3.40749001406948	37.6800000000001	0.0216470949681025	37.96	7.7974657830282	37.5999999999999	3.59597224291974	38.5699999999999	15.9516851380204	38.1200000000001	0.474023968990878	38.96	1.26919202705267	38.05	29.813542521083	38.54	4.36761788398599	38.5599999999999	22.7643425710085	38.73	3.27045049107255	43.3299999999999	52.7210759529453	38.6700000000001	1.97740992098261	38.25	25.0726424250161	38.5799999999999	4.98293632108471	39.2599999999998	21.3445074199399
37.62	-3010.93517068102	37.8	2355.8296002069	37.58	4.32136719905429	37.75	-265.294561723977	37.76	-333.44718743399	38.13	-313.454264961024	37.8499999999999	2.74265051302791	38.22	2615.70019557189	38.29	-2.62255143309176	38.23	-3.41079977806658	37.78	0.025039146976269	38.0700000000002	7.81304087695389	37.7	3.56637178697383	38.6700000000001	15.9694068529461	38.22	0.466119274960874	39.1099999999999	1.27425714197216	38.1500000000001	29.7990646370181	38.6500000000001	4.40386148500238	38.6599999999999	22.7685120960359	38.8399999999997	3.27243040908343	43.4500000000003	52.5647015989534	38.77	1.97845795207741	38.3499999999999	25.0752810750328	38.6799999999998	4.9832321770964	39.3599999999997	21.3173612859237
37.72	-3011.80458070496	37.9	2355.76445213394	37.69	4.31955556507546	37.86	-265.366216508028	37.87	-333.48436448	38.24	-313.522593894049	37.9599999999999	2.69094521297575	38.4	2617.72440428695	38.4	-2.61892171704403	38.36	-3.41542646106063	37.8799999999999	0.0324190259561874	38.2	7.83109169594809	37.8099999999999	3.5388825319842	38.77	15.9850176120244	38.3400000000001	0.452075139946828	39.21	1.27904755197505	38.27	29.7779543010392	38.75	4.43663082103285	38.7600000000002	22.7710475600134	38.9400000000001	3.27228764501797	43.5799999999999	52.4104481020231	38.8800000000001	1.9851321050055	38.4500000000003	25.0860702490172	38.7800000000002	4.97648505006509	39.4699999999998	21.2959716909609
37.82	-3012.679366312	38	2355.70110077595	37.79	4.31532552204317	37.96	-265.439324104022	37.97	-333.51902961806	38.36	-313.584108697	38.0599999999999	2.64382636999017	38.5	2619.74671415692	38.5	-2.60730981801771	38.46	-3.42137006600751	37.99	0.0442769019173284	38.3200000000002	7.85085541394892	37.9099999999999	3.51682247992358	38.8800000000001	15.9957203150043	38.4400000000001	0.43688047901469	39.3099999999999	1.28663432303711	38.3900000000001	29.7516745370103	38.8600000000001	4.46967329298786	38.8699999999999	22.7731116630139	39.04	3.27185257208384	43.6900000000001	52.2563150500446	38.98	1.99298500206169	38.5599999999999	25.1050099469694	38.8899999999999	4.96269493805812	39.5699999999997	21.2789723319702
37.92	-3013.55098576403	38.1	2355.6449111619	37.89	4.30890901100156	38.06	-265.512303941023	38.11	-333.553769840023	38.47	-313.638622179951	38.16	2.60145151798952	38.61	2621.76712518396	38.5999999999999	-2.58771573805916	38.5600000000001	-3.42176265303351	38.0899999999999	0.057261299957645	38.4200000000001	7.87358930404025	38.01	3.50114180594119	38.98	16.0015149609762	38.5400000000002	0.420535291937085	39.4100000000001	1.29692094503753	38.49	29.7202253460682	38.96	4.49937900305031	38.9700000000003	22.7787370830583	39.1399999999999	3.27016839003136	43.79	52.0969733099719	39.0799999999999	2.00170676203015	38.6599999999999	25.1259552120473	38.9900000000002	4.94531787808228	39.6699999999996	21.2696767899843
38.02	-3014.41494694097	38.27	2355.58943071794	37.99	4.29915165807415	38.17	-265.585407170988	38.34	-333.586425301064	38.5699999999999	-313.686134343016	38.28	2.56037247299901	38.71	2623.74363398294	38.7099999999999	-2.55900291006128	38.6700000000001	-3.42407196205841	38.26	0.0690353309664715	38.53	7.89929336599471	38.1199999999999	3.49123018690989	39.0799999999999	16.0063421039922	38.6500000000001	0.401601823000419	39.51	1.30648612400819	38.6000000000001	29.6900655290528	39.0599999999999	4.52988321899284	39.0700000000002	22.787923820033	39.25	3.27079602504909	43.8899999999999	51.930699758941	39.1900000000001	2.00582276204386	38.7600000000002	25.1443566329499	39.1399999999999	4.92583045104311	39.7799999999997	21.2647714839704
38.13	-3015.27574196302	38.38	2355.53465944497	38.09	4.2860534609872	38.29	-265.655413689956	38.44	-333.615346602983	38.67	-313.728458487958	38.38	2.52434911101318	38.8200000000001	2625.68974011094	38.8099999999999	-2.52739254608514	38.7700000000001	-3.4282979930822	38.3799999999999	0.0795989930111318	38.6300000000001	7.92950035099693	38.22	3.4861982799157	39.25	16.0134526059892	38.75	0.383087505952062	39.6199999999999	1.31288307500199	38.7	29.6612675160759	39.1999999999998	4.55896319306248	39.2200000000003	22.7963666110327	39.3600000000001	3.27886626303098	43.9900000000002	51.76008670594	39.3499999999999	2.0081720450662	38.8699999999999	25.1602142089951	39.25	4.90275607501189	39.8799999999997	21.2640903459942
38.29	-3016.14396243406	38.48	2355.47418951489	38.2	4.2711004400644	38.39	-265.722323497016	38.54	-333.638996210993	38.77	-313.763523506054	38.48	2.49338143100886	38.9200000000001	2627.605443569	38.92	-2.49465289903128	38.87	-3.43623008404848	38.49	0.0837652739846817	38.73	7.95521240002017	38.3199999999999	3.48604608495862	39.3499999999999	16.0212370490171	38.8500000000001	0.363147125995056	39.72	1.31817260000844	38.8100000000002	29.6335506070591	39.3000000000002	4.58691299400016	39.3200000000002	22.8095514520419	39.46	3.29649052298464	44.0900000000001	51.5824690229465	39.4500000000003	2.00827152207239	38.9700000000003	25.1684170699491	39.3499999999999	4.88252780701259	39.98	21.2682130548956
38.4	-3017.04034888701	38.58	2355.404330478	38.3	4.25674353198247	38.5	-265.78425508103	38.64	-333.657374127029	38.87	-313.791329395031	38.5899999999999	2.4638445599976	39.0300000000001	2629.52134977991	39.02	-2.46111084607037	38.98	-3.4476654871014	38.5899999999999	0.0867613960053859	38.8400000000001	7.9809954729626	38.4300000000001	3.49364112491912	39.46	16.0291074399765	38.96	0.343893108947668	39.8299999999999	1.31860415501706	38.9100000000001	29.6133535330227	39.4000000000001	4.61373262101006	39.4200000000001	22.8274783430606	39.5599999999999	3.32274711797709	44.2000000000003	51.3978467070046	39.5599999999999	2.00612119408561	39.1199999999999	25.1669186229719	39.4499999999998	4.86933206605045	40.0799999999999	21.2790725310015
38.5	-3017.95645603397	38.69	2355.32465934295	38.4	4.24298273696877	38.6	-265.840211764043	38.74	-333.673686934958	38.97	-313.813340514002	38.6899999999999	2.43696885297595	39.1900000000001	2631.449090822	39.17	-2.42810006000127	39.08	-3.4621585050445	38.7	0.0869025939209678	38.9400000000001	8.00684957096109	38.53	3.5053550639077	39.5599999999999	16.0378868810085	39.0600000000002	0.331507908981621	39.9300000000001	1.31307112098966	39.01	29.6024654220446	39.5	4.64027212797191	39.52	22.8494337920893	39.6599999999999	3.35673862502972	44.3000000000002	51.2078405570264	39.6599999999999	1.99889079101467	39.23	25.1548634239498	39.5500000000002	4.86119470906488	40.2599999999998	21.2925565299429
38.6	-3018.88848596604	38.79	2355.23517610898	38.5	4.23188345496328	38.7	-265.888102576014	38.84	-333.681971494002	39.08	-313.834591178988	38.79	2.41275431005761	39.2900000000001	2633.37703461593	39.27	-2.39445633610558	39.2	-3.47970913810514	38.8	0.0786312670015832	39.04	8.02804556599312	38.6399999999999	3.5218234659169	39.6600000000001	16.0494673630183	39.1900000000001	0.322498991977227	40.04	1.30157349599358	39.1100000000001	29.5999028450069	39.6100000000001	4.6644004389691	39.6300000000001	22.8769071850365	39.77	3.39785071605547	44.4099999999999	51.0125985589411	39.7600000000002	1.98707416598154	39.3299999999999	25.1322514750427	39.6500000000001	4.85811573400952	40.3599999999997	21.306454138994
38.7	-3019.82045764601	38.89	2355.14096662894	38.61	4.2227870719671	38.81	-265.926863888012	38.95	-333.684724844034	39.21	-313.855081389988	38.89	2.38865785104281	39.39	2635.29885862397	39.38	-2.36017967210955	39.3	-3.50171740205951	38.8999999999999	0.0675050159770763	39.1900000000001	8.0416557219678	38.74	3.5445534849714	39.76	16.0638488860059	39.2900000000002	0.316866357934487	40.26	1.28472233200227	39.29	29.6043507360082	39.71	4.68824863003192	39.73	22.9098985250857	39.8699999999999	3.44456957304828	44.5100000000002	50.812120711953	39.8600000000001	1.97213887304315	39.4400000000001	25.1032129380064	39.7600000000002	4.8557948200596	40.4699999999998	21.3208995289733
38.81	-3020.75521555196	39	2355.03820569897	38.71	4.21678913801316	38.91	-265.958750306027	39.1	-333.67519046601	39.3099999999999	-313.874811148025	38.99	2.3712737280448	39.5	2637.18294146099	39.48	-2.32544525306366	39.4100000000001	-3.52523828701123	39.01	0.0553178299469437	39.3000000000002	8.04925497402564	38.8399999999999	3.57047625493578	39.8700000000001	16.0773098630216	39.4000000000001	0.314508370024669	40.3699999999999	1.26656393797475	39.3900000000001	29.6158090950485	39.8099999999999	4.71287250297792	39.8299999999999	22.9484078100768	39.98	3.49689519600815	44.6300000000001	50.6026923450236	39.96	1.95014553901274	39.54	25.0687032499854	39.8600000000001	4.8592920570627	40.5699999999997	21.3357585289486
38.91	-3021.69847079404	39.1	2354.93071852295	38.81	4.21388965105507	39.01	-265.985667563996	39.21	-333.650816413979	39.41	-313.888453340041	39.15	2.35693959700711	39.6	2639.043392193	39.5799999999999	-2.2876258440192	39.51	-3.55027179205081	39.1099999999999	0.04128739897169	39.4000000000001	8.05084332205297	38.9400000000001	3.59627377497418	39.97	16.090493625029	39.5	0.31144297395258	40.47	1.24450532905485	39.49	29.6321239731014	39.9099999999999	4.73874145302489	39.9400000000001	22.9897220040129	40.0799999999999	3.5495841619877	44.7400000000002	50.3863138690122	40.0700000000002	1.92605724407713	39.6399999999999	25.0287224090471	39.96	4.86860744501882	40.6699999999996	21.3497888029224
39.01	-3022.65022337406	39.2	2354.82223903591	38.91	4.21558267601085	39.13	-266.00761566101	39.31	-333.613727485954	39.52	-313.896706842002	39.25	2.34565545906662	39.7	2640.88021081898	39.6899999999999	-2.24672144599936	39.6100000000001	-3.57681791604136	39.26	0.0300558639310111	39.51	8.05456512796354	39.05	3.62194604394972	40.0699999999999	16.103400171005	39.6000000000001	0.309849319933164	40.5699999999999	1.22076239199487	39.5900000000001	29.6543882870992	40.02	4.76610120699661	40.04	23.0329861129803	40.2399999999998	3.60056665306274	44.8499999999999	50.168314419011	40.1700000000001	1.89821352103081	39.75	24.9910790860213	40.0700000000002	4.87902799909534	40.7799999999997	21.3602403069899
39.11	-3023.63340752697	39.31	2354.70642267592	39.02	4.22302259005392	39.24	-266.016390914047	39.41	-333.563923683982	39.62	-313.899571655043	39.3499999999999	2.34211892905023	39.8100000000001	2642.72596682099	39.79	-2.20386862406485	39.71	-3.60487333205128	39.3599999999999	0.0169810839452111	39.6100000000001	8.05727176896198	39.21	3.64653500889744	40.1700000000001	16.11602950004	39.71	0.309564539975327	40.6800000000001	1.19908382896483	39.6900000000001	29.6761432321091	40.1199999999999	4.79470603795562	40.1399999999999	23.0772736530298	40.3399999999997	3.64930835905852	45.2800000000002	49.9479216130112	40.27	1.87208898807967	39.8499999999999	24.9566195179796	40.1799999999998	4.89052272507706	40.8799999999997	21.3703967189076
39.21	-3024.64165489505	39.41	2354.58393600697	39.16	4.2362093910242	39.34	-266.016061009964	39.51	-333.503054402058	39.72	-313.896766508037	39.4599999999999	2.34257013403294	39.9100000000001	2644.57191664189	39.89	-2.16083563202574	39.8199999999999	-3.63385901709989	39.46	0.00319853597829933	39.71	8.05766185203538	39.3099999999999	3.66766572892629	40.28	16.1251181469879	39.8100000000002	0.307581198967455	40.78	1.1794696420111	39.8	29.6910607770542	40.2400000000002	4.82348987895875	40.25	23.1264503839839	40.4400000000001	3.69067849601379	45.46	49.7247193369503	40.3899999999999	1.8450031429893	39.9500000000003	24.9253437040124	40.29	4.90309162205449	40.98	21.3771404309
39.32	-3025.66685615307	39.51	2354.45477902897	39.26	4.25155913501385	39.44	-266.006625950013	39.62	-333.431941388994	39.8199999999999	-313.890362513007	39.5599999999999	2.34700907196839	40.02	2646.41806028396	40	-2.11513656699935	39.9200000000001	-3.66377497209669	39.5699999999999	-0.00610476604379073	39.8100000000002	8.06473323598311	39.4099999999999	3.68121601991334	40.3800000000001	16.1323179820556	39.9100000000001	0.305744515003425	40.8799999999999	1.16282774104093	39.9000000000001	29.6994216220128	40.3400000000001	4.8521586620609	40.3499999999999	23.1750303100853	40.5499999999997	3.72375537506286	45.6500000000001	49.4961285679665	40.5	1.81728053507868	40.1199999999999	24.8972516450294	40.3899999999999	4.91673469207399	41.0899999999997	21.379891761967
39.42	-3026.68827076604	39.61	2354.32591591496	39.36	4.26807381404615	39.54	-265.990861180967	39.73	-333.350584642062	39.93	-313.880359669952	39.66	2.35562935301914	40.12	2648.25306349996	40.0999999999999	-2.06677142909939	40.02	-3.69380141705733	39.6700000000001	-0.0161560440119501	39.9100000000001	8.07391996102069	39.52	3.68431836091077	40.48	16.1382169990247	40.0200000000002	0.301942057944871	40.98	1.14785437096998	40	29.7012257650522	40.4499999999998	4.88071238601151	40.4500000000003	23.2164148200127	40.6500000000001	3.74954326002808	45.77	49.255004974043	40.5999999999999	1.78892116502993	40.2200000000003	24.873964822973	40.4900000000002	4.92898633808636	41.25	21.3767177929185
39.53	-3027.71434402405	39.72	2354.19776965591	39.47	4.28452821404335	39.65	-265.969763382031	39.83	-333.258984162057	40.03	-313.866757977962	39.76	2.36724126500576	40.22	2650.04831201293	40.1999999999999	-2.01729016907848	40.1300000000001	-3.72438404804143	39.77	-0.0258541559787773	40.02	8.08522202794393	39.6199999999999	3.68060108598911	40.5799999999999	16.1419920970047	40.1200000000001	0.297642553960031	41.1099999999999	1.1380714599909	40.1100000000001	29.69502917108	40.5500000000002	4.90737384495787	40.5500000000002	23.250603913084	40.75	3.76804214999993	45.8800000000001	49.0068720899899	40.7000000000003	1.76333197805434	40.3200000000002	24.8536524979954	40.5900000000001	4.94182070508487	41.3499999999999	21.3708742199969
39.63	-3028.74887383496	39.82	2354.07034025093	39.57	4.30092233602863	39.75	-265.945423523021	39.93	-333.141575196009	40.13	-313.826210339016	39.86	2.38195008398634	40.33	2651.81543790095	40.3099999999999	-1.96560998006134	40.23	-3.75552286504899	39.8699999999999	-0.0351991000115959	40.1200000000001	8.10021844097264	39.73	3.66942863297481	40.6800000000001	16.1453699140566	40.23	0.294165658942802	41.22	1.13347900901317	40.21	29.6827742311052	40.6500000000001	4.92921183899853	40.6500000000001	23.2764129170846	40.8499999999999	3.78217780701107	45.9900000000002	48.7544459230094	40.8099999999999	1.74001912102995	40.4200000000001	24.8363146720294	40.6900000000001	4.95523779409268	41.46	21.3623610439981
39.74	-3029.79186020002	39.92	2353.94050656794	39.67	4.31765984205867	39.85	-265.91784160496	40.04	-332.996252638054	40.24	-313.760723347059	39.9599999999999	2.39975580700502	40.4300000000001	2653.5544411629	40.41	-1.91264420107018	40.3400000000001	-3.78721786808001	39.98	-0.0485078580823028	40.23	8.1171615220228	39.8299999999999	3.65080100198156	40.78	16.1483504519992	40.3300000000002	0.291511371983688	41.3199999999999	1.13256134397943	40.4400000000001	29.6646830970531	40.7600000000002	4.94709771805901	40.7600000000002	23.2941959790196	40.96	3.78870334702697	46.0900000000001	48.4977264709414	40.9099999999999	1.72133685407516	40.5300000000002	24.8167992250501	40.8000000000002	4.96908502100268	41.5599999999999	21.3436332229549
39.84	-3030.858466778	40.02	2353.80826860796	39.77	4.33364518301005	39.95	-265.873268226983	40.15	-332.829773009962	40.34	-313.670297000044	40.0599999999999	2.41230774702217	40.5400000000001	2655.29002530798	40.51	-1.85821764910088	40.4400000000001	-3.8175262840241	40.0799999999999	-0.0623865540774204	40.3400000000001	8.13284405398917	39.9300000000001	3.62547584290951	40.8900000000001	16.1509337090138	40.4300000000001	0.288114337990919	41.4300000000001	1.13348053605478	40.54	29.6401497290617	40.8600000000001	4.96016013198641	40.8600000000001	23.3024704600666	41.0599999999999	3.79086565305897	46.21	48.2384279960115	41.0100000000002	1.70626146905306	40.6300000000001	24.7941507219593	40.9000000000001	4.98130675498487	41.6599999999999	21.3191727489175
39.94	-3031.943377581	40.17	2353.61221403491	39.87	4.34887836001963	40.06	-265.813217331015	40.25	-332.644688254959	40.4399999999999	-313.561281933971	40.17	2.42326824695738	40.64	2657.03249634191	40.62	-1.80462339801579	40.54	-3.84973893301321	40.1800000000001	-0.076285612067295	40.4400000000001	8.14726603505278	40.03	3.59542241290001	40.99	16.1522370899547	40.5400000000002	0.287956610009132	41.53	1.13752581296467	40.6400000000001	29.6116434800524	40.9699999999998	4.96595952301959	40.96	23.3012363590888	41.1599999999999	3.79390814998715	46.3099999999999	47.9759775570301	41.1100000000001	1.69664502107025	40.73	24.7683691629845	41.0100000000002	4.99298089505373	41.77	21.2902219569742
40.1	-3033.03910518298	40.27	2353.34893894299	39.98	4.3616333649652	40.16	-265.740663789984	40.36	-332.435381572964	40.55	-313.42901760604	40.27	2.43155287000718	40.74	2658.77154825898	40.7199999999999	-1.7534929500016	40.6500000000001	-3.88385581504735	40.29	-0.0948471680430885	40.54	8.153321987038	40.1399999999999	3.56245027694513	41.0899999999999	16.1518412389796	40.6400000000001	0.288859037937073	41.6299999999999	1.14457921506528	40.74	29.5791643480925	41.0700000000002	4.96425016297053	41.0599999999999	23.2915715960189	41.27	3.79729652706828	46.4200000000001	47.7102173939556	41.2200000000003	1.69229592609099	40.8400000000001	24.7377908359567	41.1399999999999	5.00536713207111	41.8699999999999	21.2595308909158
40.2	-3034.12271534603	40.38	2353.0199502859	40.08	4.37067219797882	40.26	-265.66381128896	40.46	-332.201852962044	40.65	-313.273504017957	40.37	2.43705604998468	40.84	2660.49206560899	40.8299999999999	-1.70482630301194	40.75	-3.9150404981001	40.3899999999999	-0.11342908703682	40.6500000000001	8.15416053399076	40.24	3.52751748789615	41.25	16.1497461549516	40.74	0.290984488970025	41.73	1.15333882399682	40.8400000000001	29.5427123350009	41.1999999999998	4.95527777900406	41.2200000000003	23.2744026570799	41.3699999999999	3.80361060604173	46.52	47.4390609469992	41.3600000000001	1.69321418206891	40.9400000000001	24.6989609960337	41.25	5.01875056409062	41.9699999999998	21.2245696048967
40.3	-3035.200576428	40.48	2352.62458149998	40.2	4.37766124400696	40.37	-265.578592138013	40.56	-331.944102424018	40.75	-313.094520804043	40.48	2.44109552306782	40.9400000000001	2662.18835485495	40.93	-1.65829624506841	40.8500000000001	-3.94387200310575	40.49	-0.133166843056642	40.75	8.15108306801449	40.3399999999999	3.49299898891786	41.3499999999999	16.1418842450303	40.8500000000001	0.29433296492698	41.8399999999999	1.16380464203303	40.9400000000001	29.5120607460149	41.3000000000002	4.94157366495074	41.3200000000002	23.249729539998	41.4699999999998	3.81285038702117	46.6300000000001	47.1645947750403	41.46	1.69960654409351	41.04	24.6529284189592	41.3499999999999	5.03313119008908	42.0799999999999	21.1886217749679
40.4	-3036.28079775604	40.58	2352.1628325849	40.31	4.38315610699647	40.47	-265.485006338963	40.66	-331.621912215041	40.85	-312.856416161026	40.5799999999999	2.44235355398814	41.0500000000001	2663.86041599799	41.03	-1.61599238003873	40.95	-3.97035032904114	40.5999999999999	-0.154060435079373	40.8500000000001	8.14408958899548	40.45	3.46301696197315	41.46	16.1266036379857	40.95	0.300816250955904	41.9400000000001	1.17346442505095	41.05	29.4843160600067	41.4000000000001	4.92313782103793	41.4200000000001	23.217552247047	41.5699999999997	3.82432089804752	46.73	46.8893979029872	41.5700000000002	1.70879250799771	41.1500000000001	24.5996931030277	41.4499999999998	5.04850901108966	42.1799999999998	21.1523109819609
40.51	-3037.36337932799	40.68	2351.63142981889	40.41	4.38815479697041	40.57	-265.382159954015	40.76	-331.234180198976	40.95	-312.562519255039	40.6899999999999	2.44083014297303	41.1900000000001	2665.508249038	41.18	-1.57654275210461	41.0599999999999	-3.99549800602017	40.7	-0.172122777030381	40.95	8.13340939794216	40.55	3.43757140592516	41.5599999999999	16.1039043309756	41.0600000000002	0.308369354002025	42.04	1.18010638198029	41.1500000000001	29.4594782750437	41.5	4.89936538406255	41.52	23.1759396590405	41.6799999999998	3.83968022299541	46.8299999999999	46.6199684740332	41.6700000000001	1.7196553070562	41.25	24.5422605750036	41.5500000000002	5.06316320104361	42.3099999999999	21.1160076399892
40.61	-3038.450975621	40.78	2351.03031660492	40.51	4.3938825240275	40.67	-265.244662473947	40.87	-330.780906375026	41.0599999999999	-312.209500919039	40.79	2.4384978710259	41.2900000000001	2667.16706711293	41.28	-1.53839741108186	41.2	-4.01856670407597	40.8	-0.190975796044768	41.0500000000002	8.11718160900909	40.6599999999999	3.41551791689199	41.6600000000001	16.0737863260465	41.1900000000001	0.315764014999331	42.1500000000001	1.18242037399341	41.28	29.4362433380684	41.6100000000001	4.87086121700031	41.6199999999999	23.1281111999806	41.7799999999997	3.85718770303356	46.9299999999998	46.3491621579806	41.77	1.72928184508692	41.3499999999999	24.4824615730295	41.6500000000001	5.07725050806584	42.4199999999996	21.0780185589101
40.71	-3039.53155322199	40.88	2350.22535469795	40.61	4.40033929100991	40.77	-265.076916234989	40.97	-330.281121599	41.22	-311.819801346019	40.89	2.43416702801369	41.39	2668.82354022891	41.38	-1.5011899770343	41.3099999999999	-4.03601358902961	40.9100000000001	-0.208068498977809	41.1900000000001	8.09726710804171	40.76	3.39751307194547	41.76	16.0360583989814	41.3000000000002	0.321680577940242	42.25	1.18040640097661	41.3800000000001	29.4155597290455	41.71	4.83939928005839	41.73	23.0740668690714	41.8800000000001	3.87604572404143	47.04	46.0769789540336	41.8800000000001	1.73525514799167	41.4500000000003	24.4202960969915	41.7600000000002	5.09183006806779	42.52	21.038343738951
40.81	-3040.60275303004	40.98	2349.21654409993	40.71	4.4077800470177	40.88	-264.869676472017	41.11	-329.742482746042	41.3199999999999	-311.391413943966	41	2.4278376130269	41.5	2670.47766838596	41.49	-1.46400711105343	41.4100000000001	-4.04783866201797	41.01	-0.219083906017659	41.3000000000002	8.07460679197902	40.8599999999999	3.38620571790216	41.8700000000001	15.9891522830549	41.4000000000001	0.326119042938444	42.3499999999999	1.1732599680272	41.48	29.3974274470656	41.8200000000002	4.80410822399335	41.8299999999999	23.017826656087	41.9899999999998	3.89805637507834	47.2000000000003	45.8014093659358	41.98	1.73763793202397	41.5599999999999	24.3574496239489	41.8600000000001	5.10690187900309	42.6299999999997	21.0045282209421
40.91	-3041.64941138504	41.09	2348.00512552499	40.82	4.41927978897638	40.98	-264.636692584986	41.21	-329.164989816036	41.42	-310.924338711061	41.15	2.42126606406146	41.6	2672.12226039396	41.5899999999999	-1.42684881507194	41.51	-4.06004889305223	41.1099999999999	-0.227415892027238	41.4000000000001	8.05240788099582	40.96	3.38083820497559	41.97	15.9330679770164	41.51	0.330644764972021	42.45	1.16281900307058	41.5800000000002	29.381846492015	41.9200000000001	4.76585939702545	41.9299999999998	22.9608732009865	42.0899999999997	3.91997277301925	47.3000000000002	45.5203906069528	42.0900000000001	1.73643019900283	41.6599999999999	24.2961597680278	41.96	5.12035003703204	42.73	20.9720900149932
41.01	-3042.676844276	41.19	2346.65251130991	40.92	4.43405005796649	41.14	-264.376450634018	41.32	-328.548642808983	41.53	-310.41857564901	41.25	2.41297440697963	41.7	2673.73005834895	41.6899999999999	-1.38945444905403	41.6100000000001	-4.06935346109094	41.26	-0.23283172504307	41.5	8.03067037395522	41.0599999999999	3.37944127795708	42.0699999999999	15.875520971008	41.6100000000001	0.335257745973649	42.5599999999999	1.14908350599308	41.6900000000001	29.3568687840207	42.02	4.73095611801	42.04	22.9032065039974	42.27	3.94068717002938	47.4099999999999	45.2365584029621	42.1900000000001	1.73138959598873	41.77	24.2340082229475	42.0700000000002	5.13109664404965	42.8299999999999	20.9383452229304
41.11	-3043.69253912898	41.3	2345.16210536094	41.02	4.45108731003074	41.24	-264.085975744024	41.42	-327.850331937043	41.63	-309.838851257041	41.3499999999999	2.40371026507091	41.8000000000001	2675.31136825789	41.8	-1.34823012808738	41.72	-4.07575236704361	41.3599999999999	-0.236652988064634	41.6100000000001	8.00835538700539	41.21	3.38020537094508	42.1700000000001	15.8169306220088	41.71	0.336477786959222	42.6600000000001	1.13626523102539	41.79	29.3235717670086	42.1300000000001	4.69939838501432	42.1399999999999	22.8446036370542	42.3800000000001	3.96037741097643	47.5100000000002	44.9500705169612	42.3600000000001	1.72436817899779	41.8699999999999	24.1709949909819	42.1700000000001	5.13914170005592	42.9299999999998	20.9032938439577
41.22	-3044.69649594398	41.4	2343.53874528597	41.16	4.4716295450371	41.35	-263.765267917051	41.52	-327.074740675016	41.73	-309.185429600007	41.4599999999999	2.39341420603978	41.9100000000001	2676.86619012193	41.9	-1.30513823808087	41.8199999999999	-4.08020891404703	41.46	-0.244190867988436	41.71	7.98358065503635	41.3099999999999	3.38313048291639	42.28	15.7572969310422	41.8200000000002	0.336981615987497	42.76	1.12672135901448	41.8900000000001	29.2819554430253	42.2400000000002	4.67043351102348	42.2400000000002	22.7909174869865	42.48	3.97682013999656	47.6100000000001	44.6632682489962	42.4700000000003	1.7135555870027	41.98	24.1124782660336	42.2800000000002	5.14423110200823	43.04	20.862282622943
41.32	-3045.64988741197	41.51	2341.7824310859	41.27	4.49401037997177	41.45	-263.380373633026	41.63	-326.221869025062	41.84	-308.458310675974	41.5599999999999	2.38036732105229	42.01	2678.41337929292	42.01	-1.26050599305927	41.9200000000001	-4.08133755900053	41.5699999999999	-0.250134177008476	41.8100000000002	7.95836178804166	41.4200000000001	3.39015848192048	42.3800000000001	15.7023095109707	41.9200000000001	0.340484030971311	42.8699999999999	1.11809470797652	41.99	29.2312444730669	42.3499999999999	4.64464455103553	42.3499999999999	22.7377531980437	42.5799999999999	3.99001535799925	47.71	44.3732926570419	42.5700000000002	1.7022072030386	42.1100000000001	24.0574092770203	42.3800000000001	5.14273873807269	43.1399999999999	20.8167005179121
41.42	-3046.54743852802	41.61	2339.6996984219	41.37	4.51767420804572	41.55	-262.931663706013	41.73	-325.331955840056	41.9399999999999	-307.694937308042	41.66	2.36588734605903	42.11	2679.96374074289	42.17	-1.21629959403435	42.03	-4.08249212807732	41.6700000000001	-0.256573013984962	41.9100000000001	7.932698787954	41.52	3.40253183094319	42.48	15.651526798024	42.0200000000002	0.345073246990069	42.97	1.11329336698418	42.1000000000001	29.1743323800802	42.4499999999998	4.62203766699076	42.4500000000003	22.6851107710218	42.6799999999998	4.00065803398775	47.8099999999999	44.0801437409846	42.6700000000001	1.68954139303423	42.2200000000003	24.0057880209861	42.48	5.13442833107547	43.2599999999998	20.7659239459872
41.53	-3047.38035405501	41.72	2337.28876043097	41.47	4.54262103005476	41.66	-262.419138132941	41.83	-324.402271459007	42.04	-306.891980329056	41.76	2.34997428105999	42.23	2681.50646949994	42.28	-1.17389099500542	42.1300000000001	-4.0848372950677	41.77	-0.267494468062068	42.01	7.90941535603906	41.6299999999999	3.41653720397517	42.5799999999999	15.6033676270226	42.1300000000001	0.352814256984857	43.1199999999999	1.11188959397168	42.2	29.1112191650882	42.5599999999999	4.60321772300176	42.5500000000002	22.6418182539874	42.79	4.0072464420291	47.9200000000001	43.7827604939685	42.7800000000002	1.67667492507917	42.3200000000002	23.9558895290202	42.5900000000001	5.12377020106669	43.3599999999997	20.7095824949874
41.63	-3048.14597951906	41.82	2334.54967370994	41.57	4.56682822800758	41.76	-261.868187424966	41.93	-323.432815882029	42.2	-306.052768906056	41.87	2.33227141598036	42.34	2683.023334626	42.38	-1.13328019801884	42.24	-4.08912139005224	41.8799999999999	-0.279276609035151	42.1200000000001	7.89037237700541	41.73	3.43331900899102	42.6800000000001	15.5578319979668	42.23	0.363466593967132	43.22	1.11167159798242	42.3200000000002	29.0419048270678	42.6599999999999	4.58757985597913	42.6599999999999	22.604656222029	42.8899999999999	4.01152123697557	48.02	43.4759561510418	42.8800000000001	1.66360780099239	42.4200000000001	23.897223543031	42.6900000000001	5.1106076010683	43.46	20.6488468529642
41.74	-3048.85634832897	41.92	2331.61657650396	41.68	4.59020602306737	41.87	-261.274409246994	42.04	-322.42727677999	42.3099999999999	-305.17637739797	41.9699999999999	2.30989036106166	42.4400000000001	2684.51350880696	42.48	-1.09897195807207	42.3400000000001	-4.09888724607299	41.98	-0.294470430048932	42.26	7.87370896705397	41.8299999999999	3.45222066698625	42.79	15.5125193690537	42.3300000000002	0.377030259983258	43.3199999999999	1.1126393790164	42.4200000000001	28.9668613290814	42.7600000000002	4.57514959998662	42.7600000000002	22.5736246760562	42.9899999999998	4.01329032706599	48.1300000000001	43.1664141869987	42.98	1.65245378207146	42.52	23.835696718038	42.79	5.09388139607836	43.5699999999997	20.5837170219638
41.84	-3049.51381958801	42.03	2328.4894688129	41.78	4.61275441307407	41.97	-260.647048360966	42.15	-321.342549515975	42.41	-304.236322425027	42.0699999999999	2.28571950697187	42.5400000000001	2685.97699204292	42.5799999999999	-1.06922513100471	42.45	-4.11413486108358	42.0899999999999	-0.312821966986121	42.3600000000001	7.86023190596552	41.9300000000001	3.47059332898425	42.8900000000001	15.4689980070089	42.4400000000001	0.395048636960382	43.4200000000001	1.11040156104991	42.52	28.8866954210789	42.8600000000001	4.56592695297786	42.8600000000001	22.5443494790625	43.0999999999999	4.01399850397866	48.2400000000002	42.8561440969588	43.0900000000001	1.64079589501398	42.6199999999999	23.7713090519946	42.9000000000001	5.0764300129913	43.6699999999996	20.5141930009631
41.94	-3050.11839329597	42.18	2325.16710991899	41.88	4.63139840405802	42.14	-259.986104769951	42.25	-320.178634091008	42.51	-303.230260544979	42.18	2.2631623489815	42.65	2687.4137843339	42.68	-1.04403971704414	42.55	-4.13251543307069	42.25	-0.331469915977323	42.46	7.84678216496104	42.03	3.49211535399263	42.99	15.4272679139922	42.5400000000002	0.414801863030334	43.53	1.10188707697034	42.6300000000001	28.8014071040834	42.9699999999998	4.55977441299638	42.9700000000003	22.5124452990713	43.2599999999998	4.01181539700701	48.3400000000001	42.5472086700438	43.1900000000001	1.6284942190623	42.73	23.6991395239556	43	5.06242499000109	43.7799999999997	20.4452104819666
42.1	-3050.67861119198	42.28	2321.64685342991	41.98	4.6469264540292	42.24	-259.26285980097	42.35	-318.93553050304	42.62	-302.158191758963	42.29	2.24369686407044	42.75	2688.84083757689	42.78	-1.02209196609238	42.6600000000001	-4.15880156401727	42.3599999999999	-0.353275581005619	42.5600000000002	7.83385419094884	42.1299999999999	3.51326255895401	43.0999999999999	15.3826499639536	42.6400000000001	0.431301021990294	43.6299999999999	1.09016699400399	42.73	28.719829675083	43.0700000000002	4.55249633000676	43.0700000000002	22.4803944790892	43.3600000000001	4.00967912503347	48.4400000000001	42.2375451180415	43.3499999999999	1.61424893508411	42.8299999999999	23.6216064399741	43.1300000000001	5.05186358407173	43.8799999999997	20.3780870609762
42.2	-3051.13116708696	42.38	2317.66737322096	42.08	4.66034210705857	42.35	-258.475984035954	42.46	-317.659413399042	42.72	-301.059538423033	42.39	2.22657542701654	42.85	2690.26894663	42.89	-1.00534426405829	42.76	-4.18971659507861	42.46	-0.373565904055795	42.6700000000001	7.82019071095874	42.23	3.53437479793683	43.26	15.3327647940387	42.74	0.44802631202856	43.74	1.07244943501428	42.8400000000001	28.640885690038	43.1999999999998	4.547702602963	43.23	22.4441643390492	43.46	4.00741184307662	48.54	41.9271534400423	43.46	1.59775015799823	42.9299999999998	23.5387097990269	43.2400000000002	5.04474853801185	43.98	20.3128227389016
42.3	-3051.47606098205	42.49	2313.23512186395	42.19	4.67164536200926	42.45	-257.625226323967	42.56	-316.347759148016	42.8199999999999	-299.934036471996	42.49	2.21179803804716	42.95	2691.68706169796	42.99	-0.991834224009835	42.8700000000001	-4.2216692470447	42.5599999999999	-0.387029698003971	42.77	7.80767399101023	42.3399999999999	3.55287806189608	43.3600000000001	15.2815529570489	42.8500000000001	0.462301005995869	43.8399999999999	1.04979851005282	42.9400000000001	28.564575149062	43.3099999999999	4.5461459200169	43.3400000000001	22.3979019930312	43.5699999999997	4.00163046708713	48.6500000000001	41.6177023839737	43.5599999999999	1.58080825008255	43.04	23.448546148984	43.3400000000001	5.04107985102564	44.0899999999997	20.2566306209064
42.41	-3051.74762806803	42.59	2308.35009936095	42.29	4.68103958098709	42.56	-256.744540183945	42.66	-315.000567750985	42.92	-298.781685908011	42.5899999999999	2.20023941903946	43.0500000000001	2693.07726496493	43.0899999999999	-0.981561846060686	42.97	-4.25604506210675	42.6600000000001	-0.398978149974027	42.8700000000001	7.79428841997287	42.4400000000001	3.57001481393127	43.46	15.2290144529843	42.95	0.470410304956204	43.9400000000001	1.02457140098977	43.04	28.487947414078	43.4099999999999	4.54707359301665	43.4400000000001	22.3460022959898	43.6700000000001	3.99233499797447	48.75	41.3104532630086	43.6599999999999	1.56264157806163	43.1399999999999	23.3533311500196	43.4400000000001	5.04596021698944	44.25	20.2081217508976
42.51	-3051.95114334799	42.69	2303.20577004898	42.39	4.68887777606142	42.66	-255.833554802962	42.77	-313.617839208064	43.03	-297.600695712958	42.6999999999999	2.19410048100599	43.2	2694.42875145899	43.2199999999999	-0.969891744034612	43.0699999999999	-4.28949021409153	42.77	-0.407321162015251	42.98	7.78003399705085	42.54	3.58454259094287	43.5699999999999	15.1772002669759	43.0600000000002	0.47235420800007	44.1099999999999	0.996768107029311	43.1400000000001	28.4010623000768	43.5100000000002	4.54704434196174	43.54	22.2884652480388	43.77	3.97952543505653	48.8499999999999	41.0055485799603	43.77	1.54687081601423	43.2400000000002	23.247953933037	43.5500000000002	5.05840056405304	44.3499999999999	20.1672961269423
42.61	-3052.09540205999	42.8	2297.80392079294	42.5	4.6927090089639	42.76	-254.89227018204	42.87	-312.160565103	43.13	-296.348607722052	42.8	2.19118031304788	43.3000000000001	2695.75232615193	43.3199999999999	-0.957150791009553	43.2	-4.32084003000455	42.8699999999999	-0.410530457997993	43.0800000000002	7.76185771997007	42.6499999999999	3.60017471996343	43.6700000000001	15.1276915629524	43.1900000000001	0.46676344993557	44.22	0.974672654024289	43.3	28.3103585370554	43.6199999999999	4.54605816798903	43.6399999999999	22.2262156160014	43.8699999999999	3.96214943407358	48.96	40.7046955269834	43.8699999999999	1.53349596507724	43.3400000000001	23.1324144980363	43.6500000000001	5.07393057205263	44.4499999999998	20.1341537509734
42.71	-3052.18040420402	42.9	2292.14455159297	42.6	4.69455589700374	42.86	-253.920686320953	42.97	-310.631952021026	43.23	-295.030088062049	42.9	2.19090683401646	43.4100000000001	2697.04798904297	43.43	-0.943338989031872	43.3099999999999	-4.35009451007318	42.97	-0.409189659080766	43.24	7.74382756094383	42.75	3.61542408791138	43.78	15.0804883410274	43.2900000000002	0.456327948995749	44.3199999999999	0.953427878016555	43.4000000000001	28.2158361260372	43.7199999999998	4.54504222500418	43.7400000000002	22.1596621760227	43.98	3.93930957204702	49.0599999999999	40.4130808709624	43.9700000000003	1.52127535409363	43.4500000000003	23.0180585449489	43.75	5.09255024007871	44.5599999999999	20.1055267299353
42.82	-3052.21928633898	43	2286.22569772892	42.71	4.69450822004092	42.96	-252.886835686013	43.11	-309.028312290025	43.34	-293.641934964057	43	2.19616843503445	43.51	2698.34107929091	43.53	-0.92656497201915	43.4100000000001	-4.37668974905137	43.0799999999999	-0.403298765036197	43.3400000000001	7.72279339901161	42.8499999999999	3.63185240792063	43.8800000000001	15.0364557269995	43.4000000000001	0.444540239982416	44.4200000000001	0.933033777982928	43.5	28.1190004470773	43.8200000000002	4.54420106495945	43.8499999999999	22.0876826590484	44.0799999999999	3.91119794403494	49.2000000000003	40.1240211359664	44.0799999999999	1.50904464101131	43.5500000000002	22.8989794189829	43.8600000000001	5.11365238503458	44.6599999999999	20.0792041549676
42.92	-3052.15058363706	43.1	2279.75279759698	42.81	4.69256597898493	43.07	-251.791909254962	43.22	-307.384701739011	43.4399999999999	-292.210631808985	43.16	2.20407672497913	43.62	2699.62527435393	43.64	-0.908569885041288	43.51	-4.40079614600108	43.1800000000001	-0.398669340029301	43.45	7.69875523303654	42.96	3.64789796799414	43.98	14.9933520179957	43.51	0.429856938012563	44.53	0.916848297038086	43.6100000000001	28.0192447501122	43.9299999999998	4.54140361102873	43.9500000000003	22.0102770659878	44.2399999999998	3.87932836702021	49.3000000000002	39.8375163219953	44.1799999999998	1.4982713810241	43.6599999999999	22.7751771200246	43.96	5.13500576198567	44.7599999999998	20.0551860239102
43.02	-3051.97145161901	43.21	2272.7258511959	42.91	4.68872917406316	43.17	-250.633652422039	43.32	-305.701120366052	43.54	-290.738522037032	43.26	2.21122820698838	43.72	2700.90057423295	43.74	-0.889353728098286	43.6200000000001	-4.42364331706813	43.28	-0.398162688043158	43.5500000000002	7.67194435400143	43.0599999999999	3.66613560800033	44.0799999999999	14.9502527279992	43.6100000000001	0.414997908933401	44.6299999999999	0.906503711007645	43.71	27.9165690340051	44.0300000000002	4.53678736801066	44.0500000000002	21.9318307269987	44.3499999999999	3.84553121205045	49.4099999999999	39.5506713949771	44.3699999999999	1.48909549204745	43.7600000000002	22.6493350560304	44.0700000000002	5.15155028108438	44.8599999999997	20.0286708148951
43.12	-3051.67334854605	43.31	2265.14367971993	43.01	4.68270381804814	43.27	-249.44078385704	43.42	-303.977568172058	43.64	-289.225605647061	43.36	2.21762288299487	43.83	2702.15286986399	43.8499999999999	-0.870500889050163	43.72	-4.44045866106535	43.3799999999999	-0.398917504981	43.6500000000001	7.64186631704433	43.21	3.68690517791492	44.1800000000001	14.9043607569865	43.71	0.404952064968711	44.73	0.898928950050504	43.8200000000002	27.8113752920035	44.1300000000001	4.5302148320161	44.1500000000001	21.849861301007	44.4499999999998	3.80797611001071	49.5100000000002	39.2561568089604	44.4700000000003	1.4762440080176	43.8600000000001	22.5128352359434	44.1799999999998	5.16328868502569	44.9699999999998	20.0010248289573
43.22	-3051.31958060599	43.41	2257.26760929297	43.16	4.6754123439996	43.37	-248.214632978943	43.53	-302.214045157029	43.74	-287.671695449035	43.4699999999999	2.22177200396345	43.9300000000001	2703.37136638796	43.9499999999999	-0.851012573093612	43.8199999999999	-4.45451883604164	43.48	-0.404285265972248	43.75	7.60977839297539	43.3199999999999	3.70986682798957	44.3099999999999	14.8580554680393	43.8100000000002	0.399719407937482	44.8299999999999	0.893521214038628	43.9200000000001	27.7125152430244	44.3400000000001	4.51761072497447	44.2600000000002	21.7684014660335	44.5499999999997	3.76527835499019	49.6199999999999	38.9593016990375	44.5700000000002	1.46002681105983	43.96	22.3726688540182	44.2800000000002	5.16817404002268	45.0699999999997	19.9722480679156
43.33	-3050.91014779805	43.51	2249.09118734297	43.27	4.66570037599467	43.47	-246.955450939026	43.63	-300.372270745015	43.85	-286.041499051976	43.5699999999999	2.22336387798805	44.0300000000001	2704.567113601	44.0599999999999	-0.832025345061993	43.9300000000001	-4.46941512200283	43.5799999999999	-0.412137062085094	43.8600000000001	7.57568058395464	43.4200000000001	3.73441023498344	44.4100000000001	14.8073963080151	43.9200000000001	0.402690784994775	44.9400000000001	0.884412424966285	44.02	27.6135300830447	44.4499999999998	4.49611921499127	44.3699999999999	21.6874512229879	44.6599999999999	3.72612966305041	49.7200000000003	38.6589549580094	44.6799999999998	1.44044390208364	44.1100000000001	22.227989672956	44.3800000000001	5.1662063490312	45.1799999999998	19.9350345479843
43.43	-3050.44954224206	43.61	2240.61441386891	43.37	4.65336455101806	43.57	-245.663237736039	43.73	-298.454737192969	43.95	-284.336585933033	43.67	2.22568483104624	44.2	2705.75361105693	44.18	-0.813539205068992	44.03	-4.48514751803941	43.6800000000001	-0.422432683990337	43.96	7.53425223604154	43.53	3.75768150297517	44.52	14.7523832780507	44.0200000000002	0.412703979009166	45.04	0.874049369031127	44.1300000000001	27.5144198141106	44.5500000000002	4.46766897903217	44.4700000000003	21.6046250770887	44.7599999999998	3.68539924602374	49.8299999999999	38.3538552709979	44.7800000000002	1.41817418102619	44.21	22.0765820309907	44.48	5.15590902807617	45.29	19.8899639489127
43.54	-3049.95005918397	43.71	2231.83728887	43.48	4.63805185904675	43.67	-244.304646407045	43.84	-296.460601641002	44.05	-282.554884979959	43.77	2.22653395303496	44.3000000000001	2706.9421930039	44.28	-0.798619638999298	44.1300000000001	-4.49940109604086	43.79	-0.435212339993996	44.0600000000002	7.48992524904679	43.6299999999999	3.77891982100209	44.6200000000001	14.6914069589457	44.2	0.427913773023647	45.25	0.859985260035501	44.27	27.4248439220628	44.6500000000001	4.43598920196564	44.5700000000002	21.5221685500637	44.8600000000001	3.64308710697969	49.9299999999998	38.0438601389415	44.8800000000001	1.38802265303184	44.3099999999999	21.9235567990381	44.5799999999999	5.14071970303576	45.3999999999996	19.8364565909515
43.64	-3049.36840675407	43.82	2222.45589259796	43.58	4.62221323607537	43.77	-242.882555138976	43.94	-294.432704306018	44.21	-280.738854360038	43.88	2.22811215496677	44.4	2708.12061386698	44.38	-0.786939771046491	44.23	-4.5128243000363	43.8899999999999	-0.446777083993766	44.2	7.44726558195907	43.73	3.79888600093636	44.72	14.627873321956	44.3000000000002	0.4496894349586	45.3599999999999	0.84146917902217	44.3800000000001	27.338363675085	44.75	4.40015272999972	44.6799999999998	21.4388585600318	44.9699999999998	3.59908497307515	50.0300000000002	37.7289695610443	44.98	1.34998932003327	44.4200000000001	21.7689139750519	44.6900000000001	5.118426098079	45.5	19.7745124739868
43.74	-3048.696139664	43.92	2212.47802894698	43.69	4.60584868403657	43.88	-241.395967255016	44.1	-292.367838600967	44.3099999999999	-278.883827942991	43.98	2.2316497910424	44.5	2709.28887364698	44.49	-0.778499602006377	44.3400000000001	-4.524971435103	43.99	-0.456543294035328	44.3100000000002	7.402205264043	43.8399999999999	3.81543881792368	44.8299999999999	14.5621352489798	44.4000000000001	0.475341044989364	45.46	0.822215259972836	44.48	27.2549790740868	44.8499999999999	4.36108671704005	44.7800000000002	21.3542863290286	45.0699999999997	3.55429026501497	50.2000000000003	37.4090955349402	45.0900000000001	1.30531585000426	44.52	21.6117981190109	44.79	5.08705406605259	45.5999999999999	19.704566292944
43.85	-3047.92012135499	44.02	2201.905662635	43.79	4.58939513703172	43.98	-239.876850287942	44.21	-290.266004526984	44.41	-276.993007502028	44.0899999999999	2.23665689100017	44.6	2710.42415841589	44.5899999999999	-0.77196545703373	44.4400000000001	-4.53640640603226	44.0899999999999	-0.464510971028176	44.4100000000001	7.35789441398538	43.9400000000001	3.82701656394602	44.9300000000001	14.49419274104	44.5	0.501376068996251	45.5699999999999	0.802223501978006	44.5900000000001	27.1723916220026	44.96	4.31879116297296	44.8800000000001	21.269574125995	45.1799999999998	3.50870298404971	50.3000000000002	37.0837124739865	45.1900000000001	1.25596365001002	44.6199999999999	21.4571447520484	44.8899999999999	5.04721079505543	45.6999999999998	19.6288289569111
43.95	-3047.10181665496	44.17	2191.033355267	43.89	4.57219076304227	44.13	-238.324013261035	44.31	-288.122942602968	44.51	-275.06639303499	44.1899999999999	2.24606536198735	44.71	2711.53279071495	44.6899999999999	-0.76554201405088	44.55	-4.54695881501266	44.25	-0.465122514015093	44.51	7.31433303394624	44.04	3.83518094599822	45.03	14.4262874989636	44.6100000000001	0.527794506979262	45.6700000000001	0.781493906060859	44.6900000000001	27.0884280230348	45.0599999999999	4.27790292098962	44.9900000000002	21.1847219510446	45.2799999999997	3.46609957705368	50.4000000000001	36.7528203779557	45.3400000000001	1.20046516599359	44.7200000000003	21.3005317970101	45	5.00407652305057	45.8099999999999	19.5473004669111
44.1	-3046.24407004201	44.27	2179.86110684399	43.99	4.55533111096429	44.23	-236.739710779034	44.42	-285.91498422702	44.61	-273.071444239008	44.29	2.25694329697035	44.8100000000001	2712.61477054293	44.79	-0.761347163006576	44.6500000000001	-4.55539904407942	44.3499999999999	-0.465464756075562	44.6100000000001	7.27444886001649	44.21	3.8368631009007	45.1300000000001	14.3593440119503	44.71	0.549005324955942	45.77	0.762655532980716	44.79	27.0030882770698	45.21	4.23889138505729	45.0900000000001	21.1003575880113	45.3899999999999	3.42123662005633	50.5100000000002	36.4193142810336	45.4400000000001	1.13882039602231	44.8299999999999	21.1429146879709	45.1300000000001	4.96271134102244	45.9099999999999	19.4640838249143
44.2	-3045.34688151705	44.38	2168.39274256597	44.15	4.53911016802522	44.34	-235.123942842051	44.52	-283.642129398004	44.72	-271.01381287298	44.39	2.26562835200639	44.9100000000001	2713.68420696592	44.9	-0.757087831061654	44.75	-4.56172709402836	44.46	-0.464755388065896	44.71	7.24480280302942	44.3099999999999	3.83204749289234	45.25	14.2961593790005	44.8100000000002	0.566811428939218	45.8799999999999	0.745693851968099	44.8900000000001	26.916372385017	45.3200000000002	4.20128716098134	45.2200000000003	21.0146995580089	45.4899999999998	3.37935753600505	50.6100000000001	36.0905237289444	45.54	1.07788841808087	44.9299999999998	20.9929114149645	45.23	4.92311524908473	46.02	19.3764289899718
44.3	-3044.42681695798	44.48	2156.62258443399	44.25	4.52260550105166	44.44	-233.447520340974	44.62	-281.306930061987	44.8199999999999	-268.894197812983	44.49	2.27360927397058	45.02	2714.74729690692	45	-0.753762811086744	44.8500000000001	-4.57063253008982	44.5599999999999	-0.462994409986095	44.8200000000002	7.22039912602668	44.4099999999999	3.81740112698026	45.3499999999999	14.2367335989775	44.9200000000001	0.583391966983982	45.98	0.733658451053998	44.99	26.8205215420494	45.4200000000001	4.16648278303455	45.3299999999999	20.9295293390142	45.5899999999997	3.34184702899165	50.7200000000003	35.7611195869367	45.6500000000001	1.01932970198959	45.0300000000002	20.8435307839636	45.3400000000001	4.88604175006913	46.1199999999999	19.2870860029188
44.4	-3043.45152730502	44.58	2144.28674483293	44.35	4.50697148596646	44.54	-231.714579270943	44.73	-278.945506946002	44.93	-266.747891451018	44.5999999999999	2.28119775601954	45.12	2715.7976684739	45.0999999999999	-0.750235540067479	44.95	-4.57882124510434	44.6600000000001	-0.466952869032866	44.9200000000001	7.19808920302967	44.51	3.79625699997632	45.45	14.1810965229752	45.0200000000002	0.595356091025678	46.1099999999999	0.725404461036305	45.0900000000001	26.7219945510533	45.52	4.13523404699845	45.4299999999998	20.8439204470778	45.6900000000001	3.30304000306114	50.8200000000002	35.4311018550106	45.75	0.96314424808952	45.1500000000001	20.6956190320398	45.4400000000001	4.85404122503041	46.27	19.2000472669633
44.5	-3042.41464419999	44.69	2131.38589032997	44.45	4.49220812402018	44.65	-229.929187319954	44.83	-276.55536779605	45.03	-264.573324309026	44.6999999999999	2.28463392204503	45.22	2716.82657811095	45.23	-0.746506018003856	45.0599999999999	-4.5857142180239	44.76	-0.476670974080662	45.02	7.18319368695575	44.6199999999999	3.76909406190862	45.55	14.1268613530201	45.1200000000001	0.603866018991539	46.21	0.720931881005527	45.2	26.6207914120287	45.6199999999999	4.10653942799399	45.5300000000002	20.7602583760718	45.7999999999997	3.26806724308426	50.9299999999998	35.0947987830068	45.8499999999999	0.908653155079264	45.2600000000002	20.5491761599887	45.54	4.82711367203592	46.3699999999999	19.1114494249405
44.61	-3041.30387239604	44.79	2117.92002092295	44.56	4.47609219304468	44.75	-228.124691455037	44.93	-274.137355468042	45.13	-262.372567499028	44.8	2.28391777397974	45.3200000000001	2717.82269157291	45.3399999999999	-0.740805988016291	45.21	-4.59362637809591	44.8699999999999	-0.492108517050838	45.1200000000001	7.17128067799422	44.72	3.73667312692305	45.6600000000001	14.0756799639803	45.22	0.610766966929077	46.3199999999999	0.720240710961662	45.3100000000002	26.5171928250538	45.73	4.08010485898558	45.6300000000001	20.6762976040409	45.9000000000001	3.23692875008419	51.0300000000002	34.7576493710449	45.96	0.86089288004132	45.3600000000001	20.4032548959958	45.6399999999999	4.80304681707366	46.4699999999998	19.021872157964
44.71	-3040.16250376196	44.89	2104.19305636196	44.66	4.45845141507561	44.85	-226.298213485961	45.04	-271.691469961979	45.24	-260.145621018978	44.9	2.2804863450574	45.4300000000001	2718.79825443295	45.4399999999999	-0.73680665707343	45.3099999999999	-4.60190928004067	44.97	-0.518492720061658	45.24	7.15778421897539	44.8199999999999	3.6982333809874	45.76	14.0241463840312	45.3200000000002	0.616058935975161	46.4200000000001	0.725549124013014	45.4100000000001	26.4102931050729	45.8299999999999	4.05464210905393	45.73	20.5920381300757	46	3.2049159840426	51.1300000000001	34.4196536200343	46.0599999999999	0.819863423089373	45.46	20.2609665329874	45.75	4.77826156406991	46.5799999999999	18.9313154648971
44.81	-3038.99898358702	44.99	2090.19719275295	44.76	4.43806057398888	44.95	-224.45075009	45.14	-269.16982653097	45.34	-257.853382702024	45.01	2.27325520006616	45.5300000000001	2719.75326668996	45.54	-0.73295807408158	45.4100000000001	-4.61100862105468	45.0699999999999	-0.550344351040621	45.3400000000001	7.14270430694341	44.9200000000001	3.65740315999119	45.8600000000001	13.971907729001	45.4300000000001	0.620222844986529	46.52	0.730375493048996	45.51	26.3007305900373	45.9400000000001	4.02721998102606	45.8400000000001	20.5074799530394	46.1100000000001	3.17282656305906	51.2400000000002	34.088043864017	46.1599999999999	0.785564785019233	45.5700000000002	20.1204803320252	45.8499999999999	4.75473205904109	46.6799999999998	18.8403012849676
44.91	-3037.81331187099	45.1	2075.93243009489	44.86	4.41448273704736	45.06	-222.582301268972	45.25	-266.593561134982	45.45	-255.515360507957	45.15	2.26498845700007	45.63	2720.69936042294	45.64	-0.729260238017559	45.52	-4.62092439909156	45.1700000000001	-0.588586515050338	45.4400000000001	7.12127977897126	45.03	3.61858138592197	45.96	13.9189640019595	45.5300000000002	0.619001589939217	46.6299999999999	0.734719820002283	45.6100000000001	26.1898203470992	46.04	4.00076967196128	45.9400000000001	20.4182728150499	46.2399999999998	3.139862869034	51.3400000000001	33.7633456889535	46.27	0.758975956046015	45.6700000000001	19.976860770953	45.9499999999998	4.73245830107771	46.79	18.7457665659849
45.01	-3036.61533628599	45.2	2061.39876838995	44.97	4.38837973501904	45.16	-220.661284271046	45.35	-263.967325189014	45.55	-253.133561027994	45.25	2.25275420802973	45.73	2721.64372682198	45.74	-0.728421811004409	45.6200000000001	-4.63226506701631	45.28	-0.632296108051378	45.5500000000002	7.09846552899762	45.1299999999999	3.58449496491176	46.0599999999999	13.8653152009738	45.6400000000001	0.612395171970093	46.73	0.738582102030705	45.71	26.0777932790006	46.2199999999998	3.97278540606294	46.04	20.3255452059921	46.3499999999999	3.1007346400429	51.4400000000001	33.4455590959806	46.3899999999999	0.73774267900717	45.77	19.8345299279481	46.0599999999999	4.70467513298445	46.8899999999999	18.6507743609354
45.11	-3035.38759315597	45.3	2046.31325354092	45.07	4.35865601900787	45.26	-218.699934554024	45.45	-261.31478729701	45.65	-250.74052456705	45.36	2.23948436098453	45.84	2722.57541310694	45.8399999999999	-0.728324901047017	45.72	-4.64539797008001	45.3799999999999	-0.670992421078154	45.6500000000001	7.07105434105415	45.24	3.5524169919654	46.1600000000001	13.80929393099	45.74	0.605994623015249	46.8299999999999	0.740237902050467	45.8200000000002	25.9637999090501	46.3200000000002	3.94192643705082	46.1500000000001	20.2271867050285	46.4499999999998	3.06393218397716	51.54	33.1346840849847	46.4900000000002	0.721864952993201	45.8800000000001	19.6925323690493	46.1799999999998	4.67236028805473	46.9899999999998	18.5555694869208
45.22	-3034.12476649305	45.41	2030.74070178991	45.18	4.32531158799065	45.36	-216.699766059946	45.55	-258.635947457037	45.75	-248.330599367023	45.5599999999999	2.22531953704674	45.9400000000001	2723.49441927793	45.9499999999999	-0.731262583030912	45.8199999999999	-4.66361393000625	45.48	-0.705457764070161	45.75	7.03248530101064	45.3399999999999	3.52433225589266	46.29	13.7543559169444	45.8400000000001	0.597997040017617	46.9400000000001	0.738397993018225	45.9200000000001	25.8475967990535	46.4200000000001	3.90866215900587	46.2600000000002	20.1249787870665	46.5599999999999	3.0242120760704	51.6500000000001	32.8275019869579	46.5900000000001	0.709446784981083	45.98	19.5508680919829	46.2800000000002	4.63659166302932	47.0899999999997	18.462901985913
45.32	-3032.81029041807	45.51	2014.68338722896	45.28	4.28877482806911	45.47	-214.689967898948	45.65	-255.928253725983	45.86	-245.903086550015	45.66	2.21248804200513	46.0500000000001	2724.38424240397	46.05	-0.737234858092961	45.9200000000001	-4.68222337906354	45.5799999999999	-0.735692137027399	45.8500000000001	6.98775415003183	45.45	3.50357375191379	46.3900000000001	13.7000817990156	45.9400000000001	0.586223271966446	47.04	0.733062373001303	46.02	25.7289114150581	46.5300000000002	3.87299257204177	46.3600000000001	20.0171399750388	46.6599999999999	2.98157431700474	51.7600000000002	32.5241705629651	46.6900000000001	0.696975650043896	46.1100000000001	19.4046062040343	46.3899999999999	4.59865994503161	47.25	18.370021814917
45.42	-3031.47651399104	45.61	1998.40519747295	45.38	4.24814395103112	45.57	-212.66640407498	45.75	-253.191706103053	45.96	-243.457986117051	45.77	2.1998460059649	46.1900000000001	2725.25125437789	46.18	-0.742887420074112	46.03	-4.70452042509351	45.6800000000001	-0.757053402026031	45.96	6.9400095110268	45.55	3.48680848389904	46.49	13.6464417289517	46.0400000000002	0.569897595028124	47.1400000000001	0.72292912705052	46.1300000000001	25.6085762080147	46.6300000000001	3.83598989799339	46.4700000000003	19.9045967550546	46.77	2.93932634906469	51.8600000000001	32.2246898140293	46.8000000000002	0.684451547044773	46.21	19.2561526730515	46.4900000000002	4.55734051399759	47.3499999999999	18.276928975979
45.53	-3030.12980557105	45.71	1981.90546595697	45.48	4.20508534205055	45.67	-210.625006899022	45.86	-250.36434627998	46.0599999999999	-240.940322250026	45.87	2.18739342903973	46.2900000000001	2726.10419875491	46.28	-0.748547482089634	46.1300000000001	-4.73108408903045	45.79	-0.770011909025925	46.0600000000002	6.88925138399554	45.6499999999999	3.4764113959227	46.5899999999999	13.5958225019976	46.2	0.548866800954784	47.24	0.705547058032607	46.28	25.4857587260631	46.73	3.79748450200168	46.5700000000002	19.7873491250675	46.8699999999999	2.89677320301962	51.96	31.9375904309709	46.9000000000001	0.671874477006895	46.3200000000002	19.1065562729591	46.5900000000001	4.51263337004093	47.4499999999998	18.1863018199238
45.63	-3028.77016516004	45.82	1965.18419268193	45.59	4.16182222102179	45.77	-208.565776371984	45.96	-247.487515248054	46.21	-238.385746751987	45.9699999999999	2.17381257596116	46.4	2726.94307553593	46.38	-0.754215045049023	46.24	-4.76189589403475	45.8899999999999	-0.774202498064369	46.1900000000001	6.83512877003523	45.76	3.47132069191503	46.6900000000001	13.5465722470371	46.3000000000002	0.523284097994292	47.3499999999999	0.683824252064369	46.3800000000001	25.3575654460292	46.8299999999999	3.75747638497614	46.6700000000001	19.6614800630641	46.9699999999998	2.85460984798647	52.0700000000002	31.6574334129882	47.0100000000002	0.653277032029109	46.4200000000001	18.9567642760267	46.6999999999998	4.46453851304796	47.5499999999997	18.0975167659199
45.73	-3027.39759275505	45.92	1948.2413776459	45.69	4.11852686806924	45.88	-206.446204991039	46.11	-244.560110869998	46.3099999999999	-235.794259623958	46.0699999999999	2.15875084802519	46.5	2727.772785664	46.49	-0.75484694809802	46.3400000000001	-4.79266467607431	45.99	-0.76999033001357	46.3000000000002	6.77741236904694	45.8599999999999	3.47104854597546	46.8	13.498690963047	46.4000000000001	0.491084492978189	47.45	0.654238781066852	46.48	25.2249020560384	46.9400000000001	3.71725377499388	46.77	19.5322998749816	47.0799999999999	2.81846651000706	52.21	31.3842187609907	47.1199999999999	0.629775982019964	46.52	18.8036653879635	46.8000000000002	4.42006319599386	47.6599999999999	18.0105738139673
45.84	-3025.99859167196	46.03	1930.76714887695	45.79	4.07642449602008	45.98	-204.291683264955	46.21	-241.630017893044	46.41	-233.201633866997	46.18	2.1411238079736	46.61	2728.588942643	46.5899999999999	-0.751993141079765	46.4400000000001	-4.82768160009073	46.0999999999999	-0.766476564990626	46.4000000000001	6.71610218000751	45.96	3.47608278593725	46.9000000000001	13.4521457980554	46.5	0.451787065003373	47.55	0.625484061970383	46.5900000000001	25.0871302150699	47.04	3.68035273697842	46.8699999999999	19.4030279850494	47.2399999999998	2.78580491703906	52.3099999999999	31.1108021429618	47.2200000000003	0.601371325046784	46.6300000000001	18.6490903470258	46.9099999999999	4.37799153701235	47.7599999999998	17.9265135329842
45.94	-3024.57988637207	46.17	1912.895757814	45.89	4.03551510601119	46.13	-202.10221119396	46.32	-238.676100356997	46.52	-230.588361524042	46.28	2.12333445097102	46.71	2729.37821647793	46.6899999999999	-0.745653625017439	46.54	-4.86340383110928	46.26	-0.762738099069793	46.5	6.65782025396311	46.0599999999999	3.48268106495198	47	13.404005052962	46.6100000000001	0.409648920026484	47.6600000000001	0.597560093979155	46.6900000000001	24.9461923160652	47.1999999999998	3.64405960704062	46.9700000000003	19.2780146530822	47.3499999999999	2.75742268502199	52.4099999999999	30.8388581329382	47.3600000000001	0.566590220046237	46.73	18.4930391550324	47.0100000000002	4.33938267008216	47.8599999999997	17.8483989739107
46.11	-3023.13162918199	46.27	1894.62720445692	45.99	3.99808523502543	46.24	-199.904969195018	46.42	-235.700463367039	46.62	-227.952435998986	46.38	2.10538277701744	46.8100000000001	2730.13341597994	46.79	-0.734915061002539	46.6400000000001	-4.89922291910716	46.3599999999999	-0.759698036972623	46.6000000000001	6.59761169401918	46.22	3.48811647893399	47.0999999999999	13.3527004600182	46.71	0.364670057024341	47.77	0.570466878002662	46.79	24.8026959100116	47.3000000000002	3.60837438495309	47.0700000000002	19.156131386012	47.4499999999998	2.73331981202318	52.52	30.570396226949	47.46	0.530203901007553	46.8299999999999	18.3386666780052	47.1500000000001	4.30521433008835	47.96	17.7731670869434
46.21	-3021.67128378005	46.37	1876.24444290191	46.15	3.96276067101553	46.34	-197.687721808961	46.52	-232.703106923054	46.72	-225.293857293991	46.48	2.08653843606044	46.9100000000001	2730.86549392599	46.89	-0.717240025096544	46.75	-4.93477151701427	46.46	-0.760750252993603	46.71	6.53868371898625	46.3199999999999	3.49511593299212	47.25	13.2998994140507	46.8100000000002	0.316850475996944	47.8699999999999	0.54782341101145	46.9000000000001	24.6484831500311	47.4000000000001	3.57850157502071	47.23	19.0388608250487	47.5499999999997	2.70646728904467	52.6199999999999	30.3054164260175	47.5599999999999	0.492212365998057	46.9400000000001	18.1861536069619	47.25	4.27537083805873	48.0699999999997	17.6963358809417
46.31	-3020.20416615301	46.47	1857.68265690592	46.25	3.92875295506201	46.44	-195.448955096026	46.63	-229.627435365046	46.8199999999999	-222.559572986029	46.5899999999999	2.06996906399581	47.02	2731.57445031791	47	-0.692889155061494	46.8500000000001	-4.9667588060629	46.5699999999999	-0.769402055084356	46.8100000000002	6.48103633102437	46.4200000000001	3.50171017089451	47.3600000000001	13.2421461929653	46.9100000000001	0.26987142894086	47.97	0.532421569005237	47	24.491711881069	47.5100000000002	3.5501080250242	47.3299999999999	18.9256935910862	47.6599999999999	2.67797286403493	52.73	30.0492001849761	47.6700000000001	0.452615618087293	47.04	18.0330816359628	47.3499999999999	4.24877429907156	48.1699999999996	17.6146476339909
46.42	-3018.73027630006	46.58	1838.94525037692	46.36	3.8956337050422	46.54	-193.188669054962	46.73	-226.514939862	46.93	-219.788554177057	46.6899999999999	2.05636285306809	47.12	2732.270591163	47.0999999999999	-0.66186245010158	46.96	-4.99518478500249	46.6700000000001	-0.784331858994847	46.9100000000001	6.42140171498795	46.52	3.50656247792358	47.46	13.1798601520359	47.0200000000002	0.22453638598563	48.1099999999999	0.521469475984304	47.1000000000001	24.3337320850969	47.6100000000001	3.52319373496357	47.4400000000001	18.8180877140667	47.7599999999998	2.64783653699396	52.8400000000001	29.8015897440109	47.77	0.411818549082454	47.1500000000001	17.8843816589733	47.46	4.22542471198994	48.2799999999997	17.5255917758932
46.52	-3017.20551190999	46.68	1820.032223314	46.46	3.86430470507548	46.65	-190.871427556999	46.84	-223.370303890988	47.03	-216.981064929996	46.79	2.04577923705074	47.22	2732.95833471991	47.23	-0.629476604103729	47.0599999999999	-5.02139970603821	46.78	-0.805539665066135	47.02	6.35964652894927	46.6199999999999	3.51285718295458	47.5699999999999	13.113041293991	47.1200000000001	0.184297801979483	48.22	0.514967132062338	47.2	24.1737113090039	47.71	3.49693221096459	47.54	18.7145851630248	47.8699999999999	2.61310732901165	52.9400000000001	29.5625851030081	47.8800000000001	0.371631522057214	47.25	17.737647708941	47.5599999999999	4.20013392806595	48.3799999999997	17.431678875937
46.62	-3015.67371044996	46.78	1800.61609565496	46.56	3.83309957203437	46.75	-188.515253208038	46.94	-220.255485760049	47.13	-214.19208106397	46.9	2.03821821401107	47.3200000000001	2733.63295176796	47.3299999999999	-0.595404404066358	47.21	-5.04343528302797	46.8799999999999	-0.82724393701028	47.1200000000001	6.29778638199241	46.73	3.51740995597538	47.6700000000001	13.0396668870389	47.22	0.149308881987054	48.3199999999999	0.513008552047722	47.3100000000002	24.0124820051051	47.8200000000002	3.47224577706129	47.6500000000001	18.610791083006	47.9699999999998	2.57448021204709	53.04	29.3293273219888	47.98	0.332054537011572	47.3499999999999	17.5918310110319	47.6599999999999	4.17676433698944	48.48	17.3349032149872
46.72	-3014.12959691697	46.89	1780.89077328991	46.66	3.80201830603255	46.85	-186.11866339495	47.04	-217.129144478008	47.24	-211.385950774002	47	2.03502134297651	47.4300000000001	2734.29444230794	47.43	-0.559645848056789	47.3099999999999	-5.06466382205417	46.98	-0.849809833084691	47.23	6.23617227597606	46.8299999999999	3.52252505490469	47.77	12.9638542830435	47.3200000000002	0.119416419011031	48.4200000000001	0.512685648004663	47.4100000000001	23.8529376960059	47.9200000000001	3.4487422269649	47.75	18.5106224970468	48.0699999999997	2.53126021505068	53.2000000000003	29.0974126629635	48.0799999999999	0.295592863039928	47.46	17.4469315639953	47.7600000000002	4.15507965999495	48.5799999999999	17.2358883759216
46.82	-3012.57317131103	46.99	1760.85581466793	46.77	3.7671575770446	46.96	-183.724165621015	47.15	-213.992382182028	47.34	-208.562674061	47.15	2.03553034805282	47.5300000000001	2734.92710042399	47.53	-0.523572894053359	47.4200000000001	-5.08937648407937	47.0899999999999	-0.872872194008778	47.3300000000002	6.17503350895277	46.9300000000001	3.52869030598413	47.8700000000001	12.8840223200086	47.4300000000001	0.0966854070156842	48.52	0.513998420046846	47.51	23.6950783820475	48.02	3.42642156101647	47.8499999999999	18.4087690989827	48.1799999999998	2.48344733802242	53.3000000000002	28.8685483229756	48.1900000000001	0.261129731029541	47.5599999999999	17.2942433359822	47.8699999999999	4.13386401407934	48.6899999999996	17.1346343569212
46.92	-3011.01793031796	47.09	1740.82109176391	46.87	3.7316980419746	47.06	-181.306369377012	47.25	-210.845198873017	47.4399999999999	-205.725580089052	47.25	2.04040350502055	47.63	2735.53531261393	47.63	-0.490923282086442	47.52	-5.11328210802731	47.26	-0.892809091055824	47.4300000000001	6.11437008296889	47.04	3.53541788194889	47.98	12.8002038479735	47.5300000000002	0.0767093220019888	48.6199999999999	0.514735078013473	47.6100000000001	23.53521112002	48.1300000000001	3.40354721095082	47.9500000000003	18.2999629890901	48.2999999999997	2.4303878160481	53.4000000000001	28.6427343010018	48.3499999999999	0.228665142003592	47.6700000000001	17.1383499309741	47.9700000000003	4.11466614400524	48.79	17.0315115719859
47.02	-3009.45714947602	47.2	1720.65235313596	46.97	3.69375898799262	47.16	-178.865274663053	47.35	-207.637517750982	47.54	-202.836687928993	47.36	2.04604810801357	47.74	2736.13240887198	47.73	-0.460213119026776	47.6200000000001	-5.13992352500736	47.3599999999999	-0.906368775076771	47.54	6.05232111195164	47.1399999999999	3.54205120390816	48.0799999999999	12.7153305669481	47.6300000000001	0.0583116849384169	48.72	0.510171857968089	47.71	23.3732511110247	48.2400000000002	3.38103334399875	48.0500000000002	18.1842041680511	48.4000000000001	2.37227374498161	53.5100000000002	28.4234827879573	48.4500000000003	0.198199096075768	47.77	16.985158001944	48.4099999999999	4.09926534405258	48.8899999999999	16.9245309079997
47.13	-3007.890828786	47.3	1700.34959878694	47.07	3.65105387800213	47.26	-176.405283814006	47.46	-204.399516340004	47.65	-199.9248244	47.4599999999999	2.05535254701772	47.84	2736.71838919893	47.8399999999999	-0.429701258099158	47.73	-5.16930073604271	47.47	-0.913805213031083	47.6400000000001	5.98394008397918	47.3499999999999	3.55071198191581	48.1800000000001	12.630970746045	47.74	0.0426689749701836	48.8299999999999	0.503666703025374	47.8200000000002	23.2091975570938	48.3400000000001	3.35887996095607	48.2200000000003	18.0595896450768	48.5	2.30910512402716	53.6100000000001	28.2087842870169	48.5500000000002	0.168662190048963	47.8800000000001	16.8315126819607	48.5100000000002	4.08482318403003	49	16.8172617529763
47.23	-3006.31896824802	47.4	1679.9128287139	47.17	3.6049569230272	47.37	-173.888579775053	47.56	-201.131194639061	47.75	-196.987646064031	47.5599999999999	2.06904717299494	47.95	2737.29325359398	47.9399999999999	-0.401925125061098	47.8300000000002	-5.20351326701984	47.5699999999999	-0.915118402986081	47.74	5.91189158001271	47.45	3.5545375279753	48.28	12.5471243819675	47.8400000000001	0.0270613310249246	48.9300000000001	0.493438545049685	47.9200000000001	23.0512083020358	48.4400000000001	3.33275390903509	48.3299999999999	17.9280224110698	48.6100000000001	2.24466407905766	53.7200000000003	27.9986387979534	48.6599999999999	0.140194342066025	47.98	16.6772332820528	48.6100000000001	4.07047760904788	49.0999999999999	16.7061347179924
47.33	-3004.69071821703	47.5	1658.98665737291	47.27	3.55625658198733	47.47	-171.345210635991	47.67	-197.889148307013	47.85	-194.078205341953	47.67	2.08640163600649	48.0500000000001	2737.85178471496	48.04	-0.376624082036869	47.9300000000001	-5.24106517207201	47.6700000000001	-0.909662344042772	47.8500000000001	5.83667004605104	47.5599999999999	3.55671217198505	48.3900000000001	12.4627235229582	47.95	0.00780749792284041	49.03	0.479766576063412	48.03	22.8911255020421	48.5500000000002	3.30712584604953	48.4299999999998	17.792494187006	48.71	2.17967323499124	53.8200000000002	27.7909835330092	48.7600000000002	0.112795553036449	48.1100000000001	16.5247381059999	48.7200000000003	4.05622861603661	49.2599999999998	16.5930412239277
47.44	-3003.05230140498	47.61	1637.8377036749	47.38	3.50495285397301	47.57	-168.773846977956	47.77	-194.631886178058	47.96	-191.157531132035	47.77	2.10647860501467	48.1900000000001	2738.39423749996	48.17	-0.353798129026472	48.03	-5.27867979701568	47.78	-0.898758617040585	47.95	5.76154329303336	47.6599999999999	3.55572815294636	48.49	12.3762069780469	48.0500000000002	-0.0158959920781854	49.1400000000001	0.465442670019911	48.1300000000001	22.7278717120498	48.6500000000001	3.27962604001186	48.5300000000002	17.6515469420337	48.8099999999999	2.1141325910321	53.9299999999998	27.5873144900061	48.8600000000001	0.0876031000416333	48.21	16.3740271550523	48.8200000000002	4.04207895098807	49.3599999999997	16.4804918399568
47.54	-3001.44782012296	47.71	1616.46596761898	47.48	3.44724524097728	47.68	-166.209924929944	47.87	-191.354724772054	48.0599999999999	-188.225359372041	47.87	2.12975162799012	48.2900000000001	2738.90514389291	48.28	-0.33148487705148	48.2	-5.31500688805409	47.8799999999999	-0.882407224025883	48.0600000000002	5.68664466800328	47.77	3.55476979893865	48.5899999999999	12.2915153000349	48.1900000000001	-0.046725867036912	49.25	0.450466829988727	48.27	22.5617890461081	48.7600000000002	3.25025449296845	48.6399999999999	17.5066387080278	48.9200000000001	2.04821999204796	54.0300000000002	27.3864805629955	48.96	0.0628066210310863	48.3200000000002	16.2174642539412	48.9299999999998	4.03189100006784	49.46	16.365975996905
47.65	-2999.83343690405	47.81	1595.19892926789	47.58	3.38257737007552	47.78	-163.635421885942	47.98	-188.057664090024	48.21	-185.28169006197	47.9699999999999	2.15574715696221	48.4	2739.38923311596	48.38	-0.307882414062988	48.3099999999999	-5.35201473110192	47.98	-0.865919352008859	48.2	5.6099585569882	47.8699999999999	3.55383711098511	48.7	12.2106712190089	48.2900000000002	-0.0846821270670262	49.3499999999999	0.437196236021009	48.3700000000001	22.3893760500005	48.8600000000001	3.21482339995782	48.7400000000002	17.3655946650797	49.02	1.98573430998295	54.1399999999999	27.1884817530008	49.0700000000002	0.0384061160048077	48.4200000000001	16.0579446120437	49.0300000000002	4.0202514090879	49.5599999999999	16.2528975499754
47.75	-2998.21442675	47.91	1573.84268273199	47.69	3.31130225106335	47.88	-161.051820458965	48.11	-184.688712833008	48.3099999999999	-182.288731164022	48.0699999999999	2.18444136999096	48.5	2739.84650516798	48.49	-0.283961095078666	48.4100000000001	-5.38634950009964	48.0899999999999	-0.85319443599019	48.3000000000002	5.5314849610113	47.98	3.55168762689573	48.8	12.129557381968	48.3900000000001	-0.124505151006815	49.45	0.426280433998727	48.47	22.2141341790802	48.96	3.17716008203206	48.8499999999999	17.2296378990495	49.1199999999999	1.92496470401693	54.2400000000002	26.9964604790403	49.1700000000001	0.0151832200572244	48.52	15.8903573590123	49.1599999999999	4.00862180106287	49.6699999999996	16.1412564989405
47.85	-2996.59078966204	48.01	1552.39766956197	47.79	3.23732321601256	47.98	-158.45912064799	48.21	-181.28750462904	48.42	-179.276740043974	48.18	2.21429163195808	48.6	2740.28776502098	48.5899999999999	-0.260047794085949	48.51	-5.4180111920914	48.25	-0.845177131054697	48.4100000000001	5.45494543598579	48.0799999999999	3.54513000195311	48.9000000000001	12.0497549539778	48.5	-0.167515590078438	49.55	0.416932095959055	48.5700000000002	22.0425021650499	49.0599999999999	3.1372645380543	48.9500000000003	17.0975453249866	49.27	1.86762201406054	54.3400000000001	26.8087095460032	49.2800000000002	-0.0082994370131928	48.6199999999999	15.7234085260143	49.2600000000002	3.99700217803911	49.77	16.026474319915
47.96	-2994.96252564006	48.18	1530.86388975692	47.89	3.1574596050632	48.14	-155.826545896957	48.32	-177.857246065059	48.52	-176.250382830062	48.29	2.24463966696931	48.7	2740.71787198295	48.7099999999999	-0.232404771054462	48.6200000000001	-5.44741841702034	48.3499999999999	-0.842451060066196	48.51	5.37942213202314	48.21	3.5356513469651	49.01	11.971263934015	48.6000000000001	-0.206617003073006	49.6600000000001	0.404294058967025	48.6800000000001	21.8781729500961	49.21	3.09626847399613	49.0500000000002	16.9713654200905	49.3699999999999	1.81520324008488	54.4400000000001	26.6252289540034	49.3800000000001	-0.0308001849589346	48.73	15.5525145120237	49.3699999999999	3.98505967802976	49.8699999999999	15.9131295368979
48.1	-2993.28236888198	48.28	1508.88029553698	47.99	3.07359213297786	48.24	-153.178097471027	48.42	-174.448013940037	48.62	-173.247640453042	48.39	2.27548547695733	48.8100000000001	2741.13319343894	48.8099999999999	-0.202515921046142	48.72	-5.47638037801335	48.46	-0.848267968990513	48.6100000000001	5.30176492804912	48.3099999999999	3.5232516609085	49.1100000000001	11.8909181320532	48.7	-0.240632910049499	49.76	0.393090086049597	48.78	21.7212313330037	49.3099999999999	3.05211302998032	49.1500000000001	16.8506894050324	49.4699999999998	1.7675162849855	54.54	26.4408319389986	49.48	-0.0523190249168692	48.8299999999999	15.371768660998	49.4700000000003	3.96995587300353	49.98	15.8010003539175
48.2	-2991.58551109804	48.38	1486.745377945	48.09	2.98572079907444	48.34	-150.514966347032	48.52	-171.029630730004	48.72	-170.239686092032	48.5	2.30177092100803	48.9100000000001	2741.52740684997	48.91	-0.172122386061346	48.8199999999999	-5.5030481941003	48.5599999999999	-0.862373895074597	48.72	5.22692033496241	48.4200000000001	3.50743185492775	49.24	11.8109816299921	48.8000000000002	-0.270739790039443	49.8599999999999	0.379962233068909	48.8800000000001	21.5710705640504	49.4099999999999	3.00822543999857	49.2600000000002	16.7374202710562	49.5699999999997	1.72456115103614	54.6500000000001	26.2520491729674	49.5799999999999	-0.0727359749816969	48.9299999999998	15.1811709749836	49.5700000000002	3.95513637602107	50.0799999999999	15.6865173819369
48.3	-2989.87195228699	48.49	1464.45913698096	48.22	2.89447405100418	48.44	-147.874969580016	48.63	-167.602096434962	48.8199999999999	-167.228863187006	48.5999999999999	2.32349600105408	49.01	2741.90051221399	49.01	-0.14122416803275	48.9200000000001	-5.52592592100609	48.6700000000001	-0.884768837067895	48.8200000000002	5.15228182405281	48.52	3.48868595597196	49.3399999999999	11.7305299399959	48.9000000000001	-0.294217781970474	49.96	0.364910501048143	48.99	21.4285567560637	49.52	2.9646057030277	49.3600000000001	16.6296550280549	49.6799999999998	1.68633783698624	54.75	26.0617756899819	49.6799999999998	-0.0921909519320252	49.04	14.9855087299784	49.6799999999998	3.94060118799189	50.25	15.5732500089698
48.4	-2988.19254209297	48.59	1442.37695818993	48.32	2.80342375504006	48.55	-145.228059079045	48.73	-164.165411055023	48.93	-164.215171737965	48.6999999999999	2.3388602750174	49.11	2742.25772687498	49.18	-0.111719743017602	49.03	-5.54650950209634	48.77	-0.912591490987325	48.9300000000001	5.07735494704775	48.6199999999999	3.46701396495064	49.45	11.6506310149589	49.01	-0.311066884023603	50.1099999999999	0.344261021041348	49.0900000000001	21.2972910541112	49.6199999999999	2.91972378101946	49.4700000000003	16.5220215429827	49.7799999999997	1.65022894100275	54.8499999999999	25.8700114909516	49.79	-0.110683957927904	49.1399999999999	14.7864087219887	49.7800000000002	3.92645774104494	50.3599999999997	15.4601544439856
48.5	-2986.50105780598	48.69	1420.23222266096	48.43	2.71349234401441	48.65	-142.575564264007	48.83	-160.680089181028	49.03	-161.157890350978	48.8	2.34985388999576	49.22	2742.59879589499	49.28	-0.0834713410995391	49.1300000000001	-5.56807559701156	48.8799999999999	-0.941378434049511	49.03	5.00213970599361	48.73	3.44207602790902	49.55	11.5728460469882	49.1200000000001	-0.321302287034086	50.22	0.318958313982876	49.1900000000001	21.1733301970298	49.7199999999998	2.87734193796041	49.5700000000002	16.4145198160668	49.8800000000001	1.617619168087	54.96	25.6805897120103	49.8899999999999	-0.127905108001869	49.2400000000002	14.5908621450417	49.8800000000001	3.91474748198561	50.46	15.3432382829806
48.61	-2984.79749942805	48.79	1398.02493039394	48.53	2.62848031798057	48.76	-139.917485135015	48.94	-157.179759283963	49.14	-158.090741939986	48.9	2.3556916059988	49.3200000000001	2742.93476906894	49.38	-0.0576155280214152	49.23	-5.59087563306093	48.98	-0.973258575982072	49.1300000000001	4.92574734698792	48.8299999999999	3.41133370295665	49.6500000000001	11.4932344820318	49.22	-0.327152621025562	50.3199999999999	0.289002381009595	49.3100000000002	21.0502153830703	49.8299999999999	2.8365330200586	49.6700000000001	16.3031441160229	49.9899999999998	1.58850851698844	55.0599999999999	25.4946614569462	49.9900000000002	-0.145247617979294	49.3400000000001	14.4065051730422	49.98	3.90547041104128	50.5599999999999	15.2264939289353
48.71	-2983.08186695704	48.9	1375.75508138889	48.64	2.54894404906736	48.86	-137.223352915953	49.04	-153.666913619986	49.24	-155.015295983048	49	2.35684696997396	49.4300000000001	2743.26564639694	49.48	-0.0359542160595083	49.3400000000001	-5.61324312900524	49.0799999999999	-1.0082319159892	49.23	4.84906662302365	48.9300000000001	3.37764088396852	49.76	11.4117963209992	49.3200000000002	-0.329780104038946	50.4200000000001	0.25684000900128	49.4100000000001	20.9314480650846	49.9299999999998	2.80266082199887	49.77	16.1884698470658	50.0899999999997	1.55396733202906	55.2000000000003	25.3122267289427	50.0900000000001	-0.161034433972418	49.4500000000003	14.2304425990005	50.1399999999999	3.90017749600702	50.6599999999999	15.1051285689618
48.82	-2981.32537163303	49	1353.08210871597	48.74	2.47453052600122	48.96	-134.517426185994	49.15	-150.193543488058	49.35	-151.969344517056	49.15	2.3533199830581	49.5300000000001	2743.58706459191	49.5899999999999	-0.0175170520151369	49.4400000000001	-5.63684456801639	49.1900000000001	-1.04243922805836	49.3300000000002	4.77652943402518	49.03	3.34099757094464	49.8600000000001	11.331702423945	49.4200000000001	-0.33444435803176	50.52	0.221821651052778	49.51	20.8135267910166	50.0300000000002	2.77229022697156	49.8800000000001	16.0676536889923	50.25	1.51570645198262	55.3000000000002	25.1320032180047	50.2000000000003	-0.177621510943027	49.5500000000002	14.0677852909903	50.2400000000002	3.89764338808618	50.77	14.9785625219465
48.92	-2979.54671483399	49.1	1330.30581868195	48.85	2.40523975003271	49.06	-131.802583135027	49.25	-146.72001526003	49.45	-148.922630177026	49.25	2.35013757799152	49.63	2743.888600736	49.6899999999999	-0.001977159058697	49.55	-5.66151628004263	49.29	-1.07493585801421	49.4400000000001	4.70441422203294	49.1299999999999	3.30535592092929	49.97	11.2494183370018	49.5300000000002	-0.339824730986038	50.6199999999999	0.18718142302987	49.6200000000001	20.6900128260941	50.1300000000001	2.74235497101927	49.98	15.9419187280037	50.3499999999999	1.47201503807537	55.4099999999999	24.9549981349446	50.3499999999999	-0.19357147800747	49.6599999999999	13.9185332509442	50.3400000000001	3.89565581303941	50.8699999999999	14.8513743139347
49.02	-2977.74589656001	49.2	1307.4303247289	48.95	2.34070610997605	49.17	-129.109600318998	49.35	-143.243122348053	49.55	-145.870486834951	49.36	2.34680978303459	49.73	2744.16539552089	49.79	0.0106654619003166	49.6500000000001	-5.68765177308705	49.3899999999999	-1.10513818299296	49.54	4.63026003296818	49.23	3.26922882300096	50.0699999999999	11.1647089499911	49.6300000000001	-0.348611141021138	50.73	0.15532970098775	49.72	20.5596448840879	50.25	2.71378220702445	50.0799999999999	15.8112649620534	50.4499999999998	1.42379051305852	55.5100000000002	24.7802042699732	50.4500000000003	-0.210126004958511	49.7600000000002	13.7828205649839	50.4499999999998	3.8876596420323	50.9699999999998	14.7189854199041
49.13	-2975.97018261399	49.3	1284.81667463791	49.06	2.28070470802777	49.27	-126.414476472974	49.46	-139.762864753038	49.66	-142.81291449106	49.4599999999999	2.3438265710638	49.84	2744.42108156097	49.89	0.0199024109406309	49.76	-5.71485754107925	49.49	-1.13304620401777	49.6400000000001	4.55721698995148	49.3299999999999	3.23261627693228	50.1700000000001	11.0807404530533	49.73	-0.360803590069736	50.8299999999999	0.126266486063287	49.8200000000002	20.4189346000021	50.3499999999999	2.6890777120343	50.2200000000003	15.6753572670141	50.5599999999999	1.37624754199805	55.6199999999999	24.6087168329723	50.5500000000002	-0.227285091909835	49.8600000000001	13.6601337900402	50.5500000000002	3.87944230101311	51.0799999999999	14.5815479399971
49.23	-2974.184381285	49.4	1262.16637736593	49.17	2.22502350698051	49.37	-123.716020620009	49.56	-136.239637521044	49.76	-139.723024600016	49.5599999999999	2.34335768902838	49.9400000000001	2744.66198139794	49.99	0.0260562559333266	49.8600000000001	-5.74296318404777	49.5999999999999	-1.16657762202976	49.75	4.48528509002699	49.4400000000001	3.19707999494767	50.27	10.9952487649707	49.8300000000002	-0.382525284976509	50.9400000000001	0.10160134297621	49.9200000000001	20.2718192930433	50.4499999999998	2.66230847705629	50.3200000000002	15.5348234260373	50.6599999999999	1.32409586001359	55.7200000000003	24.4440051519632	50.6500000000001	-0.246516294964749	49.9700000000003	13.546050847026	50.6599999999999	3.8646091800274	51.1799999999998	14.4432990449559
49.33	-2972.38849257303	49.51	1239.47943291398	49.27	2.17303405804614	49.48	-121.01423275999	49.66	-132.710622293985	49.86	-136.623610340962	49.66	2.3424712310316	50.0400000000001	2744.88809502998	50.0999999999999	0.0270091049969778	49.96	-5.77635669105803	49.7	-1.19942791400263	49.8500000000001	4.4159714569787	49.54	3.1652032769216	50.3800000000001	10.9091583730105	49.9300000000001	-0.409988097999303	51.04	0.0801585370027169	50.02	20.1182989600284	50.5599999999999	2.63347450004403	50.4299999999998	15.3890356569946	50.7599999999998	1.26733546699143	55.8200000000002	24.2831741919645	50.75	-0.264200844981133	50.1199999999999	13.435784459034	50.7600000000002	3.84316027805198	51.2999999999997	14.3000015639245
49.43	-2970.582516479	49.61	1216.75584128195	49.37	2.12116449597488	49.58	-118.284059777011	49.76	-129.175819072998	49.97	-133.520323473022	49.77	2.34296763505881	50.2	2745.09935957099	50.1999999999999	0.0246594349846418	50.0599999999999	-5.81643351904404	49.8099999999999	-1.23081477102005	49.95	4.34771091795483	49.6499999999999	3.13700165497721	50.48	10.8224692779686	50.0300000000002	-0.441389125057867	51.1500000000001	0.0638300949731274	50.1300000000001	19.9559806870866	50.6599999999999	2.60349892198519	50.5300000000002	15.240883751062	50.8699999999999	1.21199681700546	55.9299999999998	24.126223952976	50.8600000000001	-0.283895205939189	50.2200000000003	13.3277078309675	50.8600000000001	3.81498816307158	51.3999999999996	14.1540655939707
49.53	-2968.75227076998	49.71	1193.69564454598	49.48	2.06849238702489	49.68	-115.546555931019	49.86	-125.674713267017	50.0699999999999	-130.453885390011	49.87	2.34304646096462	50.3000000000001	2745.29594998899	50.3	0.018869474956773	50.21	-5.86179821004862	49.9100000000001	-1.26520161700228	50.0500000000002	4.27550773395069	49.75	3.11247513093349	50.5799999999999	10.7351814799586	50.1900000000001	-0.476713174975885	51.25	0.0516714960667741	50.29	19.7872573900213	50.77	2.57098920803855	50.6300000000001	15.0921491850795	50.9699999999998	1.15669520607753	56.0300000000002	23.9677480279852	50.96	-0.303938905972245	50.3200000000002	13.2148297669801	50.9700000000003	3.77804864604059	51.5	14.0122335780006
49.63	-2966.89697274996	49.81	1170.57408631797	49.58	2.01501773096879	49.79	-112.805857216017	49.97	-122.173676403008	50.22	-127.390573176967	49.9699999999999	2.34099378201336	50.4	2745.47149439195	50.4	0.0107757919067808	50.3099999999999	-5.90890522607879	50.01	-1.3004595430175	50.1900000000001	4.20334187197113	49.8499999999999	3.09749514292434	50.6800000000001	10.6452952760492	50.3000000000002	-0.513731618980273	51.3499999999999	0.0412359530628237	50.3900000000001	19.6185878710367	50.8800000000001	2.53942328197354	50.7400000000002	14.9468376910136	51.0699999999997	1.10143063398027	56.1300000000001	23.8067412859664	51.0599999999999	-0.322938730960232	50.4299999999998	13.0971502700277	51.0700000000002	3.73363241203606	51.6099999999997	13.8705131149663
49.74	-2965.01662241906	49.92	1147.39116659689	49.68	1.96074052905715	49.89	-110.092432409033	50.12	-118.670216226974	50.3199999999999	-124.328817356968	50.0799999999999	2.33680959797766	50.51	2745.62599277897	50.51	0.000378383901988855	50.4200000000001	-5.95942105007907	50.1199999999999	-1.33658854804253	50.3000000000002	4.130324578	49.95	3.08920779696109	50.79	10.5551377660049	50.4000000000001	-0.551282238006934	51.46	0.0325234669844576	50.49	19.4508406790419	50.98	2.50779961595526	50.8400000000001	14.8009435370113	51.1799999999998	1.05133388706236	56.23	23.6442088579452	51.1599999999999	-0.342571732971919	50.5300000000002	12.9740351169403	51.1700000000001	3.68233452604727	51.71	13.7289042029352
49.84	-2963.14000853806	50.02	1124.48745231495	49.78	1.9020497030624	49.99	-107.382022929983	50.22	-115.164332740051	50.42	-121.26861792899	50.18	2.33193094300077	50.61	2745.76380843791	50.61	-0.014963325043027	50.52	-6.01167920001444	50.26	-1.37354842206605	50.4000000000001	4.0520239530224	50.0599999999999	3.08761309293004	50.8900000000001	10.4615380849964	50.51	-0.589365033079048	51.5599999999999	0.0255340360126866	50.5900000000001	19.2837484690926	51.0799999999999	2.47482998304349	50.9400000000001	14.6538239840766	51.2999999999997	1.00318227305252	56.3400000000001	23.4881333659587	51.27	-0.36048196000138	50.6300000000001	12.8433202860379	51.27	3.61836361798851	51.8099999999999	13.5883795319387
49.95	-2961.24842972699	50.17	1101.563137163	49.89	1.84356397301144	50.14	-104.671750591024	50.32	-111.628071672953	50.52	-118.190380685064	50.28	2.32209475905165	50.71	2745.89536428596	50.7099999999999	-0.0331280800764944	50.6200000000001	-6.06503122810409	50.3599999999999	-1.40363770503882	50.5	3.96843999794783	50.22	3.09195021793585	50.99	10.3680306920069	50.6100000000001	-0.630289550031193	51.6600000000001	0.0162470380473678	50.7	19.1175785870428	51.21	2.44486887800122	51.04	14.5054790319818	51.4000000000001	0.962606017992584	56.4400000000001	23.3375076039692	51.3899999999999	-0.376669411934927	50.7400000000002	12.7081170700194	51.3699999999999	3.54972333502701	51.9199999999996	13.447528117922
50.11	-2959.34188598801	50.27	1078.61410769897	49.99	1.78564895304589	50.25	-101.961615391019	50.42	-108.088181813059	50.62	-115.108071790019	50.39	2.3077910190068	50.8100000000001	2746.02066032094	50.8099999999999	-0.0525659301047199	50.73	-6.11471921001794	50.47	-1.43233562801015	50.6100000000001	3.88314524695943	50.3199999999999	3.10490343690617	51.0899999999999	10.2748506950547	50.72	-0.671748331001254	51.76	0.00410023903896217	50.8	18.9542306600288	51.3200000000002	2.41791630105581	51.1500000000001	14.3526869120478	51.5	0.92960512006357	56.54	23.1933387780145	51.4900000000002	-0.393865404930693	50.8400000000001	12.5682913829905	51.48	3.48296880201815	52.02	13.3077609439169
50.21	-2957.420377321	50.37	1055.64036392298	50.09	1.72852953903657	50.35	-99.2322700369641	50.53	-104.565799119996	50.72	-112.041199203986	50.49	2.2896141849742	50.9200000000001	2746.13503327998	50.92	-0.0727684750927438	50.8400000000001	-6.16171894409945	50.5699999999999	-1.45964219098005	50.71	3.79594597200139	50.4200000000001	3.12207382796714	51.24	10.1819980940263	50.8200000000002	-0.716529754072326	51.8699999999999	-0.0109063599893489	50.9000000000001	18.7971930510002	51.4200000000001	2.39439767301519	51.25	14.1994132940226	51.6100000000001	0.898167302011643	56.6399999999999	23.0545316800317	51.5999999999999	-0.411188524935824	50.9400000000001	12.4243566680207	51.5799999999999	3.41231259608321	52.1299999999997	13.1711368189826
50.31	-2955.478356458	50.48	1032.40219270992	50.19	1.67241776796345	50.45	-96.5027573349744	50.63	-101.100528548955	50.83	-109.016651471052	50.5899999999999	2.26756425900021	51.02	2746.23472157191	51.02	-0.0940582840485149	50.9400000000001	-6.20505463200516	50.6700000000001	-1.47671658805848	50.8100000000002	3.71179706701241	50.53	3.14346139089139	51.3399999999999	10.0912612159618	50.9200000000001	-0.758510613081853	51.97	-0.030382326031031	51.01	18.6416623300829	51.52	2.37681877206342	51.3600000000001	14.0461588870267	51.71	0.873582825988706	56.7400000000002	22.9209806659583	51.7000000000003	-0.430993030931859	51.04	12.2807350029461	51.6900000000001	3.3435421410104	52.2599999999998	13.036481623999
50.41	-2953.51359173105	50.58	1009.11773191297	50.3	1.61731364198658	50.55	-93.7853127439894	50.73	-97.6551884569972	50.93	-106.011635412983	50.8499999999999	2.24213586204769	51.12	2746.31629559599	51.18	-0.114317464067426	51.04	-6.24070563310397	50.77	-1.48986334204437	50.9200000000001	3.62919530505224	50.6299999999999	3.16375591796714	51.4400000000001	10.0038450719921	51.0200000000002	-0.801479035999364	52.1099999999999	-0.0531519219748589	51.1100000000001	18.4876384980726	51.6199999999999	2.36455231799937	51.46	13.8935514750074	51.8199999999997	0.855851693017939	56.8400000000001	22.7896248279649	51.8000000000002	-0.456897690014557	51.1500000000001	12.1353514349494	51.79	3.27763517009316	52.3699999999999	12.9080325289124
50.51	-2951.52608314004	50.68	985.851797772966	50.4	1.5632171590596	50.65	-91.1049893769587	50.83	-94.2297788440101	51.03	-103.020499269974	50.9499999999999	2.21751167100592	51.22	2746.37981823992	51.28	-0.133546016058972	51.21	-6.26727648807446	50.8799999999999	-1.49986476105823	51.02	3.54970585601677	50.74	3.18294187593438	51.55	9.92320538296099	51.1200000000001	-0.847237927018796	52.21	-0.0805043749778633	51.27	18.3337616371091	51.7199999999998	2.35806770604086	51.5700000000002	13.7415910560321	51.9200000000001	0.839730477991907	56.9400000000001	22.6635250750178	51.9000000000001	-0.485346038999523	51.25	11.9856810370038	51.8899999999999	3.2151933850173	52.4699999999998	12.7857895349734
50.62	-2949.53001291799	50.78	962.90434821492	50.5	1.51178777298355	50.76	-88.4407329780288	50.94	-90.8242997099933	51.13	-100.043243042023	51.05	2.19477612199626	51.3200000000001	2746.4251145359	51.38	-0.150546165059495	51.3099999999999	-6.28616265510118	50.98	-1.50672084498638	51.1200000000001	3.47832445902441	50.8399999999999	3.20101926592997	51.6500000000001	9.84934214898203	51.2900000000002	-0.896563010996942	52.3099999999999	-0.109867610945003	51.3700000000001	18.1803042810316	51.8200000000002	2.35802179304301	51.6700000000001	13.5899235150418	52.02	0.825580554078442	57.0500000000002	22.5429164399884	52	-0.517998548957621	51.3499999999999	11.8342487360223	51.9900000000002	3.15754254506828	52.5799999999999	12.6678183308968
50.72	-2947.52616376104	50.88	940.000139624999	50.61	1.46307050101768	50.86	-85.7884075500124	51.04	-87.4129871290279	51.24	-97.0605427170312	51.16	2.17481096797201	51.4300000000001	2746.45855637698	51.49	-0.168345005022275	51.4100000000001	-6.30065824304893	51.0799999999999	-1.51009298497229	51.23	3.41195990301912	50.9400000000001	3.21465509091468	51.76	9.78425507196334	51.3900000000001	-0.949380922065757	52.4200000000001	-0.140784738960065	51.48	18.0272664300674	51.9299999999998	2.36027979906339	51.77	13.4385488499902	52.1199999999999	0.810628788030954	57.2000000000003	22.4288040550391	52.0999999999999	-0.554855220002537	51.4500000000003	11.6834605009899	52.1300000000001	3.10206620406461	52.6799999999998	12.5528900109657
50.82	-2945.51453566805	50.98	917.139172003999	50.71	1.41706534407149	50.96	-83.1480130940463	51.14	-84.0164584169543	51.38	-94.0978844040501	51.27	2.1576162070005	51.5300000000001	2746.48014376089	51.5899999999999	-0.187269748039398	51.51	-6.31236488504783	51.1900000000001	-1.50951083003292	51.3300000000002	3.35003188604333	51.04	3.22167125091255	51.8600000000001	9.72561705395947	51.5	-1.00569165806519	52.52	-0.173712649939262	51.5900000000001	17.8729470850385	52.0300000000002	2.36467209106195	51.8800000000001	13.2888603450283	52.2599999999998	0.794875179053633	57.3000000000002	22.3201827890307	52.21	-0.598598981923715	51.5500000000002	11.5339505520069	52.23	3.04816929599383	52.7799999999997	12.4422334799874
50.93	-2943.49512864096	51.08	894.32144535192	50.81	1.37738337900828	51.06	-80.5005657299489	51.25	-80.6760545669931	51.48	-91.1909199080583	51.37	2.14175480596168	51.64	2746.49011921099	51.6999999999999	-0.204679818011755	51.6100000000001	-6.32130105600481	51.29	-1.50497438107777	51.4300000000001	3.29312070903143	51.1399999999999	3.2231295379006	51.96	9.6734280949704	51.6000000000001	-1.06534201302111	52.6299999999999	-0.2057432559468	51.6900000000001	17.7176135900936	52.1399999999999	2.37248689802527	51.98	13.1417276920729	52.3600000000001	0.782237390012597	57.4000000000001	22.211613640934	52.3499999999999	-0.64705969998613	51.6500000000001	11.387882912004	52.3400000000001	3.00164319401119	52.8899999999999	12.3348321499179
51.03	-2941.47030191402	51.19	871.35563216691	50.91	1.33940588398218	51.17	-77.8631824530294	51.35	-77.4197298460422	51.59	-88.3592434389584	51.4699999999999	2.12866379899879	51.74	2746.48899717397	51.8	-0.222696469108996	51.71	-6.32746675705675	51.3999999999999	-1.50455025902829	51.54	3.24099707097503	51.25	3.21902995290202	52.0599999999999	9.62768819601934	51.7	-1.12602244007576	52.73	-0.232855931017184	51.79	17.5609986000609	52.4900000000002	2.38243599005727	52.0799999999999	13.0024611989938	52.4699999999998	0.767085196002881	57.5100000000002	22.1039991660064	52.46	-0.699120605986536	51.7600000000002	11.2421462879411	52.4400000000001	2.95669652598463	52.9899999999998	12.23209700197
51.13	-2939.44417323701	51.29	848.417409577905	51.02	1.30313285899319	51.27	-75.2612537700088	51.46	-74.2207354670654	51.6899999999999	-85.5888888310119	51.5799999999999	2.12359878196366	51.84	2746.47136225792	51.91	-0.242869653106936	51.8199999999999	-6.33991107702059	51.5	-1.50275923203935	51.6400000000001	3.1939652260462	51.3499999999999	3.20717605893606	52.1700000000001	9.58261927405601	51.8100000000002	-1.19004039902393	52.8299999999999	-0.254488444966228	51.9000000000001	17.4024637760795	52.5900000000001	2.39390590002131	52.23	12.8742826320831	52.5699999999997	0.749418596001306	57.6100000000001	22.001023437042	52.5599999999999	-0.752050380924629	51.8600000000001	11.0997503610406	52.54	2.91211340902464	53.0999999999999	12.132617054931
51.24	-2937.42612154699	51.39	825.640972429937	51.16	1.26332049103439	51.37	-72.7141269750291	51.56	-71.0579354699803	51.79	-82.8603481239725	51.68	2.12296705103654	51.95	2746.4418777289	52.01	-0.265199368072899	51.9200000000001	-6.35765821709811	51.6099999999999	-1.49960129999727	51.74	3.15221890400608	51.45	3.19196677889977	52.27	9.54121873201075	51.9100000000001	-1.25460751007722	52.9300000000001	-0.270640795974941	52	17.2429924400603	52.6999999999998	2.40374789404996	52.3299999999999	12.7539702250488	52.6700000000001	0.730035205037893	57.71	21.8990023810193	52.6599999999999	-0.806730441013315	51.96	10.9640306909569	52.6500000000001	2.86789384301755	53.2599999999998	12.037905815987
51.34	-2935.42169411205	51.5	803.266033846967	51.27	1.22088110606455	51.48	-70.2027592629975	51.66	-67.931329853991	51.89	-80.173621318977	51.78	2.12676860405736	52.0500000000001	2746.40430517798	52.18	-0.284172467104327	52.02	-6.38168397506433	51.71	-1.49599956807833	51.8700000000001	3.11080321000645	51.5599999999999	3.17340211290684	52.3700000000001	9.50169824102431	52.01	-1.31972377107559	53.04	-0.282369107935665	52.1000000000001	17.0819770430626	52.8000000000002	2.41196196895999	52.4299999999998	12.6411106119804	52.7799999999997	0.706018151049648	57.8099999999999	21.8000511389391	52.7600000000002	-0.860806527953173	52.1100000000001	10.8316517180356	52.75	2.82402783500402	53.3599999999997	11.9449002349938
51.45	-2933.43312259799	51.6	781.074455974931	51.38	1.17261584000516	51.58	-67.7149151730418	51.77	-64.8246132740269	51.99	-77.5146270959794	51.89	2.13744072902955	52.1900000000001	2746.36207420292	52.28	-0.302065735013457	52.1300000000001	-6.41162100509973	51.8099999999999	-1.4950557500697	51.98	3.06965620097799	51.6599999999999	3.1542089669756	52.48	9.46285279303538	52.1100000000001	-1.3786852590556	53.1400000000001	-0.291454448984041	52.21	16.9194175850862	52.9099999999999	2.41917540699887	52.54	12.5351944139993	52.8800000000001	0.6800418129842	57.9200000000001	21.7072306179489	52.8600000000001	-0.914278640948396	52.21	10.7048690870215	52.8600000000001	2.77867559407241	53.46	11.8503425879908
51.55	-2931.46040700606	51.7	759.001422572965	51.48	1.11852469399309	51.68	-65.2505947080044	51.87	-61.7528902199638	52.1	-74.890062159966	51.99	2.15153110002575	52.2900000000001	2746.31568935797	52.38	-0.319139811040259	52.23	-6.44678166702306	51.9200000000001	-1.49458412397507	52.0800000000002	3.02537671802838	51.77	3.13305062491054	52.5799999999999	9.42122666504019	52.22	-1.43597669307383	53.24	-0.297896819006382	52.3100000000002	16.7648318290503	53.0100000000002	2.42105505606105	52.6399999999999	12.4367310120306	52.98	0.653213937994224	58.02	21.6174799099917	52.9700000000003	-0.967662272955749	52.3200000000002	10.5862077240317	52.96	2.73123542001485	53.5699999999997	11.7574905989386
51.65	-2929.503547335	51.81	737.046933643001	51.58	1.05694821502311	51.78	-62.8097978659525	51.97	-58.7576518599917	52.21	-72.3388976140313	52.16	2.16903971806914	52.39	2746.26515064199	52.49	-0.336592467078844	52.3400000000001	-6.48654792507841	52.02	-1.49326310599918	52.1900000000001	2.98136592004994	51.8699999999999	3.1130951489331	52.6800000000001	9.37681985794825	52.3200000000002	-1.4900188800766	53.3399999999999	-0.307060166960582	52.4100000000001	16.6179472410022	53.1100000000001	2.41694405701764	52.7400000000002	12.344293044066	53.0899999999997	0.625173153025571	58.1199999999999	21.527333247036	53.0700000000002	-1.02132062295368	52.4200000000001	10.4731427029492	53.0599999999999	2.68038155309114	53.6699999999996	11.6655285369234
51.76	-2927.56124820005	51.91	715.06948277397	51.68	0.987841386063337	51.89	-60.3722796270176	52.11	-55.8646621200296	52.3099999999999	-69.8804574719816	52.26	2.19002601397733	52.5	2746.21014709396	52.5899999999999	-0.351396611108612	52.4400000000001	-6.53153781399851	52.1299999999999	-1.49143130499851	52.3000000000002	2.93749046102221	51.97	3.09434253790641	52.79	9.32963237096374	52.4200000000001	-1.54088518502249	53.45	-0.319401385013407	52.51	16.4787638210555	53.23	2.40749926797434	52.8400000000001	12.2564224810731	53.2399999999998	0.598692592006955	58.25	21.4367906279449	53.1799999999998	-1.07344332991488	52.5300000000002	10.3632680550163	53.1599999999999	2.62743975304147	53.7799999999997	11.5781958749039
51.86	-2925.67787675898	52.01	693.202644140911	51.79	0.911204205067406	51.99	-57.9908896470442	52.21	-53.0533036840097	52.41	-67.4892556220357	52.36	2.21137118603565	52.6	2746.14657141592	52.6899999999999	-0.363225031037473	52.54	-6.57818141701227	52.25	-1.48955907297932	52.4000000000001	2.89248932801911	52.0699999999999	3.07578656395435	52.8900000000001	9.28357527197932	52.5300000000002	-1.58857561007153	53.55	-0.334463582021272	52.6100000000001	16.3481140200474	53.3299999999999	2.39327520705501	52.9500000000003	12.1717260390142	53.3499999999999	0.573772255052063	58.3499999999999	21.3431555130228	53.3400000000001	-1.12134746393622	52.6300000000001	10.2565837800057	53.2600000000002	2.57627240807778	53.8799999999997	11.4942637079594
51.96	-2923.85343300998	52.17	671.640323630982	51.89	0.829061130048103	52.13	-55.6846118020076	52.32	-50.2822355599619	52.52	-65.129640260011	52.4599999999999	2.23305141003038	52.71	2746.07418108496	52.79	-0.37207772606962	52.6400000000001	-6.62646025807589	52.3599999999999	-1.4876464090321	52.5	2.84578222101572	52.21	3.05636543191667	52.99	9.23857666805361	52.6300000000001	-1.63324336006099	53.6500000000001	-0.355154846033656	52.71	16.2255858900835	53.4299999999998	2.37466407804732	53.2200000000003	12.0915970020405	53.4499999999998	0.54971717099761	58.4500000000003	21.2491244429884	53.4400000000001	-1.16720315998009	52.73	10.1445100380033	53.3699999999999	2.52687951899588	53.98	11.4143556169211
52.1	-2922.08555771902	52.28	650.573848747968	51.99	0.740689486974588	52.24	-53.4363291000091	52.42	-47.551457749023	52.62	-62.8016113860213	52.5599999999999	2.25506668903108	52.8100000000001	2745.99246165496	52.9	-0.381069204081541	52.74	-6.67637433502932	52.46	-1.48532815308045	52.6000000000001	2.79575712897895	52.3199999999999	3.03607914395343	53.0999999999999	9.19463655998243	52.7700000000002	-1.67929495898989	53.76	-0.37967901198499	52.8100000000002	16.1074016890552	53.5300000000002	2.35166588095126	53.3299999999999	12.0100781020938	53.5499999999997	0.524633779036776	58.5599999999999	21.1555020559899	53.5500000000002	-1.21212718590868	52.8400000000001	10.0311692590367	53.4700000000003	2.4793969610073	54.0899999999997	11.3380289479892
52.2	-2920.37013313598	52.38	629.827542360999	52.16	0.650715280016811	52.34	-51.2206510320539	52.52	-44.8447586450129	52.72	-60.4960148899636	52.67	2.27173526297975	52.9100000000001	2745.90682851692	53	-0.387945618058438	52.8400000000001	-6.72152193203601	52.5699999999999	-1.4796065210021	52.71	2.74375737797072	52.4200000000001	3.01443987098082	53.25	9.1575330300202	52.8800000000001	-1.72489607200532	53.8599999999999	-0.409401900014927	52.9200000000001	15.9973391600943	53.6399999999999	2.32489408301717	53.4299999999998	11.9292178170554	53.6500000000001	0.500724405014807	58.6599999999999	21.0586042819614	53.6500000000001	-1.25228929493915	52.9400000000001	9.91813536302288	53.5700000000002	2.43470775706101	54.25	11.2632945860014
52.3	-2918.69778032503	52.48	609.267209626978	52.26	0.564382322977508	52.44	-49.0375775980283	52.62	-42.1750496619779	52.8199999999999	-58.2197031020542	52.77	2.28664983796989	53.01	2745.81728166993	53.0999999999999	-0.391223074075242	52.95	-6.76190304807278	52.6700000000001	-1.4764247940775	52.8800000000001	2.68750103703042	52.52	2.98989096495461	53.3499999999999	9.12426867500926	52.98	-1.77004670103997	53.96	-0.442957689983814	53.02	15.8943301810268	53.7400000000002	2.29569792497841	53.54	11.8490161460159	53.7599999999998	0.47818114603615	58.77	20.9621151909687	53.7600000000002	-1.28620199393481	53.04	9.80207279394563	53.6700000000001	2.39281190704332	54.3499999999999	11.1906281359779
52.41	-2917.06849928505	52.58	588.892850546927	52.36	0.480778288988404	52.54	-46.8797607529723	52.73	-39.5761959949823	52.93	-56.0015028449925	52.87	2.29981041400151	53.12	2745.71904610696	53.1999999999999	-0.396414720057692	53.05	-6.79812126600154	52.77	-1.47603693608289	52.99	2.62927003802815	52.6299999999999	2.96435604798262	53.45	9.0948434949496	53.0800000000002	-1.81357036501595	54.0999999999999	-0.475932314998317	53.1200000000001	15.7989823001117	53.8400000000001	2.26407740899504	53.6399999999999	11.7687579599988	53.8600000000001	0.459920870980568	58.8699999999999	20.8658619050084	53.8600000000001	-1.31535277500916	53.1599999999999	9.68631710702539	53.7800000000002	2.35088097508651	54.46	11.120029598942
52.51	-2915.48615929003	52.69	568.613052091905	52.46	0.403102042014325	52.64	-44.7549694589497	52.83	-37.0645029910293	53.03	-53.855495439052	52.98	2.31121699096093	53.22	2745.60715941993	53.3099999999999	-0.401243771079862	53.2	-6.82957300307407	52.8699999999999	-1.47534123198056	53.0900000000001	2.57476017702629	52.73	2.93415676492259	53.55	9.06662834597682	53.1900000000001	-1.8621709909894	54.21	-0.506544707036483	53.28	15.7112955190541	53.9400000000001	2.2322441260485	53.7400000000002	11.6908556300359	53.9699999999998	0.443269204993157	58.9700000000003	20.7698444229436	53.96	-1.33960172001935	53.2600000000002	9.57068761397295	53.8800000000001	2.30977701903612	54.5599999999999	11.0511873079986
52.61	-2913.94684553597	52.79	548.512195978901	52.56	0.331353582055272	52.74	-42.6932518080321	52.93	-34.6248661579693	53.13	-51.7749841769728	53.0799999999999	2.3221256440138	53.3200000000001	2745.48607946292	53.41	-0.405449588015472	53.3099999999999	-6.85544995701548	52.98	-1.47652340706372	53.2	2.52737260996128	52.8299999999999	2.90381415993579	53.6500000000001	9.04213403896392	53.2900000000002	-1.91136385501522	54.3099999999999	-0.534794868030986	53.3800000000001	15.6231119900667	54.04	2.20138441102335	53.8499999999999	11.6147997759981	54.0699999999997	0.427118398988569	59.0799999999999	20.6744076380119	54.0599999999999	-1.3584333369181	53.3600000000001	9.45794527603994	53.9900000000002	2.26950003809634	54.6599999999999	10.9808435399827
52.72	-2912.50532247	52.89	528.854254727889	52.67	0.26131636707305	52.85	-40.6946077999919	53.04	-32.2157943289767	53.24	-49.7209979570243	53.1899999999999	2.33272608102197	53.4200000000001	2745.35606117297	53.51	-0.409032171091894	53.4100000000001	-6.87637016210374	53.0799999999999	-1.48090504205811	53.3000000000002	2.48370617998717	52.9400000000001	2.87016017296082	53.75	9.01979938305431	53.4000000000001	-1.96195242904196	54.4100000000001	-0.557890919026249	53.48	15.5331836780306	54.21	2.17386799499764	53.9500000000003	11.5373952689879	54.1700000000001	0.411468453080488	59.2000000000003	20.582514665989	54.1700000000001	-1.37148442593116	53.46	9.34334912494705	54.1399999999999	2.2300500320398	54.77	10.908998293985
52.82	-2911.16288548005	52.99	509.780734745959	52.77	0.19734726902243	52.95	-38.7792824529924	53.14	-29.8372875030282	53.34	-47.6935367800024	53.29	2.34301829902961	53.5300000000001	2745.21741551098	53.62	-0.412299486015399	53.51	-6.89171558303769	53.1800000000001	-1.48848613901009	53.4000000000001	2.44573554505223	53.04	2.83637913298662	53.8499999999999	8.9996243780206	53.5	-2.01393671204642	54.52	-0.577160408965938	53.5900000000001	15.4411684660545	54.3099999999999	2.148917787963	54.0500000000002	11.4635304680633	54.27	0.401235770027597	59.3099999999999	20.4930144010405	54.27	-1.38056534797215	53.5700000000002	9.23164012795041	54.25	2.19428601803884	54.8699999999999	10.8385511389315
52.93	-2909.87516740699	53.1	491.158061860915	52.87	0.13888991497879	53.05	-36.8944261140314	53.25	-27.4777898290495	53.45	-45.6926006449976	53.39	2.35564755496398	53.63	2745.07424977594	53.7199999999999	-0.416083091067776	53.6100000000001	-6.90564498609092	53.29	-1.50064234708225	53.51	2.41346070595228	53.1399999999999	2.80247104092268	53.96	8.97769795903969	53.6000000000001	-2.05990816300528	54.6199999999999	-0.592741119930906	53.6900000000001	15.3470663540247	54.4099999999999	2.12692599598086	54.21	11.389775046041	54.3699999999999	0.392621477999455	59.4099999999999	20.4086033829753	54.3899999999999	-1.38567610395057	53.6700000000001	9.1257134939724	54.3499999999999	2.15867122506097	54.9699999999998	10.7647092619345
53.03	-2908.64216825196	53.2	472.792330182983	52.98	0.0839198499988925	53.16	-35.040038782995	53.35	-25.1496589789895	53.55	-43.7114072260556	53.5	2.37063766996926	53.74	2744.92656396797	53.8199999999999	-0.421353342062503	53.71	-6.91815837205922	53.3899999999999	-1.51252957607539	53.6100000000001	2.38968536802986	53.25	2.76446937698438	54.0599999999999	8.95409201598341	53.7	-2.10380575299496	54.73	-0.604495269953986	53.79	15.2547907440521	54.52	2.11093553105002	54.3200000000002	11.3161290030348	54.48	0.385625578019244	59.52	20.3265850719845	54.4900000000002	-1.39210377494692	53.77	9.03414906099442	54.4499999999998	2.12443100303972	55.0799999999999	10.6874726619708
53.13	-2907.46388801404	53.3	454.68353971296	53.08	0.0331597460672128	53.26	-33.2161204610202	53.45	-22.8925285809964	53.66	-41.795283231977	53.5999999999999	2.38798864302225	53.84	2744.76872316598	53.93	-0.424995730099909	53.8199999999999	-6.9300678540003	53.49	-1.52509248198385	53.98	2.37160582503293	53.3499999999999	2.72407837394439	54.1600000000001	8.92880654896544	53.8100000000002	-2.14254361105759	54.8299999999999	-0.615006351949887	53.9000000000001	15.1681193790409	54.6199999999999	2.10094639101044	54.4200000000001	11.2420162150784	54.5799999999999	0.383852468075929	59.6199999999999	20.2452522719341	54.5999999999999	-1.39965266191666	53.8699999999999	8.95282440103529	54.5599999999999	2.09142947505825	55.1799999999998	10.6072839950002
53.24	-2906.344344741	53.41	436.764464565954	53.18	-0.0180164009861983	53.37	-31.4149163569937	53.55	-20.7226102389768	53.76	-39.9533827729783	53.6999999999999	2.40704220095722	53.95	2744.60195406198	54.03	-0.429264104013782	54.02	-6.9440875690816	53.5899999999999	-1.54132884802038	54.0800000000002	2.35609557603311	53.45	2.68278514295162	54.26	8.90184155900897	53.9100000000001	-2.17795606999971	54.9300000000001	-0.622908546006329	54	15.0832745160869	54.7199999999998	2.09286055701341	54.52	11.1653882050859	54.6900000000001	0.385099823006385	59.7200000000003	20.1636413370352	54.7000000000003	-1.41091134298676	53.98	8.87715590897642	54.6599999999999	2.05999950208025	55.3199999999997	10.53071090098
53.34	-2905.28247596603	53.51	419.099626196953	53.29	-0.0696085909339672	53.47	-29.6739783200337	53.65	-18.6269925400211	53.86	-38.1788535189571	53.8099999999999	2.42363839902282	54.0500000000001	2744.42017065292	54.17	-0.435642357047072	54.1200000000001	-6.95717604901347	53.7	-1.5552953950646	54.2	2.34543655199104	53.55	2.6421463319366	54.3600000000001	8.87168728604593	54.01	-2.21004312902551	55.04	-0.629567672945086	54.1100000000001	15.0003409551118	54.8299999999999	2.08897355798854	54.6199999999999	11.0862449749902	54.79	0.389175546047227	59.8200000000002	20.0811779719743	54.8000000000002	-1.42736731095283	54.1199999999999	8.80697542800135	54.7600000000002	2.0301410850152	55.4299999999998	10.4557642649752
53.44	-2904.32660995896	53.61	401.985550931954	53.39	-0.121616822980286	53.57	-28.0006543960099	53.75	-16.5718102890651	53.96	-36.4428686469864	53.91	2.43994698803363	54.1900000000001	2744.22814794991	54.28	-0.444130490109274	54.24	-6.97135257303216	53.8	-1.56673815706654	54.3500000000001	2.33740487203704	53.6499999999999	2.60023831697254	54.47	8.8424120280024	54.1100000000001	-2.23998127000868	55.1400000000001	-0.638341674971343	54.21	14.9159821620515	54.9299999999998	2.08585815801143	54.73	11.0045865230859	54.8899999999999	0.396079637994262	59.9299999999998	19.9965998549487	54.9099999999999	-1.44753307199608	54.2200000000003	8.7486970289774	54.8699999999999	2.00469265098491	55.5299999999997	10.3824440878952
53.54	-2903.47287744601	53.72	385.513651796941	53.49	-0.166619637980148	53.68	-26.387175620016	53.86	-14.5570634870182	54.0599999999999	-34.7454281569526	54.01	2.45596796798964	54.3000000000001	2744.03084835694	54.38	-0.455419165064086	54.3500000000001	-6.986617141024	53.8999999999999	-1.57565713504937	54.45	2.3262466900178	53.76	2.55755512694122	54.5699999999999	8.81664492897016	54.22	-2.26777049203974	55.24	-0.652181698001186	54.4100000000001	14.8305402540245	55.0300000000002	2.08207985497211	54.8299999999999	10.9152225400067	54.9899999999998	0.404196070007856	60.0300000000002	19.9128020179842	55.0100000000002	-1.47154854698783	54.3299999999999	8.69590664103725	54.9700000000003	1.98483689109707	55.6299999999997	10.3097306669042
53.65	-2902.72519323003	53.82	369.59954707595	53.6	-0.209445796031105	53.78	-24.8034939020272	53.96	-12.5768951960481	54.21	-33.0795335700032	54.15	2.46971491105796	54.4	2743.82330946889	54.48	-0.467747675997998	54.45	-7.00507604608447	54.01	-1.57897770907312	54.6000000000001	2.31196200695649	53.8599999999999	2.51409676093317	54.6700000000001	8.79187517898572	54.3200000000002	-2.29718182197303	55.3399999999999	-0.670746022024105	54.51	14.7412566560661	55.1300000000001	2.08000837699274	54.9299999999998	10.8210428170423	55.0999999999999	0.412927170032162	60.21	19.8294395710263	55.1100000000001	-1.4968173250054	54.4299999999998	8.64747009802613	55.1399999999999	1.96842218201709	55.73	10.2400341010025
53.75	-2902.02879286505	53.92	353.979264249915	53.7	-0.245878756004458	53.88	-23.249609243976	54.11	-10.6342175409964	54.3199999999999	-31.4485983940358	54.25	2.48279855202327	54.5	2743.60527634997	54.5799999999999	-0.480978254017828	54.55	-7.0269807170007	54.1099999999999	-1.57903439298934	54.7	2.29455082194363	53.96	2.47009090298889	54.78	8.76966396901935	54.4300000000001	-2.32597143906332	55.45	-0.693773563966715	54.6100000000001	14.6488789500836	55.23	2.07866652897337	55.0300000000002	10.7252424820672	55.25	0.423657638066288	60.3200000000002	19.746857405039	55.21	-1.52305556991905	54.54	8.6081283650401	55.2400000000002	1.95749271506429	55.8399999999997	10.1733543868932
53.85	-2901.38367634904	54.03	338.652803318951	53.8	-0.280275389968665	53.99	-21.7236546529875	54.21	-8.76265899603368	54.42	-29.886345542991	54.3499999999999	2.49521888997606	54.61	2743.38014566194	54.68	-0.494802933076244	54.6600000000001	-7.05207972509925	54.25	-1.57795609607092	54.8100000000002	2.27401313497921	54.0699999999999	2.42522210191964	54.8800000000001	8.75001129702468	54.5300000000002	-2.35636797299321	55.55	-0.719936777954899	54.72	14.5534071371003	55.3299999999999	2.07805431000452	55.1300000000001	10.6243912080117	55.3499999999999	0.431471074080036	60.4200000000001	19.6701152690366	55.3499999999999	-1.55054711899538	54.6399999999999	8.57314047800628	55.3400000000001	1.94918947408951	55.9399999999996	10.1082737919569
53.96	-2900.79564243297	54.18	323.579403659892	53.9	-0.312079324999104	54.13	-20.2194199349606	54.32	-6.97377541200694	54.52	-28.3927750159592	54.4599999999999	2.50744947402382	54.71	2743.14446544793	54.8	-0.508390155005145	54.76	-7.07818258808857	54.3499999999999	-1.57436716699522	54.9100000000001	2.25123769894253	54.21	2.38234425296469	54.99	8.73136766801963	54.6300000000001	-2.39577996603657	55.6600000000001	-0.749097879975125	54.8200000000002	14.4548412150698	55.4400000000001	2.07962596095967	55.2400000000002	10.5259250530025	55.4499999999998	0.440166348994353	60.52	19.5966695439438	55.46	-1.57761491891506	54.7400000000002	8.53961122800229	55.4499999999998	1.94318683907113	56.0499999999997	10.0495851299911
54.1	-2900.26248325501	54.28	308.793539752969	54	-0.341290560982088	54.23	-18.773584061023	54.42	-5.25520911696731	54.62	-26.9746691410546	54.5599999999999	2.52231632805433	54.8100000000001	2742.90168766493	54.9	-0.520769564104739	54.8700000000001	-7.10614367608287	54.46	-1.5731116960751	55.02	2.22212465894245	54.3199999999999	2.34542387590864	55.0899999999999	8.71336948796397	54.73	-2.44026844802647	55.76	-0.781394654040923	54.9200000000001	14.3496797310263	55.54	2.07688009800222	55.3499999999999	10.4298440160164	55.5499999999997	0.449743460990248	60.6300000000001	19.5290638489496	55.5599999999999	-1.59897188893865	54.8400000000001	8.5085796159774	55.5500000000002	1.93825946200832	56.1499999999996	9.9972883999726
54.21	-2899.81519543699	54.39	294.595017905976	54.16	-0.370263706940932	54.33	-17.3861470309475	54.53	-3.56732648401703	54.72	-25.5867012090221	54.66	2.53581695699268	54.9200000000001	2742.658358565	55	-0.531941160033966	54.97	-7.13677510304933	54.5599999999999	-1.57324502902156	55.1200000000001	2.18609891396682	54.4200000000001	2.31275673695563	55.25	8.69320948800123	54.8400000000001	-2.48851276705864	55.8599999999999	-0.816039770938914	55.02	14.2454479480421	55.6399999999999	2.07288298895492	55.4500000000003	10.3373711809809	55.6599999999999	0.458491574022446	60.73	19.4672981849635	55.6599999999999	-1.61481372697381	54.9500000000003	8.47966628703034	55.6500000000001	1.92785221599934	56.29	9.95138360292458
54.31	-2899.44976093204	54.49	281.051064003918	54.26	-0.398633151007743	54.44	-16.0648636340284	54.63	-1.91012751099606	54.8199999999999	-24.2288712180425	54.77	2.54795136004304	55.0300000000001	2742.41325145294	55.11	-0.544209777103788	55.0699999999999	-7.17264754007374	54.6700000000001	-1.57476716606197	55.24	2.14966577198084	54.52	2.28285572495679	55.3499999999999	8.67088767097357	54.9400000000001	-2.5405129219962	55.96	-0.848405803935748	55.1300000000001	14.143407156098	55.7400000000002	2.07173265403071	55.5500000000002	10.2498643680065	55.7599999999998	0.467619486016702	60.8400000000001	19.411328990941	55.77	-1.62638210395016	55.1300000000001	8.4532505959487	55.75	1.91703486802908	56.3999999999996	9.90500808893557
54.42	-2899.16724220507	54.6	268.097156589988	54.36	-0.426398892955149	54.54	-14.7721820229663	54.73	-0.274432368996713	54.93	-22.9011791700486	54.87	2.56336945096791	55.2	2742.17245233194	55.2199999999999	-0.557389582013457	55.2	-7.21336747903933	54.77	-1.57929128397427	55.3400000000001	2.11282523196132	54.6299999999999	2.25572084195846	55.45	8.64791379399321	55.0400000000002	-2.60132941707525	56.1199999999999	-0.878058923944991	55.27	14.0426912410021	55.8400000000001	2.07000185901052	55.6500000000001	10.1680674790714	55.8600000000001	0.477202797014797	60.9400000000001	19.3617305629914	55.8699999999999	-1.63367701793504	55.23	8.42898725898067	55.8600000000001	1.90580741900703	56.5	9.8602206689975
54.52	-2898.91931098998	54.7	255.436769340918	54.47	-0.45333603702602	54.64	-13.5081021990118	54.83	1.3321058679594	55.03	-21.6001023110266	54.98	2.57990148202225	55.3000000000001	2741.9359612029	55.3199999999999	-0.571158007005579	55.3	-7.26332290707887	54.8799999999999	-1.58560510703865	55.45	2.0755192440447	54.73	2.2355634609994	55.5599999999999	8.62021956004355	55.2	-2.66862717103322	56.22	-0.905432959029895	55.3800000000001	13.9518573261057	55.9499999999998	2.06861206004305	55.7600000000002	10.0919805109925	55.9699999999998	0.481951243045842	61.04	19.3179286050054	55.9700000000003	-1.63683567996031	55.3400000000001	8.40046220105251	55.96	1.88838244207545	56.5999999999999	9.81702134390616
54.62	-2898.70596728497	54.8	243.069902255911	54.57	-0.486866042024303	54.75	-12.2730100530362	54.94	2.87906207699962	55.13	-20.3566245529601	55.0799999999999	2.59754745297869	55.4	2741.70142159494	55.42	-0.584824388056404	55.4100000000001	-7.3181258370596	54.98	-1.58740411097824	55.5800000000002	2.03780585900404	54.8299999999999	2.21978474996831	55.6600000000001	8.58780496798772	55.3000000000002	-2.73861805601427	56.3199999999999	-0.928752501977215	55.48	13.8709054110677	56.0500000000002	2.06756325701463	55.8600000000001	10.0242630049934	56.0699999999997	0.483480853063156	61.2000000000003	19.2770280839341	56.0700000000002	-1.63592039393734	55.4400000000001	8.37408949701057	56.0700000000002	1.86357724908248	56.6999999999998	9.77576203194985
54.73	-2898.52475897999	54.9	230.966163025983	54.67	-0.522160146942952	54.85	-11.0629067289665	55.04	4.36057931995038	55.23	-19.1777443729961	55.18	2.61630736304141	55.5	2741.46872142899	55.53	-0.600149432102626	55.51	-7.37716592004745	55.0799999999999	-1.5877629160741	55.6800000000001	1.99811990296439	54.9300000000001	2.20840024098834	55.77	8.55067001896259	55.4000000000001	-2.8075310440272	56.4300000000001	-0.948359273024835	55.5800000000002	13.7998354950923	56.21	2.06481038298989	55.96	9.9620251670558	56.1700000000001	0.482389299008901	61.3099999999999	19.2358663599634	56.1700000000001	-1.63708403101737	55.54	8.34824235005271	56.1799999999998	1.83354346108899	56.8099999999999	9.73403263799355
54.83	-2898.37408512301	55.01	219.153844479933	54.77	-0.559218352009339	54.95	-9.90684419900845	55.14	5.77956972301763	55.33	-18.0600482659656	55.29	2.63007169098728	55.6	2741.23803567193	55.63	-0.617270908037426	55.6100000000001	-7.43879626907074	55.1900000000001	-1.58434700904309	55.79	1.96169028902204	55.04	2.20118225092847	55.8700000000001	8.50976109802559	55.5	-2.87760995706776	56.53	-0.964514353995583	55.6800000000001	13.7410404960292	56.3200000000002	2.06243882496437	56.0599999999999	9.90526699899874	56.2799999999997	0.477291880997655	61.4099999999999	19.1945207069466	56.2800000000002	-1.6406104299449	55.6399999999999	8.32292075995156	56.2800000000002	1.79623688802621	56.9099999999999	9.69183316192357
54.93	-2898.26972889796	55.11	207.902512231954	54.87	-0.601746162942618	55.06	-8.80668945296748	55.24	7.16966175900779	55.43	-16.9698133159955	55.39	2.64086605704961	55.71	2741.00596765993	55.73	-0.636188816088179	55.71	-7.50326831303028	55.29	-1.57502747902072	55.9000000000001	1.92542580305144	55.1399999999999	2.19844622995424	55.97	8.46472095997797	55.6100000000001	-2.94662616397545	56.6299999999999	-0.977217745003145	55.79	13.6888472510464	56.4200000000001	2.05697066303401	56.2200000000003	9.85398849900321	56.3800000000001	0.468188596983055	61.5100000000002	19.1490824829543	56.4200000000001	-1.64621575095225	55.75	8.29524383402713	56.3800000000001	1.7522525960203	57.0099999999998	9.64719485398291
55.1	-2898.20589155397	55.21	197.252926903957	54.97	-0.650959154995689	55.16	-7.76865268699112	55.34	8.53085542701137	55.54	-15.9070395239951	55.49	2.64869046100102	55.8100000000001	2740.77596935194	55.8399999999999	-0.654442817108247	55.8099999999999	-7.56697553799768	55.3999999999999	-1.55980432703018	56	1.88843769103642	55.25	2.19733828498647	56.0699999999999	8.4194560480455	55.71	-3.01457966497765	56.74	-0.985491001983974	55.8900000000001	13.6423872110072	56.52	2.04695165598423	56.3200000000002	9.80036172200016	56.48	0.457262058034758	61.6199999999999	19.1031004369506	56.52	-1.65557704997354	55.8499999999999	8.26800981496945	56.4900000000002	1.70108719203199	57.1199999999999	9.60051072195256
55.2	-2898.18478095197	55.31	187.170614016964	55.07	-0.705641752006159	55.26	-6.75605492904197	55.45	9.86495426195688	55.64	-14.871726889055	55.5899999999999	2.6507188810001	55.9200000000001	2740.54458878993	55.9399999999999	-0.671513588031303	55.9200000000001	-7.62825145909574	55.5	-1.53937607205989	56.1000000000001	1.85202210502666	55.3499999999999	2.19785841500197	56.1800000000001	8.37432995604104	55.8100000000002	-3.08061999498932	56.8399999999999	-0.990395054941473	55.99	13.6016603760254	56.6300000000001	2.03544807095568	56.4200000000001	9.74664964303429	56.5799999999999	0.442104731973814	61.7200000000003	19.0540309499738	56.6199999999999	-1.66641470491413	55.9500000000003	8.23801568003546	56.5900000000001	1.64274067503811	57.27	9.55138775896103
55.3	-2898.17540047204	55.42	177.355767261929	55.18	-0.761043844022424	55.36	-5.76889617900633	55.56	11.1707527829594	55.74	-13.8605266170089	55.6899999999999	2.64951677502268	56.02	2740.31091464599	56.05	-0.685279874005573	56.02	-7.68233815108488	55.6099999999999	-1.51596494299611	56.22	1.81955785001264	55.45	2.19562613892776	56.29	8.33214995100207	55.9200000000001	-3.14474506706119	56.9400000000001	-0.990868973985926	56.0900000000001	13.5594088270636	56.73	2.02068187002169	56.5300000000002	9.69285226301508	56.6900000000001	0.428346843023064	61.8299999999999	19.0018740210007	56.73	-1.68057861992565	56.1100000000001	8.20564078401276	56.6900000000001	1.58955954407247	57.3699999999999	9.49982596489463
55.4	-2898.17775011102	55.52	167.8083866409	55.28	-0.817531043026065	55.46	-4.80717643699791	55.66	12.4215022019598	55.85	-12.8986609610138	55.8	2.64508414306874	56.2	2740.07106582997	56.17	-0.693436844017015	56.1200000000001	-7.73142287107476	55.71	-1.495050172025	56.3200000000002	1.78766611998071	55.5599999999999	2.19235611598378	56.4000000000001	8.29291603395177	56.0200000000002	-3.20464742105742	57.1099999999999	-0.988580491025459	56.2	13.5143712760737	56.8299999999999	2.00315602296541	56.6300000000001	9.63761176205935	56.79	0.414779592006198	61.9299999999998	18.9461582809827	56.8299999999999	-1.69621889301652	56.21	8.17050577097689	56.8000000000002	1.53647403101331	57.48	9.44952044494585
55.51	-2898.19333937601	55.62	158.506896880908	55.38	-0.875103349017081	55.57	-3.8711759459602	55.76	13.608022688004	55.95	-11.986129920956	55.9	2.6369310149903	56.3000000000001	2739.82970560792	56.28	-0.696170328069456	56.24	-7.77550561701901	55.8199999999999	-1.47501858202759	56.4200000000001	1.75732154605157	55.6599999999999	2.18364942293192	56.5	8.25662820398065	56.1300000000001	-3.25526655296926	57.22	-0.983963434009638	56.3100000000002	13.4600060121102	56.9299999999998	1.98287052899104	56.7400000000002	9.58340600800511	56.9000000000001	0.401327380018301	62.0300000000002	18.8867780880173	56.9400000000001	-1.71245410695064	56.3200000000002	8.13312408604361	56.9000000000001	1.48348413608801	57.5799999999999	9.39841238891859
55.61	-2898.220099529	55.72	149.471110234913	55.49	-0.933985657979974	55.67	-2.98054648601465	55.86	14.7379673160231	56.05	-11.1264562500537	56	2.62505738999153	56.4100000000001	2739.58683398098	56.38	-0.693802896080342	56.3400000000001	-7.80922260400985	55.9200000000001	-1.45708244906473	56.52	1.7285860709535	55.76	2.16529468298177	56.5999999999999	8.22347907103449	56.23	-3.2989375440593	57.3199999999999	-0.97658397601208	56.4100000000001	13.403010545062	57.04	1.96170388596784	56.8400000000001	9.53023499903338	57	0.393280470007085	62.21	18.8238390850302	57.04	-1.72914705501626	56.4200000000001	8.09142077503111	57	1.43637728399426	57.6799999999998	9.34650179692653
55.71	-2898.26564657403	55.83	140.919164558909	55.59	-0.994177971961108	55.77	-2.13490216299306	55.96	15.8417612100266	56.2	-10.2886560370052	56.15	2.61310057203445	56.51	2739.34856900792	56.48	-0.68633454702649	56.4400000000001	-7.83696182099902	56.02	-1.44754629707222	56.6300000000001	1.70139775195821	55.8599999999999	2.13989073097309	56.71	8.18868697001562	56.3300000000002	-3.33944852206969	57.4200000000001	-0.968593279935703	56.51	13.3422974910218	57.1399999999999	1.94028337398322	56.9400000000001	9.47872651806847	57.0999999999999	0.388383730069108	62.3099999999999	18.757341270998	57.1399999999999	-1.74623543193775	56.52	8.0447501160279	57.1300000000001	1.39575517505364	57.79	9.29802583993933
55.81	-2898.33243262501	55.93	132.881452160973	55.69	-1.05045227996925	55.88	-1.33824183501474	56.1	16.9194043689913	56.3099999999999	-9.47272928203802	56.25	2.60175245705341	56.61	2739.11502276894	56.5799999999999	-0.677861630038024	56.55	-7.86041032108642	56.1299999999999	-1.44641012707325	56.73	1.67732176203117	55.97	2.10742203398695	56.8099999999999	8.15225190001456	56.4300000000001	-3.37679948802361	57.53	-0.957419272026527	56.6200000000001	13.2789542331011	57.2400000000002	1.92065406099573	57.04	9.43062358908264	57.25	0.384225398079252	62.4099999999999	18.6935081940192	57.25	-1.76016277396229	56.6199999999999	7.99311210994347	57.2400000000002	1.36081989307968	57.8899999999999	9.25022127796638
55.92	-2898.42205862806	56.03	125.329680212985	55.79	-1.10494143700635	55.98	-0.561513529987678	56.21	17.9760434029959	56.41	-8.67867598606153	56.3499999999999	2.59532212703562	56.72	2738.88602029695	56.68	-0.666554826011634	56.6500000000001	-7.88096356109236	56.26	-1.4528649770682	56.8300000000002	1.65112918898558	56.0699999999999	2.06974502998492	56.9200000000001	8.11322747699705	56.5400000000002	-3.41234488303144	57.6299999999999	-0.947982484944987	56.72	13.2197950180171	57.3400000000001	1.89933802403175	57.1500000000001	9.38449885109094	57.3499999999999	0.383217235025768	62.52	18.632262580013	57.3699999999999	-1.77524415892094	56.73	7.93903168300858	57.3400000000001	1.33157143909557	57.9899999999998	9.20227237895688
56.02	-2898.51874140504	56.18	117.994283098938	55.89	-1.15346653694814	56.14	0.195282751974446	56.31	19.0052995039878	56.51	-7.91261126005338	56.4499999999999	2.59178396197512	56.8200000000001	2738.6615615909	56.78	-0.655441226058429	56.76	-7.90024165303294	56.3599999999999	-1.46461331803494	56.9400000000001	1.62591124797018	56.21	2.02574341199124	57.02	8.07197094502499	56.6400000000001	-3.4446066209739	57.74	-0.938912902938682	56.8200000000002	13.1639512970878	57.4499999999998	1.87915632704971	57.25	9.34035230602603	57.46	0.382586108003125	62.6300000000001	18.5736044300029	57.4700000000003	-1.7919923819818	56.8299999999999	7.88538972699371	57.4400000000001	1.30608898700757	58.0899999999997	9.15215549093773
56.12	-2898.62248095403	56.28	110.875260821899	56	-1.19481200295013	56.25	0.932620651042271	56.41	19.986555356013	56.61	-7.18769702405098	56.55	2.59113796198562	56.9200000000001	2738.43639866891	56.89	-0.646981171030347	56.8600000000001	-7.92023100109418	56.46	-1.4811847989904	57.04	1.60166793602912	56.3099999999999	1.97653348698168	57.1200000000001	8.02612535699154	56.74	-3.47358470503423	57.8399999999999	-0.93066741601433	56.9300000000001	13.1122916191089	57.5500000000002	1.86010896902644	57.3499999999999	9.3020061669904	57.5599999999999	0.380149407078534	62.73	18.5165286110305	57.5799999999999	-1.80989464695358	56.9400000000001	7.82938800000466	57.5500000000002	1.28487593008231	58.25	9.10070650991202
56.22	-2898.73962019203	56.38	103.956963008955	56.17	-1.2301934119705	56.35	1.64863328495812	56.51	20.9180074240294	56.72	-6.50393327600796	56.66	2.59338412706711	57.0300000000001	2738.21028901	56.99	-0.641693982061042	56.96	-7.9409500830252	56.5699999999999	-1.50188090208303	57.2	1.5789795550063	56.4099999999999	1.92317705000278	57.25	7.97569071403359	56.8500000000001	-3.5001295980237	57.9400000000001	-0.922185097010697	57.03	13.0648159830571	57.6500000000001	1.84525363101784	57.4500000000003	9.26580417501555	57.6599999999999	0.378314663976198	62.8299999999999	18.4611712929836	57.6799999999998	-1.82906043892217	57.04	7.77319052394887	57.6500000000001	1.26793226706923	58.3499999999999	9.04831844491127
56.33	-2898.86368213502	56.48	97.2516770819993	56.27	-1.26200626493755	56.46	2.3262036579581	56.61	21.8008611909681	56.8199999999999	-5.86466881100023	56.76	2.60270681803831	57.2	2737.98323261292	57.0899999999999	-0.641700915025467	57.0699999999999	-7.96715682406557	56.6700000000001	-1.52447939706235	57.3100000000002	1.56027659795654	56.51	1.87005457996747	57.3499999999999	7.92046528204082	56.95	-3.52424338802848	58.1199999999999	-0.916816562039457	57.1300000000001	13.0194576701115	57.75	1.83247108202522	57.5599999999999	9.23174633203416	57.7599999999998	0.371451656064892	62.9400000000001	18.4066299169672	57.7800000000002	-1.84763985498648	57.1500000000001	7.71980698198149	57.75	1.24946663004266	58.4499999999998	8.99499129491232
56.43	-2898.99878453105	56.59	90.9350801719029	56.37	-1.29445208301604	56.56	2.96533177004221	56.72	22.6618654420463	56.92	-5.24468137598433	56.87	2.61709637004515	57.3000000000001	2737.7585961209	57.2099999999999	-0.647001969014127	57.2	-7.99409329806622	56.77	-1.54350105208323	57.4100000000001	1.54506108003716	56.6199999999999	1.81545141992956	57.45	7.86326259094494	57.0600000000002	-3.54823353404754	58.22	-0.917521506949015	57.28	12.9765924510821	57.8600000000001	1.82208935495964	57.6599999999999	9.19983263702306	57.8600000000001	0.359560381070878	63.04	18.3543830600001	57.8899999999999	-1.8674827989571	57.25	7.66703981105366	57.8499999999999	1.22947901604675	58.5499999999997	8.94160801396993
56.53	-2899.14341787596	56.69	85.0287475519735	56.47	-1.32228705399484	56.66	3.56629786494977	56.82	23.5010201789692	57.03	-4.64397097198344	56.9699999999999	2.6329600769941	57.4	2737.53171626799	57.3099999999999	-0.653867798064312	57.3	-8.02176706201863	56.8699999999999	-1.5589458660088	57.52	1.53235837103693	56.72	1.76376649199028	57.5599999999999	7.80704719397818	57.2	-3.57392415105551	58.3299999999999	-0.927137125017907	57.3800000000001	12.935844554022	57.96	1.81389091403616	57.7600000000002	9.16872347499975	57.9699999999998	0.342462295975565	63.2000000000003	18.3008522930095	57.9900000000002	-1.88947068397738	57.3499999999999	7.61488901196117	57.9499999999998	1.20924756504337	58.6599999999999	8.88665509398834
56.63	-2899.29965090698	56.79	79.5128669669793	56.58	-1.34551117696446	56.77	4.14875372302959	56.92	24.3204762999767	57.13	-4.06253759899755	57.0699999999999	2.65029793797567	57.51	2737.30259305296	57.41	-0.665534766085329	57.4200000000001	-8.0511539130157	56.97	-1.57172983006149	57.6200000000001	1.52210652697704	56.8199999999999	1.71473814191359	57.6600000000001	7.75162647903471	57.3000000000002	-3.59909603400865	58.4300000000001	-0.939499321930271	57.48	12.8929622670739	58.0599999999999	1.80850303797797	57.8600000000001	9.13770371903411	58.0699999999997	0.320399894008006	63.3000000000002	18.2459319750024	58.0900000000001	-1.91674367795258	57.46	7.56209398002738	58.0500000000002	1.18964432704161	58.7599999999998	8.83013253394438
56.74	-2899.45986762007	56.89	74.1693005629713	56.68	-1.36503677697419	56.87	4.71269934303109	57.02	25.1190329520341	57.23	-3.49394542604387	57.1999999999999	2.66547265005102	57.61	2737.06796943998	57.51	-0.684279659026288	57.52	-8.0815662090572	57.0699999999999	-1.58256871998219	57.72	1.5143674910405	56.9300000000001	1.66836636992684	57.76	7.701782112008	57.4000000000001	-3.62596838499485	58.53	-0.956389165935434	57.5900000000001	12.8490329750548	58.1999999999998	1.80529844897137	57.9700000000003	9.10677336798926	58.1700000000001	0.298302688065633	63.4099999999999	18.1896221040461	58.2000000000003	-1.95018047190842	57.5599999999999	7.50930043705011	58.1599999999999	1.16920554398803	58.8699999999999	8.77204033395174
56.84	-2899.62406801396	57	68.9980483409727	56.79	-1.38609186399208	56.97	5.25813472597747	57.12	25.8815856419687	57.34	-2.95966038800088	57.3099999999999	2.67779231705845	57.71	2736.82752804893	57.61	-0.706006130030801	57.6300000000001	-8.11200453904348	57.1700000000001	-1.58927681297882	57.8200000000002	1.50914126299995	57.03	1.62648252091913	57.8600000000001	7.65751409403492	57.51	-3.65902592898237	58.6299999999999	-0.980378729991571	57.6900000000001	12.8029692950804	58.3000000000002	1.80427714406051	58.0700000000002	9.07469877904532	58.29	0.27858243799983	63.5100000000002	18.1258063410041	58.3600000000001	-1.98890237595606	57.6599999999999	7.45650838405254	58.2600000000002	1.14872913309227	58.9699999999998	8.7183994598945
56.95	-2899.79386033997	57.1	63.9911780649527	56.89	-1.40654358301617	57.13	5.79371814603746	57.23	26.6029877619758	57.4399999999999	-2.4596824849823	57.41	2.68725693797478	57.8100000000001	2736.58126888199	57.7199999999999	-0.732543496042126	57.73	-8.14246890206505	57.27	-1.59266306798145	57.9200000000001	1.50639014498211	57.1299999999999	1.58673552493838	57.96	7.6188224239786	57.6100000000001	-3.69691422406504	58.74	-1.00889594193632	57.79	12.7544986900148	58.4099999999999	1.80018954597472	58.23	9.04290731307356	58.4000000000001	0.258827384072902	63.6100000000001	18.0577926939804	58.46	-2.02895750999232	57.7600000000002	7.40119289298491	58.3600000000001	1.1282150929901	59.0699999999997	8.67002564291397
57.09	-2899.97027513903	57.2	59.1549556539803	56.99	-1.42686533695269	57.23	6.31661810700734	57.33	27.2896181179476	57.55	-1.98789660396415	57.52	2.69072388903169	57.9100000000001	2736.32919193699	57.8199999999999	-0.760864666062844	57.8300000000002	-8.1719572210659	57.3799999999999	-1.59502501503539	58.03	1.5042728230128	57.24	1.5502416919162	58.0599999999999	7.58548440796858	57.71	-3.7411113539747	58.8399999999999	-1.04224068900294	57.9000000000001	12.703621162018	58.5100000000002	1.79446959998586	58.3299999999999	9.01139896905079	58.5	0.24181065805351	63.7200000000003	17.985581162975	58.5599999999999	-2.06983308294184	57.8699999999999	7.34335396498409	58.4700000000003	1.10898918501334	59.1799999999998	8.62691888289646
57.19	-2900.15357725599	57.3	54.622955279001	57.15	-1.44503266801621	57.33	6.80894744300531	57.43	27.9620940279983	57.65	-1.53114082695538	57.62	2.69195707096515	58.01	2736.07685615798	57.92	-0.790969640092953	57.9400000000001	-8.20208960806212	57.48	-1.59683300603319	58.1300000000001	1.50463061004302	57.3499999999999	1.51588471396735	58.1700000000001	7.55568360102643	57.8100000000002	-3.79161731905242	58.9400000000001	-1.07995608198053	58	12.6481908170035	58.6100000000001	1.78634021699509	58.4400000000001	8.9801737470907	58.5999999999999	0.229922398034432	63.8200000000002	17.9091717479878	58.6599999999999	-2.11204188701686	57.9700000000003	7.27991753001334	58.5700000000002	1.09105140802512	59.2799999999997	8.58895519093039
57.3	-2900.33742377307	57.41	50.4108273139536	57.26	-1.46519124996303	57.43	7.2725730400407	57.54	28.620415490991	57.75	-1.089415153956	57.7199999999999	2.69093266001619	58.12	2735.82450406695	58.03	-0.822770484091961	58.04	-8.23284758303089	57.5799999999999	-1.59808703904218	58.3400000000001	1.50504189400635	57.45	1.4826027959316	58.28	7.52732538103373	57.9200000000001	-3.84426433606677	59.04	-1.1202459550077	58.1000000000001	12.5886196030933	58.71	1.77313592303108	58.54	8.95184862804399	58.6999999999998	0.223471370077277	63.9200000000001	17.831124823033	58.77	-2.1577540569524	58.1100000000001	7.21534099898236	58.6700000000001	1.07444157708869	59.3799999999997	8.55569191298855
[truncated: 1,312 more rows]
[truncated: 36 more columns]
