# Supplementary material for: Editorial Note: The role of 9-O-acetylated glycan receptor moieties in the typhoid toxin binding and intoxication
Source: PLoS Pathog. 2026 Jul 13;22(7):e1014413. doi: 10.1371/journal.ppat.1014413 (PMC13362111; doi:10.1371/journal.ppat.1014413)
Supplement: S1 File — (ZIP) [file ppat.1014413.s001.zip › SPR Data/OpenSPR/2020-01-06--18-59-17--TyT WT 9oac/TraceDrawerExport/NormalResolution/2020-01-06--18-59-17--TyT WT 9oac_CH1_NR.txt]

X_imd _47.74s	Y_imd _47.74s	X_stripping _112.07s	Y_stripping _112.07s	X_imd _186.24s	Y_imd _186.24s	X_h2o _259.04s	Y_h2o _259.04s	X_cobalt _380.71s	Y_cobalt _380.71s	X_h2o _501.24s	Y_h2o _501.24s	X_buffer _622.46s	Y_buffer _622.46s	X_TyT WT _743.16s	Y_TyT WT _743.16s	X_buffer _864.21s	Y_buffer _864.21s	X_buffer _984.8s	Y_buffer _984.8s	X_buffer _1115.72s	Y_buffer _1115.72s	X_a23 9oac 125µM_1237.08s	Y_a23 9oac 125µM_1237.08s	X_buffer _1358.21s	Y_buffer _1358.21s	X_a23 250µM_1493.52s	Y_a23 250µM_1493.52s	X_buffer _1649.11s	Y_buffer _1649.11s	X_buffer _1770.24s	Y_buffer _1770.24s	X_a23 9oac 500µM_1892.07s	Y_a23 9oac 500µM_1892.07s	X_buffer _2015.27s	Y_buffer _2015.27s	X_a23 1mM_2214.56s	Y_a23 1mM_2214.56s	X_buffer _2345.4s	Y_buffer _2345.4s	X_a23 2.5mM_2469.31s	Y_a23 2.5mM_2469.31s	X_buffer _2605.06s	Y_buffer _2605.06s	X_a23 9oac 1mM_2726.06s	Y_a23 9oac 1mM_2726.06s	X_buffer _2866.79s	Y_buffer _2866.79s	X_a23 9oac 500µM_2987.55s	Y_a23 9oac 500µM_2987.55s
0	0	0	0	0	0	0	0	0	0	0	0	0	0	0	0	0	0	0	0	0	0	0	0	0	0	0	0	0	0	0	0	0	0	0	0	0	0	0	0	0	0	0	0	0	0	0	0	0	0
0.379999999999995	0.0208140689892389	0.350000000000009	0.0480433340044328	0.22999999999999	0.045781971039105	0.329999999999984	0.0219986759475432	0.300000000000011	-0.00556777695237543	0.399999999999977	0.033255912057939	0.360000000000014	-0.00351724600022862	0.430000000000064	0.000871751922204567	0.370000000000005	0.00925426502362825	0.379999999999995	3.55689735442866E-05	0.460000000000036	0.0387664520076214	0.120000000000118	0.00795956600541103	0.409999999999854	-0.0330357220263977	0.440000000000055	-0.0971179620137264	0.460000000000036	-0.0639141049987302	0.369999999999891	0.00107964001472283	0.110000000000127	-0.0240017609485221	0.420000000000073	0.0406569080269037	0.420000000000073	-0.0123160349403406	0.110000000000127	0.0314597980377584	0.389999999999873	-0.00200034298813989	0.630000000000109	0.0128173220446115	0.309999999999945	-0.00300737997349643	0.440000000000055	0.0318281560112155	0.4399999999996	-0.0160246589757662
0.479999999999997	0.0559382359597294	0.5	0.093144049969851	0.349999999999994	0.0930703579342662	0.430000000000007	0.0411671959454907	0.410000000000025	-0.0163560449664146	0.550000000000011	0.0666889460489983	0.480000000000018	-0.0185025470500477	0.540000000000077	-0.00713770509719325	0.469999999999914	0.0185885330665769	0.590000000000032	0.00818099192656518	0.619999999999891	0.0693448870379143	0.460000000000036	0.0098248600579609	0.519999999999982	-0.069497575054811	0.599999999999909	-0.194678986986219	0.570000000000164	-0.129907779978566	0.579999999999927	-0.00387371494525723	0.460000000000036	-0.046212182041927	0.549999999999955	0.0769634649486761	0.559999999999945	-0.0219248660187077	0.4699999999998	0.0581674420345735	0.590000000000146	0.00262491698777012	0.760000000000218	0.0148534300024039	0.420000000000073	-0.00393005802834523	0.570000000000164	0.069289733005462	0.599999999999909	-0.037170781979512
0.600000000000001	0.0931714389480476	0.600000000000009	0.131708850062751	0.45999999999998	0.13703402498777	0.529999999999973	0.0575055599938423	0.510000000000048	-0.0323648029052492	0.649999999999977	0.0847800409928823	0.579999999999927	-0.0327730740536936	0.649999999999977	-0.0196319800807032	0.569999999999936	0.0220230210743466	0.690000000000055	0.0203802799205732	0.720000000000027	0.0930889209485031	0.580000000000155	0.00382516202535044	0.619999999999891	-0.104325118059023	0.700000000000045	-0.285290901956614	0.670000000000073	-0.18432842398397	0.710000000000036	-0.016827729950819	0.680000000000064	-0.0648716959403828	0.650000000000091	0.109912416974112	0.659999999999854	-0.0385811960086357	0.670000000000073	0.0815486050669278	0.700000000000273	0.00576780598748883	0.860000000000127	0.00610832501024561	0.5300000000002	0.00277261494829872	0.670000000000073	0.11138318598114	0.7199999999998	-0.0634383690112372
0.699999999999996	0.124515206948672	0.710000000000008	0.16766325302342	0.560000000000002	0.179063874043095	0.639999999999986	0.069824350930503	0.610000000000014	-0.0480841639500795	0.759999999999991	0.0875291980264592	0.67999999999995	-0.0502617450592879	0.75	-0.0374681410448829	0.67999999999995	0.0249861240035898	0.790000000000077	0.0366334350019315	0.829999999999927	0.10234358796879	0.690000000000055	-0.010039526955552	0.730000000000018	-0.146216341022409	0.799999999999955	-0.3689537070386	0.770000000000209	-0.227176035991761	0.819999999999936	-0.0334881949584087	0.779999999999973	-0.0784364349328825	0.759999999999991	0.139819156970589	0.769999999999982	-0.0557401689320614	0.769999999999982	0.101603285997953	0.800000000000182	0.00239214398334298	0.960000000000036	-0.0148271419675439	0.630000000000109	0.0122097360417683	0.769999999999982	0.163119294029457	0.819999999999709	-0.0832522240443723
0.799999999999997	0.149969539961603	0.810000000000002	0.209312227070768	0.669999999999987	0.217769003029389	0.739999999999952	0.0768641389186087	0.710000000000036	-0.0674121789643323	0.860000000000014	0.0777503399831403	0.779999999999973	-0.0709685630226886	0.850000000000023	-0.0595653110622152	0.779999999999973	0.0274778420816801	0.900000000000091	0.0593919949096744	0.930000000000064	0.0971088890082683	0.789999999999964	-0.0184684849955374	0.829999999999927	-0.189843663065403	0.910000000000082	-0.445072036995953	0.870000000000118	-0.26827036197119	0.920000000000073	-0.0538551109912078	0.880000000000109	-0.085331202967609	0.860000000000127	0.170017843970527	0.869999999999891	-0.0834931229292124	0.869999999999891	0.121284856049897	0.900000000000091	-0.00054602298860118	1.05999999999995	-0.0388601329177618	0.730000000000018	0.0243813060478715	0.869999999999891	0.222798796016832	0.919999999999618	-0.102315276990339
0.899999999999999	0.170380605027276	0.920000000000002	0.253576647992304	0.769999999999982	0.257325683037379	0.839999999999975	0.0854113409332058	0.810000000000002	-0.0803613399966707	0.95999999999998	0.0562896780138544	0.889999999999986	-0.0946099839893577	0.960000000000036	-0.0859234900190131	0.879999999999995	0.0327051660633515	1	0.0821492329805551	1.02999999999997	0.0773562389895233	0.8900000000001	-0.0312905949613196	0.930000000000064	-0.24053466404439	1.00999999999999	-0.515914491984404	0.970000000000027	-0.292075792003743	1.01999999999998	-0.0779284760028531	0.990000000000009	-0.0930881150225105	0.960000000000036	0.200508475927563	0.970000000000255	-0.118236063940458	0.9699999999998	0.135543461055931	1	-0.00378983304472058	1.15999999999985	-0.0810778149116231	0.829999999999927	0.028715766006826	0.980000000000018	0.292120953986341	1.01999999999998	-0.120627530009187
1.01	0.184392358960395	1.02000000000001	0.300456516015402	0.870000000000005	0.290108799958944	0.949999999999989	0.0925553439401483	0.920000000000016	-0.0869316479565896	1.06999999999999	0.0231472100722385	0.990000000000009	-0.119344870995519	1.06000000000006	-0.113727962002486	0.980000000000018	0.0369960080206511	1.10000000000002	0.109235199943214	1.13999999999987	0.0459166550399459	0.990000000000009	-0.0480294399949344	1.02999999999997	-0.284542102008345	1.12000000000012	-0.570538872011639	1.08000000000015	-0.308903290942908	1.17000000000007	-0.101836613907835	1.09000000000015	-0.1017071709839	1.06999999999994	0.22899337693616	1.07999999999993	-0.159217491955133	1.07999999999993	0.14632575800988	1.11000000000013	-0.00733928504814685	1.26999999999998	-0.126393021901094	0.940000000000055	0.0240734880208038	1.15000000000009	0.363821532005204	1.11999999999989	-0.129244618960911
1.18	0.192004799032475	1.18000000000001	0.365533526974104	0.97999999999999	0.31611835493095	1.04999999999995	0.0982961499857993	1.02000000000004	-0.086085037992234	1.20999999999998	-0.0134099709612201	1.15999999999997	-0.147662267977466	1.20000000000005	-0.142194332056533	1.08999999999992	0.0465425280253839	1.22000000000003	0.143421633993057	1.26999999999998	0.00279013897852565	1.10000000000014	-0.068685022029058	1.13999999999987	-0.321865974001412	1.25	-0.608945177987152	1.20000000000005	-0.318752859016058	1.27999999999997	-0.114407608975853	1.19000000000005	-0.111188370965465	1.22000000000003	0.255608053976175	1.22000000000025	-0.207188904937539	1.17999999999984	0.153631746002247	1.23000000000002	-0.0111943800220615	1.38999999999987	-0.174805753999863	1.03999999999996	0.0104544719761179	1.30000000000018	0.437138735946974	1.25	-0.128166544982378
1.28	0.181128571966838	1.28	0.448807679049423	1.07999999999998	0.34144675294101	1.18000000000001	0.107432200934454	1.12	-0.0748115108990532	1.31999999999999	-0.0533818639496531	1.25999999999999	-0.178741547983918	1.32000000000005	-0.167531438023616	1.20999999999992	0.0613447260775501	1.33000000000004	0.180838407004558	1.36999999999989	-0.0316107759772422	1.21000000000004	-0.0892063669652998	1.25999999999999	-0.352506283093135	1.37000000000012	-0.630235394964984	1.33000000000015	-0.325171763961407	1.37999999999988	-0.119141296977432	1.31000000000017	-0.120226114972866	1.33999999999992	0.281442196978787	1.32999999999993	-0.244131818021742	1.27999999999975	0.15656609502912	1.38999999999987	-0.010431657983645	1.51000000000022	-0.229016960929584	1.17000000000007	-0.00809923096767307	1.40000000000009	0.512072566948518	1.36999999999989	-0.117393307050406
1.39	0.14911688799657	1.38000000000001	0.546840495985634	1.19	0.366975334941344	1.27999999999997	0.123241079904801	1.22000000000003	-0.0523846879332268	1.42000000000002	-0.0819704229115814	1.36000000000001	-0.21623888301292	1.42000000000007	-0.192644734056557	1.30999999999995	0.0830463130796488	1.43000000000006	0.221135256992966	1.48000000000002	-0.073695239962035	1.31000000000017	-0.116410781970444	1.36999999999989	-0.379882998004177	1.48000000000002	-0.639725744008501	1.43000000000006	-0.337035071993341	1.48000000000002	-0.115709096007777	1.41000000000008	-0.135674000034669	1.44000000000005	0.308160992972262	1.42999999999984	-0.269455607963209	1.40000000000009	0.159422333013026	1.49000000000024	-0.00345602700235759	1.61000000000013	-0.289026643940815	1.2800000000002	-0.0295144969868488	1.5	0.582352644983075	1.48000000000002	-0.0967813949728225
1.48999999999999	0.109068442043281	1.49000000000001	0.663671215079376	1.29999999999998	0.390884575949713	1.38	0.151447937923876	1.33000000000004	-0.0234042779538868	1.51999999999998	-0.102318520930567	1.46999999999991	-0.251611538033103	1.51999999999998	-0.219495714077311	1.40999999999997	0.100931098018009	1.54000000000008	0.264312183958282	1.57999999999993	-0.120585031027076	1.42000000000007	-0.162026546945526	1.48000000000002	-0.393512468008339	1.57999999999993	-0.641174755969587	1.54000000000019	-0.348222557022382	1.58999999999992	-0.105442467997818	1.51999999999998	-0.153910330027429	1.54999999999995	0.33511200592784	1.53999999999996	-0.283750895960111	1.50999999999976	0.154823506022694	1.59000000000015	0.00973251201230596	1.71000000000004	-0.348174945997926	1.38999999999987	-0.0551393690102486	1.59999999999991	0.642445530957048	1.57999999999993	-0.0596178059595331
1.59	0.0606397250066948	1.59	0.799742777076062	1.41	0.411480308002865	1.48999999999995	0.188329041975521	1.43000000000001	0.016601704032837	1.63	-0.116607570021188	1.56999999999994	-0.276609604043188	1.62	-0.240732805082189	1.51999999999998	0.118404062050104	1.6400000000001	0.306314520912565	1.68000000000006	-0.169648370956565	1.51999999999998	-0.214325383012692	1.57999999999993	-0.393394692991933	1.69000000000005	-0.63404798402189	1.6400000000001	-0.373411288023817	1.69000000000005	-0.0889360229621161	1.62000000000012	-0.175993478933378	1.65000000000009	0.360990538979422	1.63999999999987	-0.285075180954664	1.61000000000013	0.150146567989395	1.74000000000024	0.0298052119660497	1.80999999999995	-0.410024198913561	1.49000000000024	-0.0836258050185279	1.69999999999982	0.700596056958602	1.67999999999984	-0.00995925097413419
1.7	0.00671277803121484	1.69000000000001	0.955055181975695	1.50999999999999	0.42771006599196	1.58999999999998	0.23388439296923	1.53000000000003	0.0630611950782622	1.73000000000002	-0.117439735959124	1.66999999999996	-0.301494107020517	1.73000000000002	-0.260752394069641	1.62	0.135465206085428	1.75	0.351198257931173	1.78999999999996	-0.227455372964869	1.62000000000012	-0.278802546972656	1.68000000000006	-0.382729412990557	1.78999999999996	-0.615080998954909	1.74000000000001	-0.401237290020617	1.78999999999996	-0.0655951499766161	1.72000000000003	-0.204637942033514	1.75	0.385215801998129	1.75	-0.271442335929351	1.71000000000004	0.139578618018277	1.84000000000015	0.0465040579911147	1.92000000000007	-0.463711751990559	1.59000000000015	-0.125562311950489	1.80999999999995	0.750720553924111	1.77999999999975	0.0461883259958995
1.8	-0.044713929014506	1.79000000000001	1.12960843000565	1.60999999999999	0.44545745402047	1.69	0.286854561977634	1.63	0.109469501012427	1.82999999999998	-0.106585944990911	1.77999999999997	-0.326925969034164	1.83000000000004	-0.278697415069473	1.73000000000002	0.15307332807879	1.85000000000002	0.398963392967744	1.88999999999987	-0.286351071054014	1.72000000000003	-0.360291013976166	1.77999999999997	-0.378829379997114	1.8900000000001	-0.590878554021401	1.85000000000014	-0.430229520020475	1.8900000000001	-0.0397140589711853	1.83000000000015	-0.24060367900347	1.84999999999991	0.407472403026077	1.84999999999991	-0.249397221978143	1.81999999999971	0.126354877011181	1.95000000000027	0.0648652320478504	2.01999999999998	-0.520100255926081	1.69000000000005	-0.171162938954694	1.90999999999985	0.792804831007743	1.88999999999987	0.102831712979423
1.9	-0.0936403949935993	1.89	1.29707629207587	1.70999999999998	0.464722470951529	1.78999999999996	0.339946232998045	1.74000000000001	0.164269830065678	1.94	-0.0935006369218172	1.88	-0.352905190993624	1.94000000000005	-0.295648745009203	1.82999999999993	0.163879414003532	2.06000000000006	0.451578907927797	1.99000000000001	-0.346335466019809	1.82000000000016	-0.451973479925982	1.88999999999987	-0.381694594011606	2	-0.561343297022177	1.95000000000005	-0.457257405969358	1.99000000000001	-0.00449667993507319	1.93000000000006	-0.283555889950549	1.95000000000005	0.428075732997968	1.95000000000027	-0.212394978007069	1.92000000000007	0.110475343035432	2.07999999999993	0.0779326879865039	2.11999999999989	-0.569002333008939	1.80000000000018	-0.220427686940639	2.01000000000022	0.8295176479578	1.98999999999978	0.165069811032481
2	-0.138607490953291	1.99000000000001	1.46053789103462	1.81999999999999	0.473730024964425	1.89999999999998	0.393159406939958	1.84000000000003	0.217474674059304	2.03999999999996	-0.0814184689943431	1.99000000000001	-0.382089704999089	2.04000000000008	-0.311010704990622	1.92999999999995	0.167883463063845	2.21000000000004	0.498779619988454	2.09999999999991	-0.405822050993265	1.93000000000006	-0.547085428934224	1.99000000000001	-0.391325056057212	2.09999999999991	-0.527144916986799	2.05000000000018	-0.493541910941531	2.12999999999988	0.0403895570570967	2.02999999999997	-0.328071717035527	2.05999999999995	0.443901700009519	2.05000000000018	-0.173045670976535	2.01999999999998	0.0967105270319735	2.17999999999984	0.0878457309454461	2.22000000000025	-0.605945239954053	1.90000000000009	-0.275386448038262	2.13999999999987	0.858174294990022	2.08999999999969	0.232902619018205
2.1	-0.181920515046841	2.09	1.61999322699558	1.91999999999999	0.480593251950268	2	0.442618279976159	1.94	0.269084034016487	2.20999999999998	-0.0703394429137916	2.14999999999998	-0.41394625702651	2.19000000000005	-0.323499347018696	2.02999999999997	0.167548399986117	2.32000000000005	0.53712425494723	2.25999999999999	-0.466368747993329	2.02999999999997	-0.646103280018906	2.08999999999992	-0.421468008994452	2.24000000000001	-0.499225615953947	2.21000000000004	-0.528772068946637	2.25	0.090740402015399	2.1400000000001	-0.374151160031033	2.20000000000005	0.456119727004989	2.22000000000025	-0.121594592997099	2.11999999999989	0.0831137720069819	2.30000000000018	0.0932081929931883	2.34999999999991	-0.635401720955997	2	-0.334899594008675	2.26999999999998	0.8860390079235	2.25	0.293847235980138
2.21	-0.211721913046858	2.26000000000001	1.75979389302938	2.01999999999998	0.485312153955419	2.13999999999999	0.489287690925266	2.04000000000002	0.316448007993131	2.32999999999998	-0.0685306499690341	2.25999999999999	-0.448474849008562	2.31000000000006	-0.333114669047063	2.16999999999996	0.156682067085967	2.43000000000006	0.573714601955544	2.36999999999989	-0.526697397049247	2.13000000000011	-0.749027031019978	2.21000000000004	-0.466625202989235	2.36000000000013	-0.477585391990942	2.33000000000015	-0.562947881007858	2.3599999999999	0.144757654993555	2.26999999999998	-0.421794219960248	2.30999999999995	0.465722559965798	2.34000000000015	-0.0677964519582019	2.26999999999998	0.069685078983639	2.42000000000007	0.0986941549854237	2.47000000000025	-0.657371773968407	2.15000000000009	-0.398967124965566	2.36999999999989	0.908862799974486	2.36999999999989	0.342925710015152
2.31	-0.216675322008086	2.37	1.87667881004927	2.16	0.487886728933518	2.25	0.527404357967498	2.20000000000005	0.361178433081477	2.44	-0.0744624319395371	2.37	-0.486496108010215	2.41000000000008	-0.341937872008202	2.28999999999996	0.135284464022334	2.54000000000008	0.605319002943361	2.47000000000003	-0.596053385038431	2.30000000000018	-0.84903937602121	2.31999999999994	-0.532294887989337	2.47000000000003	-0.461449026033733	2.43000000000006	-0.587016980034605	2.46000000000004	0.205612569061486	2.38000000000011	-0.479382056028044	2.41000000000008	0.471620508960768	2.44000000000005	-0.021018253960392	2.40000000000009	0.0573823630247716	2.5300000000002	0.105349270029365	2.57999999999993	-0.678247285918587	2.2800000000002	-0.462698136971085	2.47000000000025	0.931656451939489	2.50999999999976	0.385115993026375
2.41	-0.208298687994102	2.47000000000001	1.97064797998792	2.25999999999999	0.498244888035515	2.34999999999997	0.556968282012349	2.30000000000001	0.400668665065496	2.53999999999996	-0.0896644479553288	2.46999999999991	-0.521661678021701	2.51999999999998	-0.347063500043987	2.38999999999999	0.10335558999941	2.6400000000001	0.638794442920698	2.56999999999994	-0.661091234974265	2.40000000000009	-0.9481836169698	2.42000000000007	-0.611055172043962	2.56999999999994	-0.45248975004597	2.55000000000018	-0.606484465947688	2.55999999999995	0.27330514399182	2.48000000000002	-0.531051847019626	2.51999999999998	0.465239072013901	2.53999999999996	0.018298960071661	2.5	0.0461430399809615	2.63000000000011	0.110122161004256	2.67999999999984	-0.688935420953385	2.38999999999987	-0.522038998042262	2.57000000000016	0.95441996199952	2.64999999999964	0.421022118985093
2.52	-0.185707552986969	2.57000000000001	2.04344552901148	2.35999999999999	0.508787808939815	2.44999999999999	0.574255729929973	2.40000000000003	0.439390688029562	2.63999999999999	-0.111748247945798	2.56999999999994	-0.550699562040791	2.62	-0.34653005900509	2.50999999999999	0.0639505880144498	2.74000000000001	0.667634196929612	2.67000000000007	-0.724689170965576	2.5	-1.03111572900616	2.51999999999998	-0.705000365087471	2.67000000000007	-0.447769274956045	2.65000000000009	-0.625664986046104	2.67000000000007	0.340560948984603	2.58000000000015	-0.576803593958175	2.63000000000011	0.448287950007398	2.63999999999987	0.043963980033368	2.61000000000013	0.0389830639733191	2.73000000000002	0.113012829046966	2.7800000000002	-0.689436177935931	2.49000000000024	-0.583116463985789	2.67000000000007	0.977563678929982	2.75	0.445679774998098
2.62	-0.148901918009869	2.67	2.10200665503635	2.45999999999998	0.521209655971688	2.56	0.582395322908269	2.51000000000005	0.467504136054231	2.74000000000001	-0.131517629938571	2.67999999999995	-0.574392714042915	2.72000000000003	-0.34329273307776	2.61000000000001	0.0245325180685541	2.85000000000002	0.691838264970102	2.76999999999998	-0.786847194035545	2.61000000000013	-1.09627449000982	2.62999999999988	-0.80704684205557	2.76999999999998	-0.439946276969749	2.75999999999999	-0.634080933991754	2.76999999999998	0.403779525981918	2.69000000000005	-0.619351792011003	2.73000000000002	0.420767142031764	2.82000000000016	0.0559768070615974	2.71000000000004	0.0295262229883519	2.82999999999993	0.113350022957093	2.88999999999987	-0.681705436932134	2.59000000000015	-0.645930532982675	2.7800000000002	0.995003934008309	2.87999999999965	0.461396979972051
2.73	-0.0996673220470257	2.77000000000001	2.1463313599952	2.56	0.541394034030418	2.65999999999997	0.581387061970418	2.61000000000001	0.489581070041822	2.84999999999997	-0.15637042997696	2.77999999999997	-0.592558138009736	2.82000000000005	-0.339021626018621	2.71999999999991	-0.0148986209751456	2.95000000000005	0.715736694928637	2.86999999999989	-0.847630349994688	2.71000000000004	-1.13639392293408	2.73000000000002	-0.917194601015581	2.87000000000012	-0.432285185979708	2.86000000000013	-0.643096284989042	2.86999999999989	0.466561334064863	2.78999999999996	-0.648988228022063	2.82999999999993	0.383121932031827	2.92000000000007	0.044451336975726	2.80999999999995	0.0226809549985774	2.94000000000005	0.112895388042489	2.99000000000024	-0.676605847957035	2.69000000000005	-0.696414335948248	2.88000000000011	1.01282439493389	3	0.474179679031295
2.83	-0.0387567559982926	2.87	2.17641964297854	2.66999999999999	0.558393159963089	2.75999999999999	0.571230947002732	2.72000000000003	0.505621491015518	2.94999999999999	-0.184535719995438	2.88	-0.605195835078121	2.93000000000006	-0.331262242070807	2.81999999999994	-0.0554925690039454	3.05000000000007	0.744118921943482	2.97000000000003	-0.903035257010743	2.82000000000016	-1.15345835797598	2.82999999999993	-1.01493115005269	2.98000000000002	-0.418181248051042	2.96000000000004	-0.654182082030275	2.98000000000002	0.52890637107339	2.8900000000001	-0.664952944930519	2.94000000000005	0.334339567984898	3.0300000000002	0.0180390480863935	2.92000000000007	0.0152120400116473	3.03999999999996	0.115109110993217	3.09000000000015	-0.66327475997241	2.80000000000018	-0.744353823961319	2.98000000000002	1.03103925198411	3.12999999999965	0.480915824937256
2.93	0.0338297789994613	2.98	2.20794787503564	2.76999999999998	0.572207032973893	2.85999999999996	0.557194620000701	2.81999999999999	0.513088230036374	3.05000000000001	-0.208514194923737	2.98000000000002	-0.612305806043878	3.03000000000009	-0.320014582030126	2.91999999999996	-0.0899003089216421	3.21000000000004	0.774418540004262	3.07999999999993	-0.945898143982049	2.93000000000006	-1.14746779593133	2.93000000000006	-1.10501542303609	3.07999999999993	-0.397062123965952	3.07000000000016	-0.670468896942111	3.1099999999999	0.583689989980485	2.99000000000001	-0.667245941940564	3.03999999999996	0.275432802027353	3.13000000000011	-0.0232600599474608	3.01999999999998	0.00711947802756185	3.21000000000004	0.124505841995415	3.19000000000005	-0.651899550916824	2.90000000000009	-0.789748997021889	3.13999999999987	1.05303673399249	3.25	0.482115145018724
3.1	0.101803832990299	3.08000000000001	2.2398224700737	2.87	0.584655182024107	2.95999999999998	0.545840765994399	2.92000000000002	0.513306322091012	3.19999999999999	-0.230379404911218	3.08999999999992	-0.615127128071435	3.19000000000005	-0.310628434021964	3.01999999999998	-0.118121839932428	3.32000000000005	0.810396364954613	3.18000000000006	-0.977776935997099	3.02999999999997	-1.12661528896751	3.02999999999997	-1.18099131202598	3.24000000000001	-0.368968160046279	3.20000000000005	-0.694763862043146	3.22000000000003	0.630579618018601	3.09000000000015	-0.649985092991301	3.22000000000003	0.208468463938516	3.24000000000024	-0.0636580849686652	3.11999999999989	-0.00433334093941085	3.34999999999991	0.130550743961066	3.34999999999991	-0.642902165964188	3	-0.826125159051117	3.26000000000022	1.07544456295727	3.38999999999987	0.47777763893464
3.2	0.16789977200915	3.19000000000001	2.27204342502318	2.97999999999999	0.590418444971874	3.06999999999999	0.537169384983827	3.03000000000003	0.506275765019382	3.31	-0.251200671982588	3.18999999999994	-0.61603419601397	3.31000000000006	-0.30438774808772	3.17999999999995	-0.141303906957546	3.43000000000006	0.848429897928327	3.27999999999997	-1.00245768101104	3.13000000000011	-1.10439983598098	3.12999999999988	-1.24285881906872	3.34999999999991	-0.337617541958934	3.30000000000018	-0.71813962097167	3.31999999999994	0.669907828068972	3.19000000000005	-0.620564963014658	3.31999999999994	0.150059776956368	3.34999999999991	-0.115322592023404	3.25999999999976	-0.0256189099445692	3.46000000000004	0.134639984935347	3.49000000000024	-0.631876383977215	3.11000000000013	-0.85418060405118	3.36999999999989	1.09610157596762	3.50999999999976	0.473190534989953
3.31	0.219916535002085	3.29000000000001	2.3049429630646	3.07999999999998	0.594327960016017	3.16999999999996	0.530215638946174	3.14000000000004	0.493608396027412	3.40999999999997	-0.270977995910471	3.28999999999996	-0.606777099051214	3.41000000000008	-0.296896137001568	3.29999999999995	-0.154018114926657	3.53000000000009	0.893457888992089	3.38999999999987	-1.01858675998301	3.30000000000018	-1.07905071797632	3.28999999999996	-1.29156196305757	3.45000000000005	-0.303010271977655	3.41000000000008	-0.74059617304556	3.82999999999993	0.69858835706782	3.31000000000017	-0.578985552010636	3.43000000000006	0.0992139939626213	3.45000000000027	-0.168498874927536	3.38000000000011	-0.0576416899775722	3.55999999999995	0.132099483948878	3.59000000000015	-0.618822204955904	3.24000000000024	-0.874565079016065	3.47000000000025	1.12198699093824	3.61999999999989	0.473331789976328
3.41	0.257854120945922	3.40000000000001	2.34123964503397	3.23999999999998	0.596383726019667	3.26999999999998	0.533159441943099	3.24000000000001	0.473692379046042	3.50999999999999	-0.288389196953176	3.38999999999999	-0.59128875807346	3.51999999999998	-0.287896977056334	3.39999999999998	-0.161692858910101	3.6400000000001	0.945480338941707	3.49000000000001	-1.02616417404988	3.41000000000008	-1.05056793597669	3.39999999999986	-1.32480223203402	3.55999999999995	-0.266149991034581	3.50999999999999	-0.766650597938678	3.93000000000006	0.717699947017536	3.41000000000008	-0.521792998938508	3.52999999999997	0.0559311170036381	3.55999999999995	-0.223186934022124	3.48000000000002	-0.100464267006828	3.65999999999985	0.126854830000411	3.70000000000027	-0.604080588004763	3.34999999999991	-0.892169485950944	3.57000000000016	1.14809002900529	3.73000000000002	0.474117758017201
3.51	0.282740279999416	3.5	2.38093347104495	3.34	0.587596018931436	3.38	0.544741365956725	3.34000000000003	0.446922372020708	3.62	-0.301904613934312	3.49000000000001	-0.57088043706699	3.62	-0.278471146998527	3.50999999999999	-0.164328137998382	3.74000000000001	0.997990518953884	3.58999999999992	-1.02931859601085	3.50999999999999	-1.0186562619765	3.5	-1.34257962599804	3.66000000000008	-0.225363466029194	3.61000000000013	-0.790797796980769	4.03999999999996	0.727242599054989	3.51999999999998	-0.464432386934277	3.63000000000011	0.0267605539647775	3.65999999999985	-0.275695380992147	3.57999999999993	-0.149280988011924	3.76000000000022	0.111949976030701	3.80000000000018	-0.596744368976943	3.45000000000027	-0.918450755989397	3.67000000000007	1.17441069096458	3.85999999999967	0.475663066026755
3.61	0.293728846031627	3.60000000000001	2.42094531802195	3.44999999999999	0.585049423989403	3.47999999999996	0.564961410987053	3.44	0.413298376088278	3.71999999999997	-0.315867832000549	3.59999999999991	-0.54583567998634	3.73000000000002	-0.268618647055519	3.61000000000001	-0.162201618991276	3.84000000000003	1.05262658098582	3.70000000000005	-1.02802144397174	3.61000000000013	-0.998659720949036	3.59999999999991	-1.34954740406101	3.75999999999999	-0.182919294957173	3.71000000000004	-0.808723122986521	4.23000000000002	0.739693881087078	3.62000000000012	-0.406568919970596	3.74000000000001	0.00954013398768438	3.76000000000022	-0.329628212966782	3.67999999999984	-0.207107804953921	3.86000000000013	0.0873849239724223	3.90000000000009	-0.596813549009312	3.55000000000018	-0.947282136053218	3.7800000000002	1.20322333896183	4.02999999999975	0.477967712981808
3.71	0.290819819042554	3.7	2.46921323503102	3.54999999999998	0.581118825948579	3.57999999999998	0.594414687952849	3.55000000000001	0.379226837026181	3.82999999999998	-0.323810121926726	3.69999999999993	-0.518643529062501	3.83000000000004	-0.257595589005177	3.70999999999992	-0.162776358934025	3.95000000000005	1.10938852299114	3.79999999999995	-1.02227271702304	3.71000000000004	-0.991663115996744	3.71000000000004	-1.35346351601129	3.86000000000013	-0.142894372970659	3.81000000000017	-0.830761168003846	4.33999999999992	0.754782574063029	3.73000000000002	-0.348202596001101	3.83999999999992	0.00643202793071396	3.86000000000013	-0.384985429946028	3.78999999999996	-0.265534608956841	3.97000000000025	0.0641984950107144	4	-0.59785950497826	3.65000000000009	-0.979803254040235	3.88000000000011	1.2337661789843	4.14999999999964	0.481031698996048
3.82	0.273260205972292	3.80000000000001	2.51042103298005	3.64999999999998	0.575804227992194	3.68000000000001	0.637899637922601	3.65000000000003	0.343669692028925	3.93000000000001	-0.333998576934391	3.79999999999995	-0.489111547040011	3.93000000000006	-0.243731872046737	3.80999999999995	-0.161331192998659	4.05000000000007	1.16394629594652	3.89999999999986	-1.00806903105877	3.82000000000016	-0.997666449961798	3.80999999999995	-1.35432796207624	3.97000000000003	-0.104390683986821	3.92000000000007	-0.860459199998331	4.44000000000005	0.768908217992248	3.83000000000015	-0.295021530973827	3.94000000000005	0.0175717430010991	3.96000000000004	-0.424756492975575	3.88999999999987	-0.325456730934093	4.07000000000016	0.0458508750398323	4.11000000000013	-0.60356658298133	3.76000000000022	-1.0201422199998	3.98000000000002	1.26680100493104	4.25999999999976	0.484855022932607
3.91999999999999	0.246943632987495	3.90000000000001	2.54456871402908	3.75	0.573231620933257	3.77999999999997	0.690617819941508	3.75	0.306626941096511	4.02999999999997	-0.346433196909857	3.90999999999997	-0.457239731986192	4.04000000000008	-0.229481990004388	3.91999999999996	-0.163103578984192	4.20000000000005	1.20662482197531	4	-0.987516134046018	3.92000000000007	-1.02348702603194	3.90999999999985	-1.3521407420285	4.06999999999994	-0.0683062430653081	4.07000000000016	-0.894269951004389	4.54999999999995	0.781358167046164	3.93000000000006	-0.248331327043161	4.04999999999995	0.0315939579422775	4.07000000000016	-0.457592880025004	4	-0.385978839972267	4.21000000000004	0.0288818789613288	4.21000000000004	-0.610250436920978	3.88000000000011	-1.06622591101768	4.15000000000009	1.30232781793893	4.40999999999985	0.492549732939551
4.03	0.223206463033421	4.01000000000001	2.57400116697681	3.85999999999999	0.574339190961837	3.88999999999999	0.755854335920958	3.85000000000002	0.268697236037951	4.13999999999999	-0.361113980943628	4.00999999999999	-0.423848714035557	4.19000000000005	-0.217751398054133	4.01999999999998	-0.17540472492783	4.30000000000007	1.23777436090222	4.1099999999999	-0.977023178961645	4.01999999999998	-1.06230753999625	4.00999999999999	-1.33813638501579	4.17000000000007	-0.0346410499787453	4.20000000000005	-0.93184364800436	4.65000000000009	0.79246100006003	4.03999999999996	-0.208131982958548	4.21000000000004	0.0474859219821155	4.23000000000002	-0.483494589957445	4.11000000000013	-0.447100935957678	4.32999999999993	0.0118282320045182	4.34999999999991	-0.617911066910892	3.98000000000002	-1.12012744898493	4.26000000000022	1.33345146400643	4.52999999999975	0.5062623960157
4.19	0.216031848935927	4.18000000000001	2.60291245399458	3.95999999999998	0.577307411958827	3.98999999999995	0.82040830693586	3.96000000000004	0.22512393809393	4.30000000000001	-0.375983941921731	4.15999999999997	-0.385325019010452	4.30000000000007	-0.20083080198674	4.17999999999995	-0.190923421996558	4.40000000000009	1.25739491500099	4.25999999999999	-0.976590165009839	4.13000000000011	-1.11148221901658	4.11999999999989	-1.31134910202491	4.33999999999992	-0.00790553599472332	4.30000000000018	-0.970373157997528	4.75	0.802216717033843	4.1400000000001	-0.176267885990455	4.31999999999994	0.0645952000013494	4.34999999999991	-0.50305224897329	4.25999999999976	-0.507780339944475	4.42999999999984	0.00449985600425862	4.48000000000002	-0.626892125978884	4.13000000000011	-1.18184683401523	4.36000000000013	1.36354422102158	4.64999999999964	0.523336718970313
4.29	0.227529254971159	4.28	2.63304670306752	4.06	0.586967418030326	4.13999999999999	0.880556000993238	4.11000000000001	0.180379027028721	4.40999999999997	-0.389973753954109	4.26999999999998	-0.343679765023808	4.39999999999998	-0.181675384055779	4.28999999999996	-0.20625468698654	4.5	1.2699838489425	4.36999999999989	-0.984811458010881	4.25999999999999	-1.15751206192272	4.23000000000002	-1.27177889407903	4.45000000000005	0.0156184889874567	4.41000000000008	-1.0187858399604	4.8599999999999	0.810625318081293	4.27999999999997	-0.148966164942976	4.43000000000006	0.0667205230229229	4.45000000000027	-0.511866873011968	4.36999999999989	-0.561544560923721	4.53999999999996	0.00622549896434066	4.57999999999993	-0.641599832988504	4.25	-1.24688412097385	4.47000000000025	1.39476725098575	4.76999999999998	0.539045596951837
4.39	0.255503656944711	4.39	2.66440391499145	4.16	0.5932251019658	4.23999999999995	0.936297417979404	4.21000000000004	0.134462505002375	4.50999999999999	-0.395685582930128	4.38	-0.305151745010335	4.50999999999999	-0.16468153603455	4.38999999999999	-0.228308499004015	4.61000000000001	1.26935000196227	4.47000000000003	-1.00038050004514	4.46000000000004	-1.20898509499057	4.33999999999992	-1.22872632698545	4.54999999999995	0.039195452018248	4.50999999999999	-1.06571771596009	4.96000000000004	0.819400012005644	4.3900000000001	-0.128941314983422	4.52999999999997	0.0544426829947042	4.55999999999995	-0.511924586930945	4.4699999999998	-0.60748913392672	4.63999999999987	0.0196368049500961	4.70000000000027	-0.662034189986116	4.34999999999991	-1.31458956502684	4.57000000000016	1.41906844703499	4.87999999999965	0.553389029960272
4.5	0.299955057016632	4.49000000000001	2.6795053420301	4.26999999999998	0.601964066959226	4.34999999999997	0.98208657698251	4.31	0.0893128850520952	4.61000000000001	-0.403470574951825	4.48000000000002	-0.269740957037357	4.61000000000001	-0.149055059068814	4.49000000000001	-0.251656460932281	4.71000000000004	1.25549337190023	4.56999999999994	-1.02329728997574	4.56000000000017	-1.25028237494007	4.44000000000005	-1.17424532709265	4.65000000000009	0.061583423985212	4.61000000000013	-1.10902623293896	5.12999999999988	0.834258127042631	4.49000000000001	-0.116193337021286	4.63000000000011	0.0277616779840173	4.65999999999985	-0.503225389934414	4.56999999999971	-0.640705623027316	4.75	0.042813907953132	4.80000000000018	-0.686615821905434	4.45000000000027	-1.37517721395852	4.67000000000007	1.43643185901965	5	0.565472705943648
4.6	0.377975767037242	4.60000000000001	2.69637224801045	4.38	0.613184313010606	4.44999999999999	1.01751381100712	4.41000000000003	0.0452036380238496	4.71999999999997	-0.405829424948934	4.57999999999993	-0.235362075045487	4.71000000000004	-0.133715078050045	4.59999999999991	-0.28364759100441	4.81000000000006	1.22841396000695	4.67000000000007	-1.05353324397583	4.66000000000008	-1.27828008294273	4.53999999999996	-1.1083358920132	4.75999999999999	0.0833547419460956	4.71000000000004	-1.1518419649974	5.26999999999998	0.848403593067815	4.59000000000015	-0.109627525034739	4.74000000000001	-0.0130070969817098	4.76000000000022	-0.48245229800159	4.67000000000007	-0.663200486997084	4.84999999999991	0.0827128540095146	4.90999999999985	-0.718352957960633	4.55999999999995	-1.42979158795242	4.7800000000002	1.44687343697569	5.14999999999964	0.574577970951395
4.7	0.490411954956471	4.7	2.71808375498495	4.47999999999999	0.61788810296548	4.56	1.04257911993955	4.52000000000004	0.00213476403132518	4.81999999999999	-0.400807000914938	4.67999999999995	-0.201731557012863	4.82000000000005	-0.118661591045566	4.69999999999993	-0.322006393957963	4.92000000000007	1.19013649191402	4.76999999999998	-1.09181834500305	4.76999999999998	-1.29852549696352	4.64999999999986	-1.03167234908597	4.86000000000013	0.103839714029164	4.82000000000016	-1.19416491099855	5.36999999999989	0.85796473206301	4.70000000000005	-0.107469420981943	4.83999999999992	-0.0614472529605337	4.86999999999989	-0.446001312980115	4.76999999999998	-0.677710335935444	4.95000000000027	0.139333644028738	5.01000000000022	-0.75724559894752	4.65999999999985	-1.4719579900202	4.88000000000011	1.44948560898683	5.31999999999971	0.577166284983832
4.8	0.634958325008483	4.80000000000001	2.72932367602152	4.57999999999998	0.623212524033079	4.65999999999997	1.05728250491666	4.62	-0.0409318020047067	4.92000000000002	-0.396670394934517	4.77999999999997	-0.166475010018985	4.92000000000007	-0.105234163015666	4.79999999999995	-0.364474632988276	5.0200000000001	1.14607122293364	4.87999999999988	-1.13971051405315	4.87000000000012	-1.31975748001878	4.75	-0.945892086065214	4.96000000000004	0.123038340007042	4.92000000000007	-1.22385238194056	5.47000000000003	0.871352778062828	4.79999999999995	-0.109719024976584	4.94000000000005	-0.119720960015002	4.97000000000025	-0.393872436006859	4.88000000000011	-0.686269067955436	5.05000000000018	0.200241285938318	5.11999999999989	-0.803859844950239	4.76999999999998	-1.50053679101347	4.99000000000024	1.44503016895214	5.44999999999982	0.57677618804064
4.9	0.811614877989086	4.90000000000001	2.78244780099612	4.67999999999998	0.629157577009209	4.75999999999999	1.03308609300257	4.72000000000003	-0.0740049960086253	5.02999999999997	-0.422620557969822	4.88999999999999	-0.127295829088325	5.01999999999998	-0.0926085400578813	4.89999999999998	-0.415773469967462	5.13	1.10331994392254	4.98000000000002	-1.19720975101245	4.97000000000003	-1.33515872494172	4.84999999999991	-0.85099510101827	5.05999999999995	0.142519529958918	5.0300000000002	-1.23735711201789	5.56999999999994	0.888567729020906	4.91000000000008	-0.106670987975122	5.03999999999996	-0.186835471026825	5.07000000000016	-0.344930930964438	4.98000000000002	-0.683732767015499	5.20000000000027	0.26343005902163	5.22000000000025	-0.854511351008114	4.86999999999989	-1.51112805599496	5.13999999999987	1.43274532297255	5.54999999999973	0.573407676938587
5	1.01505939596791	5	2.87778835001973	4.78999999999999	0.636661446947073	4.87	0.973823487925074	4.83000000000004	-0.0954729799786946	5.13	-0.478657492976708	4.99000000000001	-0.0825992060526914	5.12	-0.0816089760746763	5	-0.475902906941883	5.24000000000001	1.06632798099326	5.07999999999993	-1.26211360304751	5.08000000000015	-1.35154653798963	4.95000000000005	-0.752479647076143	5.16000000000008	0.163181298034942	5.20000000000005	-1.23822636703608	5.68000000000006	0.910322235995409	5.00999999999999	-0.0970197110063964	5.21000000000004	-0.2572775159706	5.23000000000002	-0.305809048995798	5.08999999999969	-0.670996764029042	5.30999999999995	0.330905683995297	5.34999999999991	-0.912884461968133	4.98000000000002	-1.50580490696939	5.25	1.41764185093507	5.65999999999985	0.571283199974459
5.11	1.23413709900433	5.10000000000001	3.01534532297865	4.88999999999999	0.648653448934056	4.96999999999997	0.879494687978877	4.93000000000001	-0.105335755961278	5.23000000000002	-0.56631085499248	5.15999999999997	-0.0331593220153081	5.30000000000007	-0.0693300160037325	5.16999999999996	-0.536576488912033	5.34000000000003	1.03474507295687	5.19000000000005	-1.32927677395855	5.21000000000004	-1.37156669302385	5.05999999999995	-0.654352265087255	5.32999999999993	0.183350408974547	5.30000000000018	-1.2323150190241	5.77999999999997	0.928010407051261	5.11000000000013	-0.0736896339503801	5.30999999999995	-0.324182293979902	5.34000000000015	-0.269874539981174	5.25	-0.648123642008613	5.40999999999985	0.399616786012302	5.46000000000004	-0.969886343000326	5.11000000000013	-1.48249422204572	5.34999999999991	1.40266752703155	5.75999999999976	0.567746462934338
5.21	1.46884798698466	5.27000000000001	3.19939638404776	4.98999999999998	0.657534758943257	5.13999999999999	0.749356360984166	5.03000000000003	-0.105530094970163	5.33999999999998	-0.683765721987584	5.26999999999998	0.0210238249565009	5.41000000000008	-0.0345112800914649	5.26999999999998	-0.605105424938301	5.44000000000005	1.00206449394591	5.33999999999992	-1.39869926601932	5.35000000000014	-1.39161466699989	5.21000000000004	-0.556951221028612	5.43000000000006	0.211654529948646	5.40000000000009	-1.22050943798513	5.87999999999988	0.950238132986669	5.27999999999997	-0.0349875430174507	5.42000000000007	-0.385840104968338	5.44000000000005	-0.243318611978793	5.36999999999989	-0.622532293959921	5.51999999999998	0.486814646023959	5.55999999999995	-1.01609285195536	5.25	-1.44732275703063	5.44999999999982	1.38839745295627	5.85999999999967	0.56545375900896
5.32	1.71665352900163	5.37	3.42081926805804	5.16	0.66330537902104	5.23999999999995	0.594513765008742	5.14000000000004	-0.095159598004102	5.44999999999999	-0.832820456935224	5.37	0.0863350229565185	5.50999999999999	0.0258024180084249	5.37	-0.677233648957554	5.54000000000008	0.968286243960392	5.45000000000005	-1.46644274104801	5.45000000000005	-1.41325168192452	5.30999999999995	-0.467360140987694	5.53999999999996	0.244016767965149	5.5	-1.2019232530065	5.99000000000001	0.977005414029009	5.41000000000008	0.0260802770526425	5.51999999999998	-0.44167015801122	5.55000000000018	-0.226753808988178	5.4699999999998	-0.587846505936795	5.61999999999989	0.593170516026476	5.67000000000007	-1.06016253391772	5.36000000000013	-1.39996405096099	5.55999999999995	1.3748316280271	5.9699999999998	0.567383500992946
5.41999999999999	2.04845672203646	5.48	3.67961397500949	5.25999999999999	0.666164101971845	5.33999999999998	0.414966899938918	5.25	-0.0742242639262258	5.55000000000001	-1.02087289496922	5.46999999999991	0.158274108002843	5.61000000000001	0.111611077954876	5.48000000000002	-0.746242121977048	5.65000000000009	0.936885766918749	5.54999999999995	-1.53485942996667	5.55000000000018	-1.43647773802513	5.40999999999985	-0.380832691007527	5.6400000000001	0.277172694040928	5.61000000000013	-1.18792043895155	6.1099999999999	1.00814693098528	5.50999999999999	0.105234605030091	5.62000000000012	-0.488866464024795	5.65000000000009	-0.218194005924488	5.56999999999971	-0.544066278962418	5.72000000000025	0.716052751954521	5.76999999999998	-1.1020953879779	5.46000000000004	-1.34454621399982	5.65999999999985	1.36429527196924	6.06999999999971	0.570933366020654
5.53	2.46350457496192	5.58000000000001	4.14302590706939	5.35999999999999	0.665291502969012	5.44999999999999	0.209046669965574	5.35000000000002	-0.0446626079337875	5.64999999999998	-1.24042373101929	5.56999999999994	0.236841081004968	5.71000000000004	0.222709726926951	5.57999999999993	-0.817368298953625	5.75	0.905640033010968	5.64999999999986	-1.59994595196622	5.65000000000009	-1.45320602098309	5.51999999999998	-0.309035994064288	5.74000000000001	0.319798397981685	5.71000000000004	-1.18712734501969	6.21000000000004	1.03686661498159	5.61000000000013	0.202475441028582	5.73000000000002	-0.5274290209627	5.75	-0.208987724022336	5.67999999999984	-0.496100049986126	5.82999999999993	0.858921540043411	5.88000000000011	-1.1426480720047	5.55999999999995	-1.29085519802175	5.76999999999998	1.35680433197649	6.16999999999962	0.578705676957725
5.63	2.94385860797775	5.69000000000001	4.79303380404872	5.47	0.660687580989361	5.54999999999995	-0.0707259640648772	5.46000000000004	-0.0474550419085062	5.75999999999999	-1.54602314592012	5.67999999999995	0.324596334962735	5.82000000000005	0.354344254901662	5.67999999999995	-0.88326316392795	5.85000000000002	0.871982639978341	5.75	-1.66170230500029	5.75	-1.47162958296576	5.61999999999989	-0.251970051067474	5.84999999999991	0.371321542957048	5.82000000000016	-1.19641339699683	6.30999999999995	1.06996053398234	5.71000000000004	0.318591389032008	5.82999999999993	-0.556345081008658	5.84999999999991	-0.199511087998872	5.77999999999975	-0.450367387998085	5.92999999999984	1.01263821102293	5.98000000000002	-1.17881235598816	5.67000000000007	-1.22847450700192	5.86999999999989	1.35234286096875	6.28999999999996	0.591210158972899
5.73	3.48994788703294	5.79000000000001	5.63198255406405	5.56999999999999	0.656061797030816	5.64999999999998	-0.421065898990491	5.56	-0.0820029139276812	5.86000000000001	-1.93767114001275	5.77999999999997	0.416610607999246	5.92000000000007	0.511268772925177	5.78999999999996	-0.941668477935309	5.95000000000005	0.832687656952658	5.84999999999991	-1.72318495697255	5.86000000000013	-1.48355537294265	5.72000000000003	-0.204875930080561	5.95000000000005	0.431742127943835	5.92000000000007	-1.21577859601985	6.41000000000008	1.1074286890107	5.81000000000017	0.451473190992147	5.93000000000006	-0.564248386012878	5.96000000000004	-0.192176953987655	5.88000000000011	-0.40413168392206	6.0300000000002	1.18634143302643	6.07999999999993	-1.21058824095144	5.76999999999998	-1.16387883997504	5.97000000000025	1.34576144193943	6.42999999999984	0.619467979959154
5.83	4.10364864194435	5.89	6.65987215802488	5.66999999999999	0.65190217401323	5.75	-0.841973136061824	5.66000000000003	-0.148306222968131	5.95999999999998	-2.41329416394365	5.88	0.510509506966628	6.01999999999998	0.694078957963029	5.88999999999999	-0.997184272932827	6.05000000000007	0.786880213922814	5.96000000000004	-1.77907812098965	5.96000000000004	-1.48336671793459	5.82999999999993	-0.160887688025468	6.05999999999995	0.501100496990148	6.0300000000002	-1.24333753399242	6.50999999999999	1.14469166999243	5.92000000000007	0.597347977986828	6.02999999999997	-0.566759414027729	6.05999999999995	-0.184572465968813	5.98999999999978	-0.357392935029566	6.20000000000027	1.38514473599116	6.17999999999984	-1.24146042389839	5.86999999999989	-1.09706819398525	6.15000000000009	1.33902851302992	6.52999999999975	0.659940602986353
5.94	4.78496087202984	5.99000000000001	7.83912049803348	5.78	0.653039850021742	5.84999999999997	-1.30249316998743	5.76000000000005	-0.255317967003066	6.06999999999999	-2.9325723319289	5.99000000000001	0.606293030955385	6.13	0.969250844946146	5.99000000000001	-1.04981054698783	6.20000000000005	0.739057679993493	6.05999999999995	-1.82938179705161	6.06000000000017	-1.46929289996933	5.93000000000006	-0.124559555047199	6.16000000000008	0.577599319967703	6.19000000000005	-1.27810219294133	6.61999999999989	1.18178933098534	6.01999999999998	0.745204800068677	6.1400000000001	-0.564870911034632	6.24000000000024	-0.166942916962398	6.08999999999969	-0.315304193009069	6.32000000000016	1.611053841998	6.34000000000015	-1.28086269990035	5.98000000000002	-1.033092251987	6.28999999999996	1.33017563700832	6.62999999999965	0.712628027940809
6.1	5.534066159953	6.09	9.16993786904641	5.88	0.659474824942663	5.95999999999998	-1.80887623605486	5.87	-0.400357276930663	6.19999999999999	-3.49835748500027	6.14999999999998	0.692551931024354	6.29000000000008	1.33760869198341	6.08999999999992	-1.10497569596646	6.32000000000005	0.685124986944174	6.17000000000007	-1.87220269197041	6.20000000000005	-1.44308199094212	6.03999999999996	-0.0903932790379258	6.27999999999997	0.660569004935496	6.31000000000017	-1.32106059095349	6.72000000000003	1.21980041501502	6.12000000000012	0.891839697032992	6.25	-0.556295100977877	6.36999999999989	-0.121930954946947	6.23999999999978	-0.273122387966396	6.42999999999984	1.86206302998926	6.46000000000004	-1.31936127297649	6.11000000000013	-0.977281189989299	6.38999999999987	1.31419203194127	6.73999999999978	0.780913987000531
6.21	6.38946680794561	6.21000000000001	10.6523242710637	5.97999999999999	0.676825359960276	6.06	-2.36112233403674	5.97000000000003	-0.587716858944987	6.31	-4.10911996493724	6.25999999999999	0.770881015000668	6.39999999999998	1.79807161896406	6.18999999999994	-1.16818869696544	6.42000000000007	0.620213559955118	6.26999999999998	-1.90344071404525	6.31000000000017	-1.40298591702503	6.13999999999987	-0.0583888610208305	6.38000000000011	0.751682786017227	6.42000000000007	-1.36670763197344	6.81999999999994	1.26637019002374	6.26999999999998	1.03338107101081	6.36000000000013	-0.547896784041768	6.47000000000025	-0.0561688279958616	6.33999999999969	-0.235528003940999	6.5300000000002	2.13121625199619	6.57000000000016	-1.36604898000314	6.24000000000024	-0.924304831983136	6.49000000000024	1.29165280202415	6.83999999999969	0.856297991958854
6.32	7.35031664896724	6.32000000000001	12.2789015649687	6.09	0.703204516980804	6.22999999999996	-2.95184993899511	6.12	-0.812028330983594	6.40999999999997	-4.76665813494037	6.36000000000001	0.840996740976152	6.5	2.32716794801036	6.29999999999995	-1.23491581791768	6.5200000000001	0.555698700964058	6.36999999999989	-1.92306728001768	6.41000000000008	-1.36328668202168	6.30999999999995	-0.0339281270953506	6.48000000000002	0.846863768970252	6.52000000000021	-1.41415694304214	6.93000000000006	1.31289276498592	6.38000000000011	1.16982892097894	6.46000000000004	-0.539675962045294	6.57999999999993	0.0267394669890564	6.44999999999982	-0.196144831988931	6.63000000000011	2.4116297989849	6.67000000000007	-1.416234957901	6.34000000000015	-0.868036422048135	6.59000000000015	1.26654037103435	6.9399999999996	0.938780042019971
6.41999999999999	8.41661568301788	6.42	14.3025213800456	6.25	0.738612293957885	6.32999999999998	-3.64947805405791	6.24000000000001	-1.14214594793793	6.50999999999999	-5.54111867893425	6.45999999999992	0.896228833994428	6.61000000000001	2.92415379294653	6.39999999999998	-1.30941312590949	6.63	0.491580409970993	6.47000000000003	-1.93266849601059	6.50999999999999	-1.32242306392527	6.40999999999985	-0.0106017740790776	6.58999999999992	0.937350393996894	6.63000000000011	-1.46843921402251	7.02999999999997	1.35549646108757	6.49000000000001	1.30085569196581	6.56999999999994	-0.529470464016413	6.67999999999984	0.134530907985209	6.54999999999973	-0.160714243975235	6.73000000000002	2.69226484704177	6.76999999999998	-1.46126066192664	6.44000000000005	-0.80522403300165	6.69000000000005	1.2388547389719	7.04999999999973	1.03201598096803
6.52	9.52514007599348	6.53	16.7078675279981	6.35999999999999	0.788112870964142	6.43000000000001	-4.45400667808826	6.35000000000002	-1.57910777193138	6.62	-6.4407686869572	6.56999999999994	0.941362943990498	6.71000000000004	3.58902915195358	6.5	-1.39564254197921	6.73000000000002	0.427706898904034	6.57999999999993	-1.93034672497561	6.61000000000013	-1.28039506296318	6.50999999999999	0.0115901989374834	6.69000000000005	1.02314265802761	6.73000000000002	-1.52955444400504	7.20000000000005	1.39680520408092	6.59000000000015	1.43345510105064	6.67000000000007	-0.533045143015443	6.7800000000002	0.258094933997199	6.65000000000009	-0.129236241946273	6.82999999999993	2.97312139593942	6.86999999999989	-1.50112609094322	6.53999999999996	-0.731739557977562	6.80000000000018	1.21311615100694	7.14999999999964	1.1386081270075
6.62	10.6715021860282	6.63000000000001	19.3457158679848	6.45999999999998	0.846695696964161	6.53999999999996	-5.37023425306415	6.45000000000005	-2.12291380591978	6.71999999999997	-7.4656081599187	6.66999999999996	0.976399069941181	6.81000000000006	4.32012392491288	6.59999999999991	-1.48836661196583	6.83000000000004	0.366301194958396	6.68000000000006	-1.92200298704392	6.72000000000003	-1.24727382296896	6.6099999999999	0.0435751189797884	6.79999999999995	1.09523879802964	6.84000000000015	-1.58810981804436	7.29999999999995	1.43436038808886	6.69000000000005	1.56632154698855	6.76999999999998	-0.538021927013688	6.88999999999987	0.388780068078631	6.75	-0.100815491919093	6.94000000000005	3.27049748898389	6.98000000000002	-1.5235358209793	6.63999999999987	-0.647582995952689	6.90000000000009	1.185801731026	7.28999999999996	1.25595416193391
6.73	11.8557020140315	6.73	22.2191668730147	6.56999999999999	0.915298959967004	6.63999999999999	-6.3556508370084	6.55000000000001	-2.73407673091697	6.81999999999999	-8.5686027829297	6.76999999999998	0.998361578922413	6.92000000000007	5.12219222196109	6.70999999999992	-1.58758533598302	6.93000000000006	0.307713558981959	6.78999999999996	-1.90763728096499	6.82000000000016	-1.21359626393769	6.71000000000004	0.0813464489510807	6.90000000000009	1.14908803800517	6.94000000000005	-1.64445510904443	7.40000000000009	1.46816201208821	6.78999999999996	1.69908247096373	6.87000000000012	-0.545413567010655	7	0.526172034028605	6.84999999999991	-0.0707263590129514	7.03999999999996	3.5935317929443	7.07999999999993	-1.52925544898608	6.75	-0.558769266035597	7	1.16043435502888	7.39999999999964	1.38354435796373
6.83	13.0773104920081	6.84	25.3227751810527	6.66999999999999	0.989725172985345	6.73999999999995	-7.40690334009741	6.66000000000003	-3.40976359098022	6.92000000000002	-9.74973599397799	6.87	1.01217973394796	7.01999999999998	6.12904645390699	6.80999999999995	-1.68598750201454	7.04000000000008	0.256044789921361	6.88999999999987	-1.89584141298837	6.92000000000007	-1.18200816098124	6.81999999999994	0.120145253958981	7	1.18924115395203	7.05000000000018	-1.69859031598207	7.5	1.49821007801165	6.90000000000009	1.83343108597001	6.98000000000002	-0.575131663026696	7.11000000000013	0.672683690027043	6.96000000000004	-0.0400115209231444	7.20000000000027	3.93308564002837	7.19000000000005	-1.5182598579031	6.84999999999991	-0.4614967190264	7.13999999999987	1.14038629999413	7.50999999999976	1.51056940001126
6.93	14.3261289049406	6.94000000000001	28.6565407919852	6.76999999999998	1.06471136598429	6.83999999999998	-8.52399176199015	6.76000000000005	-4.14997438599585	7.02999999999997	-11.0110813449182	6.96999999999991	1.01785353501782	7.12	7.3377314379286	6.90999999999997	-1.78271290201337	7.20000000000005	0.210042472986061	6.99000000000001	-1.89195935297448	7.01999999999998	-1.15250951193957	6.92000000000007	0.153322524965915	7.11000000000013	1.2156578000031	7.20000000000005	-1.75332257401806	7.6099999999999	1.5251542470196	7	1.97314026206641	7.07999999999993	-0.611555738032621	7.24000000000024	0.825902178007709	7.05999999999995	-0.00867097901391389	7.32999999999993	4.28740206098155	7.34000000000015	-1.49097099097162	6.95000000000027	-0.359567002988115	7.24000000000024	1.12874650096728	7.60999999999967	1.6376996800318
7.09	15.5996187220353	7.04000000000001	32.2210062209933	6.87	1.14068937398315	6.94999999999999	-9.77414646001762	6.86000000000001	-4.95470911698703	7.13	-12.35549067394	7.06999999999994	1.01739409899437	7.24000000000001	8.68282195494885	7.01999999999998	-1.8762799529668	7.30000000000007	0.166461655908279	7.08999999999992	-1.89205276501525	7.12000000000012	-1.11922875692017	7.01999999999998	0.185432492912696	7.25	1.2276683850132	7.30000000000018	-1.80838211804257	7.71000000000004	1.54895466505423	7.10000000000014	2.11820999902557	7.21000000000004	-0.654105002013239	7.34000000000015	0.983841374022632	7.15999999999985	0.0241997320244991	7.42999999999984	4.65384941196589	7.46000000000004	-1.43795505493927	7.11000000000013	-0.252330375019483	7.34999999999991	1.12748339597601	7.71000000000004	1.76493519802534
7.2	16.9157184240021	7.17	36.4145709310151	6.97999999999999	1.21765919698191	7.04999999999995	-11.1501523580273	6.96000000000004	-5.89727572491938	7.28999999999996	-13.8492010049731	7.17999999999995	1.02298473791507	7.34000000000003	10.162442931005	7.17999999999995	-1.95739234993653	7.40000000000009	0.125302338005895	7.25	-1.90211503195314	7.24000000000001	-1.07360051492833	7.11999999999989	0.221221490960488	7.34999999999991	1.23768428795756	7.40000000000009	-1.86278093201508	7.80999999999995	1.56853258806677	7.20000000000005	2.2798174379659	7.33999999999992	-0.698202430044148	7.45000000000027	1.13615229702191	7.28999999999996	0.0565241240337855	7.53999999999996	5.03242769400458	7.55999999999995	-1.36864584294472	7.23000000000002	-0.137408522959959	7.46000000000004	1.13659698399715	7.81999999999971	1.88812090902957
7.3	18.2178056460316	7.28	41.2552561840585	7.07999999999998	1.29041113495987	7.14999999999998	-12.6536785520557	7.12	-6.97532001493073	7.38999999999999	-15.4847130329472	7.27999999999997	1.03225658199335	7.44000000000005	11.777675243934	7.27999999999997	-2.02151636199233	7.50999999999999	0.0879290929560739	7.3599999999999	-1.92284755303263	7.46000000000004	-1.02154439298374	7.23000000000002	0.260689520928281	7.46000000000004	1.2462778470308	7.5	-1.91964958594326	7.91000000000008	1.57805257106247	7.37000000000012	2.45475861606792	7.44000000000005	-0.739593800972216	7.55000000000018	1.28245882399369	7.38999999999987	0.0930452640659496	7.63999999999987	5.44011516694809	7.65999999999985	-1.28605158693063	7.32999999999993	-0.020131623045927	7.55999999999995	1.15788035498099	7.91999999999962	2.01575730000059
7.4	19.5067265549369	7.38000000000001	46.743061981033	7.19	1.36843095299355	7.25999999999999	-14.2847250410796	7.22000000000003	-8.18884198690739	7.49000000000001	-17.2620267559296	7.38999999999999	1.04549317302371	7.55000000000007	13.5277750079013	7.38	-2.07318572097392	7.61000000000001	0.0494733449158957	7.46000000000004	-1.95357751294978	7.56000000000017	-0.971484181945925	7.32999999999993	0.299823067962279	7.55999999999995	1.25344906200553	7.61000000000013	-1.97806635503639	8.01999999999998	1.58238674202948	7.47000000000003	2.64514279297146	7.54999999999995	-0.78253333504108	7.65999999999985	1.42636495206716	7.48999999999978	0.131026544067936	7.74000000000024	5.86587300801966	7.76000000000022	-1.19961504992716	7.42999999999984	0.105975018982463	7.65999999999985	1.18499884194989	8.01999999999998	2.14784437298476
7.5	20.7824811500359	7.49000000000001	52.6695544310769	7.28999999999999	1.45123062395669	7.35999999999996	-16.0059937780943	7.33000000000004	-9.46540277197983	7.59999999999997	-19.1466651739347	7.49000000000001	1.0649911149585	7.64999999999998	15.5987271739377	7.48000000000002	-2.11014218791661	7.71000000000004	0.0108099629869685	7.55999999999995	-1.99430491102248	7.66000000000008	-0.91515743497439	7.43000000000006	0.341608169946994	7.66000000000008	1.27450331103773	7.71000000000004	-2.03480864797712	8.17000000000007	1.58053465099783	7.57000000000016	2.85531475503831	7.65000000000009	-0.824945704039237	7.76000000000022	1.56823755401092	7.58999999999969	0.174081710042628	7.84999999999991	6.32074003999605	7.86999999999989	-1.11324287593106	7.53999999999996	0.237931302990546	7.76000000000022	1.21795244592704	8.12999999999965	2.2842648210144
7.6	22.0399287979944	7.59	59.0130101220439	7.39999999999998	1.53881015000934	7.45999999999998	-17.7937453340746	7.43000000000001	-10.8129173029283	7.69999999999999	-21.0928931489889	7.59999999999991	1.0888433520222	7.75999999999999	17.9905317409066	7.58999999999992	-2.13366129696624	7.82000000000005	-0.026037224074571	7.66000000000008	-2.03571612496489	7.75999999999999	-0.852564155024993	7.53999999999996	0.386044825972931	7.76999999999998	1.30697367194443	7.81000000000017	-2.08987646499281	8.27999999999997	1.5700376929999	7.67000000000007	3.0742635540264	7.75	-0.854452834005315	7.86999999999989	1.71718719002456	7.69999999999982	0.217962176975561	7.95000000000027	6.80471626299095	7.97000000000025	-1.02674223899157	7.63999999999987	0.371337294041041	7.86000000000013	1.25597937301336	8.26999999999998	2.42426313798205
7.7	23.1991578899624	7.7	65.7734290530243	7.5	1.63498339998114	7.56999999999999	-19.6431812670426	7.54000000000002	-12.2313855799803	7.80000000000001	-23.1007106820016	7.69999999999993	1.11704988296424	7.86000000000001	20.7023644549054	7.68999999999994	-2.14276780297951	7.92000000000007	-0.0651632819881343	7.76999999999998	-2.07591351602332	7.86000000000013	-0.793167418009944	7.63999999999987	0.429126495987475	7.87000000000012	1.35175815796629	7.91000000000008	-2.14716684695304	8.37999999999988	1.55161313398366	7.77999999999997	3.30329478902058	7.84999999999991	-0.88343279799119	7.97000000000025	1.87321386101758	7.79999999999973	0.261772614976508	8.05999999999995	7.30004917295446	8.07000000000016	-0.943797487934717	7.74000000000024	0.506192993043442	7.97000000000025	1.29194808596367	8.42999999999984	2.56859483204153
7.81	24.2603500089444	7.80000000000001	73.5050308250038	7.60999999999999	1.73494468901936	7.66999999999996	-21.6142398160173	7.65000000000003	-13.717375993906	7.90999999999997	-25.2295169799481	7.79999999999995	1.14606227293734	7.96000000000004	23.7584408799876	7.78999999999996	-2.13843695200922	8.0200000000001	-0.10691847205635	7.86999999999989	-2.11899717498909	7.96000000000004	-0.727134275962271	7.74000000000001	0.478575707006712	7.97000000000003	1.41340754396424	8.00999999999999	-2.19374383902959	8.49000000000001	1.5252609740628	7.88000000000011	3.55129510899133	7.96000000000004	-0.905020795016753	8.07000000000016	2.04336409103689	7.90000000000009	0.300179211080831	8.21000000000004	7.82466130203829	8.17999999999984	-0.863643024899829	7.84999999999991	0.644571520979298	8.07000000000016	1.32233570900553	8.53999999999996	2.71725990194227
7.91	25.2235051530079	7.90000000000001	82.2109159120146	7.70999999999998	1.83869401803349	7.76999999999998	-23.7135591710285	7.75	-15.3464488020063	8.00999999999999	-27.4793286039312	7.90999999999997	1.18025419101286	8.07000000000005	26.995978927971	7.89999999999998	-2.1278434639953	8.12	-0.151302795075026	7.97000000000003	-2.1510313259796	8.07000000000016	-0.654464727972481	7.83999999999992	0.534392456984278	8.06999999999994	1.48827373902805	8.11000000000013	-2.22960744201828	8.58999999999992	1.49958710403553	7.98000000000002	3.80859812105427	8.06999999999994	-0.914925700044478	8.22000000000025	2.22901146298682	8	0.334224647076553	8.32999999999993	8.36063011797705	8.34000000000015	-0.786303965924162	7.95000000000027	0.785128471989083	8.17999999999984	1.34771734701644	8.63999999999987	2.87973487797899
8.01	26.1676155729447	8.01000000000001	91.8837061750537	7.81999999999999	1.95063390401629	7.87	-25.9337578090708	7.85000000000002	-17.1132356219914	8.12	-29.8519439179472	8.00999999999999	1.21525196800576	8.19000000000005	30.4179337849746	8	-2.10950575501556	8.24000000000001	-0.19631347208815	8.06999999999994	-2.17042986400884	8.20000000000005	-0.576719996956854	7.95000000000005	0.591587900999002	8.18000000000006	1.57227985096142	8.22000000000003	-2.25387128602961	8.69000000000005	1.4702159380704	8.08000000000015	4.07520382304938	8.21000000000004	-0.909760733065923	8.32999999999993	2.42878239305355	8.09999999999991	0.370285132021309	8.42999999999984	8.90599522904267	8.44000000000005	-0.720438857001682	8.11000000000013	0.931665494022127	8.30000000000018	1.35927717394679	8.73999999999978	3.05534936694585
8.11	27.0268553319966	8.17	102.672625757009	7.91999999999999	2.0655013729538	7.96999999999997	-28.2148204480563	7.95000000000005	-19.0177364509054	8.21999999999997	-32.3473629230193	8.14999999999998	1.24904448591678	8.29000000000008	34.0224303769219	8.09999999999991	-2.0849054089922	8.35000000000002	-0.243202920046315	8.17000000000007	-2.18271723099406	8.33000000000015	-0.491471217969774	8.04999999999995	0.643241249008497	8.33999999999992	1.67352963194389	8.32000000000016	-2.27328892594869	8.79999999999995	1.44091325603313	8.19000000000005	4.3361453219859	8.32999999999993	-0.893493463991035	8.42999999999984	2.64466300700406	8.23999999999978	0.408360666028784	8.53999999999996	9.47510107494054	8.53999999999996	-0.674658776006254	8.24000000000024	1.08005448100812	8.40000000000009	1.36077364197718	8.84999999999991	3.24410336793335
8.22	27.783285948999	8.27000000000001	114.02950853801	8.01999999999998	2.18836060594185	8.13999999999999	-30.6058952230615	8.11000000000001	-21.0338549859443	8.31999999999999	-34.9435476299504	8.25	1.27926287495939	8.38999999999999	38.0482948010012	8.19999999999993	-2.06314779097738	8.45000000000005	-0.294194167054229	8.28999999999996	-2.18789342704895	8.43000000000006	-0.408789535981668	8.21000000000004	0.691526955961308	8.45000000000005	1.77217754094272	8.42000000000007	-2.28236458701758	8.90000000000009	1.41167905599104	8.29999999999995	4.59010196198051	8.44000000000005	-0.866123894979864	8.5300000000002	2.87627718103067	8.36999999999989	0.442101711996656	8.63999999999987	10.0679476570349	8.65000000000009	-0.640142024963097	8.34999999999991	1.23718909401305	8.5	1.35220674997072	8.94999999999982	3.44514807193264
8.32	28.4548459060261	8.37	125.936333255027	8.16999999999999	2.31913302195608	8.23999999999995	-33.0561649039964	8.21000000000004	-23.1167337859688	8.43000000000001	-37.6009464699791	8.36000000000001	1.30485577301442	8.5	42.495527058918	8.30999999999995	-2.04423289994793	8.55000000000007	-0.349884008073786	8.5	-2.18806469797528	8.52999999999997	-0.328674952015717	8.30999999999995	0.73644502094794	8.54999999999995	1.86765124294652	8.5300000000002	-2.27796769797806	9.00999999999999	1.3899208560133	8.42000000000007	4.83839439800704	8.53999999999996	-0.830518752991338	8.63999999999987	3.11852100503529	8.4699999999998	0.475191225064009	8.74000000000024	10.6745127600334	8.75	-0.613880375908593	8.45000000000027	1.39912753900262	8.59999999999991	1.33620303893167	9.04999999999973	3.66596610899705
8.41999999999999	28.8623833539532	8.47000000000001	138.393099909081	8.26999999999998	2.45362113798819	8.34999999999997	-35.5656294900655	8.31999999999999	-25.2663728489324	8.52999999999997	-40.3195594440149	8.45999999999992	1.32089391502177	8.60000000000002	47.3688812619457	8.40999999999997	-2.03050252798676	8.65000000000009	-0.406171645067843	8.59999999999991	-2.18710465196637	8.63000000000011	-0.237317738992715	8.42000000000007	0.780307157924653	8.65000000000009	1.9599507370458	8.63000000000011	-2.26831624604529	9.1099999999999	1.3707665310676	8.51999999999998	5.07891337201727	8.6400000000001	-0.782423819032374	8.74000000000024	3.37139447708523	8.56999999999971	0.510365819081926	8.84000000000015	11.3076524139615	8.84999999999991	-0.599780468974132	8.55000000000018	1.55939511705583	8.71000000000004	1.31453964502271	9.14999999999964	3.89907484895957
8.53	29.0054692239892	8.58000000000001	151.362768898025	8.37	2.59231297695806	8.44999999999999	-38.1735773150922	8.42000000000002	-27.4917251759916	8.63	-43.1226812110026	8.56999999999994	1.32737730098142	8.70000000000005	52.5504166359951	8.50999999999999	-2.02187312197566	8.75999999999999	-0.463931948047502	8.70000000000005	-2.17808321303892	8.73000000000002	-0.14895280401106	8.51999999999998	0.819429757939361	8.75999999999999	2.04660909901122	8.74000000000001	-2.252488506997	9.22000000000003	1.35908820800523	8.63000000000011	5.3080078749872	8.74000000000001	-0.741697071021008	8.84000000000015	3.62783302205116	8.67000000000007	0.538813751063572	8.94000000000005	11.9636492579502	8.95000000000027	-0.593935663914635	8.65000000000009	1.71359189505438	8.80999999999995	1.28721656994912	9.29999999999973	4.14093575295738
8.63	28.8841035170435	8.68000000000001	165.527433495981	8.47999999999999	2.73520854000253	8.54999999999995	-40.9037478070786	8.52000000000004	-29.8518521519782	8.74000000000001	-46.0477798189913	8.66999999999996	1.31410194194359	8.81000000000006	57.9728328899591	8.62	-2.01868282795203	8.86000000000001	-0.527259983073236	8.79999999999995	-2.16621825904895	8.84000000000015	-0.0635801459338836	8.61999999999989	0.849258593007107	8.86000000000013	2.12684810401242	8.84000000000015	-2.23048448003738	9.31999999999994	1.35492574008822	8.73000000000002	5.53668885504521	8.84999999999991	-0.712915531039471	8.95000000000027	3.89856174308534	8.77999999999975	0.564783607046593	9.03999999999996	12.6425032919997	9.05999999999995	-0.596538783952383	8.75	1.87743378205596	8.90999999999985	1.25226537397793	9.42999999999984	4.38795534000747
8.73	28.6220223609917	8.78	180.887636216994	8.57999999999998	2.88032064304389	8.64999999999998	-43.7633560439963	8.62	-32.3467537759825	8.83999999999998	-49.0977071059433	8.76999999999998	1.2908822790223	8.91000000000008	63.6369542789907	8.71999999999991	-2.0219068909455	8.96000000000004	-0.588710578995233	8.89999999999986	-2.15750317397578	8.94000000000005	0.0188002350114402	8.72000000000003	0.869793661991025	8.96000000000004	2.19999815999472	8.94000000000005	-2.20329218404913	9.42000000000007	1.3590598450719	8.83000000000015	5.76495631298712	8.95000000000005	-0.691502177005532	9.05000000000018	4.1728555370355	8.88000000000011	0.58827538703099	9.21000000000004	13.3422087930057	9.15999999999985	-0.598156033902342	8.86999999999989	2.05092077794689	9.01000000000022	1.22034046898989	9.52999999999975	4.63937810093285
8.84	28.1803602880473	8.88000000000001	196.886056987978	8.69	3.03151678599534	8.75999999999999	-46.6858255940679	8.72000000000003	-34.9807227589736	8.94	-52.2130473049174	8.88	1.25931311993099	9.00999999999999	69.5185652399459	8.81999999999994	-2.03057006592644	9.07000000000005	-0.64828373808723	9.00999999999999	-2.1478378670281	9.03999999999996	0.0820717540364058	8.82999999999993	0.879020780985229	9.05999999999995	2.26605926695811	9.04000000000019	-2.18349779902383	9.52999999999997	1.37245114603957	8.93000000000006	5.99679395497787	9.05999999999995	-0.684321807966626	9.15000000000009	4.44408215400927	8.98000000000002	0.608837154004505	9.30999999999995	14.0427251019446	9.26000000000022	-0.585438005941796	8.98000000000002	2.23938305998672	9.13999999999987	1.19599938295778	9.62999999999965	4.8875978579872
8.94	27.559117297983	8.99000000000001	213.768169297055	8.78999999999999	3.17931120594039	8.85999999999996	-49.7321939330959	8.83000000000004	-37.7451163229807	9.05000000000001	-55.465745462925	8.98000000000002	1.22854425001151	9.12	75.9008877759015	8.91999999999996	-2.0402751099482	9.20000000000005	-0.701110882005196	9.1099999999999	-2.13880844398773	9.20000000000005	0.136911893036995	8.93000000000006	0.875238147955315	9.17000000000007	2.31129028395571	9.19000000000005	-2.17524564402538	9.62999999999988	1.38649375207933	9.02999999999997	6.23886794198825	9.21000000000004	-0.684015185015596	9.30999999999995	4.71117707502344	9.08999999999969	0.62710374299968	9.42000000000007	14.7619747530143	9.40000000000009	-0.571734108007149	9.11000000000013	2.44774342104392	9.25	1.17410948496399	9.73000000000002	5.13012061003337
9.1	26.3495453019686	9.09	231.295877792036	8.88999999999999	3.32456435899076	8.95999999999998	-52.8488051110116	8.93000000000001	-40.5818169799659	9.20999999999998	-58.7820581669121	9.07999999999993	1.20294933901732	9.22000000000003	82.7831780009092	9.20999999999992	-2.0497464889786	9.33000000000004	-0.745871134085974	9.25	-2.12916329496693	9.30000000000018	0.184881872996812	9.02999999999997	0.865529390921438	9.27999999999997	2.3526065609758	9.29000000000019	-2.17527777101623	9.73000000000002	1.40495343998737	9.13000000000011	6.48451211498013	9.32999999999993	-0.693969088047197	9.40999999999985	4.97551388002648	9.25	0.636064107993661	9.51999999999998	15.4889189229834	9.67000000000007	-0.552255787965805	9.21000000000004	2.66862182604655	9.36000000000013	1.15842922696174	9.82999999999993	5.36329051499251
9.2	24.6200087669877	9.2	249.31995833299	9	3.46732987395626	9.06	-56.0356591259961	9.03000000000003	-43.4908247309522	9.31999999999999	-62.1619854180153	9.25999999999999	1.18482499294714	9.32000000000005	90.1654359139457	9.39999999999998	-2.06025973693613	9.43000000000006	-0.78463573299814	9.34999999999991	-2.11890241996571	9.40000000000009	0.215910549059117	9.12999999999988	0.856815297993307	9.38000000000011	2.38190434401986	9.40000000000009	-2.17809840603422	9.82999999999993	1.42745222808571	9.27999999999997	6.74072018796323	9.43000000000006	-0.710796737052988	9.51999999999998	5.22798201097885	9.36000000000013	0.635718248076955	9.61999999999989	16.2316030409784	9.7800000000002	-0.518391965897536	9.30999999999995	2.90614638299758	9.46000000000004	1.1513781399799	9.9399999999996	5.58710757297831
9.3	22.3653670580006	9.30000000000001	268.628151907023	9.16	3.60248994400081	9.22999999999996	-59.2885108820838	9.14000000000004	-46.4292206479513	9.42000000000002	-65.6090280069748	9.36000000000001	1.17612484098117	9.42000000000007	97.8107104920127	9.5	-2.06657739897764	9.53000000000009	-0.815181650068553	9.46000000000004	-2.10992345705563	9.5	0.242519281073328	9.30999999999995	0.851073988997086	9.49000000000001	2.40728738697271	9.5	-2.18577997304692	9.94000000000005	1.45153151004251	9.38000000000011	7.00974257199505	9.53999999999996	-0.722120058981091	9.61999999999989	5.4681671920207	9.46000000000004	0.631786653002564	9.72000000000025	16.9702688799589	9.88000000000011	-0.478964341937171	9.42000000000007	3.15637529399737	9.55999999999995	1.15295622492795	10.04	5.8065925700248
9.4	19.5856201779634	9.40000000000001	289.220458511977	9.26999999999998	3.72584708293289	9.32999999999998	-62.6565085129869	9.24000000000001	-49.5007507819309	9.52999999999997	-69.1702368100096	9.45999999999992	1.17831548698177	9.53000000000009	105.857568255942	9.59999999999991	-2.07314836200112	9.6400000000001	-0.833408087032694	9.55999999999995	-2.11176843299654	9.61000000000013	0.264708068016262	9.40999999999985	0.844298920924302	9.58999999999992	2.43462843695852	9.61000000000013	-2.19867224495829	10.1099999999999	1.47657983700356	9.48000000000002	7.29025861301125	9.6400000000001	-0.733617669993691	9.72000000000025	5.70196373303133	9.56999999999971	0.620586363993425	9.82999999999993	17.7049164400387	9.98000000000002	-0.434713393929087	9.51999999999998	3.4202351340582	9.67000000000007	1.16226673003439	10.1499999999996	6.01426287596496
9.51	16.4492921909414	9.5	311.093777675978	9.37	3.83810441894639	9.44	-66.1330138270841	9.34000000000003	-52.7019835219562	9.63	-72.845595266017	9.55999999999995	1.19632619293952	9.63	114.162688571923	9.70999999999992	-2.07763083597001	9.74000000000001	-0.840431731035096	9.66000000000008	-2.11050156997317	9.71000000000004	0.27983113807295	9.50999999999999	0.834395315905567	9.69000000000005	2.46847826895191	9.71000000000004	-2.20947896002599	10.22	1.50320701607143	9.59000000000015	7.58396152400564	9.75	-0.740998445962759	9.82000000000016	5.92937163401075	9.67000000000007	0.601074703013182	9.92999999999984	18.428138817967	10.0900000000001	-0.384133045940871	9.61999999999989	3.69772590102002	9.76999999999998	1.18436702894087	10.27	6.21760112096581
9.61	12.9674399489659	9.61000000000001	334.248109399027	9.47	3.93926195101812	9.53999999999996	-69.7150143430463	9.45000000000005	-56.0329188689366	9.73000000000002	-76.5743406689126	9.66999999999996	1.23015696101447	9.73000000000002	122.658771151009	9.80999999999995	-2.08236661092087	9.84000000000003	-0.836252582075758	9.76999999999998	-2.11146684000596	9.82000000000016	0.304149004023202	9.61999999999989	0.824829846010289	9.78999999999996	2.50883688295289	9.81000000000017	-2.21694233493963	10.3199999999999	1.53080324002985	9.69000000000005	7.88349136701072	9.84999999999991	-0.728641909063299	9.92999999999984	6.1479780370064	9.76999999999998	0.577814824055167	10.0300000000002	19.1436533749538	10.1900000000001	-0.327223297972523	9.73000000000002	3.98504594704718	9.88000000000011	1.21419974698256	10.4099999999999	6.417277699029
9.71	9.1400634510137	9.71000000000001	358.437341987042	9.56999999999999	4.03458265202516	9.63999999999999	-73.3424947790127	9.55000000000001	-59.4945576719965	9.82999999999998	-80.4255618809293	9.76999999999998	1.27877525494569	9.84000000000003	131.684101108931	9.90999999999997	-2.08166805100518	9.95000000000005	-0.819618223999896	9.86999999999989	-2.12065762696056	9.92000000000007	0.330019385046398	9.72000000000003	0.820156743998268	9.8900000000001	2.57069121596487	9.91000000000008	-2.21889680301501	10.4200000000001	1.55932865209252	9.78999999999996	8.19682131998434	9.95000000000005	-0.697047255016514	10.0300000000002	6.35439661107284	9.88000000000011	0.553473309992114	10.1300000000001	19.8488284660243	10.3499999999999	-0.262132251009461	9.82999999999993	4.26792742803173	9.98000000000002	1.25373332502932	10.52	6.62109273196165
9.82	4.4748375889867	9.81	383.261990947062	9.67999999999998	4.1264622690278	9.73999999999995	-77.0082400600813	9.65000000000003	-63.0178846959097	9.94	-84.3273181989161	9.87	1.33236663293701	9.94000000000005	141.236803372976	10.02	-2.07940306199816	10.0500000000001	-0.797382765085786	9.98000000000002	-2.12651214098969	10.02	0.357442282052034	9.81999999999994	0.820376007936829	10	2.64296907096195	10.0200000000002	-2.2177776929766	10.53	1.5897438780712	9.8900000000001	8.51597820405914	10.0599999999999	-0.650791507041504	10.1300000000001	6.5593524579981	9.98000000000002	0.525383578064975	10.2400000000002	20.5536863079487	10.48	-0.198293700918839	9.92999999999984	4.54932221305171	10.1399999999999	1.30296776194427	10.6199999999999	6.82559508800296
9.91999999999999	-1.00749223202001	9.92	408.722056278975	9.78	4.21062473901657	9.83999999999998	-80.7122501850017	9.75	-66.5986072330043	10.04	-88.2796096229868	9.98000000000002	1.38856222702088	10.0500000000001	151.316877942918	10.17	-2.07557164696937	10.2	-0.766042201007622	10.0799999999999	-2.12903038402601	10.1200000000001	0.395347100038634	9.92000000000007	0.823785836928437	10.0999999999999	2.72567044896732	10.1200000000001	-2.21613226699446	10.6299999999999	1.61574173500867	9.99000000000001	8.83775805800724	10.21	-0.589874667980439	10.2400000000002	6.76246945704406	10.0799999999999	0.49828869907742	10.3600000000001	21.2503228100331	10.5799999999999	-0.149057055978119	10.04	4.82390012405176	10.2600000000002	1.35400218096038	10.7199999999998	7.0387980670148
10.02	-7.30692601200644	10.02	435.128402206033	9.88	4.29655582399846	9.94999999999999	-84.4350020059892	9.86000000000001	-70.1732394139754	10.21	-92.251608253946	10.0799999999999	1.43383857994195	10.2	161.850559442996	10.27	-2.07470753696271	10.3100000000001	-0.730465109995748	10.1900000000001	-2.12751095705244	10.24	0.430728655032908	10.03	0.822451811927749	10.24	2.83163380504448	10.2900000000002	-2.20981620600469	10.74	1.6373222230186	10.0900000000001	9.16198985896699	10.3299999999999	-0.52167269700476	10.3400000000001	6.97291597805361	10.2399999999998	0.471277823066885	10.46	21.9387379729596	10.6900000000001	-0.101072907000344	10.1500000000001	5.08852490497702	10.3600000000001	1.4096169700224	10.8199999999997	7.25704582703202
10.13	-14.0830801300353	10.17	462.726502217038	9.97999999999999	4.38425552397348	10.05	-88.2375329990737	9.96000000000004	-73.8514726859876	10.31	-96.3152591369862	10.18	1.46858523999072	10.3100000000001	172.653350696919	10.37	-2.0737978239822	10.4100000000001	-0.692722730036621	10.29	-2.11040810199847	10.3500000000001	0.471849392056356	10.1299999999999	0.818685643935169	10.3399999999999	2.95038964702599	10.3900000000001	-2.2038955539756	10.8399999999999	1.64961321604551	10.21	9.49533976904604	10.4300000000001	-0.450423093980135	10.4500000000003	7.18121458703536	10.3499999999999	0.444985786998586	10.5599999999999	22.6299706189366	10.79	-0.0541850799891108	10.2600000000002	5.35057659101312	10.46	1.46981212901665	10.9299999999998	7.48399420797341
10.23	-21.4210068280636	10.28	491.479316710979	10.08	4.47655959396798	10.22	-92.0961037350025	10.11	-77.6422600489468	10.41	-100.433094227924	10.28	1.49011605492433	10.4100000000001	183.725251704004	10.48	-2.07156697297251	10.51	-0.65152417698755	10.3899999999999	-2.08893308104052	10.46	0.518709310995291	10.23	0.812487332950695	10.45	3.07947105000039	10.49	-2.20179365999229	10.9400000000001	1.64748558006522	10.3100000000002	9.82679683897913	10.53	-0.376125861066612	10.5500000000002	7.39647584407521	10.4499999999998	0.415164005062252	10.6700000000001	23.3045496819386	10.8899999999999	-0.00858639896250679	10.3600000000001	5.60565524904177	10.5599999999999	1.51775526398978	11.0299999999997	7.71964321302221
10.33	-29.2305132300044	10.38	521.305648917973	10.19	4.57352166404235	10.33	-96.0323876070106	10.22	-81.5456015029667	10.52	-104.613977627992	10.38	1.49647739499414	10.51	195.066262464934	10.5799999999999	-2.06801498597997	10.62	-0.610964515090018	10.49	-2.06118825701651	10.5600000000002	0.576045374032219	10.3299999999999	0.798673958001928	10.55	3.21887801499088	10.6000000000001	-2.19092434394952	11.1099999999999	1.63513926008818	10.55	10.1626247460445	10.6300000000001	-0.311159068019151	10.6500000000001	7.62573979204717	10.5499999999997	0.37548381499164	10.77	23.9822333890061	11	0.0366137689979951	10.46	5.85376087701661	10.6599999999999	1.56410078602676	11.1299999999997	7.9571252409778
10.43	-37.5115993359714	10.48	551.648178763003	10.29	4.67127423496549	10.43	-99.979808186049	10.32	-85.5727985729118	10.62	-108.798493568997	10.49	1.48226928092754	10.61	206.537816455921	10.68	-2.05953172792306	10.73	-0.571043746049327	10.5999999999999	-2.01323785495333	10.6600000000001	0.639316176034299	10.4300000000001	0.777536072973817	10.6500000000001	3.36364047893767	10.7	-2.18352401304855	11.22	1.6125742550912	10.6500000000001	10.4876568780128	10.74	-0.256018360005328	10.75	7.8685921549777	10.6599999999999	0.330236348077051	10.8699999999999	24.6630217400252	11.0999999999999	0.0821559060568688	10.5599999999999	6.10036594298435	10.77	1.60532581901407	11.2599999999998	8.20259013596569
10.53	-46.8189284739537	10.59	582.510006719986	10.39	4.77245120794123	10.54	-103.945003662034	10.42	-89.6551542199404	10.73	-112.986658611021	10.5899999999999	1.44749171295189	10.71	218.533941097917	10.78	-2.0462536889454	10.83	-0.53399561909373	10.7	-1.96672194601888	10.77	0.708521719047894	10.54	0.751168459942164	10.75	3.50830498200594	10.8000000000002	-2.17888814904654	11.3199999999999	1.57918076001806	10.75	10.808173200985	10.8399999999999	-0.214994862972162	10.8600000000001	8.1250329329805	10.7599999999998	0.280464283036963	10.9700000000003	25.3235430750465	11.2000000000003	0.12653393207529	10.6599999999999	6.34301320405939	10.8699999999999	1.64056099197296	11.3899999999999	8.44988805397406
10.64	-57.1631284269642	10.69	613.891132789036	10.49	4.87791303896756	10.64	-107.867958755037	10.52	-93.7926684459853	10.83	-117.178472754972	10.6999999999999	1.38777102097265	10.8200000000001	231.054636392969	10.88	-2.0281808689333	10.9300000000001	-0.500570495091779	10.8	-1.92164053100896	10.8700000000001	0.77601972100183	10.6399999999999	0.724274916933609	10.8499999999999	3.65287152396832	10.9100000000001	-2.17827453104746	11.4300000000001	1.53763332400558	10.8600000000001	11.1112365569852	10.95	-0.188088576010159	10.96	8.39368854406075	10.8699999999999	0.226167621008244	11.0799999999999	25.9755101909604	11.3499999999999	0.169747850009117	10.77	6.58550431001004	10.9700000000003	1.67486367502079	11.5	8.69834860202445
10.74	-68.6125636609631	10.79	645.826442972975	10.6	4.98239675596324	10.74	-111.849118446003	10.62	-97.9591640759736	10.93	-121.340341343966	10.8	1.31395417997737	10.9200000000001	244.065868535927	10.99	-2.01807697999357	11.0300000000001	-0.472020790994065	10.9100000000001	-1.8795797140001	10.97	0.853181046977625	10.74	0.696855444971334	10.95	3.78652572703686	11.01	-2.18042537903784	11.53	1.49169772498681	10.96	11.4048201270407	11.05	-0.17361006007377	11.0599999999999	8.66722021703481	10.9699999999998	0.164251512046576	11.2000000000003	26.6098419349419	11.46	0.210156380035187	10.8699999999999	6.83027341904108	11.1300000000001	1.71199232102026	11.5999999999999	8.95440249598778
10.84	-80.713592952975	10.9	678.565655108969	10.7	5.0816262950093	10.85	-115.888482735045	10.73	-102.223656343995	11.04	-125.541353241942	10.9	1.22262095692349	11.02	257.332561577982	11.0899999999999	-2.01207411498672	11.1400000000001	-0.444842503043219	11.01	-1.85050164998302	11.0800000000002	0.929934552004852	10.8499999999999	0.675830831937674	11.05	3.91290562799895	11.1100000000001	-2.17984491803236	11.6400000000001	1.44198541408969	11.0600000000002	11.6889239110378	11.2	-0.170171824038334	11.23	8.94014791606423	11.0699999999997	0.0973825400478745	11.3099999999999	27.2165160910163	11.5599999999999	0.256159980040138	10.9700000000003	7.07436866400712	11.2400000000002	1.75636655592371	11.71	9.22150086603324
10.95	-93.6274296709598	11	712.108769197016	10.81	5.17966547795368	10.95	-119.936903487996	10.83	-106.543226321946	11.14	-129.734457570976	11	1.11956045600436	11.12	270.854715517999	11.2099999999999	-2.01017227198008	11.24	-0.42608407102307	11.1099999999999	-1.83001258994864	11.2	1.00628023699301	10.95	0.661201079992679	11.1600000000001	4.03201122696828	11.22	-2.18128215203706	11.74	1.39323149801385	11.1600000000001	11.9648685609945	11.3099999999999	-0.179161359028512	11.3400000000001	9.21832779999932	11.1799999999998	0.0292436610607183	11.4200000000001	27.8055548740213	11.6599999999999	0.307758651047152	11.1100000000001	7.3138482490549	11.3400000000001	1.8069101039373	11.8099999999999	9.49923659095475
11.1	-107.174921966021	11.1	745.899447525062	10.91	5.27231681996909	11.06	-124.01589414003	10.93	-110.917874010966	11.3	-133.939299891949	11.15	1.00477267596943	11.23	284.447089291916	11.3099999999999	-2.01237145199684	11.35	-0.411644694054303	11.25	-1.82040003699058	11.3000000000002	1.07328180104105	11.05	0.661230516016076	11.26	4.14384252394484	11.3200000000002	-2.17744081794535	11.8399999999999	1.34543597698666	11.29	12.233518879043	11.4100000000001	-0.200561945007394	11.4500000000003	9.49031124798694	11.3499999999999	-0.0444522669340586	11.52	28.3767644419868	11.7600000000002	0.360168523002358	11.23	7.54446839300726	11.4400000000001	1.86540010201952	11.9099999999999	9.78012704104003
11.23	-121.356069838043	11.26	780.582743763034	11.01	5.35958032298822	11.16	-128.062426927045	11.03	-115.369408215997	11.4	-138.095117499915	11.27	0.889827735932158	11.35	298.294923963908	11.41	-2.02095645192912	11.46	-0.401524372023232	11.3599999999999	-1.83128914602548	11.4000000000001	1.13394080506168	11.21	0.674979320933744	11.3700000000001	4.24278540594969	11.4200000000001	-2.16739918994335	11.9400000000001	1.30347097706363	11.4100000000001	12.4875149259651	11.52	-0.229824497068876	11.5500000000002	9.76557569401848	11.4499999999998	-0.119142088919943	11.6199999999999	28.9264274340439	11.8600000000001	0.417103410995878	11.3299999999999	7.77754507203099	11.5500000000002	1.93183655198936	12.02	10.059823223969
11.33	-136.699569574034	11.37	815.550643842016	11.16	5.44044691696399	11.26	-132.10024128	11.14	-119.82086155399	11.51	-142.239378437921	11.37	0.775115182932495	11.45	312.610406536919	11.52	-2.03558912596691	11.5600000000001	-0.391592649066297	11.46	-1.84918405102508	11.51	1.18825724803173	11.3099999999999	0.702447494973057	11.47	4.33455194695398	11.5200000000002	-2.15095833698342	12.04	1.27327876703021	11.51	12.7378676480703	11.6200000000001	-0.266949013962403	11.6500000000001	10.0421499510048	11.5499999999997	-0.190577218972976	11.73	29.4542566880409	11.9700000000003	0.478756141092163	11.4299999999998	8.00616224501027	11.6500000000001	2.01549087898911	12.1199999999999	10.3426741300154
11.43	-153.290473420043	11.47	850.245827686081	11.26	5.51303628503774	11.36	-136.062760768027	11.24	-124.27223402392	11.61	-146.336370406971	11.4699999999999	0.670449460017153	11.5500000000001	327.393537009925	11.62	-2.05626947195015	11.6700000000001	-0.381104562052315	11.5599999999999	-1.88007813596869	11.6100000000001	1.22904395402657	11.4200000000001	0.739919051966353	11.5799999999999	4.41914214593453	11.6600000000001	-2.14070443996661	12.1400000000001	1.25311800604777	11.6100000000001	12.9888822959856	11.72	-0.30735847201413	11.7600000000002	10.3046543350729	11.6599999999999	-0.248946293027075	11.8299999999999	29.9581340790382	12.0700000000002	0.544236078098947	11.54	8.24042892804755	11.75	2.10570867295701	12.2599999999998	10.6279242519349
11.53	-171.167465258009	11.57	885.544138704063	11.36	5.581215927009	11.46	-140.038453720081	11.35	-128.65139697999	11.71	-150.445509174915	11.5799999999999	0.596707630961646	11.6600000000001	342.903321824906	11.7199999999999	-2.07937300490357	11.7700000000001	-0.370060111094972	11.6600000000001	-1.92397139994682	11.71	1.26931999704993	11.52	0.792493906942582	11.6800000000001	4.49197858495154	11.7700000000002	-2.12405132003823	12.25	1.24394931901861	11.71	13.2397791239782	11.8299999999999	-0.33890686097493	11.8600000000001	10.5533979090069	11.7599999999998	-0.298540441008299	11.9299999999998	30.4401777329986	12.1700000000001	0.613543223039414	11.6399999999999	8.47788787802983	11.8499999999999	2.20248993196037	12.3999999999996	10.9040005579573
11.64	-190.10563760196	11.68	921.445576895053	11.46	5.64584629898945	11.57	-144.027320136047	11.45	-133.073224817963	11.8099999999999	-154.566794741982	11.68	0.540366239988543	11.76	358.625293641921	11.8199999999999	-2.10476323400144	11.88	-0.359209658086002	11.77	-1.97349404402303	11.8100000000002	1.31976285797464	11.6199999999999	0.858470257981026	11.78	4.55396394795571	11.8700000000001	-2.1017034949864	12.3499999999999	1.24577270401005	11.8200000000002	13.490558131025	11.9300000000001	-0.368953422025697	11.96	10.7880716100226	11.8699999999999	-0.339359664963013	12.0300000000002	30.9183101829831	12.2800000000002	0.669458175025284	11.75	8.7209963389796	11.96	2.29708913002469	12.5	11.1770528899342
11.74	-209.764606829026	11.78	957.70466877002	11.57	5.71154514000227	11.67	-147.968322540009	11.55	-137.474231667966	11.92	-158.628282062978	11.78	0.505798957988191	11.86	374.559452461995	11.92	-2.13244015890268	11.98	-0.346307625022746	11.8699999999999	-2.02672546504346	11.9100000000001	1.38037253600487	11.72	0.931049526002425	11.8900000000001	4.61793669103372	11.97	-2.06951664904409	12.45	1.25991121308289	11.9200000000001	13.7395171340131	12.03	-0.397498154029563	12.0599999999999	11.0100490200011	11.9699999999998	-0.37203880197012	12.2000000000003	31.3808186309643	12.4700000000003	0.715850926098938	11.8499999999999	8.96237427400592	12.0599999999999	2.39568425001835	12.6099999999997	11.4434254089701
11.85	-230.07600847302	11.89	994.526103192015	11.67	5.77831245095695	11.77	-151.865934266993	11.65	-141.811579469959	12.02	-162.645028597012	11.88	0.493005784960587	11.97	390.468847258944	12.03	-2.15626509293543	12.09	-0.333425250005348	11.97	-2.08366566505447	12.02	1.4498706619861	11.8199999999999	1.01913061700998	11.99	4.68296940493929	12.0700000000002	-2.02406743096617	12.5599999999999	1.27921127307218	12.03	13.9875858890264	12.1300000000001	-0.421154276068592	12.2200000000003	11.2204112959944	12.0699999999997	-0.394112051935736	12.3000000000002	31.8534450350398	12.5799999999999	0.755700054014596	11.96	9.2025393929589	12.1599999999999	2.48833885802924	12.71	11.7008593739456
11.95	-251.039842533032	11.99	1031.420587458	11.77	5.84609460304364	11.88	-155.675252282094	11.76	-146.146095347945	12.13	-166.566482677013	11.99	0.501713302924145	12.0700000000001	406.879723328984	12.18	-2.18068692493034	12.2	-0.32056253405699	12.0699999999999	-2.13992089402382	12.1200000000001	1.53587816600975	11.9300000000001	1.1068938349581	12.0999999999999	4.76303858795291	12.2	-1.97427496595992	12.6600000000001	1.30306143501002	12.1300000000001	14.2338346389579	12.25	-0.438625799006331	12.3400000000001	11.4246384740682	12.1700000000001	-0.40761694901903	12.4000000000001	32.316431167942	12.6799999999998	0.780605100089815	12.1300000000001	9.43847647204166	12.27	2.57063332696816	12.8099999999999	11.9417316769841
12.1	-273.098000414052	12.09	1068.38812156707	11.88	5.91160947897151	11.98	-159.445424718001	11.86	-150.459871104999	12.23	-170.439695179994	12.15	0.526547649997156	12.1900000000001	423.792080669955	12.29	-2.20125676491989	12.3200000000001	-0.301190928098549	12.1800000000001	-2.18922784097231	12.29	1.63839504705265	12.03	1.19433917996048	12.25	4.85227149295042	12.3000000000002	-1.91284299103245	12.77	1.33303059908485	12.27	14.4769427320171	12.3499999999999	-0.448525232059183	12.4400000000001	11.6196359820151	12.3399999999997	-0.416236449950702	12.5100000000002	32.7752261559908	12.7800000000002	0.790566063074039	12.25	9.67714252999485	12.3699999999999	2.63368757100579	12.9099999999999	12.1660423200183
12.2	-296.429633967023	12.19	1105.42870551899	11.98	5.98254892202021	12.15	-163.113423814025	11.96	-154.75290674101	12.33	-174.203903398961	12.25	0.567508825952245	12.2900000000001	441.067352760001	12.4	-2.21797461495044	12.4200000000001	-0.282395345038822	12.28	-2.21765073001734	12.3900000000001	1.76603953900667	12.1299999999999	1.28283854598976	12.3600000000001	4.95066812004552	12.4100000000001	-1.84671065096609	12.8699999999999	1.36911876609247	12.3900000000001	14.7095502289858	12.46	-0.446561450985428	12.54	11.8054038180162	12.4400000000001	-0.418522946006306	12.6100000000001	33.2245747159732	12.8899999999999	0.791107295071924	12.3499999999999	9.91430159604079	12.4700000000003	2.67750159093794	13.0099999999998	12.385801705932
12.3	-321.024115408022	12.31	1142.11599791702	12.08	6.05891293093919	12.25	-166.768493224026	12.11	-158.95718787192	12.43	-177.938244596021	12.3499999999999	0.601790187943152	12.4	458.976524427953	12.5	-2.231520739997	12.5300000000001	-0.264175783058818	12.3799999999999	-2.22518956002205	12.5	1.90113992903207	12.23	1.3741614340006	12.46	5.06956864194308	12.6100000000001	-1.77245459599362	12.97	1.41071612904398	12.49	14.9454285160573	12.5599999999999	-0.438122259993179	12.6399999999999	11.9892807550741	12.5499999999997	-0.419039594930837	12.71	33.6681942079622	12.9900000000002	0.784080694074873	12.46	10.1386376919663	12.5799999999999	2.69701801300926	13.1099999999997	12.6053588239756
12.41	-346.721337427994	12.41	1179.09505243404	12.24	6.13882119000664	12.36	-170.350617667054	12.22	-163.16823187401	12.54	-181.642718769012	12.4599999999999	0.640238711980601	12.5	477.036423841923	12.5999999999999	-2.24223328700646	12.63	-0.249882348043684	12.48	-2.20856053397256	12.6000000000001	2.03605393801354	12.3399999999999	1.46830784194663	12.5599999999999	5.20572791094764	12.72	-1.69837823602847	13.1099999999999	1.45362175805985	12.6200000000001	15.18457759596	12.6600000000001	-0.418131439005265	12.75	12.1639280220052	12.6500000000001	-0.417786395018993	12.8099999999999	34.1060846319579	13.0900000000001	0.767634362091485	12.5599999999999	10.3614667949614	12.6799999999998	2.69361982395822	13.25	12.8203646860356
12.51	-373.067658807031	12.52	1215.96692708897	12.35	6.2253672880388	12.46	-173.859797142995	12.32	-167.317023513988	12.64	-185.224533587984	12.5599999999999	0.673039956950561	12.6	495.247051002934	12.7099999999999	-2.25398016391409	12.73	-0.233572800084403	12.5799999999999	-2.16733867000585	12.7	2.1707815640184	12.4400000000001	1.56527777096471	12.6600000000001	5.34740414002499	12.8200000000002	-1.62360548301876	13.21	1.49248909599464	12.73	15.4154987860693	12.76	-0.391166013969269	12.8499999999999	12.3414312580508	12.75	-0.422950161009794	12.9200000000001	34.5415360859533	13.2000000000003	0.741768298098577	12.6599999999999	10.5756317550458	12.7800000000002	2.66396367294419	13.3799999999997	13.0277752799657
12.62	-400.024395657056	12.62	1252.96943626404	12.45	6.31427516100302	12.56	-177.315654080985	12.42	-171.403562790942	12.74	-188.724806198934	12.66	0.686670465938732	12.71	513.34939947094	12.8099999999999	-2.26954710501559	12.84	-0.211743135992037	12.6800000000001	-2.10152397096408	12.8000000000002	2.29980897904625	12.55	1.65405107190963	12.76	5.49827206202735	12.9200000000001	-1.54558907502178	13.3099999999999	1.53170407702419	12.8300000000002	15.6446872240394	12.8700000000001	-0.364585225042902	12.96	12.5214814020183	12.8600000000001	-0.434806904991092	13.02	34.9624082269884	13.3499999999999	0.703015574003985	12.7600000000002	10.7853763520325	12.8800000000001	2.61139290898882	13.4899999999998	13.2326066730002
12.72	-427.251164357017	12.73	1289.546242244	12.55	6.40554480901301	12.66	-180.676674153005	12.52	-175.431309535952	12.84	-192.102419454955	12.76	0.685980126945651	12.8100000000001	531.88597231599	12.91	-2.28464566691855	12.9400000000001	-0.184393357017143	12.78	-2.01078194004367	12.9100000000001	2.41214063407824	12.6499999999999	1.74596576596286	12.8700000000001	5.66070063894131	13.0300000000002	-1.4643290139702	13.4200000000001	1.57126670205798	12.9300000000001	15.8656477709656	12.97	-0.330421683997884	13.0599999999999	12.7043875149866	12.96	-0.453080614988721	13.1199999999999	35.3687010559725	13.4700000000003	0.668595588081189	12.8699999999999	10.9864568059947	12.98	2.55165574799321	13.5899999999997	13.4348588650255
12.82	-455.088348528989	12.83	1325.94281852005	12.66	6.49658742202064	12.76	-184.003894837019	12.62	-179.41754403796	12.95	-195.429318402944	12.87	0.670968939971317	12.9100000000001	550.67152847198	13.01	-2.30356429199219	13.0400000000001	-0.153799031068047	12.8799999999999	-1.90099327505777	13.01	2.50777652900069	12.75	1.84102185494339	12.97	5.81948245496733	13.1900000000001	-1.38953327405034	13.52	1.60688433004452	13.03	16.0850465880458	13.0699999999999	-0.292912891040942	13.2200000000003	12.8806721639876	13.0599999999999	-0.4771364519911	13.23	35.7607017349437	13.5700000000002	0.634638349993111	12.9700000000003	11.1862531520046	13.1500000000001	2.4785742059521	13.6899999999996	13.6381876980067
12.92	-484.100851854009	12.93	1361.52064824603	12.76	6.58451361402967	12.87	-187.252413096076	12.73	-183.3622662989	13.05	-198.654951375943	12.9699999999999	0.641247355929409	13.01	569.706067939933	13.18	-2.32989413893847	13.2	-0.117108566996649	12.99	-1.78336923795541	13.1100000000001	2.58426645007148	12.8499999999999	1.93032043000585	13.0799999999999	5.97464047496032	13.2900000000002	-1.31777850504022	13.6199999999999	1.6419447580347	13.1400000000001	16.3101985870071	13.22	-0.252058847991066	13.3299999999999	13.055879958074	13.1599999999999	-0.501727877008307	13.3600000000001	36.1240939420213	13.6700000000001	0.598652471012429	13.0900000000001	11.3859305810138	13.2600000000002	2.39832626698444	13.79	13.8283776309436
13.03	-514.203622090008	13.04	1397.06436645008	12.86	6.66937701498682	12.97	-190.467131965988	12.83	-187.204649194996	13.22	-201.857607376951	13.0699999999999	0.593155417959679	13.12	588.700296450952	13.29	-2.35918631790355	13.3100000000001	-0.0743219650303217	13.0899999999999	-1.65790982805447	13.21	2.65059097307585	12.96	2.01495215094383	13.1800000000001	6.12030195304669	13.3900000000001	-1.24906470898623	13.72	1.67818932402497	13.27	16.5420335230237	13.3299999999999	-0.21532980201755	13.4299999999998	13.2233851289811	13.2799999999997	-0.524817357018037	13.46	36.4786359050413	13.77	0.559747319016424	13.2400000000002	11.5885043150001	13.3600000000001	2.32156634297098	13.8999999999996	14.0130517729631
13.14	-545.340907092054	13.18	1432.01665305503	12.96	6.75467198198021	13.07	-193.593077702985	12.93	-191.028413015943	13.3199999999999	-204.977870636981	13.18	0.536000363013045	13.22	607.933890467962	13.39	-2.39588971794547	13.4100000000001	-0.0284233370848597	13.25	-1.54297640301593	13.3200000000002	2.69956292299867	13.0599999999999	2.09120103090754	13.3600000000001	6.26233963600953	13.5	-1.19527354399906	13.8299999999999	1.71466057804537	13.3800000000001	16.7733579629612	13.4400000000001	-0.177938984052162	13.5300000000002	13.3827734030092	13.3800000000001	-0.542113759934182	13.5700000000002	36.8188784970016	13.8699999999999	0.51792289207242	13.3400000000001	11.7909591319858	13.4700000000003	2.26578214392248	14	14.1922101220189
13.24	-576.947415750965	13.29	1466.37750806303	13.07	6.82954101398536	13.17	-196.63025030809	13.03	-194.761429112987	13.42	-208.015741157965	13.29	0.46978219097582	13.3200000000001	627.265740050007	13.5	-2.44014083000366	13.5200000000001	0.0222739909077063	13.3499999999999	-1.44480044195916	13.4200000000001	2.73118229802094	13.21	2.16586565090893	13.46	6.39985083898864	13.6000000000001	-1.15746664903327	13.9300000000001	1.75342326303962	13.48	17.0071811089656	13.54	-0.144177520041922	13.6399999999999	13.5365590010679	13.4899999999998	-0.550501539009929	13.6700000000001	37.1505552139979	13.98	0.472438711085488	13.4400000000001	11.9950737620229	13.5700000000002	2.22678567297407	14.0999999999999	14.3551750639972
13.34	-609.033775847024	13.39	1500.36204718003	13.18	6.89484456700029	13.27	-199.592863586986	13.14	-198.446535546964	13.52	-210.988338589914	13.39	0.405347878995599	13.4200000000001	646.424860368938	13.5999999999999	-2.50067725198733	13.62	0.0770196569419568	13.45	-1.36338194397467	13.52	2.75823116203355	13.3099999999999	2.22900603694143	13.5599999999999	6.52566794803988	13.71	-1.13564402499833	14.03	1.79302244407609	13.5800000000002	17.2420554870314	13.6400000000001	-0.108969189000163	13.7400000000002	13.6774031500408	13.5899999999997	-0.55040895995262	13.77	37.4736660569397	14.0799999999999	0.424038033088436	13.5500000000002	12.2003304969667	13.6700000000001	2.20963430001575	14.25	14.5118284440287
13.44	-641.146346158962	13.49	1533.53644242497	13.28	6.95058264000181	13.38	-202.500503123019	13.25	-202.013391266973	13.63	-213.860168727933	13.49	0.331850449924787	13.5300000000001	665.944488325977	13.6999999999999	-2.57008476296505	13.72	0.135813660904205	13.5599999999999	-1.30428931504412	13.6200000000001	2.78462321102779	13.4200000000001	2.28062218798186	13.6700000000001	6.63886355300747	13.8100000000002	-1.1285478899481	14.21	1.83345812001789	13.6900000000001	17.4859542789818	13.74	-0.0748319640706541	13.8400000000001	13.8126446230444	13.6999999999998	-0.541407757964407	13.8800000000001	37.7764982280269	14.1799999999998	0.374572754026303	13.6500000000001	12.4072470449619	13.77	2.21610903395231	14.3799999999997	14.6522884159594
13.54	-674.242827868966	13.6	1566.29963577598	13.38	6.99532971998451	13.48	-205.35316891403	13.35	-205.531011504945	13.73	-216.700320433915	13.5899999999999	0.254982736009879	13.63	685.587672893917	13.8	-2.64449545591106	13.8200000000001	0.192519431948313	13.6600000000001	-1.26458772103888	13.73	2.81035844705002	13.52	2.32071410493973	13.77	6.75588837100349	13.9100000000001	-1.1282146240319	14.3099999999999	1.87088954305636	13.8	17.7388774829979	13.8399999999999	-0.0417658450260205	13.9400000000001	13.9409228820568	13.7999999999997	-0.520831350968365	13.98	38.0578797550015	14.3499999999999	0.323832257095091	13.7600000000002	12.6170731820139	13.8800000000001	2.24955322300957	14.4899999999998	14.7795989900033
13.65	-708.323220977036	13.7	1598.09528952098	13.49	7.03357411202887	13.59	-208.109346634046	13.46	-208.999396260992	13.84	-219.473229170944	13.6999999999999	0.178164968929195	13.73	705.354414074009	13.91	-2.72390932991584	13.9200000000001	0.247177403934984	13.76	-1.23988341294989	13.8300000000002	2.83511880002152	13.6199999999999	2.35891800991794	13.8800000000001	6.87671943603618	14.0200000000002	-1.13719148600921	14.4200000000001	1.89935870707814	13.9000000000001	17.9951355860339	13.95	-0.0111583229909229	14.0500000000002	14.0657467770779	13.9000000000001	-0.490251548967535	14.0799999999999	38.3276390109586	14.4500000000003	0.270499599082541	13.8600000000001	12.8255651270592	13.98	2.30220389096303	14.5899999999997	14.8973346390449
13.75	-743.208373634047	13.8	1629.56791510999	13.59	7.06531581499803	13.69	-210.822618138081	13.56	-212.372339956914	13.9399999999999	-222.220012085927	13.8	0.122030386023653	13.84	724.961215236931	14.01	-2.81179277794763	14.0300000000001	0.299787574931543	13.8699999999999	-1.23017639100453	13.9400000000001	2.86142235404441	13.72	2.39215903400236	13.98	6.99898778395891	14.1200000000001	-1.14818221300084	14.52	1.91886560901366	14	18.2612237259718	14.05	0.0166940400276872	14.1500000000001	14.1890874930368	14.0099999999998	-0.449944363936083	14.21	38.5904263359862	14.5500000000002	0.219358652088886	13.9700000000003	13.0369666600245	14.1399999999999	2.36287034999805	14.6899999999996	15.0054953629706
13.86	-779.51203437101	13.9	1660.71751254105	13.7	7.08766544596529	13.79	-213.429955663059	13.66	-215.707181230982	14.04	-224.879906471983	13.9	0.0746193179566035	13.9400000000001	744.872804739998	14.17	-2.9038573559319	14.13	0.350711358919398	13.97	-1.22763584602126	14.04	2.89788734198737	13.8299999999999	2.42180907093825	14.0899999999999	7.12503941099385	14.22	-1.15884756701234	14.6199999999999	1.93451602501682	14.1000000000001	18.5297819640482	14.21	0.0457171579455462	14.3600000000001	14.3184512770631	14.1100000000001	-0.395346640971184	14.3200000000002	38.8459545699789	14.6599999999999	0.170409416000439	14.1100000000001	13.2512777820466	14.27	2.43016961599096	14.79	15.104081163031
13.96	-816.055550977012	14.01	1690.89902814505	13.8	7.10090951895381	13.89	-215.931359211027	13.76	-218.935905699936	14.21	-227.476615798992	14	0.0363213159744191	14.0400000000001	764.809695289955	14.29	-2.99489822896248	14.24	0.399168402964278	14.0699999999999	-1.22333512194928	14.2	2.94451376407778	13.9300000000001	2.44786811992981	14.25	7.25811946404065	14.3300000000002	-1.16938647897769	14.73	1.94210902600389	14.21	18.7960911349592	14.3099999999999	0.075911033036391	14.46	14.4492646739991	14.2599999999998	-0.328222219991403	14.4200000000001	39.0945108739515	14.7600000000002	0.122954081007265	14.23	13.4661263440421	14.3699999999999	2.50548467295175	14.8899999999999	15.2040334619414
14.1	-852.923975694011	14.17	1720.284867072	13.9	7.10316771994712	13.99	-218.348720678023	13.86	-222.058513361958	14.3099999999999	-229.95869926001	14.15	0.0144899859151337	14.1900000000001	784.771886886915	14.39	-3.08212966297106	14.34	0.441808600953664	14.1800000000001	-1.21727422094864	14.3000000000002	3.00060315407791	14.03	2.4795283579806	14.3600000000001	7.39455321104288	14.4400000000001	-1.17979894696418	14.8299999999999	1.93990327102256	14.3200000000002	19.0566257380169	14.4100000000001	0.11206243198103	14.5599999999999	14.5861822610414	14.3800000000001	-0.254091333999895	14.52	39.3360952469948	14.8600000000001	0.0773061780137141	14.3299999999999	13.6714033289991	14.4700000000003	2.57816110899967	15	15.2999290710341
14.2	-889.552017412029	14.27	1749.11382606604	14.01	7.09444004894522	14.13	-220.715121912008	13.97	-225.094856800979	14.41	-232.385572623912	14.25	0.00237415895298909	14.3100000000001	804.725915916947	14.5	-3.16833738997957	14.45	0.478631954933917	14.3499999999999	-1.20174884500557	14.4100000000001	3.06751079301648	14.1299999999999	2.51912184296543	14.46	7.53801538496646	14.5400000000002	-1.17820331104213	14.9300000000001	1.92789876007282	14.4200000000001	19.3106060260106	14.52	0.148603807019754	14.6599999999999	14.7292040400089	14.48	-0.177245113945901	14.6199999999999	39.5728258159807	14.96	0.0334657080429679	14.4299999999998	13.8671087380544	14.5799999999999	2.63967206501547	15.0999999999999	15.3971911789768
14.31	-926.919247932005	14.37	1777.38590512399	14.16	7.08756784297293	14.24	-223.030562911049	14.11	-228.074318915901	14.52	-234.757235890925	14.36	-0.0135496230768695	14.4100000000001	824.692452405998	14.5999999999999	-3.25338492200444	14.5500000000001	0.512431117954293	14.45	-1.18102582098345	14.51	3.14523667998401	14.24	2.55984999591874	14.5699999999999	7.68846147400382	14.6500000000001	-1.15995328997087	15.03	1.91396573200109	14.52	19.5629959770258	14.6200000000001	0.178175919018031	14.7600000000002	14.8755067269803	14.5799999999999	-0.0976835609662885	14.73	39.8116743309629	15.0599999999999	-0.00856732992815523	14.54	14.053637955044	14.6799999999998	2.69420554093358	15.2599999999998	15.5028079400381
14.41	-964.685283631979	14.48	1804.66727626606	14.26	7.07621245203427	14.34	-225.254613976063	14.21	-230.954061646003	14.62	-237.046487373959	14.4599999999999	-0.033281358014392	14.51	844.671496350998	14.6999999999999	-3.32852466397071	14.6500000000001	0.542461235909286	14.55	-1.15477065196501	14.6100000000001	3.23005223106065	14.3399999999999	2.60851139501028	14.6700000000001	7.84496406902235	14.75	-1.12504888204512	15.1500000000001	1.90016892906897	14.6200000000001	19.8019229590045	14.72	0.200778766952681	14.8699999999999	15.0261714800308	14.6799999999998	-0.020245186988177	14.8299999999999	40.0666699520116	15.1700000000001	-0.0443289009126602	14.6500000000001	14.2315086879989	14.7800000000002	2.74176153698136	15.3799999999997	15.6068975079506
14.51	-1002.85012451195	14.58	1831.45810213102	14.37	7.06037387794822	14.44	-227.43270624801	14.31	-233.776923050982	14.73	-239.288821280979	14.5599999999999	-0.0605146969974157	14.61	864.690089951978	14.8	-3.40117083601399	14.75	0.568722308912584	14.6499999999999	-1.12298333795025	14.71	3.31810901604968	14.4400000000001	2.66385668692237	14.78	8.0084505780178	14.8500000000001	-1.07349008794699	15.25	1.88312055809092	14.72	20.0273869750163	14.8299999999999	0.216537584037724	14.9700000000003	15.1801171410852	14.79	0.0546417420537182	14.9400000000001	40.3354963179936	15.27	-0.0770082009466933	14.75	14.4002032290018	14.8800000000001	2.77438106297723	15.4899999999998	15.719341730005
14.61	-1041.53075386705	14.69	1857.11986587205	14.47	7.04026435994365	14.54	-229.519936691986	14.42	-236.560598344909	14.83	-241.43368594298	14.66	-0.0972488210209121	14.72	884.69588996395	14.9	-3.47132343893009	14.85	0.594758772990645	14.75	-1.07237324903053	14.8100000000002	3.40695682200476	14.54	2.71698696496969	14.8800000000001	8.17423503997361	14.95	-1.01411661796647	15.3599999999999	1.87296537501425	14.8300000000002	20.2384582660216	14.9300000000001	0.222768890012048	15.0700000000002	15.3393148970054	14.8899999999999	0.124939693023407	15.04	40.6181534290226	15.3800000000001	-0.10639461095252	14.8600000000001	14.5555199360388	14.9900000000002	2.77876440702585	15.5899999999997	15.8325174959373
14.71	-1080.106128441	14.79	1881.65256748903	14.57	7.01821418601867	14.64	-231.516305306059	14.52	-239.244260404007	14.93	-243.475528752924	14.77	-0.146903964036937	14.8200000000001	904.688896386006	15	-3.53453358491151	14.96	0.612915769011124	14.8499999999999	-1.01799119295265	14.9200000000001	3.49659564699323	14.6499999999999	2.76790222699219	14.98	8.33644470503714	15.0500000000002	-0.946571355029846	15.46	1.86935737906424	14.9300000000001	20.4343312100264	15.03	0.220860176000315	15.23	15.4982779549755	15	0.189380942060779	15.2000000000003	40.914835126955	15.48	-0.127704260989958	14.96	14.6962380590594	15.1399999999999	2.77263090799806	15.6999999999998	15.9477852289456
14.82	-1118.75540008396	14.89	1905.18674552106	14.68	6.99771771496671	14.74	-233.435960456063	14.62	-241.827909227936	15.03	-245.432724263992	14.87	-0.221439792085221	14.9200000000001	924.899285299944	15.18	-3.59029994297089	15.0600000000001	0.620209183921361	14.95	-0.959837170967148	15.02	3.57577199804382	14.75	2.81108773594951	15.0899999999999	8.5031746000368	15.2	-0.878507678976348	15.5699999999999	1.87229656899035	15.03	20.621417255029	15.1300000000001	0.210499856962088	15.3400000000001	15.657006313063	15.0999999999999	0.251081036026335	15.3200000000002	41.2154419459512	15.5900000000001	-0.14572102099919	15.1100000000001	14.8265935720246	15.27	2.75598056703075	15.7999999999997	16.0606171549489
14.92	-1156.86482026501	15	1927.50368769202	14.78	6.97877494599197	14.85	-235.315714010994	14.72	-244.327914747942	15.14	-247.347660627952	14.9699999999999	-0.31006614801754	15.0300000000001	945.047569410917	15.28	-3.63994589395134	15.2	0.617057959971135	15.0599999999999	-0.900195787949087	15.1200000000001	3.64492112100834	14.8499999999999	2.84412498399433	15.25	8.66632969803049	15.3100000000002	-0.810124520967292	15.6700000000001	1.87093663498672	15.1300000000001	20.8006648909986	15.24	0.186264887020116	15.4500000000003	15.8154999730868	15.2599999999998	0.305476818994066	15.4200000000001	41.5181131869531	15.6900000000001	-0.158750927994333	15.23	14.9465864759577	15.3699999999999	2.73302130597131	15.8999999999996	16.1710132739472
15.02	-1195.38516659304	15.1	1949.24844767502	14.88	6.96520201995554	14.95	-237.155565971079	14.83	-246.784788358923	15.24	-249.196634376972	15.0699999999999	-0.401936055027363	15.2	965.142251188013	15.38	-3.68380958298076	15.3200000000001	0.606054230956943	15.1600000000001	-0.840082323975366	15.23	3.70404301497729	14.96	2.86701396998978	15.3499999999999	8.8121312489875	15.4100000000001	-0.75363646601545	15.77	1.86947850500019	15.28	20.9685486149738	15.3399999999999	0.153231486933691	15.5500000000002	15.9696707630701	15.3699999999999	0.347048058984001	15.52	41.8240208219913	15.8000000000002	-0.168645881899465	15.3299999999999	15.057423727967	15.48	2.70237014092345	16	16.2833586730358
15.12	-1233.862797847	15.27	1970.10250213498	14.98	6.95766597993952	15.05	-238.933624438005	14.93	-249.198530059971	15.35	-251.010764741977	15.18	-0.497049514024184	15.3200000000001	985.183330627933	15.49	-3.7246767429906	15.4200000000001	0.587955966921072	15.26	-0.785065184004452	15.3400000000001	3.7473057840316	15.0599999999999	2.87837076598407	15.45	8.94425398803378	15.51	-0.705620164012544	15.8699999999999	1.86792218005394	15.3900000000001	21.1323224899616	15.45	0.111399654997513	15.6500000000001	16.1181581460141	15.48	0.39005580003959	15.6300000000001	42.1319928790354	15.9000000000001	-0.178295707996767	15.4299999999998	15.1692975340438	15.5799999999999	2.66402707302404	16.0999999999999	16.4030765409962
15.23	-1272.29771402597	15.37	1990.43014460108	15.09	6.95616682696709	15.15	-240.67400744309	15.03	-251.526394101006	15.45	-252.790051721945	15.28	-0.604682530024547	15.4200000000001	1005.20809151294	15.5899999999999	-3.76156874199296	15.5300000000001	0.562763166954028	15.3599999999999	-0.735144368036345	15.45	3.78598385805162	15.21	2.8764835739139	15.5599999999999	9.05902318095286	15.6200000000001	-0.663528356994902	15.98	1.87161421706605	15.49	21.2919865169852	15.55	0.0621583179736263	15.75	16.2609621220327	15.5799999999999	0.434500045003006	15.73	42.439911233032	16	-0.1842334779667	15.5300000000002	15.2822078930512	15.6799999999998	2.63686499795313	16.25	16.5243365660217
15.33	-1310.27563443899	15.47	2009.67503735899	15.25	6.95522636499391	15.26	-242.335200661046	15.13	-253.828141656982	15.55	-254.493378170991	15.39	-0.702638080042561	15.5300000000001	1025.19204365001	15.6899999999999	-3.79448557896467	15.63	0.528555394907926	15.46	-0.699303549026808	15.5500000000002	3.81975917105137	15.3099999999999	2.8709886149727	15.6600000000001	9.15738602293459	15.72	-0.6334431139976	16.1099999999999	1.86971479104159	15.6000000000001	21.4410455560028	15.6600000000001	0.012258569995538	15.8600000000001	16.3958039920544	15.6799999999998	0.480656803006241	15.8400000000001	42.7405197630151	16.1100000000001	-0.18645919192295	15.6399999999999	15.3939728850219	15.7800000000002	2.60969322800975	16.3799999999997	16.6463004389925
15.43	-1348.70184638999	15.57	2027.83718040905	15.35	6.96148935696783	15.36	-243.917204090053	15.24	-256.057567149924	15.66	-256.112451568924	15.49	-0.790916162031863	15.63	1045.13518704198	15.79	-3.83391576190206	15.73	0.486827865984196	15.5699999999999	-0.672331020041383	15.6600000000001	3.84863172200767	15.4200000000001	2.8618858889331	15.76	9.23699652094001	15.8300000000002	-0.613224127050671	16.22	1.86312874507166	15.7	21.5946529269786	15.76	-0.038299589050439	15.96	16.5216025950485	15.79	0.541076929039264	15.9400000000001	43.0197893090281	16.21	-0.192032037944045	15.7400000000002	15.5057576979516	15.8800000000001	2.58251176398971	16.48	16.7623757259889
15.53	-1387.01144619699	15.68	2044.99635727598	15.45	6.97206641700632	15.46	-245.415016290053	15.34	-258.214670579946	15.76	-257.675009252921	15.5999999999999	-0.855555911016381	15.73	1064.96656962292	15.9	-3.8749925989805	15.84	0.4383609349361	15.6700000000001	-0.654226780966383	15.76	3.8867088870802	15.52	2.84261650199369	15.8700000000001	9.29783170704468	15.9300000000001	-0.599448046045836	16.3199999999999	1.8552438750703	15.8	21.7445639640346	15.8600000000001	-0.0824464740389885	16.0599999999999	16.6394390910227	15.8899999999999	0.608476348020304	16.04	43.2889156979854	16.3400000000001	-0.199646846908763	15.8400000000001	15.6163971439582	15.9900000000002	2.55805187498481	16.5799999999999	16.8791548600211
15.64	-1424.58339060704	15.78	2061.64496662507	15.55	6.98695754601886	15.56	-246.885142983047	15.44	-260.304649898899	15.86	-259.203865551967	15.6999999999999	-0.900250976087591	15.84	1084.97548566197	16	-3.9177160899726	15.9400000000001	0.383154600967828	15.77	-0.655647893950118	15.8600000000001	3.92991051796798	15.6199999999999	2.82988761000524	15.97	9.33989158102122	16.0300000000002	-0.592114872006277	16.4300000000001	1.84510273004435	15.9100000000001	21.8917084220038	15.96	-0.117498604026878	16.2200000000003	16.7426877130765	15.9899999999998	0.68489259206217	16.2000000000003	43.5478989289777	16.46	-0.210194252986184	15.9500000000003	15.7258912220186	16.1399999999999	2.54961327402725	16.6899999999996	16.9970468989504
15.74	-1462.31175942398	15.88	2077.78300845405	15.66	6.99625707102314	15.67	-248.315981482051	15.54	-262.365439064979	15.97	-260.699020466973	15.8	-0.917647750043216	15.9400000000001	1105.16193515991	16.0999999999999	-3.96653512393641	16.0400000000001	0.324021849905876	15.8799999999999	-0.663776491023782	15.96	3.97823661603525	15.72	2.82369921194459	16.0799999999999	9.37352760797694	16.2	-0.595465284050078	16.53	1.83261280301394	16.01	22.0360863010001	16.0699999999999	-0.138669210059561	16.3299999999999	16.8318982540541	16.0899999999997	0.773441209048542	16.3499999999999	43.7970233730312	16.5599999999999	-0.223674254925754	16.1100000000001	15.8354606829789	16.27	2.54389624899432	16.79	17.1115240699464
15.84	-1499.63126153796	15.99	2093.21463684307	15.76	7.00383377795788	15.77	-249.677187755992	15.64	-264.397038077959	16.0699999999999	-262.148894804909	15.9	-0.907746232996942	16.0400000000001	1125.01606557191	16.2099999999999	-4.01910973300801	16.2	0.265244230945427	15.98	-0.670908275992588	16.0700000000002	4.04234787299629	15.8199999999999	2.82300469496022	16.1800000000001	9.3906447630161	16.3000000000002	-0.609846681982162	16.6299999999999	1.8177740939791	16.1100000000001	22.1727391440254	16.2	-0.145958292023352	16.4299999999998	16.9045564920225	16.2399999999998	0.869040037059676	16.52	44.0414537860079	16.6599999999999	-0.237491699976999	16.23	15.9417065699472	16.3699999999999	2.53671279801893	16.8899999999999	17.2271141459532
15.95	-1536.54189694805	16.09	2108.158564066	15.86	7.00968766693677	15.87	-250.994977695996	15.74	-266.371943944932	16.21	-263.571863121001	16	-0.8693769140109	16.2	1144.80012896797	16.3099999999999	-4.07411653895906	16.3000000000001	0.206821744995978	16.0799999999999	-0.677043249993403	16.1900000000001	4.11319081206329	15.9300000000001	2.82788043693927	16.3	9.39933807194393	16.4100000000001	-0.635259066939398	16.74	1.80516724208246	16.27	22.3130423779594	16.3299999999999	-0.131072972067159	16.54	16.960662428005	16.3600000000001	0.971689077005067	16.6500000000001	44.2830508669658	16.7600000000002	-0.255935703989962	16.3299999999999	16.0446288840603	16.4700000000003	2.52701899103158	16.9899999999998	17.3438171259477
16.09	-1573.21069653597	16.2	2122.18096214099	15.96	7.01260546497906	15.97	-252.228921602068	15.85	-268.275837174997	16.3199999999999	-264.93243120899	16.16	-0.807693939009368	16.3000000000001	1164.52285810601	16.42	-4.12414131994865	16.4000000000001	0.146162257010474	16.1900000000001	-0.681515097994634	16.3000000000002	4.18703684806587	16.03	2.8383264399281	16.51	9.41392265497143	16.51	-0.657295911992151	16.8399999999999	1.78560494100566	16.3900000000001	22.4569960030294	16.4300000000001	-0.10164771606469	16.6399999999999	17.0108640950275	16.46	1.08181659300044	16.7600000000002	44.5221173209802	16.8600000000001	-0.277154369996424	16.4299999999998	16.1489469750222	16.5700000000002	2.51303382094648	17.0999999999999	17.4430170869755
16.2	-1609.58724156501	16.31	2135.281831067	16.07	7.00991077894741	16.14	-253.379019474096	15.95	-270.108717768949	16.42	-266.228735916002	16.27	-0.728390138988289	16.4	1184.18425298398	16.52	-4.16918407699995	16.5	0.0836290749930413	16.3399999999999	-0.676121843980582	16.4100000000001	4.26388598100402	16.1399999999999	2.85434270199403	16.6200000000001	9.42966661602895	16.6100000000001	-0.681373579027422	16.9400000000001	1.76827449706707	16.49	22.6016770819797	16.53	-0.0576825250391266	16.7400000000002	17.0565220290655	16.5599999999999	1.18883395202829	16.8600000000001	44.7598251209911	16.9700000000003	-0.297680766948361	16.54	16.2503760119534	16.6799999999998	2.4947572869678	17.2599999999998	17.5278813809427
16.3	-1645.67153203302	16.41	2147.503574388	16.17	7.00181584898019	16.25	-254.455112707092	16.11	-271.870585724969	16.52	-267.455224631931	16.37	-0.626814252996155	16.51	1203.68809411093	16.62	-4.20661565897262	16.61	0.0227666339469579	16.4400000000001	-0.660863487951247	16.51	4.34049569298622	16.24	2.88558630393254	16.72	9.44659291997141	16.71	-0.710039326008882	17.1099999999999	1.74782935107487	16.6000000000001	22.7462799920204	16.6300000000001	-0.000178435016096046	16.8499999999999	17.0976362310284	16.6599999999999	1.29458897606582	16.9700000000003	45.0006307629565	17.0700000000002	-0.320981824984301	16.6399999999999	16.348915997014	16.7800000000002	2.45704425799431	17.4099999999999	17.5956497779453
16.4	-1681.46356794205	16.52	2159.31435608002	16.27	6.98832067496369	16.35	-255.486648099009	16.23	-273.555558677913	16.62	-268.653014504935	16.4699999999999	-0.511639851993095	16.62	1223.31787811595	16.7199999999999	-4.23725811697295	16.71	-0.0364187860668608	16.54	-0.630193826964387	16.6100000000001	4.41498403597507	16.3399999999999	2.91585966999719	16.8199999999999	9.47238838193698	16.8100000000002	-0.741152844966564	17.21	1.72517434907604	16.7	22.8972998710333	16.73	0.0714727029844653	16.9500000000003	17.1387656509978	16.77	1.39880565200201	17.0900000000001	45.2402715919789	17.1700000000001	-0.342411088922745	16.7400000000002	16.4488107079706	16.8800000000001	2.41108542195434	17.5099999999998	17.6514385129849
16.5	-1716.60299384803	16.62	2170.71417614204	16.38	6.96565582200037	16.46	-256.473625651097	16.34	-275.198709146935	16.73	-269.825420858979	16.5799999999999	-0.394826600086162	16.72	1243.07360499893	16.8199999999999	-4.25195631692077	16.8100000000001	-0.0935082430260081	16.6499999999999	-0.594266085954587	16.71	4.48735100997055	16.4400000000001	2.94516280200696	16.9200000000001	9.50496621396724	16.9200000000001	-0.768507441989641	17.3199999999999	1.70135361202028	16.8	23.0464920530267	16.8399999999999	0.156959301989446	17.0500000000002	17.1780202230138	16.8699999999999	1.48810075006622	17.2000000000003	45.4787476089678	17.2800000000002	-0.361968556944703	16.8400000000001	16.5483257879941	16.9900000000002	2.35688077896157	17.6099999999997	17.7018400199813
16.61	-1751.04096490099	16.73	2181.57250771708	16.48	6.93931354396682	16.56	-257.42466985605	16.44	-276.800037132944	16.84	-270.944706357	16.68	-0.286641714069447	16.8200000000001	1262.45744526091	16.93	-4.25456935295188	16.9100000000001	-0.149282092024805	16.75	-0.555364870024277	16.8100000000002	4.55271047007955	16.55	2.98130394799045	17.03	9.544326415039	17.0200000000002	-0.792302049035243	17.4200000000001	1.67216621002808	16.9000000000001	23.2001857940531	16.9400000000001	0.246528197976659	17.2200000000003	17.2192612010349	16.9699999999998	1.5697583430665	17.3600000000001	45.7188921459419	17.3899999999999	-0.378347305968418	16.9400000000001	16.648626424967	17.1399999999999	2.29926002600678	17.7199999999998	17.7402618650149
16.76	-1784.77748110106	16.83	2192.03546898598	16.58	6.90929383995353	16.66	-258.328178030069	16.54	-278.336649468997	16.9399999999999	-272.014904868911	16.78	-0.186482758067541	16.9300000000001	1281.71561175395	17.03	-4.24509722392941	17.0200000000001	-0.203740331016888	16.8599999999999	-0.513490179059772	16.9100000000001	4.61759277902729	16.6499999999999	3.014121711999	17.1300000000001	9.58599027001128	17.1200000000001	-0.812536663033825	17.52	1.63761214605529	17.01	23.3548555929701	17.05	0.339398611004071	17.3200000000002	17.2671431620302	17.0699999999997	1.63825819799968	17.5700000000002	45.9634234670148	17.4900000000002	-0.39007959992432	17.04	16.7396036049468	17.2600000000002	2.23388430492832	17.8199999999997	17.7739180990102
16.86	-1817.95378658899	16.94	2201.78453661606	16.69	6.88295985298737	16.76	-259.173860960004	16.64	-279.844555052932	17.05	-273.036016393007	16.88	-0.102305776977119	17.0300000000001	1300.60189162691	17.18	-4.22632566494485	17.12	-0.24772822007435	16.96	-0.46736534898173	17.02	4.67616603907572	16.75	3.04223216892296	17.26	9.63268531404538	17.2800000000002	-0.821385963945431	17.6299999999999	1.60867635599971	17.1100000000001	23.5105014489818	17.21	0.431564550012808	17.4299999999998	17.3178338289972	17.1799999999998	1.69360031600263	17.7400000000002	46.2193133230357	17.5999999999999	-0.397165436993419	17.1599999999999	16.819195466951	17.3600000000001	2.16509247593422	17.9199999999996	17.8090702210056
16.96	-1850.72089178402	17.04	2210.79684425399	16.79	6.85142805400574	16.86	-259.965846786031	16.75	-281.28100813592	17.21	-274.009538086943	16.99	-0.0341107700023713	17.2	1319.39596134293	17.29	-4.20058464794693	17.24	-0.282543197045015	17.0599999999999	-0.428132145998461	17.1200000000001	4.72682303598049	16.8499999999999	3.06563531694337	17.3800000000001	9.6853587459691	17.3900000000001	-0.822087193000698	17.73	1.57542386000387	17.27	23.6587617170017	17.3199999999999	0.52263341399339	17.5300000000002	17.3738474220499	17.2799999999997	1.73248453006636	17.8699999999999	46.4795899630417	17.7000000000003	-0.40219997197255	17.29	16.8886268539836	17.46	2.10124907698628	18.0299999999997	17.8448799199487
17.1	-1883.07879668605	17.17	2219.13872655705	16.89	6.80922024503161	16.97	-260.709136950027	16.85	-282.646008715915	17.3099999999999	-274.927177430982	17.0899999999999	0.0154753309971056	17.3100000000001	1338.00280622893	17.39	-4.1692075459423	17.34	-0.309680477016627	17.1700000000001	-0.395790569996279	17.29	4.76198675607975	16.96	3.08405203691109	17.48	9.74401056498664	17.49	-0.814640349972251	17.8399999999999	1.53991940203468	17.3700000000001	23.8015810720071	17.4200000000001	0.61004695498923	17.6300000000001	17.4351839419842	17.3800000000001	1.76017762100855	18	46.7442533870326	17.8099999999999	-0.399621160909192	17.3899999999999	16.9478977639983	17.5700000000002	2.04057310202188	18.1299999999997	17.8813471969761
17.21	-1914.52344133597	17.27	2227.17767684901	16.99	6.75633642697449	17.07	-261.439159709994	16.95	-283.999074490907	17.42	-275.82442863195	17.25	0.0407596940021904	17.4100000000001	1356.68467835399	17.5	-4.1396085789529	17.4400000000001	-0.329140061012367	17.27	-0.367707051054822	17.4000000000001	4.79296279706887	17.0599999999999	3.09873168293962	17.5899999999999	9.80947051493786	17.5900000000001	-0.804461795951283	17.9400000000001	1.52421801806213	17.48	23.9389595160446	17.52	0.696363419933732	17.73	17.4960924319976	17.4899999999998	1.77625132107551	18.1199999999999	46.9977997579463	17.9099999999999	-0.392618199953176	17.4900000000002	16.9922888479732	17.6700000000001	1.98484555801315	18.2599999999998	17.9215375669628
17.31	-1945.71409084097	17.38	2234.91369513204	17.16	6.69920879693109	17.24	-262.155915067069	17.11	-285.322510247966	17.52	-276.701819401978	17.36	0.0511288029656498	17.51	1375.15228345001	17.5999999999999	-4.11021525394517	17.5400000000001	-0.342803545095194	17.3699999999999	-0.338450854997063	17.51	4.81975115701516	17.21	3.10967425593844	17.7	9.88642456002253	17.6900000000001	-0.785151225954905	18.0999999999999	1.5191324010857	17.5800000000002	24.0700914220042	17.6300000000001	0.778899329020533	17.8400000000001	17.5585373210652	17.5899999999997	1.77824286197392	18.2200000000003	47.239257501019	18.0100000000002	-0.381191087967636	17.5900000000001	17.0299669580345	17.77	1.9340664439369	18.3799999999997	17.9622836790259
17.41	-1976.02970194703	17.48	2242.272151056	17.26	6.63508258298862	17.34	-262.839568361073	17.21	-286.616315986976	17.62	-277.564902350946	17.4599999999999	0.0506049639170669	17.62	1393.44852046099	17.6999999999999	-4.08184961895586	17.6500000000001	-0.350104942071994	17.48	-0.318679042038639	17.6100000000001	4.84632723907907	17.3099999999999	3.11031840294618	17.8	9.97487270001329	17.7900000000002	-0.756708638959935	18.21	1.52370510102173	17.6800000000001	24.204116892065	17.73	0.858047571000498	17.9400000000001	17.6185829930091	17.6900000000001	1.76430442206765	18.3899999999999	47.464170118019	18.1100000000001	-0.365339826998934	17.6900000000001	17.0609320930453	17.8800000000001	1.90214656799981	18.4899999999998	18.0067528859809
17.51	-2005.47027465495	17.59	2249.34121835997	17.36	6.56395778503338	17.44	-263.502187120025	17.32	-287.869358649004	17.73	-278.413677477943	17.5599999999999	0.0380186689881157	17.72	1411.34321330594	17.8	-4.05368962492503	17.75	-0.350625310034047	17.5799999999999	-0.308391612975356	17.71	4.87489105705663	17.4099999999999	3.1039522299352	17.9000000000001	10.0715838709675	17.9000000000001	-0.71949115397274	18.3099999999999	1.53129073498803	17.78	24.3410359259997	17.8299999999999	0.928073513932759	18.04	17.6762294499895	17.7999999999997	1.73755154798982	18.5100000000002	47.674939567969	18.21	-0.348016908901627	17.8000000000002	17.0894202290128	17.98	1.89191086599294	18.5899999999997	18.0453011770396
17.61	-2034.16828980505	17.69	2255.90218476805	17.47	6.48843727299209	17.55	-264.117555451094	17.42	-289.097729038986	17.83	-279.226454902982	17.66	0.026499092996346	17.8200000000001	1428.83636198394	17.9	-4.02705864996733	17.85	-0.348068600033002	17.6800000000001	-0.306281430994204	17.8100000000002	4.91449609000938	17.51	3.08952912496352	18	10.1579294470184	18	-0.690835938939927	18.4100000000001	1.55945344909014	17.8900000000001	24.4744370739909	17.9300000000001	0.995023374002812	18.1399999999999	17.73782166606	17.9000000000001	1.70408339704409	18.6399999999999	47.8734265479943	18.3499999999999	-0.330916297912154	17.9000000000001	17.1160005339743	18.1300000000001	1.90053440201154	18.6899999999996	18.0866626309353
17.71	-2062.400466849	17.79	2261.93945895704	17.57	6.41410117100349	17.65	-264.677048859994	17.52	-290.273924167991	17.9399999999999	-280.010650389954	17.77	0.0160462369649395	17.9200000000001	1446.20745378995	18.01	-4.00296429199898	17.95	-0.342434811045678	17.79	-0.306764006040794	17.9100000000001	4.96349812101471	17.6099999999999	3.06704908598476	18.1200000000001	10.2444430290234	18.1100000000001	-0.66155389697542	18.52	1.59952644207806	17.99	24.609964303977	18.04	1.05873285895086	18.25	17.8014695779893	18.0099999999998	1.67264078299922	18.75	48.0596310579813	18.4500000000003	-0.313460888946793	18.0100000000002	17.1407561949763	18.25	1.92320274095437	18.79	18.1221031709811
17.82	-2090.16680578804	17.9	2267.49881112107	17.67	6.33973620699635	17.75	-265.182893480073	17.63	-291.397944034998	18.04	-280.782551642915	17.88	0.00622218897206039	18.0300000000001	1463.36801226698	18.18	-3.98321365094034	18.0600000000001	-0.33631607902862	17.8899999999999	-0.309839338001439	18.02	5.02733968301072	17.71	3.03576953194806	18.25	10.3311246190287	18.21	-0.631645027965533	18.6199999999999	1.63547155602828	18.0900000000001	24.747414561034	18.21	1.11998274701364	18.3800000000001	17.8658126490063	18.1100000000001	1.64000312497592	18.8499999999999	48.2296628630365	18.5500000000002	-0.300765761949151	18.1100000000001	17.173713040961	18.3600000000001	1.96425474200623	18.8899999999999	18.1569862610331
17.92	-2117.05302592998	18	2272.85299439905	17.78	6.26534238199383	17.86	-265.654755077094	17.73	-292.473688333985	18.21	-281.54215866391	17.98	-0.00237061408370209	18.1800000000001	1480.56425026596	18.3	-3.96321389393961	18.2	-0.337994928031549	17.99	-0.318944895980167	18.1200000000001	5.10641013897839	17.8199999999999	3.00017011898035	18.3499999999999	10.4121010000426	18.3300000000002	-0.605051095021736	18.72	1.6573538080138	18.2	24.8867878440251	18.3299999999999	1.17799225995441	18.4900000000002	17.9295811730071	18.25	1.60617042297417	18.9500000000003	48.3762658419664	18.6599999999999	-0.289363985984892	18.23	17.2169329309781	18.46	2.01935154802868	19	18.1850504010299
18.02	-2143.60298980398	18.1	2278.01835694106	17.88	6.1936066489352	17.96	-266.092633649009	17.83	-293.526887388907	18.3099999999999	-282.278682915944	18.0799999999999	-0.00105860408439185	18.2900000000001	1497.51267115698	18.4	-3.94429839400345	18.3000000000001	-0.347046136994322	18.0899999999999	-0.330791378019057	18.3000000000002	5.20070949107776	17.9200000000001	2.96025084696794	18.45	10.4864249759657	18.4300000000001	-0.580799245994967	18.8199999999999	1.6751081819848	18.3100000000002	25.0349928060132	18.4300000000001	1.232545854009	18.5900000000001	17.9953629150305	18.3699999999999	1.58674893702937	19.0799999999999	48.5192244880182	18.7600000000002	-0.27925556196351	18.3400000000001	17.2731784959979	18.5599999999999	2.07312592999642	19.0999999999999	18.207133902024
18.19	-2169.81669740903	18.28	2282.92856408802	17.98	6.12884063900765	18.07	-266.494789468084	17.93	-294.557541200902	18.42	-283.000416918981	18.25	0.0230523669415561	18.39	1514.26437974897	18.51	-3.93280210801095	18.4000000000001	-0.361974489010208	18.26	-0.339832580039001	18.4000000000001	5.31380874406295	18.02	2.924448204908	18.5599999999999	10.5540965470254	18.5300000000002	-0.556749170982584	18.9300000000001	1.67677179206294	18.4100000000001	25.1801618220497	18.54	1.29339669399542	18.7000000000003	18.0631578740531	18.4699999999998	1.57647188598276	19.2000000000003	48.6559926299606	18.8600000000001	-0.275291405955613	18.4400000000001	17.3424497360202	18.6700000000001	2.12213117492865	19.2599999999998	18.2232367650386
18.29	-2195.129245065	18.38	2287.64995049903	18.08	6.07104434993744	18.24	-266.866223975057	18.04	-295.551820647916	18.52	-283.70736067302	18.3499999999999	0.0596950829958587	18.5	1530.60103383598	18.61	-3.92385834493325	18.51	-0.382779986011883	18.3599999999999	-0.346068503972674	18.51	5.43813088597744	18.1299999999999	2.8915128399376	18.6600000000001	10.610504449005	18.6300000000001	-0.532900871007769	19.03	1.66234463699766	18.52	25.314050223983	18.6400000000001	1.35079161498197	18.8000000000002	18.1340472070133	18.5699999999997	1.56805519804948	19.3600000000001	48.8031455979581	18.96	-0.272398295919629	18.54	17.4235814620261	18.77	2.16981399603355	19.3999999999996	18.239553700937
18.4	-2219.65846417299	18.49	2292.03639799107	18.19	6.01767525301966	18.35	-267.206937169021	18.14	-296.52742094197	18.62	-284.365696520013	18.4599999999999	0.105175892940679	18.6	1546.81192768896	18.7099999999999	-3.91903959996398	18.61	-0.40617474201099	18.46	-0.355402646960101	18.6100000000001	5.56714555307281	18.23	2.86925299894847	18.76	10.6601273970455	18.74	-0.514121850983429	19.1500000000001	1.63077676006651	18.6200000000001	25.4366580120404	18.74	1.4074140970024	18.9000000000001	18.1990648330839	18.6700000000001	1.5658094630453	19.4900000000002	48.9616549659786	19.0599999999999	-0.270576230946062	18.6399999999999	17.5126084629937	18.8699999999999	2.21617439399324	19.5099999999998	18.2632987620082
18.5	-2243.75236143806	18.59	2296.09722953001	18.29	5.97276081896325	18.45	-267.508965356001	18.25	-297.461448918966	18.72	-284.982219821927	18.5599999999999	0.15949479700339	18.7	1562.79251652597	18.8099999999999	-3.91468252792038	18.71	-0.436269179999726	18.5699999999999	-0.359338754947203	18.71	5.69628454502435	18.3299999999999	2.85766868398696	18.8700000000001	10.6984866749826	18.8400000000001	-0.496528551025222	19.25	1.58407557103146	18.72	25.5411037020394	18.8399999999999	1.4551242250036	19	18.2601751790799	18.7799999999997	1.56776806807102	19.6399999999999	49.1315207350453	19.1700000000001	-0.269825211944408	18.75	17.6103677580386	18.9700000000003	2.25011731697577	19.6099999999997	18.2944719459783
18.6	-2267.41093685803	18.7	2299.80957876103	18.39	5.94366418999925	18.55	-267.776436676058	18.35	-298.353904577993	18.83	-285.550135215999	18.66	0.22563096695194	18.8000000000001	1578.77297642801	18.91	-3.9144504739852	18.8100000000001	-0.471765864062945	18.6700000000001	-0.357876827024484	18.8100000000002	5.82394064599612	18.4300000000001	2.86586148490642	18.97	10.7255822830439	18.95	-0.479763852013093	19.3599999999999	1.53748539798926	18.8200000000002	25.6259343040028	18.95	1.4996566329728	19.0999999999999	18.3148640239779	18.8800000000001	1.57278207905165	19.8099999999999	49.3088987450392	19.27	-0.273927160947096	18.8499999999999	17.7117863539706	19.1300000000001	2.26881782498367	19.71	18.3365625130136
18.7	-2290.29716135506	18.8	2303.39215796005	18.5	5.9303853649908	18.66	-268.035567021002	18.46	-299.200845747919	18.93	-286.087817258021	18.77	0.302414891962144	18.9100000000001	1594.75330739599	19.02	-3.91702005890693	18.9200000000001	-0.509379784034536	18.77	-0.347716978012613	18.9200000000001	5.94106037806341	18.53	2.88904966998871	19.0699999999999	10.7585893049418	19.0500000000002	-0.454837587994916	19.46	1.48436085999037	18.9300000000001	25.6975612650194	19.05	1.53527668703646	19.2400000000002	18.3633462550006	18.9899999999998	1.57683352006188	19.9099999999999	49.4934029769638	19.3699999999999	-0.283783271925131	18.9500000000003	17.8143728960549	19.25	2.27510085892391	19.8199999999997	18.3808363849494
18.81	-2312.83466403602	18.9	2306.854073409	18.6	5.92085168500489	18.76	-268.286356391059	18.56	-300.028759842917	19.03	-286.591738446987	18.87	0.389846571920316	19.01	1610.47125735695	19.17	-3.92239128393612	19.0200000000001	-0.551339766047931	18.8699999999999	-0.339320136959032	19.02	6.04764374099886	18.6399999999999	2.92723323991595	19.1700000000001	10.786974138	19.1800000000001	-0.429394315005993	19.5599999999999	1.42470195498845	19.03	25.7522560269763	19.2	1.55959043399889	19.3600000000001	18.4009520720565	19.0899999999997	1.57118157801506	20.02	49.6835587530313	19.4900000000002	-0.299393542945836	19.1100000000001	17.9180441970175	19.3499999999999	2.2706168580271	19.9199999999996	18.4360276399502
18.91	-2334.51938494102	19	2310.14955491207	18.71	5.9201660880035	18.86	-268.524127263049	18.66	-300.837646864011	19.13	-287.069314544965	18.9699999999999	0.47804634300519	19.11	1625.95636705396	19.28	-3.9311472829695	19.12	-0.592824850059515	18.97	-0.330052732010699	19.1200000000001	6.13627027405528	18.74	2.98347762793583	19.28	10.8060278539597	19.2900000000002	-0.40885039402383	19.6700000000001	1.38373414904436	19.1400000000001	25.7949456020015	19.3099999999999	1.57220498601873	19.46	18.4290420140769	19.25	1.56456706599784	20.1399999999999	49.8805380440217	19.5900000000001	-0.316219999945133	19.23	18.0186818030279	19.46	2.25475473098413	20.02	18.4967728139327
19.01	-2355.35132406903	19.17	2313.32437266406	18.81	5.9283285750098	18.97	-268.751105772026	18.76	-301.610491385986	19.3	-287.514992942988	19.0799999999999	0.57103651295165	19.22	1641.02135934991	19.38	-3.94509515695063	19.25	-0.63340981409965	19.0799999999999	-0.319914763963425	19.29	6.21238251005707	18.8399999999999	3.05468710894274	19.49	10.8266288749519	19.3900000000001	-0.393205823002063	19.77	1.36145744102123	19.27	25.8248243669641	19.4200000000001	1.57351323002786	19.5700000000002	18.461999110059	19.3800000000001	1.55883780598742	20.2800000000002	50.084340849935	19.7000000000003	-0.33786698691074	19.3299999999999	18.1162857139725	19.5599999999999	2.22812556899044	20.1199999999999	18.5650207899926
19.11	-2375.40544782303	19.27	2316.27400477998	18.91	5.94417257798341	19.07	-268.955224390083	18.87	-302.378369289954	19.41	-287.93458498194	19.25	0.660143512959621	19.33	1655.94973087491	19.48	-3.96505695493943	19.38	-0.672253334073503	19.1800000000001	-0.313365085958139	19.3900000000001	6.27378043498084	18.9400000000001	3.13430032792894	19.5899999999999	10.8365887059563	19.49	-0.371144691939662	19.8799999999999	1.35982079700625	19.3800000000001	25.8418923200452	19.52	1.56935092593358	19.6700000000001	18.4972355959871	19.48	1.53755516305409	20.4400000000001	50.2823462410333	19.8000000000002	-0.364197089993468	19.4400000000001	18.2054622709984	19.6599999999999	2.20526891394002	20.25	18.6356553330143
19.21	-2394.47720796204	19.38	2319.01404258201	19.01	5.96161396595107	19.24	-269.141845899071	18.97	-303.130147515958	19.51	-288.324775337969	19.3499999999999	0.735100126007637	19.4300000000001	1670.6545038769	19.5899999999999	-3.98235675095293	19.48	-0.708936469095534	19.28	-0.311342880991106	19.49	6.32611427306529	19.05	3.21513014898756	19.6900000000001	10.8404090309477	19.5900000000001	-0.353154311028447	19.98	1.36642879704141	19.49	25.8491930270566	19.6200000000001	1.54996490698522	19.77	18.5347514729983	19.5799999999999	1.50681829200039	20.5700000000002	50.4771003879796	19.9000000000001	-0.393326280914152	19.54	18.2867806430522	19.77	2.18963147892737	20.3799999999997	18.7086764429978
19.32	-2413.13150816904	19.48	2321.52889474798	19.16	5.98325560804369	19.34	-269.302345804022	19.11	-303.861959971982	19.62	-288.685564008915	19.4599999999999	0.800801562945708	19.5300000000001	1685.35402056295	19.6899999999999	-4.00286883291301	19.59	-0.743459219052056	19.3899999999999	-0.31384814701596	19.6000000000001	6.36773980602356	19.21	3.29482342795018	19.8	10.8371598080339	19.6900000000001	-0.339234680041045	20.1099999999999	1.38128144305938	19.5900000000001	25.8568865619964	19.73	1.52510833993347	19.8699999999999	18.5764368060291	19.6900000000001	1.4745229170785	20.6700000000001	50.6687753829738	20	-0.423156615966036	19.6399999999999	18.3614060190394	19.8699999999999	2.1777665499485	20.4899999999998	18.7857817500117
19.42	-2431.09531189396	19.58	2323.96467945807	19.26	6.00909750301071	19.44	-269.436724105049	19.23	-304.586922389944	19.72	-289.044688331956	19.5599999999999	0.857247821954843	19.63	1700.0482809309	19.79	-4.02659319900067	19.6900000000001	-0.767141742016975	19.49	-0.323041690990067	19.7	6.40518739601248	19.3399999999999	3.36792506095662	19.9000000000001	10.8313197539474	19.7900000000002	-0.326928126014536	20.22	1.40542869007732	19.6900000000001	25.8649729270246	19.8499999999999	1.4947812239825	19.98	18.6279751900429	19.7999999999997	1.44066903806106	20.77	50.8546529620162	20.1100000000001	-0.453110991998074	19.75	18.429632909033	19.9700000000003	2.16967412700342	20.5899999999997	18.8597572019944
19.52	-2448.720445807	19.68	2326.29912246205	19.37	6.03613432303973	19.55	-269.560711631016	19.33	-305.314812204983	19.83	-289.401856685004	19.66	0.903836467955443	19.74	1714.36544083099	19.9	-4.05228402701141	19.7900000000001	-0.787841341093554	19.5899999999999	-0.334743608959798	19.8100000000002	6.43684983003823	19.4400000000001	3.43443504800689	20	10.8228888690292	19.9000000000001	-0.320118209970133	20.3199999999999	1.43782058205488	19.8	25.8732371130463	19.96	1.46751164902525	20.0799999999999	18.6906846830652	19.9000000000001	1.40722327000731	20.8899999999999	51.0347331260164	20.21	-0.48318940991976	19.8499999999999	18.4906242959642	20.1300000000001	2.17166494996945	20.6899999999996	18.9306027999692
19.62	-2465.59262921699	19.79	2328.55509011404	19.47	6.05852331295864	19.65	-269.661146991098	19.44	-306.045629416985	19.93	-289.763864429915	19.76	0.936130905984101	19.84	1728.47273766001	20	-4.07627796994348	19.8900000000001	-0.80685545299275	19.7	-0.352391371052363	19.9100000000001	6.45939270407325	19.54	3.48645063399999	20.1100000000001	10.8128143499471	20	-0.322746693996123	20.4300000000001	1.45992318903154	19.9000000000001	25.8831321119715	20.0599999999999	1.44369221902707	20.2200000000003	18.7670795080521	20	1.37221899797169	21.02	51.2074646089786	20.3600000000001	-0.508337016981386	19.96	18.5472790569747	20.27	2.17956247797702	20.7999999999997	18.9985187479351
19.72	-2481.71186212403	19.89	2330.73258241404	19.57	6.07626447401799	19.75	-269.738030188023	19.54	-306.779937954957	20.03	-290.122419046952	19.86	0.956758068923591	19.9400000000001	1742.20293402198	20.0999999999999	-4.09990840091723	20	-0.82336140303596	19.8	-0.375984977040389	20.01	6.47281602005023	19.6399999999999	3.52980016293714	20.26	10.8071380359434	20.1000000000001	-0.334813577978821	20.53	1.48460424202312	20	25.9015665769766	20.2	1.42332293296477	20.3200000000002	18.8519575640385	20.1100000000001	1.34494097699189	21.1500000000001	51.362209820013	20.4700000000003	-0.528925549929227	20.1100000000001	18.6020885449807	20.3699999999999	2.1933667110261	20.8999999999996	19.0566887149544
19.83	-2497.14674965003	20	2332.75615842206	19.68	6.09324747097162	19.85	-269.786359778095	19.64	-307.518753394902	20.14	-290.479712595925	19.9699999999999	0.965717954954926	20.0500000000001	1755.81828198699	20.2199999999999	-4.12160282598961	20.1	-0.835130362020209	19.8999999999999	-0.390299082027923	20.1100000000001	6.48469679106256	19.74	3.565732989955	20.3600000000001	10.8012716309531	20.21	-0.356680528966535	20.6299999999999	1.4989960100138	20.1000000000001	25.9285405089713	20.3299999999999	1.41001231497739	20.4299999999998	18.9499886480462	20.2399999999998	1.31854565597678	21.29	51.4994718610069	20.5700000000002	-0.544955008990655	20.23	18.659017972027	20.4700000000003	2.21581687492289	21	19.1119290309416
19.93	-2512.24614660498	20.1	2334.63936152907	19.78	6.10575510893341	19.96	-269.800820018986	19.75	-308.244380524911	20.3	-290.829664754938	20.0699999999999	0.97272570496898	20.1900000000001	1769.24312108895	20.3199999999999	-4.14054350301285	20.21	-0.844391158011604	20.01	-0.406031557986353	20.28	6.50318836005681	19.8499999999999	3.59427940895785	20.47	10.7999010980393	20.3100000000002	-0.383915128963963	20.73	1.50589644408683	20.21	25.9711899300328	20.4300000000001	1.40415325302001	20.5300000000002	19.0611727600754	20.3600000000001	1.29734362496947	21.46	51.6202223079745	20.6700000000001	-0.556425394961479	20.3299999999999	18.7183037679688	20.5799999999999	2.24752406393236	21.0999999999999	19.1642396960106
20.03	-2527.01005299002	20.27	2336.36864834602	19.88	6.11124485897108	20.06	-269.789178043084	19.85	-308.956819343962	20.4	-291.177828135005	20.18	0.979358345944092	20.3200000000001	1782.66472846394	20.42	-4.15673043301013	20.36	-0.847033368017946	20.1099999999999	-0.423182407985223	20.3800000000001	6.52211531007652	19.95	3.61216617295668	20.5699999999999	10.8043442510279	20.4100000000001	-0.416517381040649	20.8399999999999	1.50530554503803	20.3100000000002	26.0219859879953	20.54	1.40535286095655	20.6300000000001	19.1717502060555	20.46	1.27948706301595	21.5799999999999	51.7244611589831	20.7800000000002	-0.55884751600388	20.4400000000001	18.7799459340567	20.6799999999998	2.2878771849264	21.2399999999998	19.2063691159774
20.2	-2541.23392056601	20.37	2338.03219260801	19.98	6.10971671994776	20.23	-269.763501377042	19.95	-309.646967142953	20.5	-291.520887407955	20.29	0.985615876970769	20.4200000000001	1795.85292803199	20.52	-4.16934156498883	20.46	-0.847608544063405	20.26	-0.437144606962647	20.49	6.54367765707775	20.05	3.62922788201558	20.6700000000001	10.8178321539754	20.5200000000002	-0.462351344026501	21.1099999999999	1.50814207609073	20.4200000000001	26.0809286839958	20.6400000000001	1.40838352399442	20.7400000000002	19.2861758980598	20.5699999999997	1.2710751270788	21.6900000000001	51.8122809739907	20.8800000000001	-0.552358788922902	20.54	18.8403089019857	20.7800000000002	2.33352738302983	21.3599999999997	19.2434335259577
20.3	-2555.17828185202	20.47	2339.61746342902	20.09	6.11660438494255	20.33	-269.715165527032	20.11	-310.320999234932	20.61	-291.856598747927	20.39	0.99266780898688	20.52	1808.67635533798	20.63	-4.18100845593017	20.5700000000001	-0.843250619027458	20.3599999999999	-0.441305483036558	20.5900000000001	6.56623118402422	20.22	3.64546453397452	20.78	10.8403648059721	20.6200000000001	-0.513070016040729	21.21	1.50680653507607	20.53	26.1499334250175	20.74	1.41881558295154	20.8400000000001	19.3999949250383	20.6700000000001	1.26600866008175	21.79	51.8855424500089	20.98	-0.538653174999126	20.6399999999999	18.8988235049692	20.8800000000001	2.37821827295193	21.46	19.2754329259515
20.4	-2568.50610776803	20.58	2341.14005213098	20.26	6.12112199200965	20.44	-269.653810992054	20.22	-310.978915620922	20.71	-292.184962152987	20.5	1.00605067291326	20.63	1821.29274677698	20.73	-4.19072350700844	20.6700000000001	-0.833959593023792	20.46	-0.432365150004443	20.6900000000001	6.5957897249973	20.3199999999999	3.66212999790605	20.8800000000001	10.8789271349679	20.72	-0.559683232950192	21.3199999999999	1.4981284920168	20.6300000000001	26.2264234920622	20.8499999999999	1.43681332895085	20.9400000000001	19.5113172210313	20.7799999999997	1.26367601103539	21.8899999999999	51.9497320640312	21.0799999999999	-0.526250622897351	20.7400000000002	18.9554897409607	20.98	2.42538130203229	21.5699999999997	19.297920690974
20.5	-2581.21739831404	20.68	2342.599958714	20.36	6.12326954001219	20.54	-269.579437771995	20.32	-311.599458802903	20.8099999999999	-292.498561861976	20.5999999999999	1.02559994502371	20.73	1833.54436595391	20.8299999999999	-4.19848671992895	20.7700000000001	-0.829749243052902	20.5599999999999	-0.410323606956808	20.8000000000002	6.63235327897382	20.4300000000001	3.67687112793647	20.98	10.9303734619743	20.8200000000002	-0.600765104991297	21.4200000000001	1.4981461069965	20.73	26.3066703240611	20.95	1.46237676301553	21.04	19.6171152419993	20.8800000000001	1.25533636708042	22.0300000000002	52.007568078011	21.1900000000001	-0.511190257952876	20.8499999999999	19.0099299120448	21.1399999999999	2.47501646992987	21.6699999999996	19.3055333569419
20.61	-2593.36294520699	20.78	2343.96716902904	20.47	6.12456741896494	20.65	-269.48981973203	20.42	-312.195744513929	20.92	-292.78839811991	20.7099999999999	1.05191806096627	20.83	1845.67742571994	20.93	-4.2074001629544	20.87	-0.822762264078847	20.6700000000001	-0.377348119059207	20.9000000000001	6.67047931301568	20.53	3.69278365099035	21.0799999999999	10.9978494659799	20.9300000000001	-0.639284541989582	21.52	1.50021648300935	20.8300000000002	26.3894359360393	21.05	1.49061942295248	21.1500000000001	19.7160709300306	20.98	1.25333671007866	22.2000000000003	52.0715788640018	21.3499999999999	-0.493472081984692	20.9500000000003	19.066968509037	21.2800000000002	2.50961032793384	21.77	19.2982709249918
20.71	-2605.22744729997	20.89	2345.22533492805	20.57	6.12859237401153	20.75	-269.397251833084	20.53	-312.750757328899	21.02	-293.056966940981	20.8099999999999	1.08763195294159	20.9400000000001	1857.61324664998	21.04	-4.22513216790321	20.97	-0.812573436064667	20.77	-0.329853049947815	21.01	6.7111034370555	20.6299999999999	3.71912911396066	21.25	11.0804079489526	21.0300000000002	-0.66833087203122	21.6299999999999	1.50140687208022	20.9300000000001	26.4697613549743	21.21	1.52114870797959	21.3200000000002	19.810772049027	21.0799999999999	1.24733755899342	22.3800000000001	52.1338864780319	21.4700000000003	-0.476062983921111	21.1100000000001	19.1197191829815	21.3800000000001	2.53333941293477	21.8799999999997	19.2769717040164
20.81	-2616.81090459501	20.99	2346.37445641101	20.67	6.13417783904424	20.85	-269.298472361015	20.63	-313.26678383391	21.12	-293.312560846971	20.91	1.13602793294376	21.0400000000001	1869.5190661399	21.17	-4.24268103097347	21.08	-0.80000543607639	20.8699999999999	-0.267838398031017	21.1100000000001	6.75823165602196	20.74	3.74872038094054	21.3600000000001	11.169880472039	21.2	-0.687904095002523	21.73	1.51458500408808	21.04	26.5456969019624	21.3199999999999	1.55396461696	21.4299999999998	19.9017509009991	21.25	1.23207213505339	22.52	52.2036538360453	21.5700000000002	-0.457749405995855	21.2200000000003	19.1681819329688	21.4900000000002	2.546203726979	21.98	19.2557382749783
20.91	-2627.95811194098	21.1	2347.48086813499	20.77	6.14132381394938	20.96	-269.198482760089	20.73	-313.739957934899	21.23	-293.549099514962	21.02	1.1868387849745	21.1900000000001	1881.17654198595	21.27	-4.26161924599455	21.21	-0.785880804073713	20.98	-0.199368467974637	21.21	6.80428695807223	20.8399999999999	3.7803080959975	21.46	11.2708553330094	21.3000000000002	-0.698202866942665	21.8299999999999	1.53975087800973	21.1400000000001	26.6172425759805	21.4300000000001	1.57826370696057	21.5300000000002	19.9820058310252	21.3899999999999	1.214383991055	22.6300000000001	52.2843986830139	21.6700000000001	-0.436647321976125	21.3200000000002	19.2157570650124	21.5900000000001	2.55069176296274	22.0799999999999	19.22775430603
21.02	-2638.862557523	21.2	2348.53102671002	20.88	6.15134276904428	21.06	-269.105050160078	20.83	-314.187974847982	21.33	-293.778971845995	21.15	1.24006450892011	21.3200000000001	1892.5996888189	21.38	-4.28037431993289	21.3200000000001	-0.769377000096938	21.0799999999999	-0.124407261978376	21.3100000000002	6.84309392602245	20.95	3.81389226095052	21.5699999999999	11.3833325330006	21.4000000000001	-0.698243242027274	21.9400000000001	1.56491923803515	21.27	26.6760639010499	21.53	1.58590606497455	21.6399999999999	20.0585384930037	21.4899999999998	1.18996253399928	22.7400000000002	52.3751494449698	21.7800000000002	-0.412756730952424	21.4200000000001	19.2664097889974	21.6900000000001	2.54900818299575	22.2399999999998	19.2002338479824
21.12	-2649.25120478802	21.3	2349.53620219505	20.98	6.1652922919393	21.18	-269.005141912089	20.93	-314.610834569976	21.4399999999999	-294.002177838934	21.25	1.29191543101115	21.4200000000001	1903.66287533698	21.48	-4.2989378520133	21.4300000000001	-0.754604447024576	21.1800000000001	-0.0451155859764185	21.4100000000001	6.88382759597062	21.05	3.84894731791974	21.6700000000001	11.4982844750102	21.51	-0.68414166094044	22.1199999999999	1.59973899008037	21.3700000000001	26.7326989060166	21.6300000000001	1.58503160400869	21.7400000000002	20.1328146849846	21.5899999999997	1.15880776502308	22.8499999999999	52.4704856350127	21.8800000000001	-0.392517368936751	21.5300000000002	19.3201401059468	21.79	2.53894832599144	22.3799999999997	19.1774410999415
21.22	-2659.12405373899	21.4	2350.47352823801	21.08	6.1831723829755	21.28	-268.902886155047	21.04	-315.009610342941	21.54	-294.211922132945	21.3499999999999	1.34058188996278	21.5300000000001	1914.59627762299	21.5799999999999	-4.32097318901015	21.5300000000001	-0.73688765201041	21.3599999999999	0.0385065619639136	21.52	6.92488075105757	21.22	3.88220001991613	21.77	11.6142576169977	21.6100000000001	-0.656381064004563	22.22	1.6356111850655	21.48	26.7856945989706	21.74	1.58400467603315	21.8499999999999	20.2047250970736	21.6999999999998	1.11886832303298	23.0100000000002	52.5758277409523	21.98	-0.373841274949882	21.6300000000001	19.3778243780116	21.9000000000001	2.52051219194982	22.48	19.160414574003
21.33	-2668.51172012105	21.51	2351.34905068298	21.19	6.19036873104051	21.38	-268.798282890089	21.14	-315.38925991299	21.65	-294.417652141988	21.4599999999999	1.38489437495082	21.63	1925.39989567592	21.68	-4.34485637197213	21.6400000000001	-0.719511623060498	21.46	0.108078441030557	21.6200000000001	6.9662533940118	21.3199999999999	3.90782202396167	21.8800000000001	11.7327055020269	21.72	-0.61361583902908	22.3199999999999	1.66589044204102	21.5800000000002	26.8350509790025	21.8399999999999	1.57725494295846	21.9500000000003	20.2787246410026	21.7999999999997	1.07028450702273	23.1199999999999	52.6896388620344	22.0799999999999	-0.355034486005934	21.7400000000002	19.4419539600403	22	2.50744649099488	22.5799999999999	19.1491542709628
21.44	-2677.66463298699	21.61	2352.15366325201	21.3	6.19506432803973	21.48	-268.687864724029	21.24	-315.748767702985	21.75	-294.615479605	21.5599999999999	1.42468836293119	21.73	1936.00353558293	21.79	-4.37297763699007	21.74	-0.702476359037973	21.5599999999999	0.167461209002795	21.72	7.00159797906963	21.4200000000001	3.92688231397642	21.98	11.8430945290129	21.8200000000002	-0.566181764952489	22.4300000000001	1.69966786802433	21.6800000000001	26.8826278130518	21.9400000000001	1.56461811297959	22.0500000000002	20.3544891220417	21.9000000000001	1.0130563190387	23.25	52.8022395809558	22.1799999999998	-0.3344492049564	21.8400000000001	19.512528852033	22.1399999999999	2.49631977499121	22.6799999999998	19.1470308029693
21.54	-2686.58279233705	21.72	2352.88736594305	21.4	6.20114884395662	21.59	-268.574083044996	21.35	-316.096275478913	21.85	-294.812820283937	21.67	1.44970469796135	21.83	1946.56493373896	21.89	-4.40294674899633	21.84	-0.681396562072223	21.6700000000001	0.216654865994315	21.8200000000002	7.03289243404015	21.53	3.93941118295515	22.0899999999999	11.9416577699667	21.9200000000001	-0.514078839955801	22.53	1.72090530600144	21.78	26.9309552080585	22.04	1.54609418393648	22.23	20.4438138069918	22.0099999999998	0.955924570007483	23.5300000000002	52.9136298970343	22.3499999999999	-0.316623404955863	21.9400000000001	19.5896322429689	22.25	2.4871320439388	22.79	19.1579370580257
21.64	-2695.136616333	21.82	2353.57958080101	21.5	6.20862227594898	21.69	-268.459163989064	21.45	-316.445843695988	21.96	-295.012170195946	21.77	1.46396568993623	21.9400000000001	1956.89681300701	21.99	-4.43657080791127	21.9400000000001	-0.65500568700827	21.77	0.246805655024218	21.9200000000001	7.06557929299834	21.6299999999999	3.94231290295011	22.25	12.0252495479463	22.0300000000002	-0.450210594976852	22.6400000000001	1.73624565206865	21.8800000000001	26.9800331619763	22.2	1.53180194195102	22.3400000000001	20.5349034280289	22.1100000000001	0.886542281023139	23.6300000000001	53.0156453800146	22.4500000000003	-0.301557087936999	22.04	19.6623434590038	22.3600000000001	2.49284129495209	22.8899999999999	19.1818730349951
21.74	-2703.49422567006	21.92	2354.25026759003	21.6	6.20513679200485	21.79	-268.339845842092	21.55	-316.800427323983	22.0599999999999	-295.213152426982	21.87	1.46747133896952	22.0400000000001	1967.04197986901	22.0999999999999	-4.46964662899063	22.0500000000001	-0.62499549903805	21.8699999999999	0.257765409969579	22.02	7.10366456303291	21.73	3.93498383198221	22.3600000000001	12.0861600829585	22.2	-0.377545939045376	22.74	1.73614729806104	21.98	27.0294330240404	22.3	1.51651377495909	22.4500000000003	20.6251702230702	22.25	0.815248930052803	23.73	53.1190561539461	22.5599999999999	-0.289112836981076	22.1599999999999	19.7354869929995	22.46	2.51009867702123	22.9899999999998	19.2137224989892
21.84	-2711.45107210998	22.03	2354.89942630898	21.7	6.19910965804138	21.9	-268.222317259074	21.66	-317.156160269974	22.21	-295.412451653988	21.98	1.44893639401289	22.1900000000001	1976.86906987099	22.27	-4.50984254291598	22.2	-0.591365997024695	21.97	0.254141153050114	22.1200000000001	7.14506258907477	21.8299999999999	3.92461110391196	22.46	12.1359969090236	22.3000000000002	-0.304431874042166	22.8399999999999	1.72820288400999	22.0900000000001	27.0741958230474	22.4100000000001	1.50022968296071	22.5500000000002	20.7152001370332	22.5699999999997	0.74875532607166	23.8800000000001	53.2273942999382	22.6599999999999	-0.273555349963317	22.2800000000002	19.8096320119703	22.5599999999999	2.53890419003255	23.0999999999999	19.2472752120239
21.95	-2719.00715565198	22.17	2355.511465635	21.81	6.19054087201221	22	-268.097953745041	21.76	-317.521226857934	22.3099999999999	-295.610067874918	22.0799999999999	1.42400007894139	22.2900000000001	1986.59642521693	22.37	-4.5581661460119	22.3100000000001	-0.554364011009056	22.0799999999999	0.235932881992085	22.29	7.18812915499711	21.9300000000001	3.91119472101309	22.5699999999999	12.171211349937	22.4100000000001	-0.233079577014905	22.9400000000001	1.71241241298503	22.1900000000001	27.1162369659805	22.51	1.48515397393112	22.6599999999999	20.8119948250669	22.7199999999998	0.693170851036484	23.98	53.3381136480102	22.7600000000002	-0.260750622942396	22.3800000000001	19.8777075120233	22.6599999999999	2.57581111895888	23.25	19.2814551639913
22.1	-2726.20298338404	22.27	2356.08697766997	21.91	6.17794549498285	22.14	-267.966755299994	21.86	-317.895627087978	22.41	-295.806196251988	22.25	1.39266239295921	22.39	1996.09841460801	22.4699999999999	-4.60970826793528	22.4100000000001	-0.514812077994975	22.1800000000001	0.213188002021525	22.3900000000001	7.23286426000413	22.04	3.89708782699927	22.6700000000001	12.1962821240231	22.51	-0.16206316104217	23.1099999999999	1.70254477598064	22.3600000000001	27.1567944380422	22.6100000000001	1.47942656201394	22.7600000000002	20.9085526309991	22.8199999999997	0.648495503014601	24.1100000000001	53.4484959330257	22.8600000000001	-0.250698657964676	22.4900000000002	19.9394189810391	22.77	2.61294425695269	23.3599999999997	19.3090483020342
22.2	-2733.23280173497	22.37	2356.62764364201	22.01	6.16365186101575	22.24	-267.824954195021	21.96	-318.266245228983	22.51	-295.994333045996	22.36	1.35311367591839	22.49	2005.58340039993	22.5699999999999	-4.6693864799181	22.5200000000001	-0.480567503018392	22.28	0.18604822105317	22.49	7.27132666906982	22.1399999999999	3.88401481495748	22.77	12.2232731059739	22.6100000000001	-0.0952661860083026	23.24	1.68895106799027	22.46	27.1924267019585	22.72	1.47490753295187	22.8699999999999	21.0023446420564	22.9200000000001	0.614729284052373	24.21	53.5639616430217	22.96	-0.236825759998283	22.5900000000001	19.9947664200408	22.8699999999999	2.65250826601005	23.46	19.3310931420001
22.31	-2740.09661070397	22.48	2357.15632990502	22.16	6.14918035694245	22.34	-267.677455538092	22.12	-318.6286297979	22.61	-296.181273618913	22.4599999999999	1.3136708669208	22.6	2015.0513825929	22.67	-4.73353743393545	22.62	-0.452198094080813	22.3899999999999	0.154513537040657	22.5900000000001	7.31006521300515	22.3	3.87405009598751	22.8700000000001	12.25363783999	22.72	-0.0326886520269909	23.3399999999999	1.68023023707065	22.5700000000002	27.2245867499805	22.8700000000001	1.4636251370348	22.9700000000003	21.0928385570242	23.0299999999997	0.593923555015863	24.3400000000001	53.6699273759496	23.0599999999999	-0.221219888999258	22.6900000000001	20.0470782010598	22.9700000000003	2.69032660503399	23.5699999999997	19.3459332570001
22.41	-2746.70781026498	22.58	2357.66393017707	22.26	6.14096230196992	22.44	-267.52425932807	22.23	-318.981201290967	22.72	-296.365653491989	22.5599999999999	1.27696089793972	22.7	2024.33512379093	22.78	-4.80216112998733	22.73	-0.430526529044073	22.49	0.125744994988963	22.7	7.34907989306066	22.3999999999999	3.87302201500006	22.97	12.2859227830077	22.8200000000002	0.019927854054913	23.4400000000001	1.67638228299438	22.6700000000001	27.2532745830176	22.97	1.44662965294629	23.0799999999999	21.1805666770033	23.1300000000001	0.583405055067487	24.4400000000001	53.7752322489951	23.1700000000001	-0.206847935942278	22.8000000000002	20.0982910220091	23.1399999999999	2.71986717098116	23.6699999999996	19.3535686460109
22.51	-2753.19642555405	22.68	2358.15830265904	22.36	6.13917016596588	22.55	-267.366884954072	22.34	-319.324975283962	22.8199999999999	-296.551360925946	22.67	1.24298376897514	22.8100000000001	2033.45869818099	22.88	-4.87286733391556	22.83	-0.415552806998676	22.5899999999999	0.0935513510285091	22.8000000000002	7.3863778300165	22.5	3.8809608649899	23.0699999999999	12.3155396360062	22.9200000000001	0.0639289439732238	23.54	1.68347178305339	22.77	27.2808875259898	23.0799999999999	1.42287080200276	23.2200000000003	21.2701988010622	23.2399999999998	0.58570674400471	24.5599999999999	53.8804600320191	23.27	-0.190819723911773	22.9000000000001	20.1484048819793	23.25	2.74017174399432	23.77	19.3608156389473
22.61	-2759.40725142198	22.79	2358.63944735002	22.47	6.13974181101185	22.65	-267.202881028084	22.44	-319.660667285916	22.92	-296.732315599002	22.77	1.22776249395429	22.9100000000001	2042.31048909401	22.98	-4.95131828392914	22.9300000000001	-0.409505754987549	22.7	0.0498683009482193	22.9000000000001	7.41998109799624	22.6099999999999	3.9032621430124	23.1800000000001	12.3539498829359	23.0200000000002	0.0983306709940734	23.6500000000001	1.68951347905022	22.8700000000001	27.3086240320026	23.21	1.39234858397685	23.3299999999999	21.3423987670467	23.3600000000001	0.605139213007533	24.6700000000001	53.9865822989896	23.3899999999999	-0.168783478898149	23	20.1934545719951	23.3499999999999	2.75124032395979	23.8699999999999	19.3638421029618
22.71	-2765.34028786898	22.89	2359.09382086197	22.57	6.14267723699413	22.75	-267.040014679083	22.54	-319.97421683991	23.03	-296.908517511952	22.87	1.22167542895113	23.01	2051.07777366595	23.0799999999999	-5.03751398196073	23.0300000000001	-0.415824955098287	22.8	0.00369776898878627	23.01	7.4437142819761	22.71	3.93992584895386	23.3399999999999	12.396604645005	23.2	0.119488416999047	23.75	1.69450737200805	22.98	27.3281496249638	23.3299999999999	1.35219658193364	23.4299999999998	21.4089618400521	23.46	0.641702462075955	24.77	54.0892351109505	23.5	-0.145090975934181	23.1300000000001	20.2353315360142	23.4499999999998	2.74911296503433	23.98	19.3679507490288
22.81	-2771.01298031698	22.99	2359.52087201599	22.67	6.15298695902311	22.86	-266.878285910025	22.65	-320.279684403999	23.13	-297.07228840698	22.98	1.22472257396566	23.12	2059.62918744501	23.1899999999999	-5.1296132379548	23.13	-0.433243861039045	22.8999999999999	-0.0337405499521992	23.1100000000001	7.45757738002339	22.8099999999999	3.9876417359892	23.4400000000001	12.4467349860424	23.3000000000002	0.126919240983625	23.8499999999999	1.69881975898534	23.0800000000002	27.3448519300246	23.4400000000001	1.30764240702774	23.54	21.4698880230344	23.5599999999999	0.695357784024964	24.8800000000001	54.1927824059485	23.6100000000001	-0.119879628982744	23.2400000000002	20.2782405109474	23.5599999999999	2.73984343402844	24.0799999999999	19.3782578120363
22.92	-2776.57389272497	23.1	2359.91754037798	22.77	6.16342027694827	22.96	-266.71578378	22.75	-320.572112229002	23.29	-297.232502761972	23.0799999999999	1.24227593698834	23.22	2068.16285235391	23.3	-5.2259920959159	23.3000000000001	-0.458477463098461	23	-0.0782733719688622	23.24	7.4640196570499	22.9099999999999	4.04531052697621	23.55	12.5007922299574	23.4100000000001	0.12897014300961	23.95	1.68199026597904	23.1800000000001	27.3580696359659	23.54	1.25868605994128	23.6399999999999	21.5201364570703	23.6599999999999	0.759394371016242	25.4099999999999	54.301896843981	23.71	-0.0962337529699653	23.3400000000001	20.3216123270522	23.6599999999999	2.72343173094214	24.1799999999998	19.3936872809672
23.02	-2782.02302509396	23.2	2360.29941726997	22.88	6.16579419795471	23.07	-266.560116781989	22.86	-320.839040320948	23.4	-297.38916057795	23.2099999999999	1.26442658995529	23.3200000000001	2076.67876839298	23.4	-5.32564295690463	23.4000000000001	-0.492612869038567	23.1099999999999	-0.129900698993879	23.3400000000001	7.46031571304684	23.01	4.11403150098977	23.6500000000001	12.558139839939	23.51	0.127067013977467	24.1099999999999	1.65688662502816	23.29	27.3665486440677	23.6400000000001	1.21304069000416	23.7400000000002	21.5553615399813	23.7599999999998	0.827702840979327	25.6100000000001	54.4083736830316	23.8099999999999	-0.0701713779562851	23.4400000000001	20.3651524730049	23.7600000000002	2.70330930493401	24.2799999999997	19.4166926020216
23.13	-2787.28158730098	23.3	2360.66591059102	22.98	6.16010872101924	23.17	-266.411284914057	22.96	-321.088610442985	23.5	-297.535758114918	23.3199999999999	1.29101000800347	23.4300000000001	2085.01919916898	23.51	-5.43347499296942	23.51	-0.533493605075819	23.26	-0.190641627000332	23.45	7.44646554903738	23.1099999999999	4.19145150999611	23.75	12.6187778159874	23.6100000000001	0.117570166025871	24.22	1.61913520400958	23.4000000000001	27.3690509700373	23.74	1.16620801293266	23.8499999999999	21.5799088750828	23.8699999999999	0.90229069508041	25.7200000000003	54.5114629550199	23.9099999999999	-0.0371545269217677	23.54	20.4055667039711	23.8699999999999	2.67614865094856	24.3999999999996	19.4419103120254
23.23	-2792.44871814603	23.4	2361.01793957198	23.08	6.15061758901447	23.3	-266.276779909049	23.11	-321.333938326916	23.61	-297.678984210961	23.42	1.32202619101918	23.5300000000001	2093.18997159494	23.61	-5.54289875196901	23.61	-0.573262367083771	23.3699999999999	-0.25242102105949	23.5500000000002	7.42544327306405	23.22	4.27964496600453	23.8600000000001	12.673787957965	23.71	0.100479600973813	24.3199999999999	1.57537890004278	23.5	27.3711429340437	23.8499999999999	1.12268631403367	23.9500000000003	21.5924604040083	23.9699999999998	0.981150432039613	25.8299999999999	54.6085589669474	24.0100000000002	-0.0016689359654265	23.6399999999999	20.4428550180182	23.9700000000003	2.65094781900643	24.5099999999998	19.4693404109785
23.33	-2797.39483579203	23.5	2361.33915606706	23.25	6.13070327904097	23.4	-266.147568516999	23.22	-321.573444465912	23.71	-297.821334882997	23.52	1.3568811029927	23.64	2101.10252770096	23.7099999999999	-5.65391423390338	23.71	-0.612741834061126	23.47	-0.315090714025246	23.6600000000001	7.39230726901496	23.3299999999999	4.37171112093893	23.96	12.7195901269488	23.8200000000002	0.0787642270552169	24.4200000000001	1.52561771199089	23.6000000000001	27.3728245340408	23.95	1.08208298900081	24.0500000000002	21.5974148969735	24.0799999999999	1.0539425729803	25.98	54.698901955021	24.1100000000001	0.0345320640917635	23.75	20.4721929239895	24.0700000000002	2.6318833510004	24.6099999999997	19.5068870599471
23.44	-2802.11994023705	23.61	2361.62956007502	23.35	6.10036578996187	23.51	-266.020389027062	23.32	-321.82010654401	23.8199999999999	-297.960286348939	23.63	1.38703456991607	23.74	2108.92410488293	23.8199999999999	-5.7588531079773	23.8200000000001	-0.64043844599837	23.5699999999999	-0.378650703964922	23.76	7.35106354397885	23.4300000000001	4.46046283900614	24.0599999999999	12.7597644619755	23.9200000000001	0.0576053109853092	24.53	1.48581503401601	23.71	27.3790547439603	24.05	1.04894119499477	24.1500000000001	21.5942400529912	24.1799999999998	1.12453710607952	26.0999999999999	54.7733290029555	24.2200000000003	0.0761686960686347	23.8600000000001	20.4965178879775	24.1700000000001	2.61799702593635	24.71	19.5472640100434
23.54	-2806.61888940904	23.71	2361.89039967701	23.45	6.05943265202313	23.61	-265.896173439046	23.43	-322.070058467943	23.92	-298.102147186	23.73	1.41248659099347	23.84	2116.54308646996	23.92	-5.85771537498658	23.9200000000001	-0.656352202099697	23.6700000000001	-0.452099098993131	23.8600000000001	7.30568289998246	23.54	4.54590012100198	24.1700000000001	12.7988992629753	24.0200000000002	0.0362175619557092	24.6299999999999	1.44398561008074	23.8100000000002	27.3862377849809	24.21	1.02431120899382	24.2600000000002	21.582935871038	24.3600000000001	1.19040107097135	26.2200000000003	54.8327310209515	24.3499999999999	0.123240960078874	23.96	20.5084643920372	24.2800000000002	2.61375683101051	24.8199999999997	19.5836549320347
23.64	-2811.00860542097	23.81	2362.11940154101	23.56	6.00975507995827	23.72	-265.769656234056	23.53	-322.322584727999	24.02	-298.246689137954	23.8299999999999	1.42763783196642	23.9400000000001	2124.14091616392	24.02	-5.94722063101472	24.0200000000001	-0.659660563997022	23.78	-0.519343288033269	23.96	7.25916495798629	23.6399999999999	4.6187983729169	24.29	12.8266112409392	24.1200000000001	0.015584926018164	24.73	1.41211469599511	23.9100000000001	27.3965772080373	24.3099999999999	1.00819302997479	24.46	21.5775462689862	24.46	1.24722387704423	26.4000000000001	54.8737424629735	24.48	0.163961236012256	24.1100000000001	20.5119976479864	24.3899999999999	2.61916276394913	24.9199999999996	19.6238514710103
23.75	-2815.28908827306	23.91	2362.33238238799	23.66	5.94984813199062	23.82	-265.638335800986	23.63	-322.58371631201	24.13	-298.393912205938	23.9399999999999	1.44591290791141	24.0500000000001	2131.59196266395	24.17	-6.02737727490421	24.13	-0.646800010031257	23.8799999999999	-0.580383271994833	24.0700000000002	7.21468551500948	23.74	4.6829563979145	24.3900000000001	12.8474492750001	24.22	-0.00477553794553387	24.8299999999999	1.39020229300968	24.02	27.4162039389694	24.4100000000001	1.01433684403673	24.5599999999999	21.5829154830089	24.5699999999997	1.2950055240708	26.5300000000002	54.8963633279982	24.5799999999999	0.202681297082563	24.21	20.5113223900071	24.4900000000002	2.63201016593939	25.02	19.6625509149726
23.85	-2819.40435368597	24.01	2362.52628178204	23.76	5.87552067599972	23.92	-265.502212138017	23.74	-322.84742223294	24.23	-298.555463427988	24.04	1.46550215799834	24.1900000000001	2138.89622596992	24.28	-6.09656134895431	24.2900000000001	-0.619161027088921	23.98	-0.646864475015718	24.2	7.17224457105203	23.8399999999999	4.73510094991525	24.5	12.8614133650444	24.3200000000002	-0.0261385559952032	24.9400000000001	1.37882476508366	24.1200000000001	27.4451179759581	24.52	1.03997172902837	24.6700000000001	21.5946979080854	24.6700000000001	1.329907045033	26.6500000000001	54.906337899979	24.6799999999998	0.241489105064829	24.3099999999999	20.5106374739898	24.5900000000001	2.65708444499069	25.1199999999999	19.7007917789733
23.95	-2823.43216669801	24.18	2362.70270051205	23.87	5.79320403096517	24.02	-265.359443332045	23.84	-323.118660237924	24.33	-298.72578365098	24.15	1.48640558302304	24.3000000000001	2146.07449109292	24.38	-6.15569093395152	24.4000000000001	-0.580028622039208	24.0799999999999	-0.707567202994142	24.3100000000002	7.13018399903831	23.9400000000001	4.77039875295304	24.5999999999999	12.8699570540221	24.4300000000001	-0.0485041280171572	25.1099999999999	1.3710350610836	24.28	27.4843164579579	24.6200000000001	1.07950425297076	24.77	21.6216940590357	24.77	1.35982409005919	26.7600000000002	54.8951376430296	24.7800000000002	0.27659682700687	24.4200000000001	20.5124342529643	24.6900000000001	2.68689527899824	25.25	19.7385740630125
24.1	-2827.28592728097	24.28	2362.85253229505	23.97	5.71108118901975	24.14	-265.211045386081	23.95	-323.397229535999	24.43	-298.900984612942	24.25	1.50273642293541	24.4	2153.03921555198	24.48	-6.20476603091902	24.5	-0.527246324054431	24.1900000000001	-0.755330411948307	24.4100000000001	7.09287341703657	24.05	4.78775052897618	24.7	12.8703529500172	24.5300000000002	-0.0732178649514026	25.22	1.37378023202928	24.3900000000001	27.5331380720445	24.72	1.13065339303375	24.8699999999999	21.6637063360849	24.8800000000001	1.38475666005888	26.9000000000001	54.8709672959831	24.8899999999999	0.310894639028447	24.52	20.5167127279537	24.8000000000002	2.71801121800763	25.3599999999997	19.7730497540078
24.21	-2830.96563543506	24.38	2362.97577713208	24.07	5.62915215198245	24.25	-265.059469689049	24.11	-323.674988363905	24.53	-299.081066312965	24.3499999999999	1.52508288192621	24.5	2159.94813573991	24.5899999999999	-6.24139640399335	24.6	-0.468824376071098	24.3399999999999	-0.79915602498204	24.52	7.06229075103693	24.21	4.78718657097943	24.8	12.8695136569377	24.6300000000001	-0.0939384079856609	25.3199999999999	1.37124680304623	24.49	27.5903843649985	24.8299999999999	1.19791743202313	24.9700000000003	21.7207347390058	24.98	1.39884994700878	27.02	54.8372950910334	24.9900000000002	0.339844566042302	24.6300000000001	20.5209654750433	24.9000000000001	2.75115451995589	25.46	19.8101122959997
24.31	-2834.48948134105	24.48	2363.07571950601	24.17	5.5423197819664	24.35	-264.906257758071	24.21	-323.951936721983	24.63	-299.267962757995	24.4499999999999	1.55344495999543	24.6	2166.71269368692	24.6899999999999	-6.27072747897728	24.71	-0.404762778089207	24.45	-0.836098157947163	24.6200000000001	7.04040351001822	24.3199999999999	4.77529037095792	24.9100000000001	12.8642934989784	24.73	-0.11479331794817	25.4300000000001	1.35679187701498	24.5900000000001	27.6463393780659	24.9300000000001	1.27679808701942	25.0700000000002	21.7809840020209	25.0799999999999	1.40411145207509	27.1399999999999	54.8050333940182	25.0900000000001	0.369826551036567	24.73	20.5312886760112	25	2.77732713300338	25.5599999999999	19.8497616910345
24.41	-2837.94850797801	24.59	2363.16509595099	24.27	5.45965968103701	24.46	-264.754336536043	24.31	-324.214014151949	24.74	-299.457058826988	24.55	1.5819094149947	24.71	2173.47897630793	24.8	-6.28929411197987	24.8100000000001	-0.336328074013181	24.55	-0.866304976966603	24.72	7.02913204600009	24.4200000000001	4.75030477400651	25.01	12.8605320269344	24.8300000000002	-0.13875150500553	25.53	1.3304154550724	24.6900000000001	27.7063907369666	25.03	1.3564743119332	25.2200000000003	21.8411735990003	25.2599999999998	1.41088065402073	27.3099999999999	54.7832730250093	25.2000000000003	0.402593925059591	24.8299999999999	20.5525068209909	25.1300000000001	2.79318020398023	25.6699999999996	19.8847116889738
24.52	-2841.34271534606	24.69	2363.24390646803	24.38	5.3884225450247	24.56	-264.604040792051	24.42	-324.454140710941	24.84	-299.648354518922	24.66	1.61031451693816	24.8100000000001	2180.11561914795	24.9	-6.30476463197738	24.9100000000001	-0.275260514058573	24.6600000000001	-0.889776482949856	24.8300000000002	7.02254999998786	24.52	4.71941691591837	25.1200000000001	12.8546490999497	24.9300000000001	-0.16659825894294	25.6299999999999	1.29856348098656	24.8	27.7655794669727	25.1400000000001	1.42939725094493	25.3200000000002	21.9007175870729	25.3600000000001	1.42454155798077	27.4900000000002	54.7684819019878	25.3400000000001	0.436393356039844	24.9299999999998	20.573656251031	25.25	2.79871373402329	25.77	19.9222485389328
24.62	-2844.63382040997	24.8	2363.31215105599	24.48	5.32860837597582	24.67	-264.45782038104	24.52	-324.671864258903	24.9399999999999	-299.834154062978	24.76	1.64403227392995	24.9200000000001	2186.62262220698	25	-6.31713903999298	25.0200000000001	-0.220490731067002	24.76	-0.90090593801051	24.9300000000001	7.02065737198154	24.6199999999999	4.68262679601139	25.26	12.8430960429569	25.0400000000002	-0.198059060949163	25.73	1.27500484700249	24.9000000000001	27.8285906190376	25.3	1.50311575998785	25.4299999999998	21.9596159660114	25.4699999999998	1.43776148001962	27.6199999999999	54.7606600249537	25.46	0.467242874037765	25.0300000000002	20.6021024839629	25.3499999999999	2.78474740900947	25.8799999999997	19.9612962289848
24.72	-2847.88472176604	24.9	2363.37584966498	24.59	5.2793818219925	24.77	-264.320940822017	24.63	-324.867184795949	25.05	-300.02076603796	24.87	1.68306268494689	25.02	2193.01288951192	25.0999999999999	-6.32337808497141	25.12	-0.172841263065493	24.8599999999999	-0.907721646058235	25.03	7.01824883196878	24.73	4.64171268299651	25.3900000000001	12.843771142002	25.1900000000001	-0.231708022965904	25.8399999999999	1.24597066098886	25.01	27.8932206409763	25.4100000000001	1.57762983894827	25.5300000000002	22.0070201090721	25.5699999999997	1.45054042104675	27.7200000000003	54.7622013669979	25.5599999999999	0.507064057046591	25.1399999999999	20.6375510090311	25.46	2.75695177595026	25.98	19.999365825015
24.83	-2851.01662929105	25	2363.432136862	24.69	5.24138442995081	24.87	-264.18813659609	24.73	-325.046098569942	25.21	-300.201686703986	24.9699999999999	1.72608774892069	25.12	2199.329321307	25.2099999999999	-6.32838253795853	25.24	-0.133702597054253	24.96	-0.912242707045152	25.2	7.01832400000058	24.8299999999999	4.59287577200485	25.49	12.8446105189823	25.3100000000002	-0.267545144993164	25.9400000000001	1.21146092305935	25.1100000000001	27.9604350989757	25.51	1.62922525498743	25.6300000000001	22.0423871820685	25.6700000000001	1.46287838197168	27.8499999999999	54.7731059269836	25.6700000000001	0.55137117101367	25.2400000000002	20.6800018249851	25.5599999999999	2.72240805702495	26.0799999999999	20.0358394149589
24.93	-2854.02954298604	25.1	2363.48101264707	24.79	5.22104751894403	24.98	-264.068440950041	24.83	-325.214636569967	25.3199999999999	-300.373351956978	25.0699999999999	1.7684098479549	25.2800000000001	2205.57191759099	25.3099999999999	-6.33215239895435	25.34	-0.109626679090979	25.0599999999999	-0.914043389002472	25.3400000000001	7.02582449105194	24.9300000000001	4.5381904729993	25.5999999999999	12.8456141740116	25.4100000000001	-0.308208737010318	26.04	1.18007458002012	25.28	28.030233994059	25.6200000000001	1.66626636200817	25.73	22.0657171850007	25.7799999999997	1.47991704204742	27.9500000000003	54.7789023080441	25.77	0.598076257006142	25.3400000000001	20.7254793949687	25.6599999999999	2.67362592796871	26.1799999999998	20.0739040060398
25.03	-2856.94510719998	25.26	2363.52268858604	24.89	5.20445726203889	25.15	-263.961747795065	24.94	-325.371219288968	25.42	-300.533238014964	25.17	1.81002898295901	25.39	2211.65313588199	25.42	-6.3353935449868	25.4400000000001	-0.101436187037507	25.1600000000001	-0.912153895001211	25.4400000000001	7.03406801108031	25.03	4.48358934193038	25.7	12.8504747530087	25.51	-0.349302822996833	26.21	1.16358626200963	25.3800000000001	28.1058772790175	25.72	1.68875315898731	25.8400000000001	22.077542421016	25.8800000000001	1.49376075103191	28.0500000000002	54.788186312976	25.8699999999999	0.651914699005829	25.4500000000003	20.7670643120537	25.7600000000002	2.6180957129327	26.2799999999997	20.1135595970072
25.13	-2859.80649685303	25.36	2363.567519041	25	5.19161366003118	25.29	-263.86898913006	25.04	-325.524904790996	25.52	-300.685233139916	25.28	1.86136883098698	25.49	2217.71750705693	25.52	-6.33980548593627	25.5500000000001	-0.109131121007522	25.27	-0.914705065952148	25.5500000000002	7.04702536302193	25.1299999999999	4.43449816793873	25.8	12.866104858972	25.6100000000001	-0.389481792012703	26.3099999999999	1.15987650008265	25.48	28.1837691760529	25.8199999999999	1.69775209894851	25.9400000000001	22.066173992016	25.98	1.50694246997318	28.2000000000003	54.801848850957	25.98	0.709996322029838	25.5500000000002	20.8047565770357	25.8699999999999	2.55485919194598	26.3999999999996	20.156276765988
25.25	-2862.61371194405	25.46	2363.61550401205	25.15	5.18234424203001	25.39	-263.787713568036	25.15	-325.674977567928	25.63	-300.829337330924	25.38	1.91584634592346	25.59	2223.65341444493	25.62	-6.34607894699002	25.6500000000001	-0.129030745029013	25.3699999999999	-0.912694978978834	25.6500000000001	7.06271862100039	25.24	4.3854608690026	25.9000000000001	12.8855918879935	25.71	-0.432873206023032	26.4100000000001	1.15855066906079	25.5900000000001	28.2651081370204	25.9200000000001	1.69601726599922	26.04	22.0391527940365	26.0799999999999	1.52330950402302	28.3800000000001	54.8198899209638	26.0799999999999	0.772321125054987	25.6500000000001	20.8493519149897	25.9700000000003	2.49219216095753	26.5	20.2015255309789
25.35	-2865.32821361595	25.57	2363.66303188504	25.25	5.17440882299525	25.49	-263.717921108082	25.25	-325.821437616924	25.73	-300.967990223967	25.49	1.96786219191836	25.6900000000001	2229.46085804597	25.7199999999999	-6.35074878198338	25.75	-0.158962023988352	25.47	-0.912603705046422	25.75	7.08114778501567	25.3399999999999	4.32989395096683	26.01	12.9043869619636	25.8100000000002	-0.468538849986544	26.52	1.15043345908816	25.6900000000001	28.3463453660033	26.02	1.68079457603199	26.1399999999999	22.0082740920589	26.2399999999998	1.54282314701959	28.4900000000002	54.8340028529992	26.1799999999998	0.828157391993045	25.7600000000002	20.8947541469797	26.1399999999999	2.43279953292586	26.6099999999997	20.2546086050006
25.45	-2868.00451123804	25.67	2363.70960483805	25.35	5.16606912503903	25.6	-263.657874074056	25.35	-325.978345396948	25.83	-301.103310921008	25.5899999999999	2.01741637101804	25.7900000000001	2235.14906638798	25.8199999999999	-6.3547983609169	25.86	-0.197658413071622	25.5699999999999	-0.914431244041225	25.8500000000001	7.10683404304291	25.4400000000001	4.28392932099086	26.1100000000001	12.9202306700336	25.9100000000001	-0.496961665021445	26.6199999999999	1.14470018104385	25.8	28.422093237964	26.1200000000001	1.66597289194215	26.25	21.9702969679929	26.3499999999999	1.56552210603422	28.6100000000001	54.8529114579424	26.3600000000001	0.878402780017495	25.8600000000001	20.9451680069606	26.25	2.37732524794865	26.71	20.3155259860068
25.56	-2870.586620528	25.77	2363.75216243505	25.46	5.15007444801086	25.7	-263.610499409083	25.45	-326.139146631931	25.93	-301.240858575966	25.6899999999999	2.0660469330096	25.9	2240.78264645391	25.92	-6.35660372597613	25.96	-0.244050545006758	25.6800000000001	-0.929397293020884	25.95	7.14169775005757	25.54	4.24756697691464	26.25	12.9289377999839	26.0200000000002	-0.518141651014048	26.72	1.13524889206928	25.9000000000001	28.4923517540392	26.29	1.65910107102718	26.3600000000001	21.925807366074	26.4499999999998	1.58468535005341	28.7200000000003	54.8801478170162	26.46	0.922159631045361	25.96	21.0041916379851	26.3600000000001	2.32576930397954	26.8099999999999	20.3856551109993
25.66	-2873.07454148799	25.88	2363.79070467603	25.56	5.1264247929339	25.8	-263.572331255091	25.56	-326.308159552923	26.03	-301.382020383016	25.8	2.11291879202236	26	2246.36159824297	26.03	-6.35616487500101	26.0600000000001	-0.297560609055836	25.78	-0.955080284029464	26.0600000000002	7.18136928696822	25.6499999999999	4.22190619894991	26.3600000000001	12.9382422379649	26.1200000000001	-0.533781834974434	26.8299999999999	1.10831069798678	26	28.5530971759727	26.3900000000001	1.65263025598961	26.46	21.8748052860747	26.5599999999999	1.60758809397521	28.8400000000001	54.9040389570337	26.5599999999999	0.963409917062563	26.1199999999999	21.0682362800299	26.46	2.28879536996374	26.9099999999999	20.4653286380108
25.77	-2875.46400723602	25.99	2363.821812075	25.66	5.09728212000482	25.9	-263.541828094048	25.66	-326.493525923979	26.14	-301.526981440929	25.9	2.15803194691944	26.1	2251.84958169598	26.18	-6.35484917893336	26.2	-0.356032133026929	25.8799999999999	-0.985424179020811	26.2	7.22608685805426	25.75	4.20896752291355	26.46	12.9360801099665	26.22	-0.543094306976855	26.9300000000001	1.07765449399722	26.1000000000001	28.6086578380491	26.49	1.64656044501044	26.5700000000002	21.8216363300598	26.6599999999999	1.63423034007337	28.9700000000003	54.9280531120075	26.6700000000001	0.998508169004708	26.2200000000003	21.1411852039873	26.5599999999999	2.26073289900341	27.0099999999998	20.5545465670411
25.87	-2877.81345921405	26.09	2363.84574960107	25.76	5.06348982094096	26.01	-263.520531443078	25.77	-326.683218508947	26.3099999999999	-301.682060390021	26	2.19487911999749	26.21	2257.329327869	26.3	-6.34942774695446	26.3000000000001	-0.419465114987361	25.98	-1.02446591802163	26.3000000000002	7.27781797104399	25.8599999999999	4.20392461091978	26.5599999999999	12.9390045350419	26.3200000000002	-0.54607906702131	27.03	1.04992317506003	26.2	28.6559433909588	26.5999999999999	1.65259989194055	26.6700000000001	21.774556773039	26.7599999999998	1.66260458502165	29.0999999999999	54.9521902829611	26.77	1.03194012001495	26.3299999999999	21.223038408948	26.6700000000001	2.24570338093599	27.1199999999999	20.6539268100414
25.97	-2880.12289742301	26.19	2363.86251725708	25.87	5.01995076103867	26.14	-263.499408056077	25.87	-326.888635482987	26.42	-301.844733447979	26.15	2.2308829229587	26.3100000000001	2262.71227878897	26.4	-6.33990057895062	26.4000000000001	-0.469246243028465	26.0899999999999	-1.07220550205511	26.4000000000001	7.33162100902973	25.96	4.20952938998198	26.6700000000001	12.947015513987	26.4300000000001	-0.538340139996762	27.21	1.02338482508912	26.3800000000001	28.6949538350427	26.7	1.67634202898626	26.7800000000002	21.7297001460111	26.8699999999999	1.69278385396865	29.2200000000003	54.9877832750099	26.8699999999999	1.06370577009329	26.4299999999998	21.3074941000286	26.77	2.24370681598884	27.2599999999998	20.7592438480333
26.1	-2882.34889675402	26.29	2363.873363121	25.97	4.97414744802427	26.27	-263.477196290069	25.97	-327.099958176973	26.52	-302.016486778939	26.26	2.26013011501891	26.4200000000001	2267.99843445792	26.5	-6.32626767594502	26.51	-0.515223719048663	26.1900000000001	-1.13095062397406	26.5	7.39146677597091	26.0599999999999	4.22578186100964	26.77	12.9585470009488	26.5300000000002	-0.523732926012599	27.3099999999999	0.994943780028734	26.48	28.7224512179591	26.8	1.71219342303175	26.8800000000001	21.6865341460561	26.9699999999998	1.72343111603368	29.4099999999999	55.024156986974	26.9700000000003	1.09371324208496	26.54	21.3989803289678	26.8800000000001	2.25825297093252	27.3999999999996	20.8632114299689
26.2	-2884.55450103504	26.4	2363.87858467299	26.07	4.92775862596773	26.38	-263.45296414604	26.12	-327.314267843008	26.62	-302.197320383016	26.36	2.28262069492757	26.52	2273.20063350999	26.61	-6.30585493399849	26.61	-0.557397545094318	26.3499999999999	-1.19973148605368	26.6100000000001	7.44010412904572	26.22	4.24216439398606	26.8800000000001	12.9677645869606	26.6300000000001	-0.503042714967705	27.4200000000001	0.964600039992547	26.5900000000001	28.7420313170514	26.9100000000001	1.75719873300295	26.98	21.6584433700291	27.0699999999997	1.75201341198772	29.52	55.0580265399958	27.0799999999999	1.11452668909351	26.6399999999999	21.4901315789575	26.98	2.28679029794421	27.7399999999998	20.9683184920095
26.3	-2886.70142723106	26.5	2363.87818191201	26.18	4.87927802203103	26.48	-263.426711623993	26.25	-327.532279988986	26.73	-302.38092568095	26.4599999999999	2.30233931199564	26.62	2278.36066558598	26.7099999999999	-6.28036185992187	26.71	-0.587600815038059	26.46	-1.2705197809737	26.71	7.47753306700361	26.3299999999999	4.26410277998457	26.98	12.9805026820122	26.74	-0.47626950799895	27.52	0.941094609061111	26.6900000000001	28.753694134025	27.01	1.80860387592929	27.0799999999999	21.6378869230311	27.1700000000001	1.77853074205814	29.6199999999999	55.0917859039828	27.1799999999998	1.13358195903857	26.7400000000002	21.5762483060189	27.1399999999999	2.32738544298172	27.8499999999999	21.0720760979939
26.41	-2888.78967534299	26.61	2363.87442816999	26.28	4.83094581898058	26.58	-263.403704243046	26.35	-327.753994616955	26.83	-302.568831821986	26.5599999999999	2.31706002000465	26.73	2283.47853068499	26.8199999999999	-6.24979685392191	26.8200000000001	-0.608006565016694	26.5599999999999	-1.34626309102259	26.8100000000002	7.50075397297678	26.4300000000001	4.29539582296457	27.0799999999999	13.0013101629629	26.8400000000001	-0.451981621949926	27.6199999999999	0.933602799022992	26.79	28.7641725360572	27.24	1.87475636801082	27.2200000000003	21.6253634350778	27.29	1.80266691597808	29.73	55.125435078935	27.3499999999999	1.15523082502023	26.8400000000001	21.6657340989741	27.27	2.37733349194968	27.9499999999998	21.1616495130329
26.51	-2890.82505561703	26.71	2363.86997323598	26.39	4.77375294997273	26.68	-263.381926824991	26.45	-327.973380738968	26.93	-302.754950918938	26.66	2.32678281997778	26.83	2288.5330172719	26.92	-6.21593581695379	26.9200000000001	-0.620005280097757	26.6600000000001	-1.42653568605056	26.9100000000001	7.5060367930746	26.53	4.32056255397129	27.1800000000001	13.0311406200008	26.95	-0.427938451025511	27.72	0.932949298089625	26.9000000000001	28.7738023499742	27.3499999999999	1.92744374203357	27.3400000000001	21.6191822789824	27.4099999999999	1.8243832259941	29.8699999999999	55.15108211398	27.4700000000003	1.1732956090782	26.9400000000001	21.7459806329998	27.3699999999999	2.43933935894347	28.0599999999999	21.2370387370129
26.62	-2892.84177157504	26.81	2363.869337192	26.49	4.71413073296389	26.79	-263.362205280032	26.56	-328.184331844	27.03	-302.933723819933	26.76	2.33542597698033	26.9400000000001	2293.59088281592	27.02	-6.18110858397358	27.0200000000001	-0.623596961077055	26.77	-1.50011787002313	27.01	7.49067003903292	26.6399999999999	4.34553552895522	27.3800000000001	13.0741792660274	27.0500000000002	-0.403599419996681	27.8199999999999	0.935694441068335	27.01	28.7822477499731	27.45	1.97014269895135	27.4400000000001	21.6234914580582	27.52	1.84755734699138	30.0100000000002	55.1684032089952	27.5799999999999	1.18867396906808	27.0999999999999	21.8169879079824	27.4700000000003	2.50591271992562	28.1599999999999	21.2968663349784
26.72	-2894.83982321804	26.91	2363.87252003703	26.59	4.65207916693089	26.89	-263.345555613	26.66	-328.395190487981	27.13	-303.105150522924	26.87	2.33845257298526	27.0400000000001	2298.56458483494	27.17	-6.14531515395811	27.13	-0.626282556027036	26.8799999999999	-1.5670096439635	27.1100000000001	7.45902332607784	26.74	4.36921546895519	27.48	13.1262408870043	27.1900000000001	-0.380440365006507	27.9300000000001	0.942367063998972	27.1100000000001	28.788847424039	27.55	2.00496996899346	27.54	21.6297973660176	27.6199999999999	1.86839943705763	30.1300000000001	55.1890713379635	27.6799999999998	1.20425608201913	27.2200000000003	21.8822905719662	27.5799999999999	2.56378466201568	28.27	21.3409350629945
26.82	-2896.79886186798	27.01	2363.87919464107	26.69	4.58459289995972	26.99	-263.334935801026	26.76	-328.597814905947	27.23	-303.271676942927	26.9699999999999	2.34628628493283	27.2	2303.40773233399	27.28	-6.11023580995607	27.25	-0.624364767077168	26.98	-1.63379735101898	27.27	7.41306416205134	26.8399999999999	4.39160237397118	27.5799999999999	13.1942380889996	27.3000000000002	-0.360675083015849	28.03	0.959385380042477	27.27	28.7892239880421	27.6500000000001	2.03620011495786	27.6500000000001	21.639886165076	27.7199999999998	1.89075680407313	30.2800000000002	55.2183552789529	27.7800000000002	1.22558162604491	27.3200000000002	21.9382998679976	27.6799999999998	2.62123097797939	28.3799999999997	21.3716560939474
26.92	-2898.75790980602	27.18	2363.89022121398	26.8	4.51565039600155	27.14	-263.328804328012	26.87	-328.792609694005	27.34	-303.433488177916	27.0699999999999	2.35892711293673	27.3100000000001	2308.177854257	27.38	-6.07596888801254	27.35	-0.617843594000078	27.0799999999999	-1.6854230309491	27.3700000000001	7.35646132000056	26.95	4.41359642093175	27.6800000000001	13.2759410380459	27.4000000000001	-0.348431134966631	28.1400000000001	0.980106492988853	27.3800000000001	28.7877057760397	27.76	2.05374141899028	27.75	21.6498913870282	27.8299999999999	1.91663694704403	30.4900000000002	55.2479483600337	27.8899999999999	1.24627065702043	27.4299999999998	21.9911119770586	27.7800000000002	2.66925361597714	28.48	21.389029428974
27.03	-2900.678428177	27.28	2363.90198814104	26.9	4.44637032501305	27.24	-263.327161192024	26.97	-328.968176673925	27.4399999999999	-303.588465125017	27.18	2.36938475200077	27.4100000000001	2312.90597963198	27.48	-6.03904924491872	27.46	-0.611449929010632	27.1800000000001	-1.72188668295803	27.48	7.28921479901601	27.05	4.42378778200236	27.79	13.3690903210208	27.5	-0.34424909495101	28.25	1.00015419502597	27.48	28.7896804139791	27.8600000000001	2.06318731295596	27.8600000000001	21.663679500989	27.9299999999998	1.94198356302877	30.6100000000001	55.2752448900264	27.9900000000002	1.26632317699205	27.5300000000002	22.0390024990138	27.8899999999999	2.70129938098762	28.5799999999999	21.3930550679606
27.19	-2902.56041697899	27.38	2363.91449542407	27	4.37675268995008	27.34	-263.33172294801	27.11	-329.135914022913	27.55	-303.736258208005	27.28	2.38964741492964	27.52	2317.63928370697	27.5799999999999	-5.99947687999247	27.5600000000001	-0.594512889051657	27.3499999999999	-1.74427198101057	27.5800000000002	7.20940424707806	27.21	4.42217645695564	27.8900000000001	13.4639178639873	27.6000000000001	-0.348639733942946	28.3499999999999	1.0226241510054	27.5800000000002	28.7994751230372	27.96	2.06453779901494	27.96	21.6806645610177	28.0299999999997	1.96813367904269	30.7200000000003	55.2991158809846	28.0900000000001	1.28398585206924	27.6300000000001	22.0855695770297	27.9900000000002	2.71385850601291	28.6899999999996	21.3951153799599
27.29	-2904.40887305306	27.49	2363.92994412097	27.17	4.31326029001866	27.45	-263.340039741024	27.26	-329.29370674799	27.65	-303.87825462094	27.38	2.41971510399708	27.62	2322.307939452	27.68	-5.95517873796325	27.6700000000001	-0.565963107987955	27.45	-1.7501573570371	27.6800000000001	7.12810429297406	27.3099999999999	4.41183374891807	27.99	13.5662580750022	27.71	-0.360306991979087	28.45	1.04751635899447	27.6900000000001	28.8124048560121	28.0699999999999	2.06934735001596	28.0599999999999	21.6950028660676	28.1399999999999	1.98836626407228	30.8200000000002	55.3219553049757	28.2000000000003	1.30382380802985	27.73	22.1381787270047	28.1399999999999	2.71044075702775	28.7999999999997	21.392721433017
27.4	-2906.23746387405	27.59	2363.94458761504	27.27	4.25757187201725	27.55	-263.352111570043	27.36	-329.453582084966	27.75	-304.020762941946	27.48	2.4571107369411	27.72	2326.98177389693	27.79	-5.90920246997939	27.7700000000001	-0.531794455014278	27.5599999999999	-1.74757111597046	27.79	7.05315692698605	27.4200000000001	4.39478019200124	28.0899999999999	13.6702765460086	27.8100000000002	-0.379250868945746	28.55	1.06430618006925	27.79	28.8284696109713	28.21	2.07040600002983	28.2200000000003	21.7023046110398	28.2599999999998	2.00268131698067	30.9400000000001	55.3390140989904	28.3499999999999	1.31840119706794	27.8400000000001	22.1968299490527	28.27	2.70352659595119	28.8999999999996	21.3883621610194
27.5	-2908.04618944298	27.69	2363.956152573	27.37	4.20884404195476	27.65	-263.362672917992	27.46	-329.603512797917	27.85	-304.162926256936	27.5799999999999	2.50965959594396	27.8200000000001	2331.57805598591	27.89	-5.86153967697101	27.88	-0.499949362051666	27.6600000000001	-1.7360875290251	27.8900000000001	6.98192548804855	27.52	4.36721698292786	28.26	13.7639094000406	27.9100000000001	-0.401708015942859	28.6600000000001	1.07299361400237	27.8900000000001	28.8498729420326	28.3499999999999	2.07492371703211	28.3499999999999	21.7108065730827	28.3699999999999	2.01269774197499	31.0500000000002	55.3415651479554	28.46	1.32323228706355	27.9400000000001	22.250378791	28.3800000000001	2.68823946100838	29	21.3931771959324
27.6	-2909.82684010805	27.8	2363.96609864403	27.47	4.16636317595476	27.75	-263.379086542045	27.57	-329.749529873993	27.95	-304.310832451961	27.6899999999999	2.57085440193805	27.9300000000001	2336.05123978498	27.99	-5.81289623391967	27.98	-0.461094911997861	27.76	-1.71158521504822	27.99	6.91721040902848	27.6199999999999	4.33507667798949	28.3600000000001	13.8513492339598	28.0200000000002	-0.4294360979884	28.76	1.07840624104938	27.99	28.8741102490349	28.45	2.09126485196975	28.4500000000003	21.7218996440351	28.4699999999998	2.0171515329821	31.1700000000001	55.3383355660344	28.5599999999999	1.3254423060971	28.1100000000001	22.3072288409867	28.48	2.66457935401831	29.1099999999997	21.4041768419975
27.71	-2911.601196628	27.9	2363.96542085106	27.58	4.13118046401451	27.86	-263.400526533019	27.67	-329.905989258918	28.0599999999999	-304.461957743001	27.79	2.64131380799881	28.0300000000001	2340.45831368701	28.0899999999999	-5.76258055195922	28.08	-0.415231104057057	27.8699999999999	-1.67406417403981	28.0900000000001	6.86172318000899	27.73	4.29083649498807	28.46	13.927449861967	28.1200000000001	-0.458039140994515	28.97	1.08054406007341	28.0900000000001	28.9015173580083	28.55	2.11907425295976	28.5500000000002	21.7314358220619	28.5799999999999	2.01216501500312	31.3400000000001	55.3296491509627	28.6599999999999	1.32318604710235	28.2200000000003	22.3629520479562	28.5799999999999	2.64146738595628	29.25	21.4213611000105
27.81	-2913.32583389499	28	2363.95536727503	27.68	4.10329590499714	27.96	-263.427924891062	27.78	-330.06454839699	28.21	-304.616302130967	27.9	2.72487844495117	28.1900000000001	2344.829831781	28.1899999999999	-5.71059263097595	28.2	-0.361698781034647	27.97	-1.62449420497524	28.21	6.81943460597267	27.8299999999999	4.22898004694616	28.5599999999999	13.9922112839486	28.2800000000002	-0.484368085039932	29.1199999999999	1.0739504640469	28.2	28.9284984889946	28.6600000000001	2.15623518897701	28.6599999999999	21.7435631079752	28.6799999999998	2.00510904608109	31.4900000000002	55.3163968099852	28.77	1.31357333100368	28.3299999999999	22.4223020679801	28.6799999999998	2.62717934992907	29.3599999999997	21.4456705670045
27.91	-2915.00075190902	28.1	2363.93593791604	27.78	4.08270949901635	28.06	-263.459865154005	27.88	-330.224491779973	28.3099999999999	-304.775793340923	28	2.80728400298358	28.2900000000001	2349.21294281799	28.29	-5.65523296199899	28.3200000000001	-0.306351712083597	28.0799999999999	-1.55982315004621	28.3400000000001	6.7847084060304	27.9300000000001	4.15352408992931	28.6700000000001	14.0440718589616	28.3900000000001	-0.501612277957975	29.22	1.05703481904129	28.3700000000001	28.9461662709982	28.76	2.19847309892884	28.7600000000002	21.764036237073	28.7799999999997	1.99213632004103	31.6399999999999	55.2898415339769	28.8699999999999	1.29337103203397	28.4299999999998	22.4805793529868	28.7800000000002	2.61343945396675	29.46	21.4722545699715
28.01	-2916.62324757601	28.2	2363.90249025908	27.89	4.06199097199078	28.22	-263.49753659099	27.99	-330.385414813009	28.42	-304.935872635951	28.15	2.88853048300552	28.39	2353.55011785498	28.4	-5.59224114692825	28.4200000000001	-0.247016862090277	28.1800000000001	-1.49157478404049	28.4400000000001	6.76398612301909	28.03	4.07401703694177	28.77	14.0807721769534	28.49	-0.512454813019758	29.3199999999999	1.02979712403339	28.47	28.9634571249735	28.8700000000001	2.25169514999379	28.8600000000001	21.7902002329993	28.8899999999999	1.97324683506395	31.77	55.2738548290108	28.9700000000003	1.26895909306768	28.5300000000002	22.5316877240402	28.8899999999999	2.60024769499978	29.5699999999997	21.5011131109577
28.11	-2918.21588924097	28.31	2363.862745353	27.99	4.04735897097908	28.33	-263.539749934012	28.12	-330.545081451987	28.52	-305.098659118926	28.26	2.97379961193656	28.5	2357.89888583497	28.5	-5.52756410991151	28.5300000000001	-0.189634223033863	28.28	-1.41974910798126	28.54	6.75082621501133	28.1399999999999	3.98749396595122	28.8800000000001	14.1045716489998	28.5900000000001	-0.512030835011501	29.4300000000001	1.00613290203455	28.5700000000002	28.9749834270197	28.97	2.30724009293226	28.9700000000003	21.8247100710869	28.9899999999998	1.95119857801274	31.8800000000001	55.2605447439873	29.0799999999999	1.24033751399111	28.6300000000001	22.5876617330414	28.9900000000002	2.59145235793312	29.6699999999996	21.53224618894
28.22	-2919.77867690696	28.41	2363.81670319906	28.15	4.03881349598123	28.43	-263.586982271022	28.25	-330.705727740906	28.62	-305.265539984021	28.36	3.05701641900669	28.6	2362.14531403994	28.5999999999999	-5.4612018499256	28.63	-0.132556615085377	28.3799999999999	-1.34192455300308	28.6400000000001	6.74714903402673	28.24	3.89395487798083	28.98	14.1216582079551	28.6900000000001	-0.499829572049748	29.53	0.982602486033102	28.6800000000001	28.9760601269791	29.0699999999999	2.36510792694844	29.0700000000002	21.868151696026	29.0999999999999	1.9259340830331	32	55.2534433600158	29.1799999999998	1.20660863706235	28.73	22.6449032400069	29.1399999999999	2.59204656197198	29.77	21.5621917640192
28.32	-2921.286995012	28.51	2363.76061717704	28.26	4.03121835302045	28.53	-263.636915706002	28.35	-330.871671910927	28.73	-305.432786374013	28.4599999999999	3.14271782394826	28.7	2366.33579346494	28.7099999999999	-5.37943548795283	28.74	-0.078500584095309	28.48	-1.26054388897501	28.75	6.74847214702368	28.3399999999999	3.79542030896118	29.0799999999999	14.1362170679713	28.8000000000002	-0.476361797041136	29.6299999999999	0.959205878075409	28.78	28.9770147890067	29.21	2.40871035703094	29.2200000000003	21.9192576540763	29.25	1.90423184699284	32.0999999999999	55.2482132389969	29.3400000000001	1.17148344804718	28.8400000000001	22.7034122440273	29.2600000000002	2.59703718597848	29.8799999999997	21.588938319951
28.43	-2922.77714782904	28.61	2363.70420201797	28.36	4.02156818995536	28.64	-263.689550239064	28.45	-331.030886726921	28.83	-305.600398289016	28.5699999999999	3.22555562593152	28.8100000000001	2370.42393311401	28.8099999999999	-5.27921737193537	28.84	-0.0336437740315887	28.5899999999999	-1.17560711396436	28.8500000000001	6.75258984301763	28.45	3.69883937491977	29.24	14.1527374739781	28.9000000000001	-0.439413710978442	29.74	0.942370713005403	28.8800000000001	28.9778474129889	29.3199999999999	2.44525734899526	29.3499999999999	21.9824177499959	29.3699999999999	1.88609187000566	32.21	55.2506777039525	29.4500000000003	1.13412168502691	28.9400000000001	22.7667775029659	29.3699999999999	2.59770365403256	29.98	21.6124858550302
28.53	-2924.22878668106	28.71	2363.64713059004	28.47	4.01070639998125	28.74	-263.746427388014	28.56	-331.187747739932	28.93	-305.762959660001	28.67	3.30644515895528	28.9100000000001	2374.49246404492	28.91	-5.16222778594511	28.9400000000001	0.00995624691313424	28.6900000000001	-1.09317026704048	28.95	6.76146962905477	28.55	3.60421207699346	29.3900000000001	14.1787940569884	29	-0.39099099797113	29.8399999999999	0.927269413068643	28.98	28.9742296660052	29.4200000000001	2.46753893702589	29.46	22.0532421780035	29.4699999999998	1.86992201201974	32.3699999999999	55.2695638709793	29.5599999999999	1.099009081031	29.04	22.8358661380526	29.4700000000003	2.59892252597638	30.0799999999999	21.629226762002
28.63	-2925.62834045896	28.82	2363.58940289404	28.57	4.00611549002861	28.84	-263.798816662074	28.66	-331.342254952006	29.04	-305.919432867995	28.77	3.39097836899782	29.01	2378.58462323095	29.02	-5.02846672793567	29.0400000000001	0.0443570479546906	28.79	-1.01911835395185	29.0600000000002	6.76959958400403	28.6599999999999	3.51795497692819	29.49	14.2034541750036	29.1000000000001	-0.33055308404073	29.9400000000001	0.918729556019571	29.0800000000002	28.9686881460511	29.52	2.47555511998598	29.5599999999999	22.1264735780551	29.5699999999997	1.85698627797137	32.4700000000003	55.2937415300221	29.6599999999999	1.06430042501415	29.1900000000001	22.9125518900446	29.5700000000002	2.60069380101413	30.1799999999998	21.6492542399465
28.73	-2926.99542788296	28.92	2363.540109817	28.67	4.00540903001456	28.94	-263.848911704031	28.77	-331.474793555003	29.21	-306.07337931292	28.88	3.47915525492226	29.12	2382.64342227694	29.17	-4.87694531591387	29.21	0.0588877469454019	28.8999999999999	-0.952113480025218	29.1900000000001	6.76369936604715	28.76	3.43497623896383	29.5899999999999	14.2318640159829	29.21	-0.263036518049375	30.1199999999999	0.913655480076159	29.1800000000001	28.9608650290347	29.6200000000001	2.46217873097976	29.6599999999999	22.2079556500603	29.6799999999998	1.84594764004942	32.5900000000001	55.325613775949	29.77	1.032862228044	29.3000000000002	23.0012628110217	29.6700000000001	2.60158669300381	30.29	21.6725682879542
28.84	-2928.35385534102	29.02	2363.49645771998	28.77	4.00858701993911	29.05	-263.895780513053	28.88	-331.587566788926	29.3099999999999	-306.224798995913	28.98	3.56744716100366	29.24	2386.72584957794	29.29	-4.70863814598488	29.3200000000001	0.0647368249246938	29	-0.89118584503467	29.29	6.75307851201978	28.8699999999999	3.36036769999737	29.6900000000001	14.2640235790168	29.3100000000002	-0.188441299997066	30.22	0.904075543076033	29.29	28.9543560929815	29.73	2.43141538794589	29.7600000000002	22.2918446939957	29.7799999999997	1.83328254604476	32.71	55.3642897019699	29.8699999999999	1.00469449103002	29.4099999999999	23.0972993580281	29.7800000000002	2.5961580799958	30.3999999999996	21.6991689069346
28.94	-2929.70362283404	29.18	2363.45844660298	28.87	4.01397071698284	29.15	-263.939423088004	28.98	-331.68129016201	29.41	-306.369133178919	29.0799999999999	3.65969471795324	29.34	2390.71492935193	29.4	-4.52524472791538	29.4200000000001	0.0559104129251864	29.0999999999999	-0.843485258997134	29.4000000000001	6.73773702101244	28.97	3.29955515098845	29.8	14.3004163089699	29.4100000000001	-0.116425404030451	30.3199999999999	0.893233999022414	29.3900000000001	28.9580977599826	29.8299999999999	2.38961841296259	29.8699999999999	22.3705998140531	29.8800000000001	1.81863609998345	32.8200000000002	55.4087508199927	29.9700000000003	0.984086243079219	29.5100000000002	23.1980273349564	29.8800000000001	2.5863413160323	30.5	21.7214746339778
29.1	-2931.02875985198	29.28	2363.43018590208	28.98	4.01824304799447	29.25	-263.972273095987	29.11	-331.75596367596	29.51	-306.513538219974	29.26	3.74807264597621	29.45	2394.65620753197	29.5	-4.34506911199151	29.5200000000001	0.0302354749237566	29.25	-0.806489871024496	29.5	6.71426880001036	29.0799999999999	3.24122893096046	29.9000000000001	14.3419957960305	29.5200000000002	-0.040178176959671	30.4200000000001	0.881130845982625	29.49	28.9627411480069	29.9300000000001	2.33088063896503	29.9700000000003	22.4460055979989	29.9899999999998	1.80236319806681	32.9500000000003	55.4434322909856	30.0799999999999	0.965757464086892	29.6100000000001	23.3034467439666	29.9900000000002	2.57213640202281	30.5999999999999	21.7470174959544
29.21	-2932.36621243398	29.38	2363.39487617204	29.08	4.02593271201113	29.35	-263.995519802052	29.22	-331.812447640914	29.61	-306.651926232007	29.36	3.83285553493806	29.5500000000001	2398.50413818397	29.5999999999999	-4.16562952091226	29.63	-0.0158315810949716	29.3599999999999	-0.779773951990137	29.6100000000001	6.68911539105466	29.21	3.19493745394084	30	14.3878084500102	29.72	0.0377337679537959	30.52	0.859232305060686	29.5900000000001	28.9682862570544	30.04	2.2582698829865	30.0700000000002	22.5154070700455	30.0899999999997	1.78678126906107	33.0500000000002	55.4762260700272	30.1799999999998	0.954988174044047	29.71	23.3967175820453	30.1399999999999	2.56898822397034	30.6999999999998	21.775797491955
29.31	-2933.69419982196	29.48	2363.35397706205	29.25	4.03703970994229	29.45	-264.009989117085	29.33	-331.848506012989	29.72	-306.784297215017	29.4699999999999	3.91466203893742	29.65	2402.36364327097	29.6999999999999	-3.98763183193296	29.73	-0.083937934050482	29.46	-0.763337499961381	29.71	6.65956530303902	29.3099999999999	3.16661327497059	30.1100000000001	14.437854272046	29.8300000000002	0.113080223968609	30.6199999999999	0.830978039061847	29.6900000000001	28.9743972630276	30.21	2.17737957700592	30.23	22.5788042300792	30.25	1.77194777597833	33.1599999999999	55.5071321559808	30.2800000000002	0.952676031033661	29.8200000000002	23.4777857409654	30.2600000000002	2.57190366301074	30.7999999999997	21.8071805379623
29.42	-2935.01272201502	29.58	2363.30748857006	29.35	4.04855868794129	29.56	-264.021865252062	29.43	-331.872481346977	29.8199999999999	-306.915623845953	29.5699999999999	3.98895523596821	29.75	2406.18833179792	29.8	-3.82784257396906	29.83	-0.172436406046472	29.5599999999999	-0.757689621991631	29.8100000000002	6.6323066799896	29.4099999999999	3.15625639393602	30.26	14.4879480469626	29.9400000000001	0.189550823051832	30.73	0.79636805003247	29.79	28.9753826000378	30.3299999999999	2.10364045301503	30.3400000000001	22.6351026919929	30.3600000000001	1.75780525603386	33.3200000000002	55.5409183290294	30.3899999999999	0.953353748059271	29.9200000000001	23.546705328954	30.3600000000001	2.58587583800818	30.8999999999996	21.8388622349721
29.52	-2936.32876390598	29.69	2363.24997566601	29.45	4.06758530198204	29.66	-264.029731746064	29.53	-331.88477823694	29.93	-307.043275111937	29.67	4.05573512796309	29.85	2410.02459475897	29.91	-3.68804036793335	29.9300000000001	-0.26929558100619	29.6700000000001	-0.76230001195654	29.9200000000001	6.61297580404607	29.52	3.15097099701234	30.3700000000001	14.5373474180133	30.0400000000002	0.264931768015231	30.8299999999999	0.76916180603348	29.8900000000001	28.9712913180438	30.4300000000001	2.03277795003487	30.4500000000003	22.682516295049	30.46	1.74820101403839	33.4900000000002	55.5793578430439	30.5100000000002	0.957861589995446	30.02	23.5998875890573	30.46	2.617354013978	31.0099999999998	21.8717831769482
29.62	-2937.64400056796	29.79	2363.18123240005	29.56	4.09411955195083	29.76	-264.032047082992	29.63	-331.892643772903	30.03	-307.167436110944	29.77	4.10905008197915	29.95	2413.87243215399	30.01	-3.5647663129339	30.0400000000001	-0.368575468996823	29.77	-0.771112629990967	30.02	6.59396888397623	29.6199999999999	3.15468324595258	30.48	14.5905416279675	30.1900000000001	0.338682483970842	30.9400000000001	0.748078762057958	30	28.9664517520123	30.53	1.96479206692857	30.5500000000002	22.7210450390203	30.5699999999997	1.74074390997703	33.5999999999999	55.6141440270039	30.6100000000001	0.95981961499092	30.1599999999999	23.6405202949754	30.5700000000002	2.65978499396624	31.1099999999997	21.9059433659368
29.72	-2938.95843200096	29.9	2363.10125877299	29.66	4.124182972987	29.86	-264.031004903018	29.74	-331.896077952933	30.14	-307.28914446297	29.88	4.14981543497106	30.2800000000001	2417.67825331499	30.17	-3.4580204089707	30.2	-0.476216061088053	29.8699999999999	-0.779236780999781	30.1300000000001	6.57260684397443	29.72	3.16256680298466	30.5799999999999	14.6448697869346	30.2900000000002	0.411142264965747	31.04	0.734399464022317	30.1000000000001	28.9605060739859	30.6300000000001	1.90736714102968	30.6500000000001	22.7545553919981	30.6700000000001	1.73815321898019	33.71	55.6476799779375	30.71	0.959227823045694	30.2800000000002	23.6667297040185	30.6700000000001	2.71972197595005	31.25	21.9383354190086
29.83	-2940.26374972202	30	2363.00850922601	29.76	4.16082103595272	29.96	-264.028185665097	29.84	-331.908682194921	30.3	-307.409389523968	29.98	4.18410615793618	30.38	2421.39488299392	30.28	-3.36811548697824	30.3200000000001	-0.581546475018513	29.98	-0.788010357041458	30.23	6.56217002199355	29.8199999999999	3.17314256096779	30.6900000000001	14.7065198279961	30.4000000000001	0.482311108044087	31.21	0.731219574049646	30.2	28.9517108490145	30.74	1.86450878902633	30.7600000000002	22.7718307750138	30.7799999999997	1.74176596999587	33.8499999999999	55.6775625999535	30.8200000000002	0.952194191086164	30.3800000000001	23.682113959012	30.77	2.79716495901994	31.3599999999997	21.9648632149756
29.93	-2941.57957245	30.1	2362.91192398005	29.86	4.19589219200134	30.07	-264.021139514057	29.94	-331.927407338981	30.4	-307.529558488	30.0799999999999	4.21695847694537	30.48	2425.02232118898	30.38	-3.29407695198825	30.4200000000001	-0.690560581006139	30.0799999999999	-0.795011793002232	30.4300000000001	6.55501436006034	29.9200000000001	3.18131868300497	30.79	14.775491752971	30.5	0.552699787021993	31.3099999999999	0.748749976992258	30.3700000000001	28.9353810289867	30.8399999999999	1.83221139400302	30.8600000000001	22.7787148910465	30.8800000000001	1.74642497006516	33.9500000000003	55.7014367990405	30.9200000000001	0.941589441026736	30.48	23.6866730580232	30.8800000000001	2.89071818895081	31.46	21.9855267539515
30.03	-2942.88128462699	30.27	2362.80775641399	29.96	4.23107518702182	30.23	-264.00986645001	30.04	-331.952253385907	30.51	-307.654882326005	30.25	4.24302418991829	30.58	2428.66496076101	30.49	-3.23895245401218	30.5300000000001	-0.78958760104797	30.1800000000001	-0.795613128957484	30.53	6.54207300704002	30.03	3.18911570491309	30.8900000000001	14.8459511519832	30.6100000000001	0.627161302986678	31.4100000000001	0.783746419074305	30.48	28.9115166140164	30.95	1.80412163194887	30.9700000000003	22.7752077380501	30.98	1.75248511607151	34.0599999999999	55.7226761559377	31.02	0.930819624045398	30.5799999999999	23.6849998799471	30.9900000000002	2.99844831295104	31.5599999999999	22.0103469949891
30.19	-2944.18245735903	30.37	2362.69600652906	30.07	4.27313890497771	30.33	-264.007280390047	30.15	-331.971193100003	30.61	-307.777532447972	30.3499999999999	4.27012857801401	30.6900000000001	2432.27725577594	30.5899999999999	-3.18691971790486	30.63	-0.878627534007137	30.3499999999999	-0.785267254968858	30.6400000000001	6.53145871797278	30.1299999999999	3.19829487398238	30.99	14.9136937310459	30.71	0.70368997398873	31.52	0.836208901091595	30.5800000000002	28.8783612890029	31.05	1.78744947095311	31.0700000000002	22.7679604040532	31.0899999999997	1.75959150999461	34.23	55.7389269849864	31.1300000000001	0.925164758086794	30.6799999999998	23.6798352849519	31.1399999999999	3.11547876901841	31.6699999999996	22.0321207930283
30.29	-2945.44854400999	30.48	2362.58181900405	30.18	4.30821684199145	30.44	-264.006844485039	30.26	-331.991615605943	30.71	-307.903596738925	30.4599999999999	4.29889029601327	30.7900000000001	2435.90475216797	30.6899999999999	-3.13799303091855	30.73	-0.946194355037733	30.45	-0.768947011010823	30.74	6.51765957002226	30.23	3.20726596191889	31.0899999999999	14.9796730810294	30.8100000000002	0.780528133986991	31.6199999999999	0.902056225982051	30.6900000000001	28.8380838270541	31.21	1.77972302697071	31.2200000000003	22.7555819950567	31.2599999999998	1.76412401299331	34.3899999999999	55.7589164000092	31.23	0.919344825092594	30.79	23.6795828640197	31.2800000000002	3.23050037400208	31.77	22.0472405410419
30.4	-2946.70132533804	30.58	2362.47127952197	30.28	4.3437915070399	30.54	-264.00773282603	30.36	-332.00750751098	30.8099999999999	-308.033075198978	30.5599999999999	4.32907410993266	30.89	2439.50928544393	30.8	-3.0914522309331	30.83	-0.997482678030792	30.55	-0.746652396969694	30.8400000000001	6.50338705406739	30.4400000000001	3.20617025499814	31.24	15.0387430129513	30.9200000000001	0.856641406016934	31.72	0.981188204036698	30.79	28.7910200549959	31.3299999999999	1.78341418393302	31.3200000000002	22.7380725120838	31.3699999999999	1.76960617307032	34.4900000000002	55.7826444010061	31.3499999999999	0.911514612994324	30.8899999999999	23.6900438969769	31.3800000000001	3.34208233800837	31.8699999999999	22.0557062380067
30.5	-2947.94080134398	30.68	2362.36438808101	30.38	4.37986289898618	30.64	-264.008528950058	30.46	-332.010526261001	30.91	-308.163336815937	30.66	4.36068002102274	30.99	2443.08101596391	30.9	-3.04729731590214	30.9400000000001	-1.02729788909528	30.6600000000001	-0.715672407977763	30.9400000000001	6.48300489001485	30.54	3.20996668597218	31.3499999999999	15.0962544929598	31.0200000000002	0.928880731976278	31.8299999999999	1.06404986502184	30.8900000000001	28.7356234219942	31.4300000000001	1.78861208200942	31.4299999999998	22.717793796005	31.4699999999998	1.77251444199555	34.5999999999999	55.8096806470303	31.4700000000003	0.909447959998033	30.9900000000002	23.7111642750278	31.48	3.45022466296996	31.9699999999998	22.0593943070071
30.6	-2949.15581977	30.78	2362.26061160301	30.49	4.40888890398128	30.74	-264.014790261058	30.56	-332.007131503929	31.02	-308.293383441992	30.76	4.38986739595748	31.09	2446.57279497392	31.01	-3.00341405295512	31.0400000000001	-1.04149375908946	30.76	-0.676537351978368	31.0500000000002	6.46527640799377	30.6399999999999	3.20795404695673	31.45	15.1431096710439	31.1200000000001	0.997246111978711	31.9300000000001	1.14905057705528	30.99	28.6718448800229	31.53	1.79959128195151	31.5300000000002	22.6941858900318	31.5699999999997	1.77321607407066	34.71	55.8424565369933	31.5700000000002	0.909998050019567	31.1100000000001	23.7382444530567	31.5799999999999	3.54665155293787	32.0699999999997	22.0598036479487
30.7	-2950.36505422297	30.88	2362.15430210098	30.59	4.43432133499755	30.85	-264.026516758008	30.67	-331.997727832004	31.12	-308.418656338972	30.87	4.42077928801154	31.1900000000001	2449.98462247599	31.17	-2.96158106391431	31.21	-1.04601027908302	30.8699999999999	-0.631769078950128	31.2	6.45020160607146	30.75	3.20013233692862	31.55	15.1793085469762	31.2800000000002	1.05979174702497	32.03	1.23082943605368	31.0900000000001	28.6086208500365	31.6400000000001	1.81635178296347	31.6300000000001	22.6672487959831	31.6799999999998	1.77443034704083	34.8299999999999	55.8816058539833	31.6700000000001	0.919544825023877	31.23	23.7784068100382	31.6900000000001	3.63761403093577	32.1799999999998	22.0569342619683
30.8	-2951.55253419	30.99	2362.04956901202	30.69	4.46013865393979	30.95	-264.042519175064	30.77	-331.982315246933	31.23	-308.539155506992	30.9699999999999	4.45430894092169	31.34	2453.36153342191	31.27	-2.92428012392065	31.3100000000001	-1.0383046080733	30.97	-0.584920393976063	31.3000000000002	6.43401802199151	30.8499999999999	3.17695314390676	31.6600000000001	15.2132984669606	31.3900000000001	1.11185406603909	32.1900000000001	1.3081058990565	31.2	28.5459513310116	31.74	1.82814143397536	31.73	22.6396374890783	31.7799999999997	1.77343798497986	35.3000000000002	55.9226315549495	31.7800000000002	0.93606094299048	31.3299999999999	23.8232149349642	31.79	3.71655890103284	32.2799999999997	22.0466900269685
30.91	-2952.70694943599	31.09	2361.94641233601	30.79	4.4781993159404	31.05	-264.054255660085	30.88	-331.963129791916	31.33	-308.650512307963	31.0699999999999	4.48438138300844	31.4400000000001	2456.7507030589	31.38	-2.87540646797879	31.4100000000001	-1.01837674708349	31.0799999999999	-0.536012496013427	31.4100000000001	6.41003751104563	30.95	3.14498741192892	31.76	15.243156802967	31.49	1.15343307004423	32.3	1.37744030007525	31.3100000000002	28.4915801009902	31.8399999999999	1.82592079602273	31.8400000000001	22.6154573899748	31.8800000000001	1.77023898606876	35.4700000000003	55.9611961999735	31.8800000000001	0.962417125037973	31.4299999999998	23.8690706860325	31.8899999999999	3.78348616300173	32.3899999999999	22.035627379978
31.01	-2953.83998867305	31.19	2361.843405522	30.9	4.49322669601315	31.15	-264.06894382103	30.98	-331.941017384906	31.4399999999999	-308.753681210987	31.18	4.50564841298728	31.5400000000001	2460.15213138799	31.48	-2.83172662591369	31.51	-0.994051517068328	31.1800000000001	-0.487445752014537	31.51	6.3849482180558	31.05	3.11320479397637	31.8600000000001	15.2688835560184	31.5900000000001	1.1840179849969	32.4000000000001	1.4245247530198	31.4100000000001	28.444549693063	31.95	1.81872930795635	31.9400000000001	22.5959759550278	31.9899999999998	1.77004801003022	35.6399999999999	56.0039923209388	31.98	0.995742649024578	31.54	23.9126792570232	31.9900000000002	3.84206809894749	32.4899999999998	22.023112239026
31.11	-2954.96457874697	31.29	2361.73832707902	31	4.50221544201668	31.26	-264.086583656081	31.12	-331.908326343978	31.54	-308.843431245009	31.28	4.52098386301714	31.65	2463.4848615849	31.5799999999999	-2.79019294794125	31.61	-0.966828183095458	31.3499999999999	-0.439220163002574	31.6100000000001	6.35654443203748	31.22	3.07061509897721	31.96	15.2904787249781	31.6900000000001	1.20192567305821	32.5	1.45670051301749	31.51	28.4048601070026	32.05	1.80656696795722	32.04	22.581193185033	32.0899999999997	1.7725369219761	35.75	56.0486648259939	32.0900000000001	1.02435535507084	31.6399999999999	23.9567815110604	32.1300000000001	3.89047818100607	32.5999999999999	22.0091446039987
31.21	-2956.06714855103	31.39	2361.63117700698	31.15	4.50516555304148	31.37	-264.100638317018	31.23	-331.884735588005	31.65	-308.924556973011	31.38	4.53038773298431	31.75	2466.79213062293	31.6899999999999	-2.75080543497097	31.72	-0.936706745051197	31.45	-0.398131526026191	31.72	6.32189149700935	31.3199999999999	3.01880855693071	32.0699999999999	15.3009173160399	31.8000000000002	1.20916181595021	32.6099999999999	1.47396758006835	31.6200000000001	28.3866562079993	32.21	1.78690082498179	32.1500000000001	22.5653283799829	32.25	1.77803385702191	35.8499999999999	56.0975674000019	32.1900000000001	1.04825524499574	31.75	23.99863658502	32.2400000000002	3.93359296799645	32.6999999999998	22.0004990979987
31.31	-2957.17732883702	31.49	2361.52950063399	31.26	4.51427072493971	31.47	-264.11764465206	31.33	-331.864273534961	31.75	-308.997058396926	31.48	4.53294468695731	31.85	2470.030701528	31.8	-2.71497102494322	31.8200000000001	-0.911629635993449	31.5599999999999	-0.359632730010162	31.8200000000002	6.28650133603514	31.4200000000001	2.96435847701559	32.1700000000001	15.3059857830158	31.9000000000001	1.20572641299077	32.71	1.48193746304059	31.72	28.3877692220358	32.3199999999999	1.76220275898231	32.25	22.5497724330808	32.3600000000001	1.78780281999025	35.9900000000002	56.1363090499754	32.3600000000001	1.06846361802582	31.8499999999999	24.0401182229562	32.3499999999999	3.96998167195761	32.7999999999997	21.9936798249591
31.42	-2958.29511960301	31.6	2361.41926938103	31.37	4.51695237393324	31.57	-264.138025957095	31.43	-331.852953576004	31.85	-309.061973134931	31.5899999999999	4.52858328094408	31.96	2473.2005743009	31.9	-2.68270400499659	31.9200000000001	-0.888427251993562	31.6600000000001	-0.322385880963338	31.9200000000001	6.25037394900119	31.53	2.90726485991399	32.27	15.3108303139788	32	1.19526232595035	32.8099999999999	1.47588277297928	31.8200000000002	28.4078413229736	32.4300000000001	1.73000088898334	32.3600000000001	22.5475931849815	32.4699999999998	1.7981567290235	36.1100000000001	56.1672928739654	32.46	1.08580438404715	31.9500000000003	24.0754792520193	32.4499999999998	3.99766717396233	32.8999999999996	21.9886867849937
31.52	-2959.40090213196	31.7	2361.29893768907	31.47	4.51321049899889	31.67	-264.161782233032	31.53	-331.852978949996	31.95	-309.119301186001	31.6899999999999	4.51699153995833	32.0600000000001	2476.34521999896	32	-2.65497896998568	32.0300000000001	-0.872294206033075	31.76	-0.293199635052588	32.02	6.22678967602042	31.6299999999999	2.85261954400085	32.3700000000001	15.3100999440312	32.1100000000001	1.17492223398585	32.9200000000001	1.46053089804354	31.9200000000001	28.4484681100139	32.54	1.70417372294196	32.4700000000003	22.5529469330468	32.5699999999997	1.81261913598973	36.27	56.1871064099932	32.5599999999999	1.09136165906421	32.1100000000001	24.0973859349651	32.5599999999999	4.01664947298741	33.0099999999998	21.9853398599525
31.62	-2960.48715507402	31.8	2361.16850555698	31.57	4.50649691299532	31.78	-264.178395469003	31.64	-331.857485415981	32.0599999999999	-309.175269330012	31.79	4.50201009493867	32.1900000000001	2479.51178737492	32.0999999999999	-2.64795380894611	32.13	-0.869224367079369	31.8599999999999	-0.267446034058594	32.1200000000001	6.2156569159697	31.74	2.79991994398188	32.48	15.3057262130005	32.22	1.14755345703088	33.02	1.43912609007657	32.02	28.5092371240125	32.6400000000001	1.67836793798415	32.5700000000002	22.5673094070089	32.6700000000001	1.82697547597854	36.4000000000001	56.1914892340383	32.6700000000001	1.08828226007063	32.2400000000002	24.1178715559727	32.6599999999999	4.02886192296137	33.1099999999997	21.9811995530108
31.72	-2961.574853961	31.91	2361.02146404301	31.67	4.49386470597801	31.88	-264.194242733993	31.74	-331.865097239984	32.21	-309.231838685946	31.89	4.48453218893974	32.2900000000001	2482.70027642695	32.27	-2.64580624593691	32.24	-0.882761329080495	31.96	-0.242603225956373	32.29	6.21394022107324	31.8399999999999	2.75092730794313	32.5799999999999	15.2977091230468	32.3300000000002	1.11510179306151	33.1299999999999	1.42239099307062	32.1300000000001	28.5816244040689	32.7400000000002	1.65258353297304	32.6700000000001	22.5915509950028	32.77	1.84393678205197	36.5500000000002	56.188114230963	32.77	1.07656618706642	32.3400000000001	24.1318376040454	32.7600000000002	4.04734667097273	33.2599999999998	21.9837978889927
31.83	-2962.65899377102	32.01	2360.86639371797	31.78	4.48208276202422	31.98	-264.210513295097	31.84	-331.877190154955	32.3099999999999	-309.289009253007	31.99	4.4671430159724	32.4	2485.86862445791	32.37	-2.64605450399813	32.34	-0.905964348021371	32.0699999999999	-0.218671210973298	32.3900000000001	6.22808113303108	31.9400000000001	2.71519004797938	32.6800000000001	15.285095083982	32.4300000000001	1.08553211703111	33.23	1.40624441007731	32.29	28.6656299480228	32.8400000000001	1.63548175896722	32.77	22.6230167220365	32.8800000000001	1.86114692007777	36.6599999999999	56.1814784449552	32.8800000000001	1.06352080206307	32.4400000000001	24.1477204920102	32.8600000000001	4.05936374397697	33.3799999999997	21.9931348669888
31.93	-2963.73957450703	32.17	2360.703294583	31.88	4.47115108102025	32.13	-264.231974902032	31.95	-331.891528118945	32.41	-309.349122694925	32.15	4.45046122695203	32.5	2488.97866697394	32.4699999999999	-2.6654651150011	32.45	-0.938833425038865	32.1700000000001	-0.195167887000025	32.5	6.26476779598306	32.04	2.69270816397693	32.78	15.263618787003	32.5400000000002	1.0583038540517	33.3299999999999	1.3941260079946	32.4100000000001	28.7502388540588	32.9499999999998	1.64000375195883	32.8699999999999	22.6629740420776	32.98	1.87860589005595	36.7800000000002	56.1770539619602	32.98	1.04451908509873	32.54	24.165520221004	32.9700000000003	4.0649131419741	33.4899999999998	22.0024342520446
32.09	-2964.81973549703	32.27	2360.52619852705	31.98	4.46857813597035	32.23	-264.247968388986	32.05	-331.914180747958	32.51	-309.417682999992	32.26	4.434486823925	32.61	2492.03040397799	32.5699999999999	-2.68404053792892	32.5500000000001	-0.97354373701819	32.28	-0.172114455949668	32.6000000000001	6.31525466906169	32.1399999999999	2.67092835497351	32.8900000000001	15.2370271180189	32.6400000000001	1.03710663597667	33.4300000000001	1.39618895298099	32.51	28.8410936369701	33.0500000000002	1.65711007196023	32.98	22.7097140160595	33.0799999999999	1.89625622601852	36.9099999999999	56.1761751699805	33.0799999999999	1.02418805806792	32.6399999999999	24.1885857039961	33.0700000000002	4.06716145494102	33.5899999999997	22.0166460460405
32.2	-2965.91116545403	32.37	2360.35065402405	32.08	4.47327897802552	32.34	-264.257077296065	32.23	-331.952799724945	32.61	-309.492059154991	32.36	4.41665787900547	32.71	2495.07022646299	32.68	-2.70178077300898	32.6600000000001	-1.01818064604231	32.3799999999999	-0.148980609992577	32.7	6.37954175203959	32.3	2.65882027292719	32.99	15.2015731920301	32.74	1.02161792096922	33.54	1.40509199002281	32.6100000000001	28.9382433470564	33.1999999999998	1.68252615799247	33.0799999999999	22.7614504830171	33.2399999999998	1.91037514798609	37.04	56.1727399019674	33.1799999999998	1.00336798402623	32.75	24.2182309730197	33.1799999999998	4.06743198993809	33.6999999999998	22.0342775669451
32.3	-2966.99519077401	32.47	2360.17612799606	32.2	4.48525360695839	32.44	-264.259301624065	32.34	-331.999328774941	32.72	-309.57268756697	32.4599999999999	4.40201068795432	32.8100000000001	2498.083488563	32.78	-2.7169072009201	32.76	-1.07274415199754	32.49	-0.119964861028166	32.8000000000002	6.44673641897953	32.3999999999999	2.66031007595302	33.0899999999999	15.1788003779529	32.8500000000001	1.0116364270516	33.6400000000001	1.42083511900637	32.71	29.029711892008	33.3099999999999	1.71366590097932	33.2200000000003	22.8181834420411	33.3699999999999	1.92063452197999	37.2000000000003	56.166748155988	33.3600000000001	0.986957857094239	32.8499999999999	24.2531419969509	33.3000000000002	4.06572474696532	33.7999999999997	22.048225313938
32.41	-2968.06706204995	32.57	2360.00262044399	32.3	4.49830562797615	32.54	-264.258415470067	32.44	-332.053726085974	32.8199999999999	-309.661595211992	32.5699999999999	4.39146058693041	32.9200000000001	2501.11342725097	32.88	-2.72733683198112	32.86	-1.14317424709043	32.5899999999999	-0.0886200100467249	32.9000000000001	6.51951774898407	32.5	2.6606632829953	33.26	15.1629222209522	32.95	1.00790401097584	33.74	1.44391495598484	32.8200000000002	29.1133980119866	33.4099999999999	1.74843839795358	33.3200000000002	22.8745400160051	33.4699999999998	1.92975362506331	37.3699999999999	56.1638638109798	33.48	0.973936377022255	32.9500000000003	24.2914450329863	33.4000000000001	4.06859292297668	33.8999999999996	22.0655927879534
32.51	-2969.11546904596	32.68	2359.84400927805	32.41	4.51753111701692	32.64	-264.250221442012	32.54	-332.115145741	32.93	-309.755717495932	32.67	4.38469559992427	33.02	2504.11286727797	32.98	-2.73373142897526	32.96	-1.22744592101753	32.6900000000001	-0.0562839519488989	33	6.59788574103004	32.6099999999999	2.6664508390013	33.3800000000001	15.1601266579746	33.0500000000002	1.0104206729693	33.8499999999999	1.48129813203468	32.9200000000001	29.191760792969	33.52	1.78684364902892	33.4299999999998	22.9228252430858	33.5799999999999	1.93273879403932	37.4900000000002	56.1629634760266	33.5799999999999	0.96532484508316	33.1100000000001	24.3297239610456	33.5	4.07260555300581	34	22.0822838689401
32.61	-2970.16003047895	32.78	2359.69444539808	32.51	4.53478853000888	32.74	-264.234719537058	32.64	-332.182230419903	33.03	-309.855054419018	32.77	4.38262491991281	33.1900000000001	2507.08274305794	33.0899999999999	-2.73511639693425	33.0700000000001	-1.31788226599383	32.79	-0.0183287299932999	33.1100000000001	6.66856005602767	32.71	2.67258090400446	33.49	15.1704136859507	33.2	1.02155751699229	33.95	1.52601801607943	33.02	29.2648002350688	33.6199999999999	1.81852271202843	33.5300000000002	22.9688828239887	33.6799999999998	1.9347472230038	37.5999999999999	56.1674596100374	33.6900000000001	0.980604945084451	33.2400000000002	24.375312522011	33.6100000000001	4.08460150993051	34.1099999999997	22.1009181709633
32.71	-2971.20074635006	32.88	2359.55392880305	32.61	4.55007786399619	32.85	-264.218286824075	32.75	-332.254980122912	33.13	-309.955175230016	32.88	4.37990034595259	33.2900000000001	2509.988488761	33.1999999999999	-2.71820380498866	33.21	-1.41616631901798	32.8899999999999	0.015565733974654	33.21	6.72286896599417	32.8099999999999	2.68081472597714	33.5899999999999	15.1939520260385	33.3100000000002	1.03846722595335	34.1099999999999	1.57483035604855	33.1200000000001	29.3348971370051	33.73	1.85212069902718	33.6300000000001	23.0135831470761	33.79	1.93577891207042	37.71	56.1739411599547	33.8000000000002	1.00893478202124	33.3400000000001	24.4208769750003	33.71	4.10264743993594	34.25	22.1218245759474
32.82	-2972.22131307603	32.98	2359.435149501	32.72	4.55579660001604	32.95	-264.204136146077	32.85	-332.323775898999	33.23	-310.053446576944	32.98	4.37652187997628	33.4	2512.83010438897	33.3	-2.69881592600996	33.3100000000001	-1.51875449000727	33	0.0453994380222866	33.3200000000002	6.77108193997356	32.9099999999999	2.68414529898564	33.6900000000001	15.2339923810132	33.4100000000001	1.05914411403774	34.22	1.62160735408179	33.28	29.4016390399747	33.8299999999999	1.88763760900201	33.73	23.0473933170288	33.8899999999999	1.93598408702655	37.8200000000002	56.1847618120055	33.9000000000001	1.05031435600722	33.4500000000003	24.4658202819892	33.8099999999999	4.11400336997758	34.3599999999997	22.1371421779395
32.92	-2973.22913507605	33.08	2359.32296037902	32.82	4.55227347197251	33.05	-264.185730652002	32.95	-332.387242016921	33.34	-310.149868461963	33.0799999999999	4.36939450491991	33.5	2515.614971383	33.41	-2.67695275999813	33.4100000000001	-1.62453881603142	33.0999999999999	0.0666252719838667	33.4200000000001	6.80768705399259	33.02	2.68257262496263	33.79	15.2914883400399	33.51	1.07630472803066	34.3299999999999	1.67043020405799	33.4100000000001	29.4671947150391	33.9299999999998	1.92507344195292	33.8400000000001	23.0689224420075	33.9899999999998	1.93771888507399	37.9500000000003	56.1999215659625	34	1.0994636460282	33.5500000000002	24.5158896140083	33.9099999999999	4.13967055396824	34.46	22.1468709769397
33.02	-2974.22421235206	33.19	2359.22490676501	32.92	4.53950847895612	33.16	-264.163070344011	33.12	-332.439365083928	33.4399999999999	-310.244440882911	33.18	4.3575161470244	33.6	2518.41482563793	33.51	-2.65260002095147	33.51	-1.73351930004628	33.25	0.0809630339517753	33.52	6.8326843070281	33.1299999999999	2.6776869309515	33.8900000000001	15.357173404027	33.6100000000001	1.09413250299895	34.4300000000001	1.72129890904671	33.51	29.5353409539985	34.04	1.95947881593384	33.9400000000001	23.0781705209893	34.0899999999997	1.9409833030295	38.0599999999999	56.2182857760263	34.0999999999999	1.15782182706425	33.6500000000001	24.5653377979806	34.02	4.17821820099107	34.5599999999999	22.1606420640228
33.19	-2975.19923820903	33.29	2359.14098865806	33.02	4.51539872994999	33.26	-264.146187578035	33.23	-332.480939724974	33.54	-310.325689029014	33.28	4.34088680697187	33.71	2521.22966715501	33.61	-2.62865310401139	33.62	-1.84050132702396	33.3499999999999	0.086232025978461	33.6300000000001	6.85125814800358	33.25	2.67732958900524	34	15.4273006860421	33.72	1.10947838095399	34.53	1.7666741659923	33.6200000000001	29.6076733540076	34.1399999999999	1.99437330002183	34.0500000000002	23.0732329240482	34.25	1.94646835598178	38.1799999999998	56.2341826139345	34.2000000000003	1.22076187801667	33.7600000000002	24.6141107279527	34.1300000000001	4.22964631297873	34.6699999999996	22.1741395189383
33.29	-2976.14669129905	33.39	2359.05544463003	33.16	4.48403452594448	33.36	-264.132357872995	33.34	-332.505101696938	33.65	-310.399873072924	33.38	4.32454277995475	33.8100000000001	2524.01234718195	33.7099999999999	-2.60544762397785	33.72	-1.94357718009996	33.45	0.0819019410300825	33.73	6.86591780606705	33.3499999999999	2.67331671693682	34.0999999999999	15.5002661080061	33.8200000000002	1.12234236200948	34.6400000000001	1.79991453001094	33.72	29.6841428660173	34.2400000000002	2.0340314549685	34.1500000000001	23.0582419280836	34.3600000000001	1.95401039400167	38.3200000000002	56.2547393799377	34.3499999999999	1.2851369820055	33.8600000000001	24.6571247839711	34.2400000000002	4.29415593896465	34.77	22.1912955199741
33.4	-2977.08524522602	33.5	2358.97498882298	33.27	4.44886767900243	33.47	-264.121581229006	33.44	-332.512255594906	33.75	-310.466993016007	33.49	4.30424225191928	33.9100000000001	2526.76895586899	33.8199999999999	-2.58476219892145	33.8200000000001	-2.04614401002345	33.5599999999999	0.064419975956298	33.8400000000001	6.87934235998	33.45	2.66564831395044	34.25	15.5648019999717	33.9300000000001	1.12556896795013	34.74	1.82766144803281	33.8200000000002	29.7589060729706	34.3400000000001	2.07636237803399	34.25	23.033197534005	34.46	1.96360941697549	38.4200000000001	56.2756780959717	34.4500000000003	1.34402080402651	33.96	24.6956940000018	34.3400000000001	4.37204925299284	34.8799999999997	22.2121100680397
33.5	-2978.00358975405	33.6	2358.89962123997	33.37	4.41099850797855	33.57	-264.106413041986	33.54	-332.502401419902	33.85	-310.521474963934	33.5899999999999	4.28087846592007	34.02	2529.46481196	33.92	-2.5606477349811	33.9300000000001	-2.1388646740661	33.6600000000001	0.0414781479776138	33.9400000000001	6.88885273200412	33.55	2.66089532499336	34.3700000000001	15.6251736680133	34.0300000000002	1.11409206499502	34.8399999999999	1.84863437505101	33.9300000000001	29.8340642360699	34.4400000000001	2.12344476494764	34.3499999999999	23.0034726180293	34.5699999999997	1.97254614806752	38.54	56.2936038550106	34.5599999999999	1.39944068610021	34.1199999999999	24.7213819640137	34.4499999999998	4.45677305697245	34.98	22.2390434789759
33.6	-2978.93045313901	33.7	2358.82461146502	33.48	4.36700883994945	33.67	-264.090627411065	33.64	-332.483973552939	33.95	-310.565345892996	33.6899999999999	4.25445142195713	34.12	2532.14709070392	34.02	-2.53244246800932	34.0300000000001	-2.21943266501512	33.76	0.0130764569803432	34.04	6.88840277803138	33.6499999999999	2.65984064492386	34.47	15.6709278719518	34.1900000000001	1.08791165200728	34.95	1.86109399101042	34.03	29.9075160939992	34.5500000000002	2.1752786159368	34.46	22.9631035169859	34.6700000000001	1.98550460697788	38.7000000000003	56.3072369519659	34.6599999999999	1.4513966279992	34.23	24.7343099880482	34.5500000000002	4.54631323998456	35.0799999999999	22.2737315580162
33.7	-2979.86583538102	33.8	2358.75735416005	33.58	4.32845839395668	33.77	-264.078992087093	33.75	-332.456126075954	34.0599999999999	-310.600947467947	33.8	4.22188953291425	34.2900000000001	2534.78122627098	34.17	-2.51691292794476	34.2	-2.29552489201978	33.8599999999999	-0.020763895008713	34.2	6.88468064197423	33.76	2.66248427294613	34.5799999999999	15.7020646099681	34.3000000000002	1.04782648600121	35.1099999999999	1.87200692505485	34.1300000000001	29.9736191329885	34.6500000000001	2.24090337098914	34.5599999999999	22.9133576859795	34.77	1.99732760006555	38.9299999999998	56.3209148269834	34.7600000000002	1.48617601303158	34.3299999999999	24.7377728769607	34.6500000000001	4.63383092494496	35.25	22.3145894449317
33.81	-2980.79804776603	33.9	2358.69188121501	33.68	4.29180041896871	33.88	-264.071507070071	33.85	-332.418858989968	34.21	-310.62967641094	33.9	4.19101536795097	34.39	2537.429821513	34.28	-2.51152477392225	34.3200000000001	-2.3532868010534	33.97	-0.0572396310190015	34.3000000000002	6.88026359205196	33.8599999999999	2.6598565580116	34.6800000000001	15.7235478769735	34.4000000000001	0.993514024003161	35.22	1.88871443401695	34.28	30.0423811030441	34.75	2.32270425499337	34.6599999999999	22.8542351250098	34.8699999999999	2.00801512801263	39.0500000000002	56.3316719980094	34.8699999999999	1.51522121507242	34.4299999999998	24.731770633025	34.75	4.71749958398959	35.3899999999999	22.361288258935
33.91	-2981.73847799501	34.01	2358.62819262798	33.78	4.26413253296687	33.98	-264.058582450048	33.95	-332.390860467967	34.3199999999999	-310.657200099968	34	4.16182892797679	34.49	2540.09287642896	34.39	-2.51769922999756	34.4200000000001	-2.39271839404864	34.0699999999999	-0.0941020630307321	34.4000000000001	6.87097662000724	33.96	2.66536679498586	34.78	15.7321269670092	34.5	0.926979948985718	35.3199999999999	1.9140470479897	34.4000000000001	30.1018259160628	34.8600000000001	2.41600425499655	34.7600000000002	22.794398340011	34.9699999999998	2.01503406401571	39.1599999999999	56.3314909020392	34.9700000000003	1.53853223309852	34.54	24.7135623919803	34.8600000000001	4.79731921700477	35.4899999999998	22.4141568800178
34.01	-2982.68463753004	34.17	2358.56226225599	33.88	4.23835711796983	34.14	-264.044984730049	34.12	-332.372088702982	34.42	-310.683518536962	34.16	4.1272065349176	34.59	2542.72715404693	34.49	-2.53401507097806	34.5300000000001	-2.42049623204821	34.1800000000001	-0.12680408099186	34.51	6.86233165004069	34.0699999999999	2.66926121798861	34.8800000000001	15.7335883350243	34.6100000000001	0.852407697038871	35.4300000000001	1.94722083904253	34.5	30.1497847959809	34.96	2.52080337202187	34.8699999999999	22.748306063022	35.0699999999997	2.01822087899473	39.3400000000001	56.326035416987	35.0799999999999	1.55610906904258	34.6399999999999	24.6827151800062	34.96	4.86162063498341	35.5999999999999	22.4660918059953
34.13	-2983.63652637204	34.28	2358.49302802001	33.99	4.20937809701627	34.24	-264.032484256063	34.22	-332.368557085942	34.52	-310.70863171999	34.26	4.08753160797914	34.7	2545.3327143789	34.5899999999999	-2.56362429297496	34.63	-2.43459530508972	34.3399999999999	-0.15752638205413	34.6100000000001	6.85432868101543	34.21	2.67153982895252	34.99	15.7371984820429	34.71	0.775493840023955	35.53	1.98823580603857	34.6000000000001	30.1886494449946	35.0599999999999	2.63814928894135	34.9700000000003	22.7028904540703	35.1799999999998	2.0177391040761	39.4700000000003	56.3153055429666	35.1799999999998	1.5643492010895	34.7400000000002	24.6449761690428	35.0599999999999	4.91524253493481	35.6999999999998	22.5091582499317
34.23	-2984.58662317205	34.38	2358.42048992106	34.09	4.17520806001903	34.34	-264.016940086094	34.32	-332.373401376003	34.62	-310.735798099017	34.37	4.04249217194774	34.8000000000001	2547.87592600792	34.6899999999999	-2.60686251101561	34.74	-2.4402102270642	34.4400000000001	-0.190725502989153	34.71	6.84633055698214	34.3099999999999	2.67346128794088	35.0999999999999	15.7395379859508	34.8100000000002	0.696238378964154	35.6400000000001	2.04181933906966	34.7	30.2168242640164	35.1999999999998	2.75737342599314	35.0799999999999	22.6684839150266	35.29	2.01289772508062	39.5999999999999	56.2993012789548	35.2800000000002	1.56902169601381	34.8400000000001	24.6003453579533	35.1799999999998	4.95818491697264	35.8099999999999	22.5459758260058
34.33	-2985.54244927902	34.49	2358.33805039806	34.25	4.13635190898276	34.45	-264.002990538074	34.42	-332.389208466907	34.73	-310.761388514948	34.4699999999999	3.99208822898345	34.9100000000001	2550.40393768695	34.79	-2.66339410995897	34.84	-2.44445314103814	34.55	-0.221773487055543	34.8200000000002	6.84146432899979	34.4200000000001	2.67255825497159	35.25	15.7493772329644	34.9200000000001	0.617488632997265	35.74	2.10783738498321	34.8100000000002	30.2343092540696	35.3099999999999	2.87212245996216	35.2200000000003	22.6427403290472	35.3899999999999	2.01496334204876	39.7000000000003	56.2804099549794	35.4500000000003	1.57327336899016	34.9500000000003	24.5632639739597	35.3000000000002	4.99074995593674	35.9099999999999	22.5675428489467
34.44	-2986.51290085104	34.59	2358.23952838507	34.35	4.08885293097683	34.55	-263.997012680079	34.53	-332.415978360928	34.83	-310.782805348936	34.5699999999999	3.93900373194356	35.01	2552.90880257292	34.9	-2.71739681693361	34.9400000000001	-2.44392689501183	34.6499999999999	-0.250670333002745	34.9200000000001	6.83669454599567	34.52	2.67059197597064	35.3600000000001	15.7667162239932	35.0200000000002	0.5497013820559	35.8399999999999	2.17964849798591	34.9100000000001	30.247360291014	35.4099999999999	2.98239639096209	35.3400000000001	22.6265300850628	35.5	2.02393595304784	39.8099999999999	56.2629095469447	35.5500000000002	1.5791315640854	35.1100000000001	24.5303941150041	35.4000000000001	5.00971126700733	36.02	22.5738593179585
34.54	-2987.47700235901	34.69	2358.13761388999	34.46	4.03271112395487	34.65	-264.002677017061	34.63	-332.455086789992	34.93	-310.803595515949	34.68	3.8788670019585	35.11	2555.42520192296	35.01	-2.77548149097129	35.0500000000001	-2.43848504703692	34.75	-0.281094355045752	35.02	6.83202121103932	34.6199999999999	2.66756245298438	35.46	15.7841023690253	35.1200000000001	0.494641458999467	35.9400000000001	2.25317148101567	35.01	30.2506049870317	35.5100000000002	3.09210912200797	35.4400000000001	22.6198531820501	35.5999999999999	2.03745942303613	39.9099999999999	56.2485495049714	35.6599999999999	1.57894652409141	35.2200000000003	24.5101721919809	35.5	5.00232887895891	36.1199999999999	22.5624649179963
34.65	-2988.432163825	34.79	2358.02964266702	34.56	3.97619847603892	34.76	-264.014092135085	34.73	-332.505014907952	35.03	-310.831604666987	34.78	3.81167803891458	35.23	2557.91497124699	35.17	-2.83441712292642	35.2	-2.4304341060315	34.8599999999999	-0.313506453039736	35.1200000000001	6.83143306707734	34.72	2.65253219390615	35.5699999999999	15.8058009780007	35.22	0.45230886405534	36.0999999999999	2.32599093703811	35.1100000000001	30.2494157300544	35.6199999999999	3.19735895595841	35.54	22.6228589230004	35.6999999999998	2.05600692697772	40.0300000000002	56.2361951820094	35.7600000000002	1.57271824809868	35.3299999999999	24.5058930099731	35.6100000000001	4.97745577899877	36.25	22.5358199629682
34.75	-2989.36355720798	34.89	2357.925195078	34.67	3.91589681794358	34.86	-264.032381697007	34.84	-332.559693098005	35.14	-310.856645488911	34.89	3.74234779997096	35.35	2560.37811054398	35.29	-2.88066819200594	35.3200000000001	-2.42168178999691	34.96	-0.347927826965133	35.22	6.83029936897128	34.8199999999999	2.62908485092339	35.6700000000001	15.8318120500098	35.3300000000002	0.422381055955157	36.2	2.39529495399893	35.27	30.2494350349889	35.7199999999998	3.28910645396263	35.6500000000001	22.6347213359759	35.8099999999999	2.07552755000506	40.1500000000001	56.2215091399594	35.8600000000001	1.56507375902493	35.4299999999998	24.5125676540283	35.71	4.93458874302632	36.3699999999999	22.498332553937
34.85	-2990.28287121803	35	2357.82065887099	34.77	3.85126259698154	34.96	-264.057545703054	34.94	-332.619121358903	35.3099999999999	-310.885495149932	34.99	3.66840191600204	35.45	2562.81517389698	35.39	-2.91159349899317	35.4200000000001	-2.41649802308075	35.0599999999999	-0.382109791985386	35.3300000000002	6.82604284907029	34.9200000000001	2.60619007599416	35.78	15.8679430819575	35.4300000000001	0.39826398904097	36.3	2.45374227608863	35.3700000000001	30.2367392359884	35.8299999999999	3.36267460295403	35.75	22.656853417061	35.9099999999999	2.10007220607622	40.29	56.2017836230098	35.9700000000003	1.56031157007419	35.5300000000002	24.5301961250561	35.8099999999999	4.8760575259621	36.48	22.4514953710013
34.96	-2991.17404621404	35.1	2357.71603404601	34.88	3.78119549600342	35.07	-264.089584155045	35.04	-332.680551316912	35.41	-310.917717241978	35.16	3.59487668197289	35.5500000000001	2565.19757020101	35.5	-2.92577181892284	35.5300000000001	-2.4148828080115	35.1600000000001	-0.407294807018843	35.4300000000001	6.82124077400204	35.03	2.57568432994049	35.8800000000001	15.9029264019637	35.5400000000002	0.379957662971719	36.4000000000001	2.50054897605878	35.48	30.2233044239983	35.9299999999998	3.42696078200788	35.8499999999999	22.6892551650053	36.0099999999998	2.12631480997061	40.4000000000001	56.1826825120306	36.0700000000002	1.55353268803538	35.6300000000001	24.5574643889768	35.9099999999999	4.8018621259871	36.5799999999999	22.3953084149571
35.09	-2992.05877502504	35.27	2357.61780385405	34.98	3.70679583193123	35.23	-264.134732401089	35.15	-332.74402478196	35.52	-310.953311765957	35.27	3.52851235697926	35.6600000000001	2567.56853642901	35.5999999999999	-2.92462437698759	35.6400000000001	-2.41237600710065	35.26	-0.427035676011656	35.53	6.82437029104221	35.1299999999999	2.53965359195263	35.98	15.9309755570121	35.6400000000001	0.367663360975712	36.51	2.5393483570042	35.5800000000002	30.209130600042	36.0300000000002	3.47987408702011	35.96	22.7188587410865	36.1199999999999	2.15441889201884	40.5300000000002	56.1598216299899	36.1700000000001	1.54473711302217	35.73	24.5856421310009	36.02	4.72543141700044	36.6799999999998	22.3366094819539
35.2	-2992.92574741298	35.37	2357.52706044002	35.09	3.63315968297684	35.34	-264.187445998004	35.26	-332.809541752908	35.62	-310.990251745011	35.37	3.46990615901177	35.77	2569.92238264593	35.7099999999999	-2.90567522699803	35.74	-2.4110026309927	35.3599999999999	-0.441332398963823	35.6400000000001	6.83543140007714	35.23	2.50466880595468	36.0799999999999	15.9576299009814	35.75	0.351024860037796	36.6099999999999	2.5701404180154	35.6800000000001	30.1955229209625	36.1399999999999	3.52141451901389	36.0599999999999	22.7641048610394	36.25	2.18422092200399	40.6500000000001	56.1358828739458	36.27	1.55054406400268	35.8299999999999	24.6181454699581	36.1300000000001	4.643357490977	36.7799999999997	22.2780181869666
35.3	-2993.77496337797	35.47	2357.43640914302	35.25	3.56028704902656	35.44	-264.247724944994	35.37	-332.877948147939	35.72	-311.027074759977	35.4699999999999	3.4187728449524	35.87	2572.2927402669	35.8099999999999	-2.87145871197936	35.84	-2.41076267900553	35.47	-0.448599706032837	35.74	6.85193420804353	35.3399999999999	2.470729973993	36.24	15.986308855986	35.8500000000001	0.330518374994426	36.71	2.58595852903909	35.78	30.1844497270167	36.25	3.56102287798876	36.23	22.8170072409739	36.3699999999999	2.22087809299865	40.7800000000002	56.1108662419656	36.3899999999999	1.5651844749982	35.9400000000001	24.6549744059621	36.25	4.56247921999875	36.8799999999997	22.2169149150204
35.4	-2994.61109486606	35.57	2357.35862859008	35.36	3.48995914600891	35.54	-264.324661776072	35.47	-332.942526631996	35.83	-311.065613939945	35.5699999999999	3.37511241400534	35.97	2574.64504346399	35.91	-2.81944048890637	35.9400000000001	-2.41222091801774	35.5699999999999	-0.448413589992924	35.8400000000001	6.87547645497943	35.4400000000001	2.43380001495552	36.3499999999999	16.013592999002	35.95	0.303296585002499	36.8199999999999	2.59153158606296	35.8900000000001	30.1739426780614	36.3699999999999	3.60276069898191	36.3400000000001	22.8689033750697	36.48	2.2601996299727	40.8899999999999	56.0813592769591	36.4900000000002	1.57781645009436	36.04	24.6871331770535	36.3600000000001	4.48279660599837	36.98	22.1598618569487
35.5	-2995.42057377403	35.67	2357.29126167507	35.46	3.42268087695174	35.65	-264.402289511054	35.58	-333.014271884963	35.93	-311.108466905011	35.68	3.32800040393977	36.08	2576.95255782198	36.02	-2.76544283099156	36.0500000000001	-2.41072579308366	35.6700000000001	-0.440774050048276	35.9400000000001	6.90749584805417	35.54	2.3973634399681	36.45	16.0427330339417	36.0600000000002	0.26625947100456	36.9200000000001	2.58890619102203	35.99	30.1635893159755	36.4699999999998	3.64662798199333	36.4400000000001	22.9275853799891	36.5799999999999	2.29932427407675	40.9900000000002	56.0497156619704	36.5900000000001	1.58843998906377	36.1500000000001	24.7179596859723	36.4700000000003	4.41549513595874	37.0899999999997	22.1065301290082
35.61	-2996.22437563198	35.78	2357.22407549406	35.56	3.36554985995008	35.75	-264.480608153008	35.68	-333.093477362922	36.03	-311.159735268006	35.78	3.28091525091168	36.1900000000001	2579.24885474495	36.18	-2.70596390100764	36.2	-2.41447245105064	35.77	-0.426141987986739	36.04	6.94799238897303	35.6399999999999	2.36142024994024	36.55	16.0676497409895	36.2	0.226161303999106	37.02	2.5821635400689	36.1000000000001	30.1593179250403	36.5799999999999	3.68814066098366	36.54	22.9853975370133	36.6799999999998	2.34060816001147	41.0999999999999	56.017580857997	36.7000000000003	1.59948966006596	36.2600000000002	24.7474539330597	36.5700000000002	4.36505350398875	37.25	22.0622349049791
35.71	-2997.00767239506	35.89	2357.15707004999	35.67	3.31569968795975	35.85	-264.565509115073	35.78	-333.174073446912	36.13	-311.211573375999	35.88	3.23347353491954	36.3100000000001	2581.53852731891	36.3099999999999	-2.64423470798647	36.3200000000001	-2.42346089203238	35.8799999999999	-0.414408454957993	36.1900000000001	6.98998108305204	35.75	2.32955409501301	36.6500000000001	16.0976096209424	36.3000000000002	0.187185518029764	37.1900000000001	2.56849172205875	36.2	30.155756116983	36.6799999999998	3.7312004319574	36.6399999999999	23.0427813310143	36.7799999999997	2.38587659202949	41.2000000000003	55.9860895090196	36.8000000000002	1.61415331001535	36.3600000000001	24.7698687479669	36.6700000000001	4.33147170997472	37.3699999999999	22.0216610119905
35.81	-2997.802017092	35.99	2357.07335643406	35.77	3.27114295203046	35.95	-264.653074797025	35.88	-333.262129754985	36.3099999999999	-311.271826881921	35.99	3.1832386679298	36.4100000000001	2583.8215755449	36.41	-2.57702424198669	36.4200000000001	-2.43666605001636	35.98	-0.407754150046458	36.3000000000002	7.03140453299511	35.8499999999999	2.30536684796334	36.76	16.1314482179478	36.4100000000001	0.149332112982847	37.29	2.54812069806576	36.3100000000002	30.1544994910046	36.79	3.77932686399163	36.75	23.0992952759834	36.8899999999999	2.43918048397518	41.4099999999999	55.9562667480122	36.9000000000001	1.62780391599426	36.4700000000003	24.7831286540077	36.77	4.31916255899978	37.4699999999998	21.9858131549699
35.91	-2998.599888375	36.09	2356.98251501208	35.88	3.23596995394837	36.06	-264.739164258003	35.99	-333.350782046978	36.41	-311.337784182911	36.15	3.13100512994424	36.51	2586.09244439492	36.51	-2.50730931497856	36.5200000000001	-2.4559956440271	36.0799999999999	-0.406179072001578	36.4000000000001	7.06913569104017	35.95	2.29011717294725	36.8600000000001	16.1616447479673	36.51	0.112160919002235	37.4000000000001	2.52105046808992	36.45	30.1516522040401	36.8899999999999	3.83251995594946	36.8499999999999	23.155872497	36.9899999999998	2.49225435800327	41.5799999999999	55.9359690829524	37.0100000000002	1.63456446500732	36.5700000000002	24.791003237965	36.8800000000001	4.32762282696331	37.5699999999997	21.9531986519996
36.02	-2999.40128624201	36.25	2356.89072684806	35.98	3.21128100995338	36.16	-264.820106993056	36.12	-333.435085203973	36.52	-311.405898364001	36.26	3.07094214497283	36.61	2588.37972497395	36.62	-2.42847906895349	36.62	-2.48144967304142	36.1900000000001	-0.41655023403564	36.5	7.10317455502718	36.0599999999999	2.28380506894155	36.96	16.1994668819716	36.6200000000001	0.083028692984044	37.5	2.49392248008462	36.55	30.1530576749656	36.9900000000002	3.88654713697179	36.96	23.2125129920178	37.0999999999999	2.54809616501461	41.6799999999998	55.9251965160001	37.1100000000001	1.63933395003824	36.6700000000001	24.7948065309629	36.98	4.3571546889325	37.6699999999996	21.9238175029659
36.12	-3000.21799552906	36.36	2356.80065619101	36.08	3.19380618600462	36.27	-264.895108501037	36.27	-333.522627688922	36.62	-311.479716340955	36.36	3.00304971301557	36.72	2590.64873602392	36.7199999999999	-2.34714436101058	36.73	-2.50975960409505	36.3399999999999	-0.439454046045284	36.6000000000001	7.118997836983	36.21	2.29986193494369	37.0699999999999	16.2449146180279	36.72	0.0617341529505211	37.5999999999999	2.46653271904052	36.6600000000001	30.1587159019618	37.0999999999999	3.94351151703631	37.0599999999999	23.2686259770389	37.2399999999998	2.6062327319778	41.79	55.9192744319716	37.21	1.644139714017	36.7800000000002	24.7960625159749	37.1399999999999	4.38888419193972	37.77	21.8979354140174
36.22	-3001.04390845206	36.46	2356.70206339603	36.25	3.1835454819884	36.37	-264.967942882095	36.37	-333.605821038987	36.72	-311.561265088926	36.4599999999999	2.93398349197105	36.8200000000001	2592.87153606601	36.8199999999999	-2.26718461692599	36.83	-2.54323194701556	36.45	-0.474890509053694	36.71	7.12265167805981	36.3199999999999	2.32436298699668	37.1700000000001	16.2881832969788	36.8200000000002	0.0487535139654938	37.7	2.43623582298369	36.76	30.1665256249635	37.21	4.003413093983	37.2200000000003	23.3194293580254	37.3699999999999	2.66713723203793	41.8899999999999	55.9155209390383	37.3499999999999	1.63915290499972	36.8800000000001	24.7913550759904	37.25	4.43166432398812	37.8799999999997	21.871507209994
36.33	-3001.87902501102	36.56	2356.602343124	36.35	3.18037031797758	36.48	-265.038610136003	36.48	-333.678765481977	36.8199999999999	-311.650993692979	36.5699999999999	2.86434069994357	36.9300000000001	2595.07616212193	36.92	-2.18606549492506	36.9400000000001	-2.58186670009763	36.55	-0.517807657047342	36.8100000000002	7.11413608007661	36.4200000000001	2.35730822691949	37.28	16.3309862059577	36.9200000000001	0.0392949909837625	37.8	2.40999842503697	36.8700000000001	30.1723541040246	37.3299999999999	4.06396008202137	37.3400000000001	23.3649231370237	37.4699999999998	2.72565247200873	42.02	55.9109719609978	37.4700000000003	1.62497400299344	36.9900000000002	24.7839790149555	37.3499999999999	4.47865621197252	37.98	21.8461177499876
36.43	-3002.71867326103	36.66	2356.50149537707	36.46	3.18554132593363	36.58	-265.097520354061	36.58	-333.752455701983	36.93	-311.74706901993	36.67	2.79659570594504	37.0300000000001	2597.26914299893	37.02	-2.10632133700983	37.0400000000001	-2.61798695601101	36.6499999999999	-0.564064201967085	36.9200000000001	7.09808881106255	36.52	2.40394340994499	37.4000000000001	16.3716100560123	37.0300000000002	0.0330360410316644	37.9100000000001	2.38728882209216	36.97	30.1781696770149	37.4400000000001	4.12793090697505	37.4400000000001	23.4156046229828	37.5699999999997	2.77997533601138	42.1300000000001	55.9085915739388	37.5700000000002	1.61184442401918	37.1100000000001	24.7722584530266	37.46	4.52736516797358	38.0799999999999	21.8217670350214
36.53	-3003.58013699599	36.77	2356.40065719906	36.56	3.19905850597024	36.68	-265.146207826092	36.68	-333.815897014915	37.03	-311.849927477965	36.77	2.73145428002408	37.1900000000001	2599.46779436393	37.17	-2.02795214397611	37.2	-2.65739095402751	36.75	-0.611411457043687	37.02	7.07353034601965	36.6199999999999	2.46372609694845	37.5	16.4068041449355	37.2	0.0299766660418754	38.01	2.36606041198684	37.0800000000002	30.1719962550351	37.54	4.19064855600482	37.54	23.4628113090594	37.6799999999998	2.83296708300895	42.3000000000002	55.9044964750228	37.6700000000001	1.59976416603058	37.25	24.7615075869589	37.5599999999999	4.56952991294202	38.1799999999998	21.8052869120129
36.63	-3004.447356573	36.87	2356.29737148599	36.66	3.21382423794603	36.79	-265.184672552095	36.79	-333.867378424998	37.13	-311.955467454936	36.87	2.67565667991221	37.2900000000001	2601.63854481493	37.28	-1.95617623694488	37.3000000000001	-2.69542714204363	36.8599999999999	-0.659849422049774	37.1300000000001	7.04046068301523	36.73	2.52849275000244	37.5999999999999	16.442563613964	37.3000000000002	0.0363426220246765	38.1199999999999	2.34552926701781	37.1800000000001	30.1540740430255	37.6500000000001	4.25269539994133	37.6399999999999	23.5141989140857	37.7799999999997	2.88462771402465	42.4099999999999	55.9043505419368	37.7800000000002	1.58661263003523	37.3600000000001	24.7464122210204	37.6599999999999	4.61341172592711	38.2799999999997	21.7913622090009
36.74	-3005.32033199102	36.97	2356.19812149002	36.76	3.22785111393387	36.89	-265.21468487806	36.89	-333.906899933936	37.3099999999999	-312.06331824194	36.98	2.62958632492882	37.39	2603.81496575496	37.39	-1.88785590694351	37.4100000000001	-2.73007051009699	36.96	-0.705663381040722	37.23	7.01041210800213	36.8299999999999	2.5982433679701	37.71	16.4696219650295	37.4000000000001	0.0380704659619369	38.24	2.32827733702834	37.3100000000002	30.1236069379911	37.75	4.3069224240071	37.7400000000002	23.5646858850487	37.8899999999999	2.93329545604593	42.5100000000002	55.9081537750217	37.8800000000001	1.56920196809551	37.46	24.7327195249909	37.7600000000002	4.66241851597715	38.48	21.7853080979467
36.84	-3006.18233826697	37.08	2356.09743712507	36.86	3.24555294696438	36.99	-265.234768365076	36.99	-333.930184193946	37.41	-312.173850546969	37.0799999999999	2.59324321598342	37.5	2605.96342576901	37.49	-1.822991153972	37.51	-2.7675505480147	37.0599999999999	-0.740035398052896	37.3400000000001	6.98089472700758	36.9300000000001	2.66458374994727	37.8099999999999	16.4891436500056	37.51	0.0351601970578486	38.3499999999999	2.30752912398202	37.4300000000001	30.0789993419812	37.8499999999999	4.35695907503941	37.8400000000001	23.6062859349886	37.9899999999998	2.986022343066	42.6199999999999	55.9007324650338	37.98	1.55330124709963	37.5599999999999	24.7278246660017	37.8699999999999	4.71264070199595	38.5899999999997	21.7793540630282
36.94	-3007.04979290606	37.18	2356.00809701805	36.97	3.26692973601439	37.13	-265.248566579089	37.14	-333.948372792975	37.51	-312.283435211953	37.24	2.56347677793656	37.6	2608.08762319493	37.5899999999999	-1.76124636300301	37.61	-2.8007551140945	37.1600000000001	-0.762965475018973	37.4400000000001	6.95503558802102	37.03	2.72746390999146	37.9200000000001	16.5045480939625	37.6100000000001	0.037877225054217	38.45	2.29006012500577	37.53	30.0260946710296	37.96	4.40280535201509	37.9500000000003	23.6366529480847	38.0899999999997	3.03997090497887	42.73	55.879901929984	38.0799999999999	1.53988848899189	37.6599999999999	24.7279580589748	37.9700000000003	4.76115407400357	38.6899999999996	21.7800622939421
37.1	-3007.91379974999	37.29	2355.92392010403	37.07	3.29147657794238	37.24	-265.259750024029	37.25	-333.965634661922	37.61	-312.391645310981	37.3399999999999	2.54108149192689	37.7	2610.16082361698	37.6999999999999	-1.70742362695364	37.72	-2.82968420708585	37.26	-0.778592826009117	37.5500000000002	6.93283469297512	37.1299999999999	2.78688384992165	38.02	16.5126480160325	37.71	0.0388647899853822	38.55	2.26922889407888	37.6400000000001	29.9628962089855	38.0599999999999	4.44447346194465	38.0500000000002	23.6557869250191	38.25	3.09514114201193	42.8299999999999	55.8428820660311	38.1799999999998	1.52334127903941	37.77	24.7297818019661	38.1500000000001	4.81058066793594	38.79	21.7874327900063
37.2	-3008.75694078104	37.39	2355.84224213505	37.17	3.32621690802171	37.34	-265.264648195057	37.35	-333.97438133693	37.72	-312.494933928974	37.4399999999999	2.52257892293528	37.8100000000001	2612.21770829297	37.8	-1.65491208497315	37.8200000000001	-2.86004148608754	37.3699999999999	-0.789499439974861	37.6500000000001	6.9266897360194	37.3	2.83548972890912	38.1200000000001	16.5166306950368	37.8100000000002	0.0350228719980805	38.6500000000001	2.24344794207809	37.74	29.8910862520643	38.1999999999998	4.48367681497075	38.1500000000001	23.6672148620301	38.4200000000001	3.14557612398403	42.96	55.7958478840419	38.3400000000001	1.50725468904511	37.8699999999999	24.7351880290125	38.2800000000002	4.86977346997719	38.8999999999996	21.7925894550035
37.31	-3009.607161757	37.49	2355.76572735806	37.28	3.36629690900736	37.44	-265.260262896049	37.45	-333.98220128197	37.8199999999999	-312.593301062975	37.55	2.50315277992286	37.9100000000001	2614.25827722292	37.9	-1.59917054895686	37.9200000000001	-2.88300332806557	37.47	-0.79614621699875	37.75	6.93055457202263	37.3999999999999	2.87673548791645	38.26	16.5207614410292	37.9200000000001	0.026351470978625	38.76	2.2179445790016	37.8400000000001	29.8165192909892	38.3299999999999	4.51651371395201	38.2600000000002	23.6703459720502	38.52	3.19080267797744	43.0599999999999	55.7376647400361	38.4700000000003	1.49162871707631	37.98	24.7424826310407	38.3800000000001	4.9277448349585	39	21.7995774650035
37.41	-3010.44963463596	37.59	2355.70111684308	37.38	3.41184516003068	37.54	-265.252485542078	37.56	-333.988078730954	37.93	-312.686625873994	37.65	2.4803664779256	38.02	2616.27490331693	38	-1.54078882997055	38.0200000000001	-2.89856973404312	37.5699999999999	-0.798533157990278	37.8600000000001	6.94648660100938	37.5	2.9142047779942	38.47	16.5241574550237	38.0200000000002	0.0102495710052608	38.8599999999999	2.18990689199927	37.9400000000001	29.7372477519957	38.4400000000001	4.5429841600253	38.4500000000003	23.6670347350127	38.6300000000001	3.2308208020595	43.1599999999999	55.6712967070325	38.5700000000002	1.47953068301376	38.1100000000001	24.7500649110179	38.48	4.98449476197038	39.1099999999997	21.8068119600048
37.51	-3011.28435941803	37.69	2355.63883022405	37.48	3.45931491199281	37.65	-265.241316132006	37.66	-333.99695880496	38.03	-312.76856759996	37.75	2.45174564599893	38.12	2618.29562359992	38.11	-1.48240812598033	38.12	-2.90483298408617	37.6800000000001	-0.794847289057543	37.96	6.96825031104709	37.5999999999999	2.94789759800551	38.5699999999999	16.5285320259727	38.1200000000001	-0.00604369904522173	38.96	2.16191318600067	38.05	29.6552192099853	38.54	4.56682187893875	38.5599999999999	23.654033355001	38.73	3.26562531699892	43.3299999999999	55.5937797109891	38.6700000000001	1.47156106606872	38.25	24.7579348709905	38.5799999999999	5.04302115996325	39.2599999999998	21.8157856210155
37.62	-3012.10435744099	37.8	2355.58018756103	37.58	3.50540607200855	37.75	-265.239275291037	37.76	-334.00389638291	38.13	-312.838689832006	37.8499999999999	2.42403054198803	38.22	2620.27453129599	38.29	-1.42402843596301	38.23	-2.89821126705192	37.78	-0.798343524024858	38.0700000000002	7.00422103705023	37.7	2.96703306992185	38.6700000000001	16.5226174840427	38.22	-0.0225283399686305	39.1099999999999	2.13681283605638	38.1500000000001	29.5824097539708	38.6500000000001	4.58848351695451	38.6599999999999	23.6313418290592	38.8399999999997	3.29821417403764	43.4500000000003	55.5009815440144	38.77	1.46282087007421	38.3499999999999	24.7587013279826	38.6799999999998	5.11334499492477	39.3599999999997	21.8197297749612
37.72	-3012.92005516098	37.9	2355.53276424901	37.69	3.55121895699995	37.86	-265.241898013073	37.87	-334.008933274959	38.24	-312.896992572973	37.9599999999999	2.39309054200021	38.4	2622.23956788591	38.4	-1.36393327591122	38.36	-2.88113970702852	37.8799999999999	-0.80902186300591	38.2	7.04860071300573	37.8099999999999	2.98585229393211	38.77	16.515224539944	38.3400000000001	-0.049084359943663	39.21	2.11254039606956	38.27	29.5237535930255	38.75	4.60796907498207	38.7600000000002	23.5989601600295	38.9400000000001	3.32858737306196	43.5799999999999	55.3911999239745	38.8800000000001	1.46844739606422	38.4500000000003	24.7576784800003	38.7800000000002	5.18544530098097	39.4699999999998	21.8189101290136
37.82	-3013.73145257799	38	2355.48250164197	37.79	3.59675356696698	37.96	-265.247413954057	37.97	-334.014252143902	38.36	-312.94384653097	38.0599999999999	2.35892564592177	38.5	2624.16279188892	38.5	-1.30797736699151	38.46	-2.85564331500154	37.99	-0.820245070030978	38.3200000000002	7.09889944300812	37.9099999999999	3.00435526798992	38.8800000000001	16.5008138390021	38.4400000000001	-0.0717422569778137	39.3099999999999	2.08909586399386	38.3900000000001	29.4800468279846	38.8600000000001	4.63242756597992	38.8699999999999	23.5619699010385	39.04	3.35658138305917	43.6900000000001	55.2591935510236	38.98	1.47861179300435	38.5599999999999	24.7582824459869	38.8899999999999	5.25591417101623	39.5699999999997	21.8133266829454
37.92	-3014.53854969395	38.1	2355.44217836605	37.89	3.64186961803625	38.06	-265.255325736007	38.11	-334.024130336957	38.47	-312.98547405197	38.16	2.32093863598948	38.61	2626.07783472095	38.5999999999999	-1.25616070897649	38.5600000000001	-2.81460994699501	38.0899999999999	-0.831477542988068	38.4200000000001	7.1576071210302	38.01	3.0237506720141	38.98	16.4793853830361	38.5400000000002	-0.0900258160072553	39.4100000000001	2.06887452600313	38.49	29.4512894599848	38.96	4.65351210903009	38.9700000000003	23.5219816170229	39.1399999999999	3.37859135299823	43.79	55.119111002	39.0799999999999	1.48754499309689	38.6599999999999	24.7585635239602	38.9900000000002	5.32475160503054	39.6699999999996	21.8076555739799
38.02	-3015.33770724996	38.27	2355.39890370899	37.99	3.68428099193352	38.17	-265.266130737018	38.34	-334.03429050793	38.5699999999999	-313.023708265973	38.28	2.27403957796923	38.71	2627.98436058392	38.7099999999999	-1.20594895997783	38.6700000000001	-2.77216794404467	38.26	-0.837667314044666	38.53	7.22103846601385	38.1199999999999	3.04152954390702	39.0799999999999	16.4475197479987	38.6500000000001	-0.106843686012326	39.51	2.04510088406096	38.6000000000001	29.4316664500229	39.0599999999999	4.66893091697784	39.0700000000002	23.4789953070731	39.25	3.40166931903241	43.8899999999999	54.9709522780404	39.1900000000001	1.49524699509129	38.7600000000002	24.7568458330534	39.1399999999999	5.3927843080146	39.7799999999997	21.7953346119657
38.13	-3016.13314946098	38.38	2355.35267767	38.09	3.72449259100449	38.29	-265.278957394003	38.44	-334.05322759495	38.67	-313.066624626003	38.38	2.22567449998223	38.8200000000001	2629.90910389499	38.8099999999999	-1.15564904990606	38.7700000000001	-2.72831730603684	38.3799999999999	-0.838814385019759	38.6300000000001	7.28759573598836	38.22	3.06293764197108	39.25	16.4115099989885	38.75	-0.118541618007839	39.6199999999999	2.0198215399887	38.7	29.4217336960401	39.1999999999998	4.6781016200157	39.2200000000003	23.4340177580634	39.3600000000001	3.42295401901538	43.9900000000002	54.8174974819631	39.3499999999999	1.50255365406338	38.8699999999999	24.7564672770295	39.25	5.45708807203482	39.8799999999997	21.7763637959933
38.29	-3016.92487632602	38.48	2355.30595735702	38.2	3.75765059800415	38.39	-265.293805708097	38.54	-334.079272410918	38.77	-313.110121520936	38.48	2.1793218379571	38.9200000000001	2631.85206465096	38.92	-1.10876281701167	38.87	-2.68770958507503	38.49	-0.838549504010189	38.73	7.34188499097854	38.3199999999999	3.0879749659789	39.3499999999999	16.3681688560473	38.8500000000001	-0.125673841012031	39.72	1.98939667404829	38.8100000000002	29.4209353010046	39.3000000000002	4.67988097000216	39.3200000000002	23.3917684799962	39.46	3.45070086200394	44.0900000000001	54.655966511973	39.4500000000003	1.50384255505287	38.9700000000003	24.7574278549791	39.3499999999999	5.50940161701874	39.98	21.7596192250085
38.4	-3017.71908508897	38.58	2355.25143422603	38.3	3.79017028694761	38.5	-265.315647690045	38.64	-334.112424955947	38.87	-313.154198949974	38.5899999999999	2.13254500295079	39.0300000000001	2633.77967145095	39.02	-1.06529026095359	38.98	-2.65774454908296	38.5899999999999	-0.826059817995883	38.8400000000001	7.39294861898543	38.4300000000001	3.12772693894203	39.46	16.3255983650288	38.96	-0.128240356048082	39.8299999999999	1.95124433503224	38.9100000000001	29.4238988759616	39.4000000000001	4.6781706649881	39.4200000000001	23.3522474710526	39.5599999999999	3.48308454397284	44.2000000000003	54.4834088819925	39.5599999999999	1.5023015450879	39.1199999999999	24.7662108710074	39.4499999999998	5.55576918395673	40.0799999999999	21.7436136680362
38.5	-3018.51387880902	38.69	2355.18967575308	38.4	3.8200642479751	38.6	-265.336618110041	38.74	-334.158754847977	38.97	-313.200361803979	38.6899999999999	2.08629999394816	39.1900000000001	2635.69455043591	39.17	-1.02464157100712	39.08	-2.63753954504864	38.7	-0.801345326976843	38.9400000000001	7.43872922498667	38.53	3.17142438598239	39.5599999999999	16.2841324889769	39.0600000000002	-0.11932457596231	39.9300000000001	1.91075838608867	39.01	29.4304382330211	39.5	4.67297070497352	39.52	23.3136002540277	39.6599999999999	3.52010506503575	44.3000000000002	54.3030344059616	39.6599999999999	1.49328480608801	39.23	24.7811222160408	39.5500000000002	5.59228119197996	40.2599999999998	21.7245191829534
38.6	-3019.30925748502	38.79	2355.13026230001	38.5	3.84733248097291	38.7	-265.356716968085	38.84	-334.204041846988	39.08	-313.254427895913	38.79	2.04058681094921	39.2900000000001	2637.57366552898	39.27	-0.980289252993316	39.2	-2.62900229108709	38.8	-0.775412255961783	39.04	7.47922680807278	38.6399999999999	3.21906730891897	39.6600000000001	16.2437712290284	39.1900000000001	-0.111144056972989	40.04	1.86793882505754	39.1100000000001	29.438605796031	39.6100000000001	4.66006072394975	39.6300000000001	23.2772398220504	39.77	3.56106166407244	44.4099999999999	54.1106081409453	39.7600000000002	1.47777035908803	39.3299999999999	24.8059314750435	39.6500000000001	5.61843441801102	40.3599999999997	21.7008430900023
38.7	-3020.09958793201	38.89	2355.07319386807	38.61	3.87310546193476	38.81	-265.371479258988	38.95	-334.253231069965	39.21	-313.316397226913	38.89	1.99461097497533	39.39	2639.44560783591	39.38	-0.932233306002672	39.3	-2.63456791299177	38.8999999999999	-0.747772616023212	39.1900000000001	7.50465159705982	38.74	3.27673326592048	39.76	16.2157822550171	39.2900000000002	-0.0963420419566319	40.26	1.82202247503938	39.29	29.454244983981	39.71	4.64217047101556	39.73	23.2518697140449	39.8699999999999	3.60295638904518	44.5100000000002	53.9117919120145	39.8600000000001	1.46065719809485	39.4400000000001	24.8408234949693	39.7600000000002	5.62420789697171	40.4699999999998	21.670100413985
38.81	-3020.90094991206	39	2355.01089506101	38.71	3.89845248901111	38.91	-265.391976646015	39.1	-334.306322518955	39.3099999999999	-313.389816711947	38.99	1.95301572591688	39.5	2641.28243587595	39.48	-0.891625778990601	39.4100000000001	-2.64515939306875	39.01	-0.722565619980742	39.3000000000002	7.52080166103042	38.8399999999999	3.33588413593588	39.8700000000001	16.1946262120409	39.4000000000001	-0.0749185300037425	40.3699999999999	1.78102260906599	39.3900000000001	29.4716254869627	39.8099999999999	4.6193121519309	39.8299999999999	23.2374899280785	39.98	3.64578924097714	44.6300000000001	53.7026241189551	39.96	1.43366441204762	39.54	24.8876904139479	39.8600000000001	5.62009051702717	40.5699999999997	21.6320254479569
38.91	-3021.69592540702	39.1	2354.94915146899	38.81	3.92337356402095	39.01	-265.418209129052	39.21	-334.34849121295	39.41	-313.473302304942	39.15	1.90854818902153	39.6	2643.13348920894	39.5799999999999	-0.851208472909093	39.51	-2.66308323807607	39.1099999999999	-0.699791267038563	39.4000000000001	7.53372314306944	38.9400000000001	3.38916607790907	39.97	16.1889737800038	39.5	-0.055278584000007	40.47	1.73712996900122	39.49	29.4885829030136	39.9099999999999	4.59148576601365	39.9400000000001	23.2346912509911	40.0799999999999	3.69003339301344	44.7400000000002	53.4883460660467	40.0700000000002	1.4066208540271	39.6399999999999	24.9431161120128	39.96	5.61493526299728	40.6699999999996	21.5866181910087
39.01	-3022.48451441505	39.2	2354.88796309301	38.91	3.94558256698474	39.13	-265.450176707986	39.31	-334.384791003004	39.52	-313.56164499698	39.25	1.86180558193882	39.7	2644.99876783498	39.6899999999999	-0.810981385939158	39.6100000000001	-2.68833945006008	39.26	-0.67742914302471	39.51	7.54965155306309	39.05	3.4365790929769	40.0699999999999	16.1988249569731	39.6000000000001	-0.03358284902788	40.5699999999999	1.69214646200544	39.5900000000001	29.5072816329593	40.02	4.56037582193858	40.04	23.2516842080486	40.2399999999998	3.73329980504877	44.8499999999999	53.2689577539713	40.1700000000001	1.37952652403328	39.75	25.0054247079561	40.0700000000002	5.60624745003224	40.7799999999997	21.5347299430277
39.11	-3023.274071885	39.31	2354.82612195904	39.02	3.97463691797384	39.24	-265.47982376303	39.41	-334.415221889913	39.62	-313.653011657948	39.3499999999999	1.82023393301733	39.8100000000001	2646.84115178193	39.79	-0.773478860992327	39.71	-2.71505851708298	39.3599999999999	-0.669724468025379	39.6100000000001	7.56603666206956	39.21	3.48412678090426	40.1700000000001	16.2224664560426	39.71	-0.00983132497367478	40.6800000000001	1.64865039403139	39.6900000000001	29.529690017057	40.1199999999999	4.52778746694094	40.1399999999999	23.2866339940756	40.3399999999997	3.77453033399888	45.2800000000002	53.0356218109773	40.27	1.35178094103594	39.8499999999999	25.0645945919814	40.1799999999998	5.59861926694794	40.8799999999997	21.482863667984
39.21	-3024.05665791196	39.41	2354.76494812701	39.16	4.01053661801143	39.34	-265.516077477059	39.51	-334.434423039966	39.72	-313.743300676947	39.4599999999999	1.77066706794449	39.9100000000001	2648.64332538195	39.89	-0.745650885960458	39.8199999999999	-2.74209375209011	39.46	-0.676677242040569	39.71	7.5844762120596	39.3099999999999	3.52186006591637	40.28	16.2535211329669	39.8100000000002	0.0123217359941918	40.78	1.60459516200717	39.8	29.5540505529743	40.2400000000002	4.4943030709419	40.25	23.3385338240168	40.4400000000001	3.81658623803105	45.46	52.7898678559495	40.3899999999999	1.32286222003586	39.9500000000003	25.1206257639751	40.29	5.59205071499491	40.98	21.4245164020213
39.32	-3024.83227249695	39.51	2354.70198448797	39.26	4.05328166698382	39.44	-265.558937847004	39.62	-334.444063640944	39.8199999999999	-313.84125459499	39.5599999999999	1.71984524592972	40.02	2650.40528863301	40	-0.723995622934126	39.9200000000001	-2.76479360309168	39.5699999999999	-0.687935510995885	39.8100000000002	7.61401259308059	39.4099999999999	3.54977894892272	40.3800000000001	16.2952603469648	39.9100000000001	0.0419169820133902	40.8799999999999	1.56256271600341	39.9000000000001	29.5809191379703	40.3400000000001	4.45934026492978	40.3499999999999	23.3997279780169	40.5499999999997	3.85764221607587	45.6500000000001	52.5316958869553	40.5	1.29807880807675	40.1199999999999	25.1682040269543	40.3899999999999	5.59480307197191	41.0899999999997	21.3596881429794
39.42	-3025.58419065497	39.61	2354.64453958798	39.36	4.10373701004119	39.54	-265.606431061087	39.73	-334.44414369194	39.93	-313.946873410941	39.66	1.66776846697303	40.12	2652.16061294097	40.0999999999999	-0.705375359984828	40.02	-2.78227541707565	39.6700000000001	-0.708184723976046	39.9100000000001	7.64462421705048	39.52	3.56069790598212	40.48	16.3395820500227	40.0200000000002	0.0690744060420911	40.98	1.5138891890274	40	29.6094996699594	40.4499999999998	4.42262673493588	40.4500000000003	23.4653004470147	40.6500000000001	3.89589871599583	45.77	52.2510424559641	40.5999999999999	1.27424285801681	40.2200000000003	25.2061657660079	40.4900000000002	5.60296675701011	41.25	21.2925719370105
39.53	-3026.34605336402	39.72	2354.58006398505	39.47	4.16146365398617	39.65	-265.663163704062	39.83	-334.434663192951	40.03	-314.060527837	39.76	1.61356122600864	40.22	2653.88626222796	40.1999999999999	-0.689790098931553	40.1300000000001	-2.8019109130355	39.77	-0.730787645011333	40.02	7.67382119204285	39.6199999999999	3.56112941994979	40.5799999999999	16.3853217890164	40.1200000000001	0.0967026550142691	41.1099999999999	1.45857458107912	40.1100000000001	29.6419259119602	40.5500000000002	4.39131149403238	40.5500000000002	23.5272649450735	40.75	3.93135573801828	45.8800000000001	51.9588463280343	40.7000000000003	1.25294608301374	40.3200000000002	25.2308854020384	40.5900000000001	5.62044591993072	41.3499999999999	21.2269957270337
39.63	-3027.11786062298	39.82	2354.52133630599	39.57	4.22646159995566	39.75	-265.728638401015	39.93	-334.433343542969	40.13	-314.178766976966	39.86	1.55957961601416	40.33	2655.62715549595	40.3099999999999	-0.679317366007126	40.23	-2.81658794801842	39.8699999999999	-0.755744275011239	40.1200000000001	7.70160351703453	39.73	3.55228216994874	40.6800000000001	16.4246757240107	40.23	0.127194051060542	41.22	1.4033943900813	40.21	29.6820445649928	40.6500000000001	4.3653945430151	40.6500000000001	23.5856214729893	40.8499999999999	3.95660904598572	45.9900000000002	51.6593424470102	40.8099999999999	1.23321046100955	40.4200000000001	25.2385933480355	40.6900000000001	5.64724056096111	41.46	21.1695217010401
39.74	-3027.89071627399	39.92	2354.46835655205	39.67	4.30090046393161	39.85	-265.802855150014	40.04	-334.436015809956	40.24	-314.30556467501	39.9599999999999	1.50661811994723	40.4300000000001	2657.35655833191	40.41	-0.675765930964189	40.3400000000001	-2.82630652100124	39.98	-0.779257582053106	40.23	7.73831444701045	39.8299999999999	3.53415615791164	40.78	16.4576438560289	40.3300000000002	0.153191833987876	41.3199999999999	1.34732029198403	40.4400000000001	29.7218478100376	40.7600000000002	4.34809211594711	40.7600000000002	23.6346027049876	40.96	3.96522853600345	46.0900000000001	51.3525308130056	40.9099999999999	1.21503599200423	40.5300000000002	25.2311817409918	40.8000000000002	5.68627488996754	41.5599999999999	21.1140244449552
39.84	-3028.66470148206	40.02	2354.42112472299	39.77	4.38191153102707	39.95	-265.876209097087	40.15	-334.442679994936	40.34	-314.437374011959	40.0599999999999	1.44742385896279	40.5400000000001	2659.07447073391	40.51	-0.667983745984202	40.4400000000001	-2.83119141101906	40.0799999999999	-0.790467149045071	40.3400000000001	7.7776024289733	39.9300000000001	3.50531204492199	40.8900000000001	16.4874134640058	40.4300000000001	0.174696005956321	41.4300000000001	1.28671246500289	40.54	29.760135450033	40.8600000000001	4.33766638900579	40.8600000000001	23.6712724290555	41.0599999999999	3.96364431298935	46.21	51.0436894279565	41.0100000000002	1.20249715007503	40.6300000000001	25.2168799710262	40.9000000000001	5.73494632294569	41.6599999999999	21.0693800560193
39.94	-3029.44670652403	40.17	2354.38817169199	39.87	4.46464098399701	40.06	-265.951698441086	40.25	-334.465978412936	40.4399999999999	-314.575579037978	40.17	1.39360837601998	40.64	2660.77990455892	40.62	-0.659864657905018	40.54	-2.83545322406553	40.1800000000001	-0.789372975987135	40.4400000000001	7.81342132097507	40.03	3.47700357099257	40.99	16.511683716999	40.5400000000002	0.196022135014573	41.53	1.22679822004557	40.6400000000001	29.7836741690389	40.9699999999998	4.33411736196376	40.96	23.6950398590352	41.1599999999999	3.95138320300248	46.3099999999999	50.7328182940228	41.1100000000001	1.19926173101703	40.73	25.195688039048	41.0100000000002	5.78653653292349	41.77	21.0355885329818
40.1	-3030.23673140206	40.27	2354.36275639006	39.98	4.54908882193195	40.16	-266.029323179055	40.36	-334.494506915007	40.55	-314.709554938986	40.27	1.34273508297156	40.74	2662.45244987192	40.7199999999999	-0.651408667977194	40.6500000000001	-2.83909196105014	40.29	-0.784012515964605	40.54	7.83953561199269	40.1399999999999	3.44923073600967	41.0899999999999	16.5296241219721	40.6400000000001	0.207527556995046	41.6299999999999	1.17977495006016	40.74	29.7924639670555	41.0700000000002	4.33695839694792	41.0599999999999	23.704070192025	41.27	3.92916430803325	46.4200000000001	50.4199174109772	41.2200000000003	1.20166193801197	40.8400000000001	25.1693000540172	41.1399999999999	5.84354020793398	41.8699999999999	21.011065015955
40.2	-3031.02216426498	40.38	2354.34619887701	40.08	4.62468365196855	40.26	-266.117138932032	40.46	-334.528265500012	40.65	-314.832960955982	40.37	1.29480397902171	40.84	2664.10282802599	40.8299999999999	-0.645256974962649	40.75	-2.84096093400876	40.3899999999999	-0.765192516041679	40.6500000000001	7.86841928800186	40.24	3.41729022295567	41.25	16.5429479690147	40.74	0.216128858028242	41.73	1.14306435000344	40.8400000000001	29.788452418984	41.1999999999998	4.34851226100363	41.2200000000003	23.6995947760761	41.3699999999999	3.8980457740081	46.52	50.1081623209529	41.3600000000001	1.21029825004371	40.9400000000001	25.1473365229913	41.25	5.90346265994413	41.9699999999998	20.9936850079657
40.3	-3031.8416325	40.48	2354.33328818203	40.2	4.69472556596884	40.37	-266.204731477046	40.56	-334.555006013943	40.75	-314.945797086921	40.48	1.25814484397324	40.9400000000001	2665.76087579995	40.93	-0.637961427969458	40.8500000000001	-2.84186937506092	40.49	-0.743919200999699	40.75	7.9000723479794	40.3399999999999	3.38897814799566	41.3499999999999	16.5549266139351	40.8500000000001	0.221826038000472	41.8399999999999	1.11666641998909	40.9400000000001	29.7785714369638	41.3000000000002	4.36455858903173	41.3200000000002	23.6816136100515	41.4699999999998	3.86102555205525	46.6300000000001	49.8016852350247	41.46	1.2275727810902	41.04	25.1318744319633	41.3499999999999	5.96510142395346	42.0799999999999	20.98995147594
40.4	-3032.68950292102	40.58	2354.32402430399	40.31	4.7592145639328	40.47	-266.287635809022	40.66	-334.576911120962	40.85	-315.04342240396	40.5799999999999	1.22340778500529	41.0500000000001	2667.42659319493	41.03	-0.632239038964144	40.95	-2.84425241000008	40.5999999999999	-0.720192572998712	40.8500000000001	7.92869672397956	40.45	3.37037207191315	41.46	16.5641195479793	40.95	0.223322194983666	41.9400000000001	1.09773178598971	41.05	29.7570907140425	41.4000000000001	4.38509738194171	41.4200000000001	23.6501266949745	41.5699999999997	3.81810364001467	46.73	49.5004861519419	41.5700000000002	1.24817708103819	41.1500000000001	25.1282279770066	41.4499999999998	6.01843553602066	42.1799999999998	21.0001301250031
40.51	-3033.56577552802	40.68	2354.31083184699	40.41	4.81572424394017	40.57	-266.365851927048	40.76	-334.591798155998	40.95	-315.132429961977	40.6899999999999	1.19059280393685	41.1900000000001	2669.07203872893	41.18	-0.628510506999191	41.0599999999999	-2.84811004007679	40.7	-0.692506295990825	40.95	7.95527161403697	40.55	3.36147199300285	41.5599999999999	16.5649874189739	41.0600000000002	0.226407844024834	42.04	1.08796215101847	41.1500000000001	29.7248063500319	41.5	4.40920308199111	41.52	23.6036743179966	41.6799999999998	3.77635207905769	46.8299999999999	49.2147520519666	41.6700000000001	1.26228229999015	41.25	25.1327715769776	41.5500000000002	6.06346499603205	42.3099999999999	21.0222487039573
40.61	-3034.45879123001	40.78	2354.29883962297	40.51	4.86485422800342	40.67	-266.436747060993	40.87	-334.59966711996	41.0599999999999	-315.205855994009	40.79	1.16205599294972	41.2900000000001	2670.72361101998	41.28	-0.626775831960913	41.2	-2.85396939602833	40.8	-0.674670445050651	41.0500000000002	7.9786016279968	40.6599999999999	3.36165067096772	41.6600000000001	16.5575302249863	41.1900000000001	0.22817433500677	42.1500000000001	1.0917377280748	41.28	29.6778716469817	41.6100000000001	4.4309245470231	41.6199999999999	23.5566184860545	41.7799999999997	3.7323236820157	46.9299999999998	48.9197805819686	41.77	1.26927474605054	41.3499999999999	25.1352855100322	41.6500000000001	6.09809773197867	42.4199999999996	21.0555736480273
40.71	-3035.36329312601	40.88	2354.27538109104	40.61	4.9043183989852	40.77	-266.509536933086	40.97	-334.592071735983	41.22	-315.267674342977	40.89	1.13605853300669	41.39	2672.33302852401	41.38	-0.626592938942849	41.3099999999999	-2.86192642204242	40.9100000000001	-0.666685019950819	41.1900000000001	8.00237204805399	40.76	3.37099970897725	41.76	16.552657590978	41.3000000000002	0.231530317023498	42.25	1.10228301900861	41.3800000000001	29.6329242670481	41.71	4.4520979030267	41.73	23.5089591990345	41.8800000000001	3.69307048504197	47.04	48.6155717419479	41.8800000000001	1.26436785899386	41.4500000000003	25.134093894053	41.7600000000002	6.12443124794027	42.52	21.0935427689947
40.81	-3036.28817737206	40.98	2354.24045625007	40.71	4.93411675597599	40.88	-266.575503197032	41.11	-334.568245294918	41.3199999999999	-315.310802986005	41	1.12004644893204	41.5	2673.92702565701	41.49	-0.626153058988166	41.4100000000001	-2.87198112005171	41.01	-0.66182881801069	41.3000000000002	8.02023132405338	40.8599999999999	3.38951910600827	41.8700000000001	16.5472637299899	41.4000000000001	0.238777438994475	42.3499999999999	1.1111126070773	41.48	29.5899642089807	41.8200000000002	4.46717799297858	41.8299999999999	23.4577602460604	41.9899999999998	3.67518355699303	47.2000000000003	48.3021255320182	41.98	1.25234819904563	41.5599999999999	25.1291967309726	41.8600000000001	6.1395413339369	42.6299999999997	21.1450321629627
40.91	-3037.22291622898	41.09	2354.19406510005	40.82	4.95650985499196	40.98	-266.637644049069	41.21	-334.526518610005	41.42	-315.331140311969	41.15	1.11401974299952	41.6	2675.50560241898	41.5899999999999	-0.628958030006288	41.51	-2.8906506020121	41.1099999999999	-0.666743410988602	41.4000000000001	8.02975410806539	40.96	3.42110876101742	41.97	16.5381613650197	41.51	0.246261447955476	42.45	1.12186631201894	41.5800000000002	29.5484355759754	41.9200000000001	4.47847280395308	41.9299999999998	23.4168222580138	42.0899999999997	3.6722327949974	47.3000000000002	47.9700788189348	42.0900000000001	1.23225906304469	41.6599999999999	25.1152616890522	41.96	6.14556265099964	42.73	21.2023137270307
41.01	-3038.20238684398	41.19	2354.12946657402	40.92	4.97479005696277	41.14	-266.687261348011	41.32	-334.466891680904	41.53	-315.328686318935	41.25	1.11213915999997	41.7	2677.070795124	41.6899999999999	-0.635655192922968	41.6100000000001	-2.91013358003056	41.26	-0.671076846970209	41.5	8.0399827910469	41.0599999999999	3.46036206894951	42.0699999999999	16.5245200009849	41.6100000000001	0.253982344020187	42.5599999999999	1.12969853807954	41.6900000000001	29.5189558199809	42.02	4.48598233595021	42.04	23.3861452360316	42.27	3.68239289400663	47.4099999999999	47.6235167329833	42.1900000000001	1.2004326550823	41.77	25.0874995720096	42.0700000000002	6.14474171197799	42.8299999999999	21.2653874599482
41.11	-3039.20986423304	41.3	2354.05256405306	41.02	4.98895735995575	41.24	-266.722381280033	41.42	-334.386439683954	41.63	-315.312158825918	41.3499999999999	1.11832187701566	41.8000000000001	2678.64301370798	41.8	-0.642358251980113	41.72	-2.92954739904872	41.3599999999999	-0.675984927056561	41.6100000000001	8.0509173729979	41.21	3.50009350393066	42.1700000000001	16.5088001949698	41.71	0.261966254015533	42.6600000000001	1.13241774204198	41.79	29.5036587040158	42.1300000000001	4.4878704590019	42.1399999999999	23.3657291789768	42.3800000000001	3.7042388099735	47.5100000000002	47.2624392739363	42.3600000000001	1.1605367710672	41.8699999999999	25.0442162709987	42.1700000000001	6.13316893497995	42.9299999999998	21.3304254209561
41.22	-3040.24534839505	41.4	2353.96335753705	41.16	5.00231185799294	41.35	-266.743003843999	41.52	-334.294437739914	41.73	-315.288421540004	41.4599999999999	1.1325678939329	41.9100000000001	2680.19922209191	41.9	-0.650312303946521	41.8199999999999	-2.94889205906657	41.46	-0.691985884031965	41.71	8.05232767697817	41.3099999999999	3.54030306698405	42.28	16.4910019450417	41.8200000000002	0.268597559966111	42.76	1.13469207008166	41.8900000000001	29.5005966530653	42.2400000000002	4.48264655699404	42.2400000000002	23.3648810819886	42.48	3.73741833902841	47.6100000000001	46.8871295099689	42.4700000000003	1.11354943203423	41.98	24.9874887690567	42.2800000000002	6.11084432000553	43.04	21.390298457959
41.32	-3041.29327037106	41.51	2353.86573793699	41.27	5.01241876099812	41.45	-266.754423798034	41.63	-334.195830969975	41.84	-315.257474461987	41.5599999999999	1.15226757691289	42.01	2681.72689916901	42.01	-0.659517350982242	41.9200000000001	-2.96186312402824	41.5699999999999	-0.697555258057037	41.8100000000002	8.04820540599849	41.4200000000001	3.57543739596622	42.3800000000001	16.4711252509733	41.9200000000001	0.273876261985606	42.8699999999999	1.13185337602317	41.99	29.50143501198	42.3499999999999	4.47602161193572	42.3499999999999	23.374897406029	42.5799999999999	3.77893353197578	47.71	46.4919256170333	42.5700000000002	1.06392491500173	42.1100000000001	24.9239975320279	42.3800000000001	6.07943825593793	43.1399999999999	21.4477572529859
41.42	-3042.34881676905	41.61	2353.760579697	41.37	5.02144768699964	41.55	-266.758169992045	41.73	-334.075056149004	41.9399999999999	-315.219317590959	41.66	1.18583688902163	42.11	2683.24744301492	42.17	-0.663062123976488	42.03	-2.97266735901758	41.6700000000001	-0.692693049018089	41.9100000000001	8.04434862607195	41.52	3.60187949297597	42.48	16.4504705909394	42.0200000000002	0.27371286705602	42.97	1.12933298498774	42.1000000000001	29.5119040889631	42.4499999999998	4.46799562394062	42.4500000000003	23.3957781509844	42.6799999999998	3.82878438699663	47.8099999999999	46.0768275939927	42.6700000000001	1.01011527806349	42.2200000000003	24.8556346939495	42.48	6.04850378397259	43.2599999999998	21.5025360989785
41.53	-3043.41198759005	41.72	2353.654583771	41.47	5.0293986359975	41.66	-266.754242428078	41.83	-333.934295942981	42.04	-315.156165174017	41.76	1.22602295198249	42.23	2684.76739703397	42.28	-0.659122442925764	42.1300000000001	-2.98130476403458	41.77	-0.686121373973947	42.01	8.04075734004073	41.6299999999999	3.6196293580133	42.5799999999999	16.431445993021	42.1300000000001	0.26862641095704	43.1199999999999	1.1263759860185	42.2	29.5320038850377	42.5599999999999	4.46069604595323	42.5500000000002	23.433899038082	42.79	3.87313968496983	47.9200000000001	45.6457970409474	42.7800000000002	0.96194937304972	42.3200000000002	24.7824002550487	42.5900000000001	6.01804090399582	43.3599999999997	21.5539014340038
41.63	-3044.47752593205	41.82	2353.54786224298	41.57	5.04182293798294	41.76	-266.742641104997	41.93	-333.778604202962	42.2	-315.075994313929	41.87	1.27282576693233	42.34	2686.26036260798	42.38	-0.647698309990119	42.24	-2.98075914304263	41.8799999999999	-0.670667393023905	42.1200000000001	8.05101034904965	41.73	3.62998727393915	42.6800000000001	16.4140514569908	42.23	0.262932464011101	43.22	1.11860216406967	42.3200000000002	29.5638988000064	42.6599999999999	4.45292500899086	42.6599999999999	23.4793563230369	42.8899999999999	3.91544661101761	48.02	45.1991159039835	42.8800000000001	0.916138818070067	42.4200000000001	24.7064420279912	42.6900000000001	5.99014711895052	43.46	21.5971406589688
41.74	-3045.58349563104	41.92	2353.42905836501	41.68	5.05728216000989	41.87	-266.706456781094	42.04	-333.615283965969	42.3099999999999	-314.978805011947	41.9699999999999	1.31990791601311	42.4400000000001	2687.76535720099	42.48	-0.634488716968917	42.3400000000001	-2.98457031806265	41.98	-0.65552436001326	42.26	8.0651868630639	41.8299999999999	3.62505231998966	42.79	16.3951811989591	42.3300000000002	0.256631027014009	43.3199999999999	1.11343542107534	42.4200000000001	29.5935962690237	42.7600000000002	4.44419587495304	42.7600000000002	23.530315203061	42.9899999999998	3.95464702103254	48.1300000000001	44.7470560110332	42.98	0.877470173008987	42.52	24.641133383966	42.79	5.96266354796171	43.5699999999997	21.6322537729639
41.84	-3046.717284838	42.03	2353.29949219397	41.78	5.07577630298783	41.97	-266.662463421994	42.15	-333.441967836961	42.41	-314.872346377001	42.0699999999999	1.36554351593077	42.5400000000001	2689.26506514299	42.5799999999999	-0.616045515926089	42.45	-2.99159160306317	42.0899999999999	-0.640692275965193	42.3600000000001	8.0832868810603	41.9300000000001	3.60012117891984	42.8900000000001	16.3780001180385	42.4400000000001	0.252806848038745	43.4200000000001	1.11087575805868	42.52	29.6222978950027	42.8600000000001	4.4364920560156	42.8600000000001	23.5867756780408	43.0999999999999	3.98057994902956	48.2400000000002	44.2911469780256	43.0900000000001	0.841156877072535	42.6199999999999	24.5864743229731	42.9000000000001	5.93559018898304	43.6699999999996	21.6527378109959
41.94	-3047.87889355498	42.18	2353.15916373202	41.88	5.09574391003298	42.14	-266.610661029063	42.25	-333.260325001902	42.51	-314.756079091921	42.18	1.40973256793586	42.65	2690.75948643592	42.68	-0.588866867929028	42.55	-3.00182299804419	42.25	-0.62058426499334	42.46	8.11310810399846	42.03	3.55519385198022	42.99	16.3657795709469	42.5400000000002	0.249727782033915	43.53	1.10484125605126	42.6300000000001	29.650559574975	42.9699999999998	4.42895886897077	42.9700000000003	23.6329573160674	43.2599999999998	3.98962054202912	48.3400000000001	43.8247025780356	43.1900000000001	0.807841668006404	42.73	24.5376756520272	43	5.90892704497037	43.7799999999997	21.6601505950393
42.1	-3049.06088836606	42.28	2353.00283208107	41.98	5.11434358895713	42.24	-266.559382317041	42.35	-333.070355460904	42.62	-314.630003156935	42.29	1.45395565994022	42.75	2692.22617482797	42.78	-0.552952772977733	42.6600000000001	-3.02303774503798	42.3599999999999	-0.611218785024903	42.5600000000002	8.14658733906981	42.1299999999999	3.49110400395602	43.0999999999999	16.3585195570022	42.6400000000001	0.24739382899952	43.6299999999999	1.09883188304138	42.73	29.6805150729824	43.0700000000002	4.42186862903782	43.0700000000002	23.673776128021	43.3600000000001	3.98721895498966	48.4400000000001	43.3436376820282	43.3499999999999	0.778138236000814	42.8299999999999	24.4933649829591	43.1300000000001	5.87828750792596	43.8799999999997	21.6517863100307
42.2	-3050.26307826301	42.38	2352.83657582499	42.08	5.12914893602101	42.35	-266.507968330075	42.46	-332.881334337003	42.72	-314.494641517967	42.39	1.49673220494151	42.85	2693.68701324697	42.89	-0.515259038934346	42.76	-3.04962943107512	42.46	-0.6125958350367	42.6700000000001	8.18372458502381	42.23	3.41571020101128	43.26	16.3467861769959	42.74	0.251105959023334	43.74	1.09982244100593	42.8400000000001	29.7087664640685	43.1999999999998	4.41522133394301	43.23	23.7092321140153	43.46	3.9730229880206	48.54	42.8621008690016	43.46	0.751432891092918	42.9299999999998	24.4499167330332	43.2400000000002	5.84758659294948	43.98	21.6314728969564
42.3	-3051.48546324699	42.49	2352.66039496298	42.19	5.14015995202044	42.45	-266.456419066003	42.56	-332.642129016904	42.8199999999999	-314.310837820017	42.49	1.53827068493229	42.95	2695.14315484298	42.99	-0.471899367994411	42.8700000000001	-3.08159805604191	42.5599999999999	-0.614197182017051	42.77	8.22851154498494	42.3399999999999	3.32901244291861	43.3600000000001	16.3383832680211	42.8500000000001	0.258176640045349	43.8399999999999	1.10314478206419	42.9400000000001	29.7353137480059	43.3099999999999	4.40470267596993	43.3400000000001	23.7306217350124	43.5699999999997	3.94896443299331	48.6500000000001	42.385470894942	43.5599999999999	0.726747610997336	43.04	24.4073309049782	43.3400000000001	5.81682429799457	44.0899999999997	21.601961037959
42.41	-3052.71759673997	42.59	2352.47428949606	42.29	5.14581223501409	42.56	-266.401798374091	42.66	-332.348570570957	42.92	-314.082565902936	42.5899999999999	1.57857110093573	43.0500000000001	2696.5945996169	43.0899999999999	-0.424682529910569	42.97	-3.12558551206621	42.6600000000001	-0.628369170954102	42.8700000000001	8.26714387903849	42.4400000000001	3.23347129199192	43.46	16.3333108309871	42.95	0.268605872975058	43.9400000000001	1.11346705500637	43.04	29.7589145719712	43.4099999999999	4.38882204002766	43.4400000000001	23.7444136720342	43.6700000000001	3.91504329002146	48.75	41.9162456589675	43.6599999999999	0.707196810026289	43.1399999999999	24.3669715739543	43.4400000000001	5.78553270293014	44.25	21.5544340099996
42.51	-3053.98942757301	42.69	2352.27738498099	42.39	5.14463526496911	42.66	-266.322811400073	42.77	-332.014039556952	43.03	-313.809825766953	42.6999999999999	1.6161857889756	43.2	2698.03419086395	43.2199999999999	-0.37715544101502	43.0699999999999	-3.17422241903387	42.77	-0.648390598030346	42.98	8.29327003407343	42.54	3.13202653092048	43.5699999999999	16.3284375410058	43.0600000000002	0.282393655993474	44.1099999999999	1.12714943600167	43.1400000000001	29.7651354239861	43.5100000000002	4.36585380793986	43.54	23.7476717139771	43.77	3.87768966299973	48.8499999999999	41.45192726196	43.77	0.694328430085989	43.2400000000002	24.3168250799499	43.5500000000002	5.75224343299396	44.3499999999999	21.4977679089543
42.61	-3055.29042800401	42.8	2351.94219428604	42.5	5.13662904199919	42.76	-266.222456340074	42.87	-331.632185675971	43.13	-313.494569345949	42.8	1.65400896196388	43.3000000000001	2699.48332666399	43.3199999999999	-0.334506631929798	43.2	-3.23402589106081	42.8699999999999	-0.671556384986616	43.0800000000002	8.30689001099927	42.6499999999999	3.02857805593248	43.6700000000001	16.3200510379511	43.1900000000001	0.297783352039005	44.22	1.15636419104703	43.3	29.766245415999	43.6199999999999	4.3348683949489	43.6399999999999	23.7403958610685	43.8699999999999	3.84906483498071	48.96	40.9925157040334	43.8699999999999	0.688142470039566	43.3400000000001	24.2568914229651	43.6500000000001	5.71909114796654	44.4499999999998	21.43196273596
42.71	-3056.62059803501	42.9	2351.46197634299	42.6	5.11806901704404	42.86	-266.100733195003	42.97	-331.204305374968	43.23	-313.144653355948	42.9	1.68989300800604	43.4100000000001	2700.9215970819	43.43	-0.296736100949602	43.3099999999999	-3.30499592701017	42.97	-0.699022333037647	43.24	8.30434876206709	42.75	2.92312586998378	43.78	16.307320830947	43.2900000000002	0.315786484975433	44.3199999999999	1.19149223201021	43.4000000000001	29.7622445469869	43.7199999999998	4.29770192999968	43.7400000000002	23.7269236749853	43.98	3.82739155804757	49.0599999999999	40.5479703839546	43.9700000000003	0.688259517005463	43.4500000000003	24.198868094004	43.75	5.68607584796155	44.5599999999999	21.3668431219958
42.82	-3057.97314626705	43	2350.84408490206	42.71	5.09352810797736	42.96	-265.963474255045	43.11	-330.723095616918	43.34	-312.760077797975	43	1.73182338392053	43.51	2702.34890438098	43.53	-0.260395699910987	43.4100000000001	-3.3802714480089	43.0799999999999	-0.721595187997082	43.3400000000001	8.28564332402948	42.8499999999999	2.82536340898787	43.8800000000001	16.2902469179471	43.4000000000001	0.336403056053314	44.4200000000001	1.22995525202896	43.5	29.7543344230462	43.8200000000002	4.25300492395309	43.8499999999999	23.7082804200099	44.0799999999999	3.81372797505719	49.2000000000003	40.1080194759516	44.0799999999999	0.691773235075743	43.5500000000002	24.1262928400374	43.8600000000001	5.65205644602429	44.6599999999999	21.2980305980182
42.92	-3059.33466901206	43.1	2350.09109081898	42.81	5.06630640700223	43.07	-265.804982506097	43.22	-330.195859436913	43.4399999999999	-312.336201741914	43.16	1.77407994101486	43.62	2703.77004312093	43.64	-0.228285567914099	43.51	-3.46133659400039	43.1800000000001	-0.739274949978608	43.45	8.25077369597693	42.96	2.7369011919518	43.98	16.2706010339662	43.51	0.354246668962332	44.53	1.27175325303597	43.6100000000001	29.7429620170533	43.9299999999998	4.20111331800399	43.9500000000003	23.6844660960287	44.2399999999998	3.80807408805595	49.3000000000002	39.6767951880292	44.1799999999998	0.701589960044657	43.6599999999999	24.0412426460352	43.96	5.61823540897421	44.7599999999998	21.2320281279972
43.02	-3060.70516627005	43.21	2349.20299409202	42.91	5.03640391400495	43.17	-265.625257947022	43.32	-329.540725462948	43.54	-311.807061561922	43.26	1.81405304897453	43.72	2705.18501330093	43.74	-0.200405703935758	43.6200000000001	-3.548191367031	43.28	-0.757728124995083	43.5500000000002	8.20071907503461	43.0599999999999	2.6577392169429	44.0799999999999	16.2432809739812	43.6100000000001	0.374400310988676	44.6299999999999	1.31720899605625	43.71	29.7223970200093	44.0300000000002	4.14229942293787	44.0500000000002	23.6603967130122	44.3499999999999	3.81267843397382	49.4099999999999	39.2650688760341	44.3699999999999	0.712401242026317	43.7600000000002	23.9437175109742	44.0700000000002	5.58461273499233	44.8599999999997	21.167364835037
43.12	-3062.06772204803	43.31	2348.18503561905	43.01	5.00639669996872	43.27	-265.421667807004	43.42	-328.75551102893	43.64	-311.172657259931	43.36	1.85174270598054	43.83	2706.59381492192	43.8499999999999	-0.174039097942114	43.72	-3.63434669907292	43.3799999999999	-0.770565045968397	43.6500000000001	8.13495436898393	43.21	2.58855052493345	44.1800000000001	16.2082867369691	43.71	0.392774487977476	44.73	1.36024056405404	43.8200000000002	29.6926394330512	44.1300000000001	4.07629092796924	44.1500000000001	23.6206397710248	44.4499999999998	3.82391616005862	49.5100000000002	38.862286766971	44.4700000000003	0.721381752100569	43.8600000000001	23.8260337130214	44.1799999999998	5.55119385694525	44.9699999999998	21.1067465339738
43.22	-3063.43925233898	43.41	2347.03197450199	43.16	4.98053794694897	43.37	-265.146561693086	43.53	-327.840216134973	43.74	-310.426395779018	43.4699999999999	1.88991379491199	43.9300000000001	2707.98427084992	43.9499999999999	-0.143865396012188	43.8199999999999	-3.71779347108259	43.48	-0.784958553026627	43.75	8.05347957907543	43.3199999999999	2.5276959850089	44.3099999999999	16.1734221619554	43.8100000000002	0.40936920004242	44.8299999999999	1.39825336998456	43.9200000000001	29.6677443780027	44.3400000000001	4.00612183000248	44.2600000000002	23.5715709929991	44.5499999999997	3.83834008198392	49.6199999999999	38.4648540549506	44.5700000000002	0.729145180002888	43.96	23.7056621369902	44.2800000000002	5.52038126795651	45.0699999999997	21.0494396629883
43.33	-3064.79592626806	43.51	2345.478164415	43.27	4.95882765403621	43.47	-264.799939607087	43.63	-326.831762630945	43.85	-309.603802348988	43.5699999999999	1.92559294896455	44.0300000000001	2709.351865391	44.0599999999999	-0.112135440986094	43.9300000000001	-3.79151548600021	43.5799999999999	-0.800908646056087	43.8600000000001	7.95997998602616	43.4200000000001	2.47647587991651	44.4100000000001	16.1308183519395	43.9200000000001	0.423872656028834	44.9400000000001	1.42640181604747	44.02	29.6387675930418	44.4499999999998	3.9319413820067	44.3699999999999	23.5131903770025	44.6599999999999	3.86453157602773	49.7200000000003	38.0727707399728	44.6799999999998	0.735691526074334	44.1100000000001	23.5826027840176	44.3800000000001	5.49427247096901	45.1799999999998	20.9954442209437
43.43	-3066.13774383595	43.61	2343.52360535706	43.37	4.94196492002175	43.57	-264.373083199075	43.73	-325.739255087001	43.95	-308.704011309942	43.67	1.95878016791085	44.2	2710.69659854697	44.18	-0.0770404649301781	44.03	-3.85551274302998	43.6800000000001	-0.816507583977	43.96	7.85549133104269	43.53	2.43489020897414	44.52	16.0773695220087	44.0200000000002	0.433983209973121	45.04	1.44953150004312	44.1300000000001	29.605709078055	44.5500000000002	3.85756912601209	44.4700000000003	23.45094148302	44.7599999999998	3.89232967506814	49.8299999999999	37.6795593340375	44.7800000000002	0.745810707030614	44.21	23.4467341269919	44.48	5.47286746598274	45.29	20.951974242962
43.54	-3067.46955219705	43.71	2341.16829732807	43.48	4.93377888699342	43.67	-263.884523533079	43.84	-324.562693505982	44.05	-307.72702266097	43.77	1.98511678797786	44.3000000000001	2712.02667519094	44.28	-0.0392278079743846	44.1300000000001	-3.90922855501685	43.79	-0.838556200051244	44.0600000000002	7.75514206304706	43.6299999999999	2.39603192096638	44.6200000000001	16.0130756719354	44.2	0.439700861988968	45.25	1.46643664504609	44.27	29.5813200469865	44.6500000000001	3.78473067996765	44.5700000000002	23.3845518220051	44.8600000000001	3.91530427600628	49.9299999999998	37.2877177369446	44.8800000000001	0.754837011072595	44.3099999999999	23.3078198549492	44.5799999999999	5.46248372393165	45.3999999999996	20.9090056389414
43.64	-3068.77752968398	43.82	2338.53245567502	43.58	4.93270809897695	43.77	-263.336962355083	43.94	-323.308428182941	44.21	-306.682077167011	43.88	2.00751509191832	44.4	2713.31964907392	44.38	0.00246603406139911	44.23	-3.94742998400943	43.8899999999999	-0.868210295948302	44.2	7.65893218203928	43.73	2.35750782394462	44.72	15.9452460940201	44.3000000000002	0.446352706035213	45.3599999999999	1.4771893560237	44.3800000000001	29.536693553041	44.75	3.7201712549404	44.6799999999998	23.3140213920251	44.9699999999998	3.92948435705875	50.0300000000002	36.9013310760238	44.98	0.762770440019267	44.4200000000001	23.1610707739947	44.6900000000001	5.45660540899462	45.5	20.8665384089954
43.74	-3070.06167629697	43.92	2335.63096769399	43.69	4.93875255403964	43.88	-262.730399665998	44.1	-321.887940037982	44.3099999999999	-305.482755998923	43.98	2.0274556690083	44.5	2714.59593012992	44.49	0.0480410629961625	44.3400000000001	-3.97011702909822	43.99	-0.906931320969306	44.3100000000002	7.56062321397621	43.8399999999999	2.31931791893203	44.8299999999999	15.8742456719665	44.4000000000001	0.447020460001113	45.46	1.49209213498125	44.48	29.4739633590098	44.8499999999999	3.66572697896572	44.7800000000002	23.2385406550293	45.0699999999997	3.93664716705189	50.2000000000003	36.5185428360064	45.0900000000001	0.773278789097276	44.52	23.0064868840145	44.79	5.45523252196745	45.5999999999999	20.8201940839672
43.85	-3071.29597649896	44.02	2332.46772429698	43.79	4.95192918799603	43.98	-262.067194070028	44.21	-320.310504193003	44.41	-304.129582103997	44.0899999999999	2.04482081892365	44.6	2715.842997251	44.5899999999999	0.0936109820486308	44.4400000000001	-3.97762714601413	44.0899999999999	-0.954719276023752	44.4100000000001	7.46671771003093	43.9400000000001	2.27836940496218	44.9300000000001	15.8000744060018	44.5	0.447005094997621	45.5699999999999	1.5111449830556	44.5900000000001	29.3905251180604	44.96	3.62139785295312	44.8800000000001	23.1618066230794	45.1799999999998	3.93644050404873	50.3000000000002	36.1415219609853	45.1900000000001	0.785683167009665	44.6199999999999	22.8575903939827	44.8899999999999	5.45956752898746	45.6999999999998	20.7693792229975
43.95	-3072.41910595098	44.17	2329.038834573	43.89	4.96807260594778	44.13	-261.274809529027	44.31	-318.562740088964	44.51	-302.622555482913	44.1899999999999	2.06541687100525	44.71	2717.08212143301	44.6899999999999	0.142722037026033	44.55	-3.97352085406055	44.25	-1.0010559260536	44.51	7.38120737105419	44.04	2.24406130496391	45.03	15.7209014489581	44.6100000000001	0.446306608978375	45.6700000000001	1.52967975304819	44.6900000000001	29.2873345989619	45.0599999999999	3.5883385529587	44.9900000000002	23.0751157580471	45.2799999999997	3.92886436702611	50.4000000000001	35.7646066249799	45.3400000000001	0.797077239099053	44.7200000000003	22.7035468730037	45	5.46075891895725	45.8099999999999	20.7168445090247
44.1	-3073.42061807401	44.27	2324.96028882008	43.99	4.98718280800858	44.23	-260.350309889986	44.42	-316.739899657932	44.61	-301.021087990989	44.29	2.08604713100158	44.8100000000001	2718.31330267798	44.79	0.191179971011479	44.6500000000001	-3.96444004604746	44.3499999999999	-1.04749055003595	44.6100000000001	7.30409219897865	44.21	2.21885418091006	45.1300000000001	15.6345518479384	44.71	0.441657956002928	45.77	1.55090242708411	44.79	29.1701221110543	45.21	3.56747866294427	45.0900000000001	22.978468060046	45.3899999999999	3.90491103598833	50.5100000000002	35.3877968279903	45.4400000000001	0.805913063004482	44.8299999999999	22.5443563209637	45.1300000000001	5.4583387719731	45.9099999999999	20.6613550050179
44.2	-3074.30051286997	44.38	2320.23121259499	44.15	5.01108657101668	44.34	-259.293695153019	44.52	-314.844165566001	44.72	-299.336372327957	44.39	2.10671159800313	44.9100000000001	2719.51514290595	44.9	0.236267774084808	44.75	-3.95038472208853	44.46	-1.09319702903576	44.71	7.24481160898449	44.3099999999999	2.20274803291431	45.25	15.5378942799871	44.8100000000002	0.44071908598653	45.8799999999999	1.57736617904902	44.8900000000001	29.0388876539964	45.3200000000002	3.55788859803852	45.2200000000003	22.8788519959835	45.4899999999998	3.87496454607117	50.6100000000001	35.0182654290165	45.54	0.811113897043469	44.9299999999998	22.3938640400547	45.23	5.45230708496547	46.02	20.5974645490414
44.3	-3075.09159727397	44.48	2314.84036123402	44.25	5.03022699194844	44.44	-258.147057588076	44.62	-312.875537811919	44.8199999999999	-297.575001546988	44.49	2.12548935598988	45.02	2720.69055517193	45	0.275734602041666	44.8500000000001	-3.9463766930794	44.5599999999999	-1.13100252394815	44.8200000000002	7.19347208007548	44.4099999999999	2.19010831392552	45.3499999999999	15.4309287439673	44.9200000000001	0.443489999042868	45.98	1.60953639203854	44.99	28.8808402659697	45.4200000000001	3.55837049096408	45.3299999999999	22.7734198670078	45.5899999999997	3.84247208205579	50.7200000000003	34.645458651994	45.6500000000001	0.815968124015853	45.0300000000002	22.2291473960468	45.3400000000001	5.43769986802545	46.1199999999999	20.531352864964
44.4	-3075.78489522405	44.58	2309.06462572898	44.35	5.04087951901511	44.54	-256.918588089093	44.73	-310.838952035965	44.93	-295.740083830992	44.5999999999999	2.14299767992543	45.12	2721.85331924891	45.0999999999999	0.308892605062283	44.95	-3.95290853100505	44.6600000000001	-1.16090703602367	44.9200000000001	7.14638832903347	44.51	2.18623537898566	45.45	15.3137794139866	45.0200000000002	0.447669047048294	46.1099999999999	1.64256747098079	45.0900000000001	28.7089388440336	45.52	3.56866653396537	45.4299999999998	22.6621716740283	45.6900000000001	3.79689225303537	50.8200000000002	34.2796483249685	45.75	0.820475743012139	45.1500000000001	22.0619038790346	45.4400000000001	5.41497568497107	46.27	20.4630199530129
44.5	-3076.38040671998	44.69	2302.90400607998	44.45	5.04304415301249	44.65	-255.617005003046	44.83	-308.655103194951	45.03	-293.771422586019	44.6999999999999	2.1649567129316	45.22	2723.00343513496	45.23	0.339189934038586	45.0599999999999	-3.96998023506967	44.76	-1.1824872459556	45.02	7.11233725598959	44.6199999999999	2.19112922991371	45.55	15.1894929609853	45.1200000000001	0.453227985985905	46.21	1.66980937001426	45.2	28.5243849940571	45.6199999999999	3.58679331395706	45.5300000000002	22.5418987150761	45.7999999999997	3.74838602704131	50.9299999999998	33.9140426809763	45.8499999999999	0.81518448200768	45.2600000000002	21.8921334890183	45.54	5.38975573692824	46.3699999999999	20.3913178210087
44.61	-3076.85378235601	44.79	2296.35850228601	44.56	5.02778980398944	44.75	-254.248008276022	44.93	-306.323991288991	45.13	-291.664376884	44.8	2.19136645591789	45.3200000000001	2724.118456582	45.3399999999999	0.366626588061081	45.21	-3.99887598405257	44.8699999999999	-1.19566352304901	45.1200000000001	7.0772650450408	44.72	2.21358116198189	45.6600000000001	15.0580693839402	45.22	0.454780420000134	46.3199999999999	1.69126209004844	45.3100000000002	28.327178715017	45.73	3.61275083093915	45.6300000000001	22.4120410250634	45.9000000000001	3.69695340202725	51.0300000000002	33.5594130770005	45.96	0.804482960006681	45.3600000000001	21.7140324830325	45.6399999999999	5.35765884797001	46.4699999999998	20.3244632519954
44.71	-3077.22937153801	44.89	2289.43626057799	44.66	5.00108077801542	44.85	-252.746390961079	45.04	-303.845616317972	45.24	-289.418946723913	44.9	2.22367329092776	45.4300000000001	2725.22082983892	45.4399999999999	0.387616891089237	45.3099999999999	-4.04127415504263	44.97	-1.20610237195251	45.24	7.04215089297122	44.8199999999999	2.24577824792505	45.76	14.9190430749968	45.3200000000002	0.452326347954113	46.4200000000001	1.71998234907278	45.4100000000001	28.132211578054	45.8299999999999	3.63823005602626	45.73	22.2775146130516	46	3.64841300597618	51.1300000000001	33.2116743840061	46.0599999999999	0.788371176099645	45.46	21.5385516360129	45.75	5.32306619402334	46.5799999999999	20.2597504319328
44.81	-3077.38180318904	44.99	2281.611606517	44.76	4.96291707497676	44.95	-251.109520286036	45.14	-301.260289576931	45.34	-287.073676760997	45.01	2.25824901895066	45.5300000000001	2726.31005002995	45.54	0.405230354090236	45.4100000000001	-4.09068568399107	45.0699999999999	-1.21118654203656	45.3400000000001	7.00699480000822	44.9200000000001	2.28839352701016	45.8600000000001	14.7759714100175	45.4300000000001	0.452979046031032	46.52	1.74346633605182	45.51	27.9386139829967	45.9400000000001	3.6574260669795	45.8400000000001	22.1383194809732	46.1100000000001	3.60434442802671	51.2400000000002	32.8729955449489	46.1599999999999	0.766235440096352	45.5700000000002	21.3656909489828	45.8499999999999	5.28598320693163	46.6799999999998	20.1971793590019
44.91	-3077.31107730899	45.1	2272.88454010306	44.86	4.9124333919508	45.06	-249.337396252031	45.25	-298.600593431956	45.45	-284.666677457949	45.15	2.29724124892527	45.63	2727.364234231	45.64	0.423353274072724	45.52	-4.1471105699884	45.1700000000001	-1.21274414402706	45.4400000000001	6.96172005200424	45.03	2.33512077795694	45.96	14.6366582270048	45.5300000000002	0.445915455998147	46.6299999999999	1.76171405098557	45.6100000000001	27.7489902740626	46.04	3.67614378603776	45.9400000000001	21.9893332960055	46.2399999999998	3.56352028200035	51.3400000000001	32.543487257044	46.27	0.746323333032706	45.6700000000001	21.1866929720372	45.9499999999998	5.24640988498959	46.79	20.1356559030046
45.01	-3077.12403602795	45.2	2263.25506133605	44.97	4.85159686797942	45.16	-247.475965285048	45.35	-295.879908442998	45.55	-282.197948814996	45.25	2.33578146594482	45.73	2728.38887392697	45.74	0.43779139207345	45.6200000000001	-4.20592335001402	45.28	-1.21946530202877	45.5500000000002	6.91214758398928	45.1299999999999	2.39136034292642	46.0599999999999	14.5011035259586	45.6400000000001	0.431135577969144	46.73	1.77939363902624	45.71	27.5607361049879	46.2199999999998	3.69289259799643	46.04	21.8414944530423	46.3499999999999	3.52594056607813	51.4400000000001	32.2231495209735	46.3899999999999	0.723972500054515	45.77	21.0045815080093	46.0599999999999	5.21005897701343	46.8899999999999	20.0784954209894
45.11	-3076.81162366998	45.3	2252.97881834308	45.07	4.7811066029908	45.26	-245.55239454503	45.45	-293.084854049994	45.65	-279.678683528914	45.36	2.37967599798594	45.84	2729.36972774392	45.8399999999999	0.454660652053462	45.72	-4.26120962004006	45.3799999999999	-1.22980073695089	45.6500000000001	6.85827739698652	45.24	2.4492513180121	46.1600000000001	14.3664694210202	45.74	0.41220986895496	46.8299999999999	1.79905827599214	45.8200000000002	27.3669172220252	46.3200000000002	3.69994004199725	46.1500000000001	21.6948029529931	46.4499999999998	3.50198931505474	51.54	31.9094844379606	46.4900000000002	0.700730882044809	45.8800000000001	20.8092350289917	46.1799999999998	5.17690803292226	46.9899999999998	20.0256979160258
45.22	-3076.37384023406	45.41	2242.18504714202	45.18	4.70096259493857	45.36	-243.566684032999	45.55	-290.136940126899	45.75	-277.02284584791	45.5599999999999	2.4224185709727	45.9400000000001	2730.32819375896	45.9499999999999	0.473313713087009	45.8199999999999	-4.31296938108972	45.48	-1.24342894002893	45.75	6.79021596897655	45.3399999999999	2.50879370094026	46.29	14.2427309219784	45.8400000000001	0.38818328096113	46.9400000000001	1.81971400400016	45.9200000000001	27.1802848400284	46.4200000000001	3.69821570097884	46.2600000000002	21.5552090049869	46.5599999999999	3.47789436500534	51.6500000000001	31.6055604970416	46.5900000000001	0.67988686305398	45.98	20.6006535370307	46.2800000000002	5.14695705101076	47.0899999999997	19.9827095480032
45.32	-3075.77787878597	45.51	2230.884992396	45.28	4.6197433399584	45.47	-241.527024641073	45.65	-287.042516970928	45.86	-274.239676536922	45.66	2.46972574495885	46.0500000000001	2731.25165312695	46.05	0.493750574037222	45.9200000000001	-4.35467900501862	45.5799999999999	-1.2615057109997	45.8500000000001	6.71967452603894	45.45	2.57364306901309	46.3900000000001	14.1298880280374	45.9400000000001	0.364382911016037	47.04	1.83174173605494	46.02	27.0008389579743	46.5300000000002	3.68771957698755	46.3600000000001	21.4191845850564	46.6599999999999	3.45187846801309	51.7600000000002	31.3116901249941	46.6900000000001	0.655693067074026	46.1100000000001	20.3831496010025	46.3899999999999	5.12276209894935	47.25	19.9350168790033
45.42	-3075.05654626004	45.61	2219.067409442	45.38	4.54032502102564	45.57	-239.364275827029	45.75	-283.801584581965	45.96	-271.329175594929	45.77	2.51933221295531	46.1900000000001	2732.16234803192	46.18	0.519557940037885	46.03	-4.39208282205072	45.6800000000001	-1.28403105100006	45.96	6.64041459504006	45.55	2.63719878398661	46.49	14.0278816260206	46.0400000000002	0.340808759005995	47.1400000000001	1.83514146999642	46.1300000000001	26.8300602200497	46.6300000000001	3.66919270300059	46.4700000000003	21.2859201540141	46.77	3.42432204706711	51.8600000000001	31.0176014960462	46.8000000000002	0.628149493991259	46.21	20.1497904920416	46.4900000000002	5.10176710895394	47.3499999999999	19.878241439983
45.53	-3074.08811819698	45.71	2206.14895078506	45.48	4.46270763598022	45.67	-237.08079619405	45.86	-280.406640988986	46.0599999999999	-268.277826878943	45.87	2.56551782797487	46.2900000000001	2733.04775736392	46.28	0.546639649996905	46.1300000000001	-4.42551828405158	45.79	-1.31150790696211	46.0600000000002	6.5524361750704	45.6499999999999	2.69636804500806	46.5899999999999	13.9305005319557	46.2	0.319487306001065	47.24	1.83080409703962	46.28	26.6650984430044	46.73	3.64229913600411	46.5700000000002	21.1554157129967	46.8699999999999	3.39384878702731	51.96	30.7340659650208	46.9000000000001	0.600162480054678	46.3200000000002	19.9005762110573	46.5900000000001	5.07955334592225	47.4499999999998	19.8136181679729
45.63	-3072.87259459702	45.82	2192.12961642597	45.59	4.39129403594052	45.77	-234.676585742022	45.96	-276.939557565925	46.21	-265.16087587197	45.9699999999999	2.60828259195023	46.4	2733.90788112192	46.38	0.574995705051151	46.24	-4.45498539204436	45.8899999999999	-1.34321312100383	46.1900000000001	6.46147028805899	45.76	2.75017248600307	46.6900000000001	13.8359138990154	46.3000000000002	0.306108359040991	47.3499999999999	1.82448877001207	46.3800000000001	26.5059536250192	46.8299999999999	3.6070388770213	46.6700000000001	21.0209234389822	46.9699999999998	3.36183500405696	52.0700000000002	30.4445788730163	47.0100000000002	0.569797477055545	46.4200000000001	19.6416683370444	46.6999999999998	5.05612081099116	47.5499999999997	19.7328433339408
45.73	-3071.40997545901	45.92	2177.00940636405	45.69	4.3229259420059	45.88	-232.160868309052	46.11	-273.400334313919	46.3099999999999	-261.978322574919	46.0699999999999	2.64977411302425	46.5	2734.75242509892	46.49	0.607695614007753	46.3400000000001	-4.4690234050222	45.99	-1.37420334704075	46.3000000000002	6.36608363299729	45.8599999999999	2.79764601293664	46.8	13.7441217259493	46.4000000000001	0.300671916988904	47.45	1.80313877206117	46.48	26.3538899299647	46.9400000000001	3.56313961401611	46.77	20.8880438100323	47.0799999999999	3.32465584199326	52.21	30.1491402209422	47.1199999999999	0.539266125997528	46.52	19.3636835959978	46.8000000000002	5.03387742901396	47.6599999999999	19.6386227529501
45.84	-3069.80705788806	46.03	2161.040090396	45.79	4.25943013397045	45.98	-229.586559830068	46.21	-269.830828720956	46.41	-258.768800398002	46.18	2.68427920491376	46.61	2735.572188378	46.5899999999999	0.641397031017732	46.4400000000001	-4.48261957308205	46.0999999999999	-1.40447858598236	46.4000000000001	6.2662762080663	45.96	2.83908168000835	46.9000000000001	13.6519671870019	46.5	0.29765589397357	47.55	1.77253512003972	46.5900000000001	26.2123821080422	47.04	3.51364850803293	46.8699999999999	20.7567768289891	47.2399999999998	3.2779894580699	52.3099999999999	29.8583037809976	47.2200000000003	0.50918211707085	46.6300000000001	19.080467291019	46.9099999999999	5.00636154492895	47.7599999999998	19.5309564269337
45.94	-3068.08241585804	46.17	2144.48742693298	45.89	4.20080661103839	46.13	-226.953660305071	46.32	-266.122585734934	46.52	-255.426891334992	46.28	2.71118059492892	46.71	2736.38905388498	46.6899999999999	0.673849110057745	46.54	-4.4957738980429	46.26	-1.42799465095322	46.5	6.17186065198894	46.0599999999999	2.87447948392128	47	13.5517115039647	46.6100000000001	0.306995936966814	47.6600000000001	1.73267781508457	46.6900000000001	26.0686391969784	47.1999999999998	3.4509245059553	46.9700000000003	20.6293573520497	47.3499999999999	3.22341544301707	52.4099999999999	29.5658103240157	47.3600000000001	0.47488309610344	46.73	18.7920194230173	47.0100000000002	4.9735731599867	47.8599999999997	19.4080038760376
46.11	-3066.216547115	46.27	2127.35141597705	45.99	4.15048177694644	46.24	-224.286400740993	46.42	-262.280540994993	46.62	-251.955703566978	46.38	2.72954046999985	46.8100000000001	2737.18878024397	46.79	0.705051851014105	46.6400000000001	-4.50921386709524	46.3599999999999	-1.44657965199713	46.6000000000001	6.07126424802118	46.22	2.89278725301756	47.0999999999999	13.4433546750188	46.71	0.326390398981857	47.77	1.68841245101703	46.79	25.9226611970007	47.3000000000002	3.37878714992712	47.0700000000002	20.4956176030464	47.4499999999998	3.15077282903076	52.52	29.2756394400158	47.46	0.437710195001273	46.8299999999999	18.5037157999659	47.1500000000001	4.93744856896683	47.96	19.2636990569781
46.21	-3064.22895391097	46.37	2109.76041910203	46.15	4.10322829395682	46.34	-221.500210007093	46.52	-258.304694502954	46.72	-248.355237094984	46.48	2.73791244899257	46.9100000000001	2737.98560883097	46.89	0.733599736008728	46.75	-4.51891170007457	46.46	-1.46031322105955	46.71	5.97326389299724	46.3199999999999	2.89940532900346	47.25	13.3337403859741	46.8100000000002	0.355839280018699	47.8699999999999	1.63973903102033	46.9000000000001	25.7652266290052	47.4000000000001	3.31262065594728	47.23	20.3523488820565	47.5499999999997	3.05786784599604	52.6199999999999	28.9902890259555	47.5599999999999	0.392997703102083	46.9400000000001	18.2260357870518	47.25	4.89847814594668	48.0699999999997	19.0968939780305
46.31	-3062.03390137205	46.47	2090.99234067401	46.25	4.05904616093267	46.44	-218.60078804707	46.63	-254.191367600924	46.8199999999999	-244.623156905959	46.5899999999999	2.74210157692778	47.02	2738.75528861095	47	0.759623939075027	46.8500000000001	-4.52615157405489	46.5699999999999	-1.47368339605691	46.8100000000002	5.8778595870308	46.4200000000001	2.89584042093338	47.3600000000001	13.2223045019373	46.9100000000001	0.39113598302265	47.97	1.59547294106233	47	25.5997400120123	47.5100000000002	3.2438436829807	47.3299999999999	20.1971290010761	47.6599999999999	2.95028239497697	52.73	28.710071511	47.6700000000001	0.340745618018445	47.04	17.9589793830246	47.3499999999999	4.85228071897836	48.1699999999996	18.9075886389674
46.42	-3059.63138949596	46.58	2071.05532692106	46.36	4.01708700997006	46.54	-215.588134860013	46.73	-250.016378775968	46.93	-240.827400303942	46.6899999999999	2.7419901570056	47.12	2739.49781958299	47.0999999999999	0.783124459985629	46.96	-4.53093348903622	46.6700000000001	-1.48291712503124	46.9100000000001	5.78349770103159	46.52	2.88503758895331	47.46	13.1085814149401	47.0200000000002	0.428544601049907	48.1099999999999	1.55485866503113	47.1000000000001	25.426201346022	47.6100000000001	3.17429235997224	47.4400000000001	20.0328454350256	47.7599999999998	2.82979372400405	52.8400000000001	28.4366691320201	47.77	0.279827709050551	47.1500000000001	17.707311351046	47.46	4.79885628499233	48.2799999999997	18.6998784059824
46.52	-3056.93407840806	46.68	2049.94937784397	46.46	3.97819920999609	46.65	-212.453022664022	46.84	-245.779728027969	47.03	-236.967967287001	46.79	2.73672555101712	47.22	2740.2123283	47.23	0.80345328808562	47.0599999999999	-4.53793471808694	46.78	-1.48801441002888	47.02	5.69615263304968	46.6199999999999	2.87330305695832	47.5699999999999	12.9925711239594	47.1200000000001	0.468065132963602	48.22	1.51789620099407	47.2	25.2429620510384	47.71	3.10363074595443	47.54	19.8574202490818	47.8699999999999	2.69640183307729	52.9400000000001	28.1722508329949	47.8800000000001	0.213829199083193	47.25	17.4672837499656	47.5599999999999	4.73055580198434	48.3799999999997	18.4831136580215
46.62	-3054.151032444	46.78	2027.87383123405	46.56	3.94107207193883	46.75	-209.263270288034	46.94	-241.563286729956	47.13	-233.115462408932	46.9	2.72630775793914	47.3200000000001	2740.90258598198	47.3299999999999	0.820619622004415	47.21	-4.54291983305666	46.8799999999999	-1.48897524900349	47.1200000000001	5.61582438297137	46.73	2.85742340099659	47.6700000000001	12.876538129035	47.22	0.510000986992054	48.3199999999999	1.49034470507559	47.3100000000002	25.0473667269944	47.8200000000002	3.03715720497166	47.6500000000001	19.670853441994	47.9699999999998	2.56195983399721	53.04	27.9168166130148	47.98	0.139843756073788	47.3499999999999	17.2301391320389	47.6599999999999	4.66528721892701	48.48	18.2560594599863
46.72	-3051.28225160502	46.89	2005.21269679405	46.66	3.90570559693515	46.85	-206.018877731026	47.04	-237.238310392968	47.24	-229.146031254004	47	2.7049304509319	47.4300000000001	2741.56859262894	47.43	0.830429203006133	47.3099999999999	-4.54588883303586	46.98	-1.49900822998461	47.23	5.54205884702696	46.8299999999999	2.83739862300081	47.77	12.7663190739895	47.3200000000002	0.546546773989576	48.4200000000001	1.46877344297991	47.4100000000001	24.8394153750269	47.9200000000001	2.97487173702393	47.75	19.4849047610433	48.0699999999997	2.42509141298797	53.2000000000003	27.6727188600034	48.0799999999999	0.0600830190933266	47.46	16.9958774960151	47.7600000000002	4.60305053593402	48.5799999999999	18.0283420079377
46.82	-3048.32773588896	46.99	1981.96597452306	46.77	3.86312508794617	46.96	-202.770128158022	47.15	-232.80479901598	47.34	-225.070866520014	47.15	2.67128998791577	47.5300000000001	2742.20064244901	47.53	0.832882031090776	47.4200000000001	-4.55533990407275	47.0899999999999	-1.51584091702262	47.3300000000002	5.47840978299519	46.9300000000001	2.81416404891388	47.8700000000001	12.6619139620061	47.4300000000001	0.581272950967104	48.52	1.45573559098011	47.51	24.6191079929758	48.02	2.91584475701256	47.8499999999999	19.289057716037	48.1799999999998	2.29618060404846	53.3000000000002	27.4433384900021	48.1900000000001	-0.0206214619993261	47.5599999999999	16.7586432049802	47.8699999999999	4.54143782701522	48.6899999999996	17.7999613019892
46.92	-3045.30605927005	47.09	1958.39942283408	46.87	3.81923389102212	47.06	-199.417123413014	47.25	-228.262752599903	47.4399999999999	-220.889968206961	47.25	2.63025558592744	47.63	2742.80809472793	47.63	0.825312252004551	47.52	-4.56553841399909	47.26	-1.53947330795745	47.4300000000001	5.41498367101667	47.04	2.78675358993041	47.98	12.5633878509461	47.5300000000002	0.614179517015145	48.6199999999999	1.45242493101705	47.6100000000001	24.3818736049661	48.1300000000001	2.86059280801965	47.9500000000003	19.0868403300328	48.2999999999997	2.17758923906786	53.4000000000001	27.2181217279694	48.3499999999999	-0.0989813029264042	47.6700000000001	16.5136682879847	47.9700000000003	4.4869053159573	48.79	17.5763635049861
47.02	-3042.13458394997	47.2	1933.72468235305	46.97	3.77403200695881	47.16	-195.968054392097	47.35	-223.611702338985	47.54	-216.613032499936	47.36	2.58244452095369	47.74	2743.37833061998	47.73	0.812909401020079	47.6200000000001	-4.56996073808114	47.3599999999999	-1.57361853098337	47.54	5.35178051097773	47.1399999999999	2.76176788395333	48.0799999999999	12.4706756829482	47.6300000000001	0.638523020029425	48.72	1.44734582306683	47.71	24.1403352370071	48.2400000000002	2.81135710895342	48.0500000000002	18.8782526040541	48.4000000000001	2.06969774001209	53.5100000000002	27.0010481649479	48.4500000000003	-0.174996505961644	47.77	16.2609527440054	48.4099999999999	4.4476302680323	48.8899999999999	17.3654551369964
47.13	-3038.81330993102	47.3	1907.94175308099	47.07	3.72299119499075	47.26	-192.422921092998	47.46	-218.913778962929	47.65	-212.294039627977	47.4599999999999	2.52785679094814	47.84	2743.91135012399	47.8399999999999	0.795673480070036	47.73	-4.56860687506833	47.47	-1.61877953405565	47.6400000000001	5.28528346501389	47.3499999999999	2.75214334999419	48.1800000000001	12.3790506610248	47.74	0.658934999023586	48.8299999999999	1.4471483110583	47.8200000000002	23.894492888985	48.3400000000001	2.76615424900228	48.2200000000003	18.6674587899915	48.5	1.98266707400308	53.6100000000001	26.7861476579583	48.5500000000002	-0.245622938905399	47.8800000000001	16.000854409981	48.5100000000002	4.4179914830238	49	17.1743049910447
47.23	-3035.34223721101	47.4	1881.05063501803	47.17	3.67063969599712	47.37	-188.782556641058	47.56	-214.168982469914	47.75	-207.932989590972	47.5599999999999	2.46793877897744	47.95	2744.40715324101	47.9399999999999	0.773088323057891	47.8300000000002	-4.56773967300705	47.5699999999999	-1.6748766870478	47.74	5.21199255297233	47.45	2.74428917691694	48.28	12.2885127880181	47.8400000000001	0.675415452974448	48.9300000000001	1.45183239601465	47.9200000000001	23.6605022950016	48.4400000000001	2.71640288599428	48.3299999999999	18.4614362550519	48.6100000000001	1.9186910129747	53.7200000000003	26.5841915619376	48.6599999999999	-0.305917798982591	47.98	15.7373010630408	48.6100000000001	4.3979889600223	49.0999999999999	16.9969922669679
47.33	-3031.69864558299	47.5	1853.12229311808	47.27	3.61663632702403	47.47	-185.100768091047	47.67	-209.459481643989	47.85	-203.607060453919	47.67	2.40408999593456	48.0500000000001	2744.889486131	48.04	0.741469179047272	47.9300000000001	-4.563112400092	47.6700000000001	-1.73929273898921	47.8500000000001	5.13190777405725	47.5599999999999	2.743004880017	48.3900000000001	12.1958742799961	47.95	0.689555570033917	49.03	1.4558690670583	48.03	23.42167826896	48.5500000000002	2.66813316295611	48.4299999999998	18.2601849990078	48.71	1.86442572999113	53.8200000000002	26.3951798790458	48.7600000000002	-0.355881085965848	48.1100000000001	15.4764542839985	48.7200000000003	4.38053468997168	49.2599999999998	16.8335169670399
47.44	-3027.99099012998	47.61	1824.67135025706	47.38	3.56098109000413	47.57	-181.377555446034	47.77	-204.650134611938	47.96	-199.200269934977	47.77	2.33631044193316	48.1900000000001	2745.35885366799	48.17	0.70388556105172	48.03	-4.55472505507259	47.78	-1.8037939109945	47.95	5.04476505204821	47.6599999999999	2.74198423596772	48.49	12.0985089789656	48.0500000000002	0.695194486979744	49.1400000000001	1.45195117306685	48.1300000000001	23.1792849730255	48.6500000000001	2.62134507897827	48.5300000000002	18.0608175500083	48.8099999999999	1.81987122505234	53.9299999999998	26.2193975839864	48.8600000000001	-0.391927572991335	48.21	15.2183140729676	48.8200000000002	4.36562867093926	49.3599999999997	16.6860566989726
47.54	-3024.30661073004	47.71	1795.69780643499	47.48	3.5047758200335	47.68	-177.683096136093	47.87	-199.782798862998	48.0599999999999	-194.751251444018	47.87	2.26865587501379	48.2900000000001	2745.80650596397	48.28	0.660337468048056	48.2	-4.53867966302823	47.8799999999999	-1.86838020397317	48.0600000000002	4.95121212702543	47.77	2.75624506093664	48.5899999999999	11.9964168829938	48.1900000000001	0.6868101170312	49.25	1.4400787130171	48.27	22.9333224050379	48.7600000000002	2.58184355902813	48.6399999999999	17.8598410170707	48.9200000000001	1.78344790799656	54.0300000000002	26.0523960929504	48.96	-0.419388033947143	48.3200000000002	14.9561299609786	48.9299999999998	4.36091994697563	49.46	16.5496395540004
47.65	-3020.55816750499	47.81	1766.58567135405	47.58	3.44822936801847	47.78	-173.90889750402	47.98	-194.85747439694	48.21	-190.260004980018	47.9699999999999	2.20018848301606	48.4	2746.24119290797	48.38	0.613385397059574	48.3099999999999	-4.52080666207166	47.98	-1.93122350594876	48.2	4.86106163702971	47.8699999999999	2.78578735401425	48.7	11.8936037929416	48.2900000000002	0.664402459960911	49.3499999999999	1.42025168906912	48.3700000000001	22.6811602930184	48.8600000000001	2.53786330495132	48.7400000000002	17.6594902579836	49.02	1.74467898102648	54.1399999999999	25.8941754050284	49.0700000000002	-0.442924823914836	48.4200000000001	14.704393043985	49.0300000000002	4.34487143502338	49.5599999999999	16.4303315749521
47.75	-3016.71107552704	47.91	1736.51893681802	47.69	3.39134173498223	47.88	-170.07919055402	48.11	-189.842544202975	48.3099999999999	-185.704937352966	48.0699999999999	2.13671459300713	48.5	2746.64122370098	48.49	0.565301923074912	48.4100000000001	-4.5018335400755	48.0899999999999	-1.97796760198798	48.3000000000002	4.77431358206104	47.98	2.82521077201636	48.8	11.7896054999846	48.3900000000001	0.638088906043777	49.45	1.39170089698837	48.47	22.429732890032	48.96	2.49620719193899	48.8499999999999	17.460944202071	49.1199999999999	1.70017631398878	54.2400000000002	25.7481164369437	49.1700000000001	-0.462537943917596	48.52	14.4631033219866	49.1599999999999	4.32184609996966	49.6699999999996	16.319741500979
47.85	-3012.76533479597	48.01	1705.62596439902	47.79	3.34184304597329	47.98	-166.193975287001	48.21	-184.816498408964	48.42	-181.14969891792	48.18	2.07471106591584	48.6	2747.006598344	48.5899999999999	0.51608704507089	48.51	-4.48176029601655	48.25	-2.01203255699056	48.4100000000001	4.68968601308006	48.0799999999999	2.871601014931	48.9000000000001	11.6912656880004	48.5	0.601683590048196	49.55	1.3503139440445	48.5700000000002	22.1790401950557	49.0599999999999	2.45780480497615	48.9500000000003	17.2617806640574	49.27	1.6429440020147	54.3400000000001	25.6047764750065	49.2800000000002	-0.487729575979756	48.6199999999999	14.2413381259985	49.2600000000002	4.29184394192816	49.77	16.2088020539386
47.96	-3008.72094530996	48.18	1673.90675410002	47.89	3.29200317594314	48.14	-162.241917046003	48.32	-179.779337014907	48.52	-176.594289674995	48.29	2.01502186894231	48.7	2747.34728667795	48.7099999999999	0.468679455025267	48.6200000000001	-4.45704407900394	48.3499999999999	-2.0334183709565	48.51	4.61525474599966	48.21	2.92790314495051	49.01	11.598584358012	48.6000000000001	0.555186510950989	49.6600000000001	1.29609083001014	48.6800000000001	21.928374547997	49.21	2.42489736501739	49.0500000000002	17.0584716199755	49.3699999999999	1.57336246797968	54.4400000000001	25.4644679449711	49.3800000000001	-0.519329110943545	48.73	14.0250197820251	49.3699999999999	4.25486496101257	49.8699999999999	16.1011343500377
48.1	-3004.546261972	48.28	1641.29666847498	47.99	3.2400362339331	48.24	-158.275774584013	48.42	-174.798126386918	48.62	-172.095798035002	48.39	1.95538169191423	48.8100000000001	2747.66628421492	48.8099999999999	0.426135291036189	48.72	-4.43498781203289	48.46	-2.04262799400112	48.6100000000001	4.5510197820704	48.3099999999999	2.98751652394458	49.1100000000001	11.5052912119609	48.7	0.499391318953712	49.76	1.23568159904153	48.78	21.6779038850063	49.3099999999999	2.39654448898818	49.1500000000001	16.8510170690297	49.4699999999998	1.49654317999648	54.54	25.3271908489978	49.48	-0.557336547899467	48.8299999999999	13.8189130490218	49.4700000000003	4.20535741397998	49.98	15.9967383880257
48.2	-3000.33699370499	48.38	1608.38294592907	48.09	3.18594222096635	48.34	-154.295547902052	48.52	-169.764969786002	48.72	-167.558866460922	48.5	1.89579053699163	48.9100000000001	2747.96359095194	48.91	0.387806541993996	48.8199999999999	-4.41559149498971	48.5599999999999	-2.04008995501681	48.72	4.5022580350178	48.4200000000001	3.04946278390617	49.24	11.4223833419373	48.8000000000002	0.431968123962179	49.8599999999999	1.16334102801829	48.8800000000001	21.4259796259739	49.4099999999999	2.37241023501156	49.2600000000002	16.6431856799818	49.5699999999997	1.41248613806511	54.6500000000001	25.1892024349445	49.5799999999999	-0.601474794962087	48.9299999999998	13.6230179290351	49.5700000000002	4.14894250297948	50.0799999999999	15.886111664031
48.3	-2996.09314050804	48.49	1575.16558646205	48.22	3.13096570903326	48.44	-150.360744002001	48.63	-164.76173858598	48.8199999999999	-163.054099507008	48.5999999999999	1.83624840201446	49.01	2748.23920689096	49.01	0.353693206989192	48.9200000000001	-4.39585598098802	48.6700000000001	-2.02580425298038	48.8200000000002	4.46254336998209	48.52	3.11261752392511	49.3399999999999	11.3498607470319	48.9000000000001	0.353220332954152	49.96	1.0848282720417	48.99	21.1726017699903	49.52	2.352494603997	49.3600000000001	16.4339680310377	49.6799999999998	1.32256765607508	54.75	25.0454646510434	49.6799999999998	-0.65631866300464	49.04	13.4298271150328	49.6799999999998	4.08562022801107	50.25	15.7750880299545
48.4	-2991.923157467	48.59	1542.16735918101	48.32	3.07420330693731	48.55	-146.377957521054	48.73	-159.788432787991	48.93	-158.581497173941	48.6999999999999	1.77034381897556	49.11	2748.49363690691	49.18	0.327723364080157	49.03	-4.37874382600967	48.77	-2.00049404804759	48.9300000000001	4.43142168001032	48.6199999999999	3.17698074593409	49.45	11.2846316609421	49.01	0.263147946043318	50.1099999999999	0.998949548034034	49.0900000000001	20.9230386840318	49.6199999999999	2.3365910319626	49.4700000000003	16.2338806120488	49.7799999999997	1.23519553596907	54.8499999999999	24.895977496044	49.79	-0.719656510000277	49.1399999999999	13.2364007170054	49.7800000000002	4.02281147501071	50.3599999999997	15.6636674879564
48.5	-2987.71043473596	48.69	1508.51758536498	48.43	3.01565501604273	48.65	-142.397471624008	48.83	-154.831427915951	49.03	-154.113079081981	48.8	1.69949475298381	49.22	2748.71768913999	49.28	0.30710034002368	49.1300000000001	-4.3727532140565	48.8799999999999	-1.97079429494806	49.03	4.40889296703517	48.73	3.24351853896587	49.55	11.2297878509935	49.1200000000001	0.17073420201541	50.22	0.919734801072991	49.1900000000001	20.6712872929984	49.7199999999998	2.32745728101236	49.5700000000002	16.0429234240382	49.8800000000001	1.15311203001056	54.96	24.7384613300028	49.8899999999999	-0.791488338904855	49.2400000000002	13.0427387380223	49.8800000000001	3.96215661794486	50.46	15.5467378159528
48.61	-2983.47354629004	48.79	1474.482023429	48.53	2.95421900000292	48.76	-138.419286310068	48.94	-149.915464045989	49.14	-149.676996418975	48.9	1.62987835892636	49.3200000000001	2748.91136359099	49.38	0.291824135047136	49.23	-4.37788414808438	48.98	-1.94092107005872	49.1300000000001	4.39281348599252	48.8299999999999	3.2978674800006	49.6500000000001	11.1795234009833	49.22	0.0770876249589492	50.3199999999999	0.84718403104489	49.3100000000002	20.4173475959806	49.8299999999999	2.31971923494712	49.6700000000001	15.859543912029	49.9899999999998	1.07789672904346	55.0599999999999	24.58249169797	49.9900000000002	-0.87338982291385	49.3400000000001	12.8545748229953	49.98	3.90365565601769	50.5599999999999	15.4322055340117
48.71	-2979.21249212698	48.9	1440.06067337205	48.64	2.89099709402763	48.86	-134.421376681985	49.04	-145.040541176968	49.24	-145.273249184015	49	1.56243244794041	49.4300000000001	2749.07466025991	49.48	0.279973064039041	49.3400000000001	-4.38890387204083	49.0799999999999	-1.9127024829686	49.23	4.37513067902273	48.9300000000001	3.34567940001307	49.76	11.133838313981	49.3200000000002	-0.0177917850123777	50.4200000000001	0.781297237040235	49.4100000000001	20.1693570350017	49.9299999999998	2.32017976895804	49.77	15.6894401360432	50.0899999999997	1.00954963397726	55.2000000000003	24.4320481899649	50.0900000000001	-0.957377384906977	49.4500000000003	12.6727810389866	50.1399999999999	3.8497352579725	50.6599999999999	15.3140046010094
48.82	-2974.90047170902	49	1405.09179962999	48.74	2.82326782098608	48.96	-130.439851858	49.15	-140.285149436977	49.35	-140.976680430981	49.15	1.49715702093545	49.5300000000001	2749.22746515892	49.5899999999999	0.277977741006907	49.4400000000001	-4.40838518909459	49.1900000000001	-1.88800932198774	49.3300000000002	4.35584454601212	49.03	3.39235464298326	49.8600000000001	11.0954705460244	49.4200000000001	-0.116519437028728	50.52	0.72404241507229	49.51	19.9203813540407	50.0300000000002	2.32203600899084	49.8800000000001	15.5301899110327	50.25	0.946162556033414	55.3000000000002	24.2871308070107	50.2000000000003	-1.04345102397474	49.5500000000002	12.4977152220254	50.2400000000002	3.79773967097208	50.77	15.1921350169459
48.92	-2970.59887050398	49.1	1370.04077468703	48.85	2.75103118099196	49.06	-126.474711838	49.25	-135.540885883984	49.45	-136.684560569961	49.25	1.44032524201521	49.63	2749.37158307398	49.6899999999999	0.285322002014254	49.55	-4.43632810106465	49.29	-1.86929939002312	49.4400000000001	4.33313738096786	49.1299999999999	3.44083827098984	49.97	11.0512968640251	49.5300000000002	-0.207598412998777	50.6199999999999	0.676978781029902	49.6200000000001	19.686576286972	50.1300000000001	2.31670661298722	49.98	15.3832066500854	50.3499999999999	0.886541139038854	55.4099999999999	24.1557960099499	50.3499999999999	-1.12915174997852	49.6599999999999	12.3293773719979	50.3400000000001	3.74766889399325	50.8699999999999	15.069212486992
49.02	-2966.30768851196	49.2	1334.90759854305	48.95	2.67428717393159	49.17	-122.586906270044	49.35	-130.889919299989	49.55	-132.47406766493	49.36	1.39096677492034	49.73	2749.49739066892	49.79	0.3020058460379	49.6500000000001	-4.47351190507561	49.3899999999999	-1.85395543496725	49.54	4.30209126602676	49.23	3.4855379989267	50.0699999999999	11.0013172679828	49.6300000000001	-0.289437524997993	50.73	0.634577326991348	49.72	19.4684815600112	50.25	2.30419158094719	50.0799999999999	15.2484903520644	50.4499999999998	0.830685381970397	55.5100000000002	24.0357367090382	50.4500000000003	-1.21621927394244	49.7600000000002	12.1737846560563	50.4499999999998	3.69952292692233	50.9699999999998	14.9361697340282
49.13	-2962.122634656	49.3	1300.27950960607	49.06	2.5943763049554	49.27	-118.715485507096	49.46	-126.332249685902	49.66	-128.345201717934	49.4599999999999	1.35016965600698	49.84	2749.61451127899	49.89	0.321395631090127	49.76	-4.51793335400907	49.49	-1.841977457957	49.6400000000001	4.26244212405891	49.3299999999999	3.52645382895389	50.1700000000001	10.9518020550468	49.73	-0.360500531996877	50.8299999999999	0.596838052047133	49.8200000000002	19.2591888460356	50.3499999999999	2.28815249897707	50.2200000000003	15.123153543982	50.5599999999999	0.783580191978217	55.6199999999999	23.9269529009789	50.5500000000002	-1.30106836991217	49.8600000000001	12.0251554900506	50.5500000000002	3.66213761594736	51.0799999999999	14.7979786689802
49.23	-2958.03481539497	49.4	1265.304740224	49.17	2.51174395793896	49.37	-114.896141374061	49.56	-121.848453739972	49.76	-124.28298198995	49.5599999999999	1.31793388391088	49.9400000000001	2749.71357919196	49.99	0.34477818007872	49.8600000000001	-4.5656944730581	49.5999999999999	-1.84491940694897	49.75	4.21418995506428	49.4400000000001	3.55727953797214	50.27	10.8964809279541	49.8300000000002	-0.428289416049665	50.9400000000001	0.565184555057385	49.9200000000001	19.0672550510271	50.4499999999998	2.26396288394426	50.3200000000002	15.0084394830401	50.6599999999999	0.73474877103763	55.7200000000003	23.8351778920105	50.6500000000001	-1.3836990380014	49.9700000000003	11.8834898739806	50.6599999999999	3.63170063599227	51.1799999999998	14.6654642650219
49.33	-2954.04423072898	49.51	1230.36730010006	49.27	2.42514556293827	49.48	-111.128873872985	49.66	-117.416913763009	49.86	-120.270053790932	49.66	1.29430663594121	50.0400000000001	2749.79459440794	50.0999999999999	0.37215349300368	49.96	-4.61683185608308	49.7	-1.85029585600205	49.8500000000001	4.16158363407249	49.54	3.58008713192248	50.3800000000001	10.8435078590219	49.9300000000001	-0.485605602989381	51.04	0.531529260001662	50.02	18.892680176009	50.5599999999999	2.23084601896062	50.4299999999998	14.9003456640457	50.7599999999998	0.68281480503174	55.8200000000002	23.749338171001	50.75	-1.45277036892821	50.1199999999999	11.7520095019472	50.7600000000002	3.60821198603389	51.2999999999997	14.5314702000405
49.43	-2950.150880656	49.61	1195.46718923402	49.37	2.33582568898782	49.58	-107.397966371082	49.76	-113.03762975399	49.97	-116.306417120995	49.77	1.28285348796453	50.2	2749.85721042094	50.1999999999999	0.403794409066904	50.0599999999999	-4.67410905503129	49.8099999999999	-1.85738364496046	49.95	4.10197761402742	49.6499999999999	3.59490737298529	50.48	10.7928828499553	50.0300000000002	-0.532449093952891	51.1500000000001	0.497065950980868	50.1300000000001	18.7307253059998	50.6599999999999	2.19155966692597	50.5300000000002	14.7883555999897	50.8699999999999	0.630520549066205	55.9299999999998	23.6728146539917	50.8600000000001	-1.51753719489989	50.2200000000003	11.6193286529551	50.8600000000001	3.59571996398245	51.3999999999996	14.3959964719897
49.53	-2946.33166304902	49.71	1160.41847161398	49.48	2.25008328800413	49.68	-103.702750697039	49.86	-108.777199277938	50.0699999999999	-112.458856575017	49.87	1.28131250698971	50.3000000000001	2749.91046072	50.3	0.434964588066578	50.21	-4.72626433202095	49.9100000000001	-1.8703988470179	50.0500000000002	4.03537189197323	49.75	3.60077416996774	50.5799999999999	10.7446058980258	50.1900000000001	-0.581960091949441	51.25	0.460600844007786	50.29	18.5786479460148	50.77	2.14334606403099	50.6300000000001	14.6684125049887	50.9699999999998	0.570762276993264	56.0300000000002	23.6056073420059	50.96	-1.57799951398374	50.3200000000002	11.4945246599518	50.9700000000003	3.59324339297018	51.5	14.2669496040071
49.63	-2942.59926082202	49.81	1125.48923445206	49.58	2.16791836101038	49.79	-100.043226850062	49.97	-104.536919434963	50.22	-108.642458828967	49.9699999999999	1.28256872801558	50.4	2749.95434530592	50.4	0.468602724026823	50.3099999999999	-4.77329768500567	50.01	-1.87918860194713	50.1900000000001	3.96352654900056	49.8499999999999	3.60333935293511	50.6800000000001	10.6998152409687	50.3000000000002	-0.629725034968942	51.3499999999999	0.419429078988287	50.3900000000001	18.4362801600173	50.8800000000001	2.08801562303051	50.7400000000002	14.5484492970809	51.0699999999997	0.503920413052583	56.1300000000001	23.538429776977	51.0599999999999	-1.63083610596004	50.4299999999998	11.377597523051	51.0700000000002	3.60078227402028	51.6099999999997	14.1324838480159
49.74	-2938.95367397704	49.92	1090.67947774906	49.68	2.08933090800656	49.89	-96.4797349550963	50.12	-100.383856594931	50.3199999999999	-104.914312294	50.0799999999999	1.28662214899578	50.51	2749.98886417893	50.51	0.504708816038146	50.4200000000001	-4.81850940707318	50.1199999999999	-1.88425585804453	50.3000000000002	3.88016238707678	49.95	3.59386831894426	50.79	10.6631785570244	50.4000000000001	-0.673414032007713	51.46	0.380200700988098	50.49	18.3024187620049	50.98	2.02556834403822	50.8400000000001	14.4205330580007	51.1799999999998	0.429994957016788	56.23	23.4692929219591	51.1599999999999	-1.67642237397558	50.5300000000002	11.2662271419595	51.1700000000001	3.61271540498365	51.71	13.9925992050394
49.84	-2935.45628798302	50.02	1056.58293556303	49.78	2.01229837398387	49.99	-92.9365492920624	50.22	-96.3180107559083	50.42	-101.27441697	50.18	1.29631866491309	50.61	2750.01582212394	50.61	0.534573019990603	50.52	-4.85979453605978	50.26	-1.88560061599219	50.4000000000001	3.79055632197378	50.0599999999999	3.56507647700255	50.8900000000001	10.6284162959582	50.51	-0.713027082042572	51.5599999999999	0.339388497081927	50.5900000000001	18.1765342999825	51.0799999999999	1.95345302893202	50.9400000000001	14.2884324550323	51.2999999999997	0.343132173043159	56.3400000000001	23.3981967769523	51.27	-1.71448122591755	50.6300000000001	11.1557700660114	51.27	3.61586639098732	51.8099999999999	13.8402268819391
49.95	-2932.05347021797	50.17	1022.424840192	49.89	1.94156479096819	50.14	-89.47317686102	50.32	-92.3163216449439	50.52	-97.7118551739977	50.28	1.307366001015	50.71	2750.02358684594	50.7099999999999	0.56291241605777	50.6200000000001	-4.89419051302775	50.3599999999999	-1.868043254035	50.5	3.69470835505581	50.22	3.52327004895869	50.99	10.5966012720273	50.6100000000001	-0.762015371037705	51.6600000000001	0.291131105996101	50.7	18.0430004910477	51.21	1.8828022159596	51.04	14.1531562600221	51.4000000000001	0.252288342039719	56.4400000000001	23.3231466779671	51.3899999999999	-1.74501266099014	50.7400000000002	11.0462262970259	51.3699999999999	3.62170441701437	51.9199999999996	13.6790241519975
50.11	-2928.85367576798	50.27	988.727960741016	49.99	1.87713015895952	50.25	-86.0896176629922	50.42	-88.3495935659084	50.62	-94.1882530610201	50.39	1.32035879892101	50.8100000000001	2750.01266322192	50.8099999999999	0.589727002989093	50.73	-4.92169734104664	50.47	-1.84505205595542	50.6100000000001	3.5997377719923	50.3199999999999	3.47980784897572	51.0899999999999	10.5646417180196	50.72	-0.817400409005131	51.76	0.246818899086065	50.8	17.9018173380427	51.3200000000002	1.80892291098189	51.1500000000001	14.0083241089997	51.5	0.157463462983287	56.54	23.2468203089411	51.4900000000002	-1.7704815079469	50.8400000000001	10.9365790110587	51.48	3.63022948192793	52.02	13.5117853150177
50.21	-2925.85690463295	50.37	955.492297210071	50.09	1.81081154801177	50.35	-82.7475564710767	50.53	-84.4178265219853	50.72	-90.7036106299302	50.49	1.3343267229402	50.9200000000001	2749.98305124996	50.92	0.615655595993303	50.8400000000001	-4.94547142807278	50.5699999999999	-1.81662701902496	50.71	3.50552498798606	50.4200000000001	3.43228450594779	51.24	10.5325376330256	50.8200000000002	-0.87918219594485	51.8699999999999	0.206451877033942	50.9000000000001	17.7605706890063	51.4200000000001	1.72685269194517	51.25	13.8632038400601	51.6100000000001	0.0481807410324109	56.6399999999999	23.166938030954	51.5999999999999	-1.79272744298942	50.9400000000001	10.8184560580185	51.5799999999999	3.62998021500971	52.1299999999997	13.3335384599604
50.31	-2922.961258756	50.48	922.550380347047	50.19	1.74106173699329	50.45	-79.4496166840872	50.63	-80.581274184965	50.83	-87.3111777439135	50.5899999999999	1.3483319619354	51.02	2749.93666722094	51.02	0.641706193050595	50.9400000000001	-4.96747828799471	50.6700000000001	-1.77028271696145	50.8100000000002	3.41207000099075	50.53	3.38070002101176	51.3399999999999	10.5038306099914	50.9200000000001	-0.939858751962674	51.97	0.167701618011051	51.01	17.612352218066	51.52	1.64155397999366	51.3600000000001	13.7233455890282	51.71	-0.057559774973015	56.7400000000002	23.0834998429827	51.7000000000003	-1.81175046793669	51.04	10.6975910849769	51.6900000000001	3.62412408901491	52.2599999999998	13.1453839779851
50.41	-2920.18182081097	50.58	889.95019894503	50.3	1.66788072499457	50.55	-76.1957983020238	50.73	-76.755209846965	50.93	-83.9577045409214	50.8499999999999	1.35750055494555	51.12	2749.88096055893	51.18	0.665957108026305	51.04	-4.9877179210398	50.77	-1.72809777598104	50.9200000000001	3.31627315802052	50.6299999999999	3.32508515600694	51.4400000000001	10.4668250829718	51.0200000000002	-0.999131352955374	52.1099999999999	0.132623680087818	51.1100000000001	17.4640961789692	51.6199999999999	1.56060636902566	51.46	13.5899926120828	51.8199999999997	-0.159758084919304	56.8400000000001	22.9957841539772	51.8000000000002	-1.83459377399231	51.1500000000001	10.5739840920478	51.79	3.6150877720047	52.3699999999999	12.955713128008
50.51	-2917.51859080102	50.68	857.691753006065	50.4	1.59126851394831	50.65	-73.0357163170083	50.83	-73.0181236359613	51.03	-80.7031124669493	50.9499999999999	1.36665928391722	51.22	2749.8162777689	51.28	0.688408342057301	51.21	-5.00342677207755	50.8799999999999	-1.69194298302955	51.02	3.2267865490212	50.74	3.26203409690606	51.55	10.4215210529901	51.1200000000001	-1.05961540793942	52.21	0.0996588430552947	51.27	17.3152628469779	51.7199999999998	1.48400986097386	51.5700000000002	13.460722723039	51.9200000000001	-0.255026057971008	56.9400000000001	22.9064718449763	51.9000000000001	-1.85460173099727	51.25	10.450798760985	51.8899999999999	3.60287126602543	52.4699999999998	12.7645259119618
50.62	-2915.00282561196	50.78	826.308888152994	50.5	1.50398863104328	50.76	-69.9197557380558	50.94	-69.3700155509305	51.13	-77.5474015239297	51.05	1.37450450893084	51.3200000000001	2749.74227234497	51.38	0.719518225082538	51.3099999999999	-5.01897670108065	50.98	-1.66181833799328	51.1200000000001	3.14179246799995	50.8399999999999	3.19449190499199	51.6500000000001	10.3679185200463	51.2900000000002	-1.11412051694515	52.3099999999999	0.0688071080503505	51.3700000000001	17.1738733560005	51.8200000000002	1.41306529098983	51.6700000000001	13.3395927069841	52.02	-0.333510334030507	57.0500000000002	22.8155629159801	52	-1.86931534790347	51.3499999999999	10.3239581039816	51.9900000000002	3.58944089794022	52.5799999999999	12.5808896059425
50.72	-2912.60537245603	50.88	795.139980976046	50.61	1.40697859694683	50.86	-66.8954484780215	51.04	-65.8021605529484	51.24	-74.4704313129887	51.16	1.38103622691688	51.4300000000001	2749.65175028501	51.49	0.75035323402517	51.4100000000001	-5.03795064003043	51.0799999999999	-1.64459210702717	51.23	3.06129091507046	50.9400000000001	3.12245858094684	51.76	10.3106851629491	51.3900000000001	-1.16111043996625	52.4200000000001	0.0436781560892996	51.48	17.0400956419599	51.9299999999998	1.3442306029674	51.77	13.226602564032	52.1199999999999	-0.401083225938237	57.2000000000003	22.7250479190388	52.0999999999999	-1.87873462391508	51.4500000000003	10.1934621210376	52.1300000000001	3.57217114299146	52.6799999999998	12.4063097199496
50.82	-2910.42194025601	50.98	764.772269881064	50.71	1.300238412	50.96	-63.9627945380425	51.14	-62.2883226490103	51.38	-71.4533825509989	51.27	1.3819574869558	51.5300000000001	2749.54471158901	51.5899999999999	0.780913371045244	51.51	-5.0563130350838	51.1900000000001	-1.63882986100816	51.3300000000002	2.98865178899632	51.04	3.04691412998181	51.8600000000001	10.2496370709559	51.5	-1.20291506698322	52.52	0.0167171210705419	51.5900000000001	16.9139297059928	52.0300000000002	1.28429306198541	51.8800000000001	13.1245115410366	52.2599999999998	-0.457744735967935	57.3000000000002	22.631798977045	52.21	-1.89010309497917	51.5500000000002	10.0550251979712	52.23	3.55668320401037	52.7799999999997	12.243219969946
50.93	-2908.45252901204	51.08	735.205754869071	50.81	1.18851210697812	51.06	-61.1032811530094	51.25	-58.8285018379793	51.48	-68.4962552359139	51.37	1.37442239395114	51.64	2749.42115625799	51.6999999999999	0.81539954908294	51.6100000000001	-5.07410047703161	51.29	-1.64453160198264	51.4300000000001	2.9198623569755	51.1399999999999	2.97093968993067	51.96	10.1847742430436	51.6000000000001	-1.23953439901925	52.6299999999999	-0.012075995982741	51.6900000000001	16.7976202419595	52.1399999999999	1.23580386502908	51.98	13.0267917239735	52.3600000000001	-0.49234480695759	57.4000000000001	22.5415493929404	52.3499999999999	-1.89940013592604	51.6500000000001	9.92563533202429	52.3400000000001	3.55444626495682	52.8899999999999	12.0986891460007
51.03	-2906.68123111402	51.19	706.273559969077	50.91	1.07412934801232	51.17	-58.2912996820824	51.35	-55.4756712099334	51.59	-65.6378535869635	51.4699999999999	1.361276840953	51.74	2749.29193060791	51.8	0.84612396403827	51.71	-5.09427552299258	51.3999999999999	-1.67254835798758	51.54	2.85492261798481	51.25	2.89453525999761	52.0599999999999	10.1213034170087	51.7	-1.2663987599808	52.73	-0.0368398359569255	51.79	16.6930305659889	52.4900000000002	1.19621181499951	52.0799999999999	12.9277201940567	52.4699999999998	-0.514849867954581	57.5100000000002	22.4542991669523	52.46	-1.9066257459599	51.7600000000002	9.80851421502393	52.4400000000001	3.55825219594408	52.9899999999998	11.9707386110122
51.13	-2905.00774624002	51.29	677.800825689019	51.02	0.957090136012084	51.27	-55.5268501260571	51.46	-52.165258641935	51.6899999999999	-62.8255136520011	51.5799999999999	1.35357706494688	51.84	2749.15551095592	51.91	0.873359453066769	51.8199999999999	-5.1168381730804	51.5	-1.70740584803752	51.6400000000001	2.79344890998345	51.3499999999999	2.8089892459775	52.1700000000001	10.0564453839525	51.8100000000002	-1.2925214699635	52.8299999999999	-0.0615652339774897	51.9000000000001	16.5923514740598	52.5900000000001	1.17339847702169	52.23	12.8336773120736	52.5699999999997	-0.522517662943756	57.6100000000001	22.3766611819656	52.5599999999999	-1.91003437896597	51.8600000000001	9.70366184799332	52.54	3.57214929499605	53.0999999999999	11.8565740680197
51.24	-2903.43207438696	51.39	649.787552030034	51.16	0.846022784003253	51.37	-52.8482477100169	51.56	-48.9638616999173	51.79	-60.126020026928	51.68	1.34420809899893	51.95	2749.01189730099	52.01	0.897106017077931	51.9200000000001	-5.14035389608125	51.6099999999999	-1.75332014703145	51.74	2.73582489501223	51.45	2.72363796000263	52.27	9.99607111896239	51.9100000000001	-1.32231608995426	52.9300000000001	-0.0862521909539282	52	16.4967861529703	52.6999999999998	1.16693304300952	52.3299999999999	12.7382827159863	52.6700000000001	-0.515348192948295	57.71	22.303619174977	52.6599999999999	-1.91080947092814	51.96	9.62707291705556	52.6500000000001	3.59613756199906	53.2599999999998	11.7641020369774
51.34	-2901.96929823196	51.5	622.665737487068	51.27	0.743835891967137	51.48	-50.2171772089923	51.66	-45.8714803819475	51.89	-57.5393727109486	51.78	1.33410775595166	52.0500000000001	2748.86853906798	52.18	0.920225773029415	52.02	-5.16675515302722	51.71	-1.81029125405985	51.8700000000001	2.6838106540481	51.5599999999999	2.64413322895507	52.3700000000001	9.93663903193465	52.01	-1.35578261995306	53.04	-0.107373493960949	52.1000000000001	16.4051314150129	52.8000000000002	1.176815512963	52.4299999999998	12.6426759310334	52.7799999999997	-0.506161028965835	57.8099999999999	22.2351731459867	52.7600000000002	-1.90562979992137	52.1100000000001	9.56640806100495	52.75	3.63256906302922	53.3599999999997	11.6838308680371
51.45	-2900.60870753405	51.6	595.922661546069	51.38	0.648722697974335	51.58	-47.6816801210589	51.77	-42.8826749079008	51.99	-55.0376851689407	51.89	1.3281028190022	52.1900000000001	2748.7111506	52.28	0.940131477022987	52.1300000000001	-5.19934223609653	51.8099999999999	-1.87305456199738	51.98	2.63740618606789	51.6599999999999	2.57047505590435	52.48	9.88169071194989	52.1100000000001	-1.39184025601935	53.1400000000001	-0.128183491938216	52.21	16.3104530080318	52.9099999999999	1.19624301203203	52.54	12.5458481860505	52.8800000000001	-0.489659852974	57.9200000000001	22.1723475250428	52.8600000000001	-1.89449536594566	52.21	9.52166728200154	52.8600000000001	3.67730991695225	53.46	11.6093089890228
51.55	-2899.41168775999	51.7	570.152058268036	51.48	0.560683201001666	51.68	-45.2417564459893	51.87	-39.9488679659044	52.1	-52.5889224879847	51.99	1.32696313994529	52.2900000000001	2748.54153668298	52.38	0.956823129058648	52.23	-5.23650683999222	51.9200000000001	-1.93541069302228	52.0800000000002	2.58432343105142	51.77	2.5033912689878	52.5799999999999	9.82422654999482	52.22	-1.43675509696095	53.24	-0.147122965927338	52.3100000000002	16.2132906569923	53.0100000000002	1.21914312796889	52.6399999999999	12.4512304370228	52.98	-0.469232795012431	58.02	22.1090805130189	52.9700000000003	-1.87629932793243	52.3200000000002	9.49785092200273	52.96	3.73036012297234	53.5699999999997	11.5469879719967
51.65	-2898.37823891105	51.81	545.353927652059	51.58	0.479930867982148	51.78	-42.897406185034	51.97	-37.0700595549351	52.21	-50.1930846689902	52.16	1.33068871798514	52.39	2748.359697316	52.49	0.96430589803731	52.3400000000001	-5.27702501608474	52.02	-1.99735964702086	52.1900000000001	2.52642435998496	51.8699999999999	2.44258402892683	52.6800000000001	9.76424654697894	52.3200000000002	-1.48899090197574	53.3399999999999	-0.164191916951495	52.4100000000001	16.11060679204	53.1100000000001	1.24421502493988	52.7400000000002	12.3588226859965	53.0899999999997	-0.450371746978817	58.1199999999999	22.0433774460389	53.0700000000002	-1.8542199559306	52.4200000000001	9.4892073640267	53.0599999999999	3.77611243698084	53.6699999999996	11.4878005399532
51.76	-2897.50573239201	51.91	521.391518240989	51.68	0.405528178021086	51.89	-40.5666118160752	52.11	-34.2870800490118	52.3099999999999	-47.8884408379372	52.26	1.3402498909727	52.5	2748.17221067701	52.5899999999999	0.968206595985066	52.4400000000001	-5.32134141508323	52.1299999999999	-2.05796994498542	52.3000000000002	2.46370897207271	51.97	2.38805333492564	52.79	9.70175070199275	52.4200000000001	-1.55008391197953	53.45	-0.180295164909694	52.51	16.0024014110149	53.23	1.27275954093875	52.8400000000001	12.2671517150366	53.2399999999998	-0.427734532991053	58.25	21.9752383239893	53.1799999999998	-1.82825725198654	52.5300000000002	9.49471978594829	53.1599999999999	3.81719238100686	53.7799999999997	11.4301031569539
51.86	-2896.69898377599	52.01	497.942120871016	51.79	0.337920516017221	51.99	-38.283858945988	52.21	-31.5409194089398	52.41	-45.6367218679361	52.36	1.35999078793247	52.6	2747.97969258998	52.6899999999999	0.969164035041103	52.54	-5.3694926280059	52.25	-2.12136779305183	52.4000000000001	2.39732648901736	52.0699999999999	2.34190195601514	52.8900000000001	9.63640342001781	52.5300000000002	-1.62465849894033	53.55	-0.193668736983454	52.6100000000001	15.8938675999707	53.3299999999999	1.29225026796576	52.9500000000003	12.1734582789941	53.3499999999999	-0.411797950960135	58.3499999999999	21.9004602649875	53.3400000000001	-1.79411349597558	52.6300000000001	9.5143881869717	53.2600000000002	3.84213858592375	53.8799999999997	11.3714621089684
51.96	-2895.95799306198	52.17	475.005735544073	51.89	0.277107881970551	52.13	-36.0830459350154	52.32	-28.8918313090107	52.52	-43.4830671929376	52.4599999999999	1.38986423201004	52.71	2747.78214305491	52.79	0.967178215091735	52.6400000000001	-5.43013199808229	52.3599999999999	-2.17506776095888	52.5	2.32601272705324	52.21	2.30717383294632	52.99	9.56405652993908	52.6300000000001	-1.70521268398716	53.6500000000001	-0.206641055001455	52.71	15.7850053569746	53.4299999999998	1.30346392597858	53.2200000000003	12.0792583670664	53.4499999999998	-0.40256199997657	58.4500000000003	21.818650173941	53.4400000000001	-1.75596301892256	52.73	9.52734615998452	53.3699999999999	3.8509510500262	53.98	11.3034861340111
52.1	-2895.29091501004	52.28	452.930271871992	51.99	0.214585403000456	52.24	-33.9302744240513	52.42	-26.3398157499068	52.62	-41.427476811009	52.5599999999999	1.42987022400121	52.8100000000001	2747.57876523097	52.9	0.961272525046297	52.74	-5.50325952701769	52.46	-2.21906984995712	52.6000000000001	2.24666803103446	52.3199999999999	2.28389972994592	53.0999999999999	9.48471002902807	52.7700000000002	-1.80047310698228	53.76	-0.219212117940515	52.8100000000002	15.6683332739931	53.5300000000002	1.30640051395403	53.3299999999999	11.9862181170447	53.5499999999997	-0.405571778969716	58.5599999999999	21.7298080480077	53.5500000000002	-1.72084901100789	52.8400000000001	9.53853603698462	53.4700000000003	3.84002791497551	54.0899999999997	11.2309481679631
52.2	-2894.69276536897	52.38	431.307631548066	52.16	0.151784253944243	52.34	-31.8672400970854	52.52	-23.8643664299616	52.72	-39.4656817289842	52.67	1.46932822201507	52.9100000000001	2747.3709244299	53	0.955637629090234	52.8400000000001	-5.58611165808998	52.5699999999999	-2.2520605259615	52.71	2.15929240005153	52.4200000000001	2.27207964496756	53.25	9.40423489294062	52.8800000000001	-1.89726948394764	53.8599999999999	-0.235957309996593	52.9200000000001	15.5560716719947	53.6399999999999	1.29787146101989	53.4299999999998	11.8983943140165	53.6500000000001	-0.41920807200313	58.6599999999999	21.6264849530035	53.6500000000001	-1.68877147200419	52.9400000000001	9.54795781694884	53.5700000000002	3.80466168701332	54.25	11.149908985999
52.3	-2894.19480102799	52.48	410.671660197977	52.26	0.0887044350292854	52.44	-29.8939429560505	52.62	-21.4309911189048	52.8199999999999	-37.5490260789775	52.77	1.5113416669692	53.01	2747.15862065193	53.0999999999999	0.950273526086676	52.95	-5.6781904630725	52.6700000000001	-2.27576049996969	52.8800000000001	2.0654885310023	52.52	2.26800608993472	53.3499999999999	9.31746763399133	52.98	-1.99118825196365	53.96	-0.254171770961875	53.02	15.4470173670234	53.7400000000002	1.28519522502302	53.54	11.8157869560491	53.7599999999998	-0.443470878963126	58.77	21.5159767909654	53.7600000000002	-1.65734669496942	53.04	9.54900578904017	53.6700000000001	3.74485236693545	54.3499999999999	11.0564012919667
52.41	-2893.79702198596	52.58	391.022357821043	52.36	0.0235391839851218	52.54	-27.9949974039937	52.73	-19.0396898159406	52.93	-35.6775098609887	52.87	1.5559105589773	53.12	2746.94185389797	53.1999999999999	0.940671288049089	53.05	-5.78069126902392	52.77	-2.29016977198171	52.99	1.96801546201186	52.6299999999999	2.26911000697783	53.45	9.22907593098898	53.0800000000002	-2.08222941296299	54.0999999999999	-0.277382713989027	53.1200000000001	15.3440936120433	53.8400000000001	1.2683718059634	53.6399999999999	11.7304631270372	53.8600000000001	-0.473063881031521	58.8699999999999	21.4002741159902	53.8600000000001	-1.63284171992473	53.1599999999999	9.54274404500666	53.7800000000002	3.66007120396716	54.46	10.95042508598
52.51	-2893.50280865904	52.69	372.259412792005	52.46	-0.0443120560476018	52.64	-26.1377475380868	52.83	-16.7203753389913	53.03	-33.8790196119589	52.98	1.60303489894886	53.22	2746.717632892	53.3099999999999	0.930311381011961	53.2	-5.88911845704843	52.8699999999999	-2.29095975203109	53.0900000000001	1.86687319308021	52.73	2.27539139700639	53.55	9.13385304897929	53.1900000000001	-2.17927447397415	54.21	-0.302062925925384	53.28	15.247300408987	53.9400000000001	1.24740120395472	53.7400000000002	11.6389500190053	53.9699999999998	-0.508515536012055	58.9700000000003	21.2844142949962	53.96	-1.6152565469838	53.2600000000002	9.52488697305398	53.8800000000001	3.55202540902155	54.5599999999999	10.8392102489461
52.61	-2893.24302272905	52.79	353.970124694001	52.56	-0.110105253043002	52.74	-24.3221933579889	52.93	-14.4407475449952	53.13	-32.1256687949472	53.0799999999999	1.64389646499785	53.3200000000001	2746.49398035695	53.41	0.923394720985016	53.3099999999999	-6.00347202600915	52.98	-2.27805814495241	53.2	1.76879734806334	52.8299999999999	2.28949748100149	53.6500000000001	9.04400533295302	53.2900000000002	-2.27344606093993	54.3099999999999	-0.330313459926401	53.3800000000001	15.157167209054	54.04	1.22621403193079	53.8499999999999	11.5402388599932	54.0699999999997	-0.53867578799327	59.0799999999999	21.1690803499778	54.0599999999999	-1.60531045594325	53.3600000000001	9.49543457204527	53.9900000000002	3.432184166968	54.6599999999999	10.71630520903
52.72	-2893.01766419703	52.89	336.154493528056	52.67	-0.1817446690211	52.85	-22.548334864041	53.04	-12.25377952494	53.24	-30.4451158949632	53.1899999999999	1.67887094994512	53.4200000000001	2746.27089629291	53.51	0.919921307058758	53.4100000000001	-6.11555336706715	53.0799999999999	-2.26231597901005	53.3000000000002	1.673743662991	52.9400000000001	2.30538534299285	53.75	8.95953278404704	53.4000000000001	-2.36017449799419	54.4100000000001	-0.35627295494578	53.48	15.0768693810051	54.21	1.20950328494018	53.9500000000003	11.434329650001	54.1700000000001	-0.563544637998348	59.2000000000003	21.0555839249764	54.1700000000001	-1.60594769897671	53.46	9.44574914296936	54.1399999999999	3.31352919999972	54.77	10.5845042650117
52.82	-2892.82725755697	52.99	319.077048536997	52.77	-0.25060198902338	52.95	-20.8506576630043	53.14	-10.1594712799624	53.34	-28.8373609120072	53.29	1.70698801900926	53.5300000000001	2746.03976142896	53.62	0.921905972063541	53.51	-6.22413853204762	53.1800000000001	-2.24373325704619	53.4000000000001	1.5813284729802	53.04	2.31434338991221	53.8499999999999	8.8804354010108	53.5	-2.43945978400006	54.52	-0.37994141098352	53.5900000000001	15.005729400059	54.3099999999999	1.19726896400607	54.0500000000002	11.3358693599821	54.27	-0.57544911601326	59.3099999999999	20.9439250189689	54.27	-1.61542272792303	53.5700000000002	9.38623648301018	54.25	3.19541565397685	54.8699999999999	10.4573763200051
52.93	-2892.67537522403	53.1	302.430532978065	52.87	-0.317122596015906	53.05	-19.2323883700283	53.25	-8.15152943891917	53.45	-27.3024038449421	53.39	1.7282004939716	53.63	2745.799959941	53.7199999999999	0.927063089989133	53.6100000000001	-6.32729506003216	53.29	-2.22870844902445	53.51	1.49155178007732	53.1399999999999	2.31637162096376	53.96	8.80256501000076	53.6000000000001	-2.4988768429921	54.6199999999999	-0.402450844944724	53.6900000000001	14.9368389410256	54.4099999999999	1.19525020897981	54.21	11.2380645990697	54.3699999999999	-0.571435678011767	59.4099999999999	20.8392346239634	54.3899999999999	-1.63373554494228	53.6700000000001	9.31689658898449	54.3499999999999	3.08994975296173	54.9699999999998	10.3254297220019
53.03	-2892.57709987703	53.2	286.646945348025	52.98	-0.381306492045042	53.16	-17.6935269840897	53.35	-6.19417336292827	53.55	-25.7801836569342	53.5	1.74255555293712	53.74	2745.55894125092	53.8199999999999	0.935392661062906	53.71	-6.41633301302136	53.3899999999999	-2.22013378504471	53.6100000000001	1.41008868899917	53.25	2.30294827599664	54.0599999999999	8.73245617697194	53.7	-2.55372835999879	54.73	-0.42119997192458	53.79	14.8701980029955	54.52	1.20142803996259	54.3200000000002	11.1421586220786	54.48	-0.551504323993868	59.52	20.7361725349529	54.4900000000002	-1.66139709892832	53.77	9.24178426805611	54.4499999999998	2.99713149695435	55.0799999999999	10.1970557319646
53.13	-2892.53243151404	53.3	271.726285645059	53.08	-0.441722499999742	53.26	-16.2340735080306	53.45	-4.28740305096653	53.66	-24.2856219520036	53.5999999999999	1.7583365339533	53.84	2745.31648339496	53.93	0.951358186057405	53.8199999999999	-6.49286069801747	53.49	-2.21800926601645	53.98	1.33448641997802	53.3499999999999	2.27741764194889	54.1600000000001	8.67010889999165	53.8100000000002	-2.59528769402095	54.8299999999999	-0.43618878999041	53.9000000000001	14.811134550996	54.6199999999999	1.21580245797759	54.4200000000001	11.0522082139823	54.5799999999999	-0.511293583940642	59.6199999999999	20.6408005479943	54.5999999999999	-1.69097663797402	53.8699999999999	9.15273549298945	54.5599999999999	2.91749329494451	55.1799999999998	10.0722543519396
53.24	-2892.54030372604	53.41	257.600964779044	53.18	-0.495577908054656	53.37	-14.7989145179963	53.55	-2.46332383892423	53.76	-22.8368474610079	53.6999999999999	1.77554343792963	53.95	2745.0746692009	54.03	0.96687339600976	54.02	-6.56083699800547	53.5899999999999	-2.22827167795003	54.0800000000002	1.26474497301388	53.45	2.23977972098055	54.26	8.61552318099257	53.9100000000001	-2.63228148503458	54.9300000000001	-0.439618725977198	54	14.7527069000262	54.7199999999998	1.2383734630248	54.52	10.9669833229873	54.6900000000001	-0.459941161921051	59.7200000000003	20.5532716969401	54.7000000000003	-1.72247416094251	53.98	9.05475060801564	54.6599999999999	2.85169434096133	55.3199999999997	9.95658027193258
53.34	-2892.56735552601	53.51	243.864914908045	53.29	-0.54193519497403	53.47	-13.4014677499863	53.65	-0.679638086921841	53.86	-21.4157314539989	53.8099999999999	1.79389083496062	54.0500000000001	2744.83106933599	54.17	0.975943460048256	54.1200000000001	-6.61345931405322	53.7	-2.24338217697095	54.2	1.19926165200468	53.55	2.19311728494631	54.3600000000001	8.56620500303507	54.01	-2.66456443694096	55.04	-0.434194639979069	54.1100000000001	14.6949150509954	54.8299999999999	1.26773983299699	54.6199999999999	10.8864839489797	54.79	-0.402938948013798	59.8200000000002	20.4724486550276	54.8000000000002	-1.7588354869531	54.1199999999999	8.9478296119978	54.7600000000002	2.79710911195252	55.4299999999998	9.84609426893712
53.44	-2892.61358691306	53.61	230.518136035016	53.39	-0.580794362008419	53.57	-12.0571188010672	53.75	1.02282383204511	53.96	-20.0727464249439	53.91	1.81767567698898	54.1900000000001	2744.58568379794	54.28	0.97856837908239	54.24	-6.65793506402679	53.8	-2.26240928395782	54.3500000000001	1.13363230298091	53.6499999999999	2.13213683491631	54.47	8.51927321593848	54.1100000000001	-2.69213654996747	55.1400000000001	-0.420821352008716	54.21	14.6377541780112	54.9299999999998	1.29711430201951	54.73	10.8107100910502	54.8899999999999	-0.340286941991508	59.9299999999998	20.3974781969691	54.9099999999999	-1.79813033196297	54.2200000000003	8.85021650799445	54.8699999999999	2.75255914596073	55.5299999999997	9.74323005698352
53.54	-2892.67124503806	53.72	217.741661802052	53.49	-0.601429819994337	53.68	-10.7467849090881	53.86	2.6440619180903	54.0599999999999	-18.8078923760031	54.01	1.84689796594739	54.3000000000001	2744.34882038292	54.38	0.972289725041264	54.3500000000001	-6.69430083803491	53.8999999999999	-2.28535300004751	54.45	1.068891182058	53.76	2.05894113696559	54.5699999999999	8.47993455602136	54.22	-2.71499782297724	55.24	-0.399498862975634	54.4100000000001	14.5819018040356	55.0300000000002	1.32649687100184	54.8299999999999	10.7356611620162	54.9899999999998	-0.275569378004548	60.0300000000002	20.328360322992	55.0100000000002	-1.83606097994016	54.3299999999999	8.75349452599039	54.9700000000003	2.72230550001495	55.6299999999997	9.64243638998141
53.65	-2892.76090972203	53.82	205.323464692015	53.6	-0.616903868035479	53.78	-9.50436443508806	53.96	4.19328787802442	54.21	-17.6073095709626	54.15	1.884779286911	54.4	2744.11065158199	54.48	0.956393473074968	54.45	-6.72255663607757	54.01	-2.31199095696866	54.6000000000001	1.00503829003173	53.8599999999999	1.97353019200364	54.6700000000001	8.44298228696516	54.3200000000002	-2.73758776597788	55.3399999999999	-0.367449379950813	54.51	14.5213654200234	55.1300000000001	1.35802933596096	54.9299999999998	10.667060082028	55.0999999999999	-0.221119937918957	60.21	20.2661994260325	55.1100000000001	-1.87262742997518	54.4299999999998	8.65766366598564	55.1399999999999	2.69061793198944	55.73	9.54848620403936
53.75	-2892.89073572297	53.92	193.611454317988	53.7	-0.61858819299232	53.88	-8.32985737906711	54.11	5.71187577008914	54.3199999999999	-16.4571992619358	54.25	1.93638473194824	54.5	2743.87015858792	54.5799999999999	0.930879623069814	54.55	-6.75262294703316	54.1099999999999	-2.33609537895063	54.7	0.943059831001847	53.96	1.87992441192364	54.78	8.40284451396656	54.4300000000001	-2.76003241197031	55.45	-0.33121100398148	54.6100000000001	14.4592153170606	55.23	1.38537298903429	55.0300000000002	10.6049068510856	55.25	-0.176938621962108	60.3200000000002	20.2116785300177	55.21	-1.90360403894374	54.54	8.57807325303384	55.2400000000002	2.65749644302105	55.8399999999997	9.4585852000364
53.85	-2893.060723041	54.03	182.605630680996	53.8	-0.625495917006447	53.99	-7.22326374102522	54.21	7.19982559303389	54.42	-15.3575614469901	54.3499999999999	1.99459933696744	54.61	2743.63657649599	54.68	0.894101363087429	54.6600000000001	-6.78400184006023	54.25	-2.35766626497025	54.8100000000002	0.883339470988176	54.0699999999999	1.78621067198037	54.8800000000001	8.36539220995292	54.5300000000002	-2.78233176004505	55.55	-0.290783733930766	54.72	14.3961956730436	55.3299999999999	1.40809702202205	55.1300000000001	10.5360277129876	55.3499999999999	-0.150548684018759	60.4200000000001	20.157501728022	55.3499999999999	-1.93129846695683	54.6399999999999	8.50533431503209	55.3400000000001	2.62358588793177	55.9399999999996	9.3662390679583
53.96	-2893.27114720004	54.18	172.267999262999	53.9	-0.637627038031496	54.13	-6.13457267309059	54.32	8.63266431304055	54.52	-14.3083961269213	54.4599999999999	2.0594231019686	54.71	2743.403069073	54.8	0.854114772096182	54.76	-6.81862577710035	54.3499999999999	-2.36711041600302	54.9100000000001	0.82587720896754	54.21	1.69238897296964	54.99	8.33062537594742	54.6300000000001	-2.8122865160185	55.6600000000001	-0.251513456987595	54.8200000000002	14.3311033010605	55.4400000000001	1.42620143503791	55.2400000000002	10.4686322960106	55.4499999999998	-0.134907101937642	60.52	20.0988408670355	55.46	-1.9557107119681	54.7400000000002	8.43284114000653	55.4499999999998	2.58651440992708	56.0499999999997	9.28093945901765
54.1	-2893.50255308796	54.28	162.247283584065	54	-0.656788320043233	54.23	-5.07608280099703	54.42	10.0372431300002	54.62	-13.3246249079093	54.5599999999999	2.13645266001095	54.8100000000001	2743.16902312898	54.9	0.806410920063172	54.8700000000001	-6.85488645206078	54.46	-2.3758350520211	55.02	0.76499793703988	54.3199999999999	1.6018343669657	55.0899999999999	8.29543755901341	54.73	-2.83770108103454	55.76	-0.217200249949201	54.9200000000001	14.2639382020207	55.54	1.43485607793536	55.3499999999999	10.4027206010642	55.5499999999997	-0.124717558946941	60.6300000000001	20.040733317046	55.5599999999999	-1.97645321293294	54.8400000000001	8.36470294700575	55.5500000000002	2.5445747979802	56.1499999999996	9.20268637298705
54.21	-2893.754940706	54.39	152.54348364499	54.16	-0.683703817003334	54.33	-4.04779412406242	54.53	11.383649228037	54.72	-12.40458828795	54.66	2.21180803794141	54.9200000000001	2742.93543787701	55	0.7509898069884	54.97	-6.89303037108857	54.5599999999999	-2.37951158203487	55.1200000000001	0.699562732052073	54.4200000000001	1.51117180098481	55.25	8.26054882099925	54.8400000000001	-2.86745696394064	55.8599999999999	-0.187844112019775	55.02	14.194355976997	55.6399999999999	1.44013336296211	55.4500000000003	10.3393013980622	55.6599999999999	-0.119980054932967	60.73	19.9771172780174	55.6599999999999	-1.99565368700405	54.9500000000003	8.3001684639612	55.6500000000001	2.48359372801588	56.29	9.13793138101937
54.31	-2894.02620595604	54.49	143.284377232021	54.26	-0.721873362067527	54.44	-3.06312437908218	54.63	12.6718826080605	54.8199999999999	-11.5482862669296	54.77	2.28548923598737	55.0300000000001	2742.69988397998	55.11	0.69110618301238	55.0699999999999	-6.93305753304685	54.6700000000001	-2.3781400060443	55.24	0.642998577973231	54.52	1.42667527893536	55.3499999999999	8.22595916099544	54.9400000000001	-2.90155416496418	55.96	-0.168538758998693	55.1300000000001	14.1243147429577	55.7400000000002	1.44203328795811	55.5500000000002	10.2740747410053	55.7599999999998	-0.116068071974951	60.8400000000001	19.9014415979946	55.77	-2.01403141295486	55.1300000000001	8.23498862098404	55.75	2.41655292097676	56.3999999999996	9.08098176398653
54.42	-2894.31641205704	54.6	134.326477621016	54.36	-0.772234477040001	54.54	-2.1030483570712	54.73	13.90993063103	54.93	-10.7557188449618	54.87	2.36179320802421	55.2	2742.46479077397	55.2199999999999	0.633122896033456	55.2	-6.97619188701992	54.77	-2.37651710699538	55.3400000000001	0.595305476053909	54.6299999999999	1.34834480195423	55.45	8.19345510899439	55.0400000000002	-2.94476235399088	56.1199999999999	-0.158425038989662	55.27	14.0520992590609	55.8400000000001	1.43506942697513	55.6500000000001	10.2085138449866	55.8600000000001	-0.107340003978607	60.9400000000001	19.8148436010115	55.8699999999999	-2.03158639192225	55.23	8.1691634170511	55.8600000000001	2.34607790196151	56.5	9.03591477401733
54.52	-2894.62608350505	54.7	125.934314057076	54.47	-0.834787161011263	54.64	-1.20205166604137	54.83	15.1204440030597	55.03	-9.96830309691177	54.98	2.43019936999644	55.3000000000001	2742.23077408499	55.3199999999999	0.577039947074809	55.3	-7.02791491698918	54.8799999999999	-2.37237963904136	55.45	0.55272193901601	54.73	1.28353780394264	55.5599999999999	8.16484740698797	55.2	-2.99245715996221	56.22	-0.157457282966789	55.3800000000001	13.9794247670579	55.9499999999998	1.4275679830007	55.7600000000002	10.142618710006	55.9699999999998	-0.0937958509439341	61.04	19.7161859630342	55.9700000000003	-2.04717969791091	55.3400000000001	8.08999047103498	55.96	2.27216866994695	56.5999999999999	9.0002966959446
54.62	-2894.95522030097	54.8	118.107886539065	54.57	-0.913840468001581	54.75	-0.363831469030629	54.94	16.3034227260823	55.13	-9.19414945292374	55.0799999999999	2.49066054493596	55.4	2741.99757558893	55.42	0.526344225022513	55.4100000000001	-7.07950009405067	54.98	-2.36572760002218	55.5800000000002	0.514213711994671	54.8299999999999	1.22500480995313	55.6600000000001	8.13598788397485	55.3000000000002	-3.0446385809455	56.3199999999999	-0.165635488997395	55.48	13.9054754499739	56.0500000000002	1.42030567394613	55.8600000000001	10.0848715050006	56.0699999999997	-0.0766192409855648	61.2000000000003	19.6108088889559	56.0700000000002	-2.06523243900847	55.4400000000001	8.00134474502556	56.0700000000002	2.19056416892727	56.6999999999998	8.97890046599059
54.73	-2895.294165981	54.9	110.818000248059	54.67	-1.00107612900047	54.85	0.453429899948787	55.04	17.4472677661015	55.23	-8.44711764796102	55.18	2.54317673295645	55.5	2741.76497332292	55.53	0.475844395054992	55.51	-7.1309474200234	55.0799999999999	-2.36118424402321	55.6800000000001	0.476134272048512	54.9300000000001	1.17274581793936	55.77	8.10687653802233	55.4000000000001	-3.09686297396183	56.4300000000001	-0.180079285996726	55.5800000000002	13.8302513080362	56.21	1.4132825000388	55.96	10.0323248600489	56.1700000000001	-0.05401506700764	61.3099999999999	19.4967719310171	56.1700000000001	-2.08574461396438	55.54	7.91139026500787	56.1799999999998	2.10513534898382	56.8099999999999	8.96607651600334
54.83	-2895.63159527802	55.01	103.77693426301	54.77	-1.09506296701056	54.95	1.2418131340155	55.14	18.5635781560904	55.33	-7.71334794694667	55.29	2.57829562497136	55.6	2741.53398609394	55.63	0.430003957035296	55.6100000000001	-7.17757923700901	55.1900000000001	-2.35412631798226	55.79	0.447265749016879	55.04	1.12613611293	55.8700000000001	8.08379275099469	55.5	-3.149941285983	56.53	-0.200111933963854	55.6800000000001	13.7612337509836	56.3200000000002	1.415031822944	56.0599999999999	9.98903556001096	56.2799999999997	-0.0216218619470965	61.4099999999999	19.3742281220466	56.2800000000002	-2.1016929409825	55.6399999999999	7.81416667905432	56.2800000000002	2.01522301301793	56.9099999999999	8.96182484700603
54.93	-2895.96750819203	55.11	96.9846885840298	54.87	-1.18541617700885	55.06	2.00131823396532	55.24	19.6267842360385	55.43	-7.00641065395757	55.39	2.60714371097492	55.71	2741.30461390098	55.73	0.388822911077114	55.71	-7.21989347607632	55.29	-2.35632384601558	55.9000000000001	0.421486329059917	55.1399999999999	1.08580041001005	55.97	8.06015806404048	55.6100000000001	-3.20387351598583	56.6299999999999	-0.223028572008843	55.79	13.6993986690186	56.4200000000001	1.41909680303343	56.2200000000003	9.95500360500046	56.3800000000001	0.0205603760150552	61.5100000000002	19.2504733660144	56.4200000000001	-2.11251530890877	55.75	7.7041323679623	56.3800000000001	1.92200562094058	57.0099999999998	8.96708734194362
55.1	-2896.29753228905	55.21	90.5219852299979	54.97	-1.27454307801145	55.16	2.71881299090637	55.34	20.6368860060593	55.54	-6.32630576899373	55.49	2.62972098892078	55.8100000000001	2741.074236587	55.8399999999999	0.344863530017392	55.8099999999999	-7.25789013802114	55.3999999999999	-2.36777682800948	56	0.403315131052295	55.25	1.0555482399468	56.0699999999999	8.03597247704602	55.71	-3.25865966397032	56.74	-0.243210449980324	55.8900000000001	13.6442291800449	56.52	1.42547743894283	56.3200000000002	9.9243311800592	56.48	0.0777797409909908	61.6199999999999	19.1341822539925	56.52	-2.12115753595299	55.8499999999999	7.59343466302198	56.4900000000002	1.82603171492701	57.1199999999999	8.9826423119348
55.2	-2896.62594983406	55.31	84.3081021810121	55.07	-1.35822958600329	55.26	3.39121043396062	55.45	21.5938926249919	55.64	-5.67303329194147	55.5899999999999	2.64043082597709	55.9200000000001	2740.83601791801	55.9399999999999	0.303663202998905	55.9200000000001	-7.29037389305631	55.5	-2.38227036004446	56.1000000000001	0.398755146079566	55.3499999999999	1.03537960092126	56.1800000000001	8.0119560490175	55.8100000000002	-3.31869875799384	56.8399999999999	-0.259231407994776	55.99	13.5957252830394	56.6300000000001	1.44462596199446	56.4200000000001	9.90149986603228	56.5799999999999	0.13997205405758	61.7200000000003	19.0203174170165	56.6199999999999	-2.12761962200148	55.9500000000003	7.48207356400599	56.5900000000001	1.72900850498081	57.27	9.00771144699775
55.3	-2896.94500797805	55.42	78.5101483299968	55.18	-1.43575164997856	55.36	4.01851056301439	55.56	22.5253295840275	55.74	-5.02218538497345	55.6899999999999	2.64917945298748	56.02	2740.59878619198	56.05	0.265221931044834	56.02	-7.3092839840001	55.6099999999999	-2.40853391596829	56.22	0.414497735050645	55.45	1.02189879896741	56.29	7.99236110799484	55.9200000000001	-3.37510515396389	56.9400000000001	-0.268990393010426	56.0900000000001	13.5563848230049	56.73	1.46893102396461	56.5300000000002	9.88550088902684	56.6900000000001	0.207137314077954	61.8299999999999	18.9088788559957	56.73	-2.13382494291636	56.1100000000001	7.3762681330436	56.6900000000001	1.64391771295413	57.3699999999999	9.03584317597961
55.4	-2897.25470671999	55.52	73.1281236760424	55.28	-1.50755541403669	55.46	4.60071337897716	55.66	23.4311968830525	55.85	-4.38490778299183	55.8	2.65634256095382	56.2	2740.35330631193	56.17	0.229907734023982	56.1200000000001	-7.32404297002631	55.71	-2.44656749703154	56.3200000000002	0.43711591297324	55.5599999999999	1.01222752698504	56.4000000000001	7.97718765397804	56.0200000000002	-3.42787885199414	57.1099999999999	-0.272487406959954	56.2	13.5205608280558	56.8299999999999	1.50308561899237	56.6300000000001	9.87147985904357	56.79	0.279425237067699	61.9299999999998	18.8057347039603	56.8299999999999	-2.1353906869308	56.21	7.27526709295034	56.8000000000002	1.55777761801801	57.48	9.07111474896283
55.51	-2897.56118385003	55.62	68.1350096569986	55.38	-1.5650125629918	55.57	5.13281441396884	55.76	24.2933148560951	55.95	-3.76120048395023	55.9	2.66192015192246	56.3000000000001	2740.10881337392	56.28	0.195095889012009	56.24	-7.33342690000427	55.8199999999999	-2.49317637701552	56.4200000000001	0.470256200969743	55.6599999999999	1.00636578292779	56.5	7.96643568799027	56.1300000000001	-3.47239548000289	57.22	-0.273210662953716	56.3100000000002	13.4875757760256	56.9299999999998	1.54555080996488	56.7400000000002	9.85796356098945	56.9000000000001	0.358899256980294	62.0300000000002	18.7106757440461	56.9400000000001	-2.13231685597748	56.3200000000002	7.18845941798918	56.9000000000001	1.47689504592563	57.5799999999999	9.11067145693778
55.61	-2897.85981796103	55.72	63.3090045290601	55.49	-1.60812309604808	55.67	5.64869626998643	55.86	25.1282752520865	56.05	-3.15917391992571	56	2.67213585595982	56.4100000000001	2739.86469155398	56.38	0.159139583047363	56.3400000000001	-7.33308385099463	55.9200000000001	-2.54468641105632	56.52	0.514041272026589	55.76	0.99916685894641	56.5999999999999	7.96243591901202	56.23	-3.50640829901749	57.3199999999999	-0.27030101193759	56.4100000000001	13.4574296660048	57.04	1.59508433398514	56.8400000000001	9.83815860297454	57	0.438036121977348	62.21	18.6239111930036	57.04	-2.12472683790566	56.4200000000001	7.11173588695146	57	1.40191485297692	57.6799999999998	9.14502164994246
55.71	-2898.150609053	55.83	58.6501082919995	55.59	-1.6408962320611	55.77	6.14835894600674	55.96	25.9116050370949	56.2	-2.57220759795018	56.15	2.69049340499805	56.51	2739.62071888593	56.48	0.122038817039538	56.4400000000001	-7.33170375906411	56.02	-2.59150440103895	56.6300000000001	0.568348453043654	55.8599999999999	0.991297250948264	56.71	7.9634085369662	56.3300000000002	-3.53771801303537	57.4200000000001	-0.263485587993273	56.51	13.4287848700296	57.1399999999999	1.65215173603883	56.9400000000001	9.81206498499887	57.0999999999999	0.516835830012496	62.3099999999999	18.5401008419603	57.1399999999999	-2.12258017700151	56.52	7.05803314099285	57.1300000000001	1.33402864003074	57.79	9.17416532797688
55.81	-2898.430386619	55.93	54.2185096380763	55.69	-1.6591080800481	55.88	6.62388313799056	56.1	26.6433042100971	56.3099999999999	-2.01522312499947	56.25	2.71353624293624	56.61	2739.36595797795	56.5799999999999	0.08187526805159	56.55	-7.32928662307586	56.1299999999999	-2.63363034798658	56.73	0.627625307970447	55.97	0.986132008961249	56.8099999999999	7.96935354298967	56.4300000000001	-3.56632462296602	57.53	-0.251227789931363	56.6200000000001	13.403794834062	57.2400000000002	1.71675301498908	57.04	9.77973388705777	57.25	0.58991067101033	62.4099999999999	18.4593977260192	57.25	-2.1254893109699	56.6199999999999	7.01918715401462	57.2400000000002	1.27243491294848	57.8899999999999	9.20059458997002
55.92	-2898.70817437702	56.03	49.9486640460418	55.79	-1.66841370503334	55.98	7.08512793801219	56.21	27.3335650750823	56.41	-1.48822050095987	56.3499999999999	2.74527589397167	56.72	2739.10040883095	56.68	0.0378082040697336	56.6500000000001	-7.32840386501721	56.26	-2.6694621930119	56.8300000000002	0.681376030001957	56.0699999999999	0.983671132985364	56.9200000000001	7.97956345002149	56.5400000000002	-3.59725176895154	57.6299999999999	-0.238621332982802	56.72	13.3749781469987	57.3400000000001	1.77388483598406	57.1500000000001	9.73428179099756	57.3499999999999	0.657675409001968	62.52	18.3797404120014	57.3699999999999	-2.1410396329884	56.73	6.99519792499359	57.3400000000001	1.21779286803303	57.9899999999998	9.22269396801312
56.02	-2898.98186822802	56.18	45.9683493010061	55.89	-1.66881310701683	56.14	7.5186756120047	56.31	27.9977649900047	56.51	-0.989832789969114	56.4499999999999	2.77775946995007	56.8200000000001	2738.82164210897	56.78	-0.0101623759292124	56.76	-7.3294603010936	56.3599999999999	-2.68883196997649	56.9400000000001	0.735722432978037	56.21	0.981703897991792	57.02	7.99354235903138	56.6400000000001	-3.62910850799381	57.74	-0.228371075991163	56.8200000000002	13.3406147409687	57.4499999999998	1.83043484696555	57.25	9.67570869897827	57.46	0.720130043077916	62.6300000000001	18.3011289000206	57.4700000000003	-2.17024667790611	56.8299999999999	6.99127405300715	57.4400000000001	1.16892404400915	58.0899999999997	9.23652423693966
56.12	-2899.251468172	56.28	42.2775654020597	56	-1.65789896595925	56.25	7.92905690798307	56.41	28.6359039530453	56.61	-0.507856623926273	56.55	2.81528392599739	56.9200000000001	2738.53959449093	56.89	-0.061008009993202	56.8600000000001	-7.33324644306776	56.46	-2.69173967899405	57.04	0.786145398024019	56.3099999999999	0.978631499947369	57.1200000000001	8.01307679694219	56.74	-3.66189483895596	57.8399999999999	-0.220477018956444	56.9300000000001	13.294101796987	57.5500000000002	1.87961578399154	57.3499999999999	9.60849618797965	57.5599999999999	0.772506711996357	62.73	18.2210632920032	57.5799999999999	-2.20914909493786	56.9400000000001	7.00187391896634	57.5500000000002	1.12700690101519	58.25	9.24130708699522
56.22	-2899.52989134997	56.38	38.8453184770015	56.17	-1.63169947006736	56.35	8.32796025690641	56.51	29.2455946400878	56.72	-0.0422920029450324	56.66	2.85784926097676	57.0300000000001	2738.2537856879	56.99	-0.113638052994247	56.96	-7.33976229105338	56.5699999999999	-2.68258620405959	57.2	0.826526969035513	56.4099999999999	0.97445393896578	57.25	8.03816676602764	56.8500000000001	-3.69560663000357	57.9400000000001	-0.218682534978143	57.03	13.2337240710285	57.6500000000001	1.9185867639635	57.4500000000003	9.52737541797433	57.6599999999999	0.815189279023798	62.8299999999999	18.1413310059497	57.6799999999998	-2.25774688294678	57.04	7.01429514094798	57.6500000000001	1.09012257598806	58.3499999999999	9.23350556399782
56.33	-2899.81206363905	56.48	35.5354935080641	56.27	-1.59853288698741	56.46	8.7153856590021	56.61	29.8292243760443	56.8199999999999	0.395715340005154	56.76	2.90658666494892	57.2	2737.95438819297	57.0899999999999	-0.164565615932588	57.0699999999999	-7.35963913109572	56.6700000000001	-2.65550496101241	57.3100000000002	0.857853353068094	56.51	0.972566910945716	57.3499999999999	8.05826798193721	56.95	-3.73327248098576	58.1199999999999	-0.225088674937979	57.1300000000001	13.1570887959924	57.75	1.94570207497691	57.5599999999999	9.43806930899882	57.7599999999998	0.846994116045607	62.9400000000001	18.0601446239734	57.7800000000002	-2.30723460197169	57.1500000000001	7.02903028400215	57.75	1.05401001201244	58.4499999999998	9.21789260303285
56.43	-2900.097985039	56.59	32.3480904950202	56.37	-1.56906193205941	56.56	9.09133311392907	56.72	30.3810260099908	56.92	0.810551054996722	56.87	2.95567965792998	57.3000000000001	2737.65063710096	57.2099999999999	-0.213790698921912	57.2	-7.38345440709054	56.77	-2.61511920200519	57.4100000000001	0.879138343975683	56.6199999999999	0.969400907933959	57.45	8.07895234095213	57.0600000000002	-3.77044874994681	58.22	-0.240372179973747	57.28	13.0711595689945	57.8600000000001	1.95791443297821	57.6599999999999	9.34690546603179	57.8600000000001	0.867921223061785	63.04	17.9781871689784	57.8899999999999	-2.3612757859155	57.25	7.04011899802026	57.8499999999999	1.01866920795146	58.5499999999997	9.19746554393441
56.53	-2900.38355864101	56.69	29.3258369380283	56.47	-1.54153011396829	56.66	9.45889698994051	56.82	30.9009995420411	57.03	1.20221514202967	56.9699999999999	3.0051282419663	57.4	2737.34002404296	57.3099999999999	-0.252647330967193	57.3	-7.41071018603634	56.8699999999999	-2.56142892703792	57.52	0.890381941076157	56.72	0.964331212912839	57.5599999999999	8.10021984102605	57.2	-3.80713543495403	58.3299999999999	-0.267522736976389	57.3800000000001	12.9751922090691	57.96	1.95522384001379	57.7600000000002	9.25530012602849	57.9699999999998	0.875277217005532	63.2000000000003	17.9034085019794	57.9900000000002	-2.42043254297641	57.3499999999999	7.03817230998993	57.9499999999998	0.97606633801206	58.6599999999999	9.16800450602295
56.63	-2900.67999271901	56.79	26.4260053360204	56.58	-1.51593743203193	56.77	9.81868029100497	56.92	31.3931110550811	57.13	1.57070760099032	57.0699999999999	3.05493241694421	57.51	2737.022549019	57.41	-0.28589796693268	57.4200000000001	-7.43706845901215	56.97	-2.50311702700401	57.6200000000001	0.891461473997879	56.8199999999999	0.957357827928718	57.6600000000001	8.11307389403737	57.3000000000002	-3.84580875504525	58.4300000000001	-0.300921593975545	57.48	12.8691867180351	58.0599999999999	1.94175252102013	57.8600000000001	9.16863044403726	58.0699999999997	0.877065585996206	63.3000000000002	17.8355994080448	58.0900000000001	-2.48470487395025	57.46	7.02729943998293	58.0500000000002	0.927283546957369	58.7599999999998	9.13900113800992
56.74	-2900.98291484196	56.89	23.716868680026	56.68	-1.49228388704614	56.87	10.158384391957	57.02	31.8794554179931	57.23	1.93214280204757	57.1999999999999	3.10163562494381	57.61	2736.70604747497	57.51	-0.313542607955242	57.52	-7.46116742402592	57.0699999999999	-2.44796267895708	57.72	0.879932725979415	56.9300000000001	0.952960964923477	57.76	8.12344247901819	57.4000000000001	-3.88306289994489	58.53	-0.340841614956844	57.5900000000001	12.7552965410587	58.1999999999998	1.91625821594243	57.9700000000003	9.08689642005811	58.1700000000001	0.873286327077949	63.4099999999999	17.7797972560256	58.2000000000003	-2.54575000190016	57.5599999999999	7.0054487980542	58.1599999999999	0.871129231995837	58.8699999999999	9.11045544194167
56.84	-2901.29232500806	57	21.1984269700451	56.79	-1.4787323600558	56.97	10.4780092929104	57.12	32.3600326310043	57.34	2.2868179210036	57.3099999999999	3.14076791300977	57.71	2736.400679555	57.61	-0.331958485958239	57.6300000000001	-7.48597718700239	57.1700000000001	-2.39596588301083	57.8200000000002	0.861348135003936	57.03	0.95139235293118	57.8600000000001	8.13204565702108	57.51	-3.91889786897082	58.6299999999999	-0.392376515947035	57.6900000000001	12.6487690530439	58.3000000000002	1.88481333293566	58.0700000000002	9.00727132307111	58.29	0.868715676006104	63.5100000000002	17.7294508929435	58.3600000000001	-2.60221533199001	57.6599999999999	6.97262038397639	58.2600000000002	0.808794996942197	58.9699999999998	9.08075194899993
56.95	-2901.60032913002	57.1	18.8603270989915	56.89	-1.47033491100501	57.13	10.7812226769965	57.23	32.8246503889886	57.4399999999999	2.63473295706262	57.41	3.17232928000522	57.8100000000001	2736.106445259	57.7199999999999	-0.348964821000664	57.73	-7.51658868307459	57.27	-2.34872869805258	57.9200000000001	0.846773053012839	57.1299999999999	0.949025213003551	57.96	8.13888342804603	57.6100000000001	-3.95192271798805	58.74	-0.441268458985178	57.79	12.5521021000168	58.4099999999999	1.85553356095625	58.23	8.93674411497614	58.4000000000001	0.861121010984789	63.6100000000001	17.6930198699665	58.46	-2.6541008659251	57.7600000000002	6.92956547300128	58.3600000000001	0.750320969018503	59.0699999999997	9.05105991898836
57.09	-2901.91107218402	57.2	16.5905002170348	56.99	-1.46709153898428	57.23	11.0758348079116	57.33	33.283500996049	57.55	2.988091277075	57.52	3.19403746198077	57.9100000000001	2735.82577392301	57.8199999999999	-0.364193594919016	57.8300000000002	-7.54979346004347	57.3799999999999	-2.30464906599082	58.03	0.832560960020601	57.24	0.948070270965218	58.0599999999999	8.14875645198754	57.71	-3.98892579698895	58.8399999999999	-0.487517446003949	57.9000000000001	12.4652956810678	58.5100000000002	1.82995783700335	58.3299999999999	8.87678801302627	58.5	0.850652049052769	63.7200000000003	17.6705041890273	58.5599999999999	-2.70039106794684	57.8699999999999	6.87661708604992	58.4700000000003	0.6957071469742	59.1799999999998	9.02545660403575
57.19	-2902.22455417006	57.3	14.3889463249707	57.15	-1.46499302900338	57.33	11.3581485219356	57.43	33.7214283630374	57.65	3.33355551708792	57.62	3.20781913296742	58.01	2735.55818525995	57.92	-0.377644807940669	57.9400000000001	-7.5887999699944	57.48	-2.26132620105091	58.1300000000001	0.822358374989562	57.3499999999999	0.949510263922093	58.1700000000001	8.15628092698262	57.8100000000002	-4.02528273400549	58.9400000000001	-0.531982627990146	58	12.3975721110128	58.6100000000001	1.81333448699661	58.4400000000001	8.82740301608465	58.5999999999999	0.837308789982671	63.8200000000002	17.6607665230222	58.6599999999999	-2.74249658798453	57.9700000000003	6.80494780294794	58.5700000000002	0.644953531946157	59.2799999999997	9.00394200300525
57.3	-2902.52794811806	57.41	12.2866592960236	57.26	-1.47442772697559	57.43	11.6310967629261	57.54	34.138432488021	57.75	3.66301524502433	57.7199999999999	3.21367429296515	58.12	2735.29927085895	58.03	-0.39314201092111	58.04	-7.624918277088	57.5799999999999	-2.21876010300548	58.3400000000001	0.812633742043545	57.45	0.948198483911256	58.28	8.16145685200809	57.9200000000001	-4.06099352903766	59.04	-0.565262467944194	58.1000000000001	12.3497472079634	58.71	1.80566351298239	58.54	8.79215193901928	58.6999999999998	0.826086709025731	63.9200000000001	17.6620194559973	58.77	-2.78054081491064	58.1100000000001	6.73608742602028	58.6700000000001	0.599588880959345	59.3799999999997	8.9899547499499
[truncated: 1,312 more rows]
[truncated: 36 more columns]
