# Supplementary material for: Editorial Note: The role of 9-O-acetylated glycan receptor moieties in the typhoid toxin binding and intoxication
Source: PLoS Pathog. 2026 Jul 13;22(7):e1014413. doi: 10.1371/journal.ppat.1014413 (PMC13362111; doi:10.1371/journal.ppat.1014413)
Supplement: S1 File — (ZIP) [file ppat.1014413.s001.zip › SPR Data/OpenSPR/2020-01-06--20-36-21--TyT WT 4oac/InstrumentState/Log_2020-01-06--20-36-13 PM.txt]

Logger initialized.
Assembly Version = 4.2.7055.17007
2020-01-06
20:36:13 PM

20-36-13 PM - INFO - Second Channel Enabled = False.
20-36-13 PM - INFO - Temperature Control Enabled = False.
20-36-13 PM - INFO - XT Enabled = False.
20-36-23 PM - INFO - Flow Rate changed to: 200.
20-36-23 PM - INFO - Channel1 Updated Zero Value: 552.087851176072
20-36-58 PM - INFO - Flow Rate changed to: 100.
20-37-05 PM - INFO - Injection valve set to: INJECT
20-37-06 PM - INFO - User logged an injection @ 51.31 seconds. imd 
20-37-43 PM - INFO - Injection valve set to: LOAD
20-38-06 PM - INFO - Injection valve set to: INJECT
20-38-08 PM - INFO - User logged an injection @ 112.38 seconds. imd 
20-38-44 PM - INFO - Injection valve set to: LOAD
20-39-14 PM - INFO - Injection valve set to: INJECT
20-39-18 PM - INFO - User logged an injection @ 180.64 seconds. stripping 
20-39-52 PM - INFO - Injection valve set to: LOAD
20-40-34 PM - INFO - Injection valve set to: INJECT
20-40-36 PM - INFO - User logged an injection @ 260.98 seconds. h2o 
20-41-13 PM - INFO - Injection valve set to: LOAD
20-42-36 PM - INFO - Injection valve set to: INJECT
20-42-38 PM - INFO - User logged an injection @ 382.62 seconds. cobalt 
20-43-14 PM - INFO - Injection valve set to: LOAD
20-44-36 PM - INFO - Injection valve set to: INJECT
20-44-40 PM - INFO - User logged an injection @ 503.25 seconds. h2o 
20-45-15 PM - INFO - Injection valve set to: LOAD
20-46-52 PM - INFO - Injection valve set to: INJECT
20-46-54 PM - INFO - User logged an injection @ 638.58 seconds. buffer 
20-47-30 PM - INFO - Injection valve set to: LOAD
20-48-52 PM - INFO - Injection valve set to: INJECT
20-48-56 PM - INFO - User logged an injection @ 759.13 seconds. TyT wt 
20-49-31 PM - INFO - Injection valve set to: LOAD
20-52-09 PM - INFO - Injection valve set to: INJECT
20-52-12 PM - INFO - User logged an injection @ 955.65 seconds. buffer 
20-52-47 PM - INFO - Injection valve set to: LOAD
20-53-29 PM - INFO - Injection valve set to: INJECT
20-53-31 PM - INFO - User logged an injection @ 1035.9 seconds. buffer 
20-54-07 PM - INFO - Injection valve set to: LOAD
20-55-33 PM - INFO - Channel1 Updated Zero Value: 552.241715425136
20-56-06 PM - INFO - Injection valve set to: INJECT
20-56-08 PM - INFO - User logged an injection @ 1192.46 seconds. buffer 
20-56-44 PM - INFO - Injection valve set to: LOAD
21-00-32 PM - INFO - Injection valve set to: INJECT
21-00-34 PM - INFO - User logged an injection @ 1459.12 seconds. buffer 
21-01-11 PM - INFO - Injection valve set to: LOAD
21-02-33 PM - INFO - Injection valve set to: INJECT
21-02-44 PM - INFO - User logged an injection @ 1579.96 seconds. a23 4oac 125µM
21-03-11 PM - INFO - Injection valve set to: LOAD
21-04-38 PM - INFO - Injection valve set to: INJECT
21-04-41 PM - INFO - User logged an injection @ 1704.51 seconds. buffer 
21-05-16 PM - INFO - Injection valve set to: LOAD
21-07-06 PM - INFO - Injection valve set to: INJECT
21-07-17 PM - INFO - User logged an injection @ 1852.3 seconds. a23 4oac 250µM
21-07-44 PM - INFO - Injection valve set to: LOAD
21-09-08 PM - INFO - Injection valve set to: INJECT
21-09-11 PM - INFO - User logged an injection @ 1975.19 seconds. buffer 
21-09-47 PM - INFO - Injection valve set to: LOAD
21-11-29 PM - INFO - Injection valve set to: INJECT
21-11-39 PM - INFO - User logged an injection @ 2115.98 seconds. a23 4oac 500µM
21-12-08 PM - INFO - Injection valve set to: LOAD
21-13-40 PM - INFO - Injection valve set to: INJECT
21-13-42 PM - INFO - User logged an injection @ 2246.65 seconds. buffer 
21-14-18 PM - INFO - Injection valve set to: LOAD
21-15-53 PM - INFO - Injection valve set to: INJECT
21-16-04 PM - INFO - User logged an injection @ 2380.03 seconds. a23 4oac 1mM
21-16-31 PM - INFO - Injection valve set to: LOAD
21-17-55 PM - INFO - Injection valve set to: INJECT
21-18-01 PM - INFO - User logged an injection @ 2501.64 seconds. buffer 
21-18-33 PM - INFO - Injection valve set to: LOAD
21-20-06 PM - INFO - Injection valve set to: INJECT
21-20-15 PM - INFO - User logged an injection @ 2632.26 seconds. a23 4oac 2.5mM
21-20-44 PM - INFO - Injection valve set to: LOAD
21-22-26 PM - INFO - Injection valve set to: INJECT
21-22-28 PM - INFO - User logged an injection @ 2773.27 seconds. buffer 
21-23-05 PM - INFO - Injection valve set to: LOAD
21-26-00 PM - INFO - Injection valve set to: INJECT
21-26-02 PM - INFO - User logged an injection @ 2986.64 seconds. buffer 
21-26-38 PM - INFO - Injection valve set to: LOAD
21-28-01 PM - INFO - Injection valve set to: INJECT
21-28-03 PM - INFO - User logged an injection @ 3107.85 seconds. buffer 
21-28-39 PM - INFO - Injection valve set to: LOAD
21-29-32 PM - INFO - Injection valve set to: INJECT
21-29-34 PM - INFO - User logged an injection @ 3198.58 seconds. buffer 
21-30-10 PM - INFO - Injection valve set to: LOAD
21-31-48 PM - INFO - Injection valve set to: INJECT
21-31-51 PM - INFO - User logged an injection @ 3334.51 seconds. buffer 
21-32-26 PM - INFO - Injection valve set to: LOAD
21-34-25 PM - INFO - Injection valve set to: INJECT
21-34-42 PM - INFO - User logged an injection @ 3491.88 seconds. a26gcbiotin 
21-35-04 PM - INFO - Injection valve set to: LOAD
21-37-06 PM - INFO - Injection valve set to: INJECT
21-37-12 PM - INFO - User logged an injection @ 3653.21 seconds. buffer 
21-37-45 PM - INFO - Injection valve set to: LOAD
21-39-09 PM - INFO - Injection valve set to: INJECT
21-39-22 PM - INFO - User logged an injection @ 3775.54 seconds. 1/2concbuffer 
21-39-22 PM - ERR - Error ExperimentData_SaveAbsorbanceGraph(): Could not find a part of the path 'C:\Users\OpenSPR\Documents\OpenSPR\TestResults\2020-01-06--20-36-21--TyT WT 4oac\ResponseData\InjectionAbsorbanceSpectra\1\2concbuffer_3775.54s_Absorbance.csv'.
21-39-47 PM - INFO - Injection valve set to: LOAD
21-42-11 PM - INFO - Injection valve set to: INJECT
21-42-13 PM - INFO - User logged an injection @ 3957.36 seconds. buffer 
21-42-49 PM - INFO - Injection valve set to: LOAD
21-44-13 PM - INFO - Injection valve set to: INJECT
21-44-15 PM - INFO - User logged an injection @ 4079.59 seconds. buffer 
21-44-51 PM - INFO - Injection valve set to: LOAD
21-47-14 PM - INFO - Injection valve set to: INJECT
21-47-33 PM - INFO - User logged an injection @ 4261.1 seconds. neu5gc 625µM
21-47-52 PM - INFO - Injection valve set to: LOAD
21-49-15 PM - INFO - Injection valve set to: INJECT
21-49-19 PM - INFO - User logged an injection @ 4381.54 seconds. buffer 
21-49-53 PM - INFO - Injection valve set to: LOAD
21-51-16 PM - INFO - Injection valve set to: INJECT
21-51-36 PM - INFO - User logged an injection @ 4502.9 seconds. neu5gc 1.25mM
21-51-54 PM - INFO - Injection valve set to: LOAD
21-53-21 PM - INFO - Injection valve set to: INJECT
21-53-24 PM - INFO - User logged an injection @ 4628.17 seconds. buffer 
21-54-00 PM - INFO - Injection valve set to: LOAD
21-55-25 PM - INFO - Injection valve set to: INJECT
21-55-35 PM - INFO - User logged an injection @ 4751.35 seconds. neu5gc 2.5mM
21-56-03 PM - INFO - Injection valve set to: LOAD
21-57-36 PM - INFO - Injection valve set to: INJECT
21-57-37 PM - INFO - User logged an injection @ 4882.41 seconds. buffer 
21-58-14 PM - INFO - Injection valve set to: LOAD
21-59-37 PM - INFO - Injection valve set to: INJECT
21-59-46 PM - INFO - User logged an injection @ 5003.95 seconds. neu5gc 5mM
22-00-15 PM - INFO - Injection valve set to: LOAD
22-01-40 PM - INFO - Injection valve set to: INJECT
22-01-42 PM - INFO - User logged an injection @ 5127.16 seconds. isoh 
22-02-19 PM - INFO - Injection valve set to: LOAD
22-02-57 PM - INFO - Injection valve set to: INJECT
22-03-00 PM - INFO - User logged an injection @ 5203.42 seconds. buffer 
22-03-35 PM - INFO - Injection valve set to: LOAD
22-03-39 PM - INFO - Injection valve set to: INJECT
22-03-44 PM - INFO - User logged an injection @ 5245.79 seconds. buffer 
22-04-18 PM - INFO - Injection valve set to: LOAD
22-04-27 PM - INFO - Injection valve set to: INJECT
22-04-36 PM - INFO - User logged an injection @ 5293.59 seconds. buffer 
22-05-08 PM - INFO - Injection valve set to: LOAD
22-06-03 PM - INFO - Injection valve set to: INJECT
22-06-18 PM - INFO - User logged an injection @ 5389.94 seconds. neu5gc 5mM
22-06-43 PM - INFO - Injection valve set to: LOAD
22-09-29 PM - INFO - Injection valve set to: INJECT
22-09-48 PM - INFO - User logged an injection @ 5595.48 seconds. neu5gc 10mM
22-10-07 PM - INFO - Injection valve set to: LOAD
22-11-33 PM - INFO - Flow Rate changed to: 5.
