# Supplementary material for: Editorial Note: The role of 9-O-acetylated glycan receptor moieties in the typhoid toxin binding and intoxication
Source: PLoS Pathog. 2026 Jul 13;22(7):e1014413. doi: 10.1371/journal.ppat.1014413 (PMC13362111; doi:10.1371/journal.ppat.1014413)
Supplement: S1 File — (ZIP) [file ppat.1014413.s001.zip › SPR Data/OpenSPR/2020-01-06--20-36-21--TyT WT 4oac/ResponseData/2020-01-06--20-36-21--TyT WT 4oacTest_Results-Final.csv]

TIME	CH1	CH1_HR	CH1_NR	CH1_LR	INJECTIONS
9.6	552.088080471471
9.72	552.08830976687
9.82	552.088614437273
9.92	552.088919107677
10.03	552.089223778081
10.13	552.089299153086	552.089067434816
10.23	552.089374528091	552.089227620063
10.34	552.089449903096	552.089377953733
10.44	552.089525278101	552.089504731278
10.54	552.089646206143	552.089612093884
10.64	552.089767134186	552.089695900366
10.75	552.089888062228	552.08977699576
10.85	552.089933615266	552.089848527793
10.95	552.089979168303	552.089886956833
11.06	552.09002472134	552.089892282881
11.16	552.090070274377	552.089856223566
11.26	552.090115827415	552.089778778889
11.37	552.089827069503	552.089629556944
11.47	552.089538311592	552.089445801909
11.58	552.089204000643	552.0892233726
11.69	552.088869689694	552.088970723052
11.79	552.088535378746	552.088687853266
11.89	552.088201067797	552.088374763241
11.99	552.087866756848	552.088092236787
12.09	552.087579887263	552.087844586755
12.19	552.087293017678	552.087631641478	552.088605851901
12.3	552.087006148093	552.087453400957	552.088597120583
12.4	552.087053589457	552.087349620656	552.088585160168
12.51	552.087101030821	552.087289908669	552.088560066435
12.61	552.087148472185	552.087274264997	552.088521839383
12.71	552.087195913549	552.087294063938	552.088470479013
12.81	552.087346354064	552.08735866905	552.088417789129
12.92	552.08749679458	552.087458716775	552.08836175014
13.02	552.087647235095	552.087563815208	552.088302362046
13.12	552.087750234247	552.087680306148	552.088238694624
13.23	552.087853233399	552.087812502446	552.0881707849
13.33	552.08795623255	552.087960404102	552.088101831981
13.44	552.088059231702	552.088105283999	552.088031835868
13.54	552.088279432008	552.088257796786	552.087966443726
13.64	552.088499632313	552.088407287812	552.087903357495
13.75	552.088719832619	552.08855806993	552.087842577174
13.85	552.088837033773	552.088676261445	552.087782083172
13.95	552.088954234927	552.088771225916	552.08772389508
14.06	552.089071436081	552.088842963344	552.087669628859
14.17	552.089188637235	552.088870164428	552.087619284509
14.27	552.089036138909	552.088828311034	552.087568467002
14.37	552.088883640583	552.088741921295	552.087519265456
14.47	552.088731142258	552.088620358771	552.08747167987
14.58	552.088461442778	552.088444293417	552.087423412184
14.68	552.088191743298	552.088224379882	552.087376760459
14.79	552.087922043818	552.087960618166	552.087333936402	552.08760042121
14.89	552.087652344339	552.087702044539	552.087294940013	552.08759915552
15	552.087287215506	552.087439983604	552.087257900127	552.087594741546
15.1	552.086922086674	552.087183110758	552.087223071949	552.087587377845
15.21	552.086556957841	552.086942080651	552.087190455478	552.087574725489
15.31	552.086461528489	552.086741411417	552.087165338939	552.087559454768
15.41	552.086366099136	552.086571417145	552.087142434107	552.087541098832
15.51	552.086270669784	552.086432097836	552.087117550897	552.08751965768
15.62	552.086175240431	552.08634080428	552.08709068931	552.087495131312
15.72	552.086079811079	552.086297536477	552.087061849345	552.087467519729
15.82	552.086147536182	552.086317126651	552.087032018402	552.0874379873
15.92	552.086215261286	552.086360224445	552.086997997374	552.08740666417
16.03	552.086378415742	552.086435505252	552.086961657426	552.087374495185
16.13	552.086541570198	552.086511393957	552.086921127393	552.087341281786
16.23	552.086704724655	552.086587890559	552.086879373701	552.087309362902
16.33	552.086867879111	552.086664995058	552.086836396349	552.087278738533
16.43	552.087031033567	552.086713043008	552.086792195337	552.087249408679
16.54	552.086942291082	552.086709134685	552.086746021595	552.087218879312
16.64	552.086853548596	552.086667494418	552.086702814279	552.087193300185
16.75	552.08676480611	552.086588122205	552.086662573388	552.087172671298
16.85	552.086512909169	552.086470752953	552.086622099815	552.087155828282
16.95	552.086261012227	552.086330218885	552.086590013205	552.087142640992
17.05	552.086009115285	552.08616652	552.08656631356	552.087133109427
17.16	552.085757218343	552.086025455744	552.086551000877	552.087127233588
17.26	552.085665559822	552.085921593244	552.086544250663	552.087126599993
17.37	552.085573901301	552.085840365372	552.086542920988	552.0871308365
17.47	552.085482242781	552.085796604352	552.086547011851	552.087139943108
17.57	552.085642481202	552.085803146708	552.086561462408	552.087156413846
17.68	552.085802719623	552.085837092718	552.086583204667	552.087174098961
17.78	552.085962958044	552.085898442382	552.086607606632	552.08719299845
17.89	552.086123196465	552.085958061442	552.086634668304	552.087213112316
17.99	552.086172739719	552.086005886701	552.08665679865	552.087233344566
18.09	552.086222282973	552.086051981355	552.086676168164	552.087250814577
18.2	552.086271826227	552.086073445684	552.086692776845	552.087265522351
18.3	552.086161131061	552.086080120633	552.086703482765	552.087275881367
18.4	552.086050435894	552.086086573333	552.086711427853	552.08728226377
18.51	552.085939740727	552.086092803784	552.086716869846	552.087284669559
18.61	552.08582904556	552.086118938378	552.086719808744	552.087283098734
18.71	552.085986839235	552.086189385194	552.08672363787	552.087280209601
18.82	552.08614463291	552.086279736154	552.086727724734	552.087272183447
18.92	552.086302426585	552.086404558387	552.086732069335	552.087258177209
19.03	552.086570915427	552.086574528543	552.086738842167	552.087239286879
19.13	552.086839404269	552.086779583426	552.086745872736	552.087218393077
19.24	552.087107893111	552.087019723034	552.086758784852	552.087195495806
19.34	552.087376381953	552.087246131216	552.086777578515	552.087170595065
19.44	552.087651618772	552.087459421423	552.086802386038	552.087143757664
19.54	552.087926855592	552.087658980202	552.08683281737	552.087117587085
19.65	552.088202092412	552.087834744358	552.086868872512	552.087093072215
19.75	552.088208840389	552.087962305814	552.086905286976	552.087067554747
19.85	552.088215588367	552.088044597028	552.08694732525	552.087044853396
19.96	552.088222336344	552.088081618	552.086995180566	552.087025811223
20.06	552.088229084322	552.088072141826	552.087048852924	552.087010428229
20.16	552.0882358323	552.088016168506	552.087108342325	552.086998704413
20.27	552.088006348486	552.087892222421	552.087163392964	552.086989245693
20.37	552.087776864673	552.087746187267	552.087218636835	552.086988289019
20.47	552.087540632881	552.087577449591	552.087273941626	552.086995767579
20.57	552.08730440109	552.087402650032	552.087329439651	552.087009077893
20.68	552.087068169299	552.08722178859	552.087381445738	552.087027231075
20.78	552.086831937507	552.087034865265	552.087429959889	552.087050227123
20.88	552.086595705716	552.086884831292	552.087474982103	552.087078066039
20.99	552.086535772984	552.086787713859	552.087519775991	552.087112493357
21.09	552.086475840252	552.086728099231	552.087560884709	552.087148909057
21.19	552.08641590752	552.086705987406	552.087598308258	552.087187313139
21.3	552.086592206579	552.086746028308	552.087636678632	552.087229099686
21.4	552.086768505639	552.086826746318	552.087666099349	552.087268031749
21.5	552.086944804698	552.086948141436	552.087684900815	552.087304109326
21.61	552.087121103757	552.087078159288	552.087693083028	552.087337332418
21.71	552.087332320157	552.087219974177	552.087695015812	552.087368046742
21.81	552.087543536556	552.0873704118	552.087690014515	552.087400976816
21.92	552.087754752955	552.08750799654	552.087678079134	552.087436122641
22.02	552.087789670295	552.087632164237	552.087655752828	552.087471738682
22.12	552.087824587636	552.087758942078	552.087626360126	552.087512424959
22.22	552.087859504976	552.087888330064	552.087591859412	552.087558181472
22.33	552.087894422316	552.088013979587	552.087552250686	552.087609008221
22.43	552.088099432964	552.088151353675	552.087516133599	552.087666589298
22.53	552.088304443613	552.088284989301	552.087481842582	552.087727654093
22.63	552.088509454262	552.088430913651	552.087449377636	552.087792447302
22.74	552.08867954757	552.088558803437	552.087418054107	552.087860623211
22.84	552.088849640879	552.088671832963	552.087388556648	552.087927457299
22.94	552.089019734187	552.088770002228	552.087373236868	552.087992949565
23.04	552.089189827496	552.088822385177	552.087372094767	552.088057100011
23.15	552.089061281972	552.088801832824	552.087379406994	552.088116951816
23.25	552.088932736449	552.088735494155	552.08739907083	552.088176557791
23.35	552.088804190925	552.088626543474	552.087431086274	552.088236276447
23.46	552.088505552093	552.088459517752	552.087472118164	552.088294423691
23.56	552.088206913261	552.088242139166	552.087525501661	552.088354270134
23.66	552.087908274429	552.087974407718	552.08758532603	552.088415571079
23.77	552.087609635597	552.087710621375	552.08765159127	552.088478326525
23.87	552.087310996765	552.087450780139	552.08772429738	552.088542536471
23.97	552.086927208579	552.087187143159	552.087789423158	552.088604699551
24.08	552.086543420393	552.086942914313	552.087848638199	552.088663440285
24.18	552.086458271039	552.086745242587	552.087907798166	552.088721715492
24.28	552.086373121685	552.086576058774	552.087961047395	552.08877547236
24.38	552.086287972331	552.086435362876	552.088012803134	552.088824352381
24.49	552.086202822976	552.086323154891	552.088063065381	552.088868355554
24.59	552.086117673623	552.086254916521	552.088111834138	552.088907481879
24.69	552.086132401844	552.086239727545	552.088166978524	552.088942653432
24.8	552.086147130066	552.0862413592	552.088226540158	552.088974833843
24.9	552.086161858288	552.086259811484	552.088290519037	552.089004023112
25	552.086261735863	552.086338616179	552.088360584758	552.089033722606
25.1	552.086361613439	552.086470032433	552.088431732563	552.089065307807
25.21	552.086461491015	552.086654060248	552.088504447049	552.089098778713
25.31	552.08656136859	552.086872540064	552.088578728216	552.089134135325
25.41	552.087054946397	552.08716126281	552.088657878432	552.089175275665
25.52	552.087548524203	552.087484437558	552.088734178082	552.089223456236
25.62	552.08804210201	552.087834323455	552.088807627168	552.089278677037
25.72	552.08843580224	552.088190463584	552.088876267305	552.089340015994
25.83	552.088829502471	552.088561937722	552.088947912541	552.089406509476
25.93	552.089223202702	552.08894874587	552.089023272865	552.089478157483
26.03	552.089616902932	552.089279306168	552.089102348277	552.089554960014
26.13	552.089885454619	552.089542241476	552.089186020046	552.089635677976
26.23	552.090154006305	552.089748928934	552.089276257469	552.08971856057
26.34	552.090422557991	552.089908448321	552.089373060544	552.089803607795
26.44	552.090297409447	552.090008662972	552.08946870966	552.089886921629
26.54	552.090172260902	552.090085363816	552.089570924428	552.089967245569
26.65	552.090047112358	552.090138550854	552.08967698086	552.090044579616
26.75	552.089921963813	552.090190978366	552.089786878956	552.090118923769
26.85	552.090057012173	552.090266300617	552.089899864953	552.090192854236
26.96	552.090192060533	552.090340863342	552.09001012696	552.090263449093
27.06	552.090327108893	552.090450457471	552.09011766498	552.090330241448
27.16	552.090587305798	552.090606460146	552.090224932903	552.090394470396
27.26	552.090847502702	552.090799740998	552.090329476837	552.090457886737
27.37	552.091107699607	552.091030300028	552.090433205149	552.09052049047
27.47	552.091367896511	552.091250828707	552.090536117839	552.090582281594
27.57	552.091628093416	552.091461327037	552.090638214905	552.090643260111
27.67	552.091913004827	552.091664041789	552.090742704937	552.090701986627
27.78	552.092197916238	552.09184534905	552.090849103334	552.090760819135
27.88	552.092222630744	552.091981594557	552.090952308198	552.090817181428
27.98	552.092247345251	552.092099724342	552.091057421429	552.090873995431
28.08	552.092272059757	552.092199738405	552.091162299398	552.090931728034
28.19	552.092296774264	552.092281636746	552.091266942105	552.090990379238
28.29	552.09232148877	552.092340925819	552.091371349552	552.091049949042
28.39	552.092382412734	552.092380897392	552.091474323361	552.091113752777
28.5	552.092443336698	552.09242191396	552.091575153542	552.09117822189
28.6	552.092504260662	552.092463975524	552.091673840096	552.091243356382
28.7	552.092540470119	552.092484465057	552.091769898424	552.091310595648
28.81	552.092576679576	552.092485629333	552.0918638027	552.091377581691
28.91	552.092612889034	552.092467468351	552.091955552924	552.091444314513
29.02	552.092649098491	552.092423398573	552.092045149096	552.091510794114
29.12	552.092461235164	552.092333049748	552.092130341259	552.09157480195
29.23	552.092273371837	552.092216792127	552.092215522998	552.091639439789
29.33	552.09208550851	552.092076872484	552.092300694313	552.091704707631
29.43	552.091861435726	552.09192792671	552.092385145213	552.091767290145
29.54	552.091637362941	552.091773246573	552.092464483789	552.091830755885
29.64	552.091413290157	552.091612832075	552.092537785412	552.091895104848
29.75	552.091189217373	552.091487423721	552.092605050082	552.091960337037
29.85	552.091162348847	552.09141494917	552.092670154973	552.092028404967
29.96	552.09113548032	552.091377480764	552.092729233336	552.092096367234
30.06	552.091108611793	552.09137831027	552.09278228517	552.092162324806
30.16	552.091305816051	552.091463660236	552.09283370406	552.092228496224
30.26	552.091503020308	552.091613160409	552.092879096421	552.092291779723
30.36	552.091700224566	552.091826810788	552.092923132008	552.092352175302
30.46	552.091897428824	552.092068756054	552.09296581082	552.09240968296
30.57	552.092379008311	552.092364848501	552.093017810744	552.092467118295
30.68	552.092860587799	552.092689235835	552.093074480421	552.092517767688
30.78	552.093342167286	552.093021547803	552.093135819852	552.092564389297
30.88	552.093626542517	552.093332431272	552.093197962287	552.092605030603
30.98	552.093910917747	552.093639813903	552.093264774477	552.092642633012
31.09	552.094195292977	552.093943695695	552.093329189289	552.092679095556
31.19	552.094479668207	552.094192372061	552.093391206725	552.092714418236
31.29	552.094638363241	552.09437441753	552.093448362466	552.092747356693
31.39	552.094797058274	552.094501257572	552.093498451077	552.09278039438
31.5	552.094955753308	552.094590819848	552.093541472556	552.092815890308
31.6	552.094830073112	552.094617252065	552.09357185092	552.09285102888
31.71	552.094704392916	552.094602119602	552.093595162153	552.092892523716
31.81	552.09457871272	552.09454542246	552.093615879374	552.092937616657
31.91	552.094453032523	552.094470011582	552.093634002584	552.092986307703
32.02	552.094327352327	552.094375886969	552.093649531782	552.093038596855
32.12	552.09415451608	552.094258761708	552.093668609471	552.093091441014
32.22	552.093981679834	552.094148775006	552.093692160281	552.093144018932
32.32	552.093934523784	552.094057352335	552.093722648527	552.093197574968
32.42	552.093887367733	552.093996965674	552.093757609892	552.093249625669
32.53	552.093840211683	552.093967615023	552.093793177627	552.093297812024
32.63	552.093793055633	552.093969300383	552.093825590902	552.093342134032
32.74	552.093745899583	552.09401059558	552.093854849715	552.093382591695
32.84	552.093961615499	552.094115398066	552.0938816353	552.093421787704
32.94	552.094177331416	552.094248384917	552.093900793304	552.093457451454
33.04	552.094393047332	552.094409556134	552.093912323728	552.093489582943
33.14	552.094655919299	552.094573724609	552.0939171512	552.093521225272
33.25	552.094918791265	552.094736603429	552.093908775107	552.093553199687
33.35	552.095181663232	552.094898192595	552.093892657682	552.093585506188
33.45	552.095444535198	552.095010697202	552.093868798925	552.093618144775
33.56	552.095383192944	552.095044643232	552.093834708445	552.093647905407
33.66	552.09532185069	552.095029504703	552.093800504215	552.093677639616
33.76	552.095260508436	552.094960994703	552.093766186232	552.093707701629
33.86	552.094936294215	552.094815584536	552.093726600147	552.093735488753
33.97	552.094612079994	552.094617171652	552.093689364627	552.093763271595
34.07	552.094287865773	552.094365756053	552.093659151441	552.093791050155
34.17	552.093963651553	552.094120285778	552.093635960587	552.093818824434
34.27	552.093643493644	552.093881129582	552.093625447588	552.093846634591
34.37	552.093323335734	552.093647918711	552.093622070672	552.093876659009
34.48	552.093003177825	552.093444550615	552.093625829841	552.093908277586
34.58	552.093007234137	552.093300499315	552.093643082236	552.093944700363
34.68	552.093011290449	552.093168854214	552.093667470715	552.093983075807
34.78	552.09301534676	552.093049615312	552.093697368886	552.094023049693
34.89	552.093019403072	552.092942045097	552.09373277675	552.094064622018
34.99	552.093023459384	552.09284614357	552.093771229988	552.094107792785
35.09	552.09283571335	552.092744474154	552.093804296004	552.094148710441
35.19	552.092647967315	552.092624999404	552.093835735628	552.094188375524
35.3	552.09245616497	552.092487350567	552.093865469324	552.094226747871
35.4	552.092264362624	552.092357221299	552.093893576628	552.094261649103
35.5	552.092072560278	552.0922346116	552.093916045447	552.09429369932
35.6	552.091880757932	552.092119521471	552.093932875781	552.094322898522
35.7	552.091688955587	552.092046824063	552.09394406763	552.094349246711
35.8	552.091775727158	552.092041844281	552.09395670962	552.094372686446
35.91	552.091862498729	552.092079625977	552.093965339516	552.094392039587
36.01	552.091949270301	552.092160169151	552.093969957319	552.094407306134
36.12	552.092227844218	552.09232257039	552.093974323859	552.094422337637
36.22	552.092506418135	552.092549393117	552.093981035448	552.094436133559
36.32	552.092784992052	552.092840637332	552.093990793595	552.094448693901
36.43	552.093063565969	552.093145653232	552.094003598299	552.094460018664
36.53	552.093580399991	552.093486100826	552.094028133421	552.094473711215
36.63	552.094097234012	552.093840320105	552.094059727193	552.094487412544
36.74	552.094614068034	552.094190874491	552.094098379617	552.094499694523
36.84	552.094852328138	552.094500611626	552.094138628458	552.094510614591
36.95	552.095090588243	552.09479485641	552.094185856413	552.094521350889
37.05	552.095328848347	552.095073608842	552.09423883544	552.094531903416
37.16	552.095567108451	552.095293548905	552.094297565536	552.094542272174
37.26	552.09567526651	552.09544284914	552.094353138542	552.094551169022
37.36	552.095783424568	552.095533337005	552.094407403966	552.094560348992
37.46	552.095891582626	552.095590337401	552.09446036181	552.09457014459
37.56	552.09576148058	552.095597486249	552.094507340307	552.094576952445
37.67	552.095631378534	552.095576443558	552.094553011224	552.094583131569
37.77	552.095501276488	552.095527209327	552.094599356015	552.09459011009
37.87	552.095371174442	552.095473438475	552.094646374679	552.094597888008
37.97	552.095299327615	552.09542042693	552.094695289012	552.094607042109
38.08	552.095227480788	552.095362878763	552.094746184798	552.094614392914
38.18	552.095155633962	552.095322453985	552.094799062039	552.094622885561
38.28	552.095213889181	552.095310980052	552.094856471755	552.094633808189
38.39	552.0952721444	552.095319881959	552.094915862924	552.094645405769
38.49	552.095330399619	552.095349159706	552.094974902366	552.094657345793
38.59	552.095388654839	552.095388221435	552.09503359008	552.094669628262
38.69	552.095446910058	552.095437067145	552.095091926066	552.094682253176
38.79	552.095540942248	552.095498949288	552.095148630379	552.094698784804
38.9	552.095634974438	552.095558787954	552.09520300151	552.094717944076
39	552.095670751409	552.095611287215	552.0952538972	552.094739154207
39.1	552.095706528379	552.095656049335	552.095302459708	552.094765594675
39.21	552.09574230535	552.095693074316	552.095344017267	552.094794320341
39.31	552.095778082321	552.095722362156	552.095375741623	552.094825331205
39.41	552.095813859291	552.095737407954	552.095397632775	552.094858627268
39.51	552.095787005973	552.095732518045	552.095410795862	552.094893548266
39.61	552.095760152655	552.095718682021	552.095416458928	552.094929393707
39.72	552.095733299337	552.095695899884	552.095414621972	552.094966163592
39.82	552.095670669048	552.095652669345	552.095404583486	552.09500029365
39.92	552.095608038759	552.095592242856	552.095389596	552.095033062952
40.02	552.09554540847	552.095514620418	552.095370318004	552.095064471499
40.13	552.095482778181	552.095431189355	552.0953467495	552.095094519291
40.23	552.095329399708	552.095333699834	552.095321782877	552.09512230783
40.33	552.095176021234	552.095230401688	552.095300025767	552.095155021843
40.43	552.09502264276	552.095124547369	552.095281478169	552.095192661331
40.53	552.094931894575	552.095036337962	552.095267368128	552.095235886556
40.64	552.09484114639	552.094960079804	552.09525532534	552.095285398011
40.74	552.094750398205	552.094895772895	552.095251182333	552.095341195696
40.84	552.09465965002	552.094859916905	552.095254939106	552.095403279611
40.95	552.094728483468	552.094867019254	552.095267173692	552.095473229771
41.05	552.094797316916	552.094902572522	552.095284098545	552.09554327002
41.15	552.094866150364	552.094960883047	552.095305713667	552.095613400358
41.25	552.095025731997	552.095050200662	552.095333798434	552.09568451928
41.36	552.09518531363	552.095149162718	552.095366573469	552.095749442061
41.46	552.095344895263	552.095257769215	552.095401505711	552.095808168701
41.57	552.095504476896	552.09534700531	552.09543859516	552.095860699199
41.67	552.095664058529	552.095416871003	552.095478984075	552.095907033556
41.77	552.09567939919	552.095454253478	552.095514011674	552.095943384632
41.88	552.09569473985	552.095464015716	552.095546506212	552.095973499163
41.98	552.095550498877	552.095431650297	552.095573338636	552.095995797134
42.09	552.095406257904	552.095374717647	552.095597637999	552.096018054701
42.19	552.095262016932	552.095293217768	552.095618017052	552.096040271866
42.3	552.095117775959	552.095187150659	552.095634475794	552.096062448627
42.4	552.094973534986	552.095082741952	552.095647014225	552.096084584985
42.51	552.094862877092	552.094983044654	552.095658823898	552.096108301585
42.61	552.094752219198	552.094899513178	552.095669246323	552.096133854489
42.71	552.094641561304	552.094832147525	552.095678281498	552.096161243696
42.82	552.094675144383	552.09482110223	552.095688757678	552.096194256346
42.92	552.094708727462	552.094853264477	552.095708314356	552.096229145703
43.02	552.09474231054	552.094928634265	552.09573695153	552.096265911766
43.12	552.094775893619	552.095041105581	552.095774669201	552.096304554535
43.23	552.095106935606	552.095217720143	552.095828687145	552.096347442365
43.33	552.095437977592	552.095431436232	552.095893172836	552.096388061755
43.43	552.095769019579	552.095669141034	552.095968126273	552.096426412706
43.54	552.096066478486	552.095919289797	552.096052888964	552.096460874573
43.64	552.096363937394	552.09618493553	552.096138181794	552.096491191294
43.75	552.096661396302	552.096466078233	552.096224004761	552.096517362868
43.85	552.09695885521	552.096708634468	552.096310357867	552.096539389297
43.95	552.097162904954	552.096904112492	552.096384941813	552.096556345736
44.06	552.097366954698	552.097061004048	552.096449588151	552.096571294172
44.16	552.097571004442	552.097182362143	552.09650429688	552.096584234603
44.27	552.097477595278	552.097229019603	552.096543235475	552.096592798678
44.37	552.097384186114	552.097228018148	552.096572236461	552.096603499894
44.47	552.09729077695	552.097179357777	552.096598719847	552.096616338253
44.58	552.097197367786	552.097100021976	552.096622685631	552.096631313754
44.68	552.096970578623	552.096977885288	552.096651456129	552.096647105803
44.78	552.09674378946	552.096825073169	552.096687646634	552.096664983846
44.89	552.096517000297	552.096668627338	552.096731257146	552.096684947882
44.99	552.096383620297	552.096557321979	552.096784119218	552.096707922755
45.09	552.096250240298	552.096482665351	552.096844401297	552.09673084648
45.2	552.096116860299	552.096444657452	552.096912610485	552.096753719056
45.3	552.095983480299	552.096467549192	552.096988746784	552.096776540484
45.41	552.096293207166	552.096591623014	552.097081498563	552.09680369796
45.51	552.096602934033	552.096776596475	552.097174757444	552.096831870279
45.61	552.0969126609	552.097013977833	552.097268523428	552.09686105744
45.72	552.097355767767	552.097284325599	552.09736541181	552.096892580037
45.82	552.097798874633	552.097575514319	552.097462807293	552.096925168625
45.93	552.098241981499	552.097887543994	552.097547810597	552.096958823205
46.03	552.098685088366	552.098139849737	552.09762042172	552.096993543775
46.13	552.098780958861	552.098300864607	552.097673832107	552.097025892352
46.24	552.098876829356	552.098402155547	552.097714343211	552.097057726904
46.34	552.098972699851	552.098431597101	552.097741955031	552.097089644168
46.44	552.09862546348	552.098348906827	552.097747979199	552.097117256948
46.54	552.098278227109	552.098215656204	552.097741104084	552.097143886449
46.65	552.097930990738	552.098031845232	552.097728095126	552.097169532671
46.75	552.097583754367	552.097860607796	552.097708952326	552.097196532911
46.86	552.097236517995	552.097701943895	552.097683675685	552.097224887168
46.96	552.097123461017	552.097577142567	552.097669756237	552.097256914051
47.06	552.097010404039	552.097505197217	552.09766260223	552.09729172308
47.17	552.097244583432	552.097517674789	552.09766902222	552.097332752238
47.27	552.097478762825	552.097588412459	552.097682207652	552.097378143559
47.38	552.097712942218	552.097717410228	552.09770344448	552.097427300304
47.48	552.097947121611	552.097904668096	552.097732732703	552.097478800655
47.58	552.098181301004	552.098107607991	552.097770072323	552.097532644612
47.69	552.098474925719	552.098331634033	552.097809863493	552.097589420741
47.79	552.098768550433	552.09853977516	552.097850940618	552.097645870675
47.89	552.099062175147	552.098732031371	552.097893303699	552.097701994412
48	552.099121620469	552.098854349583	552.097932360981	552.097755473345
48.1	552.09918106579	552.098928018831	552.097964347553	552.097804619464
48.21	552.099240511111	552.098953039115	552.097989263414	552.097849432771
48.31	552.099299956433	552.098918602195	552.098007108564	552.097889913264
48.42	552.098998997225	552.098791944023	552.098009530293	552.097922492582
48.52	552.098698038017	552.098605828648	552.098003595355	552.097949215767
48.62	552.098397078809	552.098381545103	552.097989303752	552.097970082821
48.72	552.09803667428	552.098136564573	552.097965489888	552.097984505175
48.83	552.09767626975	552.097876291178	552.097940127914	552.097993403903
48.93	552.097315865221	552.097600724916	552.097914399604	552.097996367765
49.03	552.096955460692	552.097375393885	552.097888304959	552.09799339676
49.14	552.09684668449	552.097223173387	552.097875134533	552.097989560747
49.24	552.096737908288	552.09712118812	552.097869954438	552.097983293199
49.34	552.096629132086	552.097074842203	552.097877393437	552.097974594116
49.45	552.096880760414	552.097110736386	552.097904518284	552.097967031861
49.55	552.097132388741	552.097196106622	552.097944262225	552.097961440683
49.66	552.097384017068	552.097330952909	552.097992033507	552.097957820583
49.76	552.097635645396	552.097469524644	552.09804783213	552.09795617156
49.87	552.09781947744	552.097605658528	552.098103520198	552.097955822364
49.97	552.098003309484	552.097745517858	552.098159245276	552.09795917608
50.07	552.098187141529	552.097856338588	552.098212191606	552.097966232707
50.18	552.098119345245	552.097916783314	552.098257425298	552.097974500876
50.28	552.098051548962	552.097949727338	552.09829988024	552.097985328363
50.38	552.097983752679	552.097955170662	552.098333762077	552.097998715166
50.48	552.097915956396	552.097945439881	552.098359070806	552.098014661286
50.59	552.097865077009	552.097922072895	552.098376138134	552.098031876743
50.69	552.097814197622	552.097883531805	552.098384117688	552.098045806846
50.79	552.097763318235	552.097852691913	552.098383009471	552.098056451595
50.89	552.097780235131	552.097835716517	552.09837414282	552.09806448224
51	552.097797152027	552.097831921455	552.098356188396	552.09806710238
51.1	552.097814068923	552.097841306726	552.098339028715	552.098064312017
51.21	552.097830985819	552.097860796531	552.098322663776	552.09805611115
51.31	552.097847902715	552.097890390871	552.098307093579	552.09804271853	imd
51.68	552.097925090099	552.097957029508	552.098294665494	552.09802816888
51.78	552.098002277483	552.098049070009	552.098283383328	552.09801186546
51.88	552.098062547971	552.098164974475	552.098272915379	552.097993640777
51.98	552.098122818459	552.098306280805	552.098268699769	552.097985305558
52.08	552.098419155861	552.098494449628	552.098270431372	552.0979891971
52.19	552.098715493262	552.098708020315	552.098273481425	552.098002978106
52.29	552.099011830664	552.098936034595	552.098277849927	552.098027453132
52.46	552.099308168066	552.099165437586	552.098279356495	552.098062622178
52.58	552.099604505467	552.099397767186	552.098278001129	552.098106166636
52.68	552.099900842869	552.099633023397	552.098273783827	552.098158086507
52.78	552.100136909782	552.099822805824	552.098265522817	552.098250365379
52.88	552.100229372978	552.099959538721	552.098253727869	552.098382178171
53.01	552.100321836174	552.100056276971	552.098241214741	552.098554946703
53.11	552.10041429937	552.10008934536	552.098227983434	552.098761414938
53.22	552.100270695652	552.100037283259	552.09821390586	552.09899924558
53.32	552.100127091934	552.099921551298	552.098203610783	552.099270187357
53.46	552.099983488216	552.09974762861	552.098197098201	552.09957424027
53.56	552.099579457147	552.09951794975	552.098186375325	552.099929342982
53.66	552.099175426078	552.099256189931	552.098176216872	552.100340392589
53.77	552.098771395008	552.098962349154	552.098166622839	552.100807389091
53.87	552.098367363939	552.098657888046	552.098157593229	552.101294314177
53.97	552.098106936588	552.098352085559	552.098149021123	552.101802589667
54.08	552.097846509236	552.09803188681	552.098138090764	552.102334362102
54.18	552.097586081885	552.097744642226	552.098124802151	552.102889631483
54.28	552.097325654533	552.097490351808	552.098109588498	552.103444996167
54.45	552.097023691931	552.097265239623	552.098091635388	552.104000633481
54.56	552.096721729329	552.097073081604	552.098070575464	552.104556954665
54.66	552.096680194078	552.096937880344	552.098051515144	552.105096021055
54.76	552.096638658827	552.096835960631	552.09804404951	552.105615254164
54.86	552.096597123577	552.096767322464	552.098048178564	552.106112162621
54.96	552.096555588326	552.096731965843	552.098059273541	552.106586746427
55.07	552.096661257984	552.096750824898	552.098081814148	552.106955960043
55.17	552.096766927642	552.096810517362	552.098112914015	552.107214777631
55.27	552.0968725973	552.096887368022	552.098152573142	552.107363199193
55.37	552.096978266958	552.096979368343	552.09820079153	552.107424626371
55.54	552.097125471867	552.097090294256	552.098329713974	552.107399470406
55.64	552.097272676776	552.09721636983	552.098539707832	552.107287991308
55.74	552.097419881684	552.097330830535	552.098833588865	552.106928070883
55.84	552.097544992699	552.097431667836	552.099196554061	552.106319490378
55.95	552.097670103713	552.097520890268	552.099629036633	552.105464959916
56.05	552.097795214727	552.097598497832	552.100135665345	552.104364479496
56.15	552.097773120833	552.097639945046	552.100713553826	552.103101094657
56.25	552.097751026938	552.097658614172	552.101406220453	552.101676262874
56.36	552.097728933044	552.097654505212	552.102218771645	552.100089816653
56.46	552.097706839149	552.097631635236	552.103151207402	552.098116415548
56.57	552.097603485105	552.09758261696	552.104130604007	552.095755255003
56.67	552.097500131061	552.097514837669	552.105158554796	552.093006468323
56.77	552.097396777016	552.097441679627	552.10623224401	552.090032173702
56.88	552.097315516866	552.097431774975	552.107352104863	552.086832589893
56.98	552.097234256716	552.097483115178	552.10847135971	552.083407498144
57.08	552.097152996566	552.097595700235	552.10959000855	552.079756898454
57.19	552.097071736416	552.09778430472	552.110708865802	552.07561657139
57.29	552.097723335921	552.098115552236	552.111801669255	552.070993772989
57.45	552.098374935425	552.09852281918	552.112848942693	552.065881414708
57.55	552.09902653493	552.099004097015	552.113850686117	552.060504836993
57.65	552.099759394584	552.09989748661	552.114808492862	552.054862507104
57.76	552.100492254239	552.10119560068	552.115553420488	552.048953620485
57.86	552.101225113893	552.102898439222	552.116082582623	552.042778177137
57.96	552.101957973548	552.104872755029	552.116395979266	552.036068450183
58.06	552.106328682609	552.107449261682	552.11661128523	552.028860457935
58.17	552.110699391671	552.110297245599	552.116657170135	552.021118182083
58.27	552.115070100732	552.113409319493	552.116532819563	552.013105842059
58.37	552.118707950139	552.116907244517	552.115902806117	552.004817603647
58.48	552.122345799546	552.120857644276	552.114781499593	551.996260722882
58.58	552.125983648953	552.125260518769	552.113169333206	551.987177666893
58.68	552.12962149836	552.129454440832	552.111066306955	551.977570772974
58.78	552.135331580096	552.133627795222	552.108680401952	551.967460558278
58.89	552.141041661831	552.137592197181	552.105973872563	551.956826505653
58.99	552.146751743566	552.141414270315	552.102946718786	551.945938920463
59.09	552.148823975895	552.144548431406	552.09908134779	551.934761784396
59.19	552.150896208223	552.147325394037	552.094449089954	551.923331115764
59.29	552.152968440551	552.149745158207	552.089051538615	551.911419799649
59.45	552.155040672879	552.151430954402	552.083209751373	551.899026414231
59.58	552.154749339221	552.152167912988	552.076877383798	551.886127557868
59.69	552.154458005562	552.152170903598	552.070100347107	551.873004165075
59.79	552.154166671903	552.151770639816	552.0628786413	551.859656235853
59.89	552.151803105916	552.150002845577	552.054649558051	551.846063664289
60	552.149439539928	552.147055905636	552.045453729365	551.832246967536
60.1	552.147075973941	552.142929819995	552.035276785447	551.818203567106
60.2	552.144712407954	552.138054327923	552.024564988747	551.80373979198
60.31	552.133814037573	552.131653538112	552.013150990161	551.788771139145
60.45	552.122915667193	552.124503341872	552.001200545458	551.773609226533
60.56	552.112017296812	552.115303584172	551.988713654638	551.758252596669
60.66	552.103482492419	552.104269134649	551.975206457929	551.742724651198
60.76	552.094947688026	552.091185123668	551.960632610899	551.727001988475
60.86	552.086412883632	552.076051551228	551.944920783167	551.710929601605
60.97	552.061504141601	552.058931660161	551.928271993454	551.694344961156
61.08	552.03659539957	552.041313990253	551.911007299359	551.67741018532
61.18	552.01168665754	552.023198541503	551.89314107068	551.660125274099
61.28	551.986777915509	552.002301409271	551.874163291336	551.64268411726
61.38	551.970403977871	551.979398484864	551.854241310431	551.625171217817
61.55	551.954030040234	551.953713876974	551.833207778861	551.607502072758
61.66	551.937656102596	551.928224665172	551.811022064618	551.589555366431
61.76	551.898522779892	551.900861814452	551.787768109454	551.57110575839
61.86	551.859389457187	551.873694359819	551.763892175822	551.552378589083
61.97	551.820256134483	551.846722301274	551.739465594101	551.533528865403
62.07	551.797496749416	551.818237751627	551.714359645291	551.5147195101
62.17	551.774737364349	551.786752171095	551.68825327179	551.495788404981
62.28	551.751977979282	551.752265559677	551.661146473599	551.476735550045
62.38	551.729218594215	551.718915987385	551.63359561123	551.457464933469
62.55	551.679833316831	551.684282918554	551.605078608363	551.437712932557
62.65	551.630448039448	551.65078688885	551.576117541319	551.417743170005
62.75	551.581062762064	551.616939358486	551.546753042103	551.397678418937
62.85	551.554436869748	551.58235114298	551.517431373168	551.377736763763
62.95	551.527810977431	551.544953207325	551.487322727498	551.357692864038
63.06	551.501185085115	551.504745551523	551.456427105093	551.33754671976
63.16	551.474559192798	551.466569246902	551.425361631662	551.317227735318
63.26	551.420892886099	551.427966073973	551.393596103	551.296468183838
63.37	551.3672265794	551.391394252227	551.361660723312	551.275535792195
63.53	551.3135602727	551.352420126641	551.329509148166	551.25452635346
63.63	551.286519858317	551.313464232881	551.297356479443	551.233667472018
63.73	551.259479443935	551.272106035282	551.264680640826	551.212695525174
63.84	551.232439029552	551.228345533843	551.231802689912	551.191610512927
63.94	551.179387795003	551.184734547528	551.198212610622	551.170106126186
64.05	551.126336560454	551.143637696353	551.164803963601	551.148439897824
64.15	551.073285325905	551.105054980318	551.131576748848	551.126611827841
64.25	551.020234091356	551.064480535872	551.098363617258	551.104691707293
64.36	550.994223271189	551.024372582507	551.065451634102	551.082926745903
64.46	550.968212451023	550.982272900731	551.032310595177	551.061049216796
64.57	550.942201630857	550.942910730576	550.999386762934	551.039059119972
64.67	550.893252203967	550.904200744157	550.96653733521	551.016728164748
64.77	550.844302777077	550.868228269359	550.934212088608	550.994283466045
64.87	550.795353350186	550.834993306181	550.902089965525	550.971725023861
64.97	550.772414743462	550.804402255149	550.870680982044	550.949366403323
65.07	550.749476136738	550.772312244181	550.839285414235	550.926973473203
65.18	550.726537530014	550.738723273277	550.807903262099	550.9045462335
65.28	550.70359892329	550.707805998204	550.777056601954	550.882084684215
65.38	550.680660316565	550.679560418962	550.746988572734	550.859574745993
65.54	550.638160937098	550.652208283484	550.717315629875	550.836822747819
65.64	550.595661557631	550.625163223824	550.687975055487	550.814022360709
65.75	550.576100784888	550.599087322741	550.659416626173	550.791437893656
65.85	550.556540012145	550.571895252354	550.631052351673	550.768926734755
65.95	550.536979239401	550.543587012661	550.602882231985	550.746488884007
66.06	550.517418466658	550.514162603664	550.575436471314	550.724124341412
66.16	550.482201997577	550.485755284374	550.548597803069	550.701636064606
66.26	550.446985528496	550.459788299915	550.522673201689	550.679179060485
66.37	550.411769059415	550.434176322401	550.497140590853	550.656753329048
66.48	550.376552590334	550.407792071331	550.471999970562	550.634555584995
66.59	550.360896893996	550.38241379877	550.447523919541	550.612779499343
66.69	550.345241197658	550.356263252652	550.42383890931	550.591231401074
66.8	550.32958550132	550.33218692322	550.400944939868	550.569911290189
66.9	550.301529719446	550.30905752997	550.378737085942	550.548593251592
67	550.273473937572	550.288002353407	550.357458486464	550.527400058406
67.1	550.245418155698	550.269021393529	550.336578937231	550.506331710631
67.21	550.233018070162	550.250880088823	550.31640541268	550.485787189434
67.31	550.220617984626	550.232155194167	550.296557279521	550.465611487919
67.46	550.208217899089	550.212846709561	550.277484314355	550.445804606086
67.57	550.195817813553	550.195209196012	550.259186517183	550.426204425741
67.67	550.173742627766	550.178363098951	550.241585145993	550.406703725098
67.77	550.151667441979	550.163187972947	550.224359892553	550.387398297227
67.88	550.129592256192	550.148260572878	550.207510756862	550.36828814213
67.98	550.119917155941	550.134067370464	550.191280877853	550.349778294585
68.08	550.11024205569	550.119481085203	550.175358601946	550.331745981467
68.19	550.100566955439	550.104501717094	550.159743929142	550.314191202777
68.29	550.090891855187	550.090888375273	550.144820404004	550.296888618068
68.45	550.074167858327	550.07800025096	550.130523471726	550.279756762342
68.56	550.057443861466	550.066478152934	550.116541569365	550.262865426655
68.66	550.040719864605	550.055194800695	550.102874696922	550.246214611007
68.77	550.033670967995	550.044515270837	550.089712562243	550.23017926406
68.87	550.026622071386	550.033560008792	550.076828555201	550.214663592741
68.97	550.019573174776	550.02232901456	550.064529650234	550.199667597051
69.08	550.012524278166	550.012103905707	550.052815847342	550.184927654293
69.18	549.99981612386	550.00237020426	550.041644695334	550.170378420658
69.28	549.987107969554	549.993642388192	550.031127160048	550.1560759284
69.38	549.974399815249	549.985040902934	550.02087969692	550.142277710391
69.49	549.968740557552	549.97686504804	550.011040519608	550.129065231631
69.59	549.963081299856	549.968474014729	550.001434502008	550.116368701062
69.69	549.95742204216	549.959867802999	549.99230478305	550.104188118686
69.79	549.951762784464	549.952075368796	549.983651362736	550.092255757627
69.9	549.942346925254	549.94475520289	549.975437484493	550.080527935381
70	549.932931066044	549.938248814511	549.967429832734	550.069041846022
70.11	549.923515206834	549.931915394877	549.959628407461	550.058024604469
70.21	549.91975860532	549.925951763142	549.952144174511	550.047541554532
70.31	549.916002003806	549.919843441335	549.944843534709	550.037536663955
70.46	549.912245402292	549.913590429456	549.937916195903	550.027752399867
70.57	549.908488800779	549.907875745962	549.931362158093	550.018188762268
70.67	549.901237952288	549.902381732036	549.925149819079	550.008805143012
70.77	549.893987103798	549.897426046496	549.919104554577	549.999636138604
70.87	549.886736255308	549.892494211368	549.913226364584	549.990681749045
70.97	549.883242008331	549.887756643491	549.907588907957	549.982179327857
71.08	549.879747761355	549.882871833637	549.902095406856	549.974091680963
71.18	549.876253514379	549.877839781806	549.89688407494	549.966191693448
71.28	549.872759267402	549.873295805629	549.89195491221	549.95847936531
71.38	549.867383004138	549.869068812718	549.887293649722	549.950926838716
71.54	549.862006740875	549.865329895462	549.88274748191	549.943552747491
71.65	549.856630477611	549.861737544631	549.878316408772	549.936512098531
71.75	549.854748461324	549.858438279518	549.874068944956	549.929845499978
71.85	549.852866445037	549.855114441305	549.869918135282	549.923518355329
71.95	549.85098442875	549.851766029993	549.865974945588	549.917530664583
72.06	549.849102412463	549.848735230361	549.862239375874	549.911688756723
72.16	549.845337861394	549.845850902884	549.858697632678	549.905970904838
72.26	549.841573310325	549.843284187087	549.855248414787	549.900395747885
72.37	549.837808759257	549.840717424154	549.851891722202	549.895086058989
72.47	549.835926224475	549.838216770093	549.848664457201	549.890069695983
72.58	549.834043689694	549.835611132515	549.845516867871	549.885328025041
72.68	549.832161154912	549.832900511419	549.842522613063	549.880706039271
72.78	549.830278620131	549.830427185857	549.839681692778	549.876203738671
72.88	549.827241785151	549.828086219447	549.836989914211	549.871800603122
72.98	549.824204950171	549.82598254857	549.834358944862	549.86750806134
73.08	549.82116811519	549.823945080838	549.831788784731	549.863421906397
73.18	549.820013814992	549.822037767756	549.829316346264	549.859563865203
73.29	549.818859514793	549.820089469801	549.826892811611	549.8559152988
73.45	549.817705214594	549.818100186972	549.824586695418	549.852353434066
73.55	549.816550914396	549.816279792033	549.822397997685	549.848876013793
73.65	549.814217546	549.814521096965	549.820316449063	549.84547136404
73.75	549.811884177605	549.812931289786	549.818291509684	549.84215115875
73.86	549.80955080921	549.811339230971	549.816323179547	549.838985188977
73.96	549.808371741013	549.80976435989	549.81443409199	549.835993974841
74.06	549.807192672817	549.808101740161	549.812583346522	549.833166087627
74.16	549.80601360462	549.806351371784	549.810807845422	549.830405734263
74.26	549.804834536424	549.804727630794	549.809107588691	549.827712914749
74.37	549.802715001097	549.803145020181	549.807476041202	549.825074316995
74.47	549.80059546577	549.801689036955	549.805863128838	549.822499252558
74.58	549.798475930443	549.800254744735	549.804268851601	549.820046010896
74.68	549.797535463313	549.798889755956	549.802716328475	549.817726265952
74.78	549.796594996183	549.797486882601	549.801176325117	549.815528343784
74.88	549.795654529052	549.79604612467	549.799685753972	549.813382453336
74.98	549.794714061922	549.794738476186	549.798244615042	549.811288594609
75.08	549.793118263384	549.793504361566	549.796858325845	549.809234247049
75.18	549.791522464846	549.792403356394	549.795502833735	549.807225899086
75.29	549.789926666309	549.791328272651	549.794178138713	549.805300744795
75.45	549.789271334901	549.790309409567	549.79290268131	549.803472096266
75.55	549.788616003494	549.789261270128	549.79164001645	549.801730641943
75.65	549.787960672086	549.788183854336	549.79041277747	549.800020349571
75.76	549.787305340679	549.787196313355	549.789220964369	549.798341219152
75.86	549.786042833658	549.786243449403	549.788058787101	549.796681723782
75.96	549.784780326637	549.785380460261	549.786901238626	549.795047875104
76.06	549.783517819616	549.784521848919	549.785748318942	549.79347426962
76.17	549.782910644002	549.783642497792	549.784608407533	549.791973427885
76.27	549.782303468388	549.782682831297	549.783468654765	549.790538861468
76.37	549.781696292775	549.781642849434	549.78235217962	549.789133376294
76.47	549.781089117161	549.78063294777	549.781258982099	549.787756972364
76.57	549.779550316709	549.779568433137	549.780188799594	549.786395502524
76.68	549.778011516256	549.778533998702	549.779137265922	549.785058190782
76.78	549.776472715803	549.777470068883	549.778104381082	549.783763670962
76.88	549.775541090964	549.776403488436	549.777102050479	549.782523469966
76.98	549.774609466125	549.775279059577	549.776110446081	549.781331576153
77.09	549.773677841286	549.774096782305	549.775148008421	549.780153393019
77.19	549.772746216447	549.773026042957	549.774219207651	549.778988920564
77.29	549.771502708304	549.772038488504	549.773317928412	549.777829380503
77.45	549.770259200162	549.771162471973	549.772427167078	549.776677860791
77.56	549.769015692019	549.770342795582	549.771546923649	549.775553000385
77.66	549.768703808715	549.769580676877	549.770695465279	549.77446894644
77.76	549.768391925411	549.768791422691	549.769842578846	549.773416474946
77.86	549.768080042108	549.767975033024	549.769001113985	549.77237695208
77.97	549.767768158804	549.767188213932	549.768171070696	549.771350377841
78.07	549.766538043674	549.766347489793	549.76734236706	549.770322376317
78.17	549.765307928545	549.765536336228	549.766514567091	549.769302038913
78.28	549.764077813416	549.764649334822	549.765687670789	549.768300794342
78.38	549.76315958159	549.7637148386	549.764867793512	549.767327420889
78.55	549.762241349764	549.762704494536	549.764037897522	549.7663788306
78.65	549.761323117939	549.76161830263	549.763209888224	549.765436384518
78.76	549.76017690837	549.760602488873	549.762379295465	549.764497825437
78.86	549.7590306988	549.759677778515	549.761562535365	549.763561784081
78.96	549.757884489231	549.758844171556	549.760746758291	549.76262826045
79.06	549.756738279662	549.758073314968	549.759931964241	549.761708928487
79.17	549.756510301919	549.757411952193	549.759136157761	549.760818164105
79.27	549.756282324175	549.756776607612	549.758331584547	549.759946875898
79.37	549.756054346432	549.756208731722	549.757536511751	549.759083635153
79.47	549.755826368688	549.755708324525	549.756750939375	549.758228441869
79.58	549.755194336988	549.755238653841	549.755977867171	549.757370600827
79.68	549.754562305287	549.75483645185	549.755213312361	549.756514112561
79.78	549.754158251329	549.754438968179	549.754461745097	549.755670545833
79.88	549.753754197372	549.753970091725	549.753718695228	549.754841269919
79.99	549.753350143415	549.753429822487	549.752972893667	549.754026284818
80.09	549.752946089457	549.752818160466	549.752230455773	549.753213916588
80.19	549.7525420355	549.752208570018	549.751491381546	549.752404165228
80.3	549.751528737137	549.751545665286	549.750753474776	549.751587158975
80.45	549.750515438775	549.750864106878	549.750010414279	549.75076892995
80.55	549.749502140413	549.750163894792	549.749262200054	549.749955966583
80.65	549.748892896008	549.749431121083	549.748516754728	549.749158964094
80.76	549.748283651603	549.748629053574	549.747755690276	549.748373921949
80.86	549.747674407198	549.747757692264	549.746997011242	549.747591528591
80.96	549.747065162793	549.746927808864	549.746240717628	549.746811784021
81.06	549.745898877027	549.746088763248	549.745487156139	549.74602207995
81.16	549.744732591261	549.745291195542	549.744741133796	549.74522793164
81.26	549.743566305495	549.744498373568	549.7440026506	549.74443535073
81.36	549.743009264134	549.74372047975	549.743283652519	549.743654208986
81.47	549.742452222773	549.742902128234	549.742569481882	549.742878474284
81.57	549.741895181412	549.74204331902	549.741860138688	549.742101658195
81.67	549.741338140051	549.741245332356	549.741155622937	549.741323760719
81.77	549.740283860969	549.740462964813	549.740456650269	549.740537788648
81.88	549.739229581887	549.739741419818	549.739754965898	549.739748665127
81.98	549.738175302804	549.739025311518	549.739050569824	549.738965614166
82.08	549.737678065083	549.738313032454	549.738354384426	549.738201244052
82.18	549.737180827361	549.737553942502	549.737642229224	549.737450039524
82.29	549.73668358964	549.736748041662	549.736922026843	549.736705988942
82.39	549.736186351918	549.735985736792	549.736193777285	549.735969092307
82.55	549.735114390789	549.73521478031	549.735448923166	549.735225365738
82.65	549.73404242966	549.734487419799	549.734698733572	549.734480499566
82.75	549.73297046853	549.733753015134	549.733943208502	549.733737581745
82.85	549.732395745123	549.733008248349	549.733192097718	549.733003605482
82.96	549.731821021715	549.732207916015	549.732428047461	549.732273647632
83.06	549.731246298307	549.731352018131	549.7316630037	549.731538484186
83.16	549.730671574899	549.730545049863	549.730896966437	549.730798115145
83.26	549.729563116135	549.729738489815	549.730132728372	549.730043736061
83.37	549.72845465737	549.728980859382	549.729372832279	549.729280631444
83.47	549.727346198606	549.728226955136	549.728617278157	549.728517892698
83.58	549.726812463249	549.727495726967	549.727877335093	549.727769503702
83.68	549.726278727892	549.726734927293	549.727127687025	549.727029774127
83.78	549.725744992535	549.725944556115	549.726379256334	549.726295616018
83.88	549.725211257178	549.725221656224	549.725632043019	549.725567029375
83.98	549.724311247217	549.724532929928	549.724886469222	549.724835080287
84.09	549.723411237255	549.72391167492	549.72413777083	549.72410565244
84.19	549.722511227293	549.723305643617	549.723385947842	549.723378745835
84.29	549.722144952688	549.722701888035	549.722641465658	549.722663164917
84.45	549.721778678083	549.722051886778	549.721889759345	549.721953625179
84.56	549.721412403478	549.721355639847	549.721140578661	549.721241035215
84.66	549.721046128873	549.720679742623	549.720393923606	549.720525395026
84.77	549.720003691095	549.719962725728	549.719650583055	549.719796710575
84.87	549.718961253316	549.719266058542	549.718912892728	549.719061676546
84.97	549.717918815538	549.718541219667	549.718180852626	549.718324293474
85.07	549.717242652364	549.717786251899	549.717461644604	549.717593495271
85.17	549.71656648919	549.716967857546	549.716731662326	549.716863398249
85.27	549.715890326017	549.716086036609	549.716002174881	549.716134002409
85.38	549.715214162843	549.715263727846	549.715273182266	549.71540530775
85.48	549.714150195808	549.71446567636	549.71454118002	549.714668760936
85.58	549.713086228772	549.713727137049	549.713804022381	549.713928201607
85.69	549.712022261737	549.713014812221	549.713061709349	549.713189661888
85.79	549.711634457875	549.712325044371	549.712327499024	549.712463135815
85.89	549.711246654013	549.711596364121	549.711581162449	549.711741928703
86	549.710858850151	549.710828771469	549.710833165023	549.711022040018
86.1	549.71047104629	549.71009277621	549.710083506745	549.710303469761
86.2	549.709366846706	549.709323251459	549.709334565121	549.709574028347
86.3	549.708262647122	549.7085853241	549.708589118039	549.708840808803
86.45	549.707158447538	549.707817524753	549.707847165498	549.70810932639
86.56	549.706442051815	549.707036101384	549.707116311497	549.707388134446
86.66	549.705725656093	549.706205799094	549.706378441245	549.706673393329
86.76	549.705009260371	549.705326617885	549.705640736595	549.705959070915
86.86	549.704292864649	549.704528811523	549.704903197549	549.705245167205
86.97	549.703367392669	549.703793373077	549.704168695429	549.704529612138
87.07	549.702441920689	549.703139309478	549.70343086437	549.703810172297
87.17	549.701516448709	549.702531365831	549.702689704373	549.703091770829
87.27	549.701307372451	549.701958519159	549.701959262412	549.702386597316
87.37	549.701098296193	549.701355642576	549.7012189575	549.701687558734
87.49	549.700889219935	549.700722736085	549.70048204774	549.70098913982
87.6	549.700680143677	549.700097813549	549.69974853313	549.700291340575
87.7	549.699633418951	549.699404725107	549.699012499986	549.699585049265
87.8	549.698586694224	549.698719620621	549.698283190931	549.69887855944
87.9	549.697539969498	549.697977373207	549.697560605966	549.698177561431
88.01	549.696702321029	549.697164670369	549.696848844624	549.697484125299
88.11	549.69586467256	549.696262505173	549.696134472407	549.69680048446
88.21	549.695027024091	549.695270877621	549.695425093311	549.696121715768
88.31	549.694189375623	549.694342087433	549.694720707335	549.695447819223
88.45	549.692996213438	549.693443815181	549.694020877636	549.694775274887
88.56	549.691803051253	549.692608380293	549.693319316968	549.694095666077
88.66	549.690609889069	549.691816775838	549.692616025332	549.693414277301
88.77	549.690254375353	549.691096419814	549.691927427206	549.692740220293
88.87	549.689898861637	549.690371162361	549.691227004931	549.692065201502
88.97	549.689543347921	549.689641003478	549.69052880548	549.691383530599
89.07	549.689187834205	549.688970582023	549.689832828853	549.690695207584
89.18	549.688296270013	549.688311166135	549.689137899224	549.689994925025
89.28	549.68740470582	549.687711487675	549.688446923388	549.689283547771
89.39	549.686513141628	549.687095396782	549.687759901345	549.688564702304
89.5	549.685977091151	549.68646491883	549.687083803953	549.687841908562
89.61	549.685441040675	549.685787734391	549.686411660353	549.687123583227
89.72	549.684904990198	549.685063843464	549.68573904751	549.686404441791
89.82	549.684368939722	549.684390709773	549.685065965421	549.685684484255
89.92	549.683499654644	549.683738039263	549.684395973257	549.684959528202
90.03	549.682630369566	549.683136125988	549.683721558055	549.684232872986
90.13	549.681761084489	549.682552650521	549.683042719815	549.68351121329
90.24	549.681427849888	549.681993064425	549.682369969331	549.682799856546
90.34	549.681094615287	549.681408635841	549.681691175484	549.682097937905
90.46	549.680761380686	549.680799364767	549.681022762755	549.681401830886
90.56	549.680428146085	549.680225839313	549.680364731142	549.680711535488
90.67	549.679618828226	549.679644779182	549.67970774568	549.68001746794
90.77	549.678809510367	549.679099464672	549.679065564374	549.679324341936
90.87	549.678000192508	549.67854116392	549.678438187222	549.678635997118
90.97	549.67752410925	549.677953375321	549.677832148237	549.677956615904
91.08	549.677048025992	549.677305804819	549.677240913408	549.677282898938
91.18	549.676571942734	549.676598452415	549.676647814399	549.676608151538
91.28	549.676095859476	549.675917878701	549.676052851212	549.675932373703
91.39	549.675105023951	549.675217288017	549.67544755099	549.675260720997
91.5	549.674114188426	549.674543476023	549.674825582433	549.674598289978
91.6	549.6731233529	549.673866148664	549.674186945543	549.673952173673
91.7	549.672608600633	549.673228586238	549.673540975285	549.673331955854
91.8	549.672093848366	549.672547994701	549.672878336693	549.672732922826
91.91	549.671579096099	549.671824374055	549.672200742506	549.672151234946
92.01	549.671064343832	549.671151315621	549.671508192725	549.671639033972
92.11	549.670549591565	549.670528819398	549.670800687349	549.67118606778
92.21	549.6696001881	549.669917371641	549.67008637214	549.670788032895
92.31	549.668650784635	549.6693132058	549.66937376967	549.670441050732
92.45	549.668216133438	549.66875560512	549.668672973121	549.67015021785
92.56	549.667781482241	549.668197773942	549.667972140499	549.669910437691
92.66	549.667346831043	549.667639712263	549.667277805818	549.669714617229
92.76	549.666912179846	549.667081420086	549.666589969076	549.669624941133
92.87	549.666394892087	549.666594412486	549.665907009949	549.669640591217
92.97	549.665877604329	549.666186201876	549.665228836022	549.669762385667
93.07	549.665360316571	549.665809992598	549.664555447296	549.669956728398
93.17	549.664843028813	549.66546578465	549.663886843771	549.670223619408
93.28	549.664760392252	549.665083491892	549.663221903356	549.670567362176
93.38	549.664677755691	549.66462360058	549.662561438444	549.670981583163
93.48	549.664595119131	549.664101135542	549.661905449036	549.67152948013
93.58	549.66451248257	549.663516096779	549.661255683943	549.672211053078
93.69	549.663224247271	549.662758884405	549.660581969962	549.673014365385
93.79	549.661936011972	549.661939098306	549.659907946284	549.673892688942
93.89	549.660730413233	549.66102473715	549.659235233234	549.674846841933
93.99	549.659524814495	549.659967497544	549.658582513708	549.675876006173
94.1	549.658319215757	549.658767379487	549.657959880888	549.676971888113
94.2	549.657113617018	549.65742438298	549.657367334775	549.6781753594
94.3	549.65590801828	549.656157707793	549.65681452003	549.679486420032
94.46	549.654253718762	549.654926562945	549.656283303635	549.680900627429
94.56	549.652599419245	549.653764227003	549.655782483642	549.682364533839
94.66	549.650945119727	549.652662591842	549.655415321178	549.683878139263
94.76	549.650496418948	549.651731257346	549.655185152211	549.685453380322
94.87	549.650047718169	549.65086062363	549.65506833755	549.687074800458
94.97	549.64959901739	549.650050690695	549.655053096547	549.688769406492
95.08	549.649061127236	549.649374932376	549.655137680391	549.690536315362
95.18	549.648523237081	549.648841456796	549.65531374471	549.692376410131
95.29	549.647985346927	549.648450263956	549.655581289506	549.694252118506
95.46	549.647447456773	549.648047037808	549.656063464808	549.696163440487
95.56	549.647358267398	549.647672569331	549.656769068671	549.698114818655
95.67	549.647269078023	549.647286067545	549.657690923366	549.700096502999
95.77	549.647179888648	549.6469037487	549.658746070989	549.702120384712
95.87	549.646598821471	549.646480896632	549.659924866877	549.704181593718
95.97	549.646017754294	549.646062227505	549.661236955694	549.706285000094
96.08	549.645436687117	549.645647741319	549.662673814866	549.708408310713
96.18	549.644944809315	549.645298888337	549.664362349558	549.710552408638
96.29	549.644452931512	549.645007560434	549.666300810959	549.712716410805
96.45	549.64396105371	549.64477375761	549.668489199069	549.714903978056
96.55	549.643469175908	549.644686912192	549.670828003049	549.717115110389
96.66	549.644012762399	549.644841157298	549.673337526118	549.719360059927
96.76	549.644556348891	549.645142359811	549.675995844732	549.721628574548
96.86	549.645099935383	549.646061167729	549.67880295889	549.723913859614
96.97	549.646135399677	549.6475481641	549.681849455142	549.726220785202
97.07	549.64717086397	549.649558632758	549.685125688824	549.728544481237
97.17	549.648206328264	549.651998440587	549.688631659938	549.730880234021
97.38	549.654508109926	549.655252210594	549.692354271308	549.733281396167
97.48	549.659774427293	549.658747053536	549.696169958588	549.735685573799
97.58	549.665040744661	549.66257710253	549.700099025001	549.738096058845
97.69	549.669271597734	549.667174476621	549.704097528133	549.740502599182
97.79	549.673502450808	549.672633308926	549.708239255306	549.742919750411
97.89	549.677733303882	549.678953599446	549.71252420652	549.745347512532
97.99	549.681964156955	549.685271969048	549.716954130586	549.747780788986
98.09	549.692475661604	549.692253519176	549.721571235649	549.750281048196
98.2	549.702987166253	549.699327281504	549.726252371679	549.752786105492
98.3	549.713498670902	549.706587389152	549.730997538673	549.755295960874
98.46	549.719779322477	549.714229489476	549.735714980676	549.757768332035
98.56	549.726059974053	549.722638205484	549.740511204819	549.760245108609
98.66	549.732340625628	549.731813537176	549.745386211102	549.762726290596
98.77	549.738621277203	549.740613547901	549.750349644187	549.765205824728
98.87	549.751284902799	549.749618508026	549.755473176328	549.767742605288
98.97	549.763948528394	549.758248147184	549.760631651172	549.770273434516
99.08	549.77661215399	549.766887088383	549.765823319908	549.77279831241
99.18	549.78299512801	549.775339639317	549.770938816414	549.77525577055
99.28	549.78937810203	549.78417676831	549.776101290723	549.777719930225
99.38	549.79576107605	549.793398475363	549.781310742835	549.780190791436
99.48	549.802144050071	549.801844219744	549.786546869527	549.782667535999
99.59	549.812655060302	549.809889277474	549.791867063458	549.785189477254
99.69	549.823166070533	549.817158372531	549.797190382741	549.787715743554
99.8	549.833677080763	549.824222473243	549.802507182714	549.790252388169
99.9	549.837805116974	549.830749280979	549.807692307023	549.792736213337
100.01	549.841933153185	549.837319066106	549.812873309993	549.795234859401
100.11	549.846061189396	549.843931828624	549.817946930499	549.797748326363
100.21	549.850189225606	549.849837016493	549.822919687852	549.800271419698
100.32	549.857044950921	549.855282601452	549.827845066151	549.802819209608
100.46	549.863900676236	549.860020611762	549.832689884518	549.805364689271
100.56	549.870756401551	549.86463131779	549.837454142954	549.807907858685
100.66	549.873484090655	549.868848626303	549.842056899571	549.810410287576
100.77	549.876211779759	549.873047813321	549.846577677805	549.812912847589
100.87	549.878939468863	549.877228878844	549.850893327624	549.815415538723
100.98	549.881667157967	549.880895879397	549.855003849029	549.817918360979
101.08	549.885595857728	549.884157997769	549.858930393276	549.820428445067
101.19	549.889524557488	549.886906051171	549.862732369042	549.822933899792
101.29	549.893453257249	549.889579222848	549.866409776325	549.825439919679
101.45	549.894654267906	549.891929541061	549.869897143178	549.82792436798
101.55	549.895855278562	549.894204977548	549.873247953703	549.830414251519
101.66	549.897056289219	549.896405532309	549.876337051544	549.832909570297
101.76	549.898960279335	549.898376746994	549.879178220614	549.835410581794
101.86	549.90086426945	549.900054714378	549.881759095453	549.837910325819
101.97	549.902768259566	549.901439434463	549.884202826092	549.840408802371
102.07	549.904672249682	549.902778878983	549.886509412531	549.84290601145
102.17	549.905375229141	549.903974983021	549.88865530554	549.845380127643
102.27	549.906078208601	549.905136929364	549.890660968292	549.847843042143
102.37	549.90678118806	549.906136903563	549.8924454589	549.850294754951
102.48	549.907484167519	549.90697490562	549.894020765211	549.852730342025
102.58	549.908309443522	549.907662053401	549.895389285196	549.855151014223
102.69	549.909134719525	549.908187229039	549.896673777237	549.857555560686
102.79	549.909257016069	549.908595708098	549.897860457423	549.859890699115
102.89	549.909379312613	549.908944821344	549.898952822472	549.862173641823
102.99	549.909501609157	549.909234568777	549.899950872384	549.86440438881
103.1	549.909623905701	549.909464950398	549.900801123058	549.866593192199
103.2	549.909746202245	549.90961373047	549.901503574495	549.868734650465
103.31	549.909796157763	549.909674332538	549.902059894301	549.870828047361
103.46	549.909846113281	549.90971724028	549.902552442813	549.872874099134
103.56	549.9098960688	549.909686873681	549.902981220031	549.874810675081
103.66	549.909823727774	549.909572114873	549.903343827985	549.876636564343
103.77	549.909751386748	549.909384081722	549.903642035074	549.878352977779
103.87	549.909679045722	549.90912277423	549.903852292069	549.880001805022
103.98	549.908995324505	549.908745765291	549.903972898318	549.881573872692
104.08	549.908311603287	549.908308634925	549.904015841667	549.883075234057
104.18	549.90762788207	549.907811383131	549.904034606216	549.884505889117
104.28	549.906944160853	549.907265127776	549.904029191965	549.885808041633
104.39	549.906332780661	549.906662137233	549.903989492181	549.886982407854
104.49	549.90572140047	549.905995835045	549.903900304502	549.888028271532
104.59	549.905110020278	549.905377381247	549.903761628928	549.889007817334
104.7	549.904498640087	549.90480677584	549.903573465458	549.889923715813
104.8	549.903729870968	549.904269710738	549.903333357607	549.890774408661
104.9	549.902961101849	549.903780494026	549.90306794066	549.891561454185
105.01	549.902803712922	549.903340434095	549.902789202464	549.892253154121
105.11	549.902646323995	549.902893950928	549.902485048302	549.892843455199
105.21	549.902488935067	549.902441044524	549.902155478174	549.893332357418
105.32	549.90233154614	549.901981714885	549.901798094108	549.893783058543
105.46	549.901649510349	549.901496883008	549.901414134095	549.894188319035
105.56	549.900967474558	549.901034244063	549.90102766924	549.894553333416
105.66	549.900285438767	549.900538218033	549.900638699542	549.894878101688
105.77	549.899603402976	549.900008804918	549.900247225003	549.895132946477
105.87	549.899078756112	549.899457393881	549.899845634543	549.895319426089
105.98	549.898554109249	549.898869676838	549.899430842107	549.895435982218
106.08	549.898029462385	549.898341044127	549.899004266145	549.895523486509
106.19	549.897504815521	549.897871495748	549.898566013528	549.895579303501
106.29	549.896948060523	549.89745811278	549.898115454685	549.89560311529
106.46	549.896391305526	549.897103814145	549.897655617159	549.895595239779
106.57	549.896359197391	549.896788551981	549.897196788143	549.895551025311
106.67	549.896327089257	549.896464631118	549.896722501398	549.895465277364
106.78	549.896294981122	549.896132051557	549.896244744772	549.895337995936
106.88	549.896262872988	549.895790813297	549.895763518264	549.895196187851
106.99	549.89564298044	549.895393319234	549.895277993824	549.895031848732
107.09	549.895023087891	549.894993004315	549.894799696638	549.894850798229
107.19	549.894403195343	549.894542173371	549.894327208253	549.894646076147
107.29	549.893783302795	549.894040330909	549.89386052867	549.894420317949
107.46	549.89319551838	549.893490395851	549.893405576197	549.894173841539
107.56	549.892607733966	549.892889449276	549.892961721262	549.893906329013
107.66	549.892019949552	549.892344361077	549.892532049924	549.893632657792
107.76	549.891426714726	549.891854635761	549.892122634356	549.893352773912
107.87	549.8908334799	549.891420768822	549.891721593583	549.893066731336
107.97	549.890240245074	549.891042760259	549.891328927604	549.892774530066
108.07	549.890234794663	549.890721530291	549.890956161604	549.89248296362
108.17	549.890229344251	549.89040364397	549.890587720468	549.89218621235
108.27	549.890223893839	549.890089101298	549.890233891389	549.891891236449
108.38	549.890218443427	549.889778893257	549.889894674367	549.891599294759
108.48	549.88966743914	549.889423424041	549.88955408353	549.891304985756
108.59	549.889116434852	549.889072289457	549.889222816013	549.891013710965
108.69	549.888565430564	549.888672054558	549.888897785759	549.890722484158
108.79	549.888019876689	549.888194566535	549.888579099638	549.890432075549
108.89	549.887474322813	549.887639329897	549.88826143153	549.890142431173
109	549.886928768937	549.887006344643	549.887944781435	549.88985355103
109.1	549.886383215061	549.886394802387	549.887629778925	549.889566645977
109.2	549.885522529877	549.885776054829	549.887314294884	549.889277558084
109.3	549.884661844693	549.885178750269	549.886994221165	549.888989407465
109.45	549.88380115951	549.884602393215	549.886669557768	549.888706988546
109.56	549.883486028202	549.884121099982	549.886351001827	549.888435702851
109.66	549.883170896894	549.883685274764	549.886023529589	549.888170148856
109.76	549.882855765586	549.88329491756	549.885698666239	549.887910326561
109.87	549.882540634278	549.883007324972	549.885376411776	549.887656717909
109.97	549.882495228561	549.882847017508	549.885067274188	549.887411993448
110.08	549.882449822843	549.88278947466	549.884765964738	549.887173482629
110.18	549.882404417126	549.882785100621	549.884471853853	549.886941185452
110.28	549.882674142717	549.882843766739	549.884197034478	549.886720818152
110.38	549.882943868308	549.882936824715	549.883935327567	549.886509260617
110.48	549.883213593899	549.883064274548	549.883686839991	549.886300459578
110.59	549.883483319489	549.883177075221	549.88345157175	549.886093390327
110.69	549.883546498609	549.883256449783	549.883229799533	549.885886007851
110.79	549.883609677728	549.883321175185	549.883014048084	549.885680357163
110.9	549.883672856847	549.883342603127	549.882804317405	549.885480434599
111	549.883466310375	549.883272014762	549.882597811758	549.885283569607
111.1	549.883259763904	549.883133930597	549.882399819881	549.885092432738
111.21	549.883053217432	549.882928350633	549.88222103891	549.884907023992
111.31	549.88284667096	549.882692828774	549.882055554944	549.884727797863
111.45	549.88237394276	549.882403166681	549.881898148736	549.884552118886
111.56	549.88190121456	549.882083562692	549.881753932663	549.884382622526
111.66	549.881428486359	549.881758537317	549.881622906726	549.884220333488
111.76	549.881162304631	549.881426807729	549.881509120855	549.88406761469
111.86	549.880896122902	549.881069596978	549.881406469836	549.883922421118
111.97	549.880629941174	549.880686905062	549.881321132714	549.883779558246
112.07	549.880363759445	549.880327128661	549.881250616487	549.883637803521
112.18	549.879876920169	549.879970207996	549.881190594538	549.883494972214
112.28	549.879390080893	549.879636202845	549.88113469635	549.883353249053
112.38	549.878903241617	549.879333755239	549.881082921923	549.883216440886	imd
112.49	549.87868258407	549.879087063517	549.881042863392	549.883087183176
112.67	549.878461926523	549.87887192934	549.881009301506	549.88296284046
112.79	549.878241268975	549.878688352707	549.88097694753	549.882843412739
112.89	549.878322220241	549.878603872157	549.880951715361	549.882735197173
112.99	549.878403171507	549.878591068706	549.880929746384	549.882635207537
113.09	549.878484122773	549.878649942354	549.880904861556	549.882543443832
113.2	549.878565074039	549.878767853221	549.880877060876	549.882461182576
113.3	549.878866682852	549.878964861083	549.88084864164	549.882390608498
113.4	549.879168291665	549.879220906163	549.880815277232	549.882329536871
113.51	549.879469900478	549.879481150496	549.880781017581	549.882272148046
113.62	549.879898652335	549.87975715254	549.880745982804	549.882217915969
113.73	549.880327404191	549.880037353836	549.8807076799	549.882165581798
113.84	549.880756156047	549.880321754385	549.880671397605	549.882115145534
113.94	549.88088329909	549.880562875426	549.880631222021	549.882065393636
114.04	549.881010442133	549.880778606898	549.88059705318	549.882019312329
114.14	549.881137585176	549.880968948801	549.88056889108	549.881976901615
114.25	549.88126472822	549.881110784217	549.880551954972	549.881938107528
114.35	549.881391871263	549.881204113147	549.880548274176	549.881921488703
114.46	549.881414194813	549.881239406546	549.880555793408	549.881926007324
114.62	549.881436518364	549.881253612442	549.880572518022	549.881952701208
114.73	549.881331698871	549.881246173934	549.880595955017	549.882005216519
114.83	549.881226879379	549.881228649479	549.880626176254	549.882084812101
114.93	549.881122059886	549.881201039079	549.880663181733	549.882191487954
115.04	549.881017240394	549.881163342733	549.880711298072	549.882319842554
115.14	549.881033438032	549.881145620087	549.880768912025	549.882505493236
115.24	549.88104963567	549.881136869586	549.880833650706	549.882747241813
115.34	549.881065833308	549.881148649686	549.880900294866	549.883045088282
115.44	549.881082030947	549.881171551718	549.880968844506	549.883377803461
115.55	549.881203048077	549.881215104727	549.88104854143	549.883746425164
115.7	549.881324065208	549.881269779667	549.881131416457	549.884149915575
115.81	549.881445082338	549.881313573424	549.881217469588	549.884585154583
115.91	549.881462604094	549.881337077328	549.881307092639	549.885072184511
116.02	549.88148012585	549.881349700049	549.881402314933	549.885612030067
116.12	549.881497647606	549.881351441587	549.88149880985	549.886204691251
116.22	549.881394152231	549.881340252497	549.881594204506	549.886816595741
116.32	549.881290656856	549.881327134338	549.881687336992	549.887448941726
116.42	549.881187161482	549.881312087109	549.881775714307	549.888101729206
116.53	549.881083666107	549.88131392815	549.88185933645	549.888786631911
116.64	549.881183463468	549.88135113862	549.881935003032	549.889505662639
116.74	549.881283260829	549.881405237361	549.882004641819	549.890256808592
116.85	549.88138305819	549.881487225931	549.882068252811	549.891040069768
116.95	549.881586350925	549.881595287715	549.882127865329	549.891838039307
117.06	549.881789643661	549.881720014043	549.882218203427	549.892649692502
117.16	549.881992936397	549.881861404916	549.882339267105	549.893475029352
117.26	549.882196229132	549.881982498018	549.882493111647	549.894314182909
117.36	549.882276043746	549.882072068064	549.882680850708	549.895165930616
117.47	549.882355858359	549.88214134034	549.882907398428	549.896031495029
117.61	549.882435672973	549.882180906174	549.883172754807	549.89690187297
117.71	549.882312194851	549.882205603738	549.883472933714	549.897777236368
117.82	549.882188716729	549.882233914191	549.883880084688	549.898659598021
117.92	549.882065238607	549.882265837532	549.884391834845	549.899548957931
118.02	549.881941760485	549.882323824329	549.885008184185	549.900437408689
118.12	549.882184794991	549.882441193911	549.885699565854	549.901328579134
118.23	549.882427829498	549.882584626949	549.88645879333	549.902218840426
118.33	549.882670864004	549.882772604601	549.88728381133	549.903103028276
118.43	549.883037376632	549.882999963559	549.888177040992	549.903982365238
118.53	549.88340388926	549.883255478539	549.889177782161	549.904855628758
118.64	549.883770401888	549.883539149541	549.890288064158	549.905706258256
118.74	549.884136914516	549.883784337905	549.891507886983	549.906532069005
118.85	549.884323152637	549.883974655041	549.892765552433	549.907331276108
118.95	549.884509390758	549.884126489538	549.894066968187	549.908105664461
119.05	549.884695628879	549.884228616114	549.895412134246	549.908859247167
119.15	549.884515354371	549.884418117451	549.896811693912	549.909588395389
119.26	549.884335079864	549.884728312879	549.898272833706	549.910296737964
119.36	549.884154805356	549.885159202397	549.899791567496	549.910987261119
119.46	549.883974530849	549.885743563189	549.901367895282	549.911633053285
119.62	549.885668678474	549.886651797267	549.902996849456	549.9122526731
119.73	549.887362826099	549.887713502618	549.904639647322	549.912844122505
119.83	549.889056973724	549.888961998573	549.90629628888	549.913407401502
119.93	549.890931395856	549.890729704071	549.907974622348	549.913945332803
120.03	549.892805817988	549.893000230519	549.90967111293	549.914456131512
120.14	549.894680240121	549.895773577917	549.911388181767	549.914941056471
120.24	549.896554662253	549.898708942242	549.913107999034	549.915365154
120.35	549.901905418202	549.90212235384	549.914898728141	549.915762843247
120.45	549.907256174151	549.905697782365	549.91669619181	549.916099705065
120.55	549.912606930099	549.909418839225	549.918500390043	549.916401452831
120.71	549.916083263916	549.913308556058	549.920264128944	549.91664952791
120.82	549.919559597732	549.917537334877	549.922024161889	549.916862488937
120.92	549.923035931548	549.922105175681	549.923773302357	549.916997130392
121.03	549.926512265364	549.926380017777	549.925507236923	549.917052414458
121.13	549.932116369337	549.930555294815	549.927267686571	549.917049408166
121.24	549.93772047331	549.934437573144	549.929010509179	549.916967044485
121.34	549.943324577282	549.938279920324	549.930702908305	549.916841301801
121.44	549.945452347439	549.941766306008	549.932276720543	549.916637760967
121.55	549.947580117595	549.945212760542	549.933800109298	549.916390841131
121.71	549.949707887751	549.948619283927	549.935276609368	549.916057578745
121.81	549.952744978924	549.951681674408	549.936734491092	549.915646976991
121.92	549.955782070097	549.954317266439	549.938155924649	549.915150032687
122.02	549.958819161269	549.956526060019	549.93954809656	549.914609951356
122.13	549.961856252442	549.958644084094	549.940911006825	549.914024720197
122.23	549.962765573458	549.960477905013	549.942149639005	549.91337327218
122.34	549.963674894475	549.962220956428	549.943305714082	549.912676674335
122.44	549.964584215491	549.963707907243	549.944375275124	549.911890354093
122.54	549.965713521092	549.964958756058	549.945362635551	549.911016489517
122.71	549.966842826692	549.965953504274	549.946263481942	549.910052902544
122.82	549.967972132293	549.966692151892	549.947074279503	549.909043754907
122.92	549.968192116878	549.967237060972	549.947777198408	549.907981265984
123.02	549.968412101462	549.967670897063	549.948320846491	549.906874438954
123.13	549.968632086046	549.967993660163	549.94870522375	549.905723273816
123.23	549.968852070631	549.968165353077	549.948862166778	549.904493119334
123.33	549.968539588758	549.968137569762	549.948834530511	549.903178703564
123.44	549.968227106886	549.96795871626	549.948632755469	549.90178529845
123.54	549.967914625014	549.967559401895	549.948293595027	549.900356451857
123.71	549.967382158557	549.966919628068	549.947727171887	549.898886356881
123.81	549.9668496921	549.966059393378	549.946937799474	549.897377191588
123.91	549.966317225643	549.964978697826	549.945925477786	549.895828955977
124.01	549.964112140734	549.96362229727	549.944615689401	549.89419696062
124.11	549.961907055825	549.962142247934	549.94311045275	549.892497766095
124.22	549.959701970915	549.960538549818	549.941409767835	549.890731372402
124.32	549.957496886006	549.958831201521	549.939581798062	549.888934443577
124.42	549.955824267553	549.95682151197	549.937549526398	549.887114036461
124.53	549.954151649101	549.954461075125	549.935302512324	549.885264879108
124.63	549.952479030648	549.952054003432	549.932822926016	549.883386971518
124.73	549.950806412196	549.94960029689	549.930196331348	549.8814638686
124.84	549.946415725499	549.946852858386	549.927369432864	549.879468658784
124.94	549.942025038803	549.944058785034	549.924395526019	549.87742825364
125.04	549.939306970559	549.941321727015	549.921349128238	549.875386120038
125.15	549.936588902315	549.938168689777	549.918111201232	549.873307138767
125.25	549.933870834071	549.934599673323	549.914681745001	549.871191309826
125.35	549.931152765827	549.93061467765	549.911056446121	549.869038633215
125.46	549.928434697583	549.926707896986	549.907322762147	549.866834445275
125.62	549.922186307736	549.922558393002	549.903411471084	549.864543792325
125.73	549.915937917888	549.918335047804	549.899409624751	549.862201628045
125.83	549.90968952804	549.913641156159	549.895317223145	549.859828026367
125.93	549.906159206436	549.908723815181	549.891114952556	549.85741547971
126.03	549.902628884832	549.903335927756	549.886749517529	549.854937076508
126.14	549.899098563229	549.897477493884	549.88223135858	549.852392816761
126.24	549.891204484071	549.891393684989	549.877561153686	549.849754515222
126.34	549.883310404913	549.885481206302	549.872824466719	549.847065377412
126.45	549.875416325756	549.879740057824	549.868025611104	549.84432540333
126.61	549.867522246598	549.873517657423	549.863164586839	549.841547471741
126.72	549.863158489044	549.867134943426	549.858257330903	549.838745469293
126.82	549.85879473149	549.860270977507	549.853267417744	549.835884442306
126.92	549.854430973937	549.85371917013	549.848194847361	549.83296439078
127.02	549.845606881182	549.847074036275	549.843024771369	549.829971915499
127.12	549.836782788427	549.840741060963	549.837844647321	549.826951178199
127.22	549.827958695672	549.834720244191	549.832644034699	549.823902178879
127.33	549.823498360471	549.828687504297	549.827508497376	549.820862658242
127.43	549.819038025271	549.822246136048	549.822312717222	549.817789410768
127.54	549.81457769007	549.815396139443	549.817056694239	549.814682436457
127.64	549.810117354869	549.808948484519	549.81179372388	549.811549346366
127.75	549.801258685407	549.802503322708	549.806490849314	549.808367659664
127.86	549.792400015946	549.796460502578	549.801201515948	549.805180924213
127.96	549.783541346484	549.790423318896	549.795925723781	549.801989140014
128.06	549.779143012224	549.784460614178	549.790750930368	549.798837947364
128.17	549.774744677963	549.778166903403	549.785564173152	549.795683184528
128.27	549.770346343702	549.771542186572	549.780365452134	549.792524851507
128.37	549.765948009441	549.765386160824	549.775223989305	549.789382297475
128.48	549.757846607625	549.759362183653	549.770106929754	549.786218858397
128.61	549.749745205809	549.753806897564	549.765086882649	549.783071198308
128.71	549.741643803992	549.74831481754	549.760110552533	549.77993170615
128.81	549.737940736437	549.743038743443	549.755264181255	549.776849201732
128.92	549.734237668881	549.737578826706	549.750454519625	549.77378013719
129.02	549.730534601325	549.731935067328	549.745767131516	549.770724512525
129.12	549.726831533769	549.726780750319	549.741202016928	549.767684505801
129.22	549.720410930459	549.721868826975	549.736731395849	549.764643190996
129.33	549.713990327149	549.717446346	549.732408553294	549.761627474405
129.43	549.707569723839	549.713113458824	549.72816426727	549.75864357061
129.53	549.704852188084	549.709022492769	549.724071146946	549.755728143647
129.63	549.702134652329	549.704836805327	549.720049341597	549.75284452948
129.74	549.699417116575	549.7005563965	549.716186308775	549.749992728109
129.84	549.69669958082	549.696675363698	549.712482048481	549.747176007395
129.94	549.691954578022	549.693009391733	549.708903813802	549.744374293408
130.05	549.687209575225	549.689742795794	549.705405795118	549.741607660077
130.15	549.682464572427	549.686538933373	549.701987992431	549.738876107404
130.25	549.680437105384	549.68352660271	549.698718763634	549.736223472977
130.35	549.678409638341	549.6804587551	549.695544823714	549.733622850501
130.46	549.676382171298	549.677335390543	549.692552414517	549.731057679399
130.61	549.674354704255	549.674525139411	549.689741536044	549.728542152284
130.72	549.671026482082	549.671909751236	549.687093924849	549.726063390394
130.82	549.667698259909	549.669607476485	549.684547628381	549.723634272492
130.92	549.664370037735	549.667371266454	549.682102646642	549.721246258771
131.03	549.663069282605	549.665352947742	549.679819223016	549.718954376844
131.13	549.661768527474	549.663368205163	549.677657603247	549.716738552777
131.23	549.660467772344	549.661417038718	549.675690396504	549.714610072257
131.34	549.659167017214	549.659735949339	549.673902529907	549.712542023718
131.44	549.657508887638	549.65829244844	549.672286996113	549.710530868797
131.54	549.655850758063	549.657119024607	549.670764560618	549.708580145857
131.71	549.654192628487	549.656031362655	549.669335223419	549.706718867802
131.81	549.653835254043	549.65511413856	549.668024489522	549.704959913397
131.92	549.653477879597	549.654249101855	549.666826618775	549.703290403876
132.03	549.653120505153	549.65343625254	549.665794896194	549.70171033924
132.13	549.652763130707	549.652740567788	549.664908832648	549.700195799985
132.24	549.652036436871	549.652128473108	549.664161186582	549.698743129483
132.34	549.651309743035	549.65163354299	549.663486590383	549.697344698675
132.44	549.650583049199	549.651207410318	549.662885044053	549.696044669296
132.54	549.650213729808	549.650882563678	549.662380467097	549.694846579707
132.71	549.649844410417	549.650626514483	549.661965852174	549.693746891547
132.81	549.649475091026	549.650439262735	549.66168095354	549.692702399296
132.92	549.649874488486	549.650457840762	549.661540844074	549.69172910605
133.02	549.650273885945	549.650612365216	549.661510686043	549.690819400751
133.12	549.650673283405	549.650902836096	549.661537194433	549.689973283399
133.22	549.651072680865	549.651391759873	549.661620369244	549.689223267683
133.33	549.651841397715	549.652112711037	549.661795558976	549.688573010232
133.43	549.652610114566	549.653032115099	549.662055522073	549.688018854418
133.53	549.653378831417	549.654010205357	549.662425763536	549.687516638506
133.64	549.655192493895	549.65514197687	549.662909860332	549.687088840648
133.74	549.657006156373	549.65633243458	549.66348732333	549.68672511485
133.85	549.658819818851	549.657581578486	549.664118398274	549.686425461111
133.95	549.659864764479	549.65878595075	549.664810362369	549.686210540369
134.05	549.660909710107	549.660107071767	549.665578288493	549.686087963683
134.15	549.661954655734	549.661544941538	549.666422176648	549.686057731054
134.25	549.662999601362	549.662909569948	549.667349034174	549.686080239253
134.36	549.664044546989	549.664200956996	549.668330754128	549.686155488281
134.46	549.666097500127	549.665510739731	549.669387101364	549.68629345841
134.62	549.668150453264	549.666817164455	549.670472806025	549.686484169367
134.72	549.669158460774	549.668103647057	549.671567378981	549.686732049295
134.83	549.670166468284	549.669465182596	549.672713161355	549.687047444189
134.93	549.671174475794	549.67090177107	549.673910153147	549.687430354051
135.03	549.672182483303	549.672413412481	549.675143245829	549.687844219648
135.14	549.674053011226	549.673895243681	549.676429351567	549.688297580786
135.24	549.675923539148	549.675268853724	549.677751558195	549.688781897661
135.34	549.67779406707	549.676629237667	549.679102858373	549.689293225634
135.45	549.679664594992	549.678106709523	549.680483252099	549.689851638638
135.55	549.680527115405	549.679609632245	549.681889594047	549.690447156399
135.71	549.681389635817	549.68122964288	549.68332657619	549.691089759191
135.82	549.682252156229	549.682809919535	549.68479419853	549.691752540718
135.92	549.684548130778	549.684480776221	549.686298716017	549.692460225626
136.02	549.686844105327	549.686111898927	549.687812021707	549.693198621299
136.13	549.689140079876	549.687806910767	549.689326874045	549.693967622934
136.23	549.690573534013	549.689579037839	549.690826360865	549.694771569488
136.34	549.692006988149	549.691506691092	549.69235142076	549.695619000767
136.45	549.693440442286	549.693589870524	549.693881564599	549.696509916772
136.61	549.696013750677	549.695671571226	549.695439142468	549.69744150693
136.72	549.698587059068	549.697648170083	549.696985184755	549.698402485555
136.82	549.701160367459	549.699519667094	549.69853476434	549.699392852649
136.93	549.70373367585	549.701364473208	549.700087881223	549.70041260821
137.03	549.704873530105	549.703153588191	549.701624240389	549.701440565955
137.13	549.706013384359	549.705017326058	549.70317194878	549.702490918498
137.24	549.707153238613	549.706748440579	549.704731006397	549.70356366584
137.34	549.708293092868	549.708346931754	549.706281648387	549.704646553529
137.44	549.710547398715	549.709914113366	549.707821700314	549.705750615739
137.54	549.712801704561	549.711348671632	549.709349799315	549.706864818297
137.65	549.713916156154	549.712677297451	549.710843595307	549.707971897842
137.75	549.715030607746	549.714080668105	549.712325645928	549.709086796688
137.86	549.716145059338	549.715558783594	549.713795951177	549.710209514835
137.96	549.71725951093	549.717111643919	549.715237598889	549.711340052283
138.06	549.718373962523	549.718536621516	549.716642777138	549.7124729925
138.16	549.720336009963	549.719910770554	549.718028105448	549.713616727523
138.27	549.722298057403	549.721260659979	549.719376964294	549.714762865315
138.37	549.724260104843	549.72258628979	549.720709118529	549.715903170505
138.47	549.725107700691	549.723897741465	549.722002716161	549.717026608919
138.62	549.725955296539	549.725296328785	549.723300466732	549.718144214732
138.72	549.726802892387	549.726782051748	549.724574263298	549.719259792432
138.83	549.727650488235	549.72820080202	549.725823898305	549.720369685391
138.93	549.729723431914	549.729663974857	549.727073398182	549.721486025766
139.03	549.731796375593	549.731060175002	549.728315648665	549.722596681401
139.13	549.733869319272	549.732526935175	549.729550649754	549.723693184471
139.24	549.735094667103	549.733987201207	549.730773620062	549.724767142937
139.34	549.736320014934	549.735518027266	549.731978829031	549.725826948838
139.44	549.737545362765	549.737119413352	549.733166276662	549.726880423506
139.55	549.739169118912	549.738604787889	549.734343774882	549.727931511577
139.71	549.740792875059	549.739937931938	549.735482654213	549.728976268415
139.81	549.742416631206	549.741118845499	549.7366110216	549.730010889532
139.92	549.744040387353	549.742225545036	549.737728877042	549.731035374926
140.02	549.744438795668	549.74314663529	549.738813430494	549.732027612169
140.13	549.744837203984	549.74399351152	549.739888708385	549.732999733418
140.23	549.7452356123	549.744693735849	549.740932858723	549.733961534181
140.33	549.745644605859	549.745248270573	549.741934250923	549.734913119263
140.43	549.746053599418	549.745656153397	549.742915027514	549.735854383858
140.54	549.746462592977	549.74591738432	549.743875188496	549.736785117694
140.64	549.74647317822	549.746107139663	549.744806921942	549.737692836327
140.74	549.746483763464	549.74635834155	549.745714320264	549.738581484393
140.85	549.746494348707	549.74667098998	549.746597383461	549.739451061893
140.95	549.74650493395	549.747043160365	549.747439492007	549.740297532866
141.05	549.746515519194	549.747474852704	549.748239409518	549.741130877583
141.16	549.747589839493	549.748062770185	549.749017993546	549.741961628076
141.26	549.748664159793	549.748746428558	549.749776238531	549.742779802801
141.36	549.74972789485	549.749579751443	549.7505214713	549.743571104339
141.46	549.750791629906	549.750563701136	549.751253899406	549.744335637494
141.62	549.751855364963	549.751698277637	549.75197352285	549.745073402267
141.73	549.752919100019	549.752983480946	549.752656315204	549.745795340955
141.83	549.754586580148	549.754280790604	549.753317834121	549.746507431234
141.94	549.756254060277	549.755535320697	549.753946241464	549.747203695428
142.04	549.757921540405	549.756748033517	549.754558156759	549.747876883814
142.14	549.759589020534	549.75792466139	549.755153996431	549.748526996391
142.24	549.760192765606	549.758968501127	549.75571290293	549.74914350113
142.35	549.760796510678	549.759976255916	549.756247921879	549.749736930061
142.45	549.76140025575	549.760838153926	549.756751518898	549.750318423103
142.62	549.762067056375	549.761559927479	549.757224930371	549.750888604571
142.72	549.762733857001	549.762135844252	549.757666919912	549.751446850152
142.82	549.763400657627	549.762565904246	549.758101513952	549.751990757352
142.93	549.76346371318	549.762874679703	549.75851578417	549.752503314324
143.03	549.763526768734	549.76311705654	549.758921568704	549.752990498743
143.14	549.763589824287	549.763293034755	549.75931866	549.753463596292
143.24	549.76365287984	549.763391149703	549.759706641633	549.753920890171
143.35	549.763526240082	549.763394156356	549.760081794086	549.754360502207
143.45	549.763399600324	549.763319299743	549.760455648805	549.754784310572
143.61	549.763272960567	549.763256397902	549.760828205788	549.755195367959
143.71	549.763083265255	549.763199718513	549.761190235865	549.75558465802
143.82	549.762893569944	549.763154993896	549.761542975422	549.755952805065
143.92	549.762703874632	549.763122224054	549.761886424456	549.756299809095
144.03	549.762898432695	549.763170831166	549.76220834998	549.756639290763
144.13	549.763092990757	549.763265883108	549.762501217614	549.75696744558
144.23	549.763287548819	549.763407379881	549.762765234912	549.757284273546
144.34	549.763482106881	549.763602984507	549.763000401872	549.757591491463
144.44	549.763866360255	549.763869942016	549.76321519589	549.757878845347
144.55	549.764250613628	549.764191007378	549.763405897449	549.758144457025
144.7	549.764634867002	549.764496316345	549.76356066841	549.758388326499
144.81	549.765040358084	549.764787799616	549.763687917985	549.758616312158
144.91	549.765445849165	549.765063526492	549.763787229748	549.758828203727
145.01	549.765851340246	549.765323496972	549.7638586037	549.759024001207
145.11	549.765872577954	549.765510479424	549.763915363011	549.759197173483
145.22	549.765893815662	549.765659405973	549.763958996529	549.759351525043
145.32	549.76591505337	549.76577027662	549.763989504253	549.759487055888
145.42	549.765936291078	549.765839229963	549.764005649801	549.759600771457
145.53	549.765901929521	549.765861211523	549.764001585113	549.759704253421
145.63	549.765867567965	549.765841275779	549.763978400372	549.759798052267
145.73	549.765833206409	549.765814354855	549.763947933715	549.759882167994
145.84	549.765777607144	549.765741460588	549.763909768718	549.759959029447
145.94	549.76572200788	549.765624523678	549.763860921862	549.7600288469
146.05	549.765666408616	549.765463544124	549.763801393149	549.760091620353
146.15	549.765610809351	549.765268630886	549.763734902094	549.760147840438
146.25	549.765147577987	549.765002726497	549.763659501442	549.760193471194
146.36	549.764684346623	549.764702888423	549.76358318398	549.760232548582
146.46	549.764221115258	549.764371047364	549.763507186091	549.760268067162
146.62	549.763813483158	549.764034317048	549.763432597957	549.76030057742
146.73	549.763405851058	549.763687642995	549.763355917258	549.76031899684
146.83	549.762998218958	549.763331025207	549.763269609614	549.760323325421
146.93	549.762590586858	549.76303857861	549.763173675026	549.760312412535
147.03	549.762425606499	549.762832362454	549.763076271313	549.760288660675
147.14	549.76226062614	549.762690317489	549.762972640599	549.760249667347
147.24	549.762095645781	549.762607389237	549.762859063366	549.760198886557
147.35	549.762338297521	549.762592605877	549.762743532402	549.760134376591
147.45	549.762580949262	549.762608909947	549.762612620878	549.760052101489
147.55	549.762823601003	549.762656301446	549.762465912369	549.75995206125
147.71	549.763066252744	549.762690661876	549.762303406874	549.759828086953
147.81	549.763000582365	549.762683961954	549.762121471001	549.759687657935
147.91	549.762934911986	549.762664230962	549.761933684659	549.759533826889
148.02	549.762869241607	549.762594411437	549.76174004785	549.759367849249
148.12	549.762560919487	549.762436680759	549.761529872295	549.759186698209
148.23	549.762252597368	549.762213098178	549.761307915871	549.758992776262
148.33	549.761944275248	549.761923663693	549.761075268759	549.758786083407
148.43	549.761635953128	549.761624435871	549.760831930961	549.758569437002
148.54	549.761154233928	549.761299651342	549.760579936574	549.758341120243
148.64	549.760672514727	549.760965073476	549.760323101968	549.758102849933
148.74	549.760190795527	549.760642761523	549.760061427142	549.757860794993
148.84	549.760017398446	549.760349561218	549.759794117345	549.757619886289
148.94	549.759844001366	549.760057443277	549.759515127046	549.757377071125
149.05	549.759670604285	549.759766407699	549.75923244903	549.757132349503
149.15	549.759497207205	549.759507981228	549.7589520137	549.756873812068
149.26	549.75920079109	549.759270980315	549.758671408917	549.756600240807
149.36	549.758904374975	549.759066588507	549.758391956637	549.756312853734
149.47	549.75860795886	549.758866776522	549.758113656861	549.756011006675
149.63	549.758484939826	549.758662113535	549.757837423282	549.755696416434
149.73	549.758361920791	549.758436836176	549.757559855958	549.755367366208
149.83	549.758238901757	549.758190944445	549.757276197011	549.755023855997
149.94	549.758115882722	549.757946805439	549.756993286725	549.754651809483
150.04	549.757715727547	549.757679224963	549.756705691056	549.754248482743
150.14	549.757315572372	549.757413397212	549.756410851262	549.753816619701
150.25	549.756915417197	549.757106063318	549.756108767342	549.753368543748
150.35	549.756638281057	549.75676840683	549.755789634551	549.752905472897
150.46	549.756361144917	549.7563892442	549.755451040752	549.752426189135
150.63	549.756084008776	549.755968575426	549.755099031476	549.751934496952
150.73	549.75550442217	549.755529293402	549.754730162572	549.751402337777
150.83	549.754924835564	549.755098893624	549.754350364439	549.750832706168
150.93	549.754345248958	549.754677376093	549.753964394956	549.750225602126
151.04	549.753765662353	549.75422184322	549.753572254122	549.749593774284
151.15	549.753463211887	549.753757489201	549.753173117312	549.748939966566
151.25	549.753160761422	549.753259119841	549.752761550482	549.748261435049
151.35	549.752858310956	549.752781726134	549.752340953576	549.747531579527
151.46	549.752207006065	549.752293594041	549.751916703194	549.746746945996
151.61	549.751555701174	549.751826437601	549.751495639617	549.745910988461
151.72	549.750904396283	549.751380256814	549.751071717315	549.745023706922
151.82	549.750555541858	549.750945825828	549.750650866688	549.74411719591
151.93	549.750206687433	549.750495649147	549.750202335759	549.743188460869
152.03	549.749857833007	549.750029726771	549.749726124526	549.742237501796
152.14	549.749508978582	549.749611486778	549.74922464513	549.741263768205
152.24	549.74903332547	549.749229402014	549.748701669988	549.740242414274
152.34	549.748557672359	549.748894999631	549.74815968535	549.739174695434
152.45	549.748082019248	549.748580784134	549.747595291274	549.738087422166
152.55	549.747955220562	549.748261827653	549.747015328041	549.73698164598
152.65	549.747828421876	549.747906416148	549.746388798255	549.735853912874
152.75	549.74770162319	549.747514549619	549.745715701916	549.734704222847
152.86	549.747574824504	549.747109282373	549.745001473066	549.733513898599
152.96	549.74682496482	549.746633972502	549.7442587164	549.732276771208
153.06	549.746075105136	549.746145261913	549.7434996488	549.730999009597
153.17	549.745325245452	549.745611436569	549.742721858127	549.729680613764
153.27	549.744702184454	549.745015006159	549.741927830632	549.728349482226
153.38	549.744079123456	549.744344443532	549.74106544349	549.727004359552
153.48	549.743456062458	549.743599748685	549.740140627104	549.72564524574
153.63	549.74283300146	549.742894205438	549.739153381474	549.724292800061
153.73	549.74189074837	549.742198796327	549.738121605044	549.722943862196
153.83	549.740948495281	549.741542538816	549.737051556484	549.721601592464
153.93	549.740006242191	549.740913905751	549.735937801752	549.720280632203
154.03	549.7396870501	549.740254457184	549.734739462465	549.718988867137
154.14	549.739367858008	549.739507551206	549.733444321743	549.717720128345
154.24	549.739048665917	549.738673187819	549.732059219866	549.716474415827
154.35	549.738729473825	549.737809401946	549.730584156836	549.71535778213
154.45	549.737144381312	549.736801111732	549.72904394765	549.714294012577
154.61	549.735559288799	549.735763399034	549.727457483483	549.713277384059
154.71	549.733974196286	549.734639621942	549.725824764334	549.712307896575
154.82	549.732708295865	549.733346796754	549.724152048873	549.711389928454
154.92	549.731442395443	549.731855906008	549.722386360208	549.710520319379
155.03	549.730176495021	549.730166949703	549.720530184587	549.709756079215
155.13	549.7289105946	549.728510091552	549.718636617275	549.709095491161
155.23	549.726412681364	549.726773330391	549.716681501157	549.708526357069
155.33	549.723914768128	549.725068667385	549.714682153066	549.708015450854
155.43	549.721416854892	549.723367085069	549.712638572999	549.707562772518
155.54	549.720184842077	549.721553532097	549.710546586943	549.707183599648
155.64	549.718952829263	549.71951292661	549.708381373319	549.706865398578
155.74	549.717720816449	549.717245268609	549.706155149011	549.706650282999
155.85	549.716488803634	549.714974560425	549.703867914018	549.706537034902
155.95	549.712725325558	549.71247066885	549.701516749989	549.706500590274
156.06	549.708961847483	549.709963727091	549.69914880725	549.70650900326
156.16	549.705198369407	549.707092484342	549.696764085801	549.70656526842
156.26	549.702666904146	549.703968941765	549.694422898334	549.706681583899
156.37	549.700135438884	549.700481098197	549.692101087734	549.706845751552
156.47	549.697603973623	549.696628953638	549.68980491267	549.707082913367
156.62	549.692364649904	549.692626605548	549.687510273471	549.707363514943
156.72	549.687125326184	549.688720222878	549.685270265401	549.70771436676
156.83	549.681886002465	549.684909805627	549.683072671578	549.708093355125
156.93	549.676646678745	549.681083352632	549.680917492001	549.708503934042
157.03	549.673938820287	549.677254394426	549.679070434408	549.708971167525
157.14	549.671230961829	549.673192797804	549.677355748854	549.70946999156
157.24	549.66852310337	549.669390900668	549.675762101338	549.710009960249
157.35	549.665815244912	549.665848703017	549.67428949186	549.710591073591
157.45	549.660724757077	549.662349602182	549.672891202197	549.711189741196
157.63	549.655634269241	549.659110200832	549.671607691904	549.711804411465
157.73	549.653251639864	549.656012100601	549.670604958138	549.712463150311
157.83	549.650869010486	549.652809132538	549.669829905635	549.713139147253
157.94	549.648486381109	549.649501296644	549.669282534396	549.713832402291
158.04	549.646103751732	549.646088592918	549.668897043741	549.714543090191
158.14	549.642242347125	549.64286979259	549.668644438078	549.715256569614
158.25	549.638380942518	549.639979329772	549.668553713	549.715987481898
158.35	549.634519537912	549.637171035513	549.66860004693	549.716723278384
158.46	549.630658133305	549.63461254022	549.668866841493	549.717470127993
158.61	549.629179358076	549.632520446564	549.669400814912	549.718251621115
158.72	549.627700582847	549.630678151875	549.670155248965	549.719044167359
158.82	549.626221807617	549.629354524375	549.671066878331	549.719849632474
158.93	549.626586966871	549.628717194474	549.672171858588	549.720686273238
159.03	549.626952126125	549.628598531762	549.673434034159	549.721535832873
159.13	549.627317285379	549.62899853624	549.674829247929	549.72239468261
159.24	549.629161219862	549.630836823834	549.676436286489	549.723280624106
159.34	549.631005154345	549.633394252986	549.678226154247	549.724179016022
159.44	549.632849088828	549.636503193289	549.680251946466	549.725089858357
159.54	549.634693023312	549.639996014334	549.682430261521	549.726009580163
159.75	549.647556587128	549.644874500607	549.684977170576	549.72704728668
159.85	549.653988369037	549.649552160177	549.687550489097	549.728030191659
159.95	549.658576216462	549.654835090205	549.690190538302	549.72900059815
160.05	549.663164063887	549.6608909211	549.692958325036	549.729989296599
160.16	549.667751911313	549.66771965286	549.6958538493	549.730996287004
160.26	549.672339758738	549.674904208448	549.698877111094	549.732021569365
160.36	549.682685602747	549.681966257613	549.702137939536	549.733116392829
160.47	549.693031446757	549.688967053566	549.705523432732	549.734223747528
160.61	549.703377290766	549.696074226716	549.708980495419	549.735343633463
160.71	549.70913528735	549.703257380287	549.712419169804	549.736428028428
160.81	549.714893283934	549.710933591318	549.715936600065	549.737534554804
160.92	549.720651280519	549.719102859809	549.719532786203	549.73866321259
161.03	549.726409277103	549.726718277289	549.72323672381	549.739814001786
161.13	549.736420756585	549.734166524023	549.727106963245	549.741013110841
161.23	549.746432236068	549.741060919747	549.731060102882	549.742218426064
161.33	549.756443715551	549.7478185415	549.735096142722	549.743429947453
161.43	549.760697198449	549.754146784221	549.739055462646	549.744593265547
161.53	549.764950681347	549.760569102145	549.743057145713	549.745790454225
161.63	549.769204164246	549.767085495273	549.747101191921	549.747021513487
161.74	549.773457647144	549.772922603077	549.751151445693	549.748286443333
161.84	549.780250470966	549.778311274733	549.755250511641	549.749594730388
161.94	549.787043294788	549.783020661065	549.759348598767	549.750921232662
162.04	549.79383611861	549.787574216308	549.763416711478	549.752265950157
162.15	549.796375459534	549.791700479712	549.767371448147	549.753616971234
162.25	549.798914800458	549.795786131539	549.771301355404	549.755016409587
162.36	549.801454141381	549.799831171789	549.775206433249	549.756464265215
162.46	549.803993482305	549.803373902113	549.778870610517	549.757960538117
162.62	549.807800237862	549.806529542024	549.782438670684	549.759490969401
162.72	549.811606993419	549.809182872008	549.785921918061	549.761043010408
162.83	549.815413748976	549.811720572329	549.789320352648	549.762616661136
162.93	549.81668116361	549.813945112513	549.792584183447	549.764190236815
163.03	549.817948578243	549.816087341734	549.795758051636	549.765812469823
163.14	549.819215992876	549.818147259993	549.79872905532	549.76748336016
163.24	549.82048340751	549.819894428265	549.801497194501	549.769176097346
163.34	549.822117327846	549.82136216525	549.804064510562	549.770894310152
163.44	549.823751248182	549.822517152249	549.80651377491	549.772631101409
163.54	549.825385168519	549.823590238436	549.808844987543	549.774386471119
163.65	549.825751674221	549.824494862418	549.811033297196	549.7761642555
163.75	549.826118179924	549.825346243706	549.813096838486	549.777977003213
163.85	549.826484685627	549.826144382301	549.814952209787	549.779824714258
163.95	549.82685119133	549.826822640803	549.816599411101	549.781707388634
164.06	549.827532936338	549.827409677329	549.818049773408	549.783605202626
164.16	549.828214681347	549.827876833762	549.819410017441	549.785515035053
164.26	549.828896426355	549.828339329613	549.8206801432	549.787436885914
164.36	549.82921166566	549.828787700286	549.821852964297	549.789348869664
164.47	549.829526904966	549.829255264479	549.822928820474	549.791257883469
164.62	549.829842144271	549.829742022193	549.823857920732	549.793163927329
164.72	549.830157383576	549.830190657192	549.824640265071	549.795052359905
164.82	549.830735018012	549.830625023577	549.825287715142	549.796920728295
164.92	549.831312652448	549.831021267245	549.825878527569	549.798766434528
165.02	549.831890286883	549.831412706898	549.826412702351	549.800589478604
165.12	549.832152682014	549.831746807979	549.826884058327	549.802276988608
165.23	549.832415077145	549.832052228606	549.827295323763	549.803895766729
165.33	549.832677472275	549.83232896878	549.827621647394	549.805464069746
165.43	549.832939867406	549.832529320294	549.82786302922	549.806981897657
165.54	549.832939621723	549.832629406712	549.828021166066	549.80844765536
165.64	549.832939376039	549.832653104471	549.828150998751	549.809863943259
165.74	549.832939130356	549.832629071689	549.828252527275	549.811173751487
165.84	549.832676489542	549.832502313437	549.828320606636	549.812379532946
165.95	549.832413848728	549.832296683816	549.828360381835	549.813483885606
166.05	549.832151207914	549.832012182827	549.828358193778	549.8145322337
166.15	549.831888567101	549.831696563345	549.828314042466	549.815524577229
166.26	549.83128337718	549.831318684542	549.828224664143	549.816456264013
166.36	549.83067818726	549.830909687246	549.828121626725	549.817330685629
166.46	549.830072997339	549.830493425559	549.828004930213	549.818105728384
166.63	549.829730448233	549.83006203238	549.827879724426	549.818782987382
166.73	549.829387899127	549.82959163127	549.827742137873	549.819359862217
166.84	549.82904535002	549.829082222229	549.827585989393	549.819893362759
166.94	549.828702800914	549.828596086914	549.827411278985	549.820383489005
167.04	549.828011072862	549.828101481782	549.827211160003	549.820822244525
167.14	549.82731934481	549.827630150376	549.827006138187	549.821213086535
167.24	549.826627616759	549.827158216257	549.826796213538	549.821530873046
167.35	549.826278437813	549.826700811383	549.826588102704	549.821780256235
167.45	549.825929258868	549.826226794924	549.826365086328	549.821957844527
167.55	549.825580079923	549.825736166882	549.826122019406	549.822105751615
167.65	549.825230900977	549.825292414337	549.825858901938	549.822223977498
167.76	549.82470562445	549.824879528418	549.825571002702	549.822312237266
167.86	549.824180347922	549.824513517996	549.825267955753	549.82237227446
167.96	549.823655071394	549.824163242244	549.824949761093	549.822391540419
168.06	549.823478973812	549.823860444701	549.824623265366	549.822378031576
168.16	549.823302876229	549.823543371999	549.824283612818	549.822328290713
168.26	549.823126778647	549.823212024137	549.823935953267	549.822267459821
168.36	549.822950681064	549.822898418857	549.823580286715	549.822195538899
168.47	549.822774583482	549.822602556159	549.823226615871	549.822112566886
168.62	549.822268377779	549.822294426215	549.822873613028	549.822015275383
168.73	549.821762172076	549.821972295314	549.822527750896	549.82190330402
168.83	549.821432063955	549.821658099125	549.822192482368	549.821776937706
168.93	549.821101955834	549.821335828778	549.821861858063	549.821634432901
169.04	549.820771847714	549.821005484273	549.82154259463	549.821488338265
169.14	549.820441739593	549.82066706561	549.821234692069	549.821338653798
169.24	549.820176826273	549.820386519248	549.820937437819	549.821182886501
169.35	549.819911912952	549.820157918385	549.820644403732	549.821020390881
169.45	549.819646999632	549.819965254152	549.820355589806	549.820848045756
169.62	549.819382086311	549.819762150349	549.820070996042	549.820665812189
169.73	549.819447281111	549.819578616806	549.819788105722	549.820476958577
169.83	549.819512475911	549.819384643693	549.819507292783	549.820281845291
169.93	549.819577670711	549.819168377409	549.819228557225	549.820080472333
170.04	549.819132727323	549.818883441758	549.818944392827	549.819867788828
170.14	549.818687783935	549.818576212936	549.818658085649	549.819647799077
170.24	549.818242840547	549.818246690945	549.81836963569	549.819417905109
170.35	549.817732702359	549.817868169646	549.818077764621	549.819180599922
170.45	549.817222564171	549.817446575841	549.817786639431	549.818936529009
170.55	549.816712425983	549.816981909528	549.817499713014	549.818688813552
170.65	549.816202287795	549.816566923107	549.817216985369	549.81843745355
170.75	549.815793685017	549.816210847067	549.816949436814	549.818184206667
170.85	549.815385082239	549.815904450919	549.816688229812	549.817928067599
170.95	549.81497647946	549.81565366146	549.816433364362	549.817671636751
171.06	549.81507801487	549.815493280269	549.816194843176	549.817419964997
171.16	549.81517955028	549.815376931146	549.815962740655	549.817169048036
171.26	549.81528108569	549.815304614091	549.815737056799	549.81692148384
171.36	549.8153826211	549.81525786812	549.815524264318	549.816677272409
171.46	549.81535683566	549.815225118611	549.815318978065	549.816435845193
171.61	549.815331050219	549.815217940186	549.815120241632	549.816198462795
171.72	549.815305264778	549.815189956646	549.814928055021	549.81596851679
171.82	549.815177943927	549.815090259251	549.814740427341	549.815744249516
171.92	549.815050623077	549.814928078491	549.814553134037	549.815526666274
172.02	549.814923302226	549.814703414368	549.81436489678	549.815313166661
172.12	549.814795981376	549.814439416125	549.81417571557	549.815103750676
172.22	549.81421019978	549.814094405515	549.813976523867	549.814893879103
172.32	549.813624418185	549.813710060786	549.813776311099	549.814690138786
172.43	549.81303863659	549.81329561243	549.813568604557	549.814495986942
172.53	549.812580175845	549.812876027945	549.813355900727	549.814311992119
172.63	549.8121217151	549.812439732708	549.813135703124	549.814136893716
172.74	549.811663254355	549.811986726718	549.812915941831	549.813967300157
172.84	549.811204793611	549.811600366475	549.812696616849	549.813803211442
172.94	549.810893654485	549.811294044853	549.812486832281	549.813646268321
173.05	549.810582515358	549.811054368977	549.812284977799	549.813495012164
173.15	549.810271376232	549.810869764226	549.812091053402	549.813351186511
173.25	549.810418697851	549.810782266372	549.811914048516	549.813219330577
173.35	549.810566019469	549.810750197165	549.811746463684	549.81309285752
173.46	549.810713341088	549.810773556605	549.811586308016	549.812968310124
173.61	549.810860662707	549.810825558944	549.811433581511	549.812845688387
173.71	549.811011917083	549.810906561704	549.811288361284	549.812725031249
173.82	549.811163171458	549.811016207363	549.811142640135	549.812606544207
173.92	549.811314425834	549.811112817671	549.810996418065	549.81249022726
174.02	549.811318358592	549.811154182692	549.810846806415	549.812377708056
174.12	549.811322291349	549.811153695299	549.810698064379	549.812270445225
174.23	549.811326224106	549.811111355494	549.810552688446	549.812166695227
174.33	549.811330156864	549.811026448228	549.810410678616	549.812066458062
174.43	549.811017101938	549.810870156441	549.810264329473	549.811965642388
174.53	549.810704047012	549.810671297193	549.810121847354	549.811867386698
174.63	549.810390992087	549.81044326336	549.809983232259	549.811771045499
174.73	549.810074004404	549.810185697418	549.809848407074	549.811676579851
174.84	549.809757016721	549.80988934745	549.809717448913	549.811583784258
174.94	549.809440029038	549.809554213454	549.809603402306	549.811492658721
175.04	549.809123041355	549.809237929556	549.809506267252	549.81139993484
175.15	549.808806053672	549.808940495755	549.809424673217	549.811305612618
175.25	549.808383362134	549.808652302611	549.809354051088	549.811209479545
175.35	549.807960670596	549.808383317087	549.809296473489	549.81111763307
175.45	549.807854966742	549.808169264284	549.809258155866	549.811034164532
175.62	549.807749262887	549.807981327142	549.809233243441	549.810955935439
175.72	549.807643559033	549.80781950566	549.809218847556	549.810882949245
175.82	549.807537855178	549.807683799837	549.809214968211	549.81081520595
175.92	549.807508139752	549.807600336595	549.809223095375	549.810753457915
176.02	549.807478424327	549.807562207897	549.809228694547	549.810696952777
176.12	549.807448708902	549.807540596678	549.809231765729	549.810644685238
176.23	549.807418993476	549.807541857244	549.809232308919	549.810596655296
176.33	549.807494981906	549.807575599037	549.809232396744	549.810553075458
176.43	549.807570970335	549.807632212614	549.809230363542	549.810509782784
176.54	549.807646958764	549.807697881897	549.809226209315	549.810466777273
176.64	549.807792844541	549.807778961192	549.80922094393	549.810424750978
176.74	549.807938730317	549.807869096192	549.809216085511	549.810383653887
176.84	549.808084616094	549.8079682869	549.809211634057	549.810344746601
176.94	549.808154513441	549.808060015834	549.809206099599	549.810307276761
177.04	549.808224410789	549.808169991971	549.809199085091	549.810271996727
177.14	549.808294308136	549.808298215311	549.809196805977	549.810240053063
177.25	549.808364205483	549.808431977245	549.809199262259	549.810211445771
177.35	549.808434102831	549.808571277774	549.809206453935	549.81018617485
177.45	549.808710810494	549.808734917835	549.809222029145	549.810164353423
177.62	549.808987518157	549.80891100453	549.809241932785	549.810148473077
177.72	549.809194328472	549.809094855743	549.809264794318	549.810137841761
177.82	549.809401138788	549.809292825778	549.80929198428	549.810133151526
177.93	549.809607949103	549.809504914635	549.809325154448	549.810133141771
178.03	549.809814759418	549.809731122316	549.809366377448	549.810137426244
178.13	549.810039963813	549.809935519132	549.809417900963	549.810146187064
178.24	549.810265168208	549.810116432895	549.809473148879	549.810159100847
178.34	549.810490372603	549.810280217909	549.809530849706	549.810174708964
178.45	549.810715576998	549.810426874175	549.809591003442	549.810193011415
178.55	549.810733971077	549.810539845116	549.809649554985	549.810211960573
178.65	549.810752365156	549.810637931672	549.809709069469	549.810229730184
178.76	549.810770759235	549.810717789463	549.809769546895	549.810246320251
178.86	549.810789153314	549.81077941849	549.809830987261	549.810261730772
178.96	549.810832235381	549.810825063115	549.809892222869	549.810276206182
179.06	549.810875317448	549.810852478975	549.809954528095	549.810289849361
179.16	549.810900005436	549.810870045932	549.81001754227	549.810302478188
179.26	549.810924693424	549.810879436173	549.810081626061	549.810314274784
179.37	549.810949381412	549.810880649698	549.810146680425	549.810330754484
179.47	549.8109740694	549.810873686507	549.81021270536	549.81035191729
179.61	549.810902519608	549.810845308987	549.810277813853	549.810376810352
179.72	549.810830969816	549.810804266027	549.810345382887	549.810405721183
179.82	549.810759420024	549.810752229814	549.81041569222	549.810441788275
179.92	549.810687870232	549.81068920035	549.810488741853	549.810485011629
180.02	549.810591632452	549.810620591511	549.810564047708	549.810535146808
180.13	549.810495394672	549.81054864766	549.810638262785	549.810592477186
180.23	549.810399156893	549.810490866574	549.81070733198	549.810653561609
180.33	549.810302919113	549.810447248253	549.810771255293	549.810718400078
180.44	549.810290921963	549.810419555841	549.810833055038	549.81078376995
180.54	549.810278924812	549.810400131099	549.810891079436	549.810848837159
180.64	549.810363165441	549.810399967277	549.810946450575	549.810915601129	stripping
180.97	549.81044740607	549.810410315488	549.810997281437	549.810983109009
181.11	549.810466800643	549.810425280635	549.811041660106	549.811047580267
181.22	549.810486195216	549.810450757814	549.811080858072	549.811112103893
181.32	549.810505589788	549.810471430546	549.811114875336	549.811176679884
181.43	549.810524984361	549.810505061102	549.811143711897	549.811241308243
181.53	549.810544378934	549.81054290059	549.811172740487	549.811308677761
181.63	549.810563773507	549.810584949013	549.811201961105	549.81137878844
181.78	549.81049892745	549.810635338321	549.811229721974	549.811450806213
181.9	549.810629466347	549.810719489024	549.811261505948	549.811527499651
182	549.810760005244	549.810819638852	549.811293762803	549.811604648673
182.1	549.81089054414	549.810935787805	549.811326492538	549.811682253282
182.21	549.811085929094	549.811075128042	549.811361327312	549.811760955515
182.31	549.811281314047	549.811231764467	549.811405029506	549.811836974333
182.41	549.811476699	549.811413355318	549.81145759912	549.811910309735
182.52	549.811672083953	549.811584376058	549.811519036153	549.811980961721
182.62	549.811881736588	549.811746123751	549.811590189754	549.812049823916
182.72	549.812091389224	549.811897301333	549.811670780163	549.812131843859
182.83	549.812301041859	549.812032013708	549.811760807381	549.812227021548
182.93	549.812315309542	549.812132498609	549.81185644033	549.81233342248
183.03	549.812329577224	549.812212971809	549.811961994165	549.812454220162
183.14	549.812343844906	549.81227343331	549.812070654053	549.812587366966
183.24	549.812358112589	549.812311288986	549.812182419993	549.812732862892
183.34	549.812372380271	549.812326538838	549.812289258113	549.812891399994
183.44	549.812347636523	549.812315636373	549.812388751707	549.813122484417
183.55	549.812322892775	549.812299890351	549.812481665704	549.813426502414
183.65	549.812283881345	549.812284112707	549.812565833331	549.81380331272
183.78	549.812244869915	549.812269600503	549.812641534346	549.814237785678
183.89	549.812205858485	549.812256353739	549.812714886158	549.814729921288
183.99	549.812166847055	549.812244372414	549.812785888765	549.81527971955
184.09	549.812195034573	549.812246858511	549.812855859795	549.815887845799
184.2	549.812223222091	549.812257703035	549.812930296456	549.816672665451
184.3	549.812251409609	549.812278203048	549.813009198748	549.817634178506
184.4	549.812279597127	549.8123456065	549.813092566671	549.818772384964
184.5	549.812346796075	549.812463459884	549.813182816931	549.820027778677
184.61	549.812413995023	549.812628216706	549.813272899812	549.82139972896
184.71	549.812481193971	549.812827658977	549.813362815313	549.822888235811
184.81	549.812958120365	549.813099034645	549.813460597306	549.824497538058
184.91	549.813435046759	549.813405095761	549.813552094511	549.826406197547
185.02	549.813911973153	549.813745842325	549.813637306929	549.828614214277
185.12	549.814321700599	549.814111618848	549.813714916933	549.831120922912
185.23	549.814731428045	549.814476938274	549.813786242149	549.833810958513
185.33	549.815141155492	549.814841800602	549.813880884565	549.836684321082
185.43	549.815550882938	549.815131709933	549.81399884418	549.839741010616
185.54	549.815960610384	549.815346666268	549.814140120994	549.843253798996
185.64	549.816022781259	549.815455073554	549.814304184961	549.847219489502
185.74	549.816084952135	549.815494636838	549.814497850915	549.851641523289
185.87	549.815737395564	549.815428108171	549.814713084985	549.856515843649
185.98	549.815389838994	549.815315202934	549.814957921042	549.861663888736
186.08	549.815042282423	549.815155921127	549.815350969521	549.867084824486
186.18	549.814694725852	549.81495026275	549.815892995353	549.872778650897
186.29	549.814347169281	549.814761419907	549.816583998538	549.878744415121
186.39	549.814246754456	549.814611860028	549.817399223006	549.88531476897
186.49	549.814146339631	549.814516363633	549.818333822839	549.892487907536
186.59	549.814045924806	549.814474930722	549.819387798038	549.899991058939
186.7	549.814293066552	549.814507781053	549.820567963437	549.907827664335
186.81	549.814540208297	549.814583318575	549.822097859037	549.91599428257
186.91	549.814787350043	549.814701543289	549.823977484838	549.924490913643
187.01	549.815034491789	549.814817520331	549.826206840839	549.933317557554
187.11	549.815156494321	549.814919873409	549.828664862895	549.942799493096
187.22	549.815278496853	549.815019978815	549.831353239785	549.952936024766
187.32	549.815400499385	549.815086240498	549.834271971511	549.963727152565
187.42	549.815275360172	549.815234733665	549.837416212155	549.97484022468
187.52	549.815150220958	549.815487925746	549.841144430111	549.98627704602
187.63	549.815025081745	549.815845816742	549.845456625381	549.998037616584
187.79	549.814899942532	549.816331159237	549.850352797964	550.010410930692
187.9	549.81629877234	549.817082495869	549.855632474771	550.023412077145
188	549.817697602149	549.817961284001	549.861265774055	550.037025825878
188.1	549.819096431958	549.818989991063	549.867252695818	550.05125217689
188.2	549.820620400981	549.82072991446	549.874135889058	550.065766685455
188.3	549.822144370003	549.823169677897	549.881912900064	550.080570047074
188.41	549.823668339025	549.826309281377	549.890590543672	550.095662261749
188.51	549.825192308048	549.829871639622	549.900168819882	550.111270649101
188.61	549.832765409294	549.834406673743	549.91041271665	550.127455101529
188.71	549.840338510539	549.839364462628	549.921203623542	550.144155726634
188.88	549.847911611785	549.844733629987	549.932541540557	550.16108391635
188.98	549.853960744009	549.851449750955	549.94439658595	550.178224581874
189.08	549.860009876232	549.85965136817	549.957452576588	550.195592953273
189.18	549.866059008455	549.869338481633	549.971704666556	550.213189030546
189.28	549.872108140679	549.879411249122	549.986612660563	550.231012813694
189.38	549.889972568426	549.89094378841	550.002408231073	550.249345092311
189.49	549.907836996173	549.902861981724	550.018852890789	550.268068217939
189.59	549.92570142392	549.915304371702	550.03594663971	550.286954870954
189.69	549.937516719443	549.92939780758	550.053570867402	550.305945158959
189.8	549.949332014967	549.945692210471	550.072489165801	550.32509897435
189.9	549.961147310491	549.964187580374	550.092703988619	550.344415930878
190	549.972962606014	549.98273568174	550.114215335856	550.36389602854
190.1	550.003222375373	550.003013284917	550.136730928738	550.383840083928
190.21	550.033482144731	550.023343619556	550.159893956832	550.404061421782
190.31	550.063741914089	550.046781148561	550.183704420139	550.4245600421
190.41	550.082186387923	550.072251754157	550.208502968279	550.445055155289
190.51	550.100630861758	550.10082955412	550.234521273716	550.465664409806
190.61	550.119075335592	550.132514548448	550.261729454702	550.486387805653
190.71	550.165069769143	550.166457738238	550.290667706526	550.50757323121
190.87	550.211064202693	550.200154581697	550.320150852398	550.528947914596
190.97	550.257058636243	550.233605078824	550.350176438607	550.550511855813
191.08	550.303053069794	550.267883347395	550.380744465154	550.572268496014
191.18	550.33060302951	550.304344498084	550.411943457686	550.593917018611
191.29	550.358152989225	550.344665301238	550.444135072553	550.615644098862
191.39	550.385702948941	550.383836673273	550.47720069932	550.637449736768
191.49	550.413252908657	550.42185861419	550.510568015903	550.659333932329
191.6	550.474153559615	550.461763005009	550.544890957426	550.681676185008
191.7	550.535054210573	550.50051796471	550.579545470511	550.704146289941
191.81	550.568404901815	550.537295721848	550.613991359869	550.726393911801
191.91	550.601755593058	550.577591186999	550.64876882079	550.748691822466
192.02	550.6351062843	550.621404360164	550.684202254324	550.771040021935
192.12	550.668456975542	550.668735241343	550.720059988011	550.793435069056
192.22	550.701807666785	550.713520068491	550.755891839854	550.815876963827
192.32	550.768052414649	550.758749210392	550.792342791353	550.838722705277
192.42	550.834297162514	550.803936840055	550.828886471443	550.861646609675
192.53	550.900541910378	550.851736450773	550.865522880123	550.884649916024
192.63	550.933435967	550.899116161525	550.901598082272	550.907353124861
192.79	550.966330023623	550.949107853332	550.938000091476	550.930086441051
192.89	550.999224080245	551.001711526193	550.974367251387	550.95285231154
192.99	551.061306563094	551.053599935836	551.011271884087	550.975965160976
193.1	551.123389045944	551.102119588966	551.047817266441	550.999135995041
193.2	551.185471528793	551.147270485584	551.084235070911	551.022364813734
193.31	551.247554011642	551.194171714156	551.120525297497	551.045636528252
193.41	551.27674243787	551.239832905899	551.156191724825	551.06859413957
193.51	551.305930864097	551.287244429597	551.19133913911	551.091563331416
193.61	551.335119290324	551.331099298662	551.225967540351	551.114542864787
193.71	551.387266998446	551.37348472054	551.260527110545	551.137760059307
193.82	551.439414706568	551.412313487785	551.294333589231	551.160999900762
193.92	551.491562414689	551.447585600399	551.327748632758	551.184262389152
194.03	551.514521696584	551.47963793387	551.360199919042	551.20717320743
194.13	551.537480978478	551.512628022734	551.392259770166	551.230021349917
194.23	551.560440260373	551.546555866989	551.424025808768	551.252806816612
194.34	551.583399542268	551.577247051746	551.454844099725	551.275544696318
194.44	551.606358824162	551.604701577004	551.484565882909	551.298234989034
194.54	551.645862559699	551.630423484005	551.514055754659	551.32104966714
194.64	551.685366295236	551.655562224802	551.542989313923	551.343824924164
194.78	551.701910748878	551.678030591948	551.570916378704	551.366216457359
194.88	551.71845520252	551.701001065774	551.598287131	551.388439280939
194.98	551.734999656162	551.724473646281	551.62516358738	551.410493394905
195.09	551.751544109804	551.748448333468	551.650900766344	551.432438691654
195.19	551.768088563446	551.769917044855	551.675498667889	551.454285137766
195.29	551.796571018823	551.789965053327	551.699093747846	551.476150931278
195.39	551.825053474201	551.809594293444	551.722105862871	551.497917874154
195.5	551.853535929578	551.829494471258	551.744535012964	551.51940334784
195.6	551.865473931313	551.84816154553	551.766107159095	551.540435379957
195.7	551.877411933048	551.867099557501	551.786574380233	551.561177776977
195.87	551.889349934783	551.886308507169	551.805936676379	551.581747522024
195.98	551.908874703102	551.904307554818	551.824342807661	551.602225755866
196.08	551.928399471422	551.920406994395	551.841581997381	551.622537362002
196.18	551.947924239741	551.9346068259	551.858299227039	551.642409568554
196.28	551.96744900806	551.948411090573	551.874494496637	551.661832408941
196.39	551.975035774644	551.961187129573	551.889933727709	551.680687685128
196.49	551.982622541229	551.974020215786	551.904425186258	551.699093595151
196.59	551.990209307813	551.985530937105	551.917968872283	551.717232757563
196.69	551.997796074397	551.995719293531	551.930514423762	551.735105172364
196.79	552.010361595469	552.005037899107	551.942731785415	551.75276087574
196.9	552.022927116542	552.01303413979	551.954523334605	551.770150573093
197	552.02790587103	552.02010358241	551.965740311204	551.786862918791
197.1	552.032884625518	552.027223464394	551.976531475339	551.802973029334
197.2	552.037863380007	552.03439378574	551.98691299871	551.818753676601
197.31	552.042842134495	552.04161454645	551.996560480266	551.834204860592
197.41	552.047820888984	552.047980518433	552.005473920006	551.849326581307
197.51	552.055962488559	552.053779233062	552.014141146964	551.864153871534
197.62	552.064104088135	552.059412865018	552.022500144569	551.878655415975
197.78	552.07224568771	552.06511491095	552.030550912821	551.892505530901
197.88	552.075408532798	552.070432756814	552.03821556682	551.905654180125
197.98	552.078571377885	552.075819016653	552.045591729202	551.918150658247
198.09	552.081734222972	552.081273690469	552.052445321503	551.930325170129
198.19	552.087465531196	552.086455212166	552.058826705744	551.94220326067
198.29	552.09319683942	552.091130085096	552.064669348204	551.953759499542
198.39	552.098928147643	552.095298309259	552.070297649935	551.964704892424
198.5	552.104659455867	552.099412498699	552.075711610937	551.975039439318
198.6	552.107227919004	552.10329810807	552.080861145051	551.984728107436
198.7	552.109796382141	552.107242668745	552.085659508719	551.993802212075
198.81	552.112364845277	552.110779187425	552.09010670194	552.002587436964
198.91	552.114933308414	552.113907664111	552.094182986978	552.011083782103
199.02	552.118744617835	552.116741084828	552.097912733369	552.019305666679
199.12	552.122555927256	552.11916646355	552.101505650041	552.027013465661
199.22	552.12379877354	552.121237835001	552.104911374974	552.034181634151
199.32	552.125041619825	552.123263673706	552.10818027019	552.040835602478
199.43	552.126284466109	552.125243979666	552.111313804322	552.047264364959
199.53	552.127527312394	552.127178752881	552.114214354735	552.053467921597
199.63	552.128770158678	552.128842021299	552.116869991016	552.059442325978
199.78	552.130837761616	552.130308762797	552.119445644993	552.065195744009
199.89	552.132905364554	552.131737496147	552.121925144968	552.070720009785
199.99	552.134972967492	552.133219732672	552.124308490941	552.075851316832
200.09	552.135797724146	552.134642486345	552.126571313376	552.080575245964
200.19	552.1366224808	552.136118743193	552.128745343897	552.085131422212
200.3	552.137447237453	552.137648503216	552.130768565933	552.089519845577
200.4	552.139278618658	552.13917332198	552.13266071722	552.093750217946
200.51	552.141109999862	552.140601688165	552.134400591388	552.097812572738
200.61	552.142941381067	552.141933601768	552.136085811074	552.101706909955
200.71	552.144772762272	552.143337362543	552.137716376277	552.105318977971
200.87	552.145779386823	552.144737992613	552.139276342191	552.108640610878
200.97	552.146786011374	552.146210469854	552.140731518493	552.111679974584
201.08	552.147792635925	552.147571771621	552.142081905183	552.114600875561
201.18	552.149407711468	552.148877211641	552.143339432671	552.117408229456
201.29	552.151022787012	552.150071476188	552.144484808459	552.120096012003
201.39	552.152637862556	552.15115456526	552.145580049117	552.122589106701
201.49	552.153246313548	552.152109945413	552.146605416909	552.124877811663
201.59	552.15385476454	552.153035937094	552.14758064957	552.126972093467
201.69	552.154463215533	552.153932540303	552.148509933211	552.128871952114
201.8	552.155071666525	552.154689127585	552.149368898296	552.13069873841
201.9	552.155680117518	552.155305698942	552.150157317934	552.132452452354
202	552.156363468871	552.155789063498	552.150927022781	552.134133835534
202.1	552.157046820225	552.15622392345	552.151676544203	552.135742146363
202.21	552.157121720586	552.156554965073	552.152393951787	552.137223174593
202.31	552.157196620948	552.15687163541	552.153083360503	552.138582944491
202.41	552.157271521309	552.157173934462	552.153744770351	552.139896572559
202.51	552.15734642167	552.157461862229	552.154362009631	552.141164874056
202.61	552.157421322032	552.157721800462	552.154935078343	552.14238784898
202.72	552.157871688883	552.157987882479	552.155467152466	552.143569214824
202.88	552.158322055734	552.15828128869	552.155975239446	552.144702101327
202.98	552.158772422586	552.15860307105	552.156459339285	552.145755193192
203.08	552.159147889076	552.158946420433	552.156917459152	552.146727748832
203.19	552.159523355566	552.159318145964	552.157331329946	552.147620509833
203.29	552.159898822056	552.159718247644	552.157700951666	552.148480123478
203.39	552.160285860047	552.160079510792	552.158034366649	552.149306704336
203.5	552.160672898037	552.160400883453	552.158331348002	552.150100137836
203.6	552.161059936027	552.160682365628	552.158608067424	552.150834178393
203.7	552.161446974017	552.160930766439	552.158864524915	552.151508826006
203.81	552.161458545517	552.161131360898	552.159091162886	552.152120363185
203.92	552.161470117017	552.16131828232	552.159283413014	552.15267250742
204.02	552.161481688517	552.161489426796	552.159441275299	552.153195918264
204.12	552.161493260017	552.161644794327	552.159565273935	552.153690595718
204.23	552.161718323108	552.16180379324	552.159679332769	552.15415865356
204.33	552.161943386198	552.161947015206	552.159779265691	552.154600625328
204.43	552.162156877788	552.162071306354	552.159871089526	552.155004091046
204.54	552.162370369379	552.162177718637	552.159955031166	552.155369165282
204.64	552.162583860969	552.162266252055	552.160031090612	552.155721278365
204.78	552.16279735256	552.162336906608	552.160097799228	552.156059543573
204.9	552.162612256549	552.162314630408	552.160149537073	552.156380014494
205	552.162427160538	552.16223565869	552.160206050002	552.156686637539
205.1	552.162242064526	552.162101043409	552.160267338013	552.156980068454
205.2	552.162056968515	552.161908354208	552.16033501564	552.157252141331
205.31	552.161658380913	552.161638182761	552.160404896773	552.157500742392
205.41	552.161259793312	552.161309937394	552.160481167521	552.157727985415
205.51	552.16086120571	552.16099608858	552.160550222079	552.157948034418
205.62	552.160435884182	552.160694205962	552.160611536252	552.158160624709
205.79	552.160010562653	552.160406719898	552.160665634235	552.158366020981
205.89	552.159585241124	552.160133630386	552.160713984662	552.158555143375
206	552.159558507198	552.159920401852	552.16075916025	552.158731938304
206.1	552.159531773271	552.159730799057	552.160793345554	552.158892459355
206.2	552.159505039344	552.159564822004	552.160816313683	552.159033377217
206.3	552.159478305417	552.159427331404	552.160826450104	552.159162857797
206.4	552.15933960096	552.15930814812	552.160821559317	552.159279792475
206.51	552.159200896502	552.15921745129	552.160803836821	552.159385289872
206.61	552.159062192045	552.159147953823	552.160780644707	552.15947146711
206.78	552.158950221514	552.159102086077	552.160751208535	552.159538588881
206.89	552.158838250983	552.159077417694	552.160715004112	552.159586390494
207	552.158726280452	552.159073948675	552.160672031438	552.15962033919
207.1	552.158932739523	552.159140985442	552.160629590848	552.159643587738
207.2	552.159139198593	552.159249579852	552.160581438625	552.15965298337
207.31	552.159345657663	552.159399731903	552.160527801661	552.159651855397
207.41	552.159552116733	552.159596496798	552.160468679955	552.159640203819
207.52	552.159870546334	552.159850053676	552.160404512952	552.159618395669
207.62	552.160188975935	552.160150223398	552.160333105151	552.159585322326
207.78	552.160507405536	552.160439109673	552.160262271995	552.159547008058
207.89	552.160908176289	552.16072419806	552.160194926648	552.159507040864
207.99	552.161308947042	552.160998003	552.160129454578	552.159464605486
208.1	552.161709717794	552.161260524493	552.160065855785	552.159424201261
208.2	552.161792058946	552.161448328062	552.16000207266	552.15938267542
208.3	552.161874400098	552.161590361854	552.159948029698	552.159339463242
208.4	552.16195674125	552.161686625868	552.159903726898	552.159294564726
208.51	552.162039082401	552.161722148986	552.159869688455	552.159248193539
208.61	552.161854044448	552.161672624017	552.159842427698	552.159198443951
208.71	552.161669006494	552.161562358151	552.159827187355	552.15914796328
208.81	552.16148396854	552.161420299534	552.159816151983	552.159096751526
208.94	552.161216589435	552.16123294168	552.159801113705	552.15904110612
209.04	552.16094921033	552.161007770146	552.159783687055	552.158981842321
209.15	552.160681831224	552.160744784934	552.159763872033	552.158918960128
209.25	552.160414452119	552.160492600425	552.159743864138	552.158852865068
209.35	552.160080842802	552.160245195691	552.159718683964	552.158786618885
209.46	552.159747233485	552.160008591662	552.159689630143	552.158720877323
209.56	552.159413624168	552.159790273895	552.159656178478	552.158655426717
209.67	552.159347393956	552.159606407865	552.159614661247	552.158592914385
209.79	552.159281163744	552.159432686381	552.159559835721	552.15852857923
209.92	552.159214933533	552.159269109441	552.159485458182	552.158462421252
210.03	552.159148703321	552.159127718903	552.159398121974	552.158394431144
210.13	552.158992914212	552.159000373049	552.159296071039	552.158323722185
210.23	552.158837125103	552.158895213597	552.159181061436	552.158251181095
210.33	552.158681335994	552.158787933355	552.159050897662	552.15817640235
210.44	552.158591777097	552.158701618668	552.158906878351	552.158103988107
210.54	552.1585022182	552.158630248607	552.158753195982	552.158033282621
210.65	552.158412659303	552.158573823172	552.158588236025	552.157964285891
210.79	552.158323100405	552.158548625799	552.158420908931	552.15790013674
210.93	552.158421261082	552.158571721904	552.158254895476	552.157844807555
211.03	552.158519421758	552.158626046071	552.158092758603	552.157796439727
211.13	552.158617582434	552.158675008235	552.15793449831	552.157755157132
211.23	552.158805302008	552.158726750115	552.157782293799	552.157722111185
211.34	552.158993021581	552.158773129992	552.157634389011	552.157696415163
211.44	552.159180741154	552.158814147866	552.157496026675	552.157678069067
211.54	552.159032200228	552.15878510377	552.157360613448	552.157657588468
211.64	552.158883659303	552.15871656684	552.157229251559	552.15763830268
211.78	552.158735118377	552.158608537076	552.15710355554	552.1576202117
211.89	552.158586577451	552.158411560663	552.156983525392	552.157600176709
211.99	552.158250316952	552.158108572185	552.156866283438	552.157577447716
212.09	552.157914056453	552.157716637059	552.156755510451	552.157553883329
212.2	552.157577795954	552.157296893556	552.156652505066	552.157529483551
212.3	552.156787102389	552.156808029579	552.156547933685	552.157499484349
212.4	552.155996408824	552.156291357226	552.156450706762	552.157468055002
212.5	552.15520571526	552.155746876497	552.156355581569	552.15743519551
212.6	552.154751282194	552.155222221944	552.156269151448	552.157403291121
212.71	552.154296849128	552.154712283228	552.156184577733	552.157369012521
212.81	552.153842416062	552.154217060351	552.156101860422	552.157332359713
212.91	552.153387982996	552.153819177505	552.156022755574	552.157293332695
213.01	552.15293354993	552.153518634691	552.155946460089	552.157250822848
213.11	552.152759163648	552.153340890707	552.155878465081	552.15720331706
213.22	552.152584777366	552.153229917618	552.155811980805	552.157148042589
213.32	552.15286482415	552.153228989367	552.155755917714	552.157088683514
213.42	552.153144870933	552.153296793856	552.155707581452	552.157021070558
213.53	552.153424917717	552.153433331086	552.15566697202	552.156945203722
213.63	552.153704964501	552.153638601057	552.155630408641	552.156864235772
213.79	552.154006591582	552.153863648017	552.155598559783	552.156778380377
213.89	552.154308218663	552.15410651012	552.155571002304	552.156688136647
214	552.154609845744	552.15432587527	552.155545980146	552.156593504582
214.1	552.154911472825	552.154525466921	552.15552349331	552.1564971315
214.21	552.154933053122	552.154679826277	552.155493676581	552.156400530516
214.31	552.154954633419	552.154814412133	552.155468614416	552.156306474368
214.41	552.154976213716	552.154925300802	552.155448306815	552.156215778316
214.51	552.155038752021	552.155016215737	552.15542734078	552.156128847884
214.61	552.155101290326	552.155083433484	552.15540491321	552.156042957037
214.71	552.155163828631	552.155126954043	552.155384704884	552.155958105772
214.87	552.155204786639	552.155169136951	552.155366292657	552.15587473617
214.97	552.155245744647	552.155211944055	552.155350099672	552.155792349118
215.07	552.155286702655	552.155255375355	552.155344382734	552.155710944615
215.18	552.155327660663	552.155291983939	552.155349141842	552.155627875346
215.28	552.155356107109	552.155320632394	552.155368505772	552.155543017431
215.38	552.155384553556	552.155342458133	552.155396126505	552.155454031298
215.48	552.155413000002	552.155359423003	552.155432004042	552.155360916945
215.59	552.155400488441	552.155396623635	552.155475335284	552.155264155569
215.69	552.155387976879	552.155457783485	552.155526923329	552.155166473209
215.79	552.155375465318	552.155542902553	552.155578280508	552.155067869864
215.89	552.155362953757	552.155654255669	552.155623915705	552.154967689789
215.99	552.155667463163	552.15582066292	552.155670045019	552.154869071806
216.1	552.155971972569	552.156013304218	552.155702195548	552.154768664917
216.2	552.156276481975	552.156235903019	552.155720367292	552.15466646912
216.3	552.156593502942	552.156469316816	552.155724805578	552.154560749685
216.4	552.156910523909	552.156712408196	552.155715265078	552.154453846185
216.51	552.157227544876	552.156965177158	552.155692734231	552.15434575862
216.61	552.157544565844	552.157169983526	552.155657213037	552.154235600268
216.72	552.157638507685	552.157306547379	552.155604327394	552.154121162426
216.83	552.157732449527	552.157395148639	552.155546939076	552.154002421799
216.93	552.157826391369	552.157434649891	552.155490539194	552.153882707699
217.03	552.157603312243	552.157396231046	552.155428911651	552.153758881305
217.13	552.157380233118	552.157305681639	552.155368272546	552.153634293615
217.23	552.157157153992	552.157163001671	552.155303223254	552.153508944628
217.33	552.156934074867	552.157008750982	552.155233763777	552.153384692956
217.44	552.156710995741	552.156842929572	552.155159894114	552.153261538596
217.54	552.156454580529	552.156662506888	552.15507997218	552.153141596531
217.64	552.156198165317	552.156499333572	552.154994651623	552.153029696156
217.78	552.156164829231	552.156373689543	552.154908306543	552.152928046177
217.89	552.156131493144	552.156225942951	552.154816562841	552.152836669888
217.99	552.156098157058	552.156056093798	552.154714787241	552.152752237976
218.09	552.156064820972	552.155864142083	552.154602979743	552.152674750441
218.19	552.156031484886	552.155656148912	552.154481140347	552.152604207285
218.3	552.155565277576	552.155392762356	552.154346180004	552.152533056684
218.4	552.155099070267	552.155093054424	552.154206586387	552.152465584493
218.5	552.154632862958	552.154757025116	552.154062359494	552.152399017971
218.6	552.154199991735	552.154394249584	552.153914152975	552.152331242138
218.7	552.153767120512	552.154001697273	552.15375467689	552.152257427597
218.81	552.153334249289	552.153579368185	552.153583931239	552.152177574348
218.91	552.152901378066	552.153205966178	552.153401916022	552.15209168239
219.02	552.152540497424	552.15288803585	552.153214676094	552.151998456639
219.13	552.152179616782	552.152619032603	552.153020799875	552.151896970651
219.23	552.15181873614	552.152395925884	552.152820287366	552.151787224426
219.34	552.151890726721	552.152236761098	552.152621626237	552.151676769786
219.44	552.151962717301	552.152102186317	552.152416282686	552.151561320876
219.54	552.152034707882	552.151992201541	552.152204256713	552.151443650437
219.64	552.152106698463	552.151893717573	552.151985548317	552.15132375847
219.78	552.151944317291	552.15178542789	552.151762198265	552.15119485127
219.88	552.151781936119	552.151688639015	552.151538802082	552.151058843826
219.99	552.151619554947	552.151563999019	552.151315359768	552.150915736138
220.09	552.151385183195	552.151382344341	552.151090459742	552.15076682329
220.2	552.151150811442	552.151150219577	552.150870355723	552.150613031726
220.3	552.150916439689	552.150867624729	552.15065570136	552.150454361446
220.4	552.150682067936	552.150577172842	552.150446496653	552.15029081245
220.51	552.150198887586	552.150256244954	552.150237909134	552.150109060206
220.61	552.149715707237	552.149927460027	552.150034817402	552.149911692041
220.72	552.149232526888	552.149597362659	552.149837221458	552.149698707956
220.82	552.148983718291	552.149285311205	552.149649716825	552.149476901653
220.92	552.148734909695	552.148969999142	552.149461240084	552.149244358145
221.02	552.148486101098	552.148651426469	552.149280278903	552.149001077433
221.12	552.148237292502	552.148374831113	552.149106833283	552.148747059515
221.23	552.147967054044	552.148138264905	552.148935640892	552.148392386404
221.33	552.147696815587	552.147943676014	552.148766468275	552.147934131455
221.43	552.14742657713	552.147769757918	552.148599315432	552.147372294668
221.54	552.147405147269	552.147618635776	552.148439060962	552.146720200576
221.64	552.147383717408	552.147467690625	552.148276849911	552.145975261851
221.78	552.147362287547	552.147316922466	552.148111270699	552.145137478493
221.88	552.147340857686	552.147170227637	552.147942323325	552.144206850501
221.99	552.147093995995	552.147007112334	552.147772055455	552.143034260304
222.09	552.146847134303	552.146848070361	552.14759639965	552.141624148605
222.2	552.146600272612	552.146670482755	552.14741535591	552.139976515403
222.3	552.146374840781	552.1464987476	552.147229344427	552.138181278686
[truncated: 45,693 more rows]
