# Supplementary material for: Editorial Note: The role of 9-O-acetylated glycan receptor moieties in the typhoid toxin binding and intoxication
Source: PLoS Pathog. 2026 Jul 13;22(7):e1014413. doi: 10.1371/journal.ppat.1014413 (PMC13362111; doi:10.1371/journal.ppat.1014413)
Supplement: S1 File — (ZIP) [file ppat.1014413.s001.zip › SPR Data/OpenSPR/2020-01-06--20-36-21--TyT WT 4oac/ResponseData/InjectionAbsorbanceSpectra/a23 4oac_1579.96s_Absorbance.csv]

Channel1
WAVELENGTH (nm)	ABSORBANCE
338.804573760023	NaN
340.624675445867	NaN
342.445209557646	NaN
344.266177564905	NaN
346.087580937189	NaN
347.909421144043	NaN
349.731699655011	NaN
351.554417939637	NaN
353.377577467467	NaN
355.201179708045	NaN
357.025226130915	NaN
358.849718205622	NaN
360.67465740171	NaN
362.500045188725	NaN
364.32588303621	NaN
366.152172413711	NaN
367.978914790771	NaN
369.806111636936	NaN
371.63376442175	NaN
373.461874614758	NaN
375.290443685503	NaN
377.119473103532	NaN
378.948964338388	NaN
380.778918859615	NaN
382.609338136759	NaN
384.440223639364	NaN
386.271576836975	0.237931624823122
388.103399199136	0.235859765848052
389.935692195392	0.23392716352245
391.768457295287	0.23233181210571
393.601695968366	0.230877487741648
395.435409684173	0.229630816334216
397.269599912254	0.228255165785663
399.104268122152	0.226746411676978
400.939415783412	0.225145455137334
402.77504436558	0.223173433231699
404.611155338198	0.220540848998375
406.447750170813	0.21754711084729
408.284830332968	0.214256421633081
410.122397294208	0.210906269304058
411.960452524078	0.20768031005111
413.798997492122	0.205384680821521
415.638033667885	0.203930731688299
417.477562520911	0.203209028617195
419.317585520746	0.203019064216366
421.158104136932	0.203122349563262
422.999119839016	0.203401088432865
424.840634096542	0.203721248791817
426.682648379054	0.204009678373561
428.525164156097	0.204275327542399
430.368182897215	0.204514744444123
432.211706071954	0.204721136578204
434.055735149857	0.204910262239211
435.900271600469	0.205064013735531
437.745316893335	0.205221968608929
439.590872497999	0.205375991849844
441.436939884006	0.205505388551598
443.2835205209	0.205619971017176
445.130615878227	0.205723094736698
446.97822742553	0.205855775077015
448.826356632355	0.205991965340933
450.675004968245	0.206135178729264
452.524173902745	0.206302380733124
454.373864905401	0.206517095760506
456.224079445756	0.206752189761711
458.074818993355	0.207066080003417
459.926085017742	0.207448080831745
461.777878988463	0.207942826152853
463.630202375062	0.208548029067471
465.483056647083	0.209286669803441
467.336443274071	0.210170372441013
469.190363725571	0.211205557941
471.044819471127	0.21247540783319
472.899811980283	0.213945710588677
474.755342722585	0.215736752161908
476.611413167576	0.217821801588693
478.468024784802	0.220306160123532
480.325179043807	0.223332878027388
482.182877414136	0.227027706752465
484.041121365332	0.231435911695759
485.899912366942	0.236659566641495
487.759251888508	0.242653273748445
489.619141399577	0.249032634918156
491.479582369692	0.255537946784459
493.340576268398	0.261988595863627
495.202124565239	0.268180215969349
497.064228729761	0.274080071937842
498.926890231508	0.279613381963461
500.790110540024	0.284810717056874
502.653891124853	0.289696880755498
504.518233455542	0.294342536731349
506.383139001633	0.298771372835393
508.248609232672	0.302993452853155
510.114645618203	0.306974409598348
511.981249627771	0.310711326252827
513.84842273092	0.314177370506476
515.716166397195	0.317352368084917
517.584482096141	0.320335301843943
519.453371297302	0.323045066013328
521.322835470223	0.325597242640338
523.192876084447	0.327980193778582
525.063494609521	0.330183554044668
526.934692514988	0.332229125811467
528.806471270393	0.334097578184367
530.67883234528	0.335802984534141
532.551777209195	0.337349681593589
534.425307331681	0.338801506668844
536.299424182283	0.340112952240326
538.174129230547	0.341292628273717
540.049423946016	0.342382142065366
541.925309798234	0.343376972903659
543.801788256748	0.344267767205856
545.6788607911	0.345081327341345
547.556528870837	0.34575177814838
549.434793965501	0.34633297394041
551.313657544639	0.346722578599804
553.193121077794	0.346987503305697
555.07318603451	0.347081903003859
556.953853884334	0.346991204452429
558.835126096809	0.346677687465404
560.717004141479	0.346140886578997
562.59948948789	0.345367964188543
564.482583605586	0.344405265676766
566.366287964111	0.343243032126184
568.25060403301	0.341911491265954
570.135533281828	0.340396381708726
572.021077180109	0.338718518956176
573.907237197398	0.336860587752127
575.79401480324	0.334819727912952
577.681411467178	0.332575461816721
579.569428658758	0.330141902502567
581.458067847523	0.327492303323007
583.34733050302	0.324665936844599
585.237218094792	0.321671365786632
587.127732092383	0.31852596078932
589.018873965339	0.315302361628171
590.910645183204	0.311986429373128
592.803047215523	0.308570293526746
594.69608153184	0.305070771045356
596.589749601699	0.301529816377222
598.484052894646	0.297890611419926
600.378992880224	0.294208422140391
602.274571027979	0.290509758014239
604.170788807455	0.286763850638643
606.067647688197	0.283042218847222
607.965149139748	0.279327904470092
609.863294631655	0.275622305181821
611.76208563346	0.271924778342258
613.66152361471	0.268261333550142
615.561610044948	0.264649692365088
617.462346393719	0.261082225638872
619.363734130568	0.257581985598571
621.265774725039	0.254099671795074
623.168469646677	0.250693056727811
625.071820365026	0.247352009819066
626.975828349631	0.244037690610267
628.880495070036	0.24080066103782
630.785821995787	0.237606376356303
632.691810596427	0.234477336190102
634.598462341501	0.231403834369122
636.505778700554	0.228367477389776
638.413761143131	0.225365859736662
640.322411138775	0.222435644726219
642.231730157032	0.219541046993096
644.141719667447	0.216751850322236
646.052381139563	0.214003115976616
647.963716042925	0.211337301248676
649.875725847078	0.208780618060331
651.788412021566	0.206254706811555
653.701776035934	0.203805643426815
655.615819359727	0.201425512199322
657.530543462489	0.199090587090212
659.445949813765	0.19681158591037
661.362039883099	0.194557051304171
663.278815140036	0.192303022986848
665.19627705412	0.190178852197879
667.114427094896	0.188064319619038
669.033266731909	0.185987386708683
670.952797434704	0.184013828640949
672.873020672823	0.182062684292329
674.793937915814	0.180149215440725
676.715550633219	0.178350397090433
678.637860294583	0.176611629181851
680.560868369452	0.174851392747264
682.484576327369	0.173171758076537
684.408985637879	0.171519058151688
686.334097770527	0.169855774137322
688.259914194858	0.168334329155363
690.186436380415	0.166849062153401
692.113665796745	0.165326060117442
694.041603913389	0.163864833293228
695.970252199895	0.16236226318408
697.899612125806	0.160949624219044
699.829685160667	0.159671022240468
701.760472774022	0.158279039451501
703.691976435416	0.156943951488443
705.624197614394	0.155777623801026
707.557137780499	0.15463790599834
709.490798403278	0.153416425691973
711.425180952274	0.152214851230635
713.360286897031	0.150985730907034
715.296117707095	0.149859263147685
717.23267485201	0.148719333060265
719.16995980132	0.147563115887255
721.107974024571	0.146497635721491
723.046718991306	0.145448748549129
724.986196171071	0.144515385531445
726.92640703341	0.143625248650222
728.867353047867	0.142784985819865
730.809035683987	0.141788051566249
732.751456411314	0.140930614080211
734.694616699394	0.140208242188676
736.638518017771	0.139300382980127
738.583161835988	0.138495544477459
740.528549623592	0.137895444802482
742.474682850126	0.137249942568167
744.421562985136	0.136438443584179
746.369191498165	0.135763536995552
748.317569858758	0.135059494359828
750.26669953646	0.134648370404769
752.216582000815	0.134221669324269
754.167218721368	0.13387693719511
756.118611167664	0.13328418882674
758.070760809247	0.132984796653252
760.023669115661	0.132842691261531
761.977337556452	NaN
763.931767601164	NaN
765.886960719341	NaN
767.842918380527	NaN
769.799642054269	NaN
771.757133210109	NaN
773.715393317594	NaN
775.674423846266	NaN
777.634226265672	NaN
779.594802045354	NaN
781.556152654859	NaN
783.518279563731	NaN
785.481184241513	NaN
787.444868157751	NaN
789.40933278199	NaN
791.374579583773	NaN
793.340610032646	NaN
795.307425598153	NaN
797.275027749839	NaN
799.243417957247	NaN
801.212597689924	NaN
803.182568417413	NaN
805.153331609259	NaN
807.124888735006	NaN
809.097241264199	NaN
811.070390666383	NaN
813.044338411102	NaN
815.019085967901	NaN
816.994634806324	NaN
818.970986395917	NaN
820.948142206222	NaN
