# Supplementary material for: Editorial Note: The role of 9-O-acetylated glycan receptor moieties in the typhoid toxin binding and intoxication
Source: PLoS Pathog. 2026 Jul 13;22(7):e1014413. doi: 10.1371/journal.ppat.1014413 (PMC13362111; doi:10.1371/journal.ppat.1014413)
Supplement: S1 File — (ZIP) [file ppat.1014413.s001.zip › SPR Data/OpenSPR/2020-01-06--20-36-21--TyT WT 4oac/ResponseData/InjectionAbsorbanceSpectra/a23 4oac_1852.3s_Absorbance.csv]

Channel1
WAVELENGTH (nm)	ABSORBANCE
338.804573760023	NaN
340.624675445867	NaN
342.445209557646	NaN
344.266177564905	NaN
346.087580937189	NaN
347.909421144043	NaN
349.731699655011	NaN
351.554417939637	NaN
353.377577467467	NaN
355.201179708045	NaN
357.025226130915	NaN
358.849718205622	NaN
360.67465740171	NaN
362.500045188725	NaN
364.32588303621	NaN
366.152172413711	NaN
367.978914790771	NaN
369.806111636936	NaN
371.63376442175	NaN
373.461874614758	NaN
375.290443685503	NaN
377.119473103532	NaN
378.948964338388	NaN
380.778918859615	NaN
382.609338136759	NaN
384.440223639364	NaN
386.271576836975	0.238619475094247
388.103399199136	0.236385755177736
389.935692195392	0.234361889180556
391.768457295287	0.232689769838075
393.601695968366	0.231122018738906
395.435409684173	0.22980411921979
397.269599912254	0.228370695811303
399.104268122152	0.226808681835467
400.939415783412	0.22516008840986
402.77504436558	0.223142446927129
404.611155338198	0.220478545400624
406.447750170813	0.217457186304313
408.284830332968	0.214153208657346
410.122397294208	0.210779563073997
411.960452524078	0.207541491141457
413.798997492122	0.205247317181115
415.638033667885	0.203797813196377
417.477562520911	0.203083383194608
419.317585520746	0.202905195589074
421.158104136932	0.203020783206766
422.999119839016	0.203305909998185
424.840634096542	0.203634156391214
426.682648379054	0.203926995867899
428.525164156097	0.204196098892175
430.368182897215	0.204437884321924
432.211706071954	0.204647556650785
434.055735149857	0.204837470107942
435.900271600469	0.204992507183949
437.745316893335	0.205153808375208
439.590872497999	0.205309572310809
441.436939884006	0.205439164945878
443.2835205209	0.205554998472262
445.130615878227	0.205657058548367
446.97822742553	0.205792515634079
448.826356632355	0.205931303396558
450.675004968245	0.206075502388557
452.524173902745	0.206242844521048
454.373864905401	0.206458319741065
456.224079445756	0.206693636043047
458.074818993355	0.207009173168004
459.926085017742	0.207390233216807
461.777878988463	0.207883481838251
463.630202375062	0.208487663614441
465.483056647083	0.209222496443678
467.336443274071	0.210104649922211
469.190363725571	0.211136786008365
471.044819471127	0.212405872861521
472.899811980283	0.213874627436351
474.755342722585	0.215664355661164
476.611413167576	0.217748609088911
478.468024784802	0.220234837907682
480.325179043807	0.223262866101241
482.182877414136	0.226963286692934
484.041121365332	0.231374840571116
485.899912366942	0.236604910809546
487.759251888508	0.242601869586929
489.619141399577	0.248980556139842
491.479582369692	0.255483280425535
493.340576268398	0.261931482733201
495.202124565239	0.268114675604577
497.064228729761	0.274005129951441
498.926890231508	0.279531520315201
500.790110540024	0.284723107725879
502.653891124853	0.289602909363538
504.518233455542	0.294243589387083
506.383139001633	0.298670627486675
508.248609232672	0.302888946794792
510.114645618203	0.306868949437252
511.981249627771	0.310602099907604
513.84842273092	0.314066385659197
515.716166397195	0.317236710960396
517.584482096141	0.320218930100442
519.453371297302	0.3229266127639
521.322835470223	0.325479989629482
523.192876084447	0.327861226161899
525.063494609521	0.330063537794882
526.934692514988	0.33210858308512
528.806471270393	0.333976813354986
530.67883234528	0.335681659528316
532.551777209195	0.337228941094167
534.425307331681	0.338678964778897
536.299424182283	0.339992673884149
538.174129230547	0.341173563839038
540.049423946016	0.342262295972313
541.925309798234	0.343258672951389
543.801788256748	0.344149037479556
545.6788607911	0.344964357755921
547.556528870837	0.345634566497096
549.434793965501	0.34621636582983
551.313657544639	0.346608613521119
553.193121077794	0.346875919457124
555.07318603451	0.346971251452943
556.953853884334	0.34688080403219
558.835126096809	0.346567375164398
560.717004141479	0.346033527616119
562.59948948789	0.345260142132854
564.482583605586	0.344299200118737
566.366287964111	0.343138997890833
568.25060403301	0.341810229835529
570.135533281828	0.340297985091177
572.021077180109	0.338622879530438
573.907237197398	0.336767802539544
575.79401480324	0.334728591842958
577.681411467178	0.332485905249091
579.569428658758	0.330054231654696
581.458067847523	0.327405948777465
583.34733050302	0.324578021942887
585.237218094792	0.321585784178206
587.127732092383	0.318439842214967
589.018873965339	0.315218584808175
590.910645183204	0.31190369460845
592.803047215523	0.308490941303939
594.69608153184	0.304992032225911
596.589749601699	0.301454844359072
598.484052894646	0.297816203773195
600.378992880224	0.294133487098604
602.274571027979	0.290435543450218
604.170788807455	0.286690583592101
606.067647688197	0.28296907635668
607.965149139748	0.279256433132844
609.863294631655	0.275550026021998
611.76208563346	0.271855347742489
613.66152361471	0.268193053060839
615.561610044948	0.264581492378748
617.462346393719	0.261015783602642
619.363734130568	0.257516404517211
621.265774725039	0.254035569677849
623.168469646677	0.250629999329646
625.071820365026	0.247291329392842
626.975828349631	0.24397828917925
628.880495070036	0.240741474152499
630.785821995787	0.237547925926461
632.691810596427	0.234421539467079
634.598462341501	0.231352366002048
636.505778700554	0.228318135130322
638.413761143131	0.225315465410708
640.322411138775	0.222390638030689
642.231730157032	0.219498452120891
644.141719667447	0.216710124673312
646.052381139563	0.213965685250158
647.963716042925	0.211298029628748
649.875725847078	0.208742991188651
651.788412021566	0.206216379653276
653.701776035934	0.203768450950287
655.615819359727	0.201387524839884
657.530543462489	0.199054774596192
659.445949813765	0.196775760728085
661.362039883099	0.194524060008696
663.278815140036	0.192271786620349
665.19627705412	0.190153704635434
667.114427094896	0.188044066234095
669.033266731909	0.185966392046993
670.952797434704	0.183996922347888
672.873020672823	0.18204940363795
674.793937915814	0.180133760700879
676.715550633219	0.178339364332801
678.637860294583	0.176606969704478
680.560868369452	0.174851027289555
682.484576327369	0.173170450407098
684.408985637879	0.171523638577606
686.334097770527	0.16986116421353
688.259914194858	0.16835186631731
690.186436380415	0.166866506911031
692.113665796745	0.165342150486073
694.041603913389	0.16388494505743
695.970252199895	0.162385848528635
697.899612125806	0.160980505798338
699.829685160667	0.159702451405516
701.760472774022	0.15831595920764
703.691976435416	0.156991110391332
705.624197614394	0.155834357547272
707.557137780499	0.154705255951805
709.490798403278	0.153489826560526
711.425180952274	0.152294886586506
713.360286897031	0.15108138988503
715.296117707095	0.149964558954399
717.23267485201	0.148834786373111
719.16995980132	0.147687250204949
721.107974024571	0.146631751367882
723.046718991306	0.14558828882556
724.986196171071	0.144640471288187
726.92640703341	0.143771758463502
728.867353047867	0.142941961731995
730.809035683987	0.141975556726859
732.751456411314	0.1411442714398
734.694616699394	0.140433888146739
736.638518017771	0.139543613104573
738.583161835988	0.138750527513521
740.528549623592	0.138206484168473
742.474682850126	0.137585570398363
744.421562985136	0.13673822489054
746.369191498165	0.136076156752237
748.317569858758	0.135378451466794
750.26669953646	0.134950903181113
752.216582000815	0.134527851861595
754.167218721368	0.134192767380209
756.118611167664	0.133647792711212
758.070760809247	0.133384773939398
760.023669115661	0.133319313361666
761.977337556452	NaN
763.931767601164	NaN
765.886960719341	NaN
767.842918380527	NaN
769.799642054269	NaN
771.757133210109	NaN
773.715393317594	NaN
775.674423846266	NaN
777.634226265672	NaN
779.594802045354	NaN
781.556152654859	NaN
783.518279563731	NaN
785.481184241513	NaN
787.444868157751	NaN
789.40933278199	NaN
791.374579583773	NaN
793.340610032646	NaN
795.307425598153	NaN
797.275027749839	NaN
799.243417957247	NaN
801.212597689924	NaN
803.182568417413	NaN
805.153331609259	NaN
807.124888735006	NaN
809.097241264199	NaN
811.070390666383	NaN
813.044338411102	NaN
815.019085967901	NaN
816.994634806324	NaN
818.970986395917	NaN
820.948142206222	NaN
