# Supplementary material for: Editorial Note: The role of 9-O-acetylated glycan receptor moieties in the typhoid toxin binding and intoxication
Source: PLoS Pathog. 2026 Jul 13;22(7):e1014413. doi: 10.1371/journal.ppat.1014413 (PMC13362111; doi:10.1371/journal.ppat.1014413)
Supplement: S1 File — (ZIP) [file ppat.1014413.s001.zip › SPR Data/OpenSPR/2020-01-06--20-36-21--TyT WT 4oac/ResponseData/InjectionAbsorbanceSpectra/a23 4oac_2115.98s_Absorbance.csv]

Channel1
WAVELENGTH (nm)	ABSORBANCE
338.804573760023	NaN
340.624675445867	NaN
342.445209557646	NaN
344.266177564905	NaN
346.087580937189	NaN
347.909421144043	NaN
349.731699655011	NaN
351.554417939637	NaN
353.377577467467	NaN
355.201179708045	NaN
357.025226130915	NaN
358.849718205622	NaN
360.67465740171	NaN
362.500045188725	NaN
364.32588303621	NaN
366.152172413711	NaN
367.978914790771	NaN
369.806111636936	NaN
371.63376442175	NaN
373.461874614758	NaN
375.290443685503	NaN
377.119473103532	NaN
378.948964338388	NaN
380.778918859615	NaN
382.609338136759	NaN
384.440223639364	NaN
386.271576836975	0.238075182296575
388.103399199136	0.235996956809308
389.935692195392	0.234038791508826
391.768457295287	0.23241683399152
393.601695968366	0.230918729404681
395.435409684173	0.229657604238004
397.269599912254	0.228249710582121
399.104268122152	0.226695982710279
400.939415783412	0.225049176885863
402.77504436558	0.223054614993455
404.611155338198	0.220387057002002
406.447750170813	0.217346048266784
408.284830332968	0.214041365428678
410.122397294208	0.210675670439367
411.960452524078	0.20744475428924
413.798997492122	0.205161734509542
415.638033667885	0.203714499146719
417.477562520911	0.203006711085164
419.317585520746	0.20283561795757
421.158104136932	0.202952198520449
422.999119839016	0.203243230733004
424.840634096542	0.203576737721471
426.682648379054	0.203874428473972
428.525164156097	0.204148676175395
430.368182897215	0.204394038019183
432.211706071954	0.204607958399561
434.055735149857	0.204801135412994
435.900271600469	0.204958575990452
437.745316893335	0.205124268271131
439.590872497999	0.205280035135723
441.436939884006	0.205411941595564
443.2835205209	0.205531076394335
445.130615878227	0.205635113493879
446.97822742553	0.205768557250218
448.826356632355	0.205905665479171
450.675004968245	0.206050504494492
452.524173902745	0.206219350534954
454.373864905401	0.206434076772927
456.224079445756	0.206670124124383
458.074818993355	0.206983214243775
459.926085017742	0.207363912700894
461.777878988463	0.207857121242968
463.630202375062	0.208460310350538
465.483056647083	0.209194813112694
467.336443274071	0.210077796030696
469.190363725571	0.211109702122196
471.044819471127	0.212377549363786
472.899811980283	0.213844321148511
474.755342722585	0.215635395385709
476.611413167576	0.217719909514666
478.468024784802	0.220206183947191
480.325179043807	0.223236736267435
482.182877414136	0.22694195587787
484.041121365332	0.23135686792323
485.899912366942	0.236588785686352
487.759251888508	0.24258552172615
489.619141399577	0.248965167300456
491.479582369692	0.255466831506695
493.340576268398	0.261914611125356
495.202124565239	0.26809310245747
497.064228729761	0.273984605055218
498.926890231508	0.279506225665373
500.790110540024	0.284695705213914
502.653891124853	0.289573543992128
504.518233455542	0.294211096354622
506.383139001633	0.298635105223474
508.248609232672	0.302849690689595
510.114645618203	0.306827403684994
511.981249627771	0.31055640079982
513.84842273092	0.314015272110225
515.716166397195	0.317184655182655
517.584482096141	0.320166368407604
519.453371297302	0.322873686858769
521.322835470223	0.325426330609863
523.192876084447	0.327811200799102
525.063494609521	0.330013509741856
526.934692514988	0.33205911258353
528.806471270393	0.333927334291988
530.67883234528	0.335633369202537
532.551777209195	0.337179170635788
534.425307331681	0.338630649458137
536.299424182283	0.339944346827264
538.174129230547	0.341126114570731
540.049423946016	0.342217667182514
541.925309798234	0.343212906145665
543.801788256748	0.34410315665656
545.6788607911	0.344920399734158
547.556528870837	0.345591256749679
549.434793965501	0.346176073227886
551.313657544639	0.34656856000534
553.193121077794	0.346836522802121
555.07318603451	0.346933309844336
556.953853884334	0.346843572882991
558.835126096809	0.346533414742979
560.717004141479	0.345999139760863
562.59948948789	0.345227159867321
564.482583605586	0.344268117003314
566.366287964111	0.343107251375254
568.25060403301	0.341780243856432
570.135533281828	0.340268632902903
572.021077180109	0.338593465469059
573.907237197398	0.336739435383939
575.79401480324	0.334702772035934
577.681411467178	0.332458942576082
579.569428658758	0.330028398476096
581.458067847523	0.327381462026343
583.34733050302	0.324555011358361
585.237218094792	0.321564276295758
587.127732092383	0.318418406964532
589.018873965339	0.315200380513435
590.910645183204	0.311888727573385
592.803047215523	0.308476282451275
594.69608153184	0.304976541522542
596.589749601699	0.301440643137313
598.484052894646	0.297801453976389
600.378992880224	0.294119110011149
602.274571027979	0.29042260264285
604.170788807455	0.286677120436235
606.067647688197	0.282956177012196
607.965149139748	0.279243108904219
609.863294631655	0.275538611751011
611.76208563346	0.271843884121149
613.66152361471	0.268182503421606
615.561610044948	0.264572041688508
617.462346393719	0.261002967949225
619.363734130568	0.257507630167243
621.265774725039	0.254026998317512
623.168469646677	0.250620207240076
625.071820365026	0.247282125727627
626.975828349631	0.243969231305105
628.880495070036	0.240733244385998
630.785821995787	0.237541369565667
632.691810596427	0.234415059133209
634.598462341501	0.231345342148634
636.505778700554	0.228308984513281
638.413761143131	0.225308902003163
640.322411138775	0.222381681558428
642.231730157032	0.219489188656886
644.141719667447	0.216702886786389
646.052381139563	0.213957443256358
647.963716042925	0.211289045011758
649.875725847078	0.208735544396138
651.788412021566	0.206209288825342
653.701776035934	0.203758789013823
655.615819359727	0.201381832197638
657.530543462489	0.199047595255869
659.445949813765	0.196766374706009
661.362039883099	0.194515196060959
663.278815140036	0.192261140577106
665.19627705412	0.190142143317177
667.114427094896	0.188029992404166
669.033266731909	0.185949646704096
670.952797434704	0.183981805332601
672.873020672823	0.182035127387429
674.793937915814	0.180109678950919
676.715550633219	0.178313688579609
678.637860294583	0.17657546738544
680.560868369452	0.174817114152614
682.484576327369	0.173137029250987
684.408985637879	0.171487199180567
686.334097770527	0.169820098652968
688.259914194858	0.168308115130629
690.186436380415	0.166819383778675
692.113665796745	0.165291300884328
694.041603913389	0.163824558933519
695.970252199895	0.162331689390821
697.899612125806	0.160917902154059
699.829685160667	0.159642718813155
701.760472774022	0.158253528181343
703.691976435416	0.156923160325998
705.624197614394	0.155750772411846
707.557137780499	0.154612762557731
709.490798403278	0.153399201620562
711.425180952274	0.152191716648566
713.360286897031	0.150974551362701
715.296117707095	0.14985154719764
717.23267485201	0.148702595417364
719.16995980132	0.147571045629957
721.107974024571	0.14651476497501
723.046718991306	0.145467247109596
724.986196171071	0.144527462163062
726.92640703341	0.143646978063849
728.867353047867	0.142818360100949
730.809035683987	0.141822930118231
732.751456411314	0.140977409628695
734.694616699394	0.140247269601715
736.638518017771	0.139322101667378
738.583161835988	0.138518285396353
740.528549623592	0.137960226302601
742.474682850126	0.137329500968545
744.421562985136	0.136505249162476
746.369191498165	0.135831294533875
748.317569858758	0.135165385076625
750.26669953646	0.134749191249076
752.216582000815	0.134347415153216
754.167218721368	0.134030614968904
756.118611167664	0.133480536004007
758.070760809247	0.133184326902363
760.023669115661	0.133081591029337
761.977337556452	NaN
763.931767601164	NaN
765.886960719341	NaN
767.842918380527	NaN
769.799642054269	NaN
771.757133210109	NaN
773.715393317594	NaN
775.674423846266	NaN
777.634226265672	NaN
779.594802045354	NaN
781.556152654859	NaN
783.518279563731	NaN
785.481184241513	NaN
787.444868157751	NaN
789.40933278199	NaN
791.374579583773	NaN
793.340610032646	NaN
795.307425598153	NaN
797.275027749839	NaN
799.243417957247	NaN
801.212597689924	NaN
803.182568417413	NaN
805.153331609259	NaN
807.124888735006	NaN
809.097241264199	NaN
811.070390666383	NaN
813.044338411102	NaN
815.019085967901	NaN
816.994634806324	NaN
818.970986395917	NaN
820.948142206222	NaN
