# Supplementary material for: Editorial Note: The role of 9-O-acetylated glycan receptor moieties in the typhoid toxin binding and intoxication
Source: PLoS Pathog. 2026 Jul 13;22(7):e1014413. doi: 10.1371/journal.ppat.1014413 (PMC13362111; doi:10.1371/journal.ppat.1014413)
Supplement: S1 File — (ZIP) [file ppat.1014413.s001.zip › SPR Data/OpenSPR/2020-01-06--20-36-21--TyT WT 4oac/ResponseData/InjectionAbsorbanceSpectra/a23 4oac_2380.03s_Absorbance.csv]

Channel1
WAVELENGTH (nm)	ABSORBANCE
338.804573760023	NaN
340.624675445867	NaN
342.445209557646	NaN
344.266177564905	NaN
346.087580937189	NaN
347.909421144043	NaN
349.731699655011	NaN
351.554417939637	NaN
353.377577467467	NaN
355.201179708045	NaN
357.025226130915	NaN
358.849718205622	NaN
360.67465740171	NaN
362.500045188725	NaN
364.32588303621	NaN
366.152172413711	NaN
367.978914790771	NaN
369.806111636936	NaN
371.63376442175	NaN
373.461874614758	NaN
375.290443685503	NaN
377.119473103532	NaN
378.948964338388	NaN
380.778918859615	NaN
382.609338136759	NaN
384.440223639364	NaN
386.271576836975	0.237608793904248
388.103399199136	0.23562759509273
389.935692195392	0.233759604724821
391.768457295287	0.232144876308687
393.601695968366	0.230674950240786
395.435409684173	0.229408099906601
397.269599912254	0.228051460435065
399.104268122152	0.226531686830827
400.939415783412	0.224905341180516
402.77504436558	0.222918047534666
404.611155338198	0.22026055316859
406.447750170813	0.217235191958277
408.284830332968	0.213941229845203
410.122397294208	0.210580751402987
411.960452524078	0.207355038843291
413.798997492122	0.205077116859445
415.638033667885	0.203632130430309
417.477562520911	0.202927844059423
419.317585520746	0.202758351069176
421.158104136932	0.202876671129179
422.999119839016	0.203171885286641
424.840634096542	0.203508262095991
426.682648379054	0.203805971926602
428.525164156097	0.204083482729385
430.368182897215	0.204329291621043
432.211706071954	0.204541974851226
434.055735149857	0.204736928290963
435.900271600469	0.204895727371051
437.745316893335	0.20506141198401
439.590872497999	0.205218877277351
441.436939884006	0.205350622702654
443.2835205209	0.205468292874354
445.130615878227	0.205572094897191
446.97822742553	0.205709317686685
448.826356632355	0.205845951974577
450.675004968245	0.205990173673838
452.524173902745	0.206159309752071
454.373864905401	0.206374843943321
456.224079445756	0.206608465777438
458.074818993355	0.206922071144947
459.926085017742	0.207302659865944
461.777878988463	0.207795510947756
463.630202375062	0.208398845466567
465.483056647083	0.209132465915989
467.336443274071	0.210015553185457
469.190363725571	0.211047660120715
471.044819471127	0.212317460964177
472.899811980283	0.213781630456793
474.755342722585	0.21557212415543
476.611413167576	0.217654335587605
478.468024784802	0.220141911320041
480.325179043807	0.223170103454561
482.182877414136	0.226875493682714
484.041121365332	0.231288065970883
485.899912366942	0.236520178200393
487.759251888508	0.242514899036984
489.619141399577	0.248891253511066
491.479582369692	0.255391560474947
493.340576268398	0.261837208620366
495.202124565239	0.268012619788174
497.064228729761	0.273902543769129
498.926890231508	0.279420696226013
500.790110540024	0.284607752292375
502.653891124853	0.289486100134891
504.518233455542	0.294122513776965
506.383139001633	0.298548098064177
508.248609232672	0.302763061777861
510.114645618203	0.306741337791782
511.981249627771	0.31047026023755
513.84842273092	0.313933173982805
515.716166397195	0.317103821964726
517.584482096141	0.320087585500836
519.453371297302	0.32279710973175
521.322835470223	0.325351043303715
523.192876084447	0.327736665643936
525.063494609521	0.329940254593801
526.934692514988	0.331988514738896
528.806471270393	0.333856631039943
530.67883234528	0.335565448308956
532.551777209195	0.337114938082169
534.425307331681	0.338568897089714
536.299424182283	0.339885307464181
538.174129230547	0.341067880501853
540.049423946016	0.342162526318522
541.925309798234	0.34316154176078
543.801788256748	0.344055250216093
545.6788607911	0.344875942795084
547.556528870837	0.345546414696228
549.434793965501	0.346133547226109
551.313657544639	0.346529885144502
553.193121077794	0.346801789815317
555.07318603451	0.34690097088799
556.953853884334	0.346814506200996
558.835126096809	0.346507959825206
560.717004141479	0.345978005960962
562.59948948789	0.345207843236488
564.482583605586	0.344252430531228
566.366287964111	0.343094075290845
568.25060403301	0.341769962380522
570.135533281828	0.340260776618704
572.021077180109	0.338588764565854
573.907237197398	0.336737276887866
575.79401480324	0.334703032834392
577.681411467178	0.33246102233353
579.569428658758	0.330033016479869
581.458067847523	0.327386922366914
583.34733050302	0.324560914081645
585.237218094792	0.321573245778274
587.127732092383	0.318430292776779
589.018873965339	0.315213547432308
590.910645183204	0.311901263777888
592.803047215523	0.308488825970309
594.69608153184	0.304990186878104
596.589749601699	0.301455579612275
598.484052894646	0.297817231191496
600.378992880224	0.294134011218718
602.274571027979	0.290439053944388
604.170788807455	0.286694133230021
606.067647688197	0.282973571028827
607.965149139748	0.279260953561757
609.863294631655	0.275555133077858
611.76208563346	0.271858958568977
613.66152361471	0.268197511683381
615.561610044948	0.264587311815166
617.462346393719	0.26101682241079
619.363734130568	0.257519107100333
621.265774725039	0.254039083376577
623.168469646677	0.250631304129825
625.071820365026	0.247296338099238
626.975828349631	0.243983078476413
628.880495070036	0.240742968065249
630.785821995787	0.237552251262509
632.691810596427	0.234423830801327
634.598462341501	0.231354996363221
636.505778700554	0.228315427122754
638.413761143131	0.225313901225141
640.322411138775	0.222386412958038
642.231730157032	0.219492684896982
644.141719667447	0.216707222755443
646.052381139563	0.213961241872545
647.963716042925	0.211291187618971
649.875725847078	0.208739398095322
651.788412021566	0.206211581770622
653.701776035934	0.203762502046621
655.615819359727	0.20138603439543
657.530543462489	0.199050540060747
659.445949813765	0.196771335863833
661.362039883099	0.19451952331993
663.278815140036	0.192263808126081
665.19627705412	0.190140954315029
667.114427094896	0.188028249710243
669.033266731909	0.185947881170149
670.952797434704	0.18398313237776
672.873020672823	0.182034191751033
674.793937915814	0.18011233356653
676.715550633219	0.17831809476226
678.637860294583	0.176579744056291
680.560868369452	0.174819087473795
682.484576327369	0.17313864448362
684.408985637879	0.17149717005767
686.334097770527	0.169825531061555
688.259914194858	0.168313809766991
690.186436380415	0.166826122168884
692.113665796745	0.165291857414909
694.041603913389	0.163833460800688
695.970252199895	0.162335269482116
697.899612125806	0.160921152505786
699.829685160667	0.159643292512961
701.760472774022	0.158254203063372
703.691976435416	0.156914658384789
705.624197614394	0.155742755135801
707.557137780499	0.154616045535821
709.490798403278	0.153380620752826
711.425180952274	0.152172273750584
713.360286897031	0.150957352625648
715.296117707095	0.149829618403842
717.23267485201	0.148679595708719
719.16995980132	0.147540591610779
721.107974024571	0.146477570883732
723.046718991306	0.145415010246094
724.986196171071	0.144462918548171
726.92640703341	0.143572481743011
728.867353047867	0.142710060455974
730.809035683987	0.141711932147219
732.751456411314	0.140846501936162
734.694616699394	0.140121823229231
736.638518017771	0.139197284776859
738.583161835988	0.138395065529345
740.528549623592	0.13781818236345
742.474682850126	0.137169904723898
744.421562985136	0.136331523235546
746.369191498165	0.135664742864506
748.317569858758	0.134940963588368
750.26669953646	0.134457100610994
752.216582000815	0.133996379891692
754.167218721368	0.133635553366365
756.118611167664	0.133054128471748
758.070760809247	0.132756109243097
760.023669115661	0.132590855362169
761.977337556452	NaN
763.931767601164	NaN
765.886960719341	NaN
767.842918380527	NaN
769.799642054269	NaN
771.757133210109	NaN
773.715393317594	NaN
775.674423846266	NaN
777.634226265672	NaN
779.594802045354	NaN
781.556152654859	NaN
783.518279563731	NaN
785.481184241513	NaN
787.444868157751	NaN
789.40933278199	NaN
791.374579583773	NaN
793.340610032646	NaN
795.307425598153	NaN
797.275027749839	NaN
799.243417957247	NaN
801.212597689924	NaN
803.182568417413	NaN
805.153331609259	NaN
807.124888735006	NaN
809.097241264199	NaN
811.070390666383	NaN
813.044338411102	NaN
815.019085967901	NaN
816.994634806324	NaN
818.970986395917	NaN
820.948142206222	NaN
