# Supplementary material for: Editorial Note: The role of 9-O-acetylated glycan receptor moieties in the typhoid toxin binding and intoxication
Source: PLoS Pathog. 2026 Jul 13;22(7):e1014413. doi: 10.1371/journal.ppat.1014413 (PMC13362111; doi:10.1371/journal.ppat.1014413)
Supplement: S1 File — (ZIP) [file ppat.1014413.s001.zip › SPR Data/OpenSPR/2020-01-06--20-36-21--TyT WT 4oac/ResponseData/InjectionAbsorbanceSpectra/a23 4oac_2632.26s_Absorbance.csv]

Channel1
WAVELENGTH (nm)	ABSORBANCE
338.804573760023	NaN
340.624675445867	NaN
342.445209557646	NaN
344.266177564905	NaN
346.087580937189	NaN
347.909421144043	NaN
349.731699655011	NaN
351.554417939637	NaN
353.377577467467	NaN
355.201179708045	NaN
357.025226130915	NaN
358.849718205622	NaN
360.67465740171	NaN
362.500045188725	NaN
364.32588303621	NaN
366.152172413711	NaN
367.978914790771	NaN
369.806111636936	NaN
371.63376442175	NaN
373.461874614758	NaN
375.290443685503	NaN
377.119473103532	NaN
378.948964338388	NaN
380.778918859615	NaN
382.609338136759	NaN
384.440223639364	NaN
386.271576836975	0.239105770909344
388.103399199136	0.236837980882921
389.935692195392	0.234739596472132
391.768457295287	0.232969882336003
393.601695968366	0.231348598566845
395.435409684173	0.229995646770424
397.269599912254	0.228539067306428
399.104268122152	0.226928491284684
400.939415783412	0.225235611160858
402.77504436558	0.223190409919708
404.611155338198	0.220469218918841
406.447750170813	0.217390236547382
408.284830332968	0.214058632518231
410.122397294208	0.210671340602855
411.960452524078	0.207430184123284
413.798997492122	0.205144636733697
415.638033667885	0.203699526422
417.477562520911	0.20299624220458
419.317585520746	0.202835575170329
421.158104136932	0.202959737870836
422.999119839016	0.203263022197541
424.840634096542	0.203604127306053
426.682648379054	0.203903905400739
428.525164156097	0.204186818618715
430.368182897215	0.204434111877233
432.211706071954	0.20465018783677
434.055735149857	0.204845341132481
435.900271600469	0.205003063387245
437.745316893335	0.205170384361478
439.590872497999	0.205329651925345
441.436939884006	0.20546324091957
443.2835205209	0.205582080519627
445.130615878227	0.205686165859329
446.97822742553	0.205822080918429
448.826356632355	0.205960850339487
450.675004968245	0.206107309436985
452.524173902745	0.20627501284528
454.373864905401	0.206491218010049
456.224079445756	0.206726049485304
458.074818993355	0.207038132387148
459.926085017742	0.207417488570797
461.777878988463	0.207905626517296
463.630202375062	0.208504917685588
465.483056647083	0.209237198968352
467.336443274071	0.210118044787855
469.190363725571	0.211147306864925
471.044819471127	0.212414370271053
472.899811980283	0.21387748782861
474.755342722585	0.215669397372446
476.611413167576	0.217748432857668
478.468024784802	0.220235882422411
480.325179043807	0.22326740673124
482.182877414136	0.226977622712672
484.041121365332	0.231393111799049
485.899912366942	0.236631426929525
487.759251888508	0.242628426072844
489.619141399577	0.249010469756542
491.479582369692	0.255505437096897
493.340576268398	0.26194919153754
495.202124565239	0.268120719135289
497.064228729761	0.274005301592294
498.926890231508	0.279515283715245
500.790110540024	0.28469656592563
502.653891124853	0.289569882162339
504.518233455542	0.294198703028278
506.383139001633	0.298622002488377
508.248609232672	0.30283240059318
510.114645618203	0.306809976171958
511.981249627771	0.310537918849498
513.84842273092	0.313999805869733
515.716166397195	0.317169255477435
517.584482096141	0.320152686232401
519.453371297302	0.322862521436808
521.322835470223	0.325414318475177
523.192876084447	0.327801290375766
525.063494609521	0.330003169282563
526.934692514988	0.332051594076924
528.806471270393	0.333919447305415
530.67883234528	0.335627251635949
532.551777209195	0.337177662529115
534.425307331681	0.33863108055261
536.299424182283	0.339948571281952
538.174129230547	0.341131135618007
540.049423946016	0.342228041093877
541.925309798234	0.343228433458864
543.801788256748	0.344122768234903
545.6788607911	0.344946000195802
547.556528870837	0.345618225309052
549.434793965501	0.346207167075182
551.313657544639	0.346602305924527
553.193121077794	0.346877573628216
555.07318603451	0.346980509343686
556.953853884334	0.346895881414819
558.835126096809	0.346590457020217
560.717004141479	0.34606315723997
562.59948948789	0.345293609448306
564.482583605586	0.344344280054757
566.366287964111	0.343184153299614
568.25060403301	0.341864645313101
570.135533281828	0.340358669091225
572.021077180109	0.338686627587886
573.907237197398	0.336836995783785
575.79401480324	0.334804616429279
577.681411467178	0.332563898442755
579.569428658758	0.330139149853331
581.458067847523	0.327496608225948
583.34733050302	0.324670467547916
585.237218094792	0.321685298380066
587.127732092383	0.318540766251909
589.018873965339	0.315324422108968
590.910645183204	0.312013076459724
592.803047215523	0.308601496652863
594.69608153184	0.30510370532415
596.589749601699	0.301568974583405
598.484052894646	0.297931940943737
600.378992880224	0.294249117151628
602.274571027979	0.290557586126943
604.170788807455	0.286811003931807
606.067647688197	0.283093127254956
607.965149139748	0.279382753781214
609.863294631655	0.275677731354444
611.76208563346	0.271983506153156
613.66152361471	0.26832183110543
615.561610044948	0.264715347689983
617.462346393719	0.261145630531081
619.363734130568	0.257649934614929
621.265774725039	0.254168927791142
623.168469646677	0.250759554047977
625.071820365026	0.247425783616631
626.975828349631	0.244112891146963
628.880495070036	0.240877948282118
630.785821995787	0.237688439250427
632.691810596427	0.234558773752232
634.598462341501	0.231492042873261
636.505778700554	0.228455864045106
638.413761143131	0.225457262297778
640.322411138775	0.222534663213506
642.231730157032	0.219639176510185
644.141719667447	0.216858705157416
646.052381139563	0.214116142192268
647.963716042925	0.211444060214901
649.875725847078	0.208895268860504
651.788412021566	0.206368031618544
653.701776035934	0.203919296859152
655.615819359727	0.201547653206415
657.530543462489	0.199210470802206
659.445949813765	0.196933297388736
661.362039883099	0.194688389881307
663.278815140036	0.192432478989954
665.19627705412	0.190316582430913
667.114427094896	0.188207810343517
669.033266731909	0.186128444179742
670.952797434704	0.184166649844228
672.873020672823	0.182223895524946
674.793937915814	0.180302401966974
676.715550633219	0.178510718448401
678.637860294583	0.176778881882564
680.560868369452	0.175017525117239
682.484576327369	0.173341750163524
684.408985637879	0.171698663247916
686.334097770527	0.170032226933703
688.259914194858	0.168521760330605
690.186436380415	0.167041614620602
692.113665796745	0.165517260333622
694.041603913389	0.164058695843164
695.970252199895	0.162566333020025
697.899612125806	0.161148014917719
699.829685160667	0.159883484320673
701.760472774022	0.158507965538757
703.691976435416	0.157171790666704
705.624197614394	0.156012095612544
707.557137780499	0.154882289578795
709.490798403278	0.153667482546693
711.425180952274	0.152476168530763
713.360286897031	0.151262444662271
715.296117707095	0.150139770076449
717.23267485201	0.148998028597813
719.16995980132	0.147858682852219
721.107974024571	0.146800800970078
723.046718991306	0.145751989838793
724.986196171071	0.144802400471747
726.92640703341	0.143955741882919
728.867353047867	0.143119789345418
730.809035683987	0.142146025217917
732.751456411314	0.141339441740068
734.694616699394	0.140621920768553
736.638518017771	0.139745325350699
738.583161835988	0.138965982440673
740.528549623592	0.138420684651985
742.474682850126	0.137816063097499
744.421562985136	0.137021027724353
746.369191498165	0.136400310168971
748.317569858758	0.135707007879208
750.26669953646	0.135295899435687
752.216582000815	0.134878629065946
754.167218721368	0.134609590135983
756.118611167664	0.134126970123224
758.070760809247	0.133877623447395
760.023669115661	0.133793838398816
761.977337556452	NaN
763.931767601164	NaN
765.886960719341	NaN
767.842918380527	NaN
769.799642054269	NaN
771.757133210109	NaN
773.715393317594	NaN
775.674423846266	NaN
777.634226265672	NaN
779.594802045354	NaN
781.556152654859	NaN
783.518279563731	NaN
785.481184241513	NaN
787.444868157751	NaN
789.40933278199	NaN
791.374579583773	NaN
793.340610032646	NaN
795.307425598153	NaN
797.275027749839	NaN
799.243417957247	NaN
801.212597689924	NaN
803.182568417413	NaN
805.153331609259	NaN
807.124888735006	NaN
809.097241264199	NaN
811.070390666383	NaN
813.044338411102	NaN
815.019085967901	NaN
816.994634806324	NaN
818.970986395917	NaN
820.948142206222	NaN
