# Supplementary material for: Editorial Note: The role of 9-O-acetylated glycan receptor moieties in the typhoid toxin binding and intoxication
Source: PLoS Pathog. 2026 Jul 13;22(7):e1014413. doi: 10.1371/journal.ppat.1014413 (PMC13362111; doi:10.1371/journal.ppat.1014413)
Supplement: S1 File — (ZIP) [file ppat.1014413.s001.zip › SPR Data/OpenSPR/2020-01-06--20-36-21--TyT WT 4oac/ResponseData/InjectionAbsorbanceSpectra/a26gcbiotin_3491.88s_Absorbance.csv]

Channel1
WAVELENGTH (nm)	ABSORBANCE
338.804573760023	NaN
340.624675445867	NaN
342.445209557646	NaN
344.266177564905	NaN
346.087580937189	NaN
347.909421144043	NaN
349.731699655011	NaN
351.554417939637	NaN
353.377577467467	NaN
355.201179708045	NaN
357.025226130915	NaN
358.849718205622	NaN
360.67465740171	NaN
362.500045188725	NaN
364.32588303621	NaN
366.152172413711	NaN
367.978914790771	NaN
369.806111636936	NaN
371.63376442175	NaN
373.461874614758	NaN
375.290443685503	NaN
377.119473103532	NaN
378.948964338388	NaN
380.778918859615	NaN
382.609338136759	NaN
384.440223639364	NaN
386.271576836975	0.238349730050112
388.103399199136	0.236242793305463
389.935692195392	0.234302784646027
391.768457295287	0.232679269133141
393.601695968366	0.231189022997396
395.435409684173	0.229916243346327
397.269599912254	0.228538657896238
399.104268122152	0.226996541838149
400.939415783412	0.225374043406892
402.77504436558	0.223383353233742
404.611155338198	0.220711467608158
406.447750170813	0.217684517442754
408.284830332968	0.214377578897288
410.122397294208	0.211001623646467
411.960452524078	0.207765042941172
413.798997492122	0.205476559852265
415.638033667885	0.204025953377053
417.477562520911	0.203310786848263
419.317585520746	0.203136559311925
421.158104136932	0.203248024678994
422.999119839016	0.203538468632315
424.840634096542	0.203869536064497
426.682648379054	0.204166556052699
428.525164156097	0.204441013656055
430.368182897215	0.204683942158856
432.211706071954	0.20489465979948
434.055735149857	0.205087059144866
435.900271600469	0.205241108512104
437.745316893335	0.205403252789809
439.590872497999	0.205558132588024
441.436939884006	0.205688962663505
443.2835205209	0.205807250306444
445.130615878227	0.205908863214524
446.97822742553	0.206042871060862
448.826356632355	0.206179566073714
450.675004968245	0.206324864888715
452.524173902745	0.206492096635436
454.373864905401	0.206706955642126
456.224079445756	0.206942491216922
458.074818993355	0.207256763222877
459.926085017742	0.207637254464488
461.777878988463	0.208128370123197
463.630202375062	0.208732352357258
465.483056647083	0.209467237197761
467.336443274071	0.210348516870108
469.190363725571	0.21137958119006
471.044819471127	0.212649967228947
472.899811980283	0.214112816435085
474.755342722585	0.215904868781301
476.611413167576	0.217985730055978
478.468024784802	0.220471113227181
480.325179043807	0.223498282545374
482.182877414136	0.227200102301738
484.041121365332	0.231612024878895
485.899912366942	0.236845025779618
487.759251888508	0.242841690972902
489.619141399577	0.249222493641047
491.479582369692	0.255723735136312
493.340576268398	0.262173967519774
495.202124565239	0.268352851498701
497.064228729761	0.274247583058681
498.926890231508	0.279768971594162
500.790110540024	0.284957891962873
502.653891124853	0.289835744412572
504.518233455542	0.294472974339494
506.383139001633	0.298899158349548
508.248609232672	0.303112953214061
510.114645618203	0.307092044969391
511.981249627771	0.310820299869894
513.84842273092	0.314281724374814
515.716166397195	0.317448644449707
517.584482096141	0.320426948789298
519.453371297302	0.323130372362449
521.322835470223	0.325679187775165
523.192876084447	0.328058620803149
525.063494609521	0.33025475464373
526.934692514988	0.332296512627784
528.806471270393	0.334157481972377
530.67883234528	0.335856532643508
532.551777209195	0.337397422387756
534.425307331681	0.338841335213893
536.299424182283	0.340148322369579
538.174129230547	0.341320771298636
540.049423946016	0.342405079347315
541.925309798234	0.343391651032048
543.801788256748	0.344274604604121
545.6788607911	0.345084666062027
547.556528870837	0.345743526553867
549.434793965501	0.346320604370983
551.313657544639	0.346703696969231
553.193121077794	0.346962904500846
555.07318603451	0.347051660312113
556.953853884334	0.346952751999905
558.835126096809	0.346632899878687
560.717004141479	0.346089675419335
562.59948948789	0.345306720307578
564.482583605586	0.344339396472715
566.366287964111	0.343166156280529
568.25060403301	0.341829953286097
570.135533281828	0.340308880232495
572.021077180109	0.33862388430793
573.907237197398	0.33676006670102
575.79401480324	0.334713641875828
577.681411467178	0.332462792945693
579.569428658758	0.33002521302456
581.458067847523	0.32737000122227
583.34733050302	0.324533527648744
585.237218094792	0.321537704691529
587.127732092383	0.31838484650821
589.018873965339	0.315160930768954
590.910645183204	0.311841624475557
592.803047215523	0.308423621416973
594.69608153184	0.304919660569099
596.589749601699	0.301381113849022
598.484052894646	0.2977379338516
600.378992880224	0.294052338326709
602.274571027979	0.290355661412546
604.170788807455	0.286606366965845
606.067647688197	0.282885141852887
607.965149139748	0.279173803678318
609.863294631655	0.275465637345785
611.76208563346	0.271770535183065
613.66152361471	0.268110464229676
615.561610044948	0.2645028574443
617.462346393719	0.260934495816102
619.363734130568	0.25744185795142
621.265774725039	0.253964742491751
623.168469646677	0.250558924709553
625.071820365026	0.24722750522555
626.975828349631	0.24391663169528
628.880495070036	0.240682108618947
630.785821995787	0.237494054464305
632.691810596427	0.234369305948181
634.598462341501	0.231304501992333
636.505778700554	0.228272056665045
638.413761143131	0.225276224457356
640.322411138775	0.222357044300529
642.231730157032	0.219469714787799
644.141719667447	0.216694130622887
646.052381139563	0.213956310647869
647.963716042925	0.211292213913566
649.875725847078	0.20874757102946
651.788412021566	0.206226688536263
653.701776035934	0.203783762765047
655.615819359727	0.201412594054116
657.530543462489	0.199080483626586
659.445949813765	0.196807473574612
661.362039883099	0.194564962142458
663.278815140036	0.192313621550229
665.19627705412	0.190199345755175
667.114427094896	0.188091836161152
669.033266731909	0.186018066672884
670.952797434704	0.184057915039997
672.873020672823	0.182118859915529
674.793937915814	0.180196847311073
676.715550633219	0.178412126067415
678.637860294583	0.176682362014884
680.560868369452	0.17492536771844
682.484576327369	0.173253456762613
684.408985637879	0.171613473331601
686.334097770527	0.169948912084701
688.259914194858	0.168450096555252
690.186436380415	0.166972146302347
692.113665796745	0.165446954862709
694.041603913389	0.163995549588486
695.970252199895	0.162507887625136
697.899612125806	0.161095924822748
699.829685160667	0.159831506951766
701.760472774022	0.158456715037877
703.691976435416	0.157128543489246
705.624197614394	0.155974937878936
707.557137780499	0.154851283455112
709.490798403278	0.153637174879431
711.425180952274	0.152439419726869
713.360286897031	0.151239976002285
715.296117707095	0.150128798262123
717.23267485201	0.14899813665402
719.16995980132	0.147846492917564
721.107974024571	0.146792230616157
723.046718991306	0.145725788315688
724.986196171071	0.144797400039544
726.92640703341	0.143926009378518
728.867353047867	0.143087967187019
730.809035683987	0.142102059420523
732.751456411314	0.141280809942641
734.694616699394	0.140547612435151
736.638518017771	0.139656747308623
738.583161835988	0.138867778960872
740.528549623592	0.138308592519069
742.474682850126	0.137707478871563
744.421562985136	0.136888589639013
746.369191498165	0.136250779534145
748.317569858758	0.1355460204172
750.26669953646	0.135148517037556
752.216582000815	0.134739659893981
754.167218721368	0.13440479153239
756.118611167664	0.133837687691219
758.070760809247	0.133556836222934
760.023669115661	0.133449788802017
761.977337556452	NaN
763.931767601164	NaN
765.886960719341	NaN
767.842918380527	NaN
769.799642054269	NaN
771.757133210109	NaN
773.715393317594	NaN
775.674423846266	NaN
777.634226265672	NaN
779.594802045354	NaN
781.556152654859	NaN
783.518279563731	NaN
785.481184241513	NaN
787.444868157751	NaN
789.40933278199	NaN
791.374579583773	NaN
793.340610032646	NaN
795.307425598153	NaN
797.275027749839	NaN
799.243417957247	NaN
801.212597689924	NaN
803.182568417413	NaN
805.153331609259	NaN
807.124888735006	NaN
809.097241264199	NaN
811.070390666383	NaN
813.044338411102	NaN
815.019085967901	NaN
816.994634806324	NaN
818.970986395917	NaN
820.948142206222	NaN
