# Supplementary material for: Editorial Note: The role of 9-O-acetylated glycan receptor moieties in the typhoid toxin binding and intoxication
Source: PLoS Pathog. 2026 Jul 13;22(7):e1014413. doi: 10.1371/journal.ppat.1014413 (PMC13362111; doi:10.1371/journal.ppat.1014413)
Supplement: S1 File — (ZIP) [file ppat.1014413.s001.zip › SPR Data/OpenSPR/2020-01-06--20-36-21--TyT WT 4oac/ResponseData/InjectionAbsorbanceSpectra/buffer_1035.9s_Absorbance.csv]

Channel1
WAVELENGTH (nm)	ABSORBANCE
338.804573760023	NaN
340.624675445867	NaN
342.445209557646	NaN
344.266177564905	NaN
346.087580937189	NaN
347.909421144043	NaN
349.731699655011	NaN
351.554417939637	NaN
353.377577467467	NaN
355.201179708045	NaN
357.025226130915	NaN
358.849718205622	NaN
360.67465740171	NaN
362.500045188725	NaN
364.32588303621	NaN
366.152172413711	NaN
367.978914790771	NaN
369.806111636936	NaN
371.63376442175	NaN
373.461874614758	NaN
375.290443685503	NaN
377.119473103532	NaN
378.948964338388	NaN
380.778918859615	NaN
382.609338136759	NaN
384.440223639364	NaN
386.271576836975	0.238365755299518
388.103399199136	0.236178497533152
389.935692195392	0.234153863224607
391.768457295287	0.23248168782194
393.601695968366	0.230969755438793
395.435409684173	0.229675068128283
397.269599912254	0.228266349167149
399.104268122152	0.226741545468793
400.939415783412	0.225130912682138
402.77504436558	0.223152454223979
404.611155338198	0.220505367771688
406.447750170813	0.2174943400166
408.284830332968	0.214201698640964
410.122397294208	0.210845477731796
411.960452524078	0.207612693389316
413.798997492122	0.205317291035159
415.638033667885	0.203862395092908
417.477562520911	0.203140205684062
419.317585520746	0.202948098792597
421.158104136932	0.20304895001452
422.999119839016	0.203322651596073
424.840634096542	0.203641719325969
426.682648379054	0.203929511982159
428.525164156097	0.204193601004673
430.368182897215	0.204431540543578
432.211706071954	0.204637412667853
434.055735149857	0.204822896917431
435.900271600469	0.204975094792979
437.745316893335	0.20513307358611
439.590872497999	0.205286939347897
441.436939884006	0.20541479989074
443.2835205209	0.205530260377015
445.130615878227	0.205630240287557
446.97822742553	0.205764579103318
448.826356632355	0.205900382968492
450.675004968245	0.206042944580475
452.524173902745	0.206209689557405
454.373864905401	0.206424757279287
456.224079445756	0.206660060008541
458.074818993355	0.20697412204632
459.926085017742	0.207356584957918
461.777878988463	0.207851114397003
463.630202375062	0.208455622157976
465.483056647083	0.20919310611993
467.336443274071	0.210076474961497
469.190363725571	0.211110491451887
471.044819471127	0.212379817738772
472.899811980283	0.213849431372634
474.755342722585	0.215640803178816
476.611413167576	0.217723610142731
478.468024784802	0.220206121028848
480.325179043807	0.223233220369142
482.182877414136	0.226927289156875
484.041121365332	0.231334170101507
485.899912366942	0.236554005979035
487.759251888508	0.242545691541086
489.619141399577	0.248922507342387
491.479582369692	0.255424621060628
493.340576268398	0.261873767535024
495.202124565239	0.268064330404497
497.064228729761	0.273964195545375
498.926890231508	0.279500714019932
500.790110540024	0.284698865868585
502.653891124853	0.289586882781482
504.518233455542	0.294233704118648
506.383139001633	0.298662673482691
508.248609232672	0.302886470841156
510.114645618203	0.306869352056983
511.981249627771	0.310607586669777
513.84842273092	0.314074637178868
515.716166397195	0.317251588670163
517.584482096141	0.32023506015695
519.453371297302	0.322946204918698
521.322835470223	0.325503092798357
523.192876084447	0.327889093861876
525.063494609521	0.330095485509271
526.934692514988	0.332142298110365
528.806471270393	0.334014417411589
530.67883234528	0.335721637652621
532.551777209195	0.33727160311521
534.425307331681	0.338725550690354
536.299424182283	0.3400372153457
538.174129230547	0.341220405127187
540.049423946016	0.342311867546045
541.925309798234	0.343308367544812
543.801788256748	0.344200283063109
545.6788607911	0.345015537397742
547.556528870837	0.345689205154875
549.434793965501	0.346270586272356
551.313657544639	0.346663634683671
553.193121077794	0.346932009425216
555.07318603451	0.347028571457475
556.953853884334	0.3469388297713
558.835126096809	0.346629466779289
560.717004141479	0.346096075346084
562.59948948789	0.345327270554916
564.482583605586	0.344367341143969
566.366287964111	0.343207207365943
568.25060403301	0.341877573193303
570.135533281828	0.340366435345959
572.021077180109	0.338691864286736
573.907237197398	0.336838422755668
575.79401480324	0.334798374477887
577.681411467178	0.332558294908746
579.569428658758	0.330126188126541
581.458067847523	0.327478032969759
583.34733050302	0.324654233541296
585.237218094792	0.321661300437654
587.127732092383	0.318517278629534
589.018873965339	0.315296671606583
590.910645183204	0.311981370728983
592.803047215523	0.308566210393802
594.69608153184	0.305069174779035
596.589749601699	0.301530974853349
598.484052894646	0.297891150652299
600.378992880224	0.294208278239564
602.274571027979	0.290508781561157
604.170788807455	0.286763146896923
606.067647688197	0.283040454696233
607.965149139748	0.279326709596546
609.863294631655	0.275619401997126
611.76208563346	0.27192230798211
613.66152361471	0.26826089437681
615.561610044948	0.264647847742768
617.462346393719	0.261080229428186
619.363734130568	0.25758048526707
621.265774725039	0.254099781233941
623.168469646677	0.250694697286853
625.071820365026	0.247352543813938
626.975828349631	0.244040332887191
628.880495070036	0.240801995070038
630.785821995787	0.237603597387265
632.691810596427	0.2344748618071
634.598462341501	0.23140267803442
636.505778700554	0.228365319664716
638.413761143131	0.225362638987049
640.322411138775	0.222431403389892
642.231730157032	0.219537811792912
644.141719667447	0.216748441930438
646.052381139563	0.214003115976616
647.963716042925	0.211333735865639
649.875725847078	0.208775814448381
651.788412021566	0.206244628502999
653.701776035934	0.203796779230269
655.615819359727	0.201414270907032
657.530543462489	0.199077925552872
659.445949813765	0.196797706933248
661.362039883099	0.194541532519441
663.278815140036	0.192288107826619
665.19627705412	0.19016579754709
667.114427094896	0.188051908697432
669.033266731909	0.185977758281859
670.952797434704	0.184002778890263
672.873020672823	0.182052935045045
674.793937915814	0.180135182893226
676.715550633219	0.178334957934354
678.637860294583	0.176596086194623
680.560868369452	0.17484083114347
682.484576327369	0.173161719891448
684.408985637879	0.171509411040961
686.334097770527	0.169851539124375
688.259914194858	0.168333651186515
690.186436380415	0.166842705744665
692.113665796745	0.165319786047195
694.041603913389	0.163855769895931
695.970252199895	0.162347373818872
697.899612125806	0.160935358032148
699.829685160667	0.159654256699332
701.760472774022	0.158268780771187
703.691976435416	0.156939450224526
705.624197614394	0.155773312339331
707.557137780499	0.154635904078713
709.490798403278	0.153432462510477
711.425180952274	0.152244648947887
713.360286897031	0.151030356399689
715.296117707095	0.149907389403763
717.23267485201	0.148767821873377
719.16995980132	0.147628856680348
721.107974024571	0.146571296305515
723.046718991306	0.145525874513783
724.986196171071	0.144586739695658
726.92640703341	0.143706998283478
728.867353047867	0.142865749689255
730.809035683987	0.141901752548219
732.751456411314	0.141056366220881
734.694616699394	0.140348376430977
736.638518017771	0.139475381226444
738.583161835988	0.138703072433516
740.528549623592	0.138143749220629
742.474682850126	0.137531921732143
744.421562985136	0.136731883760542
746.369191498165	0.136064291732173
748.317569858758	0.135339814107603
750.26669953646	0.134966373778657
752.216582000815	0.134547446644985
754.167218721368	0.134227914486134
756.118611167664	0.133703818660365
758.070760809247	0.133445008614462
760.023669115661	0.133294880847597
761.977337556452	NaN
763.931767601164	NaN
765.886960719341	NaN
767.842918380527	NaN
769.799642054269	NaN
771.757133210109	NaN
773.715393317594	NaN
775.674423846266	NaN
777.634226265672	NaN
779.594802045354	NaN
781.556152654859	NaN
783.518279563731	NaN
785.481184241513	NaN
787.444868157751	NaN
789.40933278199	NaN
791.374579583773	NaN
793.340610032646	NaN
795.307425598153	NaN
797.275027749839	NaN
799.243417957247	NaN
801.212597689924	NaN
803.182568417413	NaN
805.153331609259	NaN
807.124888735006	NaN
809.097241264199	NaN
811.070390666383	NaN
813.044338411102	NaN
815.019085967901	NaN
816.994634806324	NaN
818.970986395917	NaN
820.948142206222	NaN
