# Supplementary material for: Editorial Note: The role of 9-O-acetylated glycan receptor moieties in the typhoid toxin binding and intoxication
Source: PLoS Pathog. 2026 Jul 13;22(7):e1014413. doi: 10.1371/journal.ppat.1014413 (PMC13362111; doi:10.1371/journal.ppat.1014413)
Supplement: S1 File — (ZIP) [file ppat.1014413.s001.zip › SPR Data/OpenSPR/2020-01-06--20-36-21--TyT WT 4oac/ResponseData/InjectionAbsorbanceSpectra/buffer_1192.46s_Absorbance.csv]

Channel1
WAVELENGTH (nm)	ABSORBANCE
338.804573760023	NaN
340.624675445867	NaN
342.445209557646	NaN
344.266177564905	NaN
346.087580937189	NaN
347.909421144043	NaN
349.731699655011	NaN
351.554417939637	NaN
353.377577467467	NaN
355.201179708045	NaN
357.025226130915	NaN
358.849718205622	NaN
360.67465740171	NaN
362.500045188725	NaN
364.32588303621	NaN
366.152172413711	NaN
367.978914790771	NaN
369.806111636936	NaN
371.63376442175	NaN
373.461874614758	NaN
375.290443685503	NaN
377.119473103532	NaN
378.948964338388	NaN
380.778918859615	NaN
382.609338136759	NaN
384.440223639364	NaN
386.271576836975	0.238465788324623
388.103399199136	0.236310140300319
389.935692195392	0.234300734922095
391.768457295287	0.23265126849452
393.601695968366	0.231116063305077
395.435409684173	0.22980411921979
397.269599912254	0.228413123642124
399.104268122152	0.226879368731702
400.939415783412	0.225265968502743
402.77504436558	0.223275451615458
404.611155338198	0.220639443500555
406.447750170813	0.217629245356802
408.284830332968	0.21433000784264
410.122397294208	0.210973477556217
411.960452524078	0.207740299859553
413.798997492122	0.205439186297375
415.638033667885	0.203980903978079
417.477562520911	0.20325447154149
419.317585520746	0.203057141218493
421.158104136932	0.203156573318451
422.999119839016	0.203431142039506
424.840634096542	0.203749385528095
426.682648379054	0.204033363485214
428.525164156097	0.204295800618665
430.368182897215	0.204534676496552
432.211706071954	0.204740369374492
434.055735149857	0.204925601267995
435.900271600469	0.205075321268779
437.745316893335	0.205231859167681
439.590872497999	0.205385529848488
441.436939884006	0.205514683900903
443.2835205209	0.205627800419204
445.130615878227	0.205729015609934
446.97822742553	0.205861943254789
448.826356632355	0.205997409963578
450.675004968245	0.206140465984979
452.524173902745	0.206307498963292
454.373864905401	0.206521650063653
456.224079445756	0.206756513868866
458.074818993355	0.207071467033363
459.926085017742	0.207453255240586
461.777878988463	0.207947410214715
463.630202375062	0.208551767017853
465.483056647083	0.209288059515013
467.336443274071	0.210171759209579
469.190363725571	0.211207460518478
471.044819471127	0.212478394561523
472.899811980283	0.213948062850356
474.755342722585	0.215737952764171
476.611413167576	0.217820303372931
478.468024784802	0.220304083345016
480.325179043807	0.223327312077388
482.182877414136	0.227019624996076
484.041121365332	0.231427157122609
485.899912366942	0.236645747098687
487.759251888508	0.242634971176305
489.619141399577	0.249010785804832
491.479582369692	0.25551268302132
493.340576268398	0.261962633129689
495.202124565239	0.268154410145548
497.064228729761	0.274053635494773
498.926890231508	0.27958778340574
500.790110540024	0.284785778774309
502.653891124853	0.289674277302409
504.518233455542	0.29432241908602
506.383139001633	0.298752373430052
508.248609232672	0.302975124072623
510.114645618203	0.306958197280886
511.981249627771	0.310697472503756
513.84842273092	0.314164130118673
515.716166397195	0.317339767854375
517.584482096141	0.32032346398237
519.453371297302	0.323035401818664
521.322835470223	0.325589326551709
523.192876084447	0.327973155287595
525.063494609521	0.330178200758049
526.934692514988	0.332222938628865
528.806471270393	0.334091768875442
530.67883234528	0.335795785814851
532.551777209195	0.337343341015937
534.425307331681	0.338794746910706
536.299424182283	0.340107738796527
538.174129230547	0.341289211517289
540.049423946016	0.342378971107876
541.925309798234	0.343375823375392
543.801788256748	0.344266262428393
545.6788607911	0.345079807206074
547.556528870837	0.345749814791813
549.434793965501	0.346329501583416
551.313657544639	0.346721945836383
553.193121077794	0.346988161486838
555.07318603451	0.347082988678105
556.953853884334	0.346992279712119
558.835126096809	0.34668003716538
560.717004141479	0.346143399495324
562.59948948789	0.345371843440624
564.482583605586	0.344410459827858
566.366287964111	0.343250608186514
568.25060403301	0.341920769560029
570.135533281828	0.340407453756261
572.021077180109	0.338731805412392
573.907237197398	0.33687702690403
575.79401480324	0.334837476658632
577.681411467178	0.332595750003662
579.569428658758	0.330164150581947
581.458067847523	0.327516160987372
583.34733050302	0.324688428674786
585.237218094792	0.321694730961173
587.127732092383	0.31855201796839
589.018873965339	0.315330384856337
590.910645183204	0.312014792203812
592.803047215523	0.308599331344537
594.69608153184	0.305101370609597
596.589749601699	0.301562305249179
598.484052894646	0.29792324127107
600.378992880224	0.294240975788433
602.274571027979	0.290542771730531
604.170788807455	0.286798839593843
606.067647688197	0.283077173894777
607.965149139748	0.27936647589283
609.863294631655	0.275661074380286
611.76208563346	0.271965779510421
613.66152361471	0.268303259756914
615.561610044948	0.264691662504241
617.462346393719	0.261124241582156
619.363734130568	0.25762303239235
621.265774725039	0.254142148307132
623.168469646677	0.250736918957286
625.071820365026	0.247396740522623
626.975828349631	0.244084056443698
628.880495070036	0.240846353974732
630.785821995787	0.237652416741354
632.691810596427	0.234524464630386
634.598462341501	0.231453631953397
636.505778700554	0.228419355303616
638.413761143131	0.225418238612849
640.322411138775	0.222490770040155
642.231730157032	0.219597895680138
644.141719667447	0.21680947644061
646.052381139563	0.214063956503049
647.963716042925	0.211396818656576
649.875725847078	0.208839494550986
651.788412021566	0.206310498237863
653.701776035934	0.20386428344621
655.615819359727	0.201483917776482
657.530543462489	0.199146203341495
659.445949813765	0.196864021604875
661.362039883099	0.194612127689554
663.278815140036	0.19235861375478
665.19627705412	0.190233579742988
667.114427094896	0.188118060361671
669.033266731909	0.186045520456661
670.952797434704	0.184074679432913
672.873020672823	0.182123840909875
674.793937915814	0.180205444993547
676.715550633219	0.178407553249701
678.637860294583	0.17667001597569
680.560868369452	0.174910820261419
682.484576327369	0.173230222615702
684.408985637879	0.171579458799722
686.334097770527	0.169914255760805
688.259914194858	0.168399147864622
690.186436380415	0.166912344558867
692.113665796745	0.165390323958713
694.041603913389	0.163930964277497
695.970252199895	0.16243211362365
697.899612125806	0.161022647948367
699.829685160667	0.159744084207084
701.760472774022	0.158354974719007
703.691976435416	0.157025625379219
705.624197614394	0.155864996852172
707.557137780499	0.154719832465192
709.490798403278	0.153506460157733
711.425180952274	0.152318206748438
713.360286897031	0.151091329688525
715.296117707095	0.149963137240224
717.23267485201	0.148818584337591
719.16995980132	0.14766770819073
721.107974024571	0.146616086090492
723.046718991306	0.145564572936497
724.986196171071	0.144616589759682
726.92640703341	0.143735237265949
728.867353047867	0.142901019715957
730.809035683987	0.141934627405947
732.751456411314	0.141057259477115
734.694616699394	0.140326287053904
736.638518017771	0.139447360524613
738.583161835988	0.138675555196155
740.528549623592	0.138112732336108
742.474682850126	0.137503987492942
744.421562985136	0.136686441704798
746.369191498165	0.136002994291939
748.317569858758	0.135277639324382
750.26669953646	0.134869047108491
752.216582000815	0.134442607655192
754.167218721368	0.134131632837599
756.118611167664	0.13358438316908
758.070760809247	0.133323310177857
760.023669115661	0.133186696233133
761.977337556452	NaN
763.931767601164	NaN
765.886960719341	NaN
767.842918380527	NaN
769.799642054269	NaN
771.757133210109	NaN
773.715393317594	NaN
775.674423846266	NaN
777.634226265672	NaN
779.594802045354	NaN
781.556152654859	NaN
783.518279563731	NaN
785.481184241513	NaN
787.444868157751	NaN
789.40933278199	NaN
791.374579583773	NaN
793.340610032646	NaN
795.307425598153	NaN
797.275027749839	NaN
799.243417957247	NaN
801.212597689924	NaN
803.182568417413	NaN
805.153331609259	NaN
807.124888735006	NaN
809.097241264199	NaN
811.070390666383	NaN
813.044338411102	NaN
815.019085967901	NaN
816.994634806324	NaN
818.970986395917	NaN
820.948142206222	NaN
