# Supplementary material for: Editorial Note: The role of 9-O-acetylated glycan receptor moieties in the typhoid toxin binding and intoxication
Source: PLoS Pathog. 2026 Jul 13;22(7):e1014413. doi: 10.1371/journal.ppat.1014413 (PMC13362111; doi:10.1371/journal.ppat.1014413)
Supplement: S1 File — (ZIP) [file ppat.1014413.s001.zip › SPR Data/OpenSPR/2020-01-06--20-36-21--TyT WT 4oac/ResponseData/InjectionAbsorbanceSpectra/buffer_1459.12s_Absorbance.csv]

Channel1
WAVELENGTH (nm)	ABSORBANCE
338.804573760023	NaN
340.624675445867	NaN
342.445209557646	NaN
344.266177564905	NaN
346.087580937189	NaN
347.909421144043	NaN
349.731699655011	NaN
351.554417939637	NaN
353.377577467467	NaN
355.201179708045	NaN
357.025226130915	NaN
358.849718205622	NaN
360.67465740171	NaN
362.500045188725	NaN
364.32588303621	NaN
366.152172413711	NaN
367.978914790771	NaN
369.806111636936	NaN
371.63376442175	NaN
373.461874614758	NaN
375.290443685503	NaN
377.119473103532	NaN
378.948964338388	NaN
380.778918859615	NaN
382.609338136759	NaN
384.440223639364	NaN
386.271576836975	0.238891600876486
388.103399199136	0.236627898263863
389.935692195392	0.234558734527479
391.768457295287	0.232860509227162
393.601695968366	0.231321998566476
395.435409684173	0.229999040402628
397.269599912254	0.228554352229676
399.104268122152	0.227008935932314
400.939415783412	0.22535533621032
402.77504436558	0.223334701487816
404.611155338198	0.220671642471984
406.447750170813	0.217640907688476
408.284830332968	0.214328685313775
410.122397294208	0.210958768035599
411.960452524078	0.207721238548807
413.798997492122	0.205418002865061
415.638033667885	0.203959461904524
417.477562520911	0.20323278541913
419.317585520746	0.203043806396642
421.158104136932	0.203148808706116
422.999119839016	0.203424670256493
424.840634096542	0.20374637803911
426.682648379054	0.204035112700671
428.525164156097	0.204302428550151
430.368182897215	0.204543779894413
432.211706071954	0.204753544828079
434.055735149857	0.204942320614856
435.900271600469	0.205095656431141
437.745316893335	0.205253352285413
439.590872497999	0.205408632492578
441.436939884006	0.205536195447528
443.2835205209	0.205652181295263
445.130615878227	0.205754524133279
446.97822742553	0.20588677956213
448.826356632355	0.206022921564369
450.675004968245	0.206164368081164
452.524173902745	0.206331642912808
454.373864905401	0.206546919510426
456.224079445756	0.206781574883152
458.074818993355	0.207095959424396
459.926085017742	0.207478277190866
461.777878988463	0.207972338593363
463.630202375062	0.208577022471863
465.483056647083	0.209312783888979
467.336443274071	0.210194615363394
469.190363725571	0.211229088362647
471.044819471127	0.212497110150883
472.899811980283	0.213968559853476
474.755342722585	0.21575679633557
476.611413167576	0.217839881305732
478.468024784802	0.220323832022505
480.325179043807	0.22335012027526
482.182877414136	0.227048914098472
484.041121365332	0.231459767508163
485.899912366942	0.236684833278476
487.759251888508	0.242679052189176
489.619141399577	0.249058484250938
491.479582369692	0.25556133735931
493.340576268398	0.262012858455935
495.202124565239	0.268204079862051
497.064228729761	0.274098441063354
498.926890231508	0.279630149338007
500.790110540024	0.28482741394565
502.653891124853	0.289710766516107
504.518233455542	0.294356182154121
506.383139001633	0.29878160777792
508.248609232672	0.303001412340509
510.114645618203	0.306981749508402
511.981249627771	0.310717094534173
513.84842273092	0.314181547172067
515.716166397195	0.317354783272503
517.584482096141	0.320335277976962
519.453371297302	0.323043128488467
521.322835470223	0.325594478275532
523.192876084447	0.32797636679477
525.063494609521	0.330178442093321
526.934692514988	0.332223121552999
528.806471270393	0.334091050639009
530.67883234528	0.335793732023445
532.551777209195	0.33733979359487
534.425307331681	0.338790243806778
536.299424182283	0.340100126096122
538.174129230547	0.341280100298228
540.049423946016	0.34236780567822
541.925309798234	0.343362228771869
543.801788256748	0.344252193011389
545.6788607911	0.345064055933566
547.556528870837	0.3457336915248
549.434793965501	0.346310648182702
551.313657544639	0.346701532832831
553.193121077794	0.346968242807604
555.07318603451	0.347063492571483
556.953853884334	0.346972096256033
558.835126096809	0.346656977868912
560.717004141479	0.346119035745601
562.59948948789	0.345345918674511
564.482583605586	0.344381273149965
566.366287964111	0.343219300744401
568.25060403301	0.341889302855665
570.135533281828	0.340374137478067
572.021077180109	0.338695884049114
573.907237197398	0.33684054469006
575.79401480324	0.334799837136061
577.681411467178	0.332554921578655
579.569428658758	0.330121738808424
581.458067847523	0.327470011435533
583.34733050302	0.324642931139425
585.237218094792	0.321647426182664
587.127732092383	0.318499789288469
589.018873965339	0.315275487873946
590.910645183204	0.311960283876218
592.803047215523	0.308544193774346
594.69608153184	0.305045949767768
596.589749601699	0.301507231746956
598.484052894646	0.297868238953713
600.378992880224	0.294186385312175
602.274571027979	0.290488006483932
604.170788807455	0.286744492905278
606.067647688197	0.283021506466076
607.965149139748	0.279308227151492
609.863294631655	0.275602539898304
611.76208563346	0.271904617069175
613.66152361471	0.268240478937493
615.561610044948	0.264628691631281
617.462346393719	0.26106171530311
619.363734130568	0.257561481516674
621.265774725039	0.254080094841477
623.168469646677	0.250674489014283
625.071820365026	0.247334706197748
626.975828349631	0.244024518513903
628.880495070036	0.240787400980377
630.785821995787	0.237590633663213
632.691810596427	0.23446219487402
634.598462341501	0.231390074185837
636.505778700554	0.22835441215659
638.413761143131	0.225352332748791
640.322411138775	0.222423601338335
642.231730157032	0.219531619229471
644.141719667447	0.216741692718678
646.052381139563	0.213995064961454
647.963716042925	0.211330980816976
649.875725847078	0.208772556214704
651.788412021566	0.20624274005055
653.701776035934	0.20379360493361
655.615819359727	0.201415885660404
657.530543462489	0.199082203348476
659.445949813765	0.196803562421841
661.362039883099	0.194551676669778
663.278815140036	0.192300355196995
665.19627705412	0.190182596627502
667.114427094896	0.188073271546493
669.033266731909	0.185994559887478
670.952797434704	0.18402075290999
672.873020672823	0.182075120182344
674.793937915814	0.180159803361138
676.715550633219	0.17836424641416
678.637860294583	0.176624877670514
680.560868369452	0.174867802115281
682.484576327369	0.173183911898505
684.408985637879	0.171538231407076
686.334097770527	0.169874682476706
688.259914194858	0.168355979517095
690.186436380415	0.166873437214707
692.113665796745	0.165359961903765
694.041603913389	0.163893472726624
695.970252199895	0.162394032658372
697.899612125806	0.160992064381072
699.829685160667	0.159719920119581
701.760472774022	0.158332158994442
703.691976435416	0.15699954237119
705.624197614394	0.155834887097147
707.557137780499	0.154692441838636
709.490798403278	0.153484989358462
711.425180952274	0.152292185490369
713.360286897031	0.151078331529722
715.296117707095	0.149966183776299
717.23267485201	0.148838134869153
719.16995980132	0.147694492468837
721.107974024571	0.146640930503903
723.046718991306	0.145606532698451
724.986196171071	0.144672546802683
726.92640703341	0.143792164356577
728.867353047867	0.142969206058259
730.809035683987	0.142021690708466
732.751456411314	0.141187158491905
734.694616699394	0.140457316343433
736.638518017771	0.139574889631678
738.583161835988	0.138796037255396
740.528549623592	0.138225931527319
742.474682850126	0.137622164073827
744.421562985136	0.136801905537664
746.369191498165	0.136128988276534
748.317569858758	0.135478079266122
750.26669953646	0.135098863336703
752.216582000815	0.134711458707932
754.167218721368	0.134397466001216
756.118611167664	0.133849364272477
758.070760809247	0.133627826619627
760.023669115661	0.133559785173761
761.977337556452	NaN
763.931767601164	NaN
765.886960719341	NaN
767.842918380527	NaN
769.799642054269	NaN
771.757133210109	NaN
773.715393317594	NaN
775.674423846266	NaN
777.634226265672	NaN
779.594802045354	NaN
781.556152654859	NaN
783.518279563731	NaN
785.481184241513	NaN
787.444868157751	NaN
789.40933278199	NaN
791.374579583773	NaN
793.340610032646	NaN
795.307425598153	NaN
797.275027749839	NaN
799.243417957247	NaN
801.212597689924	NaN
803.182568417413	NaN
805.153331609259	NaN
807.124888735006	NaN
809.097241264199	NaN
811.070390666383	NaN
813.044338411102	NaN
815.019085967901	NaN
816.994634806324	NaN
818.970986395917	NaN
820.948142206222	NaN
