# Supplementary material for: Editorial Note: The role of 9-O-acetylated glycan receptor moieties in the typhoid toxin binding and intoxication
Source: PLoS Pathog. 2026 Jul 13;22(7):e1014413. doi: 10.1371/journal.ppat.1014413 (PMC13362111; doi:10.1371/journal.ppat.1014413)
Supplement: S1 File — (ZIP) [file ppat.1014413.s001.zip › SPR Data/OpenSPR/2020-01-06--20-36-21--TyT WT 4oac/ResponseData/InjectionAbsorbanceSpectra/buffer_1704.51s_Absorbance.csv]

Channel1
WAVELENGTH (nm)	ABSORBANCE
338.804573760023	NaN
340.624675445867	NaN
342.445209557646	NaN
344.266177564905	NaN
346.087580937189	NaN
347.909421144043	NaN
349.731699655011	NaN
351.554417939637	NaN
353.377577467467	NaN
355.201179708045	NaN
357.025226130915	NaN
358.849718205622	NaN
360.67465740171	NaN
362.500045188725	NaN
364.32588303621	NaN
366.152172413711	NaN
367.978914790771	NaN
369.806111636936	NaN
371.63376442175	NaN
373.461874614758	NaN
375.290443685503	NaN
377.119473103532	NaN
378.948964338388	NaN
380.778918859615	NaN
382.609338136759	NaN
384.440223639364	NaN
386.271576836975	0.238892707426902
388.103399199136	0.236617027187953
389.935692195392	0.234567622012625
391.768457295287	0.232854044683884
393.601695968366	0.231297953568177
395.435409684173	0.229957470235284
397.269599912254	0.228536747320457
399.104268122152	0.226964340978933
400.939415783412	0.22531503262168
402.77504436558	0.223307856363902
404.611155338198	0.220634199197194
406.447750170813	0.217601916162908
408.284830332968	0.214290333728496
410.122397294208	0.21092086782888
411.960452524078	0.207688577486104
413.798997492122	0.205389397102844
415.638033667885	0.203933722759533
417.477562520911	0.203214668438003
419.317585520746	0.203030942855371
421.158104136932	0.20314025770926
422.999119839016	0.203422884291809
424.840634096542	0.203747983260701
426.682648379054	0.204038700399316
428.525164156097	0.204309594464222
430.368182897215	0.204554304878479
432.211706071954	0.204764767451768
434.055735149857	0.204953391449212
435.900271600469	0.20511036213788
437.745316893335	0.205271659169
439.590872497999	0.20542752430794
441.436939884006	0.205556836525934
443.2835205209	0.205672073960098
445.130615878227	0.205776415408871
446.97822742553	0.205910833230308
448.826356632355	0.206047775959145
450.675004968245	0.206191560125845
452.524173902745	0.206359272463884
454.373864905401	0.206573538440337
456.224079445756	0.206810765417072
458.074818993355	0.207123063725634
459.926085017742	0.207502724054051
461.777878988463	0.207997675321421
463.630202375062	0.208603847114119
465.483056647083	0.209339627576002
467.336443274071	0.210222326955933
469.190363725571	0.211257694167552
471.044819471127	0.212526749090292
472.899811980283	0.213993940857952
474.755342722585	0.215785322331633
476.611413167576	0.217868513260902
478.468024784802	0.220355112039568
480.325179043807	0.223384897808786
482.182877414136	0.227085266485763
484.041121365332	0.23149809237376
485.899912366942	0.236725650706087
487.759251888508	0.24271921788751
489.619141399577	0.249101143824424
491.479582369692	0.255605254048443
493.340576268398	0.262056154455905
495.202124565239	0.26824130729497
497.064228729761	0.274136040107364
498.926890231508	0.279663329848628
500.790110540024	0.284857577239273
502.653891124853	0.289739110444605
504.518233455542	0.294379373499355
506.383139001633	0.298804883393671
508.248609232672	0.30302191432082
510.114645618203	0.30700241884198
511.981249627771	0.310735100214242
513.84842273092	0.314198129554152
515.716166397195	0.317369567440774
517.584482096141	0.320351662968063
519.453371297302	0.323061430272922
521.322835470223	0.32561082483708
523.192876084447	0.327994517292156
525.063494609521	0.330196926579658
526.934692514988	0.332240757953392
528.806471270393	0.334108499895521
530.67883234528	0.335812413584722
532.551777209195	0.337357245554895
534.425307331681	0.338807464169026
536.299424182283	0.340119133411978
538.174129230547	0.341297534432523
540.049423946016	0.342385284218807
541.925309798234	0.343380117496529
543.801788256748	0.344269554135865
545.6788607911	0.345081429927352
547.556528870837	0.345751824454067
549.434793965501	0.346331960782981
551.313657544639	0.346723202193642
553.193121077794	0.346989331589108
555.07318603451	0.347083837148103
556.953853884334	0.346991605396409
558.835126096809	0.346679126427447
560.717004141479	0.346142033778125
562.59948948789	0.34536861072815
564.482583605586	0.344406495864832
566.366287964111	0.343244036174776
568.25060403301	0.341914666360058
570.135533281828	0.340399953009968
572.021077180109	0.338722769471511
573.907237197398	0.336866231111246
575.79401480324	0.334826026072484
577.681411467178	0.33258201203306
579.569428658758	0.330150301961328
581.458067847523	0.327500315786691
583.34733050302	0.324673577068491
585.237218094792	0.321680068807404
587.127732092383	0.318534111940458
589.018873965339	0.315311825709535
590.910645183204	0.311997625264066
592.803047215523	0.308582978177348
594.69608153184	0.305082493805907
596.589749601699	0.301543698146682
598.484052894646	0.297905059009175
600.378992880224	0.294221692057219
602.274571027979	0.290521735324814
604.170788807455	0.286776444657154
606.067647688197	0.283053930440904
607.965149139748	0.279339950270812
609.863294631655	0.275634736707189
611.76208563346	0.271940021772247
613.66152361471	0.268277526969222
615.561610044948	0.264666340149522
617.462346393719	0.261097658641685
619.363734130568	0.257598501495039
621.265774725039	0.254118155194704
623.168469646677	0.250712880564562
625.071820365026	0.247371755351882
626.975828349631	0.244060690673093
628.880495070036	0.240823793737015
630.785821995787	0.237629964085388
632.691810596427	0.234501588701573
634.598462341501	0.23143203543482
636.505778700554	0.228396630050227
638.413761143131	0.225396151288628
640.322411138775	0.222470589849782
642.231730157032	0.219579201298174
644.141719667447	0.216794086228138
646.052381139563	0.214048462360441
647.963716042925	0.211382627381259
649.875725847078	0.208828433652579
651.788412021566	0.206302596425766
653.701776035934	0.20385521838378
655.615819359727	0.20147735426246
657.530543462489	0.199141150933329
659.445949813765	0.196865161581591
661.362039883099	0.194609986863075
663.278815140036	0.192357570756025
665.19627705412	0.190234111112181
667.114427094896	0.188122787752575
669.033266731909	0.186043782125419
670.952797434704	0.184073034704806
672.873020672823	0.182127403110565
674.793937915814	0.180207531221573
676.715550633219	0.178413617214037
678.637860294583	0.176677249668754
680.560868369452	0.174925477374489
682.484576327369	0.173246147873785
684.408985637879	0.171598310386392
686.334097770527	0.169935605440676
688.259914194858	0.168422564532973
690.186436380415	0.166936245147117
692.113665796745	0.16541532364399
694.041603913389	0.163962290172353
695.970252199895	0.162466787257439
697.899612125806	0.161057448406288
699.829685160667	0.159782468978203
701.760472774022	0.158402635099369
703.691976435416	0.157084157063242
705.624197614394	0.155918261430853
707.557137780499	0.154781748054015
709.490798403278	0.153571812600739
711.425180952274	0.152377368143687
713.360286897031	0.151163686844248
715.296117707095	0.150040018035375
717.23267485201	0.148913752944419
719.16995980132	0.147775085173463
721.107974024571	0.146716818793517
723.046718991306	0.145660877918468
724.986196171071	0.1447305942324
726.92640703341	0.143872614319317
728.867353047867	0.143062448130858
730.809035683987	0.142103401821744
732.751456411314	0.141268298083887
734.694616699394	0.140559996274485
736.638518017771	0.139687828830136
738.583161835988	0.138900077433983
740.528549623592	0.13833777074352
742.474682850126	0.13771489834173
744.421562985136	0.136934845857628
746.369191498165	0.13628497765251
748.317569858758	0.13560279717526
750.26669953646	0.1352094634304
752.216582000815	0.13480019545299
754.167218721368	0.134517253944323
756.118611167664	0.133987171645332
758.070760809247	0.13370667257891
760.023669115661	0.133606498409678
761.977337556452	NaN
763.931767601164	NaN
765.886960719341	NaN
767.842918380527	NaN
769.799642054269	NaN
771.757133210109	NaN
773.715393317594	NaN
775.674423846266	NaN
777.634226265672	NaN
779.594802045354	NaN
781.556152654859	NaN
783.518279563731	NaN
785.481184241513	NaN
787.444868157751	NaN
789.40933278199	NaN
791.374579583773	NaN
793.340610032646	NaN
795.307425598153	NaN
797.275027749839	NaN
799.243417957247	NaN
801.212597689924	NaN
803.182568417413	NaN
805.153331609259	NaN
807.124888735006	NaN
809.097241264199	NaN
811.070390666383	NaN
813.044338411102	NaN
815.019085967901	NaN
816.994634806324	NaN
818.970986395917	NaN
820.948142206222	NaN
