# Supplementary material for: Editorial Note: The role of 9-O-acetylated glycan receptor moieties in the typhoid toxin binding and intoxication
Source: PLoS Pathog. 2026 Jul 13;22(7):e1014413. doi: 10.1371/journal.ppat.1014413 (PMC13362111; doi:10.1371/journal.ppat.1014413)
Supplement: S1 File — (ZIP) [file ppat.1014413.s001.zip › SPR Data/OpenSPR/2020-01-06--20-36-21--TyT WT 4oac/ResponseData/InjectionAbsorbanceSpectra/buffer_1975.19s_Absorbance.csv]

Channel1
WAVELENGTH (nm)	ABSORBANCE
338.804573760023	NaN
340.624675445867	NaN
342.445209557646	NaN
344.266177564905	NaN
346.087580937189	NaN
347.909421144043	NaN
349.731699655011	NaN
351.554417939637	NaN
353.377577467467	NaN
355.201179708045	NaN
357.025226130915	NaN
358.849718205622	NaN
360.67465740171	NaN
362.500045188725	NaN
364.32588303621	NaN
366.152172413711	NaN
367.978914790771	NaN
369.806111636936	NaN
371.63376442175	NaN
373.461874614758	NaN
375.290443685503	NaN
377.119473103532	NaN
378.948964338388	NaN
380.778918859615	NaN
382.609338136759	NaN
384.440223639364	NaN
386.271576836975	0.237662858250801
388.103399199136	0.235685734623163
389.935692195392	0.23386982451946
391.768457295287	0.232268325603542
393.601695968366	0.230814144773315
395.435409684173	0.2295699562894
397.269599912254	0.22819720775152
399.104268122152	0.22668381870456
400.939415783412	0.22506750965442
402.77504436558	0.223095601018651
404.611155338198	0.220454284773643
406.447750170813	0.217436203211008
408.284830332968	0.214141481462036
410.122397294208	0.21077858043529
411.960452524078	0.207548809575936
413.798997492122	0.205267264718685
415.638033667885	0.203820553974985
417.477562520911	0.203109595642859
419.317585520746	0.202931643147649
421.158104136932	0.203043344734668
422.999119839016	0.203330561841595
424.840634096542	0.20365964954144
426.682648379054	0.203954602543084
428.525164156097	0.20422730635047
430.368182897215	0.204472243835532
432.211706071954	0.204683004533297
434.055735149857	0.204875625621118
435.900271600469	0.205028753346734
437.745316893335	0.20519195292715
439.590872497999	0.205348726096713
441.436939884006	0.20548024012518
443.2835205209	0.205597602074815
445.130615878227	0.205700802475965
446.97822742553	0.205836132159336
448.826356632355	0.205973451207418
450.675004968245	0.20611749224028
452.524173902745	0.206287069413093
454.373864905401	0.206502667021955
456.224079445756	0.206736746873319
458.074818993355	0.207051224364993
459.926085017742	0.207432008989461
461.777878988463	0.207924151347653
463.630202375062	0.208527383835071
465.483056647083	0.209261721928367
467.336443274071	0.210144482546587
469.190363725571	0.211176942628025
471.044819471127	0.212448579473424
472.899811980283	0.213916963165797
474.755342722585	0.215708621105203
476.611413167576	0.217790831120471
478.468024784802	0.220277249742452
480.325179043807	0.22330494779745
482.182877414136	0.227005696129112
484.041121365332	0.231418687629554
485.899912366942	0.236648766789483
487.759251888508	0.242643065154654
489.619141399577	0.249022191179683
491.479582369692	0.255523286348697
493.340576268398	0.261972204137166
495.202124565239	0.268155210303096
497.064228729761	0.274052262217024
498.926890231508	0.279578097088468
500.790110540024	0.284772329349888
502.653891124853	0.289651299027333
504.518233455542	0.294290304094781
506.383139001633	0.298715455741615
508.248609232672	0.302933251538446
510.114645618203	0.306912239689717
511.981249627771	0.310646785300546
513.84842273092	0.314110000829645
515.716166397195	0.317279979681421
517.584482096141	0.320261451748467
519.453371297302	0.322971189407214
521.322835470223	0.325522565281703
523.192876084447	0.327904410111608
525.063494609521	0.330106135269677
526.934692514988	0.332152507803099
528.806471270393	0.334019275235708
530.67883234528	0.335723245150923
532.551777209195	0.337269666621167
534.425307331681	0.338719995413957
536.299424182283	0.340034253670578
538.174129230547	0.341213709034151
540.049423946016	0.342303413078996
541.925309798234	0.343298137516344
543.801788256748	0.344188613582935
545.6788607911	0.34500398438822
547.556528870837	0.345672435976173
549.434793965501	0.346254313903494
551.313657544639	0.346645443279683
553.193121077794	0.346912532032274
555.07318603451	0.347007444999417
556.953853884334	0.346917036183933
558.835126096809	0.34660518088034
560.717004141479	0.346068701071507
562.59948948789	0.345295293807374
564.482583605586	0.344335788488419
566.366287964111	0.343172334686279
568.25060403301	0.341844170094942
570.135533281828	0.34033029498416
572.021077180109	0.338653853556652
573.907237197398	0.336798293276116
575.79401480324	0.334758828676556
577.681411467178	0.332513103831657
579.569428658758	0.330081734698885
581.458067847523	0.327433338033817
583.34733050302	0.324605668679372
585.237218094792	0.321613682697337
587.127732092383	0.31846842419471
589.018873965339	0.315247098623928
590.910645183204	0.311932444132565
592.803047215523	0.308519657483013
594.69608153184	0.30502057127869
596.589749601699	0.301481112807312
598.484052894646	0.297841615287728
600.378992880224	0.29415931361262
602.274571027979	0.290462309088341
604.170788807455	0.28671452845747
606.067647688197	0.282992687187204
607.965149139748	0.279281231493236
609.863294631655	0.27557535455322
611.76208563346	0.271880391546617
613.66152361471	0.268216641495055
615.561610044948	0.264607302402383
617.462346393719	0.261040120378895
619.363734130568	0.257542716724473
621.265774725039	0.254061600902767
623.168469646677	0.250655922094561
625.071820365026	0.247317848226054
626.975828349631	0.244004084332898
628.880495070036	0.240767298224813
630.785821995787	0.237574576704128
632.691810596427	0.234447644524482
634.598462341501	0.2313762277188
636.505778700554	0.228338996282154
638.413761143131	0.225339588319163
640.322411138775	0.222413346522295
642.231730157032	0.219519577478951
644.141719667447	0.216734268706884
646.052381139563	0.213987641430379
647.963716042925	0.211318970449523
649.875725847078	0.208765630222036
651.788412021566	0.206235552444393
653.701776035934	0.203788314490735
655.615819359727	0.201409530191435
657.530543462489	0.199074937569882
659.445949813765	0.196795136800973
661.362039883099	0.194544301197514
663.278815140036	0.192289247666315
665.19627705412	0.190164228991427
667.114427094896	0.188052304785196
669.033266731909	0.185974199404487
670.952797434704	0.184004279101017
672.873020672823	0.182056828681024
674.793937915814	0.180138153710042
676.715550633219	0.178345858054109
678.637860294583	0.176609994881856
680.560868369452	0.17484996746394
682.484576327369	0.173172488834703
684.408985637879	0.171523314298076
686.334097770527	0.169858469167064
688.259914194858	0.168345764389391
690.186436380415	0.16685862083792
692.113665796745	0.165327982834532
694.041603913389	0.163865315964661
695.970252199895	0.162363001982669
697.899612125806	0.160947035804343
699.829685160667	0.159673699687198
701.760472774022	0.158284438854263
703.691976435416	0.156944380182678
705.624197614394	0.155774220011921
707.557137780499	0.154635183389907
709.490798403278	0.153411080217398
711.425180952274	0.152196937574975
713.360286897031	0.150978946704775
715.296117707095	0.149858958568111
717.23267485201	0.148699463930004
719.16995980132	0.147542315366168
721.107974024571	0.146469373930142
723.046718991306	0.145409278902933
724.986196171071	0.144462779755035
726.92640703341	0.143585931522307
728.867353047867	0.14273335519282
730.809035683987	0.141738924511418
732.751456411314	0.140863823062753
734.694616699394	0.140144282890818
736.638518017771	0.139228942251185
738.583161835988	0.138429061191997
740.528549623592	0.137839231545938
742.474682850126	0.137188924727265
744.421562985136	0.136388808148812
746.369191498165	0.135682524149603
748.317569858758	0.134939154208964
750.26669953646	0.134466114803978
752.216582000815	0.133982989839989
754.167218721368	0.13364359733285
756.118611167664	0.133058790647389
758.070760809247	0.132736336529061
760.023669115661	0.132576046032493
761.977337556452	NaN
763.931767601164	NaN
765.886960719341	NaN
767.842918380527	NaN
769.799642054269	NaN
771.757133210109	NaN
773.715393317594	NaN
775.674423846266	NaN
777.634226265672	NaN
779.594802045354	NaN
781.556152654859	NaN
783.518279563731	NaN
785.481184241513	NaN
787.444868157751	NaN
789.40933278199	NaN
791.374579583773	NaN
793.340610032646	NaN
795.307425598153	NaN
797.275027749839	NaN
799.243417957247	NaN
801.212597689924	NaN
803.182568417413	NaN
805.153331609259	NaN
807.124888735006	NaN
809.097241264199	NaN
811.070390666383	NaN
813.044338411102	NaN
815.019085967901	NaN
816.994634806324	NaN
818.970986395917	NaN
820.948142206222	NaN
