# Supplementary material for: Editorial Note: The role of 9-O-acetylated glycan receptor moieties in the typhoid toxin binding and intoxication
Source: PLoS Pathog. 2026 Jul 13;22(7):e1014413. doi: 10.1371/journal.ppat.1014413 (PMC13362111; doi:10.1371/journal.ppat.1014413)
Supplement: S1 File — (ZIP) [file ppat.1014413.s001.zip › SPR Data/OpenSPR/2020-01-06--20-36-21--TyT WT 4oac/ResponseData/InjectionAbsorbanceSpectra/buffer_2246.65s_Absorbance.csv]

Channel1
WAVELENGTH (nm)	ABSORBANCE
338.804573760023	NaN
340.624675445867	NaN
342.445209557646	NaN
344.266177564905	NaN
346.087580937189	NaN
347.909421144043	NaN
349.731699655011	NaN
351.554417939637	NaN
353.377577467467	NaN
355.201179708045	NaN
357.025226130915	NaN
358.849718205622	NaN
360.67465740171	NaN
362.500045188725	NaN
364.32588303621	NaN
366.152172413711	NaN
367.978914790771	NaN
369.806111636936	NaN
371.63376442175	NaN
373.461874614758	NaN
375.290443685503	NaN
377.119473103532	NaN
378.948964338388	NaN
380.778918859615	NaN
382.609338136759	NaN
384.440223639364	NaN
386.271576836975	0.238668135478495
388.103399199136	0.236484856673383
389.935692195392	0.234422710335593
391.768457295287	0.232701078573488
393.601695968366	0.231092455067385
395.435409684173	0.229782749372798
397.269599912254	0.228354871700953
399.104268122152	0.226772844987576
400.939415783412	0.22509948096444
402.77504436558	0.223084038565617
404.611155338198	0.220399672844072
406.447750170813	0.217354713274767
408.284830332968	0.214050361283497
410.122397294208	0.210677307783751
411.960452524078	0.207441915906885
413.798997492122	0.205155347170311
415.638033667885	0.203708067846013
417.477562520911	0.202998566044193
419.317585520746	0.202826761088426
421.158104136932	0.202941111478226
422.999119839016	0.203232749876529
424.840634096542	0.203565524167712
426.682648379054	0.203861617697311
428.525164156097	0.204135858707486
430.368182897215	0.204381284177345
432.211706071954	0.204597318949946
434.055735149857	0.204789549195513
435.900271600469	0.204947861427459
437.745316893335	0.205109577447822
439.590872497999	0.205266505674995
441.436939884006	0.205398047797674
443.2835205209	0.205516206985976
445.130615878227	0.205619253351225
446.97822742553	0.20575416806606
448.826356632355	0.205891120438669
450.675004968245	0.206036007533778
452.524173902745	0.206204959483562
454.373864905401	0.206420118884386
456.224079445756	0.206653013862612
458.074818993355	0.206966584689532
459.926085017742	0.207348941732283
461.777878988463	0.207840795832979
463.630202375062	0.208443004473966
465.483056647083	0.209176526143936
467.336443274071	0.21005964149097
469.190363725571	0.211093255923344
471.044819471127	0.212362529688252
472.899811980283	0.21382953743076
474.755342722585	0.215621914101212
476.611413167576	0.217706919804535
478.468024784802	0.220194921709099
480.325179043807	0.223224772211912
482.182877414136	0.226930786658944
484.041121365332	0.231344321176912
485.899912366942	0.236580373962737
487.759251888508	0.24257734802652
489.619141399577	0.248959149313371
491.479582369692	0.25546134867219
493.340576268398	0.261909847495914
495.202124565239	0.268087845058193
497.064228729761	0.273980914967692
498.926890231508	0.279499304075357
500.790110540024	0.284687831897386
502.653891124853	0.289566039362758
504.518233455542	0.294202130350849
506.383139001633	0.298626396983045
508.248609232672	0.302839536315247
510.114645618203	0.306816832814952
511.981249627771	0.310545785038
513.84842273092	0.314009053144737
515.716166397195	0.317179253640342
517.584482096141	0.320161155531523
519.453371297302	0.322868821639616
521.322835470223	0.325419319684802
523.192876084447	0.327802531962686
525.063494609521	0.330003289901559
526.934692514988	0.332048270486735
528.806471270393	0.333915234636332
530.67883234528	0.335619889932773
532.551777209195	0.337167024411887
534.425307331681	0.338617035113316
536.299424182283	0.339930143880231
538.174129230547	0.34110980629827
540.049423946016	0.34220127114461
541.925309798234	0.343196296808648
543.801788256748	0.344085708173147
545.6788607911	0.344902388951708
547.556528870837	0.345569983043034
549.434793965501	0.34615304661646
551.313657544639	0.346544157499707
553.193121077794	0.346811877720989
555.07318603451	0.346908321268407
556.953853884334	0.346819752816382
558.835126096809	0.34650748642885
560.717004141479	0.345973245992034
562.59948948789	0.345199104609417
564.482583605586	0.344241991416064
566.366287964111	0.343077788232054
568.25060403301	0.34174951906573
570.135533281828	0.340237291214678
572.021077180109	0.338562283761795
573.907237197398	0.336706531063496
575.79401480324	0.334669102407557
577.681411467178	0.332424628016024
579.569428658758	0.329994368129875
581.458067847523	0.32734751655324
583.34733050302	0.324519472747572
585.237218094792	0.321528822272322
587.127732092383	0.318383041114134
589.018873965339	0.31516373112563
590.910645183204	0.311849504038717
592.803047215523	0.30843596574486
594.69608153184	0.304936056839315
596.589749601699	0.30139891840427
598.484052894646	0.297761448946051
600.378992880224	0.294078190841948
602.274571027979	0.290383325603335
604.170788807455	0.286637321503375
606.067647688197	0.282915728257367
607.965149139748	0.27920377360278
609.863294631655	0.275498020407007
611.76208563346	0.27180383581538
613.66152361471	0.268141714644763
615.561610044948	0.264532877929125
617.462346393719	0.260963858033623
619.363734130568	0.257467451385446
621.265774725039	0.253988666346147
623.168469646677	0.250582469995453
625.071820365026	0.247247778964423
626.975828349631	0.243933483177561
628.880495070036	0.240698179592303
630.785821995787	0.237507439584804
632.691810596427	0.234379201159414
634.598462341501	0.231309328618891
636.505778700554	0.228274734646749
638.413761143131	0.225275549770915
640.322411138775	0.222351411315202
642.231730157032	0.219458393552213
644.141719667447	0.21667729364082
646.052381139563	0.21393418181312
647.963716042925	0.211264324770371
649.875725847078	0.208712925546833
651.788412021566	0.206188171175808
653.701776035934	0.203741162522361
655.615819359727	0.201367073076353
657.530543462489	0.199031194992511
659.445949813765	0.196752005546152
661.362039883099	0.194503866291433
663.278815140036	0.192250785792241
665.19627705412	0.190132656688536
667.114427094896	0.188021279004477
669.033266731909	0.185944488054745
670.952797434704	0.183977795372956
672.873020672823	0.182032682664319
674.793937915814	0.180113787291479
676.715550633219	0.178320877637493
678.637860294583	0.176588297524336
680.560868369452	0.174827857898635
682.484576327369	0.173151412724437
684.408985637879	0.171506857429873
686.334097770527	0.169843710875831
688.259914194858	0.168335865888668
690.186436380415	0.166853841469362
692.113665796745	0.165324795176629
694.041603913389	0.163868641049109
695.970252199895	0.162376698399524
697.899612125806	0.160978398798177
699.829685160667	0.159700156298227
701.760472774022	0.158312314338884
703.691976435416	0.15697596182183
705.624197614394	0.155824523166924
707.557137780499	0.154695725419106
709.490798403278	0.153477945809695
711.425180952274	0.152281561341886
713.360286897031	0.151080720867965
715.296117707095	0.149973800209986
717.23267485201	0.148834030264674
719.16995980132	0.147687135249353
721.107974024571	0.146625876822643
723.046718991306	0.145586464480421
724.986196171071	0.144660327279726
726.92640703341	0.143793495208995
728.867353047867	0.14294479632212
730.809035683987	0.141959788416952
732.751456411314	0.141119613302432
734.694616699394	0.14039598666738
736.638518017771	0.139504216009917
738.583161835988	0.138725390843522
740.528549623592	0.138149999159541
742.474682850126	0.137516594758966
744.421562985136	0.136701500463954
746.369191498165	0.136047907237354
748.317569858758	0.13534162515703
750.26669953646	0.134920285914755
752.216582000815	0.134492789718769
754.167218721368	0.134201553890029
756.118611167664	0.133657518920037
758.070760809247	0.133382711256004
760.023669115661	0.133280920028094
761.977337556452	NaN
763.931767601164	NaN
765.886960719341	NaN
767.842918380527	NaN
769.799642054269	NaN
771.757133210109	NaN
773.715393317594	NaN
775.674423846266	NaN
777.634226265672	NaN
779.594802045354	NaN
781.556152654859	NaN
783.518279563731	NaN
785.481184241513	NaN
787.444868157751	NaN
789.40933278199	NaN
791.374579583773	NaN
793.340610032646	NaN
795.307425598153	NaN
797.275027749839	NaN
799.243417957247	NaN
801.212597689924	NaN
803.182568417413	NaN
805.153331609259	NaN
807.124888735006	NaN
809.097241264199	NaN
811.070390666383	NaN
813.044338411102	NaN
815.019085967901	NaN
816.994634806324	NaN
818.970986395917	NaN
820.948142206222	NaN
