# Supplementary material for: Editorial Note: The role of 9-O-acetylated glycan receptor moieties in the typhoid toxin binding and intoxication
Source: PLoS Pathog. 2026 Jul 13;22(7):e1014413. doi: 10.1371/journal.ppat.1014413 (PMC13362111; doi:10.1371/journal.ppat.1014413)
Supplement: S1 File — (ZIP) [file ppat.1014413.s001.zip › SPR Data/OpenSPR/2020-01-06--20-36-21--TyT WT 4oac/ResponseData/InjectionAbsorbanceSpectra/buffer_2501.64s_Absorbance.csv]

Channel1
WAVELENGTH (nm)	ABSORBANCE
338.804573760023	NaN
340.624675445867	NaN
342.445209557646	NaN
344.266177564905	NaN
346.087580937189	NaN
347.909421144043	NaN
349.731699655011	NaN
351.554417939637	NaN
353.377577467467	NaN
355.201179708045	NaN
357.025226130915	NaN
358.849718205622	NaN
360.67465740171	NaN
362.500045188725	NaN
364.32588303621	NaN
366.152172413711	NaN
367.978914790771	NaN
369.806111636936	NaN
371.63376442175	NaN
373.461874614758	NaN
375.290443685503	NaN
377.119473103532	NaN
378.948964338388	NaN
380.778918859615	NaN
382.609338136759	NaN
384.440223639364	NaN
386.271576836975	0.238064689950814
388.103399199136	0.235991312022509
389.935692195392	0.234038108681636
391.768457295287	0.232398536737116
393.601695968366	0.230891517970969
395.435409684173	0.229612337034562
397.269599912254	0.228224072043304
399.104268122152	0.226663582977155
400.939415783412	0.225007456917844
402.77504436558	0.223014818522119
404.611155338198	0.220339887969733
406.447750170813	0.217294973837917
408.284830332968	0.213989866680862
410.122397294208	0.210616802913262
411.960452524078	0.20737827793768
413.798997492122	0.205098060563125
415.638033667885	0.20365225016612
417.477562520911	0.202951102361211
419.317585520746	0.20278669350018
421.158104136932	0.202908658308746
422.999119839016	0.203208257139557
424.840634096542	0.203547985127217
426.682648379054	0.203847255089246
428.525164156097	0.204128418158787
430.368182897215	0.204375414829559
432.211706071954	0.2045926032586
434.055735149857	0.204788672939537
435.900271600469	0.204945597372086
437.745316893335	0.205113171631111
439.590872497999	0.205270994808605
441.436939884006	0.205403810077947
443.2835205209	0.205521208732168
445.130615878227	0.205626383617022
446.97822742553	0.205764579103318
448.826356632355	0.205902519377815
450.675004968245	0.206049186568976
452.524173902745	0.206217358119917
454.373864905401	0.206433750516348
456.224079445756	0.20666843973728
458.074818993355	0.206982645108274
459.926085017742	0.20736325402231
461.777878988463	0.207853311021783
463.630202375062	0.208455756105633
465.483056647083	0.209189996499192
467.336443274071	0.210072106305831
469.190363725571	0.211104176854528
471.044819471127	0.212373127988968
472.899811980283	0.213838626243217
474.755342722585	0.21563150383794
476.611413167576	0.217715768373029
478.468024784802	0.22020229561075
480.325179043807	0.223233511251733
482.182877414136	0.226941930347899
484.041121365332	0.231355650782324
485.899912366942	0.236593413522266
487.759251888508	0.242594274622849
489.619141399577	0.24897416695729
491.479582369692	0.255474342542855
493.340576268398	0.261920792579547
495.202124565239	0.268094716834694
497.064228729761	0.273983375022559
498.926890231508	0.279497794442806
500.790110540024	0.284681002828036
502.653891124853	0.289557072962633
504.518233455542	0.294189723571406
506.383139001633	0.298614494206207
508.248609232672	0.302823239504082
510.114645618203	0.30680050950755
511.981249627771	0.310528525432411
513.84842273092	0.313988365443495
515.716166397195	0.317154856088738
517.584482096141	0.320135115945621
519.453371297302	0.322841836413573
521.322835470223	0.325392887003035
523.192876084447	0.327774457305954
525.063494609521	0.329973794071736
526.934692514988	0.332018907833739
528.806471270393	0.333885535950911
530.67883234528	0.335590237011831
532.551777209195	0.337137669043515
534.425307331681	0.338587231413789
536.299424182283	0.339901048535751
538.174129230547	0.341081462888017
540.049423946016	0.34217404183419
541.925309798234	0.343169176237835
543.801788256748	0.344060871616562
545.6788607911	0.344878869784273
547.556528870837	0.345547775441869
549.434793965501	0.346132083426185
551.313657544639	0.346523111210697
553.193121077794	0.346792241243662
555.07318603451	0.346890693331402
556.953853884334	0.346800943629575
558.835126096809	0.346489962023012
560.717004141479	0.345958602361221
562.59948948789	0.345184731770872
564.482583605586	0.344228564860242
566.366287964111	0.34306591776898
568.25060403301	0.34174089383052
570.135533281828	0.340228003863317
572.021077180109	0.338553721396852
573.907237197398	0.336700463675289
575.79401480324	0.334664529500313
577.681411467178	0.332420852924215
579.569428658758	0.329991352553484
581.458067847523	0.327345639723727
583.34733050302	0.324517012709881
585.237218094792	0.321529311472109
587.127732092383	0.318382297718754
589.018873965339	0.31516336163309
590.910645183204	0.311849954863818
592.803047215523	0.308437240719453
594.69608153184	0.304937882009872
596.589749601699	0.301403822841546
598.484052894646	0.297764795271886
600.378992880224	0.294083626642111
602.274571027979	0.290390387315736
604.170788807455	0.28664486096842
606.067647688197	0.282926862710862
607.965149139748	0.279216741482232
609.863294631655	0.27551073207312
611.76208563346	0.271817469102209
613.66152361471	0.268156406268975
615.561610044948	0.264548902684848
617.462346393719	0.260980232183233
619.363734130568	0.257484962924905
621.265774725039	0.254004652786237
623.168469646677	0.250598237974448
625.071820365026	0.247264011348552
626.975828349631	0.243952482544079
628.880495070036	0.240717745638135
630.785821995787	0.237527641222653
632.691810596427	0.234399596688135
634.598462341501	0.231332754415723
636.505778700554	0.22829733449448
638.413761143131	0.225297538954994
640.322411138775	0.222373991166033
642.231730157032	0.219480660563122
644.141719667447	0.216699563135139
646.052381139563	0.213955613659498
647.963716042925	0.211288324810025
649.875725847078	0.208738169375927
651.788412021566	0.206210791762898
653.701776035934	0.203760625563712
655.615819359727	0.201387856050457
657.530543462489	0.199052926012188
659.445949813765	0.196771827513189
661.362039883099	0.194524408986717
663.278815140036	0.192269919300042
665.19627705412	0.190153527545087
667.114427094896	0.188049426555671
669.033266731909	0.18597124748957
670.952797434704	0.184009241373506
672.873020672823	0.182067604274204
674.793937915814	0.180147287518818
676.715550633219	0.178357255432389
678.637860294583	0.176621330791413
680.560868369452	0.17486703462545
682.484576327369	0.17318933507438
684.408985637879	0.171542649888263
686.334097770527	0.169878190449205
688.259914194858	0.168372703917437
690.186436380415	0.166888684272089
692.113665796745	0.165365781133201
694.041603913389	0.163912030371598
695.970252199895	0.162420404792257
697.899612125806	0.16101175080044
699.829685160667	0.159738919737684
701.760472774022	0.158358822459311
703.691976435416	0.157025268067156
705.624197614394	0.155859095780939
707.557137780499	0.154734890036695
709.490798403278	0.153518766035053
711.425180952274	0.15231874699869
713.360286897031	0.151116944846043
715.296117707095	0.150002743876246
717.23267485201	0.148858658473469
719.16995980132	0.147721278398914
721.107974024571	0.146667857088824
723.046718991306	0.145621128348584
724.986196171071	0.144693098593951
726.92640703341	0.14382780303452
728.867353047867	0.142975505567721
730.809035683987	0.141996861629352
732.751456411314	0.141175364130378
734.694616699394	0.140451982984299
736.638518017771	0.139539348298116
738.583161835988	0.138767863995722
740.528549623592	0.13820185397329
742.474682850126	0.137584828666555
744.421562985136	0.136760419574685
746.369191498165	0.136075874247993
748.317569858758	0.135350982366047
750.26669953646	0.134928020599331
752.216582000815	0.134483165311976
754.167218721368	0.13414847143371
756.118611167664	0.133620171465834
758.070760809247	0.133325372579144
760.023669115661	0.133160090436829
761.977337556452	NaN
763.931767601164	NaN
765.886960719341	NaN
767.842918380527	NaN
769.799642054269	NaN
771.757133210109	NaN
773.715393317594	NaN
775.674423846266	NaN
777.634226265672	NaN
779.594802045354	NaN
781.556152654859	NaN
783.518279563731	NaN
785.481184241513	NaN
787.444868157751	NaN
789.40933278199	NaN
791.374579583773	NaN
793.340610032646	NaN
795.307425598153	NaN
797.275027749839	NaN
799.243417957247	NaN
801.212597689924	NaN
803.182568417413	NaN
805.153331609259	NaN
807.124888735006	NaN
809.097241264199	NaN
811.070390666383	NaN
813.044338411102	NaN
815.019085967901	NaN
816.994634806324	NaN
818.970986395917	NaN
820.948142206222	NaN
