# Supplementary material for: Editorial Note: The role of 9-O-acetylated glycan receptor moieties in the typhoid toxin binding and intoxication
Source: PLoS Pathog. 2026 Jul 13;22(7):e1014413. doi: 10.1371/journal.ppat.1014413 (PMC13362111; doi:10.1371/journal.ppat.1014413)
Supplement: S1 File — (ZIP) [file ppat.1014413.s001.zip › SPR Data/OpenSPR/2020-01-06--20-36-21--TyT WT 4oac/ResponseData/InjectionAbsorbanceSpectra/buffer_2773.27s_Absorbance.csv]

Channel1
WAVELENGTH (nm)	ABSORBANCE
338.804573760023	NaN
340.624675445867	NaN
342.445209557646	NaN
344.266177564905	NaN
346.087580937189	NaN
347.909421144043	NaN
349.731699655011	NaN
351.554417939637	NaN
353.377577467467	NaN
355.201179708045	NaN
357.025226130915	NaN
358.849718205622	NaN
360.67465740171	NaN
362.500045188725	NaN
364.32588303621	NaN
366.152172413711	NaN
367.978914790771	NaN
369.806111636936	NaN
371.63376442175	NaN
373.461874614758	NaN
375.290443685503	NaN
377.119473103532	NaN
378.948964338388	NaN
380.778918859615	NaN
382.609338136759	NaN
384.440223639364	NaN
386.271576836975	0.238415492597703
388.103399199136	0.236269730850181
389.935692195392	0.234270331819736
391.768457295287	0.232560009713159
393.601695968366	0.231008666818656
395.435409684173	0.22971610255633
397.269599912254	0.228327726509733
399.104268122152	0.226771407151063
400.939415783412	0.225125944874249
402.77504436558	0.223122210653679
404.611155338198	0.220429537892175
406.447750170813	0.217389831129877
408.284830332968	0.214083106063193
410.122397294208	0.210709655697321
411.960452524078	0.207470016709472
413.798997492122	0.205189265295598
415.638033667885	0.203740551913349
417.477562520911	0.203032481712555
419.317585520746	0.2028627245224
421.158104136932	0.202978566659696
422.999119839016	0.203272639907982
424.840634096542	0.203606801802505
426.682648379054	0.203903245181323
428.525164156097	0.204177920150215
430.368182897215	0.204425366021645
432.211706071954	0.204637379572049
434.055735149857	0.204831530418918
435.900271600469	0.204987372688393
437.745316893335	0.205150621965498
439.590872497999	0.205307962266271
441.436939884006	0.205441503696221
443.2835205209	0.205559396167557
445.130615878227	0.205662993470902
446.97822742553	0.205797721581171
448.826356632355	0.205934654583221
450.675004968245	0.206080064731905
452.524173902745	0.206247947714717
454.373864905401	0.206462703195744
456.224079445756	0.206696317184474
458.074818993355	0.207008853877693
459.926085017742	0.207389203969584
461.777878988463	0.207880878251457
463.630202375062	0.208483725281248
465.483056647083	0.209217719222817
467.336443274071	0.210101484399083
469.190363725571	0.211133356755953
471.044819471127	0.212403219858213
472.899811980283	0.213865181919288
474.755342722585	0.215656521539215
476.611413167576	0.217737733237601
478.468024784802	0.220224657166767
480.325179043807	0.22325469561641
482.182877414136	0.226958129416003
484.041121365332	0.231370554519106
485.899912366942	0.236604528440741
487.759251888508	0.242600240159685
489.619141399577	0.248979085932521
491.479582369692	0.255478552696288
493.340576268398	0.261924677299907
495.202124565239	0.268099388561886
497.064228729761	0.27399049781814
498.926890231508	0.27950874651877
500.790110540024	0.284698414345081
502.653891124853	0.289575910970778
504.518233455542	0.294213399578134
506.383139001633	0.29863797655465
508.248609232672	0.302854072898409
510.114645618203	0.306834247616452
511.981249627771	0.310565158362214
513.84842273092	0.314029966172047
515.716166397195	0.317200201757251
517.584482096141	0.320180241881521
519.453371297302	0.322889951320366
521.322835470223	0.325440329961721
523.192876084447	0.327824366575815
525.063494609521	0.33002483737804
526.934692514988	0.332071557665191
528.806471270393	0.333938800768917
530.67883234528	0.335645977882796
532.551777209195	0.33719457807969
534.425307331681	0.338645948561068
536.299424182283	0.339961886479272
538.174129230547	0.341141985559887
540.049423946016	0.342234918749492
541.925309798234	0.34323156747932
543.801788256748	0.344122401567357
545.6788607911	0.34494176753174
547.556528870837	0.345611022419708
549.434793965501	0.346197333186599
551.313657544639	0.346589131777718
553.193121077794	0.346860008663571
555.07318603451	0.346957634047164
556.953853884334	0.346870291169985
558.835126096809	0.34656133857371
560.717004141479	0.346029294977725
562.59948948789	0.345255699440488
564.482583605586	0.34430057577109
566.366287964111	0.343137382677211
568.25060403301	0.341813010824406
570.135533281828	0.340303473931915
572.021077180109	0.338629811620619
573.907237197398	0.336775807192968
575.79401480324	0.334739881504981
577.681411467178	0.332494712044222
579.569428658758	0.330066229855617
581.458067847523	0.327418548189683
583.34733050302	0.324590467047988
585.237218094792	0.321601776679553
587.127732092383	0.318455465509996
589.018873965339	0.31523655646301
590.910645183204	0.311922896687783
592.803047215523	0.308509940229491
594.69608153184	0.305012710632417
596.589749601699	0.301476882351718
598.484052894646	0.297840536946654
600.378992880224	0.294158717519773
602.274571027979	0.290465549743208
604.170788807455	0.286719664172907
606.067647688197	0.283001156371251
607.965149139748	0.279289099671716
609.863294631655	0.275583604923698
611.76208563346	0.271891158278701
613.66152361471	0.268228937263245
615.561610044948	0.264622516485959
617.462346393719	0.261053941006691
619.363734130568	0.257558802483402
621.265774725039	0.254079182893101
623.168469646677	0.250672140143232
625.071820365026	0.247337833766721
626.975828349631	0.244025728976444
628.880495070036	0.2407910161068
630.785821995787	0.237599695909015
632.691810596427	0.23447155796541
634.598462341501	0.231403155022111
636.505778700554	0.228369099410844
638.413761143131	0.225369325903407
640.322411138775	0.22244708704538
642.231730157032	0.219553269077961
644.141719667447	0.216775574820094
646.052381139563	0.214032358798048
647.963716042925	0.211363592350529
649.875725847078	0.208817559239209
651.788412021566	0.206293268617981
653.701776035934	0.20384657280669
655.615819359727	0.201474476286018
657.530543462489	0.199142376405655
659.445949813765	0.196867039196823
661.362039883099	0.194622226948085
663.278815140036	0.192368049368973
665.19627705412	0.190253848142796
667.114427094896	0.188147217827323
669.033266731909	0.186068560901026
670.952797434704	0.18410518016886
672.873020672823	0.182161637952666
674.793937915814	0.180242366388414
676.715550633219	0.178453117895334
678.637860294583	0.176721384762
680.560868369452	0.174967185233069
682.484576327369	0.173291695796687
684.408985637879	0.171651180276546
686.334097770527	0.169989134001904
688.259914194858	0.168482061207338
690.186436380415	0.166999444639582
692.113665796745	0.165479853774247
694.041603913389	0.164022910049922
695.970252199895	0.162530116415598
697.899612125806	0.161120674366289
699.829685160667	0.159853891534505
701.760472774022	0.158479267214084
703.691976435416	0.157143697381958
705.624197614394	0.155983716201281
707.557137780499	0.15485689163391
709.490798403278	0.153640400805057
711.425180952274	0.152450137806793
713.360286897031	0.151251449215337
715.296117707095	0.150132963455292
717.23267485201	0.149002458924339
719.16995980132	0.147869953096205
721.107974024571	0.146823696887842
723.046718991306	0.145759941857484
724.986196171071	0.144824764220304
726.92640703341	0.143956925308299
728.867353047867	0.143108761600775
730.809035683987	0.142128404802833
732.751456411314	0.141290283446911
734.694616699394	0.14058895678493
736.638518017771	0.139689454068929
738.583161835988	0.138910916386071
740.528549623592	0.138357455573719
742.474682850126	0.137746308836265
744.421562985136	0.136926387209569
746.369191498165	0.136267736942199
748.317569858758	0.135603401223228
750.26669953646	0.135188502065805
752.216582000815	0.134787468527014
754.167218721368	0.134492707545865
756.118611167664	0.133975102020916
758.070760809247	0.133721948058686
760.023669115661	0.13361173759062
761.977337556452	NaN
763.931767601164	NaN
765.886960719341	NaN
767.842918380527	NaN
769.799642054269	NaN
771.757133210109	NaN
773.715393317594	NaN
775.674423846266	NaN
777.634226265672	NaN
779.594802045354	NaN
781.556152654859	NaN
783.518279563731	NaN
785.481184241513	NaN
787.444868157751	NaN
789.40933278199	NaN
791.374579583773	NaN
793.340610032646	NaN
795.307425598153	NaN
797.275027749839	NaN
799.243417957247	NaN
801.212597689924	NaN
803.182568417413	NaN
805.153331609259	NaN
807.124888735006	NaN
809.097241264199	NaN
811.070390666383	NaN
813.044338411102	NaN
815.019085967901	NaN
816.994634806324	NaN
818.970986395917	NaN
820.948142206222	NaN
