# Supplementary material for: Editorial Note: The role of 9-O-acetylated glycan receptor moieties in the typhoid toxin binding and intoxication
Source: PLoS Pathog. 2026 Jul 13;22(7):e1014413. doi: 10.1371/journal.ppat.1014413 (PMC13362111; doi:10.1371/journal.ppat.1014413)
Supplement: S1 File — (ZIP) [file ppat.1014413.s001.zip › SPR Data/OpenSPR/2020-01-06--20-36-21--TyT WT 4oac/ResponseData/InjectionAbsorbanceSpectra/buffer_2986.64s_Absorbance.csv]

Channel1
WAVELENGTH (nm)	ABSORBANCE
338.804573760023	NaN
340.624675445867	NaN
342.445209557646	NaN
344.266177564905	NaN
346.087580937189	NaN
347.909421144043	NaN
349.731699655011	NaN
351.554417939637	NaN
353.377577467467	NaN
355.201179708045	NaN
357.025226130915	NaN
358.849718205622	NaN
360.67465740171	NaN
362.500045188725	NaN
364.32588303621	NaN
366.152172413711	NaN
367.978914790771	NaN
369.806111636936	NaN
371.63376442175	NaN
373.461874614758	NaN
375.290443685503	NaN
377.119473103532	NaN
378.948964338388	NaN
380.778918859615	NaN
382.609338136759	NaN
384.440223639364	NaN
386.271576836975	0.236783218376343
388.103399199136	0.234950019430561
389.935692195392	0.233202109764014
391.768457295287	0.231739005141187
393.601695968366	0.230333422055477
395.435409684173	0.229144343959295
397.269599912254	0.227809837637206
399.104268122152	0.226287237637202
400.939415783412	0.224666984003675
402.77504436558	0.222691542513068
404.611155338198	0.220025010559221
406.447750170813	0.216992096216359
408.284830332968	0.213700001751763
410.122397294208	0.210343199137053
411.960452524078	0.207120037559717
413.798997492122	0.204851541070875
415.638033667885	0.203420942013171
417.477562520911	0.202728462712674
419.317585520746	0.202577302629862
421.158104136932	0.202706636441108
422.999119839016	0.203014974223144
424.840634096542	0.203358918306791
426.682648379054	0.203663045465006
428.525164156097	0.203948565637748
430.368182897215	0.204199591069273
432.211706071954	0.204418224823832
434.055735149857	0.204617382625813
435.900271600469	0.204780130070209
437.745316893335	0.204949721309702
439.590872497999	0.205110343671596
441.436939884006	0.205246437119998
443.2835205209	0.205368673829421
445.130615878227	0.205473908145591
446.97822742553	0.20561315563155
448.826356632355	0.205752469494503
450.675004968245	0.205899866886595
452.524173902745	0.206067924378912
454.373864905401	0.206285797140163
456.224079445756	0.206521642425438
458.074818993355	0.206835347379975
459.926085017742	0.207216174158397
461.777878988463	0.207709333568161
463.630202375062	0.208312924397833
465.483056647083	0.209045589068475
467.336443274071	0.209927442300846
469.190363725571	0.210958177395704
471.044819471127	0.212228541800214
472.899811980283	0.213692186049936
474.755342722585	0.215486176970937
476.611413167576	0.217570765207438
478.468024784802	0.220061961294494
480.325179043807	0.223095894957255
482.182877414136	0.226809041657034
484.041121365332	0.23122620013164
485.899912366942	0.236467200703901
487.759251888508	0.24246785952279
489.619141399577	0.248850908484113
491.479582369692	0.255349119630605
493.340576268398	0.261795238414951
495.202124565239	0.267963643227381
497.064228729761	0.273849165062638
498.926890231508	0.279359699503952
500.790110540024	0.28454142550574
502.653891124853	0.289414164624608
504.518233455542	0.294043459969146
506.383139001633	0.29846668701163
508.248609232672	0.302676873629343
510.114645618203	0.306651926797368
511.981249627771	0.310376006300624
513.84842273092	0.313836266325118
515.716166397195	0.317003258647738
517.584482096141	0.319982190239225
519.453371297302	0.322687867204337
521.322835470223	0.325238547699763
523.192876084447	0.327620705250718
525.063494609521	0.329820108257751
526.934692514988	0.331866393799828
528.806471270393	0.333731447901404
530.67883234528	0.335437276691528
532.551777209195	0.336983731045924
534.425307331681	0.338434856500616
536.299424182283	0.3397487245775
538.174129230547	0.340928315932933
540.049423946016	0.342021570035135
541.925309798234	0.343018182849526
543.801788256748	0.343909467030807
545.6788607911	0.344730186907473
547.556528870837	0.345397878381888
549.434793965501	0.34598596762621
551.313657544639	0.346377923273128
553.193121077794	0.346647795595965
555.07318603451	0.346745420052353
556.953853884334	0.34665624488176
558.835126096809	0.346345869944168
560.717004141479	0.34581530468077
562.59948948789	0.345040638269796
564.482583605586	0.344086736920979
566.366287964111	0.342923351577788
568.25060403301	0.341599667394942
570.135533281828	0.340088974297972
572.021077180109	0.338414231162772
573.907237197398	0.3365614094045
575.79401480324	0.334525893616935
577.681411467178	0.332281019667164
579.569428658758	0.329854015243177
581.458067847523	0.327208852066507
583.34733050302	0.324380292757262
585.237218094792	0.321392941988836
587.127732092383	0.318247657943605
589.018873965339	0.315029178841464
590.910645183204	0.311715394548626
592.803047215523	0.30830292443684
594.69608153184	0.304803268835342
596.589749601699	0.301269499544937
598.484052894646	0.297631084363306
600.378992880224	0.293948245123443
602.274571027979	0.290255569979834
604.170788807455	0.286507742967262
606.067647688197	0.282791908575658
607.965149139748	0.279081087569183
609.863294631655	0.275375821902071
611.76208563346	0.271681487639036
613.66152361471	0.268021813546915
615.561610044948	0.264414823829679
617.462346393719	0.260844624291001
619.363734130568	0.257351852466794
621.265774725039	0.253872499681588
623.168469646677	0.250464371249535
625.071820365026	0.247131932696677
626.975828349631	0.243818086389569
628.880495070036	0.240582988532871
630.785821995787	0.237393159260194
632.691810596427	0.234265953822998
634.598462341501	0.231201927185958
636.505778700554	0.228165977240043
638.413761143131	0.225167613438033
640.322411138775	0.222244588301407
642.231730157032	0.219350113411762
644.141719667447	0.216569808776355
646.052381139563	0.213826986184236
647.963716042925	0.211154712044893
649.875725847078	0.208606865373241
651.788412021566	0.206079843759791
653.701776035934	0.203631546994943
655.615819359727	0.20125940669772
657.530543462489	0.198921030509057
659.445949813765	0.196641269465726
661.362039883099	0.194394561993015
663.278815140036	0.192138184354191
665.19627705412	0.190020603662924
667.114427094896	0.187914039292865
669.033266731909	0.185833495385129
670.952797434704	0.183870867157797
672.873020672823	0.181929533926091
674.793937915814	0.180004834611167
676.715550633219	0.178216399531739
678.637860294583	0.176482295092434
680.560868369452	0.174719445959186
682.484576327369	0.173045009369427
684.408985637879	0.171393824515422
686.334097770527	0.169721557147506
688.259914194858	0.168214751820906
690.186436380415	0.16673332318126
692.113665796745	0.165201354677683
694.041603913389	0.163740000294582
695.970252199895	0.162247196438875
697.899612125806	0.160819500243793
699.829685160667	0.159545646970655
701.760472774022	0.158160067150147
703.691976435416	0.156820505155972
705.624197614394	0.155650945187211
707.557137780499	0.154519808526694
709.490798403278	0.153295786709061
711.425180952274	0.15208191170457
713.360286897031	0.150866019635288
715.296117707095	0.149741203806128
717.23267485201	0.148591603373596
719.16995980132	0.147447404086135
721.107974024571	0.146374447350644
723.046718991306	0.1453019604455
724.986196171071	0.144347596745488
726.92640703341	0.143472138844371
728.867353047867	0.142603518701874
730.809035683987	0.141605655542472
732.751456411314	0.140738305173733
734.694616699394	0.140008020087335
736.638518017771	0.139079604145889
738.583161835988	0.13824633872982
740.528549623592	0.137648900763935
742.474682850126	0.136972837359502
744.421562985136	0.136116178447136
746.369191498165	0.135380341268806
748.317569858758	0.134634080028188
750.26669953646	0.134147833983516
752.216582000815	0.13366484007888
754.167218721368	0.133287611638617
756.118611167664	0.132666954092694
758.070760809247	0.132320494292694
760.023669115661	0.132192050958651
761.977337556452	NaN
763.931767601164	NaN
765.886960719341	NaN
767.842918380527	NaN
769.799642054269	NaN
771.757133210109	NaN
773.715393317594	NaN
775.674423846266	NaN
777.634226265672	NaN
779.594802045354	NaN
781.556152654859	NaN
783.518279563731	NaN
785.481184241513	NaN
787.444868157751	NaN
789.40933278199	NaN
791.374579583773	NaN
793.340610032646	NaN
795.307425598153	NaN
797.275027749839	NaN
799.243417957247	NaN
801.212597689924	NaN
803.182568417413	NaN
805.153331609259	NaN
807.124888735006	NaN
809.097241264199	NaN
811.070390666383	NaN
813.044338411102	NaN
815.019085967901	NaN
816.994634806324	NaN
818.970986395917	NaN
820.948142206222	NaN
