# Supplementary material for: Editorial Note: The role of 9-O-acetylated glycan receptor moieties in the typhoid toxin binding and intoxication
Source: PLoS Pathog. 2026 Jul 13;22(7):e1014413. doi: 10.1371/journal.ppat.1014413 (PMC13362111; doi:10.1371/journal.ppat.1014413)
Supplement: S1 File — (ZIP) [file ppat.1014413.s001.zip › SPR Data/OpenSPR/2020-01-06--20-36-21--TyT WT 4oac/ResponseData/InjectionAbsorbanceSpectra/buffer_3107.85s_Absorbance.csv]

Channel1
WAVELENGTH (nm)	ABSORBANCE
338.804573760023	NaN
340.624675445867	NaN
342.445209557646	NaN
344.266177564905	NaN
346.087580937189	NaN
347.909421144043	NaN
349.731699655011	NaN
351.554417939637	NaN
353.377577467467	NaN
355.201179708045	NaN
357.025226130915	NaN
358.849718205622	NaN
360.67465740171	NaN
362.500045188725	NaN
364.32588303621	NaN
366.152172413711	NaN
367.978914790771	NaN
369.806111636936	NaN
371.63376442175	NaN
373.461874614758	NaN
375.290443685503	NaN
377.119473103532	NaN
378.948964338388	NaN
380.778918859615	NaN
382.609338136759	NaN
384.440223639364	NaN
386.271576836975	0.236970461039805
388.103399199136	0.235122455995926
389.935692195392	0.233412748510541
391.768457295287	0.231942699678676
393.601695968366	0.230504577362495
395.435409684173	0.229277472412428
397.269599912254	0.227916118754093
399.104268122152	0.226396073472501
400.939415783412	0.224773736681644
402.77504436558	0.22279115165387
404.611155338198	0.220128482514923
406.447750170813	0.217091040020196
408.284830332968	0.213794158938161
410.122397294208	0.210424793072299
411.960452524078	0.207199460386979
413.798997492122	0.204928169611329
415.638033667885	0.203492172097709
417.477562520911	0.2028009920632
419.317585520746	0.202646689195824
421.158104136932	0.202776613029386
422.999119839016	0.203082916643278
424.840634096542	0.203425618852935
426.682648379054	0.203729339086687
428.525164156097	0.204011658132464
430.368182897215	0.204263574088529
432.211706071954	0.204480881171208
434.055735149857	0.204679187308698
435.900271600469	0.204840395590533
437.745316893335	0.205008371808108
439.590872497999	0.205167415997929
441.436939884006	0.205302408168178
443.2835205209	0.205421305612606
445.130615878227	0.20552555429969
446.97822742553	0.205663067349353
448.826356632355	0.205801519685786
450.675004968245	0.205948731864287
452.524173902745	0.206116143996167
454.373864905401	0.206332636971254
456.224079445756	0.206567584930075
458.074818993355	0.206881253722396
459.926085017742	0.2072608279371
461.777878988463	0.207751871090751
463.630202375062	0.208354731123748
465.483056647083	0.209084137119101
467.336443274071	0.209963793393658
469.190363725571	0.2109949669623
471.044819471127	0.212265631947202
472.899811980283	0.213729560336915
474.755342722585	0.215522529392182
476.611413167576	0.217604727498422
478.468024784802	0.220094354692535
480.325179043807	0.223124191061991
482.182877414136	0.226834539042727
484.041121365332	0.231249889085379
485.899912366942	0.236490913892566
487.759251888508	0.242489507298317
489.619141399577	0.248870565398821
491.479582369692	0.255367955302351
493.340576268398	0.261813069232614
495.202124565239	0.267982039141475
497.064228729761	0.273866223228747
498.926890231508	0.279376086903931
500.790110540024	0.284558422366432
502.653891124853	0.289430588478605
504.518233455542	0.29406412660039
506.383139001633	0.298486657653241
508.248609232672	0.302696844145562
510.114645618203	0.306674008445833
511.981249627771	0.310399316562528
513.84842273092	0.313860372856603
515.716166397195	0.317027586740406
517.584482096141	0.320007779450768
519.453371297302	0.322714971157701
521.322835470223	0.325267756086239
523.192876084447	0.327650536654116
525.063494609521	0.329848782502113
526.934692514988	0.331893552712334
528.806471270393	0.33375956346767
530.67883234528	0.335464763285227
532.551777209195	0.337012098152719
534.425307331681	0.338461753507267
536.299424182283	0.339777424929556
538.174129230547	0.340956678530355
540.049423946016	0.342049519511354
541.925309798234	0.343046433153242
543.801788256748	0.343936353021777
545.6788607911	0.344756363256832
547.556528870837	0.345423881757058
549.434793965501	0.346011451969471
551.313657544639	0.346403214486335
553.193121077794	0.34667290637557
555.07318603451	0.346772377598159
556.953853884334	0.346684426803509
558.835126096809	0.346374873836177
560.717004141479	0.345843418163101
562.59948948789	0.345068464894544
564.482583605586	0.344114255551444
566.366287964111	0.342951636681281
568.25060403301	0.341627272577964
570.135533281828	0.340116130746911
572.021077180109	0.338441265011248
573.907237197398	0.336588755511897
575.79401480324	0.334553164737602
577.681411467178	0.332308420816105
579.569428658758	0.329880158372434
581.458067847523	0.327232409870873
583.34733050302	0.324402693538655
585.237218094792	0.321416100395288
587.127732092383	0.31826807131322
589.018873965339	0.315050049213449
590.910645183204	0.311737155373882
592.803047215523	0.308325165971854
594.69608153184	0.304826590553714
596.589749601699	0.301293108839136
598.484052894646	0.297652712474548
600.378992880224	0.293970126049096
602.274571027979	0.29027868033087
604.170788807455	0.286532591080724
606.067647688197	0.282815031791162
607.965149139748	0.279105456312785
609.863294631655	0.275398816726677
611.76208563346	0.271706864661019
613.66152361471	0.268046203061608
615.561610044948	0.264438860377516
617.462346393719	0.260870456657582
619.363734130568	0.257378904521771
621.265774725039	0.253903030380906
623.168469646677	0.250496147661419
625.071820365026	0.24716383023162
626.975828349631	0.243851457097759
628.880495070036	0.240615243750352
630.785821995787	0.23742792871592
632.691810596427	0.234298232910216
634.598462341501	0.231232354654618
636.505778700554	0.228195607252286
638.413761143131	0.225198443082617
640.322411138775	0.222276464753021
642.231730157032	0.219382011513928
644.141719667447	0.216602682286585
646.052381139563	0.213860084562481
647.963716042925	0.211190226490498
649.875725847078	0.208643717323458
651.788412021566	0.206116752574356
653.701776035934	0.203669905290839
655.615819359727	0.201298314188992
657.530543462489	0.1989652777698
659.445949813765	0.196687540128122
661.362039883099	0.194442244035115
663.278815140036	0.192183449338762
665.19627705412	0.190067672529818
667.114427094896	0.187961398913827
669.033266731909	0.185882340801244
670.952797434704	0.18391788117694
672.873020672823	0.181971387994134
674.793937915814	0.180046731392352
676.715550633219	0.178260950374362
678.637860294583	0.176529330695709
680.560868369452	0.174768697506653
682.484576327369	0.173093804780584
684.408985637879	0.171448169046532
686.334097770527	0.169779678533936
688.259914194858	0.168278422879321
690.186436380415	0.166788464988223
692.113665796745	0.165261299882162
694.041603913389	0.16380509343804
695.970252199895	0.162306402284802
697.899612125806	0.160877154438211
699.829685160667	0.159592554882758
701.760472774022	0.158204736989392
703.691976435416	0.156861435728456
705.624197614394	0.155685730857617
707.557137780499	0.154561199035997
709.490798403278	0.153326155392426
711.425180952274	0.152120160275817
713.360286897031	0.150916365048182
715.296117707095	0.149796321241519
717.23267485201	0.1486367309577
719.16995980132	0.147495776371945
721.107974024571	0.146433284705937
723.046718991306	0.145361867964876
724.986196171071	0.144408376261723
726.92640703341	0.143520460144494
728.867353047867	0.142662687852281
730.809035683987	0.141667507374533
732.751456411314	0.140808826407217
734.694616699394	0.140086042438837
736.638518017771	0.139159948157612
738.583161835988	0.138375145740602
740.528549623592	0.137779093730994
742.474682850126	0.137126433558171
744.421562985136	0.136283483650008
746.369191498165	0.135581490975873
748.317569858758	0.134823671086387
750.26669953646	0.134354416404072
752.216582000815	0.133894763155058
754.167218721368	0.133497732178871
756.118611167664	0.132882051506325
758.070760809247	0.132548952374811
760.023669115661	0.132405339637653
761.977337556452	NaN
763.931767601164	NaN
765.886960719341	NaN
767.842918380527	NaN
769.799642054269	NaN
771.757133210109	NaN
773.715393317594	NaN
775.674423846266	NaN
777.634226265672	NaN
779.594802045354	NaN
781.556152654859	NaN
783.518279563731	NaN
785.481184241513	NaN
787.444868157751	NaN
789.40933278199	NaN
791.374579583773	NaN
793.340610032646	NaN
795.307425598153	NaN
797.275027749839	NaN
799.243417957247	NaN
801.212597689924	NaN
803.182568417413	NaN
805.153331609259	NaN
807.124888735006	NaN
809.097241264199	NaN
811.070390666383	NaN
813.044338411102	NaN
815.019085967901	NaN
816.994634806324	NaN
818.970986395917	NaN
820.948142206222	NaN
