# Supplementary material for: Editorial Note: The role of 9-O-acetylated glycan receptor moieties in the typhoid toxin binding and intoxication
Source: PLoS Pathog. 2026 Jul 13;22(7):e1014413. doi: 10.1371/journal.ppat.1014413 (PMC13362111; doi:10.1371/journal.ppat.1014413)
Supplement: S1 File — (ZIP) [file ppat.1014413.s001.zip › SPR Data/OpenSPR/2020-01-06--20-36-21--TyT WT 4oac/ResponseData/InjectionAbsorbanceSpectra/buffer_3198.58s_Absorbance.csv]

Channel1
WAVELENGTH (nm)	ABSORBANCE
338.804573760023	NaN
340.624675445867	NaN
342.445209557646	NaN
344.266177564905	NaN
346.087580937189	NaN
347.909421144043	NaN
349.731699655011	NaN
351.554417939637	NaN
353.377577467467	NaN
355.201179708045	NaN
357.025226130915	NaN
358.849718205622	NaN
360.67465740171	NaN
362.500045188725	NaN
364.32588303621	NaN
366.152172413711	NaN
367.978914790771	NaN
369.806111636936	NaN
371.63376442175	NaN
373.461874614758	NaN
375.290443685503	NaN
377.119473103532	NaN
378.948964338388	NaN
380.778918859615	NaN
382.609338136759	NaN
384.440223639364	NaN
386.271576836975	0.237266358845152
388.103399199136	0.235330510812116
389.935692195392	0.233535497799248
391.768457295287	0.231999686755783
393.601695968366	0.23053027771789
395.435409684173	0.229313047992334
397.269599912254	0.227957820758126
399.104268122152	0.226416849300466
400.939415783412	0.224782400772069
402.77504436558	0.222782115533077
404.611155338198	0.220105703170126
406.447750170813	0.217059946754324
408.284830332968	0.213762032427322
410.122397294208	0.210388393883725
411.960452524078	0.207160503566299
413.798997492122	0.204888919837514
415.638033667885	0.203454609765294
417.477562520911	0.202760356657846
419.317585520746	0.202605419424662
421.158104136932	0.202735508225086
422.999119839016	0.203043216717211
424.840634096542	0.203389225411137
426.682648379054	0.203693810011657
428.525164156097	0.203978021531543
430.368182897215	0.204227675478046
432.211706071954	0.204447930877459
434.055735149857	0.204646677922342
435.900271600469	0.204805838723207
437.745316893335	0.204975970272688
439.590872497999	0.20513440660404
441.436939884006	0.205268668818564
443.2835205209	0.205387828401458
445.130615878227	0.205493902369006
446.97822742553	0.205632344943839
448.826356632355	0.205770389068276
450.675004968245	0.205916806122908
452.524173902745	0.20608519111539
454.373864905401	0.206301906182124
456.224079445756	0.206535969117528
458.074818993355	0.206850167881516
459.926085017742	0.207228781012038
461.777878988463	0.20771887635923
463.630202375062	0.208321293455437
465.483056647083	0.209053803723063
467.336443274071	0.2099342415545
469.190363725571	0.210964813258041
471.044819471127	0.212233679141084
472.899811980283	0.213696887840493
474.755342722585	0.215489498834462
476.611413167576	0.217572224814083
478.468024784802	0.220062439315424
480.325179043807	0.223095553594592
482.182877414136	0.226806770190788
484.041121365332	0.231219546745366
485.899912366942	0.236461915172387
487.759251888508	0.242459459184088
489.619141399577	0.248840318020465
491.479582369692	0.255337192192621
493.340576268398	0.261780568935014
495.202124565239	0.267948961333336
497.064228729761	0.273830935156345
498.926890231508	0.279337931272929
500.790110540024	0.284516841182105
502.653891124853	0.289387275384215
504.518233455542	0.294015997347008
506.383139001633	0.29843689446174
508.248609232672	0.302642982760791
510.114645618203	0.306618748018546
511.981249627771	0.310344707370954
513.84842273092	0.313802444687824
515.716166397195	0.316970705501301
517.584482096141	0.319951809479807
519.453371297302	0.322659377221496
521.322835470223	0.325210402672343
523.192876084447	0.327592865946846
525.063494609521	0.32979137014638
526.934692514988	0.331837312207711
528.806471270393	0.333703186415074
530.67883234528	0.335407967866344
532.551777209195	0.336954235294115
534.425307331681	0.338404273701771
536.299424182283	0.339719749899929
538.174129230547	0.340899381378268
540.049423946016	0.341992239901425
541.925309798234	0.342987865179477
543.801788256748	0.343878889880533
545.6788607911	0.344698263029096
547.556528870837	0.345365399484487
549.434793965501	0.34595176076655
551.313657544639	0.346343397646761
553.193121077794	0.346611333200049
555.07318603451	0.346708901947237
556.953853884334	0.346618805363966
558.835126096809	0.346309251543117
560.717004141479	0.345778778068573
562.59948948789	0.345003714781987
564.482583605586	0.344049723379547
566.366287964111	0.342886112182206
568.25060403301	0.341562226268981
570.135533281828	0.340052022236123
572.021077180109	0.338377009394334
573.907237197398	0.336525157399152
575.79401480324	0.33449187461944
577.681411467178	0.332247749167505
579.569428658758	0.329819160185348
581.458067847523	0.327172058583524
583.34733050302	0.324344730315468
585.237218094792	0.321357185533202
587.127732092383	0.318210067038104
589.018873965339	0.314991290063291
590.910645183204	0.311679821229804
592.803047215523	0.308267119045274
594.69608153184	0.304766778193366
596.589749601699	0.301231908545687
598.484052894646	0.297592965787002
600.378992880224	0.293910423512764
602.274571027979	0.29021831154078
604.170788807455	0.286470877578851
606.067647688197	0.282752993825759
607.965149139748	0.279042961028921
609.863294631655	0.275338910554914
611.76208563346	0.271645960085109
613.66152361471	0.267985338753048
615.561610044948	0.264378193269377
617.462346393719	0.260809950196355
619.363734130568	0.257316793225581
621.265774725039	0.25383838610871
623.168469646677	0.250431827061013
625.071820365026	0.247099109910286
626.975828349631	0.243786045116758
628.880495070036	0.240550789041329
630.785821995787	0.237363017037879
632.691810596427	0.234235461634324
634.598462341501	0.231169031509166
636.505778700554	0.22813364237489
638.413761143131	0.225136893283944
640.322411138775	0.222216130855627
642.231730157032	0.219321712516258
644.141719667447	0.216544037954224
646.052381139563	0.213802460171106
647.963716042925	0.211132321256682
649.875725847078	0.208584067121272
651.788412021566	0.206057961935408
653.701776035934	0.203607100837288
655.615819359727	0.201236394971035
657.530543462489	0.198902808567022
659.445949813765	0.196627395930342
661.362039883099	0.194380235143681
663.278815140036	0.192128923433631
665.19627705412	0.190014129247467
667.114427094896	0.187908786230589
669.033266731909	0.185828779376593
670.952797434704	0.183866915904601
672.873020672823	0.181925279340417
674.793937915814	0.180000569328457
676.715550633219	0.178210868259063
678.637860294583	0.176475968445059
680.560868369452	0.174717765366946
682.484576327369	0.173044740221606
684.408985637879	0.17140051083582
686.334097770527	0.169729297663163
688.259914194858	0.168217824446827
690.186436380415	0.166734947709791
692.113665796745	0.165207475285519
694.041603913389	0.16375340418049
695.970252199895	0.162253389378748
697.899612125806	0.160832077593811
699.829685160667	0.159558393184585
701.760472774022	0.158173427134073
703.691976435416	0.156838791287544
705.624197614394	0.155664632259836
707.557137780499	0.154536940676826
709.490798403278	0.153327343037716
711.425180952274	0.152118450267758
713.360286897031	0.150913498928731
715.296117707095	0.149796219729683
717.23267485201	0.148646879911946
719.16995980132	0.147497959571295
721.107974024571	0.146434630351997
723.046718991306	0.145355095396215
724.986196171071	0.144382842278152
726.92640703341	0.143494008369242
728.867353047867	0.142647580068783
730.809035683987	0.141643704271803
732.751456411314	0.140812040305868
734.694616699394	0.140056544536087
736.638518017771	0.139135397021476
738.583161835988	0.138315608340494
740.528549623592	0.137727289367298
742.474682850126	0.137065186118308
744.421562985136	0.136201406324968
746.369191498165	0.13550333338882
748.317569858758	0.134745895584598
750.26669953646	0.134301635225171
752.216582000815	0.133838129009579
754.167218721368	0.133529533186541
756.118611167664	0.132946135410532
758.070760809247	0.132620190010792
760.023669115661	0.132459331344094
761.977337556452	NaN
763.931767601164	NaN
765.886960719341	NaN
767.842918380527	NaN
769.799642054269	NaN
771.757133210109	NaN
773.715393317594	NaN
775.674423846266	NaN
777.634226265672	NaN
779.594802045354	NaN
781.556152654859	NaN
783.518279563731	NaN
785.481184241513	NaN
787.444868157751	NaN
789.40933278199	NaN
791.374579583773	NaN
793.340610032646	NaN
795.307425598153	NaN
797.275027749839	NaN
799.243417957247	NaN
801.212597689924	NaN
803.182568417413	NaN
805.153331609259	NaN
807.124888735006	NaN
809.097241264199	NaN
811.070390666383	NaN
813.044338411102	NaN
815.019085967901	NaN
816.994634806324	NaN
818.970986395917	NaN
820.948142206222	NaN
