# Supplementary material for: Editorial Note: The role of 9-O-acetylated glycan receptor moieties in the typhoid toxin binding and intoxication
Source: PLoS Pathog. 2026 Jul 13;22(7):e1014413. doi: 10.1371/journal.ppat.1014413 (PMC13362111; doi:10.1371/journal.ppat.1014413)
Supplement: S1 File — (ZIP) [file ppat.1014413.s001.zip › SPR Data/OpenSPR/2020-01-06--20-36-21--TyT WT 4oac/ResponseData/InjectionAbsorbanceSpectra/buffer_3334.51s_Absorbance.csv]

Channel1
WAVELENGTH (nm)	ABSORBANCE
338.804573760023	NaN
340.624675445867	NaN
342.445209557646	NaN
344.266177564905	NaN
346.087580937189	NaN
347.909421144043	NaN
349.731699655011	NaN
351.554417939637	NaN
353.377577467467	NaN
355.201179708045	NaN
357.025226130915	NaN
358.849718205622	NaN
360.67465740171	NaN
362.500045188725	NaN
364.32588303621	NaN
366.152172413711	NaN
367.978914790771	NaN
369.806111636936	NaN
371.63376442175	NaN
373.461874614758	NaN
375.290443685503	NaN
377.119473103532	NaN
378.948964338388	NaN
380.778918859615	NaN
382.609338136759	NaN
384.440223639364	NaN
386.271576836975	0.238573584500288
388.103399199136	0.23632795641346
389.935692195392	0.234300734922096
391.768457295287	0.232609540123531
393.601695968366	0.231047581685164
395.435409684173	0.229742726139182
397.269599912254	0.228316814348173
399.104268122152	0.226737453472295
400.939415783412	0.225063626294017
402.77504436558	0.223050687060339
404.611155338198	0.220358840285623
406.447750170813	0.21730936324783
408.284830332968	0.213999543545845
410.122397294208	0.210619858880179
411.960452524078	0.207381147437215
413.798997492122	0.20509524384113
415.638033667885	0.20364506623336
417.477562520911	0.202938449322464
419.317585520746	0.20277257552976
421.158104136932	0.202888522437037
422.999119839016	0.203182499027118
424.840634096542	0.203516578920194
426.682648379054	0.203812465647148
428.525164156097	0.204090211474935
430.368182897215	0.204334957391187
432.211706071954	0.204545862771331
434.055735149857	0.20473981635286
435.900271600469	0.204895711428871
437.745316893335	0.205061255050858
439.590872497999	0.205218443893748
441.436939884006	0.20535004195692
443.2835205209	0.20546770361355
445.130615878227	0.205572363932484
446.97822742553	0.205707114473853
448.826356632355	0.205842659996141
450.675004968245	0.205986654876001
452.524173902745	0.206155468800426
454.373864905401	0.206370688303337
456.224079445756	0.206605083453522
458.074818993355	0.20691825432435
459.926085017742	0.207298241872729
461.777878988463	0.207790847143945
463.630202375062	0.208393890080188
465.483056647083	0.20912569188701
467.336443274071	0.210007889522523
469.190363725571	0.211039418711493
471.044819471127	0.212306953716747
472.899811980283	0.213770267784374
474.755342722585	0.215562813652174
476.611413167576	0.217643071965098
478.468024784802	0.220127857668732
480.325179043807	0.22315649740336
482.182877414136	0.226862054417499
484.041121365332	0.23127293203967
485.899912366942	0.236507615397859
487.759251888508	0.242504478281694
489.619141399577	0.248883821612301
491.479582369692	0.255382834242706
493.340576268398	0.26182927068185
495.202124565239	0.267999336010599
497.064228729761	0.27388950234369
498.926890231508	0.27940473430472
500.790110540024	0.284590697074585
502.653891124853	0.289468184740174
504.518233455542	0.294101131646423
506.383139001633	0.298525456146823
508.248609232672	0.302739951299321
510.114645618203	0.306716850824938
511.981249627771	0.310445151850566
513.84842273092	0.313906957692367
515.716166397195	0.317075893500887
517.584482096141	0.320057030406041
519.453371297302	0.322763736875363
521.322835470223	0.32531462601189
523.192876084447	0.327697714259068
525.063494609521	0.329898802544807
526.934692514988	0.331945133517597
528.806471270393	0.333810226740431
530.67883234528	0.335517212366783
532.551777209195	0.337063204363485
534.425307331681	0.338512986691504
536.299424182283	0.339827183936053
538.174129230547	0.34100587977483
540.049423946016	0.342098250570961
541.925309798234	0.343094271107223
543.801788256748	0.343983804607482
545.6788607911	0.344801544234959
547.556528870837	0.345469183170274
549.434793965501	0.346052879873299
551.313657544639	0.346442931994356
553.193121077794	0.346712635343564
555.07318603451	0.346810086326813
556.953853884334	0.346721425750505
558.835126096809	0.346409531795414
560.717004141479	0.345876792775853
562.59948948789	0.345103237031971
564.482583605586	0.344146985140553
566.366287964111	0.342984083359137
568.25060403301	0.341658720302025
570.135533281828	0.340147582972803
572.021077180109	0.338473580684357
573.907237197398	0.336618863224689
575.79401480324	0.3345841715403
577.681411467178	0.332341330701067
579.569428658758	0.329912351912099
581.458067847523	0.327265711376814
583.34733050302	0.32443861345859
585.237218094792	0.321450173786546
587.127732092383	0.318304981893506
589.018873965339	0.315086582069251
590.910645183204	0.311773282123092
592.803047215523	0.308360610523056
594.69608153184	0.304861700128153
596.589749601699	0.301327040008585
598.484052894646	0.297687836300293
600.378992880224	0.294006011099088
602.274571027979	0.290314158047047
604.170788807455	0.286568495809131
606.067647688197	0.282849989802634
607.965149139748	0.279137487421147
609.863294631655	0.275433583984583
611.76208563346	0.271741799243883
613.66152361471	0.268081073330045
615.561610044948	0.264474156090215
617.462346393719	0.260905765710827
619.363734130568	0.25741251663749
621.265774725039	0.253934632887573
623.168469646677	0.250529839657027
625.071820365026	0.247197661970186
626.975828349631	0.243888603728193
628.880495070036	0.240655022705954
630.785821995787	0.237467545479019
632.691810596427	0.234341589312391
634.598462341501	0.231275846808127
636.505778700554	0.228243403294417
638.413761143131	0.225248225850814
640.322411138775	0.222325241043861
642.231730157032	0.219432158172407
644.141719667447	0.216652579213187
646.052381139563	0.213911792761718
647.963716042925	0.211243476600108
649.875725847078	0.208696785902964
651.788412021566	0.206173990556792
653.701776035934	0.203726251428484
655.615819359727	0.201351838380471
657.530543462489	0.199017804411065
659.445949813765	0.196741949651738
661.362039883099	0.19449470032868
663.278815140036	0.192240649497241
665.19627705412	0.190125649365246
667.114427094896	0.188020354866279
669.033266731909	0.185944957020335
670.952797434704	0.183984170937669
672.873020672823	0.18204264273354
674.793937915814	0.180125354059024
676.715550633219	0.178338635451776
678.637860294583	0.176608221499458
680.560868369452	0.17484832291207
682.484576327369	0.173172142685945
684.408985637879	0.171531178144941
686.334097770527	0.169868949997266
688.259914194858	0.168364115631409
690.186436380415	0.166884812711517
692.113665796745	0.165361226947009
694.041603913389	0.163907149526847
695.970252199895	0.162416880836843
697.899612125806	0.161003623271441
699.829685160667	0.15973541303421
701.760472774022	0.158359767523548
703.691976435416	0.157027626332201
705.624197614394	0.155869384880197
707.557137780499	0.154750268520924
709.490798403278	0.153533788164822
711.425180952274	0.152328831793427
713.360286897031	0.151122775372827
715.296117707095	0.150010360951139
717.23267485201	0.148857470238349
719.16995980132	0.147733924691082
721.107974024571	0.146689399558844
723.046718991306	0.145644456343641
724.986196171071	0.144709485178441
726.92640703341	0.143853979362066
728.867353047867	0.143023699838621
730.809035683987	0.142048366773883
732.751456411314	0.141225224298233
734.694616699394	0.140523036322871
736.638518017771	0.139604746599795
738.583161835988	0.138824645819985
740.528549623592	0.138276406116896
742.474682850126	0.137663953866166
744.421562985136	0.136864009767472
746.369191498165	0.136213192973328
748.317569858758	0.135516426964869
750.26669953646	0.135090803206554
752.216582000815	0.134695983225494
754.167218721368	0.134390873128806
756.118611167664	0.133891402564628
758.070760809247	0.133637733179002
760.023669115661	0.133561094822198
761.977337556452	NaN
763.931767601164	NaN
765.886960719341	NaN
767.842918380527	NaN
769.799642054269	NaN
771.757133210109	NaN
773.715393317594	NaN
775.674423846266	NaN
777.634226265672	NaN
779.594802045354	NaN
781.556152654859	NaN
783.518279563731	NaN
785.481184241513	NaN
787.444868157751	NaN
789.40933278199	NaN
791.374579583773	NaN
793.340610032646	NaN
795.307425598153	NaN
797.275027749839	NaN
799.243417957247	NaN
801.212597689924	NaN
803.182568417413	NaN
805.153331609259	NaN
807.124888735006	NaN
809.097241264199	NaN
811.070390666383	NaN
813.044338411102	NaN
815.019085967901	NaN
816.994634806324	NaN
818.970986395917	NaN
820.948142206222	NaN
