# Supplementary material for: Editorial Note: The role of 9-O-acetylated glycan receptor moieties in the typhoid toxin binding and intoxication
Source: PLoS Pathog. 2026 Jul 13;22(7):e1014413. doi: 10.1371/journal.ppat.1014413 (PMC13362111; doi:10.1371/journal.ppat.1014413)
Supplement: S1 File — (ZIP) [file ppat.1014413.s001.zip › SPR Data/OpenSPR/2020-01-06--20-36-21--TyT WT 4oac/ResponseData/InjectionAbsorbanceSpectra/buffer_3653.21s_Absorbance.csv]

Channel1
WAVELENGTH (nm)	ABSORBANCE
338.804573760023	NaN
340.624675445867	NaN
342.445209557646	NaN
344.266177564905	NaN
346.087580937189	NaN
347.909421144043	NaN
349.731699655011	NaN
351.554417939637	NaN
353.377577467467	NaN
355.201179708045	NaN
357.025226130915	NaN
358.849718205622	NaN
360.67465740171	NaN
362.500045188725	NaN
364.32588303621	NaN
366.152172413711	NaN
367.978914790771	NaN
369.806111636936	NaN
371.63376442175	NaN
373.461874614758	NaN
375.290443685503	NaN
377.119473103532	NaN
378.948964338388	NaN
380.778918859615	NaN
382.609338136759	NaN
384.440223639364	NaN
386.271576836975	0.238831851340341
388.103399199136	0.236602242961398
389.935692195392	0.234570698492167
391.768457295287	0.232835459657952
393.601695968366	0.231279016409302
395.435409684173	0.229953907263224
397.269599912254	0.228543434372463
399.104268122152	0.226970205562414
400.939415783412	0.225307442229808
402.77504436558	0.223307114809446
404.611155338198	0.220626027967001
406.447750170813	0.217585945352266
408.284830332968	0.214268279901208
410.122397294208	0.2108931638145
411.960452524078	0.207650302477728
413.798997492122	0.205366430132597
415.638033667885	0.203914117793673
417.477562520911	0.203199912980051
419.317585520746	0.203024607540803
421.158104136932	0.203135740269455
422.999119839016	0.203427358819328
424.840634096542	0.203756839762357
426.682648379054	0.20404982066849
428.525164156097	0.204322972310288
430.368182897215	0.204565303928599
432.211706071954	0.204776917344759
434.055735149857	0.204967887851104
435.900271600469	0.205123074522096
437.745316893335	0.205285664612958
439.590872497999	0.2054408264972
441.436939884006	0.205572646726503
443.2835205209	0.205687901069987
445.130615878227	0.205788243736218
446.97822742553	0.205922594272565
448.826356632355	0.206058359269268
450.675004968245	0.206203121244555
452.524173902745	0.206368951108441
454.373864905401	0.20658236447982
456.224079445756	0.206818235363926
458.074818993355	0.207132075725095
459.926085017742	0.207512978145231
461.777878988463	0.208002829654746
463.630202375062	0.208606982570064
465.483056647083	0.209340593873781
467.336443274071	0.210222169944762
469.190363725571	0.211253073102234
471.044819471127	0.212523146671766
472.899811980283	0.213985904227118
474.755342722585	0.215776462262515
476.611413167576	0.217857709953166
478.468024784802	0.220341517228188
480.325179043807	0.22336754032135
482.182877414136	0.227069152055941
484.041121365332	0.231479661304869
485.899912366942	0.236710734425868
487.759251888508	0.24270488603837
489.619141399577	0.249082438514906
491.479582369692	0.255581679230265
493.340576268398	0.262030045869852
495.202124565239	0.268207052223156
497.064228729761	0.274101159302124
498.926890231508	0.279620134422167
500.790110540024	0.284810632374375
502.653891124853	0.289691059174511
504.518233455542	0.294330221933941
506.383139001633	0.298759263820955
508.248609232672	0.302974898940677
510.114645618203	0.306954949693898
511.981249627771	0.310686789629555
513.84842273092	0.314152498359645
515.716166397195	0.317325155460114
517.584482096141	0.320309072823143
519.453371297302	0.323019937220263
521.322835470223	0.32557507110231
523.192876084447	0.327960924921957
525.063494609521	0.330162810426578
526.934692514988	0.33221097340579
528.806471270393	0.334078777429415
530.67883234528	0.335786502340057
532.551777209195	0.337333575484174
534.425307331681	0.338785199182328
536.299424182283	0.340100293949296
538.174129230547	0.341280606472051
540.049423946016	0.342374060973931
541.925309798234	0.343370883288552
543.801788256748	0.344264061700743
545.6788607911	0.345082549049008
547.556528870837	0.345751379919679
549.434793965501	0.346337892392789
551.313657544639	0.346730612024246
553.193121077794	0.347000630551349
555.07318603451	0.347099757672083
556.953853884334	0.347012136045399
558.835126096809	0.34670191366446
560.717004141479	0.346170696530497
562.59948948789	0.345397751540764
564.482583605586	0.344443394013956
566.366287964111	0.343280685537065
568.25060403301	0.341955834883572
570.135533281828	0.34044359135808
572.021077180109	0.338770533002865
573.907237197398	0.336918377736185
575.79401480324	0.33488313293294
577.681411467178	0.33263927206466
579.569428658758	0.330210422695435
581.458067847523	0.327564107856679
583.34733050302	0.324735877093778
585.237218094792	0.321747597509007
587.127732092383	0.318603074483405
589.018873965339	0.315383245808366
590.910645183204	0.312069689788357
592.803047215523	0.308656038299027
594.69608153184	0.305155710852149
596.589749601699	0.301619914750184
598.484052894646	0.297980774270742
600.378992880224	0.294296724566899
602.274571027979	0.290603840215314
604.170788807455	0.286856460393111
606.067647688197	0.283137366086731
607.965149139748	0.279425141595469
609.863294631655	0.275719693169624
611.76208563346	0.272024003167166
613.66152361471	0.26836122886941
615.561610044948	0.264754550828447
617.462346393719	0.261184581672257
619.363734130568	0.257690070731611
621.265774725039	0.254211143491757
623.168469646677	0.25080444238776
625.071820365026	0.247469084830315
626.975828349631	0.244156491812752
628.880495070036	0.240921367520019
630.785821995787	0.237729969476762
632.691810596427	0.234601607714169
634.598462341501	0.231534028434562
636.505778700554	0.228498895613566
638.413761143131	0.225498560047296
640.322411138775	0.222572323388128
642.231730157032	0.219676391452788
644.141719667447	0.216895296999645
646.052381139563	0.214151110461189
647.963716042925	0.21148575880681
649.875725847078	0.208934473454938
651.788412021566	0.2064054468614
653.701776035934	0.203957021517268
655.615819359727	0.201582340972148
657.530543462489	0.19924775845935
659.445949813765	0.196966832715105
661.362039883099	0.19471901954137
663.278815140036	0.192465061311461
665.19627705412	0.190347408810105
667.114427094896	0.188241808190614
669.033266731909	0.186159299709703
670.952797434704	0.184196435464006
672.873020672823	0.182252460909084
674.793937915814	0.180330446705535
676.715550633219	0.178541178906008
678.637860294583	0.176810572902279
680.560868369452	0.175050174218074
682.484576327369	0.173377880612665
684.408985637879	0.171735201502281
686.334097770527	0.170073012961567
688.259914194858	0.168564719050741
690.186436380415	0.167089048789387
692.113665796745	0.165564997604856
694.041603913389	0.164108006736914
695.970252199895	0.162612219303455
697.899612125806	0.161199268033654
699.829685160667	0.159922965767702
701.760472774022	0.15854564763059
703.691976435416	0.15721332630774
705.624197614394	0.156044715306616
707.557137780499	0.154917144065978
709.490798403278	0.153708320591722
711.425180952274	0.152510488236464
713.360286897031	0.151306046740304
715.296117707095	0.150185184144869
717.23267485201	0.149042658098741
719.16995980132	0.147925158516077
721.107974024571	0.146886513812568
723.046718991306	0.145838296580905
724.986196171071	0.144898947880072
726.92640703341	0.144028528543793
728.867353047867	0.143195258141534
730.809035683987	0.14221634618407
732.751456411314	0.141392360157858
734.694616699394	0.14069014320196
736.638518017771	0.139787792332531
738.583161835988	0.139006744489784
740.528549623592	0.138439909969616
742.474682850126	0.137796520880435
744.421562985136	0.136985336839819
746.369191498165	0.136293174295816
748.317569858758	0.135635416967864
750.26669953646	0.135204303616017
752.216582000815	0.13480157135922
754.167218721368	0.134490875780715
756.118611167664	0.133924491119331
758.070760809247	0.133660436563247
760.023669115661	0.133560221722802
761.977337556452	NaN
763.931767601164	NaN
765.886960719341	NaN
767.842918380527	NaN
769.799642054269	NaN
771.757133210109	NaN
773.715393317594	NaN
775.674423846266	NaN
777.634226265672	NaN
779.594802045354	NaN
781.556152654859	NaN
783.518279563731	NaN
785.481184241513	NaN
787.444868157751	NaN
789.40933278199	NaN
791.374579583773	NaN
793.340610032646	NaN
795.307425598153	NaN
797.275027749839	NaN
799.243417957247	NaN
801.212597689924	NaN
803.182568417413	NaN
805.153331609259	NaN
807.124888735006	NaN
809.097241264199	NaN
811.070390666383	NaN
813.044338411102	NaN
815.019085967901	NaN
816.994634806324	NaN
818.970986395917	NaN
820.948142206222	NaN
