# Supplementary material for: Editorial Note: The role of 9-O-acetylated glycan receptor moieties in the typhoid toxin binding and intoxication
Source: PLoS Pathog. 2026 Jul 13;22(7):e1014413. doi: 10.1371/journal.ppat.1014413 (PMC13362111; doi:10.1371/journal.ppat.1014413)
Supplement: S1 File — (ZIP) [file ppat.1014413.s001.zip › SPR Data/OpenSPR/2020-01-06--20-36-21--TyT WT 4oac/ResponseData/InjectionAbsorbanceSpectra/buffer_3957.36s_Absorbance.csv]

Channel1
WAVELENGTH (nm)	ABSORBANCE
338.804573760023	NaN
340.624675445867	NaN
342.445209557646	NaN
344.266177564905	NaN
346.087580937189	NaN
347.909421144043	NaN
349.731699655011	NaN
351.554417939637	NaN
353.377577467467	NaN
355.201179708045	NaN
357.025226130915	NaN
358.849718205622	NaN
360.67465740171	NaN
362.500045188725	NaN
364.32588303621	NaN
366.152172413711	NaN
367.978914790771	NaN
369.806111636936	NaN
371.63376442175	NaN
373.461874614758	NaN
375.290443685503	NaN
377.119473103532	NaN
378.948964338388	NaN
380.778918859615	NaN
382.609338136759	NaN
384.440223639364	NaN
386.271576836975	0.237264705224668
388.103399199136	0.235387743364565
389.935692195392	0.233591428424274
391.768457295287	0.23210480989785
393.601695968366	0.230654340491403
395.435409684173	0.229426909435427
397.269599912254	0.228080224272623
399.104268122152	0.226549816030376
400.939415783412	0.224926827731885
402.77504436558	0.222953241225733
404.611155338198	0.220290835172843
406.447750170813	0.217255557403255
408.284830332968	0.213967913359325
410.122397294208	0.210601705297014
411.960452524078	0.207376512101236
413.798997492122	0.205103331507817
415.638033667885	0.203661167450754
417.477562520911	0.202962927534306
419.317585520746	0.202805389821866
421.158104136932	0.202930185978959
422.999119839016	0.203230638379279
424.840634096542	0.203574026523217
426.682648379054	0.203875160019979
428.525164156097	0.204154434619716
430.368182897215	0.20440449171262
432.211706071954	0.204619640583799
434.055735149857	0.204817476724122
435.900271600469	0.204977582234662
437.745316893335	0.205143276045981
439.590872497999	0.205303550155579
441.436939884006	0.2054399750998
443.2835205209	0.205559728641176
445.130615878227	0.205664936914045
446.97822742553	0.205801285916163
448.826356632355	0.205939176531103
450.675004968245	0.206084685058618
452.524173902745	0.206253982748664
454.373864905401	0.206472179553184
456.224079445756	0.206708080712645
458.074818993355	0.207022305920712
459.926085017742	0.207404615486523
461.777878988463	0.207895971135671
463.630202375062	0.208499706562346
465.483056647083	0.209231654033349
467.336443274071	0.210112589992899
469.190363725571	0.211144369281543
471.044819471127	0.212415164909104
472.899811980283	0.213879954137506
474.755342722585	0.215674944586068
476.611413167576	0.217757559212507
478.468024784802	0.220246743007555
480.325179043807	0.223278170364149
482.182877414136	0.226990822992596
484.041121365332	0.231402526119463
485.899912366942	0.236643610910891
487.759251888508	0.242641395170065
489.619141399577	0.249023647791294
491.479582369692	0.255526168036496
493.340576268398	0.261975011672703
495.202124565239	0.268147780325442
497.064228729761	0.274036083615475
498.926890231508	0.279551232933102
500.790110540024	0.28473484815709
502.653891124853	0.289611083008874
504.518233455542	0.294244028128206
506.383139001633	0.29866868615701
508.248609232672	0.302882286908805
510.114645618203	0.306859949035524
511.981249627771	0.310587893207477
513.84842273092	0.314051889789018
515.716166397195	0.317219382729485
517.584482096141	0.320200975379697
519.453371297302	0.322910801990983
521.322835470223	0.32546429890467
523.192876084447	0.327850151177527
525.063494609521	0.330050322898132
526.934692514988	0.332097728996106
528.806471270393	0.33396383590642
530.67883234528	0.335669537187422
532.551777209195	0.337216487754034
534.425307331681	0.338668968410363
536.299424182283	0.339984905262869
538.174129230547	0.341164270147106
540.049423946016	0.342258222900762
541.925309798234	0.343256070600701
543.801788256748	0.344147721158902
545.6788607911	0.344968441462917
547.556528870837	0.345637279286405
549.434793965501	0.346224653163015
551.313657544639	0.346616461472683
553.193121077794	0.34688653916237
555.07318603451	0.346984823679398
556.953853884334	0.346897976802474
558.835126096809	0.346587534161171
560.717004141479	0.346057677200186
562.59948948789	0.345283011793
564.482583605586	0.34433005768609
566.366287964111	0.343168364799522
568.25060403301	0.341842559931059
570.135533281828	0.340332296073623
572.021077180109	0.338658085001382
573.907237197398	0.336806530126139
575.79401480324	0.334771255638145
577.681411467178	0.33252641798548
579.569428658758	0.330098314654365
581.458067847523	0.327452072559457
583.34733050302	0.324622644781195
585.237218094792	0.321635864642079
587.127732092383	0.31849029647333
589.018873965339	0.315271539138134
590.910645183204	0.311958558544457
592.803047215523	0.308546823451069
594.69608153184	0.305046727905253
596.589749601699	0.301510283927637
598.484052894646	0.297870090564743
600.378992880224	0.294186035856555
602.274571027979	0.290493719531099
604.170788807455	0.286744429886395
606.067647688197	0.283024885843075
607.965149139748	0.27931386760462
609.863294631655	0.2756084442869
611.76208563346	0.271912947327883
613.66152361471	0.268250005272375
615.561610044948	0.264643402349742
617.462346393719	0.261073143538032
619.363734130568	0.257578591999002
621.265774725039	0.254098151813662
623.168469646677	0.250688110231241
625.071820365026	0.247353738947696
626.975828349631	0.244039382706939
628.880495070036	0.240802835512438
630.785821995787	0.237614562782239
632.691810596427	0.234485645158906
634.598462341501	0.231418043083121
636.505778700554	0.228380394202579
638.413761143131	0.225381963843019
640.322411138775	0.222458276437403
642.231730157032	0.219562844374041
644.141719667447	0.21678198706902
646.052381139563	0.214040061942788
647.963716042925	0.211366473663941
649.875725847078	0.208816739945122
651.788412021566	0.206290512713112
653.701776035934	0.203840622832833
655.615819359727	0.201469445049274
657.530543462489	0.199131562269248
659.445949813765	0.196852845521033
661.362039883099	0.194606333520522
663.278815140036	0.192346122190158
665.19627705412	0.190226191248232
667.114427094896	0.188118879068143
669.033266731909	0.186036221845084
670.952797434704	0.184070610906318
672.873020672823	0.182122573014985
674.793937915814	0.180198364536789
676.715550633219	0.178407288160295
678.637860294583	0.176674363132556
680.560868369452	0.174910674058294
682.484576327369	0.173238685240526
684.408985637879	0.171594499462021
686.334097770527	0.169925123001773
688.259914194858	0.168415241037684
690.186436380415	0.166931417122276
692.113665796745	0.16539983783936
694.041603913389	0.16394303306188
695.970252199895	0.162444504866697
697.899612125806	0.161023250008709
699.829685160667	0.159747973539394
701.760472774022	0.158373201159009
703.691976435416	0.157033486318971
705.624197614394	0.155865223818052
707.557137780499	0.154734008994195
709.490798403278	0.153505187155842
711.425180952274	0.152292815744632
713.360286897031	0.151086168608315
715.296117707095	0.149968722572686
717.23267485201	0.1488141558864
719.16995980132	0.147678513666378
721.107974024571	0.146605683679421
723.046718991306	0.1455210537397
724.986196171071	0.144568969469026
726.92640703341	0.143690587990649
728.867353047867	0.142844179700567
730.809035683987	0.141832991759565
732.751456411314	0.140986697894524
734.694616699394	0.140253742780037
736.638518017771	0.139335295792764
738.583161835988	0.13855142429577
740.528549623592	0.137966936367385
742.474682850126	0.137329500968545
744.421562985136	0.136471977115631
746.369191498165	0.135760996293499
748.317569858758	0.135019377271041
750.26669953646	0.134555945020204
752.216582000815	0.134111070578343
754.167218721368	0.133748182457505
756.118611167664	0.133147770091301
758.070760809247	0.132800601141376
760.023669115661	0.13265488974681
761.977337556452	NaN
763.931767601164	NaN
765.886960719341	NaN
767.842918380527	NaN
769.799642054269	NaN
771.757133210109	NaN
773.715393317594	NaN
775.674423846266	NaN
777.634226265672	NaN
779.594802045354	NaN
781.556152654859	NaN
783.518279563731	NaN
785.481184241513	NaN
787.444868157751	NaN
789.40933278199	NaN
791.374579583773	NaN
793.340610032646	NaN
795.307425598153	NaN
797.275027749839	NaN
799.243417957247	NaN
801.212597689924	NaN
803.182568417413	NaN
805.153331609259	NaN
807.124888735006	NaN
809.097241264199	NaN
811.070390666383	NaN
813.044338411102	NaN
815.019085967901	NaN
816.994634806324	NaN
818.970986395917	NaN
820.948142206222	NaN
