# Supplementary material for: Editorial Note: The role of 9-O-acetylated glycan receptor moieties in the typhoid toxin binding and intoxication
Source: PLoS Pathog. 2026 Jul 13;22(7):e1014413. doi: 10.1371/journal.ppat.1014413 (PMC13362111; doi:10.1371/journal.ppat.1014413)
Supplement: S1 File — (ZIP) [file ppat.1014413.s001.zip › SPR Data/OpenSPR/2020-01-06--20-36-21--TyT WT 4oac/ResponseData/InjectionAbsorbanceSpectra/buffer_4079.59s_Absorbance.csv]

Channel1
WAVELENGTH (nm)	ABSORBANCE
338.804573760023	NaN
340.624675445867	NaN
342.445209557646	NaN
344.266177564905	NaN
346.087580937189	NaN
347.909421144043	NaN
349.731699655011	NaN
351.554417939637	NaN
353.377577467467	NaN
355.201179708045	NaN
357.025226130915	NaN
358.849718205622	NaN
360.67465740171	NaN
362.500045188725	NaN
364.32588303621	NaN
366.152172413711	NaN
367.978914790771	NaN
369.806111636936	NaN
371.63376442175	NaN
373.461874614758	NaN
375.290443685503	NaN
377.119473103532	NaN
378.948964338388	NaN
380.778918859615	NaN
382.609338136759	NaN
384.440223639364	NaN
386.271576836975	0.237286754015508
388.103399199136	0.23534828678227
389.935692195392	0.233519129222743
391.768457295287	0.232012859361162
393.601695968366	0.230599315127578
395.435409684173	0.229381157946636
397.269599912254	0.228032512786685
399.104268122152	0.226503499639495
400.939415783412	0.224878168534891
402.77504436558	0.222900192457721
404.611155338198	0.220229115736136
406.447750170813	0.217191525989429
408.284830332968	0.213900738825983
410.122397294208	0.210538228291772
411.960452524078	0.207309478691812
413.798997492122	0.205043458455622
415.638033667885	0.203606084166737
417.477562520911	0.202910820968262
419.317585520746	0.202754479529737
421.158104136932	0.202882959537972
422.999119839016	0.203187374141323
424.840634096542	0.203530096404422
426.682648379054	0.203835051706077
428.525164156097	0.204118324191597
430.368182897215	0.204367938714681
432.211706071954	0.204586679760973
434.055735149857	0.204783707522399
435.900271600469	0.204944401572954
437.745316893335	0.205110676103313
439.590872497999	0.205272078399532
441.436939884006	0.205406225061646
443.2835205209	0.205526845210053
445.130615878227	0.20563228822343
446.97822742553	0.205770775563571
448.826356632355	0.205909470097303
450.675004968245	0.206055153472481
452.524173902745	0.206223650742448
454.373864905401	0.206441297035626
456.224079445756	0.206677114400669
458.074818993355	0.206990377086046
459.926085017742	0.207370746550144
461.777878988463	0.207862151870896
463.630202375062	0.208465614766575
465.483056647083	0.209197671348159
467.336443274071	0.210079221743548
469.190363725571	0.211108718697047
471.044819471127	0.212377498101212
472.899811980283	0.213840901654008
474.755342722585	0.21563456147968
476.611413167576	0.217717303989334
478.468024784802	0.22020698930278
480.325179043807	0.223240833968989
482.182877414136	0.226951836089247
484.041121365332	0.231366462738526
485.899912366942	0.23660380325945
487.759251888508	0.242601761856013
489.619141399577	0.248984114886581
491.479582369692	0.255482678965999
493.340576268398	0.261927016655574
495.202124565239	0.268097531294293
497.064228729761	0.2739852343756
498.926890231508	0.279496669342714
500.790110540024	0.284678646541835
502.653891124853	0.289552130383327
504.518233455542	0.294184363403963
506.383139001633	0.298606743422716
508.248609232672	0.302815812809232
510.114645618203	0.306793653122261
511.981249627771	0.31051941223006
513.84842273092	0.313981648383759
515.716166397195	0.317147638285217
517.584482096141	0.320129259341322
519.453371297302	0.322836388238041
521.322835470223	0.325387509319591
523.192876084447	0.327772164436067
525.063494609521	0.329971820444593
526.934692514988	0.33201975749434
528.806471270393	0.333887467940139
530.67883234528	0.33559472629253
532.551777209195	0.337141928047143
534.425307331681	0.338592183518171
536.299424182283	0.33990801623925
538.174129230547	0.341088351538479
540.049423946016	0.342182138413756
541.925309798234	0.343179697602753
543.801788256748	0.3440706293373
545.6788607911	0.34489077369834
547.556528870837	0.345559254010147
549.434793965501	0.346146730854036
551.313657544639	0.346539638328143
553.193121077794	0.346810625857641
555.07318603451	0.346908622217154
556.953853884334	0.346820108058257
558.835126096809	0.346510454268377
560.717004141479	0.345979607797802
562.59948948789	0.345206851029357
564.482583605586	0.344253869800645
566.366287964111	0.343089102426606
568.25060403301	0.341764099121126
570.135533281828	0.340254186994591
572.021077180109	0.338579814555512
573.907237197398	0.336726947752585
575.79401480324	0.334692014236044
577.681411467178	0.332447897544639
579.569428658758	0.33001920031285
581.458067847523	0.327373793018095
583.34733050302	0.324546038228342
585.237218094792	0.321560112983934
587.127732092383	0.318413714523833
589.018873965339	0.315196500530034
590.910645183204	0.311884561987406
592.803047215523	0.308471755407293
594.69608153184	0.304969848672255
596.589749601699	0.301436080715691
598.484052894646	0.29779736481107
600.378992880224	0.294112491983612
602.274571027979	0.290421491371592
604.170788807455	0.286673087871711
606.067647688197	0.282954062576296
607.965149139748	0.279241795876353
609.863294631655	0.275536920369263
611.76208563346	0.271842998056736
613.66152361471	0.268180668238387
615.561610044948	0.264572935199509
617.462346393719	0.261002255979568
619.363734130568	0.257508523071281
621.265774725039	0.254028809839145
623.168469646677	0.250620977675669
625.071820365026	0.247287909776226
626.975828349631	0.243974840397426
628.880495070036	0.240737899453564
630.785821995787	0.237547214166428
632.691810596427	0.23441930437354
634.598462341501	0.231352568336957
636.505778700554	0.228317911942247
638.413761143131	0.225318532457585
640.322411138775	0.222394103570401
642.231730157032	0.219498664513035
644.141719667447	0.216720180306163
646.052381139563	0.213979346742944
647.963716042925	0.21130933718644
649.875725847078	0.208761645964472
651.788412021566	0.206234242116144
653.701776035934	0.203786877098522
655.615819359727	0.201415119686902
657.530543462489	0.199079064861153
659.445949813765	0.196799047877865
661.362039883099	0.194552421203907
663.278815140036	0.192294922657413
665.19627705412	0.190177106495103
667.114427094896	0.188068122185148
669.033266731909	0.185983441510847
670.952797434704	0.184022541697436
672.873020672823	0.18208302862773
674.793937915814	0.180156674366743
676.715550633219	0.17836484280644
678.637860294583	0.176633744995
680.560868369452	0.174866961531251
682.484576327369	0.173193565967833
684.408985637879	0.171544798340312
686.334097770527	0.169874211897184
688.259914194858	0.168364612843337
690.186436380415	0.166882040504164
692.113665796745	0.165349942891429
694.041603913389	0.163888270292168
695.970252199895	0.162391418266831
697.899612125806	0.160965335625333
699.829685160667	0.159685493399045
701.760472774022	0.158303809764081
703.691976435416	0.156962314270637
705.624197614394	0.155796761156404
707.557137780499	0.154663931793271
709.490798403278	0.153438062808826
711.425180952274	0.152222503017312
713.360286897031	0.151010957602861
715.296117707095	0.149889316049359
717.23267485201	0.148740175027007
719.16995980132	0.147600697255143
721.107974024571	0.146545844059861
723.046718991306	0.145471806734978
724.986196171071	0.144501782371577
726.92640703341	0.143617266689684
728.867353047867	0.142760271613621
730.809035683987	0.141747642900528
732.751456411314	0.140874001778986
734.694616699394	0.140137240329556
736.638518017771	0.139198705255103
738.583161835988	0.138396148152737
740.528549623592	0.137792277077745
742.474682850126	0.137136065998037
744.421562985136	0.136284011528666
746.369191498165	0.135579797882707
748.317569858758	0.134850805352542
750.26669953646	0.134413963848917
752.216582000815	0.133932523355445
754.167218721368	0.133549272914321
756.118611167664	0.132993136284246
758.070760809247	0.132625955417295
760.023669115661	0.132435382581443
761.977337556452	NaN
763.931767601164	NaN
765.886960719341	NaN
767.842918380527	NaN
769.799642054269	NaN
771.757133210109	NaN
773.715393317594	NaN
775.674423846266	NaN
777.634226265672	NaN
779.594802045354	NaN
781.556152654859	NaN
783.518279563731	NaN
785.481184241513	NaN
787.444868157751	NaN
789.40933278199	NaN
791.374579583773	NaN
793.340610032646	NaN
795.307425598153	NaN
797.275027749839	NaN
799.243417957247	NaN
801.212597689924	NaN
803.182568417413	NaN
805.153331609259	NaN
807.124888735006	NaN
809.097241264199	NaN
811.070390666383	NaN
813.044338411102	NaN
815.019085967901	NaN
816.994634806324	NaN
818.970986395917	NaN
820.948142206222	NaN
