# Supplementary material for: Editorial Note: The role of 9-O-acetylated glycan receptor moieties in the typhoid toxin binding and intoxication
Source: PLoS Pathog. 2026 Jul 13;22(7):e1014413. doi: 10.1371/journal.ppat.1014413 (PMC13362111; doi:10.1371/journal.ppat.1014413)
Supplement: S1 File — (ZIP) [file ppat.1014413.s001.zip › SPR Data/OpenSPR/2020-01-06--20-36-21--TyT WT 4oac/ResponseData/InjectionAbsorbanceSpectra/buffer_4381.54s_Absorbance.csv]

Channel1
WAVELENGTH (nm)	ABSORBANCE
338.804573760023	NaN
340.624675445867	NaN
342.445209557646	NaN
344.266177564905	NaN
346.087580937189	NaN
347.909421144043	NaN
349.731699655011	NaN
351.554417939637	NaN
353.377577467467	NaN
355.201179708045	NaN
357.025226130915	NaN
358.849718205622	NaN
360.67465740171	NaN
362.500045188725	NaN
364.32588303621	NaN
366.152172413711	NaN
367.978914790771	NaN
369.806111636936	NaN
371.63376442175	NaN
373.461874614758	NaN
375.290443685503	NaN
377.119473103532	NaN
378.948964338388	NaN
380.778918859615	NaN
382.609338136759	NaN
384.440223639364	NaN
386.271576836975	0.237272973390054
388.103399199136	0.235365196307167
389.935692195392	0.233592792675847
391.768457295287	0.232080072751574
393.601695968366	0.230666238784086
395.435409684173	0.229454023703309
397.269599912254	0.228080769577044
399.104268122152	0.226548821115652
400.939415783412	0.224928362526233
402.77504436558	0.22294346079806
404.611155338198	0.220267620811674
406.447750170813	0.217232051104002
408.284830332968	0.213935305133982
410.122397294208	0.210567037335698
411.960452524078	0.207340030265486
413.798997492122	0.205072013553397
415.638033667885	0.203629920079205
417.477562520911	0.202935205602806
419.317585520746	0.202780147838648
421.158104136932	0.202905534063257
422.999119839016	0.203208736999664
424.840634096542	0.203549940021998
426.682648379054	0.203853785110549
428.525164156097	0.204136621847894
430.368182897215	0.204384294997481
432.211706071954	0.204601008807304
434.055735149857	0.204797354442501
435.900271600469	0.204957109100139
437.745316893335	0.205124393835865
439.590872497999	0.205283332425155
441.436939884006	0.205417734630494
443.2835205209	0.205536652553724
445.130615878227	0.205640495012247
446.97822742553	0.205778495382367
448.826356632355	0.205916581895961
450.675004968245	0.2060626991159
452.524173902745	0.206230674506257
454.373864905401	0.206446233551513
456.224079445756	0.206680693802565
458.074818993355	0.206995888112935
459.926085017742	0.207376263109304
461.777878988463	0.207867440194886
463.630202375062	0.208470182510077
465.483056647083	0.209202368951941
467.336443274071	0.210082923386842
469.190363725571	0.211113506445716
471.044819471127	0.212383495863507
472.899811980283	0.213846469469237
474.755342722585	0.215641561286035
476.611413167576	0.217723005956404
478.468024784802	0.220211922138349
480.325179043807	0.223244387871089
482.182877414136	0.226954427448043
484.041121365332	0.231368016574712
485.899912366942	0.23660916962968
487.759251888508	0.242607525497528
489.619141399577	0.24898940496941
491.479582369692	0.255489378992531
493.340576268398	0.26193402062
495.202124565239	0.268103688881183
497.064228729761	0.273991713568013
498.926890231508	0.279503875730468
500.790110540024	0.284687041751637
502.653891124853	0.289563226900557
504.518233455542	0.294194549149579
506.383139001633	0.298618767305997
508.248609232672	0.302831129679102
510.114645618203	0.306810781302458
511.981249627771	0.310539497167157
513.84842273092	0.314002460390792
515.716166397195	0.317170718608849
517.584482096141	0.320152924801947
519.453371297302	0.322860631393787
521.322835470223	0.325412639999924
523.192876084447	0.327796793847436
525.063494609521	0.329996096681782
526.934692514988	0.33204494692198
528.806471270393	0.333911264840207
530.67883234528	0.3356186353451
532.551777209195	0.337166606636739
534.425307331681	0.338615942375128
536.299424182283	0.339932216553771
538.174129230547	0.341111577214686
540.049423946016	0.342205372497327
541.925309798234	0.343202203544113
543.801788256748	0.344093097369878
545.6788607911	0.344912811249255
547.556528870837	0.345580295754149
549.434793965501	0.346169177085441
551.313657544639	0.346560483742544
553.193121077794	0.346830345409064
555.07318603451	0.346929597946694
556.953853884334	0.34684117715372
558.835126096809	0.346531557466761
560.717004141479	0.346000932813609
562.59948948789	0.345224228636187
564.482583605586	0.344271533122016
566.366287964111	0.343106959380133
568.25060403301	0.341782247126067
570.135533281828	0.340272148085428
572.021077180109	0.338598000506256
573.907237197398	0.336745531108888
575.79401480324	0.334710176910178
577.681411467178	0.332465359877731
579.569428658758	0.330035513992166
581.458067847523	0.327389462965444
583.34733050302	0.324560980833417
585.237218094792	0.321573111474495
587.127732092383	0.318425117435931
589.018873965339	0.315204104941136
590.910645183204	0.311890638855618
592.803047215523	0.308478457030664
594.69608153184	0.304977718517311
596.589749601699	0.301442294886759
598.484052894646	0.297801759139524
600.378992880224	0.294118555079501
602.274571027979	0.290427276244688
604.170788807455	0.286677298962092
606.067647688197	0.282959024610479
607.965149139748	0.279248156564704
609.863294631655	0.275542332814044
611.76208563346	0.271849233773452
613.66152361471	0.268186601650164
615.561610044948	0.264579373115169
617.462346393719	0.26100967919597
619.363734130568	0.257515511596968
621.265774725039	0.254037344760851
623.168469646677	0.250629564397125
625.071820365026	0.247296427086929
626.975828349631	0.243981946219328
628.880495070036	0.240745582424927
630.785821995787	0.23755752111306
632.691810596427	0.234427682519266
634.598462341501	0.231360661810627
636.505778700554	0.228324622513835
638.413761143131	0.225325801445184
640.322411138775	0.22240424715835
642.231730157032	0.219506915211341
644.141719667447	0.21672530944346
646.052381139563	0.213984313080887
647.963716042925	0.211312164121866
649.875725847078	0.20876434557425
651.788412021566	0.206235822218346
653.701776035934	0.203785998694511
655.615819359727	0.201413028793139
657.530543462489	0.199077882560166
659.445949813765	0.196799740700872
661.362039883099	0.194551653403107
663.278815140036	0.192292133656794
665.19627705412	0.190178169095957
667.114427094896	0.188073562025105
669.033266731909	0.185989869718704
670.952797434704	0.184025253744068
672.873020672823	0.182081760851983
674.793937915814	0.180158128240122
676.715550633219	0.178372927315924
678.637860294583	0.176636561712432
680.560868369452	0.174870177687639
682.484576327369	0.1731933736536
684.408985637879	0.171549824948895
686.334097770527	0.169876650360229
688.259914194858	0.168368590559253
690.186436380415	0.166881275760422
692.113665796745	0.16535080310059
694.041603913389	0.163896315320234
695.970252199895	0.162398863640675
697.899612125806	0.160979843597186
699.829685160667	0.159702578911832
701.760472774022	0.158324666517936
703.691976435416	0.156983536040531
705.624197614394	0.155812722204455
707.557137780499	0.154684753552213
709.490798403278	0.153459701003721
711.425180952274	0.152254732022113
713.360286897031	0.151049851630039
715.296117707095	0.149924549632955
717.23267485201	0.148771493852561
719.16995980132	0.147642649718061
721.107974024571	0.146584390109102
723.046718991306	0.145526786558143
724.986196171071	0.144571190707592
726.92640703341	0.14369265772314
728.867353047867	0.142844179700568
730.809035683987	0.141847916956896
732.751456411314	0.141009919428221
734.694616699394	0.14028972779497
736.638518017771	0.139362497254746
738.583161835988	0.138552940515062
740.528549623592	0.137973877922816
742.474682850126	0.137353470175732
744.421562985136	0.136520037557097
746.369191498165	0.13583072984404
748.317569858758	0.135109268831464
750.26669953646	0.13464837040477
752.216582000815	0.134195219235651
754.167218721368	0.133864864816776
756.118611167664	0.133283411390608
758.070760809247	0.132972019946496
760.023669115661	0.132799546373456
761.977337556452	NaN
763.931767601164	NaN
765.886960719341	NaN
767.842918380527	NaN
769.799642054269	NaN
771.757133210109	NaN
773.715393317594	NaN
775.674423846266	NaN
777.634226265672	NaN
779.594802045354	NaN
781.556152654859	NaN
783.518279563731	NaN
785.481184241513	NaN
787.444868157751	NaN
789.40933278199	NaN
791.374579583773	NaN
793.340610032646	NaN
795.307425598153	NaN
797.275027749839	NaN
799.243417957247	NaN
801.212597689924	NaN
803.182568417413	NaN
805.153331609259	NaN
807.124888735006	NaN
809.097241264199	NaN
811.070390666383	NaN
813.044338411102	NaN
815.019085967901	NaN
816.994634806324	NaN
818.970986395917	NaN
820.948142206222	NaN
