# Supplementary material for: Editorial Note: The role of 9-O-acetylated glycan receptor moieties in the typhoid toxin binding and intoxication
Source: PLoS Pathog. 2026 Jul 13;22(7):e1014413. doi: 10.1371/journal.ppat.1014413 (PMC13362111; doi:10.1371/journal.ppat.1014413)
Supplement: S1 File — (ZIP) [file ppat.1014413.s001.zip › SPR Data/OpenSPR/2020-01-06--20-36-21--TyT WT 4oac/ResponseData/InjectionAbsorbanceSpectra/buffer_4628.17s_Absorbance.csv]

Channel1
WAVELENGTH (nm)	ABSORBANCE
338.804573760023	NaN
340.624675445867	NaN
342.445209557646	NaN
344.266177564905	NaN
346.087580937189	NaN
347.909421144043	NaN
349.731699655011	NaN
351.554417939637	NaN
353.377577467467	NaN
355.201179708045	NaN
357.025226130915	NaN
358.849718205622	NaN
360.67465740171	NaN
362.500045188725	NaN
364.32588303621	NaN
366.152172413711	NaN
367.978914790771	NaN
369.806111636936	NaN
371.63376442175	NaN
373.461874614758	NaN
375.290443685503	NaN
377.119473103532	NaN
378.948964338388	NaN
380.778918859615	NaN
382.609338136759	NaN
384.440223639364	NaN
386.271576836975	0.239018319223075
388.103399199136	0.236727055035767
389.935692195392	0.234694459406648
391.768457295287	0.232965571544303
393.601695968366	0.231356685289892
395.435409684173	0.230012106134204
397.269599912254	0.228545617921949
399.104268122152	0.226923512394523
400.939415783412	0.225242116126914
402.77504436558	0.2232057562306
404.611155338198	0.220480496062663
406.447750170813	0.217400980249174
408.284830332968	0.2140747490879
410.122397294208	0.210686586185192
411.960452524078	0.207442735882104
413.798997492122	0.205163575419511
415.638033667885	0.20371756409697
417.477562520911	0.203017617396185
419.317585520746	0.202858616710044
421.158104136932	0.202983848543657
422.999119839016	0.203290647291855
424.840634096542	0.2036343592975
426.682648379054	0.203934508564333
428.525164156097	0.204217036611358
430.368182897215	0.204466457848221
432.211706071954	0.204682392197043
434.055735149857	0.204879959104903
435.900271600469	0.205039629380237
437.745316893335	0.20520845187623
439.590872497999	0.205368993321744
441.436939884006	0.205502346202523
443.2835205209	0.205622147516316
445.130615878227	0.205726085066627
446.97822742553	0.205864014125484
448.826356632355	0.206000790932961
450.675004968245	0.206146289283571
452.524173902745	0.206312531231592
454.373864905401	0.206528545454639
456.224079445756	0.206762073498472
458.074818993355	0.207075493465361
459.926085017742	0.207453200339373
461.777878988463	0.207943544952254
463.630202375062	0.20854400980188
465.483056647083	0.209273818490939
467.336443274071	0.210153849303425
469.190363725571	0.211182093504057
471.044819471127	0.212450886672865
472.899811980283	0.213913021827577
474.755342722585	0.215706953013517
476.611413167576	0.217785984316165
478.468024784802	0.220275399644273
480.325179043807	0.223309235881796
482.182877414136	0.227024859607858
484.041121365332	0.231439615606756
485.899912366942	0.236680639653478
487.759251888508	0.242679133001741
489.619141399577	0.249061645093635
491.479582369692	0.255560861701101
493.340576268398	0.262005413623908
495.202124565239	0.268171785326704
497.064228729761	0.274057283284881
498.926890231508	0.2795632688948
500.790110540024	0.284742538876024
502.653891124853	0.289616527549647
504.518233455542	0.29424505642945
506.383139001633	0.298667728976828
508.248609232672	0.302876381807051
510.114645618203	0.306854169655122
511.981249627771	0.310579708016894
513.84842273092	0.314041170884062
515.716166397195	0.31720642054292
517.584482096141	0.320187184749389
519.453371297302	0.322892821582701
521.322835470223	0.325443013412679
523.192876084447	0.327825328576846
525.063494609521	0.330024278117045
526.934692514988	0.332071428587319
528.806471270393	0.333936689056131
530.67883234528	0.335642784202191
532.551777209195	0.337189961903234
534.425307331681	0.338638950608313
536.299424182283	0.339956289901088
538.174129230547	0.341134551131015
540.049423946016	0.342230625004792
541.925309798234	0.343227816154471
543.801788256748	0.344118010982578
545.6788607911	0.344938849441553
547.556528870837	0.345605384251635
549.434793965501	0.346193926367019
551.313657544639	0.346586262305353
553.193121077794	0.346857522940316
555.07318603451	0.346955746068143
556.953853884334	0.346866929658557
558.835126096809	0.346555902982395
560.717004141479	0.346026009022383
562.59948948789	0.345250992785243
564.482583605586	0.344299947161196
566.366287964111	0.343136497506193
568.25060403301	0.341812745531936
570.135533281828	0.340304226587725
572.021077180109	0.338629931458257
573.907237197398	0.336777437788605
575.79401480324	0.334743048624598
577.681411467178	0.332499387213352
579.569428658758	0.330070292165292
581.458067847523	0.327425687070796
583.34733050302	0.324597981966132
585.237218094792	0.321611677551421
587.127732092383	0.318464011245991
589.018873965339	0.315246164990493
590.910645183204	0.311933218523839
592.803047215523	0.308522573690016
594.69608153184	0.305022546438064
596.589749601699	0.30148988609776
598.484052894646	0.297851259438273
600.378992880224	0.294168172882067
602.274571027979	0.290477193449482
604.170788807455	0.286727761712638
606.067647688197	0.283012037974354
607.965149139748	0.279301596483476
609.863294631655	0.275596340922352
611.76208563346	0.271903165936725
613.66152361471	0.268240918090181
615.561610044948	0.264635886531013
617.462346393719	0.261064890431162
619.363734130568	0.257573614767602
621.265774725039	0.254095817132574
623.168469646677	0.250688234514385
625.071820365026	0.247357642226607
626.975828349631	0.244044524118044
628.880495070036	0.240809158893133
630.785821995787	0.237622639842004
632.691810596427	0.234495444603908
634.598462341501	0.231429896079127
636.505778700554	0.228395707373507
638.413761143131	0.225400860089231
640.322411138775	0.222482270504498
642.231730157032	0.219585901115275
644.141719667447	0.216808008271809
646.052381139563	0.214067442325587
647.963716042925	0.211395774105273
649.875725847078	0.208853646953022
651.788412021566	0.206328653677618
653.701776035934	0.203882993215181
655.615819359727	0.201511580868828
657.530543462489	0.199181851363929
659.445949813765	0.1969041237611
661.362039883099	0.194657715836614
663.278815140036	0.192402494739309
665.19627705412	0.190288820315116
667.114427094896	0.188187286125121
669.033266731909	0.186109098494211
670.952797434704	0.184149218122916
672.873020672823	0.182209130434004
674.793937915814	0.180285740392523
676.715550633219	0.1785013056379
678.637860294583	0.176773733614731
680.560868369452	0.175013137967129
682.484576327369	0.173346598164204
684.408985637879	0.171701015229432
686.334097770527	0.170033510800639
688.259914194858	0.168534104875084
690.186436380415	0.167060453781139
692.113665796745	0.165536648221383
694.041603913389	0.164085309079491
695.970252199895	0.162593966557975
697.899612125806	0.161172104935656
699.829685160667	0.159910336416833
701.760472774022	0.158544364494839
703.691976435416	0.157217258458936
705.624197614394	0.156053267975195
707.557137780499	0.154937016381986
709.490798403278	0.153717490576758
711.425180952274	0.152516163409744
713.360286897031	0.151328710075598
715.296117707095	0.150222677189303
717.23267485201	0.149072701846796
719.16995980132	0.147941146395974
721.107974024571	0.146895575873244
723.046718991306	0.145840382756756
724.986196171071	0.144909367948326
726.92640703341	0.144055900667988
728.867353047867	0.143197464107372
730.809035683987	0.142213325001563
732.751456411314	0.141372872558016
734.694616699394	0.140663272193345
736.638518017771	0.139750608098359
738.583161835988	0.138966632868866
740.528549623592	0.138419294902972
742.474682850126	0.137831400643241
744.421562985136	0.137047996115856
746.369191498165	0.136375149238442
748.317569858758	0.135649915439945
750.26669953646	0.135216880770979
752.216582000815	0.134798131601819
754.167218721368	0.134487578622913
756.118611167664	0.133950574462826
758.070760809247	0.133641035415677
760.023669115661	0.133527918279066
761.977337556452	NaN
763.931767601164	NaN
765.886960719341	NaN
767.842918380527	NaN
769.799642054269	NaN
771.757133210109	NaN
773.715393317594	NaN
775.674423846266	NaN
777.634226265672	NaN
779.594802045354	NaN
781.556152654859	NaN
783.518279563731	NaN
785.481184241513	NaN
787.444868157751	NaN
789.40933278199	NaN
791.374579583773	NaN
793.340610032646	NaN
795.307425598153	NaN
797.275027749839	NaN
799.243417957247	NaN
801.212597689924	NaN
803.182568417413	NaN
805.153331609259	NaN
807.124888735006	NaN
809.097241264199	NaN
811.070390666383	NaN
813.044338411102	NaN
815.019085967901	NaN
816.994634806324	NaN
818.970986395917	NaN
820.948142206222	NaN
