# Supplementary material for: Editorial Note: The role of 9-O-acetylated glycan receptor moieties in the typhoid toxin binding and intoxication
Source: PLoS Pathog. 2026 Jul 13;22(7):e1014413. doi: 10.1371/journal.ppat.1014413 (PMC13362111; doi:10.1371/journal.ppat.1014413)
Supplement: S1 File — (ZIP) [file ppat.1014413.s001.zip › SPR Data/OpenSPR/2020-01-06--20-36-21--TyT WT 4oac/ResponseData/InjectionAbsorbanceSpectra/buffer_4882.41s_Absorbance.csv]

Channel1
WAVELENGTH (nm)	ABSORBANCE
338.804573760023	NaN
340.624675445867	NaN
342.445209557646	NaN
344.266177564905	NaN
346.087580937189	NaN
347.909421144043	NaN
349.731699655011	NaN
351.554417939637	NaN
353.377577467467	NaN
355.201179708045	NaN
357.025226130915	NaN
358.849718205622	NaN
360.67465740171	NaN
362.500045188725	NaN
364.32588303621	NaN
366.152172413711	NaN
367.978914790771	NaN
369.806111636936	NaN
371.63376442175	NaN
373.461874614758	NaN
375.290443685503	NaN
377.119473103532	NaN
378.948964338388	NaN
380.778918859615	NaN
382.609338136759	NaN
384.440223639364	NaN
386.271576836975	0.237878078994617
388.103399199136	0.235778166465649
389.935692195392	0.233863681503837
391.768457295287	0.232279892368033
393.601695968366	0.23078566470451
395.435409684173	0.229502155698298
397.269599912254	0.228119760617831
399.104268122152	0.226557222689402
400.939415783412	0.224913375942939
402.77504436558	0.22291508398561
404.611155338198	0.220226800666344
406.447750170813	0.217170555727362
408.284830332968	0.213873675881175
410.122397294208	0.210490690272968
411.960452524078	0.2072615905085
413.798997492122	0.204987552787599
415.638033667885	0.203540862335269
417.477562520911	0.202842551274469
419.317585520746	0.202685845645665
421.158104136932	0.202810728941421
422.999119839016	0.203115826776229
424.840634096542	0.203457848215864
426.682648379054	0.20375750400812
428.525164156097	0.204042661595545
430.368182897215	0.204290986188998
432.211706071954	0.204508010799571
434.055735149857	0.204704511925045
435.900271600469	0.20486403547432
437.745316893335	0.205032239085643
439.590872497999	0.205190832058636
441.436939884006	0.205326461279529
443.2835205209	0.205446279238087
445.130615878227	0.205551454408521
446.97822742553	0.205689134309084
448.826356632355	0.205826127326233
450.675004968245	0.205972782691498
452.524173902745	0.206141065534298
454.373864905401	0.206356604808957
456.224079445756	0.206591807034193
458.074818993355	0.206906248907348
459.926085017742	0.207285811362758
461.777878988463	0.207775812140667
463.630202375062	0.208379198361547
465.483056647083	0.209109418772629
467.336443274071	0.209989005578753
469.190363725571	0.211017127582859
471.044819471127	0.212286824078345
472.899811980283	0.2137472637314
474.755342722585	0.215540883594743
476.611413167576	0.217620935707955
478.468024784802	0.220108684038215
480.325179043807	0.223137657013956
482.182877414136	0.226847275534748
484.041121365332	0.231256258139244
485.899912366942	0.236497834327879
487.759251888508	0.242492859568997
489.619141399577	0.24887252976554
491.479582369692	0.255369437579938
493.340576268398	0.261814515006672
495.202124565239	0.267981667787677
497.064228729761	0.27386705256153
498.926890231508	0.279374691601657
500.790110540024	0.284554881886658
502.653891124853	0.289427735137357
504.518233455542	0.29405538290561
506.383139001633	0.298478356654245
508.248609232672	0.302686680110029
510.114645618203	0.306663467271943
511.981249627771	0.310389429906734
513.84842273092	0.31385134053689
515.716166397195	0.317017872403691
517.584482096141	0.319998204187154
519.453371297302	0.322704742831998
521.322835470223	0.32525549722761
523.192876084447	0.327638941521122
525.063494609521	0.329838862490086
526.934692514988	0.33188578977777
528.806471270393	0.33375091963697
530.67883234528	0.335457259231054
532.551777209195	0.337003806821071
534.425307331681	0.338453976854275
536.299424182283	0.339769887080392
538.174129230547	0.340948702578445
540.049423946016	0.342042548776269
541.925309798234	0.343040632957773
543.801788256748	0.343932791307618
545.6788607911	0.344754601964879
547.556528870837	0.345421475685448
549.434793965501	0.346011277098893
551.313657544639	0.346402811281528
553.193121077794	0.346673052532047
555.07318603451	0.346772414065367
556.953853884334	0.346683543529737
558.835126096809	0.346374418786831
560.717004141479	0.345844901222573
562.59948948789	0.345069884482388
564.482583605586	0.344117187818043
566.366287964111	0.342952676542831
568.25060403301	0.341629805503113
570.135533281828	0.340120048388313
572.021077180109	0.338445549671375
573.907237197398	0.336593830427651
575.79401480324	0.334559431099117
577.681411467178	0.33231625939853
579.569428658758	0.329889824663055
581.458067847523	0.327243686987334
583.34733050302	0.324415038292849
585.237218094792	0.321430504300367
587.127732092383	0.318285097666023
589.018873965339	0.31506782918968
590.910645183204	0.31175521347363
592.803047215523	0.308343960018155
594.69608153184	0.304845386436938
596.589749601699	0.301312168365557
598.484052894646	0.297673233229822
600.378992880224	0.293990343771557
602.274571027979	0.29030090937148
604.170788807455	0.286552348812513
606.067647688197	0.28283635042602
607.965149139748	0.27912651243876
609.863294631655	0.275421834587322
611.76208563346	0.271728721975864
613.66152361471	0.26807036882781
615.561610044948	0.264466230910831
617.462346393719	0.260896932343987
619.363734130568	0.257404315707862
621.265774725039	0.253927546433179
623.168469646677	0.250520434954279
625.071820365026	0.247190964042611
626.975828349631	0.243877635058052
628.880495070036	0.240642327182463
630.785821995787	0.237456802752638
632.691810596427	0.234327380303132
634.598462341501	0.231265081733295
636.505778700554	0.228229850878899
638.413761143131	0.225233138631624
640.322411138775	0.222314893620705
642.231730157032	0.219423337167849
644.141719667447	0.216650015066412
646.052381139563	0.213910886769928
647.963716042925	0.211239227872974
649.875725847078	0.208695668994783
651.788412021566	0.206172218011972
653.701776035934	0.203727489009833
655.615819359727	0.201357220141337
657.530543462489	0.199023478700145
659.445949813765	0.196748899367247
661.362039883099	0.194506425351112
663.278815140036	0.192249621803758
665.19627705412	0.190137463221149
667.114427094896	0.188031946342033
669.033266731909	0.185953260553776
670.952797434704	0.183996691549806
672.873020672823	0.182057221064881
674.793937915814	0.180134487598608
676.715550633219	0.178352285608572
678.637860294583	0.176626964083516
680.560868369452	0.17486374539868
682.484576327369	0.173196219912944
684.408985637879	0.171557810890233
686.334097770527	0.169894703968683
688.259914194858	0.168391237113339
690.186436380415	0.16691162756154
692.113665796745	0.165375294476209
694.041603913389	0.163922704058403
695.970252199895	0.162429612681694
697.899612125806	0.161007957934646
699.829685160667	0.159728846011142
701.760472774022	0.15835159953628
703.691976435416	0.157007474298286
705.624197614394	0.155840258282376
707.557137780499	0.154723436623611
709.490798403278	0.153499076798709
711.425180952274	0.15230001871545
713.360286897031	0.151105857502867
715.296117707095	0.149998579931783
717.23267485201	0.148857038153656
719.16995980132	0.147705988373801
721.107974024571	0.146643011135039
723.046718991306	0.145559882034935
724.986196171071	0.144621310422808
726.92640703341	0.143756676463098
728.867353047867	0.142913616848266
730.809035683987	0.141910809658622
732.751456411314	0.141057795431738
734.694616699394	0.140338474157489
736.638518017771	0.13940797216016
738.583161835988	0.138629624794208
740.528549623592	0.138044688126415
742.474682850126	0.137406355373835
744.421562985136	0.136537731476629
746.369191498165	0.135856988698137
748.317569858758	0.13513340396224
750.26669953646	0.134638064161053
752.216582000815	0.134159153528877
754.167218721368	0.133854987665924
756.118611167664	0.133300515307008
758.070760809247	0.132943582819519
760.023669115661	0.132806083202202
761.977337556452	NaN
763.931767601164	NaN
765.886960719341	NaN
767.842918380527	NaN
769.799642054269	NaN
771.757133210109	NaN
773.715393317594	NaN
775.674423846266	NaN
777.634226265672	NaN
779.594802045354	NaN
781.556152654859	NaN
783.518279563731	NaN
785.481184241513	NaN
787.444868157751	NaN
789.40933278199	NaN
791.374579583773	NaN
793.340610032646	NaN
795.307425598153	NaN
797.275027749839	NaN
799.243417957247	NaN
801.212597689924	NaN
803.182568417413	NaN
805.153331609259	NaN
807.124888735006	NaN
809.097241264199	NaN
811.070390666383	NaN
813.044338411102	NaN
815.019085967901	NaN
816.994634806324	NaN
818.970986395917	NaN
820.948142206222	NaN
