# Supplementary material for: Editorial Note: The role of 9-O-acetylated glycan receptor moieties in the typhoid toxin binding and intoxication
Source: PLoS Pathog. 2026 Jul 13;22(7):e1014413. doi: 10.1371/journal.ppat.1014413 (PMC13362111; doi:10.1371/journal.ppat.1014413)
Supplement: S1 File — (ZIP) [file ppat.1014413.s001.zip › SPR Data/OpenSPR/2020-01-06--20-36-21--TyT WT 4oac/ResponseData/InjectionAbsorbanceSpectra/buffer_5203.42s_Absorbance.csv]

Channel1
WAVELENGTH (nm)	ABSORBANCE
338.804573760023	NaN
340.624675445867	NaN
342.445209557646	NaN
344.266177564905	NaN
346.087580937189	NaN
347.909421144043	NaN
349.731699655011	NaN
351.554417939637	NaN
353.377577467467	NaN
355.201179708045	NaN
357.025226130915	NaN
358.849718205622	NaN
360.67465740171	NaN
362.500045188725	NaN
364.32588303621	NaN
366.152172413711	NaN
367.978914790771	NaN
369.806111636936	NaN
371.63376442175	NaN
373.461874614758	NaN
375.290443685503	NaN
377.119473103532	NaN
378.948964338388	NaN
380.778918859615	NaN
382.609338136759	NaN
384.440223639364	NaN
386.271576836975	0.239031601889285
388.103399199136	0.236834935481438
389.935692195392	0.234812441176228
391.768457295287	0.23305152603269
393.601695968366	0.231434155214709
395.435409684173	0.230075573850988
397.269599912254	0.228620411119811
399.104268122152	0.226996652498139
400.939415783412	0.225284762206413
402.77504436558	0.223235190044751
404.611155338198	0.220495004386491
406.447750170813	0.217399865324364
408.284830332968	0.214060679033609
410.122397294208	0.210652493582125
411.960452524078	0.207396661982848
413.798997492122	0.205108546738277
415.638033667885	0.203653908013632
417.477562520911	0.202956669815048
419.317585520746	0.202799592592551
421.158104136932	0.202928412123094
422.999119839016	0.203236339445414
424.840634096542	0.203578914069731
426.682648379054	0.203883153578585
428.525164156097	0.204169230008999
430.368182897215	0.204419885149694
432.211706071954	0.204639398420739
434.055735149857	0.204839222818586
435.900271600469	0.205000097419011
437.745316893335	0.205169034399538
439.590872497999	0.205327995360714
441.436939884006	0.205465243489252
443.2835205209	0.205584619548153
445.130615878227	0.205690023060788
446.97822742553	0.205828766294251
448.826356632355	0.205968299588891
450.675004968245	0.206113711683737
452.524173902745	0.206280603839865
454.373864905401	0.206495630170962
456.224079445756	0.206727116404563
458.074818993355	0.207038298984599
459.926085017742	0.207412932168983
461.777878988463	0.207900663190379
463.630202375062	0.208498581289443
465.483056647083	0.209223753615796
467.336443274071	0.210099783920978
469.190363725571	0.211121671619937
471.044819471127	0.21238241933597
472.899811980283	0.213835308486836
474.755342722585	0.215618439611178
476.611413167576	0.217689575622896
478.468024784802	0.220167616712972
480.325179043807	0.223187819779046
482.182877414136	0.226887618732787
484.041121365332	0.231289515956048
485.899912366942	0.236519084048895
487.759251888508	0.242499927694384
489.619141399577	0.248863326166011
491.479582369692	0.255340981530732
493.340576268398	0.261759479768322
495.202124565239	0.26789747865205
497.064228729761	0.273750832723379
498.926890231508	0.279227583554649
500.790110540024	0.284377979286225
502.653891124853	0.289220938697031
504.518233455542	0.29381953403148
506.383139001633	0.298213118173478
508.248609232672	0.302390029493161
510.114645618203	0.306338101933119
511.981249627771	0.310033482120669
513.84842273092	0.313466028576034
515.716166397195	0.316604270113086
517.584482096141	0.319555313717918
519.453371297302	0.322234604916291
521.322835470223	0.324755621513746
523.192876084447	0.327110623680105
525.063494609521	0.3292813604459
526.934692514988	0.331301613293671
528.806471270393	0.333140460930296
530.67883234528	0.334818542645809
532.551777209195	0.336338531095233
534.425307331681	0.337759930508437
536.299424182283	0.339048753195558
538.174129230547	0.340198460901217
540.049423946016	0.341263482447899
541.925309798234	0.342231358999853
543.801788256748	0.343092864392457
545.6788607911	0.343887358287715
547.556528870837	0.344526721841816
549.434793965501	0.345089482602207
551.313657544639	0.345455782231501
553.193121077794	0.345700584520315
555.07318603451	0.345774423886514
556.953853884334	0.345662261325388
558.835126096809	0.345329092177812
560.717004141479	0.344776519292754
562.59948948789	0.343978545515803
564.482583605586	0.343008210091114
566.366287964111	0.341825415322109
568.25060403301	0.340484046077376
570.135533281828	0.338957492207139
572.021077180109	0.337268628112857
573.907237197398	0.33540254800543
575.79401480324	0.333356106001908
577.681411467178	0.3311001067972
579.569428658758	0.328661941605396
581.458067847523	0.326008216515471
583.34733050302	0.323171925906445
585.237218094792	0.32018225609547
587.127732092383	0.317030835324687
589.018873965339	0.313810658577753
590.910645183204	0.310497792500521
592.803047215523	0.307087489724082
594.69608153184	0.303588702526249
596.589749601699	0.300057927857646
598.484052894646	0.296425195191197
600.378992880224	0.292748558092205
602.274571027979	0.289065969606863
604.170788807455	0.285326783783482
606.067647688197	0.281619243236507
607.965149139748	0.27792039648314
609.863294631655	0.274227260352355
611.76208563346	0.270548330844731
613.66152361471	0.266901183096296
615.561610044948	0.263309470319164
617.462346393719	0.259754334801411
619.363734130568	0.256277987753714
621.265774725039	0.252816574546097
623.168469646677	0.249423247902184
625.071820365026	0.246109568718858
626.975828349631	0.242811354363348
628.880495070036	0.239590608734615
630.785821995787	0.236420401631889
632.691810596427	0.233307346130663
634.598462341501	0.230258203367436
636.505778700554	0.227239216100522
638.413761143131	0.224258043590224
640.322411138775	0.221356942898741
642.231730157032	0.21847703528635
644.141719667447	0.215716828236414
646.052381139563	0.212993860393513
647.963716042925	0.210338877951133
649.875725847078	0.207809284821004
651.788412021566	0.20530086757813
653.701776035934	0.202867601790616
655.615819359727	0.200515764344952
657.530543462489	0.198197940074068
659.445949813765	0.195936112606973
661.362039883099	0.193708032770749
663.278815140036	0.191469167013383
665.19627705412	0.189370558536006
667.114427094896	0.187285970199709
669.033266731909	0.185219301026884
670.952797434704	0.183276161174538
672.873020672823	0.181352739012678
674.793937915814	0.179447259377033
676.715550633219	0.177679499122468
678.637860294583	0.17596735735665
680.560868369452	0.174222748785814
682.484576327369	0.172569224341396
684.408985637879	0.170943484605145
686.334097770527	0.169293648623412
688.259914194858	0.167805067305402
690.186436380415	0.166343086857348
692.113665796745	0.164837965439969
694.041603913389	0.163407716203532
695.970252199895	0.161942998876376
697.899612125806	0.16054541652466
699.829685160667	0.159297807478624
701.760472774022	0.157948656263419
703.691976435416	0.156636757993439
705.624197614394	0.155495804776361
707.557137780499	0.154403343832187
709.490798403278	0.15320944267053
711.425180952274	0.152034128222776
713.360286897031	0.150868980968613
715.296117707095	0.149779978141614
717.23267485201	0.14865908056449
719.16995980132	0.147546912080655
721.107974024571	0.146524798137251
723.046718991306	0.145494345014996
724.986196171071	0.144588405691684
726.92640703341	0.143768949031574
728.867353047867	0.142981175204364
730.809035683987	0.142015483305607
732.751456411314	0.141218611688667
734.694616699394	0.140522845815804
736.638518017771	0.139648215515359
738.583161835988	0.138898126451334
740.528549623592	0.138370656489056
742.474682850126	0.137752492272105
744.421562985136	0.136967624675028
746.369191498165	0.136326245083086
748.317569858758	0.135664716462792
750.26669953646	0.135234295894564
752.216582000815	0.134846634697454
754.167218721368	0.1345700150785
756.118611167664	0.134073226107996
758.070760809247	0.133801636975947
760.023669115661	0.133720028149743
761.977337556452	NaN
763.931767601164	NaN
765.886960719341	NaN
767.842918380527	NaN
769.799642054269	NaN
771.757133210109	NaN
773.715393317594	NaN
775.674423846266	NaN
777.634226265672	NaN
779.594802045354	NaN
781.556152654859	NaN
783.518279563731	NaN
785.481184241513	NaN
787.444868157751	NaN
789.40933278199	NaN
791.374579583773	NaN
793.340610032646	NaN
795.307425598153	NaN
797.275027749839	NaN
799.243417957247	NaN
801.212597689924	NaN
803.182568417413	NaN
805.153331609259	NaN
807.124888735006	NaN
809.097241264199	NaN
811.070390666383	NaN
813.044338411102	NaN
815.019085967901	NaN
816.994634806324	NaN
818.970986395917	NaN
820.948142206222	NaN
