# Supplementary material for: Editorial Note: The role of 9-O-acetylated glycan receptor moieties in the typhoid toxin binding and intoxication
Source: PLoS Pathog. 2026 Jul 13;22(7):e1014413. doi: 10.1371/journal.ppat.1014413 (PMC13362111; doi:10.1371/journal.ppat.1014413)
Supplement: S1 File — (ZIP) [file ppat.1014413.s001.zip › SPR Data/OpenSPR/2020-01-06--20-36-21--TyT WT 4oac/ResponseData/InjectionAbsorbanceSpectra/buffer_5245.79s_Absorbance.csv]

Channel1
WAVELENGTH (nm)	ABSORBANCE
338.804573760023	NaN
340.624675445867	NaN
342.445209557646	NaN
344.266177564905	NaN
346.087580937189	NaN
347.909421144043	NaN
349.731699655011	NaN
351.554417939637	NaN
353.377577467467	NaN
355.201179708045	NaN
357.025226130915	NaN
358.849718205622	NaN
360.67465740171	NaN
362.500045188725	NaN
364.32588303621	NaN
366.152172413711	NaN
367.978914790771	NaN
369.806111636936	NaN
371.63376442175	NaN
373.461874614758	NaN
375.290443685503	NaN
377.119473103532	NaN
378.948964338388	NaN
380.778918859615	NaN
382.609338136759	NaN
384.440223639364	NaN
386.271576836975	0.238578560354401
388.103399199136	0.236340993056868
389.935692195392	0.234283312659248
391.768457295287	0.232584505025311
393.601695968366	0.231018448369584
395.435409684173	0.229704571829511
397.269599912254	0.228284352288619
399.104268122152	0.2267171046569
400.939415783412	0.225068051521423
402.77504436558	0.223086484443472
404.611155338198	0.220401805993686
406.447750170813	0.217359932632011
408.284830332968	0.214063279827485
410.122397294208	0.210684948805827
411.960452524078	0.207441001320967
413.798997492122	0.205151219158249
415.638033667885	0.203681615098906
417.477562520911	0.202958211230172
419.317585520746	0.202776297495596
421.158104136932	0.202874716097564
422.999119839016	0.203159889960908
424.840634096542	0.203486576403244
426.682648379054	0.203775877297191
428.525164156097	0.204046771281113
430.368182897215	0.204283579170775
432.211706071954	0.204492212547686
434.055735149857	0.204679300868704
435.900271600469	0.204831676416764
437.745316893335	0.204991268517231
439.590872497999	0.205145424931943
441.436939884006	0.205273986259451
443.2835205209	0.205388538405776
445.130615878227	0.205489897473254
446.97822742553	0.205623415451135
448.826356632355	0.205757662437753
450.675004968245	0.205901604213759
452.524173902745	0.206066176249671
454.373864905401	0.206281089328757
456.224079445756	0.206515201882395
458.074818993355	0.206830254683934
459.926085017742	0.207210138362372
461.777878988463	0.207700617821465
463.630202375062	0.208302935301803
465.483056647083	0.209033670820116
467.336443274071	0.209913661063246
469.190363725571	0.21094125834588
471.044819471127	0.212207698399753
472.899811980283	0.213666733726842
474.755342722585	0.215453717512469
476.611413167576	0.217524286850723
478.468024784802	0.219997093702743
480.325179043807	0.223011371639854
482.182877414136	0.22670093048622
484.041121365332	0.231087923852377
485.899912366942	0.236303524067468
487.759251888508	0.242272849330137
489.619141399577	0.248628562962583
491.479582369692	0.255105112822558
493.340576268398	0.26153044198658
495.202124565239	0.267679419710583
497.064228729761	0.273551648590972
498.926890231508	0.279042352965961
500.790110540024	0.284204629935708
502.653891124853	0.289057878162123
504.518233455542	0.293664878275706
506.383139001633	0.298066161020737
508.248609232672	0.302250076215281
510.114645618203	0.306205121795491
511.981249627771	0.309904674623444
513.84842273092	0.313338849321495
515.716166397195	0.316476723747797
517.584482096141	0.319428242353318
519.453371297302	0.322104912054814
521.322835470223	0.324623596173165
523.192876084447	0.326975660935502
525.063494609521	0.329143699932055
526.934692514988	0.331158796640737
528.806471270393	0.332990398138247
530.67883234528	0.334661146536877
532.551777209195	0.336172676267174
534.425307331681	0.337586492075486
536.299424182283	0.338866470914025
538.174129230547	0.34000742194021
540.049423946016	0.341061339568694
541.925309798234	0.34202073806696
543.801788256748	0.342873655931433
545.6788607911	0.343656639566577
547.556528870837	0.344285790823359
549.434793965501	0.344836412286369
551.313657544639	0.345189825387689
553.193121077794	0.345424170474765
555.07318603451	0.345486989275432
556.953853884334	0.345363810307263
558.835126096809	0.345020866168053
560.717004141479	0.344458987092135
562.59948948789	0.343652854298752
564.482583605586	0.342673594941928
566.366287964111	0.341484394018607
568.25060403301	0.340136163637609
570.135533281828	0.338604561463686
572.021077180109	0.336909883074611
573.907237197398	0.335038102632252
575.79401480324	0.332986583984731
577.681411467178	0.330727416980054
579.569428658758	0.328287174034463
581.458067847523	0.325632042358808
583.34733050302	0.322795584995044
585.237218094792	0.319804951805832
587.127732092383	0.316653238661939
589.018873965339	0.313434326348572
590.910645183204	0.310122734402064
592.803047215523	0.306712799004766
594.69608153184	0.303217849263896
596.589749601699	0.299690131987194
598.484052894646	0.296059723883233
600.378992880224	0.292387673886874
602.274571027979	0.288709929838216
604.170788807455	0.284974982239972
606.067647688197	0.281275022476175
607.965149139748	0.277583793313583
609.863294631655	0.273898874340605
611.76208563346	0.270226342068493
613.66152361471	0.266587887259648
615.561610044948	0.263006002364365
617.462346393719	0.259461571484108
619.363734130568	0.255994559978763
621.265774725039	0.252541337865616
623.168469646677	0.249158507971975
625.071820365026	0.245853982724658
626.975828349631	0.242566333473075
628.880495070036	0.239358875891684
630.785821995787	0.2361995103861
632.691810596427	0.233099643532857
634.598462341501	0.230060358300135
636.505778700554	0.227050967610991
638.413761143131	0.224080670214977
640.322411138775	0.221187758227049
642.231730157032	0.218318731056612
644.141719667447	0.215566164212094
646.052381139563	0.21285406347217
647.963716042925	0.210207406828006
649.875725847078	0.207686674309224
651.788412021566	0.205185706319685
653.701776035934	0.202762309321768
655.615819359727	0.200416487855678
657.530543462489	0.198105016305539
659.445949813765	0.195852745460084
661.362039883099	0.193631942520667
663.278815140036	0.191401758010412
665.19627705412	0.189313768146032
667.114427094896	0.187230592821081
669.033266731909	0.185169676473655
670.952797434704	0.183234313989131
672.873020672823	0.181317031139022
674.793937915814	0.179419208506319
676.715550633219	0.177662396746302
678.637860294583	0.175951802690176
680.560868369452	0.174211728062526
682.484576327369	0.172566113336887
684.408985637879	0.170948139927129
686.334097770527	0.169301296068979
688.259914194858	0.167821815648161
690.186436380415	0.166367576755997
692.113665796745	0.164860203993189
694.041603913389	0.16343059278049
695.970252199895	0.161966447904507
697.899612125806	0.160573382464848
699.829685160667	0.15933385965211
701.760472774022	0.157988178365124
703.691976435416	0.156676243149469
705.624197614394	0.155539347367289
707.557137780499	0.154447124490132
709.490798403278	0.153253630353099
711.425180952274	0.152079391916972
713.360286897031	0.150916460585823
715.296117707095	0.149829922962841
717.23267485201	0.148716201452216
719.16995980132	0.147606443928327
721.107974024571	0.146577047740716
723.046718991306	0.145564182026099
724.986196171071	0.144647136135178
726.92640703341	0.143824845356604
728.867353047867	0.143024487371118
730.809035683987	0.142073198797858
732.751456411314	0.141292249671808
734.694616699394	0.1406137271748
736.638518017771	0.139723585488616
738.583161835988	0.138963814353733
740.528549623592	0.138444774341517
742.474682850126	0.137819031612467
744.421562985136	0.137029223823064
746.369191498165	0.136415577062112
748.317569858758	0.135766222781825
750.26669953646	0.135377836008825
752.216582000815	0.134982885135166
754.167218721368	0.13471257547384
756.118611167664	0.13420253455258
758.070760809247	0.133962297948446
760.023669115661	0.133897368581884
761.977337556452	NaN
763.931767601164	NaN
765.886960719341	NaN
767.842918380527	NaN
769.799642054269	NaN
771.757133210109	NaN
773.715393317594	NaN
775.674423846266	NaN
777.634226265672	NaN
779.594802045354	NaN
781.556152654859	NaN
783.518279563731	NaN
785.481184241513	NaN
787.444868157751	NaN
789.40933278199	NaN
791.374579583773	NaN
793.340610032646	NaN
795.307425598153	NaN
797.275027749839	NaN
799.243417957247	NaN
801.212597689924	NaN
803.182568417413	NaN
805.153331609259	NaN
807.124888735006	NaN
809.097241264199	NaN
811.070390666383	NaN
813.044338411102	NaN
815.019085967901	NaN
816.994634806324	NaN
818.970986395917	NaN
820.948142206222	NaN
