# Supplementary material for: Editorial Note: The role of 9-O-acetylated glycan receptor moieties in the typhoid toxin binding and intoxication
Source: PLoS Pathog. 2026 Jul 13;22(7):e1014413. doi: 10.1371/journal.ppat.1014413 (PMC13362111; doi:10.1371/journal.ppat.1014413)
Supplement: S1 File — (ZIP) [file ppat.1014413.s001.zip › SPR Data/OpenSPR/2020-01-06--20-36-21--TyT WT 4oac/ResponseData/InjectionAbsorbanceSpectra/buffer_5293.59s_Absorbance.csv]

Channel1
WAVELENGTH (nm)	ABSORBANCE
338.804573760023	NaN
340.624675445867	NaN
342.445209557646	NaN
344.266177564905	NaN
346.087580937189	NaN
347.909421144043	NaN
349.731699655011	NaN
351.554417939637	NaN
353.377577467467	NaN
355.201179708045	NaN
357.025226130915	NaN
358.849718205622	NaN
360.67465740171	NaN
362.500045188725	NaN
364.32588303621	NaN
366.152172413711	NaN
367.978914790771	NaN
369.806111636936	NaN
371.63376442175	NaN
373.461874614758	NaN
375.290443685503	NaN
377.119473103532	NaN
378.948964338388	NaN
380.778918859615	NaN
382.609338136759	NaN
384.440223639364	NaN
386.271576836975	0.236698435020284
388.103399199136	0.234864259901753
389.935692195392	0.233109093132202
391.768457295287	0.231644177352266
393.601695968366	0.230248506493904
395.435409684173	0.229085922599491
397.269599912254	0.227772100472455
399.104268122152	0.226290883472373
400.939415783412	0.224732404129453
402.77504436558	0.222838853636874
404.611155338198	0.22023027327566
406.447750170813	0.217242385613334
408.284830332968	0.213982108292867
410.122397294208	0.21063262868889
411.960452524078	0.207410757995692
413.798997492122	0.205126451909828
415.638033667885	0.203654435511895
417.477562520911	0.202926187729359
419.317585520746	0.202740319828609
421.158104136932	0.202834891802133
422.999119839016	0.203110491903096
424.840634096542	0.203426337903024
426.682648379054	0.203708880976164
428.525164156097	0.203976443796187
430.368182897215	0.204209600475666
432.211706071954	0.204416736266587
434.055735149857	0.204602232898838
435.900271600469	0.204749036268605
437.745316893335	0.204908005510881
439.590872497999	0.205057905024767
441.436939884006	0.205185584621261
443.2835205209	0.205298286523164
445.130615878227	0.205398228334497
446.97822742553	0.205533258557934
448.826356632355	0.205669434721404
450.675004968245	0.205812025102896
452.524173902745	0.205976916379975
454.373864905401	0.206192090099142
456.224079445756	0.206427569474688
458.074818993355	0.206742050892417
459.926085017742	0.207122532741279
461.777878988463	0.207616288790324
463.630202375062	0.208221718821716
465.483056647083	0.20895723513596
467.336443274071	0.209842473683332
469.190363725571	0.210875114808513
471.044819471127	0.212145660934068
472.899811980283	0.213609303111264
474.755342722585	0.215400259420199
476.611413167576	0.217471812800425
478.468024784802	0.219944358975419
480.325179043807	0.222956009313658
482.182877414136	0.226643766083362
484.041121365332	0.231028117859169
485.899912366942	0.236239388083614
487.759251888508	0.242206986382734
489.619141399577	0.24856420549162
491.479582369692	0.255046965632183
493.340576268398	0.261480569847645
495.202124565239	0.267636588863056
497.064228729761	0.273516357494032
498.926890231508	0.279018409813306
500.790110540024	0.284193749451221
502.653891124853	0.289054665693136
504.518233455542	0.293669027091348
506.383139001633	0.298076042780782
508.248609232672	0.30226323127812
510.114645618203	0.306218258467175
511.981249627771	0.309922354314303
513.84842273092	0.313357353274137
515.716166397195	0.316495909314481
517.584482096141	0.319447105973942
519.453371297302	0.322123209284686
521.322835470223	0.32464137656033
523.192876084447	0.326988734419256
525.063494609521	0.329151820220613
526.934692514988	0.331163712798252
528.806471270393	0.332993695780152
530.67883234528	0.334662046608837
532.551777209195	0.336170002528132
534.425307331681	0.337578721078165
536.299424182283	0.338853592920451
538.174129230547	0.339990835347705
540.049423946016	0.341039785512838
541.925309798234	0.341991910442309
543.801788256748	0.342837461593166
545.6788607911	0.343612795113452
547.556528870837	0.344235573688553
549.434793965501	0.344779332779855
551.313657544639	0.34512765364285
553.193121077794	0.345355060291811
555.07318603451	0.345412240713007
556.953853884334	0.345280906317622
558.835126096809	0.344929686418988
560.717004141479	0.344359641523906
562.59948948789	0.343546490919279
564.482583605586	0.342558432863362
566.366287964111	0.341361985241246
568.25060403301	0.340006681426126
570.135533281828	0.338467430691526
572.021077180109	0.336767615345922
573.907237197398	0.334889137182674
575.79401480324	0.332832475050294
577.681411467178	0.330566888519693
579.569428658758	0.328120910423984
581.458067847523	0.32545900306544
583.34733050302	0.322617310094584
585.237218094792	0.319621923347776
587.127732092383	0.316467072095502
589.018873965339	0.313244176915349
590.910645183204	0.309930628564388
592.803047215523	0.306518652325024
594.69608153184	0.303020719851558
596.589749601699	0.299491451123819
598.484052894646	0.295858783908954
600.378992880224	0.292186764243258
602.274571027979	0.288509461890219
604.170788807455	0.284775359234549
606.067647688197	0.281073597410103
607.965149139748	0.277382168753444
609.863294631655	0.273696459290019
611.76208563346	0.270025933027398
613.66152361471	0.266388608289348
615.561610044948	0.262805949177154
617.462346393719	0.25926216939454
619.363734130568	0.255795551908071
621.265774725039	0.252343692989244
623.168469646677	0.248964521514918
625.071820365026	0.245659611978177
626.975828349631	0.242373131379217
628.880495070036	0.239165779857549
630.785821995787	0.23600659544927
632.691810596427	0.232904017063385
634.598462341501	0.229868018882375
636.505778700554	0.22685986446642
638.413761143131	0.22389149265964
640.322411138775	0.22099963169352
642.231730157032	0.218132926768845
644.141719667447	0.215380312919827
646.052381139563	0.21266503893613
647.963716042925	0.21001943939139
649.875725847078	0.20749759767157
651.788412021566	0.204997591980876
653.701776035934	0.202572066789899
655.615819359727	0.200225497126162
657.530543462489	0.197914747650166
659.445949813765	0.195661382717594
661.362039883099	0.193439466080794
663.278815140036	0.19120718984924
665.19627705412	0.18911835383884
667.114427094896	0.187035075698926
669.033266731909	0.184970491785308
670.952797434704	0.18303420598415
672.873020672823	0.181117211638521
674.793937915814	0.179213631049841
676.715550633219	0.177452393465484
678.637860294583	0.175740168765527
680.560868369452	0.173995931515603
682.484576327369	0.172346862861059
684.408985637879	0.170725307188677
686.334097770527	0.169073639302573
688.259914194858	0.167588841456931
690.186436380415	0.166129372054066
692.113665796745	0.16461513736685
694.041603913389	0.163181212057458
695.970252199895	0.161707500047562
697.899612125806	0.160304743322313
699.829685160667	0.159052337357639
701.760472774022	0.157688952002927
703.691976435416	0.156370951401577
705.624197614394	0.155226633114877
707.557137780499	0.154120836630218
709.490798403278	0.152918137024083
711.425180952274	0.151732520734283
713.360286897031	0.150540778003042
715.296117707095	0.149437320746788
717.23267485201	0.148298819850302
719.16995980132	0.147175883955716
721.107974024571	0.146131476024403
723.046718991306	0.145094561939219
724.986196171071	0.144160454810992
726.92640703341	0.143315242521983
728.867353047867	0.142475766011276
730.809035683987	0.141492702301931
732.751456411314	0.140648697241341
734.694616699394	0.139926967806542
736.638518017771	0.139012256477447
738.583161835988	0.138223828485011
740.528549623592	0.137645663780687
742.474682850126	0.137011601693019
744.421562985136	0.13616076927536
746.369191498165	0.135467786215873
748.317569858758	0.134762173025496
750.26669953646	0.13429938251271
752.216582000815	0.13385117137034
754.167218721368	0.133545617341485
756.118611167664	0.13292904544479
758.070760809247	0.132644899434708
760.023669115661	0.132506797339797
761.977337556452	NaN
763.931767601164	NaN
765.886960719341	NaN
767.842918380527	NaN
769.799642054269	NaN
771.757133210109	NaN
773.715393317594	NaN
775.674423846266	NaN
777.634226265672	NaN
779.594802045354	NaN
781.556152654859	NaN
783.518279563731	NaN
785.481184241513	NaN
787.444868157751	NaN
789.40933278199	NaN
791.374579583773	NaN
793.340610032646	NaN
795.307425598153	NaN
797.275027749839	NaN
799.243417957247	NaN
801.212597689924	NaN
803.182568417413	NaN
805.153331609259	NaN
807.124888735006	NaN
809.097241264199	NaN
811.070390666383	NaN
813.044338411102	NaN
815.019085967901	NaN
816.994634806324	NaN
818.970986395917	NaN
820.948142206222	NaN
