# Supplementary material for: Editorial Note: The role of 9-O-acetylated glycan receptor moieties in the typhoid toxin binding and intoxication
Source: PLoS Pathog. 2026 Jul 13;22(7):e1014413. doi: 10.1371/journal.ppat.1014413 (PMC13362111; doi:10.1371/journal.ppat.1014413)
Supplement: S1 File — (ZIP) [file ppat.1014413.s001.zip › SPR Data/OpenSPR/2020-01-06--20-36-21--TyT WT 4oac/ResponseData/InjectionAbsorbanceSpectra/buffer_638.58s_Absorbance.csv]

Channel1
WAVELENGTH (nm)	ABSORBANCE
338.804573760023	NaN
340.624675445867	NaN
342.445209557646	NaN
344.266177564905	NaN
346.087580937189	NaN
347.909421144043	NaN
349.731699655011	NaN
351.554417939637	NaN
353.377577467467	NaN
355.201179708045	NaN
357.025226130915	NaN
358.849718205622	NaN
360.67465740171	NaN
362.500045188725	NaN
364.32588303621	NaN
366.152172413711	NaN
367.978914790771	NaN
369.806111636936	NaN
371.63376442175	NaN
373.461874614758	NaN
375.290443685503	NaN
377.119473103532	NaN
378.948964338388	NaN
380.778918859615	NaN
382.609338136759	NaN
384.440223639364	NaN
386.271576836975	0.235146085406424
388.103399199136	0.233268242008958
389.935692195392	0.231465002976709
391.768457295287	0.229995927751273
393.601695968366	0.228604844463853
395.435409684173	0.227451788874232
397.269599912254	0.226171633876797
399.104268122152	0.224746136191633
400.939415783412	0.22321107419076
402.77504436558	0.221304501239729
404.611155338198	0.218736874360158
406.447750170813	0.215789913720891
408.284830332968	0.212551522677064
410.122397294208	0.209240277538297
411.960452524078	0.206047959677322
413.798997492122	0.203765867770826
415.638033667885	0.202319356170641
417.477562520911	0.201599198800462
419.317585520746	0.201408251786768
421.158104136932	0.201511784398669
422.999119839016	0.201784431040966
424.840634096542	0.202103549651954
426.682648379054	0.20239162225547
428.525164156097	0.202658524913563
430.368182897215	0.202898238376808
432.211706071954	0.203108383935425
434.055735149857	0.203297901102132
435.900271600469	0.203453651163465
437.745316893335	0.203614108929317
439.590872497999	0.203769678785675
441.436939884006	0.20390060001621
443.2835205209	0.204017630469523
445.130615878227	0.204124708599132
446.97822742553	0.204264578578117
448.826356632355	0.204409583550084
450.675004968245	0.204561340377395
452.524173902745	0.204740700118187
454.373864905401	0.204968553130323
456.224079445756	0.20522093707539
458.074818993355	0.205554647742868
459.926085017742	0.205960027882383
461.777878988463	0.206480811813139
463.630202375062	0.2071153495505
465.483056647083	0.207888215868401
467.336443274071	0.208809655172737
469.190363725571	0.209889665561499
471.044819471127	0.211206089161089
472.899811980283	0.21272648865063
474.755342722585	0.214567804347177
476.611413167576	0.216708002631659
478.468024784802	0.219249332138944
480.325179043807	0.222332343765343
482.182877414136	0.226081822674661
484.041121365332	0.230545158361207
485.899912366942	0.235820076300622
487.759251888508	0.241860600051257
489.619141399577	0.248286443853542
491.479582369692	0.254828420832891
493.340576268398	0.261306409311806
495.202124565239	0.267509633991887
497.064228729761	0.273399860082922
498.926890231508	0.278909793049959
500.790110540024	0.28406307808977
502.653891124853	0.288885689950122
504.518233455542	0.29345152101696
506.383139001633	0.297785903470245
508.248609232672	0.301898223720111
510.114645618203	0.305756819861535
511.981249627771	0.309360553238972
513.84842273092	0.312679530818246
515.716166397195	0.315699739209837
517.584482096141	0.318517987146761
519.453371297302	0.321059303432634
521.322835470223	0.323438716569592
523.192876084447	0.325643093398635
525.063494609521	0.327664567358387
526.934692514988	0.32952247199046
528.806471270393	0.33120463129569
530.67883234528	0.332715018181609
532.551777209195	0.334063057294473
534.425307331681	0.335309876276884
536.299424182283	0.336411464541339
538.174129230547	0.337380452033014
540.049423946016	0.338252690940377
541.925309798234	0.339027421364357
543.801788256748	0.339695112920992
545.6788607911	0.340281833965725
547.556528870837	0.340723209090903
549.434793965501	0.34107194288735
551.313657544639	0.341233277730637
553.193121077794	0.341263025540315
555.07318603451	0.341120502888722
556.953853884334	0.340794433724643
558.835126096809	0.340249369230881
560.717004141479	0.339484324348576
562.59948948789	0.338490757606439
564.482583605586	0.337314033511029
566.366287964111	0.335949408328046
568.25060403301	0.334424066115813
570.135533281828	0.332723717299026
572.021077180109	0.330868792660997
573.907237197398	0.328843673705143
575.79401480324	0.326644514559223
577.681411467178	0.324253647876738
579.569428658758	0.321683092712434
581.458067847523	0.318912513201409
583.34733050302	0.315978951723404
585.237218094792	0.312891420280653
587.127732092383	0.309668348461289
589.018873965339	0.306377957737912
590.910645183204	0.303008770468758
592.803047215523	0.299553251066768
594.69608153184	0.296029169644607
596.589749601699	0.292474443541002
598.484052894646	0.288832723721437
600.378992880224	0.285160306302688
602.274571027979	0.281481460462264
604.170788807455	0.277771121808245
606.067647688197	0.274087267100413
607.965149139748	0.270425538879413
609.863294631655	0.266778964495631
611.76208563346	0.263150448362988
613.66152361471	0.259561806659866
615.561610044948	0.256030248719116
617.462346393719	0.252550437587797
619.363734130568	0.24914270181607
621.265774725039	0.245757003483123
623.168469646677	0.242449926692138
625.071820365026	0.239210947488906
626.975828349631	0.236004839538908
628.880495070036	0.232873026657072
630.785821995787	0.229784019753317
632.691810596427	0.226766944234829
634.598462341501	0.223805229425011
636.505778700554	0.220880726726148
638.413761143131	0.217992392619343
640.322411138775	0.215176403454094
642.231730157032	0.212397027047475
644.141719667447	0.209715409934683
646.052381139563	0.207078409132433
647.963716042925	0.204517900185436
649.875725847078	0.202061337474547
651.788412021566	0.199633709208702
653.701776035934	0.197282489231496
655.615819359727	0.194998239236358
657.530543462489	0.192758539355885
659.445949813765	0.190574319646886
661.362039883099	0.188413972616218
663.278815140036	0.186253125966481
665.19627705412	0.184218306209483
667.114427094896	0.182195909656489
669.033266731909	0.180206644338145
670.952797434704	0.178315900375027
672.873020672823	0.176439041113484
674.793937915814	0.174598998203055
676.715550633219	0.172875069263639
678.637860294583	0.171207681054979
680.560868369452	0.169522550774271
682.484576327369	0.167907074625321
684.408985637879	0.166326659100033
686.334097770527	0.164724936800804
688.259914194858	0.163269758101103
690.186436380415	0.16184488588312
692.113665796745	0.160380670992785
694.041603913389	0.158975063924954
695.970252199895	0.157520897438139
697.899612125806	0.156156707384326
699.829685160667	0.154924962085271
701.760472774022	0.153587848769452
703.691976435416	0.152303144138392
705.624197614394	0.151170929124415
707.557137780499	0.150065878813082
709.490798403278	0.148895676564377
711.425180952274	0.14772862911713
713.360286897031	0.146538518954993
715.296117707095	0.145440941316371
717.23267485201	0.144321021703275
719.16995980132	0.143194196269553
721.107974024571	0.142155093586134
723.046718991306	0.141123936200271
724.986196171071	0.140189612458427
726.92640703341	0.139316733537909
728.867353047867	0.138492649948325
730.809035683987	0.137534320619083
732.751456411314	0.136682753410321
734.694616699394	0.135942906497537
736.638518017771	0.135053498751598
738.583161835988	0.134227972422022
740.528549623592	0.133628720037519
742.474682850126	0.132998774244824
744.421562985136	0.132168956763539
746.369191498165	0.131486911632762
748.317569858758	0.130739159913777
750.26669953646	0.130273844919654
752.216582000815	0.129843346694747
754.167218721368	0.129494835470999
756.118611167664	0.128906808565649
758.070760809247	0.128615717194478
760.023669115661	0.128439682804463
761.977337556452	NaN
763.931767601164	NaN
765.886960719341	NaN
767.842918380527	NaN
769.799642054269	NaN
771.757133210109	NaN
773.715393317594	NaN
775.674423846266	NaN
777.634226265672	NaN
779.594802045354	NaN
781.556152654859	NaN
783.518279563731	NaN
785.481184241513	NaN
787.444868157751	NaN
789.40933278199	NaN
791.374579583773	NaN
793.340610032646	NaN
795.307425598153	NaN
797.275027749839	NaN
799.243417957247	NaN
801.212597689924	NaN
803.182568417413	NaN
805.153331609259	NaN
807.124888735006	NaN
809.097241264199	NaN
811.070390666383	NaN
813.044338411102	NaN
815.019085967901	NaN
816.994634806324	NaN
818.970986395917	NaN
820.948142206222	NaN
