# Supplementary material for: Editorial Note: The role of 9-O-acetylated glycan receptor moieties in the typhoid toxin binding and intoxication
Source: PLoS Pathog. 2026 Jul 13;22(7):e1014413. doi: 10.1371/journal.ppat.1014413 (PMC13362111; doi:10.1371/journal.ppat.1014413)
Supplement: S1 File — (ZIP) [file ppat.1014413.s001.zip › SPR Data/OpenSPR/2020-01-06--20-36-21--TyT WT 4oac/ResponseData/InjectionAbsorbanceSpectra/buffer_955.65s_Absorbance.csv]

Channel1
WAVELENGTH (nm)	ABSORBANCE
338.804573760023	NaN
340.624675445867	NaN
342.445209557646	NaN
344.266177564905	NaN
346.087580937189	NaN
347.909421144043	NaN
349.731699655011	NaN
351.554417939637	NaN
353.377577467467	NaN
355.201179708045	NaN
357.025226130915	NaN
358.849718205622	NaN
360.67465740171	NaN
362.500045188725	NaN
364.32588303621	NaN
366.152172413711	NaN
367.978914790771	NaN
369.806111636936	NaN
371.63376442175	NaN
373.461874614758	NaN
375.290443685503	NaN
377.119473103532	NaN
378.948964338388	NaN
380.778918859615	NaN
382.609338136759	NaN
384.440223639364	NaN
386.271576836975	0.239124038358251
388.103399199136	0.236743583365671
389.935692195392	0.234587790442042
391.768457295287	0.232807179622655
393.601695968366	0.231209445398345
395.435409684173	0.22986450320083
397.269599912254	0.228437136084048
399.104268122152	0.226883904590467
400.939415783412	0.225240038141055
402.77504436558	0.223231853617966
404.611155338198	0.220577369645542
406.447750170813	0.217548023367618
408.284830332968	0.214235947687657
410.122397294208	0.210871759032015
411.960452524078	0.207634494905378
413.798997492122	0.205329791538896
415.638033667885	0.20386887894218
417.477562520911	0.203140044572935
419.317585520746	0.202945060122015
421.158104136932	0.203045542479657
422.999119839016	0.203315816645585
424.840634096542	0.203634820448503
426.682648379054	0.20392174954888
428.525164156097	0.204185344201001
430.368182897215	0.204423928131879
432.211706071954	0.204631240343942
434.055735149857	0.204820819709606
435.900271600469	0.204973516231609
437.745316893335	0.20513195917809
439.590872497999	0.205283270503996
441.436939884006	0.205411330197969
443.2835205209	0.205526769653565
445.130615878227	0.205627998033078
446.97822742553	0.20575987635956
448.826356632355	0.205895919955528
450.675004968245	0.206036992326978
452.524173902745	0.206205762159131
454.373864905401	0.206420118884386
456.224079445756	0.206653659520629
458.074818993355	0.206968125464536
459.926085017742	0.207350602098408
461.777878988463	0.207842694104936
463.630202375062	0.208446687942557
465.483056647083	0.209185973873907
467.336443274071	0.210068666347415
469.190363725571	0.211103296958905
471.044819471127	0.212372807601238
472.899811980283	0.213843863519433
474.755342722585	0.215633689670544
476.611413167576	0.21771857528235
478.468024784802	0.220203025457654
480.325179043807	0.223228351276424
482.182877414136	0.226923817211877
484.041121365332	0.23133650068457
485.899912366942	0.236559674960435
487.759251888508	0.242551656410611
489.619141399577	0.24893051692803
491.479582369692	0.25543606139255
493.340576268398	0.261890056309284
495.202124565239	0.268083016307321
497.064228729761	0.273982631283572
498.926890231508	0.279517932803271
500.790110540024	0.284717152965015
502.653891124853	0.289602853666312
504.518233455542	0.294248525250274
506.383139001633	0.298677449172237
508.248609232672	0.302899843806637
510.114645618203	0.306879196874957
511.981249627771	0.310614588439113
513.84842273092	0.314078875180423
515.716166397195	0.317252942323151
517.584482096141	0.320235907240084
519.453371297302	0.322946928410067
521.322835470223	0.325498810111232
523.192876084447	0.3278827504747
525.063494609521	0.330084814075164
526.934692514988	0.332131249535215
528.806471270393	0.334002061886407
530.67883234528	0.335705957078066
532.551777209195	0.33725381827074
534.425307331681	0.338705736527976
536.299424182283	0.340016987506716
538.174129230547	0.341199606699149
540.049423946016	0.342289213787632
541.925309798234	0.343282455739974
543.801788256748	0.344173380728488
545.6788607911	0.344985270843294
547.556528870837	0.345656195213254
549.434793965501	0.346234110124187
551.313657544639	0.346626390801539
553.193121077794	0.346892525427363
555.07318603451	0.346986191870921
556.953853884334	0.346893913581707
558.835126096809	0.346581815976684
560.717004141479	0.346043504062502
562.59948948789	0.345270912208921
564.482583605586	0.34430821026533
566.366287964111	0.343146115852935
568.25060403301	0.341814785543722
570.135533281828	0.340300233855331
572.021077180109	0.338623432618678
573.907237197398	0.336766829761856
575.79401480324	0.334727697624846
577.681411467178	0.332485137005219
579.569428658758	0.33005241263196
581.458067847523	0.327403550285177
583.34733050302	0.324576782220149
585.237218094792	0.321581332860887
587.127732092383	0.318437486216772
589.018873965339	0.315214869980933
590.910645183204	0.311900205194638
592.803047215523	0.308487115918411
594.69608153184	0.304987713126858
596.589749601699	0.301447864551625
598.484052894646	0.297809581561077
600.378992880224	0.294127711542375
602.274571027979	0.290429841554187
604.170788807455	0.286683589420036
606.067647688197	0.282960023399374
607.965149139748	0.279248167327369
609.863294631655	0.275541601693571
611.76208563346	0.271845767014031
613.66152361471	0.268182154398433
615.561610044948	0.264569258069863
617.462346393719	0.261003423143552
619.363734130568	0.257504475254343
621.265774725039	0.254023533347519
623.168469646677	0.250620517899425
625.071820365026	0.247278261263358
626.975828349631	0.243965938762613
628.880495070036	0.240727495646486
630.785821995787	0.237530063839886
632.691810596427	0.23440399640056
634.598462341501	0.2313337804974
636.505778700554	0.228298658682663
638.413761143131	0.225296956242588
640.322411138775	0.222369576372667
642.231730157032	0.219477915924887
644.141719667447	0.216690722684048
646.052381139563	0.213944340027972
647.963716042925	0.211277539931946
649.875725847078	0.208719590073019
651.788412021566	0.206193566098106
653.701776035934	0.203745274640986
655.615819359727	0.20136316085481
657.530543462489	0.199029196051247
659.445949813765	0.196750150774781
661.362039883099	0.194495956565942
663.278815140036	0.192244990130491
665.19627705412	0.190123094376579
667.114427094896	0.18801248656927
669.033266731909	0.185937950175426
670.952797434704	0.183964496419296
672.873020672823	0.182016988473333
674.793937915814	0.180101209571486
676.715550633219	0.178304114396975
678.637860294583	0.176564271747362
680.560868369452	0.17480980563375
682.484576327369	0.173133375770766
684.408985637879	0.171485294201639
686.334097770527	0.169822194613585
688.259914194858	0.16830811513063
690.186436380415	0.166818189039551
692.113665796745	0.165299800701831
694.041603913389	0.163843113633939
695.970252199895	0.162340156638509
697.899612125806	0.160932167767549
699.829685160667	0.159659993883911
701.760472774022	0.158275057434973
703.691976435416	0.156955454930414
705.624197614394	0.155796912443206
707.557137780499	0.154666894828814
709.490798403278	0.153464792500381
711.425180952274	0.152275439069274
713.360286897031	0.151064282486735
715.296117707095	0.149946280126895
717.23267485201	0.148808323361052
719.16995980132	0.147666903538406
721.107974024571	0.146617309919941
723.046718991306	0.145577733791927
724.986196171071	0.144642554041884
726.92640703341	0.14378358784993
728.867353047867	0.142962749155887
730.809035683987	0.14199149336645
732.751456411314	0.141162319224775
734.694616699394	0.14044874490535
736.638518017771	0.139568999723909
738.583161835988	0.138809691107958
740.528549623592	0.138265291942159
742.474682850126	0.137660244550378
744.421562985136	0.136860045402344
746.369191498165	0.136219127477196
748.317569858758	0.135547228356048
750.26669953646	0.135160447668702
752.216582000815	0.134781965106967
754.167218721368	0.134468162534695
756.118611167664	0.133963422058588
758.070760809247	0.133747546013119
760.023669115661	0.133671556053238
761.977337556452	NaN
763.931767601164	NaN
765.886960719341	NaN
767.842918380527	NaN
769.799642054269	NaN
771.757133210109	NaN
773.715393317594	NaN
775.674423846266	NaN
777.634226265672	NaN
779.594802045354	NaN
781.556152654859	NaN
783.518279563731	NaN
785.481184241513	NaN
787.444868157751	NaN
789.40933278199	NaN
791.374579583773	NaN
793.340610032646	NaN
795.307425598153	NaN
797.275027749839	NaN
799.243417957247	NaN
801.212597689924	NaN
803.182568417413	NaN
805.153331609259	NaN
807.124888735006	NaN
809.097241264199	NaN
811.070390666383	NaN
813.044338411102	NaN
815.019085967901	NaN
816.994634806324	NaN
818.970986395917	NaN
820.948142206222	NaN
