# Supplementary material for: Editorial Note: The role of 9-O-acetylated glycan receptor moieties in the typhoid toxin binding and intoxication
Source: PLoS Pathog. 2026 Jul 13;22(7):e1014413. doi: 10.1371/journal.ppat.1014413 (PMC13362111; doi:10.1371/journal.ppat.1014413)
Supplement: S1 File — (ZIP) [file ppat.1014413.s001.zip › SPR Data/OpenSPR/2020-01-06--20-36-21--TyT WT 4oac/ResponseData/InjectionAbsorbanceSpectra/cobalt_382.62s_Absorbance.csv]

Channel1
WAVELENGTH (nm)	ABSORBANCE
338.804573760023	NaN
340.624675445867	NaN
342.445209557646	NaN
344.266177564905	NaN
346.087580937189	NaN
347.909421144043	NaN
349.731699655011	NaN
351.554417939637	NaN
353.377577467467	NaN
355.201179708045	NaN
357.025226130915	NaN
358.849718205622	NaN
360.67465740171	NaN
362.500045188725	NaN
364.32588303621	NaN
366.152172413711	NaN
367.978914790771	NaN
369.806111636936	NaN
371.63376442175	NaN
373.461874614758	NaN
375.290443685503	NaN
377.119473103532	NaN
378.948964338388	NaN
380.778918859615	NaN
382.609338136759	NaN
384.440223639364	NaN
386.271576836975	0.235171318214838
388.103399199136	0.233266947518342
389.935692195392	0.231452445487604
391.768457295287	0.229947229620118
393.601695968366	0.228553672633027
395.435409684173	0.227386848097182
397.269599912254	0.22607622741619
399.104268122152	0.22463540173515
400.939415783412	0.223115403581318
402.77504436558	0.221200435651451
404.611155338198	0.21863531158337
406.447750170813	0.215700756092146
408.284830332968	0.212459078766186
410.122397294208	0.209150203867323
411.960452524078	0.20595589217732
413.798997492122	0.203677935750437
415.638033667885	0.202234973234591
417.477562520911	0.201517537232638
419.317585520746	0.201325631376854
421.158104136932	0.201425518917706
422.999119839016	0.201698749199321
424.840634096542	0.202017222084282
426.682648379054	0.202302971475108
428.525164156097	0.202568443866917
430.368182897215	0.202810152634177
432.211706071954	0.203017666834835
434.055735149857	0.203207933082736
435.900271600469	0.203364632363749
437.745316893335	0.203524776117425
439.590872497999	0.203683222245867
441.436939884006	0.203816604477959
443.2835205209	0.203936621268385
445.130615878227	0.204043305920712
446.97822742553	0.204182895784398
448.826356632355	0.204327446628238
450.675004968245	0.204480695452226
452.524173902745	0.204659381895037
454.373864905401	0.204887596432165
456.224079445756	0.205140544985867
458.074818993355	0.205475915475758
459.926085017742	0.205883067505774
461.777878988463	0.206406814391508
463.630202375062	0.207044982360006
465.483056647083	0.207822520807286
467.336443274071	0.208749445470096
469.190363725571	0.209832893787746
471.044819471127	0.211153459688719
472.899811980283	0.21268093450068
474.755342722585	0.214528683508564
476.611413167576	0.216673218855508
478.468024784802	0.219221546654733
480.325179043807	0.222311141241836
482.182877414136	0.226068802866421
484.041121365332	0.230543413604807
485.899912366942	0.235827091346713
487.759251888508	0.241878560806171
489.619141399577	0.248310232099139
491.479582369692	0.254858309883386
493.340576268398	0.2613420598774
495.202124565239	0.267552894650776
497.064228729761	0.273451426510616
498.926890231508	0.278964752354351
500.790110540024	0.284120524680075
502.653891124853	0.288944802431949
504.518233455542	0.293511974830541
506.383139001633	0.297843894298389
508.248609232672	0.301955745007999
510.114645618203	0.305810869445408
511.981249627771	0.309411509484511
513.84842273092	0.31272764181706
515.716166397195	0.31574215020599
517.584482096141	0.318555410401982
519.453371297302	0.321089524504572
521.322835470223	0.323461529528816
523.192876084447	0.325660645770113
525.063494609521	0.327676390137019
526.934692514988	0.329529123423739
528.806471270393	0.331205869391821
530.67883234528	0.332710702759655
532.551777209195	0.334053921671468
534.425307331681	0.335297151587426
536.299424182283	0.336392403425809
538.174129230547	0.3373537497023
540.049423946016	0.33821939802914
541.925309798234	0.338986208094362
543.801788256748	0.339646936507005
545.6788607911	0.340227907491276
547.556528870837	0.340666189309007
549.434793965501	0.341007140158991
551.313657544639	0.341162036400474
553.193121077794	0.341185418834359
555.07318603451	0.341037414764044
556.953853884334	0.340705418724776
558.835126096809	0.340151272730896
560.717004141479	0.339378239600764
562.59948948789	0.338378231239045
564.482583605586	0.337195210931459
566.366287964111	0.335824475697105
568.25060403301	0.334293245558635
570.135533281828	0.332587321528851
572.021077180109	0.33072697818138
573.907237197398	0.328695980896995
575.79401480324	0.3264931694672
577.681411467178	0.324099105655904
579.569428658758	0.321527285626366
581.458067847523	0.318755251986548
583.34733050302	0.315820499309603
585.237218094792	0.312733427241268
587.127732092383	0.309510321831978
589.018873965339	0.306219656679087
590.910645183204	0.302850387400335
592.803047215523	0.299394278519897
594.69608153184	0.295869323918855
596.589749601699	0.292316451403971
598.484052894646	0.288679023424018
600.378992880224	0.285010539605107
602.274571027979	0.281335222320256
604.170788807455	0.277626542987897
606.067647688197	0.273945883641711
607.965149139748	0.27028751067773
609.863294631655	0.266644707996898
611.76208563346	0.263018813818931
613.66152361471	0.259434705983761
615.561610044948	0.255907947780595
617.462346393719	0.252431877632358
619.363734130568	0.249027814610869
621.265774725039	0.245645867807847
623.168469646677	0.242342564922419
625.071820365026	0.239103699477504
626.975828349631	0.235901098097174
628.880495070036	0.232771901081748
630.785821995787	0.229685827241296
632.691810596427	0.226671198722438
634.598462341501	0.223712476235672
636.505778700554	0.220792069521468
638.413761143131	0.217904914427732
640.322411138775	0.215090345127077
642.231730157032	0.212312154488516
644.141719667447	0.209633469627809
646.052381139563	0.206998030104261
647.963716042925	0.204439307925464
649.875725847078	0.201985610838846
651.788412021566	0.19956193711075
653.701776035934	0.197209629181207
655.615819359727	0.194923791688342
657.530543462489	0.192683590366375
659.445949813765	0.190495697885465
661.362039883099	0.188331327062394
663.278815140036	0.186168347761345
665.19627705412	0.184132967715411
667.114427094896	0.182107289202965
669.033266731909	0.180114772624006
670.952797434704	0.178225302882548
672.873020672823	0.176352762091688
674.793937915814	0.17451020068112
676.715550633219	0.172783406629919
678.637860294583	0.171108374155066
680.560868369452	0.169419533293201
682.484576327369	0.167800732642483
684.408985637879	0.166217128543347
686.334097770527	0.164608229270318
688.259914194858	0.16314218806929
690.186436380415	0.161702558932999
692.113665796745	0.160230922534698
694.041603913389	0.158809271738852
695.970252199895	0.157346935219395
697.899612125806	0.155980221396031
699.829685160667	0.154740185227915
701.760472774022	0.153389596044108
703.691976435416	0.152099747178174
705.624197614394	0.150961422185773
707.557137780499	0.14984866149878
709.490798403278	0.148670693441838
711.425180952274	0.1474904541082
713.360286897031	0.146280961018764
715.296117707095	0.145169779429205
717.23267485201	0.14404509678321
719.16995980132	0.142896896860636
721.107974024571	0.141842564080386
723.046718991306	0.140800966513069
724.986196171071	0.139851930559384
726.92640703341	0.1389757110303
728.867353047867	0.138139588418818
730.809035683987	0.13714313046615
732.751456411314	0.136298251069298
734.694616699394	0.135571138294474
736.638518017771	0.134691451045182
738.583161835988	0.133879405626416
740.528549623592	0.133297820438486
742.474682850126	0.132657870686233
744.421562985136	0.131821628102229
746.369191498165	0.131140706050611
748.317569858758	0.130445079111335
750.26669953646	0.129993988265478
752.216582000815	0.129578511108129
754.167218721368	0.129224746650704
756.118611167664	0.128604829809116
758.070760809247	0.128310208484247
760.023669115661	0.128157186506763
761.977337556452	NaN
763.931767601164	NaN
765.886960719341	NaN
767.842918380527	NaN
769.799642054269	NaN
771.757133210109	NaN
773.715393317594	NaN
775.674423846266	NaN
777.634226265672	NaN
779.594802045354	NaN
781.556152654859	NaN
783.518279563731	NaN
785.481184241513	NaN
787.444868157751	NaN
789.40933278199	NaN
791.374579583773	NaN
793.340610032646	NaN
795.307425598153	NaN
797.275027749839	NaN
799.243417957247	NaN
801.212597689924	NaN
803.182568417413	NaN
805.153331609259	NaN
807.124888735006	NaN
809.097241264199	NaN
811.070390666383	NaN
813.044338411102	NaN
815.019085967901	NaN
816.994634806324	NaN
818.970986395917	NaN
820.948142206222	NaN
