# Supplementary material for: Editorial Note: The role of 9-O-acetylated glycan receptor moieties in the typhoid toxin binding and intoxication
Source: PLoS Pathog. 2026 Jul 13;22(7):e1014413. doi: 10.1371/journal.ppat.1014413 (PMC13362111; doi:10.1371/journal.ppat.1014413)
Supplement: S1 File — (ZIP) [file ppat.1014413.s001.zip › SPR Data/OpenSPR/2020-01-06--20-36-21--TyT WT 4oac/ResponseData/InjectionAbsorbanceSpectra/h2o_260.98s_Absorbance.csv]

Channel1
WAVELENGTH (nm)	ABSORBANCE
338.804573760023	NaN
340.624675445867	NaN
342.445209557646	NaN
344.266177564905	NaN
346.087580937189	NaN
347.909421144043	NaN
349.731699655011	NaN
351.554417939637	NaN
353.377577467467	NaN
355.201179708045	NaN
357.025226130915	NaN
358.849718205622	NaN
360.67465740171	NaN
362.500045188725	NaN
364.32588303621	NaN
366.152172413711	NaN
367.978914790771	NaN
369.806111636936	NaN
371.63376442175	NaN
373.461874614758	NaN
375.290443685503	NaN
377.119473103532	NaN
378.948964338388	NaN
380.778918859615	NaN
382.609338136759	NaN
384.440223639364	NaN
386.271576836975	0.235524182552244
388.103399199136	0.233417997463386
389.935692195392	0.231509126763634
391.768457295287	0.229904155055471
393.601695968366	0.228488976386983
395.435409684173	0.227265257847699
397.269599912254	0.22591097819614
399.104268122152	0.224430408379001
400.939415783412	0.222887102147498
402.77504436558	0.220978807405806
404.611155338198	0.218413874177616
406.447750170813	0.215471534383196
408.284830332968	0.212234465990968
410.122397294208	0.208924267891442
411.960452524078	0.205730505065568
413.798997492122	0.203445417311092
415.638033667885	0.201996611169972
417.477562520911	0.201269482068153
419.317585520746	0.201067764912227
421.158104136932	0.2011609832157
422.999119839016	0.201425460769041
424.840634096542	0.201736798898044
426.682648379054	0.202021510529285
428.525164156097	0.202282631126529
430.368182897215	0.202519828801472
432.211706071954	0.202725594847644
434.055735149857	0.202913145167137
435.900271600469	0.203066299054262
437.745316893335	0.203224007295657
439.590872497999	0.203379488283402
441.436939884006	0.203511417856308
443.2835205209	0.203629841810591
445.130615878227	0.203737880305526
446.97822742553	0.203876092592845
448.826356632355	0.20402067510379
450.675004968245	0.204171675998779
452.524173902745	0.204350916771992
454.373864905401	0.20457996576494
456.224079445756	0.204832235878108
458.074818993355	0.20516681045273
459.926085017742	0.205574200691101
461.777878988463	0.206099525509736
463.630202375062	0.206738704145708
465.483056647083	0.207516154272905
467.336443274071	0.208444065546615
469.190363725571	0.209527498696394
471.044819471127	0.210849795414895
472.899811980283	0.212382117364533
474.755342722585	0.214230830383522
476.611413167576	0.216377857410017
478.468024784802	0.218926048240626
480.325179043807	0.222016936880813
482.182877414136	0.225773910677852
484.041121365332	0.230245976954217
485.899912366942	0.235526506765766
487.759251888508	0.241575115739556
489.619141399577	0.248007749276109
491.479582369692	0.254557125140693
493.340576268398	0.261044499962535
495.202124565239	0.267261553420554
497.064228729761	0.273165559940005
498.926890231508	0.27868513531111
500.790110540024	0.283846562744167
502.653891124853	0.288672343031056
504.518233455542	0.29324118215
506.383139001633	0.297577375399933
508.248609232672	0.301691122996395
510.114645618203	0.305545634957001
511.981249627771	0.309144265215883
513.84842273092	0.312459048848044
515.716166397195	0.315473208262351
517.584482096141	0.31828333639623
519.453371297302	0.320817912450679
521.322835470223	0.323189227618609
523.192876084447	0.32538611086565
525.063494609521	0.327399904271405
526.934692514988	0.329251689037601
528.806471270393	0.330925258092599
530.67883234528	0.332427585316725
532.551777209195	0.333768376065806
534.425307331681	0.33500963719502
536.299424182283	0.336102497622446
538.174129230547	0.33706314005471
540.049423946016	0.337926971716825
541.925309798234	0.338693341628877
543.801788256748	0.339353266255158
545.6788607911	0.339932237920949
547.556528870837	0.340368103879637
549.434793965501	0.340706637236942
551.313657544639	0.340861046754435
553.193121077794	0.340882729181829
555.07318603451	0.340729801378013
556.953853884334	0.340394458574914
558.835126096809	0.339840109025222
560.717004141479	0.339064861377691
562.59948948789	0.338063033056416
564.482583605586	0.336878620020489
566.366287964111	0.335507105113297
568.25060403301	0.333974479292372
570.135533281828	0.332268675574816
572.021077180109	0.330408354267989
573.907237197398	0.328375946036023
575.79401480324	0.326171348003708
577.681411467178	0.323776953432531
579.569428658758	0.321203510312957
581.458067847523	0.318431585989894
583.34733050302	0.315496912925157
585.237218094792	0.312408680830582
587.127732092383	0.309188174093299
589.018873965339	0.305901618960843
590.910645183204	0.302534110995081
592.803047215523	0.299081383007521
594.69608153184	0.295561062681335
596.589749601699	0.292009154313088
598.484052894646	0.288371318100471
600.378992880224	0.284704302722392
602.274571027979	0.281030138267603
604.170788807455	0.277325134457396
606.067647688197	0.273649183232183
607.965149139748	0.269992305025487
609.863294631655	0.266351820900794
611.76208563346	0.262728429789082
613.66152361471	0.259146839177629
615.561610044948	0.255621871169295
617.462346393719	0.252148227366155
619.363734130568	0.248745717358618
621.265774725039	0.245364875585741
623.168469646677	0.242065449167116
625.071820365026	0.238829100128666
626.975828349631	0.235627400978659
628.880495070036	0.232499904890551
630.785821995787	0.229417309367607
632.691810596427	0.226408542109938
634.598462341501	0.223451677678925
636.505778700554	0.220532797696482
638.413761143131	0.217648536883522
640.322411138775	0.214837793163078
642.231730157032	0.21206202077356
644.141719667447	0.209384805078588
646.052381139563	0.206751343791525
647.963716042925	0.20419373231645
649.875725847078	0.201737900469883
651.788412021566	0.199314924538687
653.701776035934	0.196967027463982
655.615819359727	0.194682424652316
657.530543462489	0.192445927896783
659.445949813765	0.190260248191064
661.362039883099	0.188099370455449
663.278815140036	0.185940616686208
665.19627705412	0.183904457918973
667.114427094896	0.181877798884087
669.033266731909	0.17988834760552
670.952797434704	0.177992859582225
672.873020672823	0.176117756578117
674.793937915814	0.17427802762123
676.715550633219	0.17255250386939
678.637860294583	0.170882202643587
680.560868369452	0.169198384541487
682.484576327369	0.167580494938547
684.408985637879	0.165993707792236
686.334097770527	0.164393326002101
688.259914194858	0.162937868234322
690.186436380415	0.1615068823956
692.113665796745	0.160042035043814
694.041603913389	0.158622294661091
695.970252199895	0.157170515660646
697.899612125806	0.155806484013848
699.829685160667	0.154572749857641
701.760472774022	0.153222052949524
703.691976435416	0.151944472005045
705.624197614394	0.150814378757363
707.557137780499	0.149703118567098
709.490798403278	0.148516966048672
711.425180952274	0.14734408671685
713.360286897031	0.146149782435608
715.296117707095	0.145053389493309
717.23267485201	0.143936142972114
719.16995980132	0.142804472989647
721.107974024571	0.141763407880808
723.046718991306	0.140736916839402
724.986196171071	0.139805516391805
726.92640703341	0.138941638125929
728.867353047867	0.138122924028876
730.809035683987	0.137159388460036
732.751456411314	0.136324934261154
734.694616699394	0.135621806660607
736.638518017771	0.134762350052914
738.583161835988	0.133993420061358
740.528549623592	0.133418014318082
742.474682850126	0.132811659893437
744.421562985136	0.132001922081173
746.369191498165	0.131324252846734
748.317569858758	0.130631058341252
750.26669953646	0.130247381502783
752.216582000815	0.129844706986234
754.167218721368	0.12950425178404
756.118611167664	0.128941058903953
758.070760809247	0.128686312519597
760.023669115661	0.128538923585086
761.977337556452	NaN
763.931767601164	NaN
765.886960719341	NaN
767.842918380527	NaN
769.799642054269	NaN
771.757133210109	NaN
773.715393317594	NaN
775.674423846266	NaN
777.634226265672	NaN
779.594802045354	NaN
781.556152654859	NaN
783.518279563731	NaN
785.481184241513	NaN
787.444868157751	NaN
789.40933278199	NaN
791.374579583773	NaN
793.340610032646	NaN
795.307425598153	NaN
797.275027749839	NaN
799.243417957247	NaN
801.212597689924	NaN
803.182568417413	NaN
805.153331609259	NaN
807.124888735006	NaN
809.097241264199	NaN
811.070390666383	NaN
813.044338411102	NaN
815.019085967901	NaN
816.994634806324	NaN
818.970986395917	NaN
820.948142206222	NaN
