# Supplementary material for: Editorial Note: The role of 9-O-acetylated glycan receptor moieties in the typhoid toxin binding and intoxication
Source: PLoS Pathog. 2026 Jul 13;22(7):e1014413. doi: 10.1371/journal.ppat.1014413 (PMC13362111; doi:10.1371/journal.ppat.1014413)
Supplement: S1 File — (ZIP) [file ppat.1014413.s001.zip › SPR Data/OpenSPR/2020-01-06--20-36-21--TyT WT 4oac/ResponseData/InjectionAbsorbanceSpectra/h2o_503.25s_Absorbance.csv]

Channel1
WAVELENGTH (nm)	ABSORBANCE
338.804573760023	NaN
340.624675445867	NaN
342.445209557646	NaN
344.266177564905	NaN
346.087580937189	NaN
347.909421144043	NaN
349.731699655011	NaN
351.554417939637	NaN
353.377577467467	NaN
355.201179708045	NaN
357.025226130915	NaN
358.849718205622	NaN
360.67465740171	NaN
362.500045188725	NaN
364.32588303621	NaN
366.152172413711	NaN
367.978914790771	NaN
369.806111636936	NaN
371.63376442175	NaN
373.461874614758	NaN
375.290443685503	NaN
377.119473103532	NaN
378.948964338388	NaN
380.778918859615	NaN
382.609338136759	NaN
384.440223639364	NaN
386.271576836975	0.235168575447253
388.103399199136	0.233267810511656
389.935692195392	0.231481294314466
391.768457295287	0.230000744346707
393.601695968366	0.228610977029979
395.435409684173	0.227452969705522
397.269599912254	0.226144760520062
399.104268122152	0.224695608717596
400.939415783412	0.223168271576036
402.77504436558	0.22125002975781
404.611155338198	0.218687698740799
406.447750170813	0.215747352048616
408.284830332968	0.212507422437857
410.122397294208	0.209196797616735
411.960452524078	0.206005459723827
413.798997492122	0.2037312266011
415.638033667885	0.202293012912251
417.477562520911	0.201575072526888
419.317585520746	0.201385585578198
421.158104136932	0.201489784470616
422.999119839016	0.201762392033533
424.840634096542	0.202081309059147
426.682648379054	0.202370391359311
428.525164156097	0.202637938744921
430.368182897215	0.202880218618832
432.211706071954	0.20308719513025
434.055735149857	0.203276070341069
435.900271600469	0.203430739352035
437.745316893335	0.203591445557367
439.590872497999	0.203748791900319
441.436939884006	0.203882626803267
443.2835205209	0.204002150220114
445.130615878227	0.20411061657686
446.97822742553	0.204250121240428
448.826356632355	0.204394403161789
450.675004968245	0.204546416762077
452.524173902745	0.204726300841104
454.373864905401	0.20495530669417
456.224079445756	0.205207814816746
458.074818993355	0.205541974356498
459.926085017742	0.205947430448683
461.777878988463	0.206469525546781
463.630202375062	0.207104279648504
465.483056647083	0.207876263376789
467.336443274071	0.208799287085144
469.190363725571	0.209882078358473
471.044819471127	0.211200171541804
472.899811980283	0.212725398236645
474.755342722585	0.214571220025808
476.611413167576	0.216712410449829
478.468024784802	0.219256564440865
480.325179043807	0.222341923102046
482.182877414136	0.226097034177909
484.041121365332	0.23056672929898
485.899912366942	0.235844241176657
487.759251888508	0.241889235439073
489.619141399577	0.248314663386893
491.479582369692	0.254856885218404
493.340576268398	0.261336863604038
495.202124565239	0.267543834096667
497.064228729761	0.273438684319601
498.926890231508	0.278952249354872
500.790110540024	0.284108378115558
502.653891124853	0.288932359225465
504.518233455542	0.293501024908115
506.383139001633	0.29783708569324
508.248609232672	0.30195373678692
510.114645618203	0.305813046079615
511.981249627771	0.309416740010487
513.84842273092	0.31273759519679
515.716166397195	0.315758556716602
517.584482096141	0.318575412784564
519.453371297302	0.321115180951973
521.322835470223	0.323492255602444
523.192876084447	0.325695953005808
525.063494609521	0.327717783304798
526.934692514988	0.329576852049603
528.806471270393	0.331257610276594
530.67883234528	0.332766404866198
532.551777209195	0.334113635499497
534.425307331681	0.335362221551718
536.299424182283	0.336463757187233
538.174129230547	0.337432723124866
540.049423946016	0.338305862099869
541.925309798234	0.339080547295927
543.801788256748	0.339747455109407
545.6788607911	0.34033229868305
547.556528870837	0.340775548653973
549.434793965501	0.341123267832011
551.313657544639	0.34128293082992
553.193121077794	0.34131255746926
555.07318603451	0.341170872792712
556.953853884334	0.340844859699654
558.835126096809	0.340298035398844
560.717004141479	0.339530216070616
562.59948948789	0.338535647235975
564.482583605586	0.337359595569307
566.366287964111	0.335995330393875
568.25060403301	0.334469783469349
570.135533281828	0.332769044736034
572.021077180109	0.33091292900981
573.907237197398	0.328884839814733
575.79401480324	0.326683008284397
577.681411467178	0.32429178177414
579.569428658758	0.321721221088569
581.458067847523	0.318950426515331
583.34733050302	0.31601513532733
585.237218094792	0.312926721552681
587.127732092383	0.309702850815285
589.018873965339	0.306413587241285
590.910645183204	0.303040951489609
592.803047215523	0.29958444246104
594.69608153184	0.296058005191457
596.589749601699	0.292501792461999
598.484052894646	0.288859488356164
600.378992880224	0.285186480516323
602.274571027979	0.281507232205345
604.170788807455	0.277794086033104
606.067647688197	0.274110535298704
607.965149139748	0.270448973232591
609.863294631655	0.266802791982572
611.76208563346	0.263172498092338
613.66152361471	0.259582988203722
615.561610044948	0.256050467067524
617.462346393719	0.252567630838858
619.363734130568	0.249158736363385
621.265774725039	0.245772785194284
623.168469646677	0.242467133868131
625.071820365026	0.239224024674511
626.975828349631	0.236014806154493
628.880495070036	0.232883702470204
630.785821995787	0.229795152507158
632.691810596427	0.226776612487131
634.598462341501	0.223814958935302
636.505778700554	0.220887279477999
638.413761143131	0.217997836088112
640.322411138775	0.215181352715496
642.231730157032	0.212398795067319
644.141719667447	0.209716704901548
646.052381139563	0.207075973705445
647.963716042925	0.204515808461593
649.875725847078	0.202059284193834
651.788412021566	0.199632855161076
653.701776035934	0.197283531582708
655.615819359727	0.19499660737248
657.530543462489	0.192756759750036
659.445949813765	0.190566564780509
661.362039883099	0.188402135651892
663.278815140036	0.186239780372925
665.19627705412	0.184204406370034
667.114427094896	0.182178689510883
669.033266731909	0.180190364614695
670.952797434704	0.178293377360145
672.873020672823	0.176420568333898
674.793937915814	0.17458180513619
676.715550633219	0.172856780990623
678.637860294583	0.17119157476255
680.560868369452	0.169505331365462
682.484576327369	0.167892977781487
684.408985637879	0.16631123905116
686.334097770527	0.164712085177548
688.259914194858	0.163255283986051
690.186436380415	0.161824759825447
692.113665796745	0.160364963486797
694.041603913389	0.158950564899914
695.970252199895	0.157502857419478
697.899612125806	0.156145038642891
699.829685160667	0.15491380137496
701.760472774022	0.153568420007751
703.691976435416	0.152294378719543
705.624197614394	0.151175719036101
707.557137780499	0.150073802723634
709.490798403278	0.148899287318397
711.425180952274	0.147736380461083
713.360286897031	0.146546842023173
715.296117707095	0.145464056680803
717.23267485201	0.144358117156333
719.16995980132	0.14322798800261
721.107974024571	0.142193857592381
723.046718991306	0.14116637202463
724.986196171071	0.14024788846037
726.92640703341	0.139377768385502
728.867353047867	0.138551885201555
730.809035683987	0.13757732821921
732.751456411314	0.136720957059227
734.694616699394	0.136010586340519
736.638518017771	0.135108173688633
738.583161835988	0.134336072088222
740.528549623592	0.133777420698549
742.474682850126	0.133133595458258
744.421562985136	0.132320886019934
746.369191498165	0.131632294057138
748.317569858758	0.130932137333887
750.26669953646	0.13052006386207
752.216582000815	0.130113788391016
754.167218721368	0.129786836153034
756.118611167664	0.129276007915546
758.070760809247	0.12897452576606
760.023669115661	0.128849305229019
761.977337556452	NaN
763.931767601164	NaN
765.886960719341	NaN
767.842918380527	NaN
769.799642054269	NaN
771.757133210109	NaN
773.715393317594	NaN
775.674423846266	NaN
777.634226265672	NaN
779.594802045354	NaN
781.556152654859	NaN
783.518279563731	NaN
785.481184241513	NaN
787.444868157751	NaN
789.40933278199	NaN
791.374579583773	NaN
793.340610032646	NaN
795.307425598153	NaN
797.275027749839	NaN
799.243417957247	NaN
801.212597689924	NaN
803.182568417413	NaN
805.153331609259	NaN
807.124888735006	NaN
809.097241264199	NaN
811.070390666383	NaN
813.044338411102	NaN
815.019085967901	NaN
816.994634806324	NaN
818.970986395917	NaN
820.948142206222	NaN
