# Supplementary material for: Editorial Note: The role of 9-O-acetylated glycan receptor moieties in the typhoid toxin binding and intoxication
Source: PLoS Pathog. 2026 Jul 13;22(7):e1014413. doi: 10.1371/journal.ppat.1014413 (PMC13362111; doi:10.1371/journal.ppat.1014413)
Supplement: S1 File — (ZIP) [file ppat.1014413.s001.zip › SPR Data/OpenSPR/2020-01-06--20-36-21--TyT WT 4oac/ResponseData/InjectionAbsorbanceSpectra/imd_112.38s_Absorbance.csv]

Channel1
WAVELENGTH (nm)	ABSORBANCE
338.804573760023	NaN
340.624675445867	NaN
342.445209557646	NaN
344.266177564905	NaN
346.087580937189	NaN
347.909421144043	NaN
349.731699655011	NaN
351.554417939637	NaN
353.377577467467	NaN
355.201179708045	NaN
357.025226130915	NaN
358.849718205622	NaN
360.67465740171	NaN
362.500045188725	NaN
364.32588303621	NaN
366.152172413711	NaN
367.978914790771	NaN
369.806111636936	NaN
371.63376442175	NaN
373.461874614758	NaN
375.290443685503	NaN
377.119473103532	NaN
378.948964338388	NaN
380.778918859615	NaN
382.609338136759	NaN
384.440223639364	NaN
386.271576836975	0.236182934263917
388.103399199136	0.234105290328051
389.935692195392	0.232191579543206
391.768457295287	0.230602703918816
393.601695968366	0.229137643307484
395.435409684173	0.227913063399651
397.269599912254	0.226559854332354
399.104268122152	0.225086882247269
400.939415783412	0.223529618563875
402.77504436558	0.221587227915447
404.611155338198	0.219007014580236
406.447750170813	0.216041329762225
408.284830332968	0.212781783349125
410.122397294208	0.20946129826005
411.960452524078	0.206260081527672
413.798997492122	0.203972215123573
415.638033667885	0.202521967189548
417.477562520911	0.20179794754119
419.317585520746	0.201601250331048
421.158104136932	0.201696446902939
422.999119839016	0.201964285887724
424.840634096542	0.20227800318908
426.682648379054	0.202564139536549
428.525164156097	0.202825774003291
430.368182897215	0.203064952376307
432.211706071954	0.203272009513703
434.055735149857	0.203461003523664
435.900271600469	0.203614433287048
437.745316893335	0.203773239414537
439.590872497999	0.203928430346062
441.436939884006	0.204060061077927
443.2835205209	0.204177434549266
445.130615878227	0.204283029480959
446.97822742553	0.204421208478137
448.826356632355	0.204564611377137
450.675004968245	0.204717159692093
452.524173902745	0.204895422473868
454.373864905401	0.205123115317955
456.224079445756	0.205373103088826
458.074818993355	0.205705760709263
459.926085017742	0.206108735304661
461.777878988463	0.206629561119297
463.630202375062	0.207263839032683
465.483056647083	0.208036409229443
467.336443274071	0.208959139640928
469.190363725571	0.210039617435805
471.044819471127	0.211355564543795
472.899811980283	0.212878070155782
474.755342722585	0.214718926557553
476.611413167576	0.216858383476798
478.468024784802	0.219398598108129
480.325179043807	0.222480638918291
482.182877414136	0.226230597234297
484.041121365332	0.230696642861347
485.899912366942	0.235970115066125
487.759251888508	0.242011945338887
489.619141399577	0.248435381923318
491.479582369692	0.254980038225834
493.340576268398	0.261459920124519
495.202124565239	0.267669257527828
497.064228729761	0.273563779674855
498.926890231508	0.27907782198709
500.790110540024	0.284235933989739
502.653891124853	0.289062536979711
504.518233455542	0.293633181536922
506.383139001633	0.297970384221733
508.248609232672	0.302088744264955
510.114645618203	0.305948705602222
511.981249627771	0.309555841792377
513.84842273092	0.312877911176107
515.716166397195	0.31590121010249
517.584482096141	0.318723765798781
519.453371297302	0.321266954499707
521.322835470223	0.323646293857095
523.192876084447	0.325853000348604
525.063494609521	0.327876171775015
526.934692514988	0.329737176497424
528.806471270393	0.331420155154023
530.67883234528	0.332931647722843
532.551777209195	0.334282258574223
534.425307331681	0.335533509615936
536.299424182283	0.336638568610437
538.174129230547	0.337609399282573
540.049423946016	0.338483022527657
541.925309798234	0.339260158806247
543.801788256748	0.339930423120953
545.6788607911	0.340518333626681
547.556528870837	0.340964845859502
549.434793965501	0.341316218337214
551.313657544639	0.341480766451021
553.193121077794	0.341512339450273
555.07318603451	0.341371717529817
556.953853884334	0.341048491777535
558.835126096809	0.340504786057921
560.717004141479	0.339741579642977
562.59948948789	0.338750461002039
564.482583605586	0.337575026634811
566.366287964111	0.336211981787421
568.25060403301	0.334686563437182
570.135533281828	0.332987341164319
572.021077180109	0.331132527375058
573.907237197398	0.329107395413565
575.79401480324	0.326908708668878
577.681411467178	0.324519404497926
579.569428658758	0.321948415035591
581.458067847523	0.319178813139692
583.34733050302	0.316245518864195
585.237218094792	0.313157491779075
587.127732092383	0.309936916511681
589.018873965339	0.30664771499817
590.910645183204	0.303276192161482
592.803047215523	0.29981972350009
594.69608153184	0.296291525407358
596.589749601699	0.29273534464176
598.484052894646	0.289096097279498
600.378992880224	0.285423841900098
602.274571027979	0.281744296115062
604.170788807455	0.278031505626041
606.067647688197	0.274347181730964
607.965149139748	0.270683586836004
609.863294631655	0.267036088066473
611.76208563346	0.263405570620046
613.66152361471	0.25981521405146
615.561610044948	0.25628280973957
617.462346393719	0.252801501457347
619.363734130568	0.249390106145732
621.265774725039	0.24600201269433
623.168469646677	0.24269393961663
625.071820365026	0.23945025492124
626.975828349631	0.236239882563567
628.880495070036	0.233105386404406
630.785821995787	0.230016360865519
632.691810596427	0.226998903525343
634.598462341501	0.224033099220639
636.505778700554	0.221106970892368
638.413761143131	0.218214906653015
640.322411138775	0.215395641332796
642.231730157032	0.21261330928054
644.141719667447	0.209931606667588
646.052381139563	0.20729255713491
647.963716042925	0.204728347183165
649.875725847078	0.202267668347989
651.788412021566	0.199839963435272
653.701776035934	0.197486759187478
655.615819359727	0.195198760375389
657.530543462489	0.192958176913082
659.445949813765	0.190769316329388
661.362039883099	0.188606758673824
663.278815140036	0.186445486780847
665.19627705412	0.184402714578332
667.114427094896	0.182373204832636
669.033266731909	0.180386796529218
670.952797434704	0.178492594225505
672.873020672823	0.176623901562414
674.793937915814	0.174783952519343
676.715550633219	0.173052593860274
678.637860294583	0.171383515451074
680.560868369452	0.169700199620679
682.484576327369	0.168084293122398
684.408985637879	0.166503928852236
686.334097770527	0.164903969019876
688.259914194858	0.163450412405011
690.186436380415	0.162016042304795
692.113665796745	0.160556844073274
694.041603913389	0.159140866376554
695.970252199895	0.157694929367603
697.899612125806	0.156337970339436
699.829685160667	0.155107862038486
701.760472774022	0.153763347894048
703.691976435416	0.152484571478506
705.624197614394	0.151365037691968
707.557137780499	0.150263465041026
709.490798403278	0.149085911801001
711.425180952274	0.147928069766202
713.360286897031	0.146745034909134
715.296117707095	0.14565948092257
717.23267485201	0.144559257466049
719.16995980132	0.143435688543419
721.107974024571	0.142408939536127
723.046718991306	0.141391002690753
724.986196171071	0.140477907600874
726.92640703341	0.139626973229312
728.867353047867	0.138825875395721
730.809035683987	0.137871521397717
732.751456411314	0.137046177851402
734.694616699394	0.136344238071516
736.638518017771	0.135476001303967
738.583161835988	0.134697886892288
740.528549623592	0.134126804046196
742.474682850126	0.133541984678495
744.421562985136	0.132745052482674
746.369191498165	0.132071532668249
748.317569858758	0.131382352924888
750.26669953646	0.130987051168014
752.216582000815	0.13058874443047
754.167218721368	0.130285792694633
756.118611167664	0.12972493654611
758.070760809247	0.129452172336144
760.023669115661	0.129363066128362
761.977337556452	NaN
763.931767601164	NaN
765.886960719341	NaN
767.842918380527	NaN
769.799642054269	NaN
771.757133210109	NaN
773.715393317594	NaN
775.674423846266	NaN
777.634226265672	NaN
779.594802045354	NaN
781.556152654859	NaN
783.518279563731	NaN
785.481184241513	NaN
787.444868157751	NaN
789.40933278199	NaN
791.374579583773	NaN
793.340610032646	NaN
795.307425598153	NaN
797.275027749839	NaN
799.243417957247	NaN
801.212597689924	NaN
803.182568417413	NaN
805.153331609259	NaN
807.124888735006	NaN
809.097241264199	NaN
811.070390666383	NaN
813.044338411102	NaN
815.019085967901	NaN
816.994634806324	NaN
818.970986395917	NaN
820.948142206222	NaN
