# Supplementary material for: Editorial Note: The role of 9-O-acetylated glycan receptor moieties in the typhoid toxin binding and intoxication
Source: PLoS Pathog. 2026 Jul 13;22(7):e1014413. doi: 10.1371/journal.ppat.1014413 (PMC13362111; doi:10.1371/journal.ppat.1014413)
Supplement: S1 File — (ZIP) [file ppat.1014413.s001.zip › SPR Data/OpenSPR/2020-01-06--20-36-21--TyT WT 4oac/ResponseData/InjectionAbsorbanceSpectra/imd_51.31s_Absorbance.csv]

Channel1
WAVELENGTH (nm)	ABSORBANCE
338.804573760023	NaN
340.624675445867	NaN
342.445209557646	NaN
344.266177564905	NaN
346.087580937189	NaN
347.909421144043	NaN
349.731699655011	NaN
351.554417939637	NaN
353.377577467467	NaN
355.201179708045	NaN
357.025226130915	NaN
358.849718205622	NaN
360.67465740171	NaN
362.500045188725	NaN
364.32588303621	NaN
366.152172413711	NaN
367.978914790771	NaN
369.806111636936	NaN
371.63376442175	NaN
373.461874614758	NaN
375.290443685503	NaN
377.119473103532	NaN
378.948964338388	NaN
380.778918859615	NaN
382.609338136759	NaN
384.440223639364	NaN
386.271576836975	0.238272375093923
388.103399199136	0.236105524676255
389.935692195392	0.234064056869689
391.768457295287	0.232403380052968
393.601695968366	0.230895982229899
395.435409684173	0.229612337034562
397.269599912254	0.228215617112377
399.104268122152	0.226728495452388
400.939415783412	0.225151416781436
402.77504436558	0.223191003003775
404.611155338198	0.220591027571381
406.447750170813	0.217612766508991
408.284830332968	0.214330946413955
410.122397294208	0.21099354010654
411.960452524078	0.207767410019033
413.798997492122	0.205457021371594
415.638033667885	0.203984473570251
417.477562520911	0.20324247727841
419.317585520746	0.203032441085167
421.158104136932	0.203117106326936
422.999119839016	0.203374013162367
424.840634096542	0.203676953270208
426.682648379054	0.203956155136085
428.525164156097	0.204215059020562
430.368182897215	0.204448220649935
432.211706071954	0.204646265886131
434.055735149857	0.204825866692751
435.900271600469	0.20497160283158
437.745316893335	0.205124079924097
439.590872497999	0.205272031959865
441.436939884006	0.205394776935196
443.2835205209	0.205504571726763
445.130615878227	0.205602780941596
446.97822742553	0.205733317165208
448.826356632355	0.205868177139683
450.675004968245	0.206008622487933
452.524173902745	0.206176780777955
454.373864905401	0.206392105167085
456.224079445756	0.206627932195197
458.074818993355	0.206943182238548
459.926085017742	0.207326781254985
461.777878988463	0.207822654195271
463.630202375062	0.208430293398644
465.483056647083	0.209172728584896
467.336443274071	0.210058058890544
469.190363725571	0.211097797651653
471.044819471127	0.212371948963285
472.899811980283	0.2138480966068
474.755342722585	0.215638314069418
476.611413167576	0.217721948632352
478.468024784802	0.220205869355569
480.325179043807	0.223228515686456
482.182877414136	0.226915596982168
484.041121365332	0.231319267613259
485.899912366942	0.236529181985472
487.759251888508	0.242516231942325
489.619141399577	0.248893231708879
491.479582369692	0.255402286708959
493.340576268398	0.261858953645038
495.202124565239	0.26806343041571
497.064228729761	0.273971933025221
498.926890231508	0.279517690681651
500.790110540024	0.284726889464742
502.653891124853	0.289617335185549
504.518233455542	0.294267117505242
506.383139001633	0.298698319342043
508.248609232672	0.302923174659014
510.114645618203	0.306906433635722
511.981249627771	0.3106434878452
513.84842273092	0.314107071408332
515.716166397195	0.317280833391774
517.584482096141	0.320260556889756
519.453371297302	0.322967501741659
521.322835470223	0.32551355415302
523.192876084447	0.327889955316663
525.063494609521	0.330086897890615
526.934692514988	0.332123353257434
528.806471270393	0.33398382492875
530.67883234528	0.335677812281679
532.551777209195	0.337214877610104
534.425307331681	0.338656696352788
536.299424182283	0.339956704459962
538.174129230547	0.341125910227013
540.049423946016	0.342201549689588
541.925309798234	0.343183951801008
543.801788256748	0.344062855104662
545.6788607911	0.344861960634849
547.556528870837	0.345520598363916
549.434793965501	0.346085603439538
551.313657544639	0.346465972379652
553.193121077794	0.346717787860419
555.07318603451	0.346798990357549
556.953853884334	0.346694042766176
558.835126096809	0.346369813714275
560.717004141479	0.345820799859139
562.59948948789	0.345038545430281
564.482583605586	0.344061341558646
566.366287964111	0.342891237767942
568.25060403301	0.341547918119722
570.135533281828	0.340022659147839
572.021077180109	0.338335571683141
573.907237197398	0.336470160134594
575.79401480324	0.334420419196076
577.681411467178	0.332169466329476
579.569428658758	0.329728503034725
581.458067847523	0.327072685329302
583.34733050302	0.324240966777275
585.237218094792	0.321241047705003
587.127732092383	0.318092238945936
589.018873965339	0.314866401031411
590.910645183204	0.311548153785791
592.803047215523	0.308132401034555
594.69608153184	0.304633942262766
596.589749601699	0.301092968882958
598.484052894646	0.297457163145054
600.378992880224	0.293775835291195
602.274571027979	0.290076719182297
604.170788807455	0.286336616188071
606.067647688197	0.282616904590455
607.965149139748	0.278909178845103
609.863294631655	0.275208589727308
611.76208563346	0.271517325719506
613.66152361471	0.26786114935436
615.561610044948	0.264256025950932
617.462346393719	0.260697989973938
619.363734130568	0.257204767813307
621.265774725039	0.253731602549173
623.168469646677	0.250334594089261
625.071820365026	0.247000834286698
626.975828349631	0.243697543871617
628.880495070036	0.240467668057339
630.785821995787	0.237280331641474
632.691810596427	0.234161600722542
634.598462341501	0.231097628871333
636.505778700554	0.228067195388704
638.413761143131	0.225070938138763
640.322411138775	0.222150870848288
642.231730157032	0.21926842706079
644.141719667447	0.216483394854049
646.052381139563	0.213746497970645
647.963716042925	0.211090368635222
649.875725847078	0.208534175693857
651.788412021566	0.20601397047704
653.701776035934	0.203573896178942
655.615819359727	0.201199893258217
657.530543462489	0.198874187909163
659.445949813765	0.196600990522301
661.362039883099	0.194355024757691
663.278815140036	0.192110596120615
665.19627705412	0.189993998478528
667.114427094896	0.187888434513883
669.033266731909	0.185823511848658
670.952797434704	0.183849409689705
672.873020672823	0.181903524273643
674.793937915814	0.179994345250335
676.715550633219	0.178196791984684
678.637860294583	0.17646599199607
680.560868369452	0.17471765576333
682.484576327369	0.173039165054262
684.408985637879	0.171394716018861
686.334097770527	0.169735755325982
688.259914194858	0.168225777226631
690.186436380415	0.166741732571115
692.113665796745	0.165223004818099
694.041603913389	0.163763698645736
695.970252199895	0.16226554825154
697.899612125806	0.160861506405311
699.829685160667	0.159586946061369
701.760472774022	0.158204871950551
703.691976435416	0.156886653167316
705.624197614394	0.155722183180061
707.557137780499	0.154585378682948
709.490798403278	0.153382402445411
711.425180952274	0.152191896679465
713.360286897031	0.150978851153387
715.296117707095	0.149874289338567
717.23267485201	0.148742334873503
719.16995980132	0.147595295451683
721.107974024571	0.146551717522619
723.046718991306	0.145514018111401
724.986196171071	0.144577021512878
726.92640703341	0.143700345387325
728.867353047867	0.142892989234824
730.809035683987	0.141928588980207
732.751456411314	0.141089953919544
734.694616699394	0.140368943412753
736.638518017771	0.139488580009446
738.583161835988	0.138714773204468
740.528549623592	0.138145369566523
742.474682850126	0.13753909098592
744.421562985136	0.136730562703445
746.369191498165	0.136059489316205
748.317569858758	0.135343134370654
750.26669953646	0.134954770778833
752.216582000815	0.134545727768961
754.167218721368	0.134238166261185
756.118611167664	0.133695258672582
758.070760809247	0.133482143741216
760.023669115661	0.133391310011614
761.977337556452	NaN
763.931767601164	NaN
765.886960719341	NaN
767.842918380527	NaN
769.799642054269	NaN
771.757133210109	NaN
773.715393317594	NaN
775.674423846266	NaN
777.634226265672	NaN
779.594802045354	NaN
781.556152654859	NaN
783.518279563731	NaN
785.481184241513	NaN
787.444868157751	NaN
789.40933278199	NaN
791.374579583773	NaN
793.340610032646	NaN
795.307425598153	NaN
797.275027749839	NaN
799.243417957247	NaN
801.212597689924	NaN
803.182568417413	NaN
805.153331609259	NaN
807.124888735006	NaN
809.097241264199	NaN
811.070390666383	NaN
813.044338411102	NaN
815.019085967901	NaN
816.994634806324	NaN
818.970986395917	NaN
820.948142206222	NaN
