# Supplementary material for: Editorial Note: The role of 9-O-acetylated glycan receptor moieties in the typhoid toxin binding and intoxication
Source: PLoS Pathog. 2026 Jul 13;22(7):e1014413. doi: 10.1371/journal.ppat.1014413 (PMC13362111; doi:10.1371/journal.ppat.1014413)
Supplement: S1 File — (ZIP) [file ppat.1014413.s001.zip › SPR Data/OpenSPR/2020-01-06--20-36-21--TyT WT 4oac/ResponseData/InjectionAbsorbanceSpectra/isoh_5127.16s_Absorbance.csv]

Channel1
WAVELENGTH (nm)	ABSORBANCE
338.804573760023	NaN
340.624675445867	NaN
342.445209557646	NaN
344.266177564905	NaN
346.087580937189	NaN
347.909421144043	NaN
349.731699655011	NaN
351.554417939637	NaN
353.377577467467	NaN
355.201179708045	NaN
357.025226130915	NaN
358.849718205622	NaN
360.67465740171	NaN
362.500045188725	NaN
364.32588303621	NaN
366.152172413711	NaN
367.978914790771	NaN
369.806111636936	NaN
371.63376442175	NaN
373.461874614758	NaN
375.290443685503	NaN
377.119473103532	NaN
378.948964338388	NaN
380.778918859615	NaN
382.609338136759	NaN
384.440223639364	NaN
386.271576836975	0.238566397256108
388.103399199136	0.236372282597782
389.935692195392	0.234371114313376
391.768457295287	0.2326612300533
393.601695968366	0.231063106074832
395.435409684173	0.229741708647423
397.269599912254	0.228299491854799
399.104268122152	0.226676520464659
400.939415783412	0.224995086182575
402.77504436558	0.222958205617991
404.611155338198	0.220235390855789
406.447750170813	0.217152828034771
408.284830332968	0.21382892982938
410.122397294208	0.210427484042507
411.960452524078	0.20717941420786
413.798997492122	0.204898090809403
415.638033667885	0.203448508703829
417.477562520911	0.202752561165854
419.317585520746	0.202594749795435
421.158104136932	0.202719147983431
422.999119839016	0.203027828934966
424.840634096542	0.2033718962726
426.682648379054	0.203676117901748
428.525164156097	0.203960978825592
430.368182897215	0.204208552182425
432.211706071954	0.204427222434021
434.055735149857	0.204624065542735
435.900271600469	0.204784592715445
437.745316893335	0.204955542072545
439.590872497999	0.205116223879259
441.436939884006	0.205251357026707
443.2835205209	0.205372676883874
445.130615878227	0.20547773357602
446.97822742553	0.205616201028207
448.826356632355	0.20575445889641
450.675004968245	0.205902313624349
452.524173902745	0.206070718534524
454.373864905401	0.206287527131875
456.224079445756	0.206523396402508
458.074818993355	0.206838580648507
459.926085017742	0.207218533628739
461.777878988463	0.207710716175469
463.630202375062	0.208313245766667
465.483056647083	0.20904480861823
467.336443274071	0.209927873788779
469.190363725571	0.210958164460398
471.044819471127	0.212227645013773
472.899811980283	0.213691182160708
474.755342722585	0.215487642124341
476.611413167576	0.217569708253963
478.468024784802	0.220061282002497
480.325179043807	0.223095186946105
482.182877414136	0.22681210432696
484.041121365332	0.231228568968869
485.899912366942	0.236479287809489
487.759251888508	0.242481968149555
489.619141399577	0.248867735627418
491.479582369692	0.255367633676751
493.340576268398	0.261811325805592
495.202124565239	0.267975012038836
497.064228729761	0.273858044376475
498.926890231508	0.279357336124567
500.790110540024	0.284529831348392
502.653891124853	0.289392731037494
504.518233455542	0.29401089968609
506.383139001633	0.298425805309977
508.248609232672	0.302620077154574
510.114645618203	0.30658501366666
511.981249627771	0.310296071274675
513.84842273092	0.313743278728653
515.716166397195	0.316892434373207
517.584482096141	0.319857592563833
519.453371297302	0.322546753382055
521.322835470223	0.325080874603849
523.192876084447	0.327447202690038
525.063494609521	0.32962772411086
526.934692514988	0.3316574151612
528.806471270393	0.333505249268009
530.67883234528	0.335194408953661
532.551777209195	0.336724296195337
534.425307331681	0.33815385034859
536.299424182283	0.33945201551893
538.174129230547	0.340611405293156
540.049423946016	0.341688081773851
541.925309798234	0.342665218501819
543.801788256748	0.343535303399775
545.6788607911	0.344338056729067
547.556528870837	0.344984698477636
549.434793965501	0.345554810432164
551.313657544639	0.345925816510277
553.193121077794	0.346178065143365
555.07318603451	0.346260196963206
556.953853884334	0.3461524204449
558.835126096809	0.345824694388121
560.717004141479	0.345277968362351
562.59948948789	0.344482807735003
564.482583605586	0.343514304240489
566.366287964111	0.342333642475723
568.25060403301	0.340996010917471
570.135533281828	0.339473437304018
572.021077180109	0.337785850696048
573.907237197398	0.335920265069768
575.79401480324	0.333874419272633
577.681411467178	0.331617346376617
579.569428658758	0.329180950175645
581.458067847523	0.326526864910045
583.34733050302	0.323689067645802
585.237218094792	0.320699768657014
587.127732092383	0.317546898479431
589.018873965339	0.314324811416372
590.910645183204	0.311009195915079
592.803047215523	0.307596698664778
594.69608153184	0.304095170366044
596.589749601699	0.300562631021246
598.484052894646	0.296925655120912
600.378992880224	0.29324456535594
602.274571027979	0.289560736917774
604.170788807455	0.285817414446662
606.067647688197	0.282105867758633
607.965149139748	0.278403227282231
609.863294631655	0.274703282142819
611.76208563346	0.271019430244624
613.66152361471	0.267367016591636
615.561610044948	0.263771164579241
617.462346393719	0.260209717630565
619.363734130568	0.25672826591391
621.265774725039	0.253262178210535
623.168469646677	0.24986243767672
625.071820365026	0.24654516930324
626.975828349631	0.243241782803356
628.880495070036	0.240018303778929
630.785821995787	0.236842610379901
632.691810596427	0.233722333801199
634.598462341501	0.230671133253226
636.505778700554	0.227646917330457
638.413761143131	0.224660855439358
640.322411138775	0.221753211916013
642.231730157032	0.218868284734854
644.141719667447	0.216103168814259
646.052381139563	0.213373217976372
647.963716042925	0.210709470979488
649.875725847078	0.208176747806736
651.788412021566	0.205661775765878
653.701776035934	0.203223964924916
655.615819359727	0.200867008464916
657.530543462489	0.198539990129686
659.445949813765	0.19627552272615
661.362039883099	0.194040692287956
663.278815140036	0.191792561035967
665.19627705412	0.189691112724286
667.114427094896	0.187597622674605
669.033266731909	0.185521136006039
670.952797434704	0.183570904894108
672.873020672823	0.18163998530743
674.793937915814	0.179726352194912
676.715550633219	0.177950779267897
678.637860294583	0.176231038151909
680.560868369452	0.174473125912353
682.484576327369	0.172810491077307
684.408985637879	0.17117983559183
686.334097770527	0.169513726710864
688.259914194858	0.168020045901705
690.186436380415	0.166551414428445
692.113665796745	0.165032035203863
694.041603913389	0.16358985143285
695.970252199895	0.162106600695417
697.899612125806	0.160691400523219
699.829685160667	0.159429801038293
701.760472774022	0.158070134115649
703.691976435416	0.156743654677199
705.624197614394	0.155593252489826
707.557137780499	0.154489468666716
709.490798403278	0.153280603163681
711.425180952274	0.152093880895322
713.360286897031	0.150898690946224
715.296117707095	0.149787591310393
717.23267485201	0.148642777114649
719.16995980132	0.147532202765554
721.107974024571	0.14649017247234
723.046718991306	0.145431032356647
724.986196171071	0.144507195822931
726.92640703341	0.143656734480768
728.867353047867	0.142806080586102
730.809035683987	0.141817899384976
732.751456411314	0.140997772624951
734.694616699394	0.140297344053458
736.638518017771	0.139414265937356
738.583161835988	0.138618792860126
740.528549623592	0.138095604558227
742.474682850126	0.137469875549147
744.421562985136	0.13665685408488
746.369191498165	0.135991696168928
748.317569858758	0.135306914691116
750.26669953646	0.13487839210041
752.216582000815	0.134510320436344
754.167218721368	0.134224619324117
756.118611167664	0.133708876914268
758.070760809247	0.133430155452801
760.023669115661	0.133342874587786
761.977337556452	NaN
763.931767601164	NaN
765.886960719341	NaN
767.842918380527	NaN
769.799642054269	NaN
771.757133210109	NaN
773.715393317594	NaN
775.674423846266	NaN
777.634226265672	NaN
779.594802045354	NaN
781.556152654859	NaN
783.518279563731	NaN
785.481184241513	NaN
787.444868157751	NaN
789.40933278199	NaN
791.374579583773	NaN
793.340610032646	NaN
795.307425598153	NaN
797.275027749839	NaN
799.243417957247	NaN
801.212597689924	NaN
803.182568417413	NaN
805.153331609259	NaN
807.124888735006	NaN
809.097241264199	NaN
811.070390666383	NaN
813.044338411102	NaN
815.019085967901	NaN
816.994634806324	NaN
818.970986395917	NaN
820.948142206222	NaN
