# Supplementary material for: Editorial Note: The role of 9-O-acetylated glycan receptor moieties in the typhoid toxin binding and intoxication
Source: PLoS Pathog. 2026 Jul 13;22(7):e1014413. doi: 10.1371/journal.ppat.1014413 (PMC13362111; doi:10.1371/journal.ppat.1014413)
Supplement: S1 File — (ZIP) [file ppat.1014413.s001.zip › SPR Data/OpenSPR/2020-01-06--20-36-21--TyT WT 4oac/ResponseData/InjectionAbsorbanceSpectra/neu5gc_4261.1s_Absorbance.csv]

Channel1
WAVELENGTH (nm)	ABSORBANCE
338.804573760023	NaN
340.624675445867	NaN
342.445209557646	NaN
344.266177564905	NaN
346.087580937189	NaN
347.909421144043	NaN
349.731699655011	NaN
351.554417939637	NaN
353.377577467467	NaN
355.201179708045	NaN
357.025226130915	NaN
358.849718205622	NaN
360.67465740171	NaN
362.500045188725	NaN
364.32588303621	NaN
366.152172413711	NaN
367.978914790771	NaN
369.806111636936	NaN
371.63376442175	NaN
373.461874614758	NaN
375.290443685503	NaN
377.119473103532	NaN
378.948964338388	NaN
380.778918859615	NaN
382.609338136759	NaN
384.440223639364	NaN
386.271576836975	0.23729281762924
388.103399199136	0.235383840905478
389.935692195392	0.233562780131126
391.768457295287	0.232039743469071
393.601695968366	0.230606963023533
395.435409684173	0.229394035656091
397.269599912254	0.228058003699913
399.104268122152	0.226531465747698
400.939415783412	0.224915542645893
402.77504436558	0.222931976486122
404.611155338198	0.220270057956648
406.447750170813	0.217229214222891
408.284830332968	0.213935049392872
410.122397294208	0.210563181469047
411.960452524078	0.207336057493474
413.798997492122	0.205066547783921
415.638033667885	0.203623967257746
417.477562520911	0.202923312171333
419.317585520746	0.202761709283272
421.158104136932	0.202884068081014
422.999119839016	0.203188986395858
424.840634096542	0.20352731173138
426.682648379054	0.203827665614425
428.525164156097	0.204107397996689
430.368182897215	0.204354610575721
432.211706071954	0.204570564285278
434.055735149857	0.20476577732204
435.900271600469	0.204924567731574
437.745316893335	0.205089425460144
439.590872497999	0.205246723080381
441.436939884006	0.205379569276648
443.2835205209	0.205497016530562
445.130615878227	0.205599597144997
446.97822742553	0.205736910546938
448.826356632355	0.205874951724946
450.675004968245	0.206021163495027
452.524173902745	0.206188547960149
454.373864905401	0.206406076339461
456.224079445756	0.206641307968513
458.074818993355	0.206955327481267
459.926085017742	0.207334039887413
461.777878988463	0.207825406577338
463.630202375062	0.208427440489761
465.483056647083	0.209158729507745
467.336443274071	0.210040075199908
469.190363725571	0.211069655228092
471.044819471127	0.212338540294161
472.899811980283	0.213801306122855
474.755342722585	0.215594207395494
476.611413167576	0.21767490031789
478.468024784802	0.220162105590175
480.325179043807	0.22319131001812
482.182877414136	0.22690079074975
484.041121365332	0.231311240420554
485.899912366942	0.236548864408735
487.759251888508	0.242541907998141
489.619141399577	0.248920364150697
491.479582369692	0.255420173677978
493.340576268398	0.261866452670691
495.202124565239	0.268038345764413
497.064228729761	0.273926911692457
498.926890231508	0.279437883357403
500.790110540024	0.284623891179726
502.653891124853	0.289499394475782
504.518233455542	0.294133260065701
506.383139001633	0.298560982920342
508.248609232672	0.302773876209956
510.114645618203	0.306756581171455
511.981249627771	0.310486193935434
513.84842273092	0.313952538171634
515.716166397195	0.31712188926078
517.584482096141	0.320105786005132
519.453371297302	0.322816789370892
521.322835470223	0.325370440468239
523.192876084447	0.327756137054369
525.063494609521	0.329956590923441
526.934692514988	0.332006313692414
528.806471270393	0.333875612207275
530.67883234528	0.335583269905965
532.551777209195	0.33713299233884
534.425307331681	0.338584364431798
536.299424182283	0.339902973031917
538.174129230547	0.341084031524566
540.049423946016	0.342179583604853
541.925309798234	0.343179526676015
543.801788256748	0.344073336720636
545.6788607911	0.344896823659124
547.556528870837	0.345566520841247
549.434793965501	0.346155946742222
551.313657544639	0.346549813405426
553.193121077794	0.346822678618876
555.07318603451	0.346924828159201
556.953853884334	0.34683743328387
558.835126096809	0.34652870783781
560.717004141479	0.346000131855122
562.59948948789	0.345227979159063
564.482583605586	0.344278547636651
566.366287964111	0.343117279701861
568.25060403301	0.341792666106649
570.135533281828	0.340284199044619
572.021077180109	0.338611145007625
573.907237197398	0.336760029643443
575.79401480324	0.334726877926528
577.681411467178	0.33248278543791
579.569428658758	0.330056748139123
581.458067847523	0.32741125774031
583.34733050302	0.324582866431829
585.237218094792	0.321596711204484
587.127732092383	0.318449527046722
589.018873965339	0.31523174255397
590.910645183204	0.311917191846622
592.803047215523	0.308505867549032
594.69608153184	0.305006057125496
596.589749601699	0.301469539587344
598.484052894646	0.297830974416544
600.378992880224	0.294147186367416
602.274571027979	0.290455775918553
604.170788807455	0.286706798742594
606.067647688197	0.282988054177739
607.965149139748	0.279275828257604
609.863294631655	0.275568763100019
611.76208563346	0.271875517805039
613.66152361471	0.268212824472992
615.561610044948	0.264605847468999
617.462346393719	0.261035544727414
619.363734130568	0.257540633120529
621.265774725039	0.254060008102015
623.168469646677	0.250650304949947
625.071820365026	0.247316322650045
626.975828349631	0.244001025796173
628.880495070036	0.240764563681654
630.785821995787	0.237573098343879
632.691810596427	0.234442147852632
634.598462341501	0.231375447242152
636.505778700554	0.228339427800152
638.413761143131	0.225339787687625
640.322411138775	0.222415910203604
642.231730157032	0.219517649522766
644.141719667447	0.216735837862436
646.052381139563	0.213993514025461
647.963716042925	0.211321077191607
649.875725847078	0.208771010889562
651.788412021566	0.206243587926144
653.701776035934	0.203793744682031
655.615819359727	0.201422034199351
657.530543462489	0.199083794097288
659.445949813765	0.196804456396512
661.362039883099	0.194555608755076
663.278815140036	0.192297687423531
665.19627705412	0.190178953398256
667.114427094896	0.188070023480688
669.033266731909	0.185989897307785
670.952797434704	0.184026580921997
672.873020672823	0.182082032517904
674.793937915814	0.180160056210154
676.715550633219	0.178370110973817
678.637860294583	0.176636596486836
680.560868369452	0.174871493394844
682.484576327369	0.173195604503938
684.408985637879	0.171546419820595
686.334097770527	0.169881527327391
688.259914194858	0.168376274886353
690.186436380415	0.166891313129188
692.113665796745	0.16536203657662
694.041603913389	0.163903180528697
695.970252199895	0.162403865184853
697.899612125806	0.160980866999392
699.829685160667	0.159707105410308
701.760472774022	0.158329796487896
703.691976435416	0.156984464963239
705.624197614394	0.155818093115562
707.557137780499	0.154685474323283
709.490798403278	0.153464877359162
711.425180952274	0.152247979937585
713.360286897031	0.151038383741496
715.296117707095	0.149908912473609
717.23267485201	0.148761773975343
719.16995980132	0.147621845387446
721.107974024571	0.146551717522618
723.046718991306	0.145482098636815
724.986196171071	0.144525518774381
726.92640703341	0.143639734805172
728.867353047867	0.142794116264559
730.809035683987	0.141785368716732
732.751456411314	0.140940972965553
734.694616699394	0.140200056395777
736.638518017771	0.139274809096024
738.583161835988	0.138464575426788
740.528549623592	0.137885728410855
742.474682850126	0.137247472043714
744.421562985136	0.136411248999437
746.369191498165	0.135690427176669
748.317569858758	0.134943074540532
750.26669953646	0.134487363284895
752.216582000815	0.134001186677619
754.167218721368	0.133657126157948
756.118611167664	0.133043638759543
758.070760809247	0.13270997431061
760.023669115661	0.132551219759765
761.977337556452	NaN
763.931767601164	NaN
765.886960719341	NaN
767.842918380527	NaN
769.799642054269	NaN
771.757133210109	NaN
773.715393317594	NaN
775.674423846266	NaN
777.634226265672	NaN
779.594802045354	NaN
781.556152654859	NaN
783.518279563731	NaN
785.481184241513	NaN
787.444868157751	NaN
789.40933278199	NaN
791.374579583773	NaN
793.340610032646	NaN
795.307425598153	NaN
797.275027749839	NaN
799.243417957247	NaN
801.212597689924	NaN
803.182568417413	NaN
805.153331609259	NaN
807.124888735006	NaN
809.097241264199	NaN
811.070390666383	NaN
813.044338411102	NaN
815.019085967901	NaN
816.994634806324	NaN
818.970986395917	NaN
820.948142206222	NaN
