# Supplementary material for: Editorial Note: The role of 9-O-acetylated glycan receptor moieties in the typhoid toxin binding and intoxication
Source: PLoS Pathog. 2026 Jul 13;22(7):e1014413. doi: 10.1371/journal.ppat.1014413 (PMC13362111; doi:10.1371/journal.ppat.1014413)
Supplement: S1 File — (ZIP) [file ppat.1014413.s001.zip › SPR Data/OpenSPR/2020-01-06--20-36-21--TyT WT 4oac/ResponseData/InjectionAbsorbanceSpectra/neu5gc_4502.9s_Absorbance.csv]

Channel1
WAVELENGTH (nm)	ABSORBANCE
338.804573760023	NaN
340.624675445867	NaN
342.445209557646	NaN
344.266177564905	NaN
346.087580937189	NaN
347.909421144043	NaN
349.731699655011	NaN
351.554417939637	NaN
353.377577467467	NaN
355.201179708045	NaN
357.025226130915	NaN
358.849718205622	NaN
360.67465740171	NaN
362.500045188725	NaN
364.32588303621	NaN
366.152172413711	NaN
367.978914790771	NaN
369.806111636936	NaN
371.63376442175	NaN
373.461874614758	NaN
375.290443685503	NaN
377.119473103532	NaN
378.948964338388	NaN
380.778918859615	NaN
382.609338136759	NaN
384.440223639364	NaN
386.271576836975	0.238538755117695
388.103399199136	0.236378366936972
389.935692195392	0.234394348849483
391.768457295287	0.232686269574885
393.601695968366	0.231127974254402
395.435409684173	0.229804967251284
397.269599912254	0.228369604474837
399.104268122152	0.226765434650346
400.939415783412	0.225094513516077
402.77504436558	0.223068103638019
404.611155338198	0.220362313950888
406.447750170813	0.217291123231619
408.284830332968	0.213974563180337
410.122397294208	0.210589445691162
411.960452524078	0.20735412444031
413.798997492122	0.205078901636369
415.638033667885	0.203637581003264
417.477562520911	0.202943993608612
419.317585520746	0.20279011610758
421.158104136932	0.202919381696476
422.999119839016	0.203226722538826
424.840634096542	0.203571923972959
426.682648379054	0.20387689075568
428.525164156097	0.204160193140392
430.368182897215	0.204410073884988
432.211706071954	0.204628046655819
434.055735149857	0.204825542126154
435.900271600469	0.204985985428271
437.745316893335	0.205154844355815
439.590872497999	0.205313891594391
441.436939884006	0.205449483056885
443.2835205209	0.205570398157028
445.130615878227	0.205674011413673
446.97822742553	0.205810381758368
448.826356632355	0.205949201081831
450.675004968245	0.20609556257358
452.524173902745	0.206263372338768
454.373864905401	0.206479868605935
456.224079445756	0.206713808178211
458.074818993355	0.207029608236194
459.926085017742	0.2074092953163
461.777878988463	0.207900324167386
463.630202375062	0.208501247119262
465.483056647083	0.209232236314366
467.336443274071	0.21011379344297
469.190363725571	0.211142919908516
471.044819471127	0.212411383982994
472.899811980283	0.21387284764623
474.755342722585	0.21566684491982
476.611413167576	0.217748986727529
478.468024784802	0.220239720721008
480.325179043807	0.223271757685863
482.182877414136	0.226986673925206
484.041121365332	0.231402461371033
485.899912366942	0.236649056891888
487.759251888508	0.242648371438628
489.619141399577	0.249028196298618
491.479582369692	0.255528350298231
493.340576268398	0.261973409390097
495.202124565239	0.268140793404733
497.064228729761	0.274024039459963
498.926890231508	0.279532232460673
500.790110540024	0.284710168219241
502.653891124853	0.289583318304967
504.518233455542	0.294213577804272
506.383139001633	0.298635226546942
508.248609232672	0.302844275876335
510.114645618203	0.30682149487457
511.981249627771	0.310546752410825
513.84842273092	0.314010262034862
515.716166397195	0.317177558813599
517.584482096141	0.320159676374421
519.453371297302	0.322866989904561
521.322835470223	0.325419102736158
523.192876084447	0.327805641538298
525.063494609521	0.330005855804517
526.934692514988	0.332053777549694
528.806471270393	0.333920693165255
530.67883234528	0.335626795414097
532.551777209195	0.337176541642413
534.425307331681	0.338625566585808
536.299424182283	0.339942392537361
538.174129230547	0.341123876525726
540.049423946016	0.342219300096574
541.925309798234	0.343216799792849
543.801788256748	0.344107923147588
545.6788607911	0.344931195374834
547.556528870837	0.345600995974431
549.434793965501	0.346192683344908
551.313657544639	0.346587536605437
553.193121077794	0.346859917276435
555.07318603451	0.346962504523693
556.953853884334	0.34687612149541
558.835126096809	0.346567784890789
560.717004141479	0.346038989145969
562.59948948789	0.345263710885868
564.482583605586	0.344311890904773
566.366287964111	0.343152312225183
568.25060403301	0.341828983559334
570.135533281828	0.340319289156921
572.021077180109	0.338646718272642
573.907237197398	0.336796783049471
575.79401480324	0.334762163613348
577.681411467178	0.33251879110851
579.569428658758	0.330091113277014
581.458067847523	0.327445037536549
583.34733050302	0.324618019204533
585.237218094792	0.321631796588138
587.127732092383	0.318484830714593
589.018873965339	0.315267726599693
590.910645183204	0.311954049186997
592.803047215523	0.308541781603685
594.69608153184	0.305041251044125
596.589749601699	0.301506969844662
598.484052894646	0.297869154584554
600.378992880224	0.294183774679928
602.274571027979	0.290492327618137
604.170788807455	0.286742633852043
606.067647688197	0.283024003801888
607.965149139748	0.279313889133208
609.863294631655	0.275607058221738
611.76208563346	0.271914298794494
613.66152361471	0.268252809162515
615.561610044948	0.26464396374996
617.462346393719	0.261073283620407
619.363734130568	0.257579306438813
621.265774725039	0.254100790504792
623.168469646677	0.250691416174966
625.071820365026	0.247359447663897
626.975828349631	0.244044380938683
628.880495070036	0.240806744257993
630.785821995787	0.237617328131553
632.691810596427	0.234485518625194
634.598462341501	0.231419864376106
636.505778700554	0.22838372763599
638.413761143131	0.225387761467495
640.322411138775	0.222467820092915
642.231730157032	0.219573351298499
644.141719667447	0.216793883728978
646.052381139563	0.21405213977283
647.963716042925	0.211380016093042
649.875725847078	0.208833740614134
651.788412021566	0.206306605131984
653.701776035934	0.203859171845891
655.615819359727	0.201490957617862
657.530543462489	0.1991568243401
659.445949813765	0.196881970997393
661.362039883099	0.194638027872102
663.278815140036	0.192385417256486
665.19627705412	0.190271991819891
667.114427094896	0.188165944079883
669.033266731909	0.186087684018447
670.952797434704	0.184130603895005
672.873020672823	0.182187723453367
674.793937915814	0.180264811578582
676.715550633219	0.178478205344444
678.637860294583	0.176751645455516
680.560868369452	0.174989265335337
682.484576327369	0.173325667501202
684.408985637879	0.171688160589338
686.334097770527	0.170022341285412
688.259914194858	0.168522122070508
690.186436380415	0.167044387846746
692.113665796745	0.165524094085628
694.041603913389	0.164077314206078
695.970252199895	0.162589986310375
697.899612125806	0.161176983326986
699.829685160667	0.159913461828053
701.760472774022	0.158537408614385
703.691976435416	0.157205533604198
705.624197614394	0.156047894154916
707.557137780499	0.154928762850013
709.490798403278	0.153712820652776
711.425180952274	0.152519046065842
713.360286897031	0.151326319372616
715.296117707095	0.150220644963007
717.23267485201	0.149075619875505
719.16995980132	0.147946437478654
721.107974024571	0.146908067131699
723.046718991306	0.145850683396912
724.986196171071	0.144929097295695
726.92640703341	0.144080759010655
728.867353047867	0.143236543073887
730.809035683987	0.142267038047436
732.751456411314	0.141437596214391
734.694616699394	0.140734360111417
736.638518017771	0.139826402283465
738.583161835988	0.139047510365102
740.528549623592	0.138469791971945
742.474682850126	0.137839564396537
744.421562985136	0.13705064016595
746.369191498165	0.136436499231805
748.317569858758	0.135719394002273
750.26669953646	0.135285577814179
752.216582000815	0.134907529231272
754.167218721368	0.134623882015273
756.118611167664	0.134069721294533
758.070760809247	0.133777274563438
760.023669115661	0.133694699712726
761.977337556452	NaN
763.931767601164	NaN
765.886960719341	NaN
767.842918380527	NaN
769.799642054269	NaN
771.757133210109	NaN
773.715393317594	NaN
775.674423846266	NaN
777.634226265672	NaN
779.594802045354	NaN
781.556152654859	NaN
783.518279563731	NaN
785.481184241513	NaN
787.444868157751	NaN
789.40933278199	NaN
791.374579583773	NaN
793.340610032646	NaN
795.307425598153	NaN
797.275027749839	NaN
799.243417957247	NaN
801.212597689924	NaN
803.182568417413	NaN
805.153331609259	NaN
807.124888735006	NaN
809.097241264199	NaN
811.070390666383	NaN
813.044338411102	NaN
815.019085967901	NaN
816.994634806324	NaN
818.970986395917	NaN
820.948142206222	NaN
