# Supplementary material for: Editorial Note: The role of 9-O-acetylated glycan receptor moieties in the typhoid toxin binding and intoxication
Source: PLoS Pathog. 2026 Jul 13;22(7):e1014413. doi: 10.1371/journal.ppat.1014413 (PMC13362111; doi:10.1371/journal.ppat.1014413)
Supplement: S1 File — (ZIP) [file ppat.1014413.s001.zip › SPR Data/OpenSPR/2020-01-06--20-36-21--TyT WT 4oac/ResponseData/InjectionAbsorbanceSpectra/neu5gc_4751.35s_Absorbance.csv]

Channel1
WAVELENGTH (nm)	ABSORBANCE
338.804573760023	NaN
340.624675445867	NaN
342.445209557646	NaN
344.266177564905	NaN
346.087580937189	NaN
347.909421144043	NaN
349.731699655011	NaN
351.554417939637	NaN
353.377577467467	NaN
355.201179708045	NaN
357.025226130915	NaN
358.849718205622	NaN
360.67465740171	NaN
362.500045188725	NaN
364.32588303621	NaN
366.152172413711	NaN
367.978914790771	NaN
369.806111636936	NaN
371.63376442175	NaN
373.461874614758	NaN
375.290443685503	NaN
377.119473103532	NaN
378.948964338388	NaN
380.778918859615	NaN
382.609338136759	NaN
384.440223639364	NaN
386.271576836975	0.23711149704534
388.103399199136	0.235224737158437
389.935692195392	0.233462525984581
391.768457295287	0.231991622092533
393.601695968366	0.230561077667857
395.435409684173	0.229360825498602
397.269599912254	0.228019290816733
399.104268122152	0.226489351464429
400.939415783412	0.224860024292947
402.77504436558	0.222886412692748
404.611155338198	0.220206452952243
406.447750170813	0.217173493529172
408.284830332968	0.213885864652314
410.122397294208	0.210520369099116
411.960452524078	0.207296142610594
413.798997492122	0.205033001736158
415.638033667885	0.203593877872975
417.477562520911	0.202899986348277
419.317585520746	0.202747142950222
421.158104136932	0.202875199815907
422.999119839016	0.203184974964108
424.840634096542	0.203527828093244
426.682648379054	0.203831430007759
428.525164156097	0.204115185050314
430.368182897215	0.204362881415828
432.211706071954	0.204580987984619
434.055735149857	0.204778725935456
435.900271600469	0.204937784877275
437.745316893335	0.205107694044875
439.590872497999	0.205268332282382
441.436939884006	0.205401318684787
443.2835205209	0.205520679843896
445.130615878227	0.205623707885107
446.97822742553	0.205762272090583
448.826356632355	0.205900309803975
450.675004968245	0.206045015578316
452.524173902745	0.20621331598224
454.373864905401	0.206429197134876
456.224079445756	0.206663863851966
458.074818993355	0.206979244192162
459.926085017742	0.207358780523365
461.777878988463	0.207848931342643
463.630202375062	0.208452340453295
465.483056647083	0.209184915294499
467.336443274071	0.210066416655507
469.190363725571	0.211096788374591
471.044819471127	0.212366515234116
472.899811980283	0.213828990836914
474.755342722585	0.215623253366611
476.611413167576	0.217704087797227
478.468024784802	0.220192090466132
480.325179043807	0.223224822799191
482.182877414136	0.226937437096415
484.041121365332	0.231348684658515
485.899912366942	0.236588930717498
487.759251888508	0.242588134110697
489.619141399577	0.248968341203945
491.479582369692	0.255466663663795
493.340576268398	0.261910783204717
495.202124565239	0.268077573312273
497.064228729761	0.273963294516942
498.926890231508	0.27947076436321
500.790110540024	0.284654421274794
502.653891124853	0.289529617994257
504.518233455542	0.294160922016754
506.383139001633	0.298586511159727
508.248609232672	0.302796697266165
510.114645618203	0.306775356972408
511.981249627771	0.31050441913728
513.84842273092	0.313966594571544
515.716166397195	0.317135019609476
517.584482096141	0.320118834542524
519.453371297302	0.322827813624833
521.322835470223	0.325383022258888
523.192876084447	0.327768037300774
525.063494609521	0.329970022258782
526.934692514988	0.332020413562524
528.806471270393	0.333887436268115
530.67883234528	0.33559432194433
532.551777209195	0.337144780991592
534.425307331681	0.338595551783376
536.299424182283	0.339914914968003
538.174129230547	0.341096330055521
540.049423946016	0.342192252146887
541.925309798234	0.343191624656792
543.801788256748	0.34408249306573
545.6788607911	0.344906313597901
547.556528870837	0.34557395442613
549.434793965501	0.346163579229239
551.313657544639	0.346557376117305
553.193121077794	0.34683062868996
555.07318603451	0.346932343106268
556.953853884334	0.346845850204436
558.835126096809	0.346536601264797
560.717004141479	0.346009261049042
562.59948948789	0.345234606375753
564.482583605586	0.344283075247171
566.366287964111	0.343119852976777
568.25060403301	0.341797587538214
570.135533281828	0.34028939400146
572.021077180109	0.338616933876347
573.907237197398	0.33676631094798
575.79401480324	0.334733882671128
577.681411467178	0.332489531003757
579.569428658758	0.330062469189812
581.458067847523	0.32741806468405
583.34733050302	0.324589580143638
585.237218094792	0.32160391609302
587.127732092383	0.318456836678908
589.018873965339	0.315238841872849
590.910645183204	0.311926719561422
592.803047215523	0.308513143043864
594.69608153184	0.305012740558465
596.589749601699	0.301479692578339
598.484052894646	0.297838604077845
600.378992880224	0.294154760717303
602.274571027979	0.290463534717787
604.170788807455	0.286713047618287
606.067647688197	0.28299499308419
607.965149139748	0.279286128906319
609.863294631655	0.275578912233438
611.76208563346	0.271885686264224
613.66152361471	0.268222406500531
615.561610044948	0.264615287438525
617.462346393719	0.261042851785665
619.363734130568	0.257546931588157
621.265774725039	0.254068397728881
623.168469646677	0.250657413384097
625.071820365026	0.247325666887213
626.975828349631	0.244013546410563
628.880495070036	0.240775755408721
630.785821995787	0.237586923946445
632.691810596427	0.234456754251479
634.598462341501	0.231391403932418
636.505778700554	0.228356450783269
638.413761143131	0.225356995064375
640.322411138775	0.222437227325012
642.231730157032	0.21954158619547
644.141719667447	0.216763965515544
646.052381139563	0.214021762840282
647.963716042925	0.211348087610936
649.875725847078	0.208799590985019
651.788412021566	0.206272686478159
653.701776035934	0.203820237802219
655.615819359727	0.201449444906752
657.530543462489	0.199112794039513
659.445949813765	0.196834517366113
661.362039883099	0.19458795092563
663.278815140036	0.192330089854103
665.19627705412	0.190215032835172
667.114427094896	0.188106492996462
669.033266731909	0.186023115831519
670.952797434704	0.18406406094712
672.873020672823	0.182120973057668
674.793937915814	0.180190272727554
676.715550633219	0.178404305915633
678.637860294583	0.176672102605555
680.560868369452	0.174906653491646
682.484576327369	0.173236223369024
684.408985637879	0.171594985961142
686.334097770527	0.169918705306908
688.259914194858	0.168412754693908
690.186436380415	0.166925919931617
692.113665796745	0.165394524210112
694.041603913389	0.163937830033708
695.970252199895	0.162446437477759
697.899612125806	0.161027163421278
699.829685160667	0.159758175232265
701.760472774022	0.158382584698615
703.691976435416	0.157049208625349
705.624197614394	0.155874529521239
707.557137780499	0.154749307349706
709.490798403278	0.153520633164148
711.425180952274	0.152315235384064
713.360286897031	0.151105857502867
715.296117707095	0.149982635440408
717.23267485201	0.148830033713378
719.16995980132	0.147687135249354
721.107974024571	0.146620736660743
723.046718991306	0.145554148779607
724.986196171071	0.144605760196982
726.92640703341	0.143741890696632
728.867353047867	0.142883069433724
730.809035683987	0.141879446026221
732.751456411314	0.141045825936058
734.694616699394	0.140335808199357
736.638518017771	0.139400866392302
738.583161835988	0.138588898123808
740.528549623592	0.138015992404208
742.474682850126	0.137357918215373
744.421562985136	0.136518717144246
746.369191498165	0.135824518304311
748.317569858758	0.135081213427742
750.26669953646	0.134608113028462
752.216582000815	0.134168083805848
754.167218721368	0.133863035697818
756.118611167664	0.133284577545328
758.070760809247	0.132965013524951
760.023669115661	0.132797803235739
761.977337556452	NaN
763.931767601164	NaN
765.886960719341	NaN
767.842918380527	NaN
769.799642054269	NaN
771.757133210109	NaN
773.715393317594	NaN
775.674423846266	NaN
777.634226265672	NaN
779.594802045354	NaN
781.556152654859	NaN
783.518279563731	NaN
785.481184241513	NaN
787.444868157751	NaN
789.40933278199	NaN
791.374579583773	NaN
793.340610032646	NaN
795.307425598153	NaN
797.275027749839	NaN
799.243417957247	NaN
801.212597689924	NaN
803.182568417413	NaN
805.153331609259	NaN
807.124888735006	NaN
809.097241264199	NaN
811.070390666383	NaN
813.044338411102	NaN
815.019085967901	NaN
816.994634806324	NaN
818.970986395917	NaN
820.948142206222	NaN
