# Supplementary material for: Editorial Note: The role of 9-O-acetylated glycan receptor moieties in the typhoid toxin binding and intoxication
Source: PLoS Pathog. 2026 Jul 13;22(7):e1014413. doi: 10.1371/journal.ppat.1014413 (PMC13362111; doi:10.1371/journal.ppat.1014413)
Supplement: S1 File — (ZIP) [file ppat.1014413.s001.zip › SPR Data/OpenSPR/2020-01-06--20-36-21--TyT WT 4oac/ResponseData/InjectionAbsorbanceSpectra/neu5gc_5003.95s_Absorbance.csv]

Channel1
WAVELENGTH (nm)	ABSORBANCE
338.804573760023	NaN
340.624675445867	NaN
342.445209557646	NaN
344.266177564905	NaN
346.087580937189	NaN
347.909421144043	NaN
349.731699655011	NaN
351.554417939637	NaN
353.377577467467	NaN
355.201179708045	NaN
357.025226130915	NaN
358.849718205622	NaN
360.67465740171	NaN
362.500045188725	NaN
364.32588303621	NaN
366.152172413711	NaN
367.978914790771	NaN
369.806111636936	NaN
371.63376442175	NaN
373.461874614758	NaN
375.290443685503	NaN
377.119473103532	NaN
378.948964338388	NaN
380.778918859615	NaN
382.609338136759	NaN
384.440223639364	NaN
386.271576836975	0.237332508828055
388.103399199136	0.235422867074418
389.935692195392	0.233615303445568
391.768457295287	0.232067704706795
393.601695968366	0.230603351500328
395.435409684173	0.229424028643949
397.269599912254	0.228074089645075
399.104268122152	0.226567172131677
400.939415783412	0.224968539954707
402.77504436558	0.223006370578448
404.611155338198	0.220354025953384
406.447750170813	0.217335103240651
408.284830332968	0.2140488690672
410.122397294208	0.210688078025098
411.960452524078	0.207458031857493
413.798997492122	0.205178219299456
415.638033667885	0.203727261541072
417.477562520911	0.203013981928747
419.317585520746	0.202839811127701
421.158104136932	0.202947683036362
422.999119839016	0.2032385853405
424.840634096542	0.203569507897073
426.682648379054	0.203863955011387
428.525164156097	0.204139327538327
430.368182897215	0.204383060220406
432.211706071954	0.20459238815811
434.055735149857	0.204783058452459
435.900271600469	0.204934819354819
437.745316893335	0.205095828794125
439.590872497999	0.205250004637803
441.436939884006	0.205381158795937
443.2835205209	0.205496608553708
445.130615878227	0.205597833361623
446.97822742553	0.205732459490013
448.826356632355	0.205867123649958
450.675004968245	0.206011301541016
452.524173902745	0.206177884385635
454.373864905401	0.206393679560994
456.224079445756	0.20662869009789
458.074818993355	0.206942987917425
459.926085017742	0.207321567189362
461.777878988463	0.207811821097362
463.630202375062	0.208413711964964
465.483056647083	0.209146384760248
467.336443274071	0.21002855295027
469.190363725571	0.211059278573929
471.044819471127	0.212326661421286
472.899811980283	0.21379051490105
474.755342722585	0.21557959038841
476.611413167576	0.217655896157227
478.468024784802	0.220136337615196
480.325179043807	0.223159076956528
482.182877414136	0.226859923062268
484.041121365332	0.231262031793178
485.899912366942	0.236488501652462
487.759251888508	0.242477094698035
489.619141399577	0.248849328826585
491.479582369692	0.25534237981883
493.340576268398	0.261789455604275
495.202124565239	0.267962143594821
497.064228729761	0.273855713717751
498.926890231508	0.279374421084388
500.790110540024	0.284562682264814
502.653891124853	0.289442544878231
504.518233455542	0.294079284582431
506.383139001633	0.298508354195369
508.248609232672	0.302724915588747
510.114645618203	0.306707541985004
511.981249627771	0.310439043592776
513.84842273092	0.313905699250551
515.716166397195	0.317077417268611
517.584482096141	0.320063053000524
519.453371297302	0.322775343013072
521.322835470223	0.325330322745982
523.192876084447	0.327717552971758
525.063494609521	0.329921068414129
526.934692514988	0.331971974733886
528.806471270393	0.333840775328094
530.67883234528	0.33554978373947
532.551777209195	0.337098585974863
534.425307331681	0.338548909648877
536.299424182283	0.339867129456924
538.174129230547	0.341048665459028
540.049423946016	0.342143385690732
541.925309798234	0.343140167837992
543.801788256748	0.344033178932665
545.6788607911	0.344855407817341
547.556528870837	0.345524023174499
549.434793965501	0.346110872690433
551.313657544639	0.346504889028193
553.193121077794	0.34677687259601
555.07318603451	0.346877552639517
556.953853884334	0.34678989531997
558.835126096809	0.346480785888944
560.717004141479	0.345951804025494
562.59948948789	0.345179279501215
564.482583605586	0.3442262876701
566.366287964111	0.34306576266131
568.25060403301	0.341743070702991
570.135533281828	0.340234446253931
572.021077180109	0.338563610989557
573.907237197398	0.336713404451471
575.79401480324	0.33467958022791
577.681411467178	0.3324371431953
579.569428658758	0.33000965365477
581.458067847523	0.32736485391241
583.34733050302	0.324536798291392
585.237218094792	0.321550481880968
587.127732092383	0.318405266327341
589.018873965339	0.315189460247666
590.910645183204	0.311877309062462
592.803047215523	0.308466269642126
594.69608153184	0.304966856373151
596.589749601699	0.301432092412874
598.484052894646	0.297792878979968
600.378992880224	0.294110220913554
602.274571027979	0.290420494345594
604.170788807455	0.286672646812238
606.067647688197	0.282954615091216
607.965149139748	0.279243916095452
609.863294631655	0.275540150368517
611.76208563346	0.271849687887758
613.66152361471	0.268187468588084
615.561610044948	0.264582145343123
617.462346393719	0.261013320820217
619.363734130568	0.257521095355041
621.265774725039	0.254040870632166
623.168469646677	0.250631850904399
625.071820365026	0.247299834057982
626.975828349631	0.243988089074815
628.880495070036	0.240752691962214
630.785821995787	0.237563968212001
632.691810596427	0.234435104904191
634.598462341501	0.231369911679513
636.505778700554	0.22833405617562
638.413761143131	0.225334343427871
640.322411138775	0.222413409822886
642.231730157032	0.219519087319788
644.141719667447	0.216738655607605
646.052381139563	0.213998724495298
647.963716042925	0.211327163392812
649.875725847078	0.208777676307172
651.788412021566	0.206251488664668
653.701776035934	0.203802469065366
655.615819359727	0.201430294494762
657.530543462489	0.199097853130632
659.445949813765	0.196820503554837
661.362039883099	0.194574408802835
663.278815140036	0.19232121289991
665.19627705412	0.190205494010944
667.114427094896	0.188097540384209
669.033266731909	0.18602032913015
670.952797434704	0.184058261285974
672.873020672823	0.182114724224238
674.793937915814	0.180191473845959
676.715550633219	0.178408481063894
678.637860294583	0.176678049555674
680.560868369452	0.174911039566199
682.484576327369	0.173236915768973
684.408985637879	0.171597661716052
686.334097770527	0.169927989602788
688.259914194858	0.168415647895294
690.186436380415	0.166927688585367
692.113665796745	0.165406062459165
694.041603913389	0.16394614418067
695.970252199895	0.162455702761999
697.899612125806	0.161038301788527
699.829685160667	0.159769461134196
701.760472774022	0.158394533815898
703.691976435416	0.157054354231059
705.624197614394	0.155885272938752
707.557137780499	0.154759319654228
709.490798403278	0.153530817645968
711.425180952274	0.152323879409606
713.360286897031	0.151116466937482
715.296117707095	0.149993603562718
717.23267485201	0.148850448915356
719.16995980132	0.147707712785791
721.107974024571	0.146640196165881
723.046718991306	0.145572651830186
724.986196171071	0.14462589229197
726.92640703341	0.143756380742835
728.867353047867	0.142891099731431
730.809035683987	0.141887999519522
732.751456411314	0.14104278895231
734.694616699394	0.140315052370737
736.638518017771	0.139376504642249
738.583161835988	0.138572002009148
740.528549623592	0.137997017242257
742.474682850126	0.137351987505977
744.421562985136	0.13651739673541
746.369191498165	0.135841459076464
748.317569858758	0.135086643364439
750.26669953646	0.13463452144626
752.216582000815	0.134153658065086
754.167218721368	0.13382608914429
756.118611167664	0.133236767769301
758.070760809247	0.132894131381166
760.023669115661	0.132792138086483
761.977337556452	NaN
763.931767601164	NaN
765.886960719341	NaN
767.842918380527	NaN
769.799642054269	NaN
771.757133210109	NaN
773.715393317594	NaN
775.674423846266	NaN
777.634226265672	NaN
779.594802045354	NaN
781.556152654859	NaN
783.518279563731	NaN
785.481184241513	NaN
787.444868157751	NaN
789.40933278199	NaN
791.374579583773	NaN
793.340610032646	NaN
795.307425598153	NaN
797.275027749839	NaN
799.243417957247	NaN
801.212597689924	NaN
803.182568417413	NaN
805.153331609259	NaN
807.124888735006	NaN
809.097241264199	NaN
811.070390666383	NaN
813.044338411102	NaN
815.019085967901	NaN
816.994634806324	NaN
818.970986395917	NaN
820.948142206222	NaN
