# Supplementary material for: Editorial Note: The role of 9-O-acetylated glycan receptor moieties in the typhoid toxin binding and intoxication
Source: PLoS Pathog. 2026 Jul 13;22(7):e1014413. doi: 10.1371/journal.ppat.1014413 (PMC13362111; doi:10.1371/journal.ppat.1014413)
Supplement: S1 File — (ZIP) [file ppat.1014413.s001.zip › SPR Data/OpenSPR/2020-01-06--20-36-21--TyT WT 4oac/ResponseData/InjectionAbsorbanceSpectra/neu5gc_5389.94s_Absorbance.csv]

Channel1
WAVELENGTH (nm)	ABSORBANCE
338.804573760023	NaN
340.624675445867	NaN
342.445209557646	NaN
344.266177564905	NaN
346.087580937189	NaN
347.909421144043	NaN
349.731699655011	NaN
351.554417939637	NaN
353.377577467467	NaN
355.201179708045	NaN
357.025226130915	NaN
358.849718205622	NaN
360.67465740171	NaN
362.500045188725	NaN
364.32588303621	NaN
366.152172413711	NaN
367.978914790771	NaN
369.806111636936	NaN
371.63376442175	NaN
373.461874614758	NaN
375.290443685503	NaN
377.119473103532	NaN
378.948964338388	NaN
380.778918859615	NaN
382.609338136759	NaN
384.440223639364	NaN
386.271576836975	0.237773214539765
388.103399199136	0.235661002677639
389.935692195392	0.233765063870434
391.768457295287	0.232175802576201
393.601695968366	0.230698110816976
395.435409684173	0.229473004698106
397.269599912254	0.228115534147048
399.104268122152	0.226602770891868
400.939415783412	0.225017931684525
402.77504436558	0.223083445627605
404.611155338198	0.220459526904892
406.447750170813	0.217463978150728
408.284830332968	0.214192486406921
410.122397294208	0.210831864497953
411.960452524078	0.207593858517853
413.798997492122	0.205299712810514
415.638033667885	0.203820981161226
417.477562520911	0.203085247240957
419.317585520746	0.202886773120118
421.158104136932	0.202971772880503
422.999119839016	0.203242078978164
424.840634096542	0.203556173613178
426.682648379054	0.203834462955033
428.525164156097	0.204094252240791
430.368182897215	0.204325993669472
432.211706071954	0.204529930791992
434.055735149857	0.204712640125847
435.900271600469	0.204859332899967
437.745316893335	0.205014287506772
439.590872497999	0.205162587462981
441.436939884006	0.205287967772429
443.2835205209	0.2053990979687
445.130615878227	0.205499386745121
446.97822742553	0.205632093614547
448.826356632355	0.205765810363999
450.675004968245	0.205908452246018
452.524173902745	0.206075203550092
454.373864905401	0.206290590084923
456.224079445756	0.206525178450467
458.074818993355	0.206841425389655
459.926085017742	0.2072234309424
461.777878988463	0.207718320594341
463.630202375062	0.208325551693852
465.483056647083	0.209062058218484
467.336443274071	0.209949095678937
469.190363725571	0.210983453717883
471.044819471127	0.212254011308244
472.899811980283	0.213716470710291
474.755342722585	0.215507194817025
476.611413167576	0.217579573253093
478.468024784802	0.220054401086053
480.325179043807	0.223064933190952
482.182877414136	0.226749859801978
484.041121365332	0.231132583157167
485.899912366942	0.236341380336912
487.759251888508	0.242310878125565
489.619141399577	0.24866751429846
491.479582369692	0.255150325162459
493.340576268398	0.261584739866651
495.202124565239	0.267746907204222
497.064228729761	0.273629913614988
498.926890231508	0.279134495913538
500.790110540024	0.284308205500079
502.653891124853	0.289171414565751
504.518233455542	0.293786976835582
506.383139001633	0.298193725706702
508.248609232672	0.302380600006791
510.114645618203	0.306335079499841
511.981249627771	0.310034906042797
513.84842273092	0.313470173511498
515.716166397195	0.316607764894489
517.584482096141	0.319555861673836
519.453371297302	0.322227882859835
521.322835470223	0.324741245196476
523.192876084447	0.327085552967847
525.063494609521	0.329244776604047
526.934692514988	0.331250581249163
528.806471270393	0.333072751860598
530.67883234528	0.334736241713078
532.551777209195	0.336238447297027
534.425307331681	0.337640702900622
536.299424182283	0.338908996603713
538.174129230547	0.340037821014493
540.049423946016	0.341080576269473
541.925309798234	0.342025729114829
543.801788256748	0.342863400093941
545.6788607911	0.343631263712826
547.556528870837	0.344246999168519
549.434793965501	0.344782976319019
551.313657544639	0.345121751261953
553.193121077794	0.345340953621055
555.07318603451	0.345387503081199
556.953853884334	0.345249384623948
558.835126096809	0.344889504824554
560.717004141479	0.344312311875052
562.59948948789	0.34349214935994
564.482583605586	0.34249546509827
566.366287964111	0.341291102638188
568.25060403301	0.339930482548461
570.135533281828	0.338384520535462
572.021077180109	0.336677736301324
573.907237197398	0.334793562707307
575.79401480324	0.332730591342656
577.681411467178	0.330460399847182
579.569428658758	0.328007980197127
581.458067847523	0.325340744307257
583.34733050302	0.322494198334216
585.237218094792	0.319494046936435
587.127732092383	0.316335417333714
589.018873965339	0.313108098545413
590.910645183204	0.309787941244688
592.803047215523	0.306372336909092
594.69608153184	0.302870698073807
596.589749601699	0.29933808245009
598.484052894646	0.29570436904553
600.378992880224	0.292030116557818
602.274571027979	0.288350222900876
604.170788807455	0.284616713518795
606.067647688197	0.280915454002563
607.965149139748	0.27722142925165
609.863294631655	0.273537128155899
611.76208563346	0.269866375780133
613.66152361471	0.266229466123388
615.561610044948	0.262648970081082
617.462346393719	0.259105167910943
619.363734130568	0.255639177860337
621.265774725039	0.25218839967099
623.168469646677	0.248808436913671
625.071820365026	0.245506547981847
626.975828349631	0.242223603699342
628.880495070036	0.239020329937536
630.785821995787	0.235863775468423
632.691810596427	0.232767024518121
634.598462341501	0.229731742989768
636.505778700554	0.226727710745044
638.413761143131	0.223762277367259
640.322411138775	0.220871646845791
642.231730157032	0.218008694343747
644.141719667447	0.215262033336718
646.052381139563	0.212547734965222
647.963716042925	0.209907161021643
649.875725847078	0.207387175483499
651.788412021566	0.204889906870078
653.701776035934	0.202471304269745
655.615819359727	0.200127484117867
657.530543462489	0.197820769867839
659.445949813765	0.195572630446558
661.362039883099	0.193352540748665
663.278815140036	0.191123180579434
665.19627705412	0.189035504119122
667.114427094896	0.186958658228862
669.033266731909	0.184906282112039
670.952797434704	0.182969931856191
672.873020672823	0.181055925573733
674.793937915814	0.179160556959249
676.715550633219	0.177399792800331
678.637860294583	0.175693218549012
680.560868369452	0.173957416816529
682.484576327369	0.172308668539585
684.408985637879	0.170688975168279
686.334097770527	0.169045414762245
688.259914194858	0.167564431984613
690.186436380415	0.166111813744467
692.113665796745	0.164605943743715
694.041603913389	0.163179659232705
695.970252199895	0.161716352357217
697.899612125806	0.160330289358233
699.829685160667	0.15909123400624
701.760472774022	0.157750964866128
703.691976435416	0.156442526161189
705.624197614394	0.15531245974982
707.557137780499	0.154217465257063
709.490798403278	0.153023750892711
711.425180952274	0.151851411649723
713.360286897031	0.150678923419389
715.296117707095	0.14960004168982
717.23267485201	0.148471573869993
719.16995980132	0.147368135742308
721.107974024571	0.146349862792139
723.046718991306	0.145325531765961
724.986196171071	0.144427111389297
726.92640703341	0.143598347072907
728.867353047867	0.142799153833457
730.809035683987	0.141843724433932
732.751456411314	0.141019744297039
734.694616699394	0.140330095487038
736.638518017771	0.139462588942635
738.583161835988	0.138728857883922
740.528549623592	0.138200464924361
742.474682850126	0.137598180032937
744.421562985136	0.136809040465711
746.369191498165	0.136171371150329
748.317569858758	0.135466605809655
750.26669953646	0.135056307539647
752.216582000815	0.134663314573379
754.167218721368	0.134382449048592
756.118611167664	0.13384975349726
758.070760809247	0.133564677615257
760.023669115661	0.133478594682915
761.977337556452	NaN
763.931767601164	NaN
765.886960719341	NaN
767.842918380527	NaN
769.799642054269	NaN
771.757133210109	NaN
773.715393317594	NaN
775.674423846266	NaN
777.634226265672	NaN
779.594802045354	NaN
781.556152654859	NaN
783.518279563731	NaN
785.481184241513	NaN
787.444868157751	NaN
789.40933278199	NaN
791.374579583773	NaN
793.340610032646	NaN
795.307425598153	NaN
797.275027749839	NaN
799.243417957247	NaN
801.212597689924	NaN
803.182568417413	NaN
805.153331609259	NaN
807.124888735006	NaN
809.097241264199	NaN
811.070390666383	NaN
813.044338411102	NaN
815.019085967901	NaN
816.994634806324	NaN
818.970986395917	NaN
820.948142206222	NaN
