# Supplementary material for: Editorial Note: The role of 9-O-acetylated glycan receptor moieties in the typhoid toxin binding and intoxication
Source: PLoS Pathog. 2026 Jul 13;22(7):e1014413. doi: 10.1371/journal.ppat.1014413 (PMC13362111; doi:10.1371/journal.ppat.1014413)
Supplement: S1 File — (ZIP) [file ppat.1014413.s001.zip › SPR Data/OpenSPR/2020-01-06--20-36-21--TyT WT 4oac/ResponseData/InjectionAbsorbanceSpectra/neu5gc_5595.48s_Absorbance.csv]

Channel1
WAVELENGTH (nm)	ABSORBANCE
338.804573760023	NaN
340.624675445867	NaN
342.445209557646	NaN
344.266177564905	NaN
346.087580937189	NaN
347.909421144043	NaN
349.731699655011	NaN
351.554417939637	NaN
353.377577467467	NaN
355.201179708045	NaN
357.025226130915	NaN
358.849718205622	NaN
360.67465740171	NaN
362.500045188725	NaN
364.32588303621	NaN
366.152172413711	NaN
367.978914790771	NaN
369.806111636936	NaN
371.63376442175	NaN
373.461874614758	NaN
375.290443685503	NaN
377.119473103532	NaN
378.948964338388	NaN
380.778918859615	NaN
382.609338136759	NaN
384.440223639364	NaN
386.271576836975	0.235503869985419
388.103399199136	0.233704273313419
389.935692195392	0.232023669399847
391.768457295287	0.230613422502009
393.601695968366	0.229268297835116
395.435409684173	0.228114233225153
397.269599912254	0.226827832415927
399.104268122152	0.225381478460873
400.939415783412	0.223840471725446
402.77504436558	0.221939176591179
404.611155338198	0.219353012684476
406.447750170813	0.216382979675996
408.284830332968	0.213135742190352
410.122397294208	0.20979679864448
411.960452524078	0.206583840922521
413.798997492122	0.204302741976083
415.638033667885	0.202844902411347
417.477562520911	0.202118536630654
419.317585520746	0.201932655387069
421.158104136932	0.202027766095767
422.999119839016	0.202303914977135
424.840634096542	0.202622059757348
426.682648379054	0.202909397627964
428.525164156097	0.203177857581605
430.368182897215	0.20341649562823
432.211706071954	0.203623994415418
434.055735149857	0.203810981099684
435.900271600469	0.203963298489618
437.745316893335	0.20412183437637
439.590872497999	0.204276192376517
441.436939884006	0.204406088900407
443.2835205209	0.204523180036111
445.130615878227	0.20462676325509
446.97822742553	0.204764396782458
448.826356632355	0.204904103908774
450.675004968245	0.205053428467722
452.524173902745	0.205227270519011
454.373864905401	0.205447732127787
456.224079445756	0.205690493531372
458.074818993355	0.206012659672033
459.926085017742	0.20640622084031
461.777878988463	0.206913560539004
463.630202375062	0.207532004640423
465.483056647083	0.208283426962259
467.336443274071	0.209184037193871
469.190363725571	0.210237283513642
471.044819471127	0.211530365017407
472.899811980283	0.213018183940349
474.755342722585	0.214831634320309
476.611413167576	0.216931438650458
478.468024784802	0.219434949112643
480.325179043807	0.222476472632814
482.182877414136	0.226190264048763
484.041121365332	0.23060509176816
485.899912366942	0.235841990469654
487.759251888508	0.241835972439208
489.619141399577	0.248216774015032
491.479582369692	0.254715768774749
493.340576268398	0.261161727506638
495.202124565239	0.26732918992656
497.064228729761	0.273204206188325
498.926890231508	0.278692868430919
500.790110540024	0.283842633757585
502.653891124853	0.288669452983928
504.518233455542	0.293246133992059
506.383139001633	0.297600855529919
508.248609232672	0.301735450964077
510.114645618203	0.305629366175382
511.981249627771	0.309264014276658
513.84842273092	0.312626654628761
515.716166397195	0.315686676485142
517.584482096141	0.31855429324319
519.453371297302	0.321141048089556
521.322835470223	0.323567744347832
523.192876084447	0.325824606044956
525.063494609521	0.327893205412046
526.934692514988	0.329806210826514
528.806471270393	0.33153697691851
530.67883234528	0.333103437538944
532.551777209195	0.334505945561093
534.425307331681	0.335809607596786
536.299424182283	0.336972119846653
538.174129230547	0.337996421375195
540.049423946016	0.338932012201181
541.925309798234	0.339768789771763
543.801788256748	0.340498045328858
545.6788607911	0.341154044340851
547.556528870837	0.341658636271857
549.434793965501	0.342080660843134
551.313657544639	0.342307233068607
553.193121077794	0.342411651644575
555.07318603451	0.342344947292366
556.953853884334	0.34209142242838
558.835126096809	0.341618759520294
560.717004141479	0.34092940541422
562.59948948789	0.340003531734876
564.482583605586	0.338905977804573
566.366287964111	0.337603299892825
568.25060403301	0.336144906764922
570.135533281828	0.334508660147872
572.021077180109	0.332712751681278
573.907237197398	0.330744115253481
575.79401480324	0.328601670172987
577.681411467178	0.326258103020507
579.569428658758	0.323738377245391
581.458067847523	0.321009990577753
583.34733050302	0.318111320746991
585.237218094792	0.315062776809958
587.127732092383	0.311863830399743
589.018873965339	0.308601880801722
590.910645183204	0.305254034619641
592.803047215523	0.301815912611483
594.69608153184	0.298301182518253
596.589749601699	0.294760113688047
598.484052894646	0.291125115980308
600.378992880224	0.287454810181311
602.274571027979	0.283785471816402
604.170788807455	0.28006899420583
606.067647688197	0.27638880782166
607.965149139748	0.272722252628973
609.863294631655	0.269069364402114
611.76208563346	0.265432993882643
613.66152361471	0.26183635205839
615.561610044948	0.258297085991854
617.462346393719	0.254799099732833
619.363734130568	0.251380276790594
621.265774725039	0.247980830406628
623.168469646677	0.244654879832391
625.071820365026	0.241404753437329
626.975828349631	0.238177211030956
628.880495070036	0.235028462048398
630.785821995787	0.231926380047622
632.691810596427	0.228886434273212
634.598462341501	0.225908612864966
636.505778700554	0.222962593540809
638.413761143131	0.22005667332149
640.322411138775	0.217225152635367
642.231730157032	0.214416821103374
644.141719667447	0.211725790523947
646.052381139563	0.209073850560009
647.963716042925	0.206488678792725
649.875725847078	0.204023553071731
651.788412021566	0.201580799944037
653.701776035934	0.199214360050609
655.615819359727	0.196922120534166
657.530543462489	0.19466588684472
659.445949813765	0.192465657299145
661.362039883099	0.190296640542948
663.278815140036	0.188120259948259
665.19627705412	0.186083792328997
667.114427094896	0.184054378400021
669.033266731909	0.182049292693472
670.952797434704	0.180161397810794
672.873020672823	0.178292841854338
674.793937915814	0.176444386532318
676.715550633219	0.174731485874298
678.637860294583	0.173071901860337
680.560868369452	0.171383956729541
682.484576327369	0.169775549604637
684.408985637879	0.168194164495275
686.334097770527	0.166593987776772
688.259914194858	0.165154390864211
690.186436380415	0.16373958326718
692.113665796745	0.162273074476853
694.041603913389	0.160882482000574
695.970252199895	0.1594573850653
697.899612125806	0.158105672062728
699.829685160667	0.156897528606465
701.760472774022	0.155582076925275
703.691976435416	0.154310766444507
705.624197614394	0.153203069873863
707.557137780499	0.152142125226906
709.490798403278	0.150979783118393
711.425180952274	0.149830202828208
713.360286897031	0.148688894998968
715.296117707095	0.147639887561173
717.23267485201	0.146546788916219
719.16995980132	0.145455498286695
721.107974024571	0.144465037489091
723.046718991306	0.143464215705858
724.986196171071	0.14257845442805
726.92640703341	0.141758366890911
728.867353047867	0.140941738946733
730.809035683987	0.140002094980896
732.751456411314	0.139210541209609
734.694616699394	0.138510806441723
736.638518017771	0.137650910647127
738.583161835988	0.136913321324985
740.528549623592	0.136384384660749
742.474682850126	0.13577925760665
744.421562985136	0.134962894316682
746.369191498165	0.134322806396512
748.317569858758	0.133647975029374
750.26669953646	0.133238046531086
752.216582000815	0.132808675840167
754.167218721368	0.132505395787418
756.118611167664	0.131927738506227
758.070760809247	0.131609133878609
760.023669115661	0.131425512284771
761.977337556452	NaN
763.931767601164	NaN
765.886960719341	NaN
767.842918380527	NaN
769.799642054269	NaN
771.757133210109	NaN
773.715393317594	NaN
775.674423846266	NaN
777.634226265672	NaN
779.594802045354	NaN
781.556152654859	NaN
783.518279563731	NaN
785.481184241513	NaN
787.444868157751	NaN
789.40933278199	NaN
791.374579583773	NaN
793.340610032646	NaN
795.307425598153	NaN
797.275027749839	NaN
799.243417957247	NaN
801.212597689924	NaN
803.182568417413	NaN
805.153331609259	NaN
807.124888735006	NaN
809.097241264199	NaN
811.070390666383	NaN
813.044338411102	NaN
815.019085967901	NaN
816.994634806324	NaN
818.970986395917	NaN
820.948142206222	NaN
