# Supplementary material for: Editorial Note: The role of 9-O-acetylated glycan receptor moieties in the typhoid toxin binding and intoxication
Source: PLoS Pathog. 2026 Jul 13;22(7):e1014413. doi: 10.1371/journal.ppat.1014413 (PMC13362111; doi:10.1371/journal.ppat.1014413)
Supplement: S1 File — (ZIP) [file ppat.1014413.s001.zip › SPR Data/OpenSPR/2020-01-06--20-36-21--TyT WT 4oac/ResponseData/InjectionAbsorbanceSpectra/stripping_180.64s_Absorbance.csv]

Channel1
WAVELENGTH (nm)	ABSORBANCE
338.804573760023	NaN
340.624675445867	NaN
342.445209557646	NaN
344.266177564905	NaN
346.087580937189	NaN
347.909421144043	NaN
349.731699655011	NaN
351.554417939637	NaN
353.377577467467	NaN
355.201179708045	NaN
357.025226130915	NaN
358.849718205622	NaN
360.67465740171	NaN
362.500045188725	NaN
364.32588303621	NaN
366.152172413711	NaN
367.978914790771	NaN
369.806111636936	NaN
371.63376442175	NaN
373.461874614758	NaN
375.290443685503	NaN
377.119473103532	NaN
378.948964338388	NaN
380.778918859615	NaN
382.609338136759	NaN
384.440223639364	NaN
386.271576836975	0.236783768971705
388.103399199136	0.234566398783237
389.935692195392	0.232527254483703
391.768457295287	0.230869139135195
393.601695968366	0.229372722660961
395.435409684173	0.228080613981925
397.269599912254	0.226687843519245
399.104268122152	0.225175691938061
400.939415783412	0.223583797050959
402.77504436558	0.221628149554168
404.611155338198	0.219039275013747
406.447750170813	0.216074371134386
408.284830332968	0.212811966831401
410.122397294208	0.209479912229713
411.960452524078	0.206275147188343
413.798997492122	0.203986262543847
415.638033667885	0.202533316602842
417.477562520911	0.20180040264763
419.317585520746	0.201596002468746
421.158104136932	0.201689894250582
422.999119839016	0.201955539227554
424.840634096542	0.202270445576843
426.682648379054	0.202554053392928
428.525164156097	0.202813133849331
430.368182897215	0.203051579849616
432.211706071954	0.203257790230099
434.055735149857	0.203443516090168
435.900271600469	0.203595470709653
437.745316893335	0.203755887417162
439.590872497999	0.203912365857231
441.436939884006	0.204042111738267
443.2835205209	0.204159026219537
445.130615878227	0.204262643882948
446.97822742553	0.204401615594422
448.826356632355	0.204545734958214
450.675004968245	0.204697090885203
452.524173902745	0.204874830605015
454.373864905401	0.205099667985158
456.224079445756	0.205349886454556
458.074818993355	0.205682412259013
459.926085017742	0.206086624336551
461.777878988463	0.206606589050659
463.630202375062	0.207239528050651
465.483056647083	0.208012865920703
467.336443274071	0.208934182852974
469.190363725571	0.210013363407663
471.044819471127	0.211329188812835
472.899811980283	0.212851600133762
474.755342722585	0.21469328199753
476.611413167576	0.216834126600324
478.468024784802	0.21937591481429
480.325179043807	0.222457484977285
482.182877414136	0.226207250681067
484.041121365332	0.230672531586766
485.899912366942	0.235946812085939
487.759251888508	0.24198896316718
489.619141399577	0.24841245132699
491.479582369692	0.254955784826784
493.340576268398	0.261438067611686
495.202124565239	0.267648163194078
497.064228729761	0.273543004150212
498.926890231508	0.279057120702217
500.790110540024	0.284214101252931
502.653891124853	0.289037560738906
504.518233455542	0.293605512106712
506.383139001633	0.29793973741473
508.248609232672	0.302053881703202
510.114645618203	0.30591389580291
511.981249627771	0.309517338327819
513.84842273092	0.312835078303044
515.716166397195	0.315853969819796
517.584482096141	0.318671277749612
519.453371297302	0.32120996492038
521.322835470223	0.323586391179252
523.192876084447	0.325788286312426
525.063494609521	0.327807596593982
526.934692514988	0.329664751466593
528.806471270393	0.331343026128118
530.67883234528	0.332850713210851
532.551777209195	0.334195327844572
534.425307331681	0.335440736367401
536.299424182283	0.336538618787303
538.174129230547	0.33750430941738
540.049423946016	0.338373339638527
541.925309798234	0.339144273124151
543.801788256748	0.339808525867146
545.6788607911	0.340390915587726
547.556528870837	0.340832234837361
549.434793965501	0.341175809381529
551.313657544639	0.34133329608295
553.193121077794	0.341358512632863
555.07318603451	0.341210942502013
556.953853884334	0.340881346493934
558.835126096809	0.340330937284675
560.717004141479	0.339561763837852
562.59948948789	0.338564835155232
564.482583605586	0.337383463317133
566.366287964111	0.33601533978693
568.25060403301	0.33448497568362
570.135533281828	0.332779734582217
572.021077180109	0.330920744345738
573.907237197398	0.328892027226239
575.79401480324	0.326688302581429
577.681411467178	0.324293850367211
579.569428658758	0.32172036122166
581.458067847523	0.318947572209987
583.34733050302	0.316010796875707
585.237218094792	0.312920768846169
587.127732092383	0.309696917275103
589.018873965339	0.30640516320611
590.910645183204	0.3030326923311
592.803047215523	0.299573751336535
594.69608153184	0.296046699396459
596.589749601699	0.292489538511711
598.484052894646	0.288847740012944
600.378992880224	0.285175597892065
602.274571027979	0.281495480589185
604.170788807455	0.277782614057521
606.067647688197	0.274098822962533
607.965149139748	0.270437319177025
609.863294631655	0.266793059772074
611.76208563346	0.263163476132751
613.66152361471	0.259576210880321
615.561610044948	0.256044637347161
617.462346393719	0.252565925219625
619.363734130568	0.249157486745201
621.265774725039	0.245772570473278
623.168469646677	0.242469426583732
625.071820365026	0.239228242400414
626.975828349631	0.23602286905831
628.880495070036	0.232891771725192
630.785821995787	0.229807011624073
632.691810596427	0.226792441261969
634.598462341501	0.223831662953281
636.505778700554	0.220907698954893
638.413761143131	0.218018404270262
640.322411138775	0.215204123157359
642.231730157032	0.21242682718003
644.141719667447	0.209746373982107
646.052381139563	0.207110070926156
647.963716042925	0.20455363831196
649.875725847078	0.202099049901291
651.788412021566	0.199671535713592
653.701776035934	0.197322257686605
655.615819359727	0.195035590197169
657.530543462489	0.192800319817021
659.445949813765	0.190616621355787
661.362039883099	0.188457331694267
663.278815140036	0.186298786304941
665.19627705412	0.184261855265379
667.114427094896	0.182238793652076
669.033266731909	0.180253608498289
670.952797434704	0.178366673983713
672.873020672823	0.176495149550273
674.793937915814	0.17466293991781
676.715550633219	0.172939722355567
678.637860294583	0.171272558716375
680.560868369452	0.169591399131839
682.484576327369	0.167982582222075
684.408985637879	0.166405369956901
686.334097770527	0.164811272365272
688.259914194858	0.163354602198413
690.186436380415	0.161931542521116
692.113665796745	0.160474277497644
694.041603913389	0.159069520071117
695.970252199895	0.15762257622954
697.899612125806	0.156269064829948
699.829685160667	0.155043522928123
701.760472774022	0.153699096834744
703.691976435416	0.152424181555815
705.624197614394	0.151307387448527
707.557137780499	0.15021083000188
709.490798403278	0.149034082288173
711.425180952274	0.147886266976819
713.360286897031	0.146704159092404
715.296117707095	0.145618458666374
717.23267485201	0.144511664024865
719.16995980132	0.143394140487905
721.107974024571	0.142366157007009
723.046718991306	0.141352416270588
724.986196171071	0.14044036477791
726.92640703341	0.139583037198652
728.867353047867	0.138765666943764
730.809035683987	0.13782632462265
732.751456411314	0.137001396876171
734.694616699394	0.136307446477745
736.638518017771	0.135443006777215
738.583161835988	0.134670192901371
740.528549623592	0.134125886661543
742.474682850126	0.133529492264616
744.421562985136	0.132745314280205
746.369191498165	0.132089167440768
748.317569858758	0.13139192432453
750.26669953646	0.130973637830661
752.216582000815	0.130607480943276
754.167218721368	0.13028688116244
756.118611167664	0.129767734227305
758.070760809247	0.129531081557965
760.023669115661	0.129437004380287
761.977337556452	NaN
763.931767601164	NaN
765.886960719341	NaN
767.842918380527	NaN
769.799642054269	NaN
771.757133210109	NaN
773.715393317594	NaN
775.674423846266	NaN
777.634226265672	NaN
779.594802045354	NaN
781.556152654859	NaN
783.518279563731	NaN
785.481184241513	NaN
787.444868157751	NaN
789.40933278199	NaN
791.374579583773	NaN
793.340610032646	NaN
795.307425598153	NaN
797.275027749839	NaN
799.243417957247	NaN
801.212597689924	NaN
803.182568417413	NaN
805.153331609259	NaN
807.124888735006	NaN
809.097241264199	NaN
811.070390666383	NaN
813.044338411102	NaN
815.019085967901	NaN
816.994634806324	NaN
818.970986395917	NaN
820.948142206222	NaN
