# Supplementary material for: Editorial Note: The role of 9-O-acetylated glycan receptor moieties in the typhoid toxin binding and intoxication
Source: PLoS Pathog. 2026 Jul 13;22(7):e1014413. doi: 10.1371/journal.ppat.1014413 (PMC13362111; doi:10.1371/journal.ppat.1014413)
Supplement: S1 File — (ZIP) [file ppat.1014413.s001.zip › SPR Data/OpenSPR/2020-01-06--20-36-21--TyT WT 4oac/ResponseData/InjectionAbsorbanceSpectra/TyT wt_759.13s_Absorbance.csv]

Channel1
WAVELENGTH (nm)	ABSORBANCE
338.804573760023	NaN
340.624675445867	NaN
342.445209557646	NaN
344.266177564905	NaN
346.087580937189	NaN
347.909421144043	NaN
349.731699655011	NaN
351.554417939637	NaN
353.377577467467	NaN
355.201179708045	NaN
357.025226130915	NaN
358.849718205622	NaN
360.67465740171	NaN
362.500045188725	NaN
364.32588303621	NaN
366.152172413711	NaN
367.978914790771	NaN
369.806111636936	NaN
371.63376442175	NaN
373.461874614758	NaN
375.290443685503	NaN
377.119473103532	NaN
378.948964338388	NaN
380.778918859615	NaN
382.609338136759	NaN
384.440223639364	NaN
386.271576836975	0.235437997926761
388.103399199136	0.233467639628602
389.935692195392	0.231639487826214
391.768457295287	0.230152762136957
393.601695968366	0.228755857657373
395.435409684173	0.227590980390117
397.269599912254	0.226280365793728
399.104268122152	0.22484368515565
400.939415783412	0.223297771402525
402.77504436558	0.221391610760827
404.611155338198	0.218837307057839
406.447750170813	0.215896058386363
408.284830332968	0.212650870835655
410.122397294208	0.209330768895909
411.960452524078	0.206137782803189
413.798997492122	0.203858350430754
415.638033667885	0.202411720443862
417.477562520911	0.201688743761568
419.317585520746	0.201492146240688
421.158104136932	0.201589807739654
422.999119839016	0.201857117951203
424.840634096542	0.202171381303372
426.682648379054	0.202459215964968
428.525164156097	0.202723452925475
430.368182897215	0.202960512595316
432.211706071954	0.20316846023076
434.055735149857	0.203354051626294
435.900271600469	0.20350704259861
437.745316893335	0.203665790220072
439.590872497999	0.203822964947354
441.436939884006	0.203954402248457
443.2835205209	0.204072478361951
445.130615878227	0.204179531809114
446.97822742553	0.204317666631222
448.826356632355	0.204461019991983
450.675004968245	0.204612480020262
452.524173902745	0.204789901250706
454.373864905401	0.205016226679515
456.224079445756	0.205267819513093
458.074818993355	0.205601041579459
459.926085017742	0.206004265413794
461.777878988463	0.206526419426367
463.630202375062	0.207161915665962
465.483056647083	0.207936121484259
467.336443274071	0.208857599385018
469.190363725571	0.209936314288723
471.044819471127	0.211252934500535
472.899811980283	0.2127751543322
474.755342722585	0.214618399471734
476.611413167576	0.216757671660968
478.468024784802	0.219297097695148
480.325179043807	0.222377074388786
482.182877414136	0.226126222901032
484.041121365332	0.230589904064662
485.899912366942	0.235863287099966
487.759251888508	0.241903486617397
489.619141399577	0.248324898050922
491.479582369692	0.2548663132353
493.340576268398	0.261345118203593
495.202124565239	0.267550711539351
497.064228729761	0.273445569627511
498.926890231508	0.278960812234898
500.790110540024	0.284117227319223
502.653891124853	0.288941354446288
504.518233455542	0.293510332324577
506.383139001633	0.297849936015661
508.248609232672	0.301966526143062
510.114645618203	0.305829137963805
511.981249627771	0.309434920386889
513.84842273092	0.312756732173264
515.716166397195	0.315779205494919
517.584482096141	0.318599932707608
519.453371297302	0.321140769190368
521.322835470223	0.323520005286224
523.192876084447	0.325725607958784
525.063494609521	0.327747835362183
526.934692514988	0.32960718378795
528.806471270393	0.33129087627897
530.67883234528	0.332800017045209
532.551777209195	0.334147927615165
534.425307331681	0.335398501792424
536.299424182283	0.336502004026223
538.174129230547	0.337470989784191
540.049423946016	0.33834343612303
541.925309798234	0.339117319739503
543.801788256748	0.339786566957692
545.6788607911	0.340375545643494
547.556528870837	0.340819699329395
549.434793965501	0.34116862811571
551.313657544639	0.341329682197383
553.193121077794	0.341360949032917
555.07318603451	0.341218638253478
556.953853884334	0.340892802596016
558.835126096809	0.340345980002781
560.717004141479	0.339580776106123
562.59948948789	0.338588152835609
564.482583605586	0.337410533548742
566.366287964111	0.336047200521259
568.25060403301	0.334520921013674
570.135533281828	0.332820096761895
572.021077180109	0.330966153958281
573.907237197398	0.328938402537122
575.79401480324	0.326737746567811
577.681411467178	0.32434623042714
579.569428658758	0.32177460089126
581.458067847523	0.319004522402397
583.34733050302	0.316069266765146
585.237218094792	0.312980741627115
587.127732092383	0.309758461584958
589.018873965339	0.306468242615009
590.910645183204	0.303097482923686
592.803047215523	0.299640865743899
594.69608153184	0.296114431078162
596.589749601699	0.292559258432325
598.484052894646	0.288918483993735
600.378992880224	0.285245146685849
602.274571027979	0.281565425196677
604.170788807455	0.27785395099793
606.067647688197	0.274169872244436
607.965149139748	0.2705080498668
609.863294631655	0.266861788818847
611.76208563346	0.263230282162148
613.66152361471	0.259640058786243
615.561610044948	0.256107398007134
617.462346393719	0.252626816541047
619.363734130568	0.249218301774286
621.265774725039	0.245830525139649
623.168469646677	0.242523406459721
625.071820365026	0.239280880070215
626.975828349631	0.236072067515025
628.880495070036	0.232938474173348
630.785821995787	0.229849193443141
632.691810596427	0.22683281691886
634.598462341501	0.223871365982433
636.505778700554	0.220947663058898
638.413761143131	0.218057432208529
640.322411138775	0.215240623724674
642.231730157032	0.21246148405911
644.141719667447	0.209779000688734
646.052381139563	0.20714161495423
647.963716042925	0.204583209580509
649.875725847078	0.202125305697331
651.788412021566	0.199697539787928
653.701776035934	0.197345585487839
655.615819359727	0.195061825506883
657.530543462489	0.192825661243576
659.445949813765	0.190638743265137
661.362039883099	0.188475318952556
663.278815140036	0.186315745715085
665.19627705412	0.184277578920119
667.114427094896	0.182254114113309
669.033266731909	0.180264553919243
670.952797434704	0.178371885520059
672.873020672823	0.176501318046926
674.793937915814	0.174661847618171
676.715550633219	0.172932916313677
678.637860294583	0.171265551874253
680.560868369452	0.169588185724984
682.484576327369	0.167973499335423
684.408985637879	0.16638986699588
686.334097770527	0.164795246984374
688.259914194858	0.163341644418167
690.186436380415	0.161916704770664
692.113665796745	0.160462719429597
694.041603913389	0.159053554956354
695.970252199895	0.157602283535641
697.899612125806	0.156243935204066
699.829685160667	0.155022457094763
701.760472774022	0.15367792679018
703.691976435416	0.152397807795609
705.624197614394	0.151279014359621
707.557137780499	0.150174765999902
709.490798403278	0.148996285085169
711.425180952274	0.14782860533984
713.360286897031	0.146634054670234
715.296117707095	0.145533209116349
717.23267485201	0.144417562010556
719.16995980132	0.143294441368924
721.107974024571	0.14225855273326
723.046718991306	0.14124493438743
724.986196171071	0.140322669124937
726.92640703341	0.13945213417996
728.867353047867	0.138644183591626
730.809035683987	0.137692589661287
732.751456411314	0.136864604550955
734.694616699394	0.136143525925711
736.638518017771	0.135259771826946
738.583161835988	0.134455141548188
740.528549623592	0.133893850586821
742.474682850126	0.133266500153936
744.421562985136	0.132443566489099
746.369191498165	0.13174527862076
748.317569858758	0.131035830895322
750.26669953646	0.130599189735984
752.216582000815	0.13018525394712
754.167218721368	0.129852074050556
756.118611167664	0.129332628269223
758.070760809247	0.129061925643471
760.023669115661	0.128886445011831
761.977337556452	NaN
763.931767601164	NaN
765.886960719341	NaN
767.842918380527	NaN
769.799642054269	NaN
771.757133210109	NaN
773.715393317594	NaN
775.674423846266	NaN
777.634226265672	NaN
779.594802045354	NaN
781.556152654859	NaN
783.518279563731	NaN
785.481184241513	NaN
787.444868157751	NaN
789.40933278199	NaN
791.374579583773	NaN
793.340610032646	NaN
795.307425598153	NaN
797.275027749839	NaN
799.243417957247	NaN
801.212597689924	NaN
803.182568417413	NaN
805.153331609259	NaN
807.124888735006	NaN
809.097241264199	NaN
811.070390666383	NaN
813.044338411102	NaN
815.019085967901	NaN
816.994634806324	NaN
818.970986395917	NaN
820.948142206222	NaN
