# Supplementary material for: Editorial Note: The role of 9-O-acetylated glycan receptor moieties in the typhoid toxin binding and intoxication
Source: PLoS Pathog. 2026 Jul 13;22(7):e1014413. doi: 10.1371/journal.ppat.1014413 (PMC13362111; doi:10.1371/journal.ppat.1014413)
Supplement: S1 File — (ZIP) [file ppat.1014413.s001.zip › SPR Data/OpenSPR/2020-01-06--20-36-21--TyT WT 4oac/ResponseData/Test_Results.csv]

TIME	CH1
9.6	552.088080471471
9.72	552.08830976687
9.82	552.088614437273
9.92	552.088919107677
10.03	552.089223778081
10.13	552.089299153086
10.23	552.089374528091
10.34	552.089449903096
10.44	552.089525278101
10.54	552.089646206143
10.64	552.089767134186
10.75	552.089888062228
10.85	552.089933615266
10.95	552.089979168303
11.06	552.09002472134
11.16	552.090070274377
11.26	552.090115827415
11.37	552.089827069503
11.47	552.089538311592
11.58	552.089204000643
11.69	552.088869689694
11.79	552.088535378746
11.89	552.088201067797
11.99	552.087866756848
12.09	552.087579887263
12.19	552.087293017678
12.3	552.087006148093
12.4	552.087053589457
12.51	552.087101030821
12.61	552.087148472185
12.71	552.087195913549
12.81	552.087346354064
12.92	552.08749679458
13.02	552.087647235095
13.12	552.087750234247
13.23	552.087853233399
13.33	552.08795623255
13.44	552.088059231702
13.54	552.088279432008
13.64	552.088499632313
13.75	552.088719832619
13.85	552.088837033773
13.95	552.088954234927
14.06	552.089071436081
14.17	552.089188637235
14.27	552.089036138909
14.37	552.088883640583
14.47	552.088731142258
14.58	552.088461442778
14.68	552.088191743298
14.79	552.087922043818
14.89	552.087652344339
15	552.087287215506
15.1	552.086922086674
15.21	552.086556957841
15.31	552.086461528489
15.41	552.086366099136
15.51	552.086270669784
15.62	552.086175240431
15.72	552.086079811079
15.82	552.086147536182
15.92	552.086215261286
16.03	552.086378415742
16.13	552.086541570198
16.23	552.086704724655
16.33	552.086867879111
16.43	552.087031033567
16.54	552.086942291082
16.64	552.086853548596
16.75	552.08676480611
16.85	552.086512909169
16.95	552.086261012227
17.05	552.086009115285
17.16	552.085757218343
17.26	552.085665559822
17.37	552.085573901301
17.47	552.085482242781
17.57	552.085642481202
17.68	552.085802719623
17.78	552.085962958044
17.89	552.086123196465
17.99	552.086172739719
18.09	552.086222282973
18.2	552.086271826227
18.3	552.086161131061
18.4	552.086050435894
18.51	552.085939740727
18.61	552.08582904556
18.71	552.085986839235
18.82	552.08614463291
18.92	552.086302426585
19.03	552.086570915427
19.13	552.086839404269
19.24	552.087107893111
19.34	552.087376381953
19.44	552.087651618772
19.54	552.087926855592
19.65	552.088202092412
19.75	552.088208840389
19.85	552.088215588367
19.96	552.088222336344
20.06	552.088229084322
20.16	552.0882358323
20.27	552.088006348486
20.37	552.087776864673
20.47	552.087540632881
20.57	552.08730440109
20.68	552.087068169299
20.78	552.086831937507
20.88	552.086595705716
20.99	552.086535772984
21.09	552.086475840252
21.19	552.08641590752
21.3	552.086592206579
21.4	552.086768505639
21.5	552.086944804698
21.61	552.087121103757
21.71	552.087332320157
21.81	552.087543536556
21.92	552.087754752955
22.02	552.087789670295
22.12	552.087824587636
22.22	552.087859504976
22.33	552.087894422316
22.43	552.088099432964
22.53	552.088304443613
22.63	552.088509454262
22.74	552.08867954757
22.84	552.088849640879
22.94	552.089019734187
23.04	552.089189827496
23.15	552.089061281972
23.25	552.088932736449
23.35	552.088804190925
23.46	552.088505552093
23.56	552.088206913261
23.66	552.087908274429
23.77	552.087609635597
23.87	552.087310996765
23.97	552.086927208579
24.08	552.086543420393
24.18	552.086458271039
24.28	552.086373121685
24.38	552.086287972331
24.49	552.086202822976
24.59	552.086117673623
24.69	552.086132401844
24.8	552.086147130066
24.9	552.086161858288
25	552.086261735863
25.1	552.086361613439
25.21	552.086461491015
25.31	552.08656136859
25.41	552.087054946397
25.52	552.087548524203
25.62	552.08804210201
25.72	552.08843580224
25.83	552.088829502471
25.93	552.089223202702
26.03	552.089616902932
26.13	552.089885454619
26.23	552.090154006305
26.34	552.090422557991
26.44	552.090297409447
26.54	552.090172260902
26.65	552.090047112358
26.75	552.089921963813
26.85	552.090057012173
26.96	552.090192060533
27.06	552.090327108893
27.16	552.090587305798
27.26	552.090847502702
27.37	552.091107699607
27.47	552.091367896511
27.57	552.091628093416
27.67	552.091913004827
27.78	552.092197916238
27.88	552.092222630744
27.98	552.092247345251
28.08	552.092272059757
28.19	552.092296774264
28.29	552.09232148877
28.39	552.092382412734
28.5	552.092443336698
28.6	552.092504260662
28.7	552.092540470119
28.81	552.092576679576
28.91	552.092612889034
29.02	552.092649098491
29.12	552.092461235164
29.23	552.092273371837
29.33	552.09208550851
29.43	552.091861435726
29.54	552.091637362941
29.64	552.091413290157
29.75	552.091189217373
29.85	552.091162348847
29.96	552.09113548032
30.06	552.091108611793
30.16	552.091305816051
30.26	552.091503020308
30.36	552.091700224566
30.46	552.091897428824
30.57	552.092379008311
30.68	552.092860587799
30.78	552.093342167286
30.88	552.093626542517
30.98	552.093910917747
31.09	552.094195292977
31.19	552.094479668207
31.29	552.094638363241
31.39	552.094797058274
31.5	552.094955753308
31.6	552.094830073112
31.71	552.094704392916
31.81	552.09457871272
31.91	552.094453032523
32.02	552.094327352327
32.12	552.09415451608
32.22	552.093981679834
32.32	552.093934523784
32.42	552.093887367733
32.53	552.093840211683
32.63	552.093793055633
32.74	552.093745899583
32.84	552.093961615499
32.94	552.094177331416
33.04	552.094393047332
33.14	552.094655919299
33.25	552.094918791265
33.35	552.095181663232
33.45	552.095444535198
33.56	552.095383192944
33.66	552.09532185069
33.76	552.095260508436
33.86	552.094936294215
33.97	552.094612079994
34.07	552.094287865773
34.17	552.093963651553
34.27	552.093643493644
34.37	552.093323335734
34.48	552.093003177825
34.58	552.093007234137
34.68	552.093011290449
34.78	552.09301534676
34.89	552.093019403072
34.99	552.093023459384
35.09	552.09283571335
35.19	552.092647967315
35.3	552.09245616497
35.4	552.092264362624
35.5	552.092072560278
35.6	552.091880757932
35.7	552.091688955587
35.8	552.091775727158
35.91	552.091862498729
36.01	552.091949270301
36.12	552.092227844218
36.22	552.092506418135
36.32	552.092784992052
36.43	552.093063565969
36.53	552.093580399991
36.63	552.094097234012
36.74	552.094614068034
36.84	552.094852328138
36.95	552.095090588243
37.05	552.095328848347
37.16	552.095567108451
37.26	552.09567526651
37.36	552.095783424568
37.46	552.095891582626
37.56	552.09576148058
37.67	552.095631378534
37.77	552.095501276488
37.87	552.095371174442
37.97	552.095299327615
38.08	552.095227480788
38.18	552.095155633962
38.28	552.095213889181
38.39	552.0952721444
38.49	552.095330399619
38.59	552.095388654839
38.69	552.095446910058
38.79	552.095540942248
38.9	552.095634974438
39	552.095670751409
39.1	552.095706528379
39.21	552.09574230535
39.31	552.095778082321
39.41	552.095813859291
39.51	552.095787005973
39.61	552.095760152655
39.72	552.095733299337
39.82	552.095670669048
39.92	552.095608038759
40.02	552.09554540847
40.13	552.095482778181
40.23	552.095329399708
40.33	552.095176021234
40.43	552.09502264276
40.53	552.094931894575
40.64	552.09484114639
40.74	552.094750398205
40.84	552.09465965002
40.95	552.094728483468
41.05	552.094797316916
41.15	552.094866150364
41.25	552.095025731997
41.36	552.09518531363
41.46	552.095344895263
41.57	552.095504476896
41.67	552.095664058529
41.77	552.09567939919
41.88	552.09569473985
41.98	552.095550498877
42.09	552.095406257904
42.19	552.095262016932
42.3	552.095117775959
42.4	552.094973534986
42.51	552.094862877092
42.61	552.094752219198
42.71	552.094641561304
42.82	552.094675144383
42.92	552.094708727462
43.02	552.09474231054
43.12	552.094775893619
43.23	552.095106935606
43.33	552.095437977592
43.43	552.095769019579
43.54	552.096066478486
43.64	552.096363937394
43.75	552.096661396302
43.85	552.09695885521
43.95	552.097162904954
44.06	552.097366954698
44.16	552.097571004442
44.27	552.097477595278
44.37	552.097384186114
44.47	552.09729077695
44.58	552.097197367786
44.68	552.096970578623
44.78	552.09674378946
44.89	552.096517000297
44.99	552.096383620297
45.09	552.096250240298
45.2	552.096116860299
45.3	552.095983480299
45.41	552.096293207166
45.51	552.096602934033
45.61	552.0969126609
45.72	552.097355767767
45.82	552.097798874633
45.93	552.098241981499
46.03	552.098685088366
46.13	552.098780958861
46.24	552.098876829356
46.34	552.098972699851
46.44	552.09862546348
46.54	552.098278227109
46.65	552.097930990738
46.75	552.097583754367
46.86	552.097236517995
46.96	552.097123461017
47.06	552.097010404039
47.17	552.097244583432
47.27	552.097478762825
47.38	552.097712942218
47.48	552.097947121611
47.58	552.098181301004
47.69	552.098474925719
47.79	552.098768550433
47.89	552.099062175147
48	552.099121620469
48.1	552.09918106579
48.21	552.099240511111
48.31	552.099299956433
48.42	552.098998997225
48.52	552.098698038017
48.62	552.098397078809
48.72	552.09803667428
48.83	552.09767626975
48.93	552.097315865221
49.03	552.096955460692
49.14	552.09684668449
49.24	552.096737908288
49.34	552.096629132086
49.45	552.096880760414
49.55	552.097132388741
49.66	552.097384017068
49.76	552.097635645396
49.87	552.09781947744
49.97	552.098003309484
50.07	552.098187141529
50.18	552.098119345245
50.28	552.098051548962
50.38	552.097983752679
50.48	552.097915956396
50.59	552.097865077009
50.69	552.097814197622
50.79	552.097763318235
50.89	552.097780235131
51	552.097797152027
51.1	552.097814068923
51.21	552.097830985819
51.31	552.097847902715
51.68	552.097925090099
51.78	552.098002277483
51.88	552.098062547971
51.98	552.098122818459
52.08	552.098419155861
52.19	552.098715493262
52.29	552.099011830664
52.46	552.099308168066
52.58	552.099604505467
52.68	552.099900842869
52.78	552.100136909782
52.88	552.100229372978
53.01	552.100321836174
53.11	552.10041429937
53.22	552.100270695652
53.32	552.100127091934
53.46	552.099983488216
53.56	552.099579457147
53.66	552.099175426078
53.77	552.098771395008
53.87	552.098367363939
53.97	552.098106936588
54.08	552.097846509236
54.18	552.097586081885
54.28	552.097325654533
54.45	552.097023691931
54.56	552.096721729329
54.66	552.096680194078
54.76	552.096638658827
54.86	552.096597123577
54.96	552.096555588326
55.07	552.096661257984
55.17	552.096766927642
55.27	552.0968725973
55.37	552.096978266958
55.54	552.097125471867
55.64	552.097272676776
55.74	552.097419881684
55.84	552.097544992699
55.95	552.097670103713
56.05	552.097795214727
56.15	552.097773120833
56.25	552.097751026938
56.36	552.097728933044
56.46	552.097706839149
56.57	552.097603485105
56.67	552.097500131061
56.77	552.097396777016
56.88	552.097315516866
56.98	552.097234256716
57.08	552.097152996566
57.19	552.097071736416
57.29	552.097723335921
57.45	552.098374935425
57.55	552.09902653493
57.65	552.099759394584
57.76	552.100492254239
57.86	552.101225113893
57.96	552.101957973548
58.06	552.106328682609
58.17	552.110699391671
58.27	552.115070100732
58.37	552.118707950139
58.48	552.122345799546
58.58	552.125983648953
58.68	552.12962149836
58.78	552.135331580096
58.89	552.141041661831
58.99	552.146751743566
59.09	552.148823975895
59.19	552.150896208223
59.29	552.152968440551
59.45	552.155040672879
59.58	552.154749339221
59.69	552.154458005562
59.79	552.154166671903
59.89	552.151803105916
60	552.149439539928
60.1	552.147075973941
60.2	552.144712407954
60.31	552.133814037573
60.45	552.122915667193
60.56	552.112017296812
60.66	552.103482492419
60.76	552.094947688026
60.86	552.086412883632
60.97	552.061504141601
61.08	552.03659539957
61.18	552.01168665754
61.28	551.986777915509
61.38	551.970403977871
61.55	551.954030040234
61.66	551.937656102596
61.76	551.898522779892
61.86	551.859389457187
61.97	551.820256134483
62.07	551.797496749416
62.17	551.774737364349
62.28	551.751977979282
62.38	551.729218594215
62.55	551.679833316831
62.65	551.630448039448
62.75	551.581062762064
62.85	551.554436869748
62.95	551.527810977431
63.06	551.501185085115
63.16	551.474559192798
63.26	551.420892886099
63.37	551.3672265794
63.53	551.3135602727
63.63	551.286519858317
63.73	551.259479443935
63.84	551.232439029552
63.94	551.179387795003
64.05	551.126336560454
64.15	551.073285325905
64.25	551.020234091356
64.36	550.994223271189
64.46	550.968212451023
64.57	550.942201630857
64.67	550.893252203967
64.77	550.844302777077
64.87	550.795353350186
64.97	550.772414743462
65.07	550.749476136738
65.18	550.726537530014
65.28	550.70359892329
65.38	550.680660316565
65.54	550.638160937098
65.64	550.595661557631
65.75	550.576100784888
65.85	550.556540012145
65.95	550.536979239401
66.06	550.517418466658
66.16	550.482201997577
66.26	550.446985528496
66.37	550.411769059415
66.48	550.376552590334
66.59	550.360896893996
66.69	550.345241197658
66.8	550.32958550132
66.9	550.301529719446
67	550.273473937572
67.1	550.245418155698
67.21	550.233018070162
67.31	550.220617984626
67.46	550.208217899089
67.57	550.195817813553
67.67	550.173742627766
67.77	550.151667441979
67.88	550.129592256192
67.98	550.119917155941
68.08	550.11024205569
68.19	550.100566955439
68.29	550.090891855187
68.45	550.074167858327
68.56	550.057443861466
68.66	550.040719864605
68.77	550.033670967995
68.87	550.026622071386
68.97	550.019573174776
69.08	550.012524278166
69.18	549.99981612386
69.28	549.987107969554
69.38	549.974399815249
69.49	549.968740557552
69.59	549.963081299856
69.69	549.95742204216
69.79	549.951762784464
69.9	549.942346925254
70	549.932931066044
70.11	549.923515206834
70.21	549.91975860532
70.31	549.916002003806
70.46	549.912245402292
70.57	549.908488800779
70.67	549.901237952288
70.77	549.893987103798
70.87	549.886736255308
70.97	549.883242008331
71.08	549.879747761355
71.18	549.876253514379
71.28	549.872759267402
71.38	549.867383004138
71.54	549.862006740875
71.65	549.856630477611
71.75	549.854748461324
71.85	549.852866445037
71.95	549.85098442875
72.06	549.849102412463
72.16	549.845337861394
72.26	549.841573310325
72.37	549.837808759257
72.47	549.835926224475
72.58	549.834043689694
72.68	549.832161154912
72.78	549.830278620131
72.88	549.827241785151
72.98	549.824204950171
73.08	549.82116811519
73.18	549.820013814992
73.29	549.818859514793
73.45	549.817705214594
73.55	549.816550914396
73.65	549.814217546
73.75	549.811884177605
73.86	549.80955080921
73.96	549.808371741013
74.06	549.807192672817
74.16	549.80601360462
74.26	549.804834536424
74.37	549.802715001097
74.47	549.80059546577
74.58	549.798475930443
74.68	549.797535463313
74.78	549.796594996183
74.88	549.795654529052
74.98	549.794714061922
75.08	549.793118263384
75.18	549.791522464846
75.29	549.789926666309
75.45	549.789271334901
75.55	549.788616003494
75.65	549.787960672086
75.76	549.787305340679
75.86	549.786042833658
75.96	549.784780326637
76.06	549.783517819616
76.17	549.782910644002
76.27	549.782303468388
76.37	549.781696292775
76.47	549.781089117161
76.57	549.779550316709
76.68	549.778011516256
76.78	549.776472715803
76.88	549.775541090964
76.98	549.774609466125
77.09	549.773677841286
77.19	549.772746216447
77.29	549.771502708304
77.45	549.770259200162
77.56	549.769015692019
77.66	549.768703808715
77.76	549.768391925411
77.86	549.768080042108
77.97	549.767768158804
78.07	549.766538043674
78.17	549.765307928545
78.28	549.764077813416
78.38	549.76315958159
78.55	549.762241349764
78.65	549.761323117939
78.76	549.76017690837
78.86	549.7590306988
78.96	549.757884489231
79.06	549.756738279662
79.17	549.756510301919
79.27	549.756282324175
79.37	549.756054346432
79.47	549.755826368688
79.58	549.755194336988
79.68	549.754562305287
79.78	549.754158251329
79.88	549.753754197372
79.99	549.753350143415
80.09	549.752946089457
80.19	549.7525420355
80.3	549.751528737137
80.45	549.750515438775
80.55	549.749502140413
80.65	549.748892896008
80.76	549.748283651603
80.86	549.747674407198
80.96	549.747065162793
81.06	549.745898877027
81.16	549.744732591261
81.26	549.743566305495
81.36	549.743009264134
81.47	549.742452222773
81.57	549.741895181412
81.67	549.741338140051
81.77	549.740283860969
81.88	549.739229581887
81.98	549.738175302804
82.08	549.737678065083
82.18	549.737180827361
82.29	549.73668358964
82.39	549.736186351918
82.55	549.735114390789
82.65	549.73404242966
82.75	549.73297046853
82.85	549.732395745123
82.96	549.731821021715
83.06	549.731246298307
83.16	549.730671574899
83.26	549.729563116135
83.37	549.72845465737
83.47	549.727346198606
83.58	549.726812463249
83.68	549.726278727892
83.78	549.725744992535
83.88	549.725211257178
83.98	549.724311247217
84.09	549.723411237255
84.19	549.722511227293
84.29	549.722144952688
84.45	549.721778678083
84.56	549.721412403478
84.66	549.721046128873
84.77	549.720003691095
84.87	549.718961253316
84.97	549.717918815538
85.07	549.717242652364
85.17	549.71656648919
85.27	549.715890326017
85.38	549.715214162843
85.48	549.714150195808
85.58	549.713086228772
85.69	549.712022261737
85.79	549.711634457875
85.89	549.711246654013
86	549.710858850151
86.1	549.71047104629
86.2	549.709366846706
86.3	549.708262647122
86.45	549.707158447538
86.56	549.706442051815
86.66	549.705725656093
86.76	549.705009260371
86.86	549.704292864649
86.97	549.703367392669
87.07	549.702441920689
87.17	549.701516448709
87.27	549.701307372451
87.37	549.701098296193
87.49	549.700889219935
87.6	549.700680143677
87.7	549.699633418951
87.8	549.698586694224
87.9	549.697539969498
88.01	549.696702321029
88.11	549.69586467256
88.21	549.695027024091
88.31	549.694189375623
88.45	549.692996213438
88.56	549.691803051253
88.66	549.690609889069
88.77	549.690254375353
88.87	549.689898861637
88.97	549.689543347921
89.07	549.689187834205
89.18	549.688296270013
89.28	549.68740470582
89.39	549.686513141628
89.5	549.685977091151
89.61	549.685441040675
89.72	549.684904990198
89.82	549.684368939722
89.92	549.683499654644
90.03	549.682630369566
90.13	549.681761084489
90.24	549.681427849888
90.34	549.681094615287
90.46	549.680761380686
90.56	549.680428146085
90.67	549.679618828226
90.77	549.678809510367
90.87	549.678000192508
90.97	549.67752410925
91.08	549.677048025992
91.18	549.676571942734
91.28	549.676095859476
91.39	549.675105023951
91.5	549.674114188426
91.6	549.6731233529
91.7	549.672608600633
91.8	549.672093848366
91.91	549.671579096099
92.01	549.671064343832
92.11	549.670549591565
92.21	549.6696001881
92.31	549.668650784635
92.45	549.668216133438
92.56	549.667781482241
92.66	549.667346831043
92.76	549.666912179846
92.87	549.666394892087
92.97	549.665877604329
93.07	549.665360316571
93.17	549.664843028813
93.28	549.664760392252
93.38	549.664677755691
93.48	549.664595119131
93.58	549.66451248257
93.69	549.663224247271
93.79	549.661936011972
93.89	549.660730413233
93.99	549.659524814495
94.1	549.658319215757
94.2	549.657113617018
94.3	549.65590801828
94.46	549.654253718762
94.56	549.652599419245
94.66	549.650945119727
94.76	549.650496418948
94.87	549.650047718169
94.97	549.64959901739
95.08	549.649061127236
95.18	549.648523237081
95.29	549.647985346927
95.46	549.647447456773
95.56	549.647358267398
95.67	549.647269078023
95.77	549.647179888648
95.87	549.646598821471
95.97	549.646017754294
96.08	549.645436687117
96.18	549.644944809315
96.29	549.644452931512
96.45	549.64396105371
96.55	549.643469175908
96.66	549.644012762399
96.76	549.644556348891
96.86	549.645099935383
96.97	549.646135399677
97.07	549.64717086397
97.17	549.648206328264
97.38	549.654508109926
97.48	549.659774427293
97.58	549.665040744661
97.69	549.669271597734
97.79	549.673502450808
97.89	549.677733303882
97.99	549.681964156955
98.09	549.692475661604
98.2	549.702987166253
98.3	549.713498670902
98.46	549.719779322477
98.56	549.726059974053
98.66	549.732340625628
98.77	549.738621277203
98.87	549.751284902799
98.97	549.763948528394
99.08	549.77661215399
99.18	549.78299512801
99.28	549.78937810203
99.38	549.79576107605
99.48	549.802144050071
99.59	549.812655060302
99.69	549.823166070533
99.8	549.833677080763
99.9	549.837805116974
100.01	549.841933153185
100.11	549.846061189396
100.21	549.850189225606
100.32	549.857044950921
100.46	549.863900676236
100.56	549.870756401551
100.66	549.873484090655
100.77	549.876211779759
100.87	549.878939468863
100.98	549.881667157967
101.08	549.885595857728
101.19	549.889524557488
101.29	549.893453257249
101.45	549.894654267906
101.55	549.895855278562
101.66	549.897056289219
101.76	549.898960279335
101.86	549.90086426945
101.97	549.902768259566
102.07	549.904672249682
102.17	549.905375229141
102.27	549.906078208601
102.37	549.90678118806
102.48	549.907484167519
102.58	549.908309443522
102.69	549.909134719525
102.79	549.909257016069
102.89	549.909379312613
102.99	549.909501609157
103.1	549.909623905701
103.2	549.909746202245
103.31	549.909796157763
103.46	549.909846113281
103.56	549.9098960688
103.66	549.909823727774
103.77	549.909751386748
103.87	549.909679045722
103.98	549.908995324505
104.08	549.908311603287
104.18	549.90762788207
104.28	549.906944160853
104.39	549.906332780661
104.49	549.90572140047
104.59	549.905110020278
104.7	549.904498640087
104.8	549.903729870968
104.9	549.902961101849
105.01	549.902803712922
105.11	549.902646323995
105.21	549.902488935067
105.32	549.90233154614
105.46	549.901649510349
105.56	549.900967474558
105.66	549.900285438767
105.77	549.899603402976
105.87	549.899078756112
105.98	549.898554109249
106.08	549.898029462385
106.19	549.897504815521
106.29	549.896948060523
106.46	549.896391305526
106.57	549.896359197391
106.67	549.896327089257
106.78	549.896294981122
106.88	549.896262872988
106.99	549.89564298044
107.09	549.895023087891
107.19	549.894403195343
107.29	549.893783302795
107.46	549.89319551838
107.56	549.892607733966
107.66	549.892019949552
107.76	549.891426714726
107.87	549.8908334799
107.97	549.890240245074
108.07	549.890234794663
108.17	549.890229344251
108.27	549.890223893839
108.38	549.890218443427
108.48	549.88966743914
108.59	549.889116434852
108.69	549.888565430564
108.79	549.888019876689
108.89	549.887474322813
109	549.886928768937
109.1	549.886383215061
109.2	549.885522529877
109.3	549.884661844693
109.45	549.88380115951
109.56	549.883486028202
109.66	549.883170896894
109.76	549.882855765586
109.87	549.882540634278
109.97	549.882495228561
110.08	549.882449822843
110.18	549.882404417126
110.28	549.882674142717
110.38	549.882943868308
110.48	549.883213593899
110.59	549.883483319489
110.69	549.883546498609
110.79	549.883609677728
110.9	549.883672856847
111	549.883466310375
111.1	549.883259763904
111.21	549.883053217432
111.31	549.88284667096
111.45	549.88237394276
111.56	549.88190121456
111.66	549.881428486359
111.76	549.881162304631
111.86	549.880896122902
111.97	549.880629941174
112.07	549.880363759445
112.18	549.879876920169
112.28	549.879390080893
112.38	549.878903241617
112.49	549.87868258407
112.67	549.878461926523
112.79	549.878241268975
112.89	549.878322220241
112.99	549.878403171507
113.09	549.878484122773
113.2	549.878565074039
113.3	549.878866682852
113.4	549.879168291665
113.51	549.879469900478
113.62	549.879898652335
113.73	549.880327404191
113.84	549.880756156047
113.94	549.88088329909
114.04	549.881010442133
114.14	549.881137585176
114.25	549.88126472822
114.35	549.881391871263
114.46	549.881414194813
114.62	549.881436518364
114.73	549.881331698871
114.83	549.881226879379
114.93	549.881122059886
115.04	549.881017240394
115.14	549.881033438032
115.24	549.88104963567
115.34	549.881065833308
115.44	549.881082030947
115.55	549.881203048077
115.7	549.881324065208
115.81	549.881445082338
115.91	549.881462604094
116.02	549.88148012585
116.12	549.881497647606
116.22	549.881394152231
116.32	549.881290656856
116.42	549.881187161482
116.53	549.881083666107
116.64	549.881183463468
116.74	549.881283260829
116.85	549.88138305819
116.95	549.881586350925
117.06	549.881789643661
117.16	549.881992936397
117.26	549.882196229132
117.36	549.882276043746
117.47	549.882355858359
117.61	549.882435672973
117.71	549.882312194851
117.82	549.882188716729
117.92	549.882065238607
118.02	549.881941760485
118.12	549.882184794991
118.23	549.882427829498
118.33	549.882670864004
118.43	549.883037376632
118.53	549.88340388926
118.64	549.883770401888
118.74	549.884136914516
118.85	549.884323152637
118.95	549.884509390758
119.05	549.884695628879
119.15	549.884515354371
119.26	549.884335079864
119.36	549.884154805356
119.46	549.883974530849
119.62	549.885668678474
119.73	549.887362826099
119.83	549.889056973724
119.93	549.890931395856
120.03	549.892805817988
120.14	549.894680240121
120.24	549.896554662253
120.35	549.901905418202
120.45	549.907256174151
120.55	549.912606930099
120.71	549.916083263916
120.82	549.919559597732
120.92	549.923035931548
121.03	549.926512265364
121.13	549.932116369337
121.24	549.93772047331
121.34	549.943324577282
121.44	549.945452347439
121.55	549.947580117595
121.71	549.949707887751
121.81	549.952744978924
121.92	549.955782070097
122.02	549.958819161269
122.13	549.961856252442
122.23	549.962765573458
122.34	549.963674894475
122.44	549.964584215491
122.54	549.965713521092
122.71	549.966842826692
122.82	549.967972132293
122.92	549.968192116878
123.02	549.968412101462
123.13	549.968632086046
123.23	549.968852070631
123.33	549.968539588758
123.44	549.968227106886
123.54	549.967914625014
123.71	549.967382158557
123.81	549.9668496921
123.91	549.966317225643
124.01	549.964112140734
124.11	549.961907055825
124.22	549.959701970915
124.32	549.957496886006
124.42	549.955824267553
124.53	549.954151649101
124.63	549.952479030648
124.73	549.950806412196
124.84	549.946415725499
124.94	549.942025038803
125.04	549.939306970559
125.15	549.936588902315
125.25	549.933870834071
125.35	549.931152765827
125.46	549.928434697583
125.62	549.922186307736
125.73	549.915937917888
125.83	549.90968952804
125.93	549.906159206436
126.03	549.902628884832
126.14	549.899098563229
126.24	549.891204484071
126.34	549.883310404913
126.45	549.875416325756
126.61	549.867522246598
126.72	549.863158489044
126.82	549.85879473149
126.92	549.854430973937
127.02	549.845606881182
127.12	549.836782788427
127.22	549.827958695672
127.33	549.823498360471
127.43	549.819038025271
127.54	549.81457769007
127.64	549.810117354869
127.75	549.801258685407
127.86	549.792400015946
127.96	549.783541346484
128.06	549.779143012224
128.17	549.774744677963
128.27	549.770346343702
128.37	549.765948009441
128.48	549.757846607625
128.61	549.749745205809
128.71	549.741643803992
128.81	549.737940736437
128.92	549.734237668881
129.02	549.730534601325
129.12	549.726831533769
129.22	549.720410930459
129.33	549.713990327149
129.43	549.707569723839
129.53	549.704852188084
129.63	549.702134652329
129.74	549.699417116575
129.84	549.69669958082
129.94	549.691954578022
130.05	549.687209575225
130.15	549.682464572427
130.25	549.680437105384
130.35	549.678409638341
130.46	549.676382171298
130.61	549.674354704255
130.72	549.671026482082
130.82	549.667698259909
130.92	549.664370037735
131.03	549.663069282605
131.13	549.661768527474
131.23	549.660467772344
131.34	549.659167017214
131.44	549.657508887638
131.54	549.655850758063
131.71	549.654192628487
131.81	549.653835254043
131.92	549.653477879597
132.03	549.653120505153
132.13	549.652763130707
132.24	549.652036436871
132.34	549.651309743035
132.44	549.650583049199
132.54	549.650213729808
132.71	549.649844410417
132.81	549.649475091026
132.92	549.649874488486
133.02	549.650273885945
133.12	549.650673283405
133.22	549.651072680865
133.33	549.651841397715
133.43	549.652610114566
133.53	549.653378831417
133.64	549.655192493895
133.74	549.657006156373
133.85	549.658819818851
133.95	549.659864764479
134.05	549.660909710107
134.15	549.661954655734
134.25	549.662999601362
134.36	549.664044546989
134.46	549.666097500127
134.62	549.668150453264
134.72	549.669158460774
134.83	549.670166468284
134.93	549.671174475794
135.03	549.672182483303
135.14	549.674053011226
135.24	549.675923539148
135.34	549.67779406707
135.45	549.679664594992
135.55	549.680527115405
135.71	549.681389635817
135.82	549.682252156229
135.92	549.684548130778
136.02	549.686844105327
136.13	549.689140079876
136.23	549.690573534013
136.34	549.692006988149
136.45	549.693440442286
136.61	549.696013750677
136.72	549.698587059068
136.82	549.701160367459
136.93	549.70373367585
137.03	549.704873530105
137.13	549.706013384359
137.24	549.707153238613
137.34	549.708293092868
137.44	549.710547398715
137.54	549.712801704561
137.65	549.713916156154
137.75	549.715030607746
137.86	549.716145059338
137.96	549.71725951093
138.06	549.718373962523
138.16	549.720336009963
138.27	549.722298057403
138.37	549.724260104843
138.47	549.725107700691
138.62	549.725955296539
138.72	549.726802892387
138.83	549.727650488235
138.93	549.729723431914
139.03	549.731796375593
139.13	549.733869319272
139.24	549.735094667103
139.34	549.736320014934
139.44	549.737545362765
139.55	549.739169118912
139.71	549.740792875059
139.81	549.742416631206
139.92	549.744040387353
140.02	549.744438795668
140.13	549.744837203984
140.23	549.7452356123
140.33	549.745644605859
140.43	549.746053599418
140.54	549.746462592977
140.64	549.74647317822
140.74	549.746483763464
140.85	549.746494348707
140.95	549.74650493395
141.05	549.746515519194
141.16	549.747589839493
141.26	549.748664159793
141.36	549.74972789485
141.46	549.750791629906
141.62	549.751855364963
141.73	549.752919100019
141.83	549.754586580148
141.94	549.756254060277
142.04	549.757921540405
142.14	549.759589020534
142.24	549.760192765606
142.35	549.760796510678
142.45	549.76140025575
142.62	549.762067056375
142.72	549.762733857001
142.82	549.763400657627
142.93	549.76346371318
143.03	549.763526768734
143.14	549.763589824287
143.24	549.76365287984
143.35	549.763526240082
143.45	549.763399600324
143.61	549.763272960567
143.71	549.763083265255
143.82	549.762893569944
143.92	549.762703874632
144.03	549.762898432695
144.13	549.763092990757
144.23	549.763287548819
144.34	549.763482106881
144.44	549.763866360255
144.55	549.764250613628
144.7	549.764634867002
144.81	549.765040358084
144.91	549.765445849165
145.01	549.765851340246
145.11	549.765872577954
145.22	549.765893815662
145.32	549.76591505337
145.42	549.765936291078
145.53	549.765901929521
145.63	549.765867567965
145.73	549.765833206409
145.84	549.765777607144
145.94	549.76572200788
146.05	549.765666408616
146.15	549.765610809351
146.25	549.765147577987
146.36	549.764684346623
146.46	549.764221115258
146.62	549.763813483158
146.73	549.763405851058
146.83	549.762998218958
146.93	549.762590586858
147.03	549.762425606499
147.14	549.76226062614
147.24	549.762095645781
147.35	549.762338297521
147.45	549.762580949262
147.55	549.762823601003
147.71	549.763066252744
147.81	549.763000582365
147.91	549.762934911986
148.02	549.762869241607
148.12	549.762560919487
148.23	549.762252597368
148.33	549.761944275248
148.43	549.761635953128
148.54	549.761154233928
148.64	549.760672514727
148.74	549.760190795527
148.84	549.760017398446
148.94	549.759844001366
149.05	549.759670604285
149.15	549.759497207205
149.26	549.75920079109
149.36	549.758904374975
149.47	549.75860795886
149.63	549.758484939826
149.73	549.758361920791
149.83	549.758238901757
149.94	549.758115882722
150.04	549.757715727547
150.14	549.757315572372
150.25	549.756915417197
150.35	549.756638281057
150.46	549.756361144917
150.63	549.756084008776
150.73	549.75550442217
150.83	549.754924835564
150.93	549.754345248958
151.04	549.753765662353
151.15	549.753463211887
151.25	549.753160761422
151.35	549.752858310956
151.46	549.752207006065
151.61	549.751555701174
151.72	549.750904396283
151.82	549.750555541858
151.93	549.750206687433
152.03	549.749857833007
152.14	549.749508978582
152.24	549.74903332547
152.34	549.748557672359
152.45	549.748082019248
152.55	549.747955220562
152.65	549.747828421876
152.75	549.74770162319
152.86	549.747574824504
152.96	549.74682496482
153.06	549.746075105136
153.17	549.745325245452
153.27	549.744702184454
153.38	549.744079123456
153.48	549.743456062458
153.63	549.74283300146
153.73	549.74189074837
153.83	549.740948495281
153.93	549.740006242191
154.03	549.7396870501
154.14	549.739367858008
154.24	549.739048665917
154.35	549.738729473825
154.45	549.737144381312
154.61	549.735559288799
154.71	549.733974196286
154.82	549.732708295865
154.92	549.731442395443
155.03	549.730176495021
155.13	549.7289105946
155.23	549.726412681364
155.33	549.723914768128
155.43	549.721416854892
155.54	549.720184842077
155.64	549.718952829263
155.74	549.717720816449
155.85	549.716488803634
155.95	549.712725325558
156.06	549.708961847483
156.16	549.705198369407
156.26	549.702666904146
156.37	549.700135438884
156.47	549.697603973623
156.62	549.692364649904
156.72	549.687125326184
156.83	549.681886002465
156.93	549.676646678745
157.03	549.673938820287
157.14	549.671230961829
157.24	549.66852310337
157.35	549.665815244912
157.45	549.660724757077
157.63	549.655634269241
157.73	549.653251639864
157.83	549.650869010486
157.94	549.648486381109
158.04	549.646103751732
158.14	549.642242347125
158.25	549.638380942518
158.35	549.634519537912
158.46	549.630658133305
158.61	549.629179358076
158.72	549.627700582847
158.82	549.626221807617
158.93	549.626586966871
159.03	549.626952126125
159.13	549.627317285379
159.24	549.629161219862
159.34	549.631005154345
159.44	549.632849088828
159.54	549.634693023312
159.75	549.647556587128
159.85	549.653988369037
159.95	549.658576216462
160.05	549.663164063887
160.16	549.667751911313
160.26	549.672339758738
160.36	549.682685602747
160.47	549.693031446757
160.61	549.703377290766
160.71	549.70913528735
160.81	549.714893283934
160.92	549.720651280519
161.03	549.726409277103
161.13	549.736420756585
161.23	549.746432236068
161.33	549.756443715551
161.43	549.760697198449
161.53	549.764950681347
161.63	549.769204164246
161.74	549.773457647144
161.84	549.780250470966
161.94	549.787043294788
162.04	549.79383611861
162.15	549.796375459534
162.25	549.798914800458
162.36	549.801454141381
162.46	549.803993482305
162.62	549.807800237862
162.72	549.811606993419
162.83	549.815413748976
162.93	549.81668116361
163.03	549.817948578243
163.14	549.819215992876
163.24	549.82048340751
163.34	549.822117327846
163.44	549.823751248182
163.54	549.825385168519
163.65	549.825751674221
163.75	549.826118179924
163.85	549.826484685627
163.95	549.82685119133
164.06	549.827532936338
164.16	549.828214681347
164.26	549.828896426355
164.36	549.82921166566
164.47	549.829526904966
164.62	549.829842144271
164.72	549.830157383576
164.82	549.830735018012
164.92	549.831312652448
165.02	549.831890286883
165.12	549.832152682014
165.23	549.832415077145
165.33	549.832677472275
165.43	549.832939867406
165.54	549.832939621723
165.64	549.832939376039
165.74	549.832939130356
165.84	549.832676489542
165.95	549.832413848728
166.05	549.832151207914
166.15	549.831888567101
166.26	549.83128337718
166.36	549.83067818726
166.46	549.830072997339
166.63	549.829730448233
166.73	549.829387899127
166.84	549.82904535002
166.94	549.828702800914
167.04	549.828011072862
167.14	549.82731934481
167.24	549.826627616759
167.35	549.826278437813
167.45	549.825929258868
167.55	549.825580079923
167.65	549.825230900977
167.76	549.82470562445
167.86	549.824180347922
167.96	549.823655071394
168.06	549.823478973812
168.16	549.823302876229
168.26	549.823126778647
168.36	549.822950681064
168.47	549.822774583482
168.62	549.822268377779
168.73	549.821762172076
168.83	549.821432063955
168.93	549.821101955834
169.04	549.820771847714
169.14	549.820441739593
169.24	549.820176826273
169.35	549.819911912952
169.45	549.819646999632
169.62	549.819382086311
169.73	549.819447281111
169.83	549.819512475911
169.93	549.819577670711
170.04	549.819132727323
170.14	549.818687783935
170.24	549.818242840547
170.35	549.817732702359
170.45	549.817222564171
170.55	549.816712425983
170.65	549.816202287795
170.75	549.815793685017
170.85	549.815385082239
170.95	549.81497647946
171.06	549.81507801487
171.16	549.81517955028
171.26	549.81528108569
171.36	549.8153826211
171.46	549.81535683566
171.61	549.815331050219
171.72	549.815305264778
171.82	549.815177943927
171.92	549.815050623077
172.02	549.814923302226
172.12	549.814795981376
172.22	549.81421019978
172.32	549.813624418185
172.43	549.81303863659
172.53	549.812580175845
172.63	549.8121217151
172.74	549.811663254355
172.84	549.811204793611
172.94	549.810893654485
173.05	549.810582515358
173.15	549.810271376232
173.25	549.810418697851
173.35	549.810566019469
173.46	549.810713341088
173.61	549.810860662707
173.71	549.811011917083
173.82	549.811163171458
173.92	549.811314425834
174.02	549.811318358592
174.12	549.811322291349
174.23	549.811326224106
174.33	549.811330156864
174.43	549.811017101938
174.53	549.810704047012
174.63	549.810390992087
174.73	549.810074004404
174.84	549.809757016721
174.94	549.809440029038
175.04	549.809123041355
175.15	549.808806053672
175.25	549.808383362134
175.35	549.807960670596
175.45	549.807854966742
175.62	549.807749262887
175.72	549.807643559033
175.82	549.807537855178
175.92	549.807508139752
176.02	549.807478424327
176.12	549.807448708902
176.23	549.807418993476
176.33	549.807494981906
176.43	549.807570970335
176.54	549.807646958764
176.64	549.807792844541
176.74	549.807938730317
176.84	549.808084616094
176.94	549.808154513441
177.04	549.808224410789
177.14	549.808294308136
177.25	549.808364205483
177.35	549.808434102831
177.45	549.808710810494
177.62	549.808987518157
177.72	549.809194328472
177.82	549.809401138788
177.93	549.809607949103
178.03	549.809814759418
178.13	549.810039963813
178.24	549.810265168208
178.34	549.810490372603
178.45	549.810715576998
178.55	549.810733971077
178.65	549.810752365156
178.76	549.810770759235
178.86	549.810789153314
178.96	549.810832235381
179.06	549.810875317448
179.16	549.810900005436
179.26	549.810924693424
179.37	549.810949381412
179.47	549.8109740694
179.61	549.810902519608
179.72	549.810830969816
179.82	549.810759420024
179.92	549.810687870232
180.02	549.810591632452
180.13	549.810495394672
180.23	549.810399156893
180.33	549.810302919113
180.44	549.810290921963
180.54	549.810278924812
180.64	549.810363165441
180.97	549.81044740607
181.11	549.810466800643
181.22	549.810486195216
181.32	549.810505589788
181.43	549.810524984361
181.53	549.810544378934
181.63	549.810563773507
181.78	549.81049892745
181.9	549.810629466347
182	549.810760005244
182.1	549.81089054414
182.21	549.811085929094
182.31	549.811281314047
182.41	549.811476699
182.52	549.811672083953
182.62	549.811881736588
182.72	549.812091389224
182.83	549.812301041859
182.93	549.812315309542
183.03	549.812329577224
183.14	549.812343844906
183.24	549.812358112589
183.34	549.812372380271
183.44	549.812347636523
183.55	549.812322892775
183.65	549.812283881345
183.78	549.812244869915
183.89	549.812205858485
183.99	549.812166847055
184.09	549.812195034573
184.2	549.812223222091
184.3	549.812251409609
184.4	549.812279597127
184.5	549.812346796075
184.61	549.812413995023
184.71	549.812481193971
184.81	549.812958120365
184.91	549.813435046759
185.02	549.813911973153
185.12	549.814321700599
185.23	549.814731428045
185.33	549.815141155492
185.43	549.815550882938
185.54	549.815960610384
185.64	549.816022781259
185.74	549.816084952135
185.87	549.815737395564
185.98	549.815389838994
186.08	549.815042282423
186.18	549.814694725852
186.29	549.814347169281
186.39	549.814246754456
186.49	549.814146339631
186.59	549.814045924806
186.7	549.814293066552
186.81	549.814540208297
186.91	549.814787350043
187.01	549.815034491789
187.11	549.815156494321
187.22	549.815278496853
187.32	549.815400499385
187.42	549.815275360172
187.52	549.815150220958
187.63	549.815025081745
187.79	549.814899942532
187.9	549.81629877234
188	549.817697602149
188.1	549.819096431958
188.2	549.820620400981
188.3	549.822144370003
188.41	549.823668339025
188.51	549.825192308048
188.61	549.832765409294
188.71	549.840338510539
188.88	549.847911611785
188.98	549.853960744009
189.08	549.860009876232
189.18	549.866059008455
189.28	549.872108140679
189.38	549.889972568426
189.49	549.907836996173
189.59	549.92570142392
189.69	549.937516719443
189.8	549.949332014967
189.9	549.961147310491
190	549.972962606014
190.1	550.003222375373
190.21	550.033482144731
190.31	550.063741914089
190.41	550.082186387923
190.51	550.100630861758
190.61	550.119075335592
190.71	550.165069769143
190.87	550.211064202693
190.97	550.257058636243
191.08	550.303053069794
191.18	550.33060302951
191.29	550.358152989225
191.39	550.385702948941
191.49	550.413252908657
191.6	550.474153559615
191.7	550.535054210573
191.81	550.568404901815
191.91	550.601755593058
192.02	550.6351062843
192.12	550.668456975542
192.22	550.701807666785
192.32	550.768052414649
192.42	550.834297162514
192.53	550.900541910378
192.63	550.933435967
192.79	550.966330023623
192.89	550.999224080245
192.99	551.061306563094
193.1	551.123389045944
193.2	551.185471528793
193.31	551.247554011642
193.41	551.27674243787
193.51	551.305930864097
193.61	551.335119290324
193.71	551.387266998446
193.82	551.439414706568
193.92	551.491562414689
194.03	551.514521696584
194.13	551.537480978478
194.23	551.560440260373
194.34	551.583399542268
194.44	551.606358824162
194.54	551.645862559699
194.64	551.685366295236
194.78	551.701910748878
194.88	551.71845520252
194.98	551.734999656162
195.09	551.751544109804
195.19	551.768088563446
195.29	551.796571018823
195.39	551.825053474201
195.5	551.853535929578
195.6	551.865473931313
195.7	551.877411933048
195.87	551.889349934783
195.98	551.908874703102
196.08	551.928399471422
196.18	551.947924239741
196.28	551.96744900806
196.39	551.975035774644
196.49	551.982622541229
196.59	551.990209307813
196.69	551.997796074397
196.79	552.010361595469
196.9	552.022927116542
197	552.02790587103
197.1	552.032884625518
197.2	552.037863380007
197.31	552.042842134495
197.41	552.047820888984
197.51	552.055962488559
197.62	552.064104088135
197.78	552.07224568771
197.88	552.075408532798
197.98	552.078571377885
198.09	552.081734222972
198.19	552.087465531196
198.29	552.09319683942
198.39	552.098928147643
198.5	552.104659455867
198.6	552.107227919004
198.7	552.109796382141
198.81	552.112364845277
198.91	552.114933308414
199.02	552.118744617835
199.12	552.122555927256
199.22	552.12379877354
199.32	552.125041619825
199.43	552.126284466109
199.53	552.127527312394
199.63	552.128770158678
199.78	552.130837761616
199.89	552.132905364554
199.99	552.134972967492
200.09	552.135797724146
200.19	552.1366224808
200.3	552.137447237453
200.4	552.139278618658
200.51	552.141109999862
200.61	552.142941381067
200.71	552.144772762272
200.87	552.145779386823
200.97	552.146786011374
201.08	552.147792635925
201.18	552.149407711468
201.29	552.151022787012
201.39	552.152637862556
201.49	552.153246313548
201.59	552.15385476454
201.69	552.154463215533
201.8	552.155071666525
201.9	552.155680117518
202	552.156363468871
202.1	552.157046820225
202.21	552.157121720586
202.31	552.157196620948
202.41	552.157271521309
202.51	552.15734642167
202.61	552.157421322032
202.72	552.157871688883
202.88	552.158322055734
202.98	552.158772422586
203.08	552.159147889076
203.19	552.159523355566
203.29	552.159898822056
203.39	552.160285860047
203.5	552.160672898037
203.6	552.161059936027
203.7	552.161446974017
203.81	552.161458545517
203.92	552.161470117017
204.02	552.161481688517
204.12	552.161493260017
204.23	552.161718323108
204.33	552.161943386198
204.43	552.162156877788
204.54	552.162370369379
204.64	552.162583860969
204.78	552.16279735256
204.9	552.162612256549
205	552.162427160538
205.1	552.162242064526
205.2	552.162056968515
205.31	552.161658380913
205.41	552.161259793312
205.51	552.16086120571
205.62	552.160435884182
205.79	552.160010562653
205.89	552.159585241124
206	552.159558507198
206.1	552.159531773271
206.2	552.159505039344
206.3	552.159478305417
206.4	552.15933960096
206.51	552.159200896502
206.61	552.159062192045
206.78	552.158950221514
206.89	552.158838250983
207	552.158726280452
207.1	552.158932739523
207.2	552.159139198593
207.31	552.159345657663
207.41	552.159552116733
207.52	552.159870546334
207.62	552.160188975935
207.78	552.160507405536
207.89	552.160908176289
207.99	552.161308947042
208.1	552.161709717794
208.2	552.161792058946
208.3	552.161874400098
208.4	552.16195674125
208.51	552.162039082401
208.61	552.161854044448
208.71	552.161669006494
208.81	552.16148396854
208.94	552.161216589435
209.04	552.16094921033
209.15	552.160681831224
209.25	552.160414452119
209.35	552.160080842802
209.46	552.159747233485
209.56	552.159413624168
209.67	552.159347393956
209.79	552.159281163744
209.92	552.159214933533
210.03	552.159148703321
210.13	552.158992914212
210.23	552.158837125103
210.33	552.158681335994
210.44	552.158591777097
210.54	552.1585022182
210.65	552.158412659303
210.79	552.158323100405
210.93	552.158421261082
211.03	552.158519421758
211.13	552.158617582434
211.23	552.158805302008
211.34	552.158993021581
211.44	552.159180741154
211.54	552.159032200228
211.64	552.158883659303
211.78	552.158735118377
211.89	552.158586577451
211.99	552.158250316952
212.09	552.157914056453
212.2	552.157577795954
212.3	552.156787102389
212.4	552.155996408824
212.5	552.15520571526
212.6	552.154751282194
212.71	552.154296849128
212.81	552.153842416062
212.91	552.153387982996
213.01	552.15293354993
213.11	552.152759163648
213.22	552.152584777366
213.32	552.15286482415
213.42	552.153144870933
213.53	552.153424917717
213.63	552.153704964501
213.79	552.154006591582
213.89	552.154308218663
214	552.154609845744
214.1	552.154911472825
214.21	552.154933053122
214.31	552.154954633419
214.41	552.154976213716
214.51	552.155038752021
214.61	552.155101290326
214.71	552.155163828631
214.87	552.155204786639
214.97	552.155245744647
215.07	552.155286702655
215.18	552.155327660663
215.28	552.155356107109
215.38	552.155384553556
215.48	552.155413000002
215.59	552.155400488441
215.69	552.155387976879
215.79	552.155375465318
215.89	552.155362953757
215.99	552.155667463163
216.1	552.155971972569
216.2	552.156276481975
216.3	552.156593502942
216.4	552.156910523909
216.51	552.157227544876
216.61	552.157544565844
216.72	552.157638507685
216.83	552.157732449527
216.93	552.157826391369
217.03	552.157603312243
217.13	552.157380233118
217.23	552.157157153992
217.33	552.156934074867
217.44	552.156710995741
217.54	552.156454580529
217.64	552.156198165317
217.78	552.156164829231
217.89	552.156131493144
217.99	552.156098157058
218.09	552.156064820972
218.19	552.156031484886
218.3	552.155565277576
218.4	552.155099070267
218.5	552.154632862958
218.6	552.154199991735
218.7	552.153767120512
218.81	552.153334249289
218.91	552.152901378066
219.02	552.152540497424
219.13	552.152179616782
219.23	552.15181873614
219.34	552.151890726721
219.44	552.151962717301
219.54	552.152034707882
219.64	552.152106698463
219.78	552.151944317291
219.88	552.151781936119
219.99	552.151619554947
220.09	552.151385183195
220.2	552.151150811442
220.3	552.150916439689
220.4	552.150682067936
220.51	552.150198887586
220.61	552.149715707237
220.72	552.149232526888
220.82	552.148983718291
220.92	552.148734909695
221.02	552.148486101098
221.12	552.148237292502
221.23	552.147967054044
221.33	552.147696815587
221.43	552.14742657713
221.54	552.147405147269
221.64	552.147383717408
221.78	552.147362287547
221.88	552.147340857686
221.99	552.147093995995
222.09	552.146847134303
222.2	552.146600272612
222.3	552.146374840781
[truncated: 45,693 more rows]
