# Supplementary material for: Editorial Note: The role of 9-O-acetylated glycan receptor moieties in the typhoid toxin binding and intoxication
Source: PLoS Pathog. 2026 Jul 13;22(7):e1014413. doi: 10.1371/journal.ppat.1014413 (PMC13362111; doi:10.1371/journal.ppat.1014413)
Supplement: S1 File — (ZIP) [file ppat.1014413.s001.zip › SPR Data/OpenSPR/2020-01-06--20-36-21--TyT WT 4oac/Test_Injections.txt]

51.31	imd
112.38	imd
180.64	stripping
260.98	h2o
382.62	cobalt
503.25	h2o
638.58	buffer
759.13	TyT wt
955.65	buffer
1035.9	buffer
1192.46	buffer
1459.12	buffer
1579.96	a23 4oac	125µM
1704.51	buffer
1852.3	a23 4oac	250µM
1975.19	buffer
2115.98	a23 4oac	500µM
2246.65	buffer
2380.03	a23 4oac	1mM
2501.64	buffer
2632.26	a23 4oac	2.5mM
2773.27	buffer
2986.64	buffer
3107.85	buffer
3198.58	buffer
3334.51	buffer
3491.88	a26gcbiotin
3653.21	buffer
3775.54	1/2concbuffer
3957.36	buffer
4079.59	buffer
4261.1	neu5gc	625µM
4381.54	buffer
4502.9	neu5gc	1.25mM
4628.17	buffer
4751.35	neu5gc	2.5mM
4882.41	buffer
5003.95	neu5gc	5mM
5127.16	isoh
5203.42	buffer
5245.79	buffer
5293.59	buffer
5389.94	neu5gc	5mM
5595.48	neu5gc	10mM
