# Supplementary material for: Editorial Note: The role of 9-O-acetylated glycan receptor moieties in the typhoid toxin binding and intoxication
Source: PLoS Pathog. 2026 Jul 13;22(7):e1014413. doi: 10.1371/journal.ppat.1014413 (PMC13362111; doi:10.1371/journal.ppat.1014413)
Supplement: S1 File — (ZIP) [file ppat.1014413.s001.zip › SPR Data/OpenSPR/2020-01-06--20-36-21--TyT WT 4oac/TraceDrawerExport/2020-01-06--20-36-21--TyT WT 4oac_CH1_RAW.txt]

X_imd _51.31s	Y_imd _51.31s	X_imd _112.38s	Y_imd _112.38s	X_stripping _180.64s	Y_stripping _180.64s	X_h2o _260.98s	Y_h2o _260.98s	X_cobalt _382.62s	Y_cobalt _382.62s	X_h2o _503.25s	Y_h2o _503.25s	X_buffer _638.58s	Y_buffer _638.58s	X_TyT wt _759.13s	Y_TyT wt _759.13s	X_buffer _955.65s	Y_buffer _955.65s	X_buffer _1035.9s	Y_buffer _1035.9s	X_buffer _1192.46s	Y_buffer _1192.46s	X_buffer _1459.12s	Y_buffer _1459.12s	X_a23 4oac 125µM_1579.96s	Y_a23 4oac 125µM_1579.96s	X_buffer _1704.51s	Y_buffer _1704.51s	X_a23 4oac 250µM_1852.3s	Y_a23 4oac 250µM_1852.3s	X_buffer _1975.19s	Y_buffer _1975.19s	X_a23 4oac 500µM_2115.98s	Y_a23 4oac 500µM_2115.98s	X_buffer _2246.65s	Y_buffer _2246.65s	X_a23 4oac 1mM_2380.03s	Y_a23 4oac 1mM_2380.03s	X_buffer _2501.64s	Y_buffer _2501.64s	X_a23 4oac 2.5mM_2632.26s	Y_a23 4oac 2.5mM_2632.26s	X_buffer _2773.27s	Y_buffer _2773.27s	X_buffer _2986.64s	Y_buffer _2986.64s	X_buffer _3107.85s	Y_buffer _3107.85s	X_buffer _3198.58s	Y_buffer _3198.58s
0	0	0	0	0	0	0	0	0	0	0	0	0	0	0	0	0	0	0	0	0	0	0	0	0	0	0	0	0	0	0	0	0	0	0	0	0	0	0	0	0	0	0	0	0	0	0	0	0	0
0.369999999999997	0.0771873840221815	0.109999999999999	-0.220657546947223	0.330000000000013	0.0842406290075814	0.5	0.280340117001288	0.389999999999986	-0.296326973057148	0.310000000000002	0.0218112860466135	0.339999999999918	-0.156364748022497	0.509999999999991	0.221056359009708	0.430000000000064	0.355825373958396	0.449999999999818	-0.0840062100451178	0.1099999999999	0.188146046980364	0.610000000000127	0.121326339922234	0.579999999999927	0.258062927969149	0.370000000000118	-0.0638092609506202	0.460000000000036	0.160594412022874	0.319999999999936	0.0360335809546086	0.420000000000073	0.198823437926876	0.440000000000055	0.330481114019676	0.419999999999618	-0.341848655011745	0.349999999999909	0.331346112034225	0.4399999999996	-0.225786268060801	0.369999999999891	-0.0727434199916388	0.400000000000091	0.157910823077145	0.440000000000055	-0.452130114922511	0.470000000000255	-0.152660491039569
0.469999999999999	0.154374768044363	0.290000000000006	-0.441315094008132	0.470000000000027	0.103635201980978	0.680000000000007	0.560680232979394	0.490000000000009	-0.59265394600061	0.420000000000016	-0.338241174972609	0.439999999999941	-0.312729496044994	0.620000000000005	0.442112718928911	0.550000000000068	0.595760849023463	0.589999999999918	-0.168012419067054	0.409999999999854	0.376292093960728	0.740000000000009	0.242652680981337	0.720000000000027	0.516125855938299	0.480000000000018	-0.127618522014927	0.600000000000136	0.321188823022567	0.419999999999845	0.0720671620229041	0.519999999999982	0.48244323693325	0.549999999999727	0.660962229062534	0.539999999999964	-0.683697310932985	0.470000000000255	0.662692222931582	0.539999999999964	-0.451572536007916	0.5300000000002	-0.145486841006459	0.550000000000182	0.315821646040604	0.579999999999927	-0.904260229958709	0.570000000000164	0.140239049983393
0.57	0.214645256050972	0.410000000000011	-0.661972641978537	0.580000000000013	0.123029774954375	0.779999999999973	0.841020349980681	0.600000000000023	-0.888980919057758	0.519999999999982	-0.698293635991831	0.539999999999964	-0.46909424304431	0.720000000000027	0.663169077938619	0.649999999999977	0.835696323974844	0.699999999999818	-0.25201862808899	0.519999999999982	0.564438140941093	0.900000000000091	0.457945084008315	0.829999999999927	0.774188784021135	0.579999999999927	-0.191427782965548	0.700000000000045	0.721069631026694	0.519999999999982	0.108100744000694	0.619999999999891	0.417381847000797	0.650000000000091	0.991443342968523	0.649999999999636	-1.02554596594473	0.570000000000164	0.747821913932967	0.649999999999636	-0.677358804068717	0.630000000000109	-0.218230260998098	0.660000000000309	0.107125082081438	0.680000000000291	-1.35639034499491	0.700000000000273	0.433138592029536
0.669999999999995	0.27491574405758	0.510000000000005	-0.581021375978708	0.680000000000007	0.142424347018277	0.889999999999986	1.12136046698197	0.699999999999989	-1.18530789200122	0.629999999999995	-1.05834609701105	0.639999999999986	-0.709915163042751	0.82000000000005	0.884225437971509	0.75	1.07563179994941	0.799999999999955	-0.336024838020421	0.619999999999891	0.752584188944638	1.01000000000022	0.385818751965417	0.930000000000064	0.899795752957289	0.690000000000055	-0.255237044029855	0.809999999999945	1.12095043800764	0.629999999999882	0.274357238026823	0.730000000000018	0.352320456954658	0.759999999999764	1.3219244569882	0.75	-1.36739462095647	0.670000000000073	0.832951604934351	0.75	-0.90314507099265	0.740000000000236	-0.400607377969209	0.760000000000218	-0.101571481991414	0.789999999999964	-1.80852045991742	0.820000000000164	0.726038132938811
0.769999999999996	0.5712531460631	0.609999999999999	-0.500070109978878	0.79000000000002	0.161818919991674	0.990000000000009	1.1905518159665	0.800000000000011	-1.35607698405238	0.730000000000018	-1.41839855803028	0.740000000000009	-0.577385636006511	0.919999999999959	1.02053509397138	0.860000000000014	1.31556727501447	0.909999999999854	-0.420031047042357	0.720000000000027	0.525126415936938	1.11000000000013	0.313692420945699	1.02999999999997	1.19759650601736	0.789999999999964	-0.319046304980475	0.910000000000082	1.52083124601177	0.730000000000018	0.440613732962447	0.829999999999927	0.2872590679317	0.860000000000127	1.65240557100788	0.849999999999909	-1.5285356929553	0.7800000000002	0.662181009033702	0.849999999999909	-1.12893133905345	0.840000000000146	-0.582984495963501	0.860000000000127	-0.310268046973761	0.889999999999873	-2.26065057495362	0.930000000000291	1.01893767498495
0.879999999999995	0.867590547045438	0.710000000000008	-0.419118843979049	0.890000000000015	0.181213492965071	1.09999999999997	1.41948480700194	0.909999999999968	-1.51745888308596	0.829999999999984	-1.77845101893581	0.849999999999909	-0.444856109083958	1.01999999999998	1.15684475099442	0.960000000000036	1.55550275098904	1.00999999999999	-0.504037256064294	0.829999999999927	0.28459171699069	1.33000000000015	0.241566089016487	1.13999999999987	1.49539725896375	0.8900000000001	-0.382855566044782	1.00999999999999	1.92071205401589	0.839999999999918	0.566772677984773	0.929999999999836	0.222197677999247	0.960000000000036	1.85734427896023	0.949999999999818	-1.48068684200098	0.880000000000109	0.491410411996185	0.959999999999582	-1.35471760700057	0.940000000000055	-0.370812889968875	0.970000000000255	-0.518964610932926	1	-2.76318451494717	1.0300000000002	1.31183721600792
0.979999999999997	1.16392794905096	0.820000000000007	-0.33816757797922	0.990000000000009	0.200608066052155	1.19999999999999	1.64841779894687	1.00999999999999	-1.67884078302905	0.930000000000007	-2.16031476600165	0.949999999999932	-0.312326582047717	1.13	1.29315440790378	1.06000000000006	1.79543822594042	1.1099999999999	-0.796620909000012	0.930000000000064	0.0440570179307542	1.5300000000002	0.16943975799677	1.29999999999995	1.79319801202382	1	-0.575798790009685	1.11000000000013	2.32059286099684	0.940000000000055	0.692931623007098	1.0300000000002	0.15713628897629	1.05999999999995	2.10306234305335	1.04999999999973	-1.43283799093297	0.980000000000018	0.320639815981849	1.05999999999995	-1.08701629505958	1.03999999999996	-0.158641283974248	1.07000000000016	-0.727661175005778	1.09999999999991	-3.26571845494072	1.13000000000011	1.60473675794037
1.15	1.46026535105648	0.920000000000002	-0.0365587649184818	1.14000000000001	0.135762008994789	1.31999999999999	1.87735079100548	1.19	-1.84022268308581	1.11000000000001	-2.54217851193062	1.04999999999995	-0.179797055011477	1.25999999999999	1.42946406492683	1.15999999999997	1.67954832795658	1.25999999999999	-1.08920456102624	1.02999999999997	-0.196477681015494	1.63000000000011	0.209981349939881	1.45000000000005	2.09099876497021	1.17000000000007	-0.196331783968162	1.26999999999998	2.72047366900097	1.03999999999996	0.819090568029424	1.13999999999987	0.0920748989301501	1.15999999999985	2.34878040703279	1.1899999999996	-1.38498913997864	1.07999999999993	0.149869219967513	1.15999999999985	-0.610625104059181	1.19000000000005	0.0535303209971971	1.21000000000004	-0.936357738964944	1.23000000000002	-3.7682523939111	1.2800000000002	1.54728556196915
1.27	1.75660275203882	1.02000000000001	0.26505004802857	1.26000000000002	0.266300905991557	1.41999999999996	2.10628378295041	1.30000000000001	-2.00160458302889	1.22000000000003	-2.50395220098198	1.16999999999996	-0.0472675270657419	1.36000000000001	1.5657737209267	1.26999999999998	1.78730136804006	1.38999999999987	-1.38178821305246	1.13999999999987	-0.437012379052248	1.74000000000001	0.250522940973497	1.54999999999995	2.38879951803028	1.29999999999995	0.183135221959674	1.38000000000011	3.12035447598191	1.14999999999986	0.945249512938062	1.25	-0.256606290008676	1.26999999999998	2.59449847101223	1.32999999999993	-1.33714028902432	1.21000000000004	-0.0209013770700039	1.26999999999998	-0.134233912035597	1.32000000000016	0.265701926991824	1.32999999999993	-1.14505430292411	1.34999999999991	-4.27078633401834	1.42000000000007	1.48983436599792
1.37	2.05294015404434	1.13000000000001	0.566658861089309	1.36000000000001	0.396839802988325	1.51999999999998	2.33521677500903	1.39999999999998	-2.16298648308566	1.32999999999998	-2.46572589094285	1.28999999999996	0.326082918945758	1.46000000000004	1.70208337794975	1.38999999999999	1.89505440800986	1.49000000000001	-1.67437186598818	1.24000000000001	-0.677547077998497	1.84000000000015	0.291064533939789	1.64999999999986	2.68660027097667	1.40000000000009	0.562602228001197	1.48000000000002	3.39881708396206	1.25	1.07140845796039	1.36000000000013	-0.511803092990704	1.38000000000011	2.84021653601485	1.42999999999984	-1.28929143795631	1.32999999999993	-0.276801663972037	1.37999999999965	0.342157278964805	1.42999999999984	0.156068230012352	1.44000000000005	-1.48833000093873	1.46000000000004	-4.77332027401189	1.51999999999998	1.43238317093619
1.47	2.28900706702007	1.24000000000001	0.99541071801923	1.46000000000001	0.527378698961911	1.62	2.12406800801546	1.5	-2.15359929097758	1.43000000000001	-2.42749957999422	1.38999999999999	0.471099678975406	1.57000000000005	1.844171703965	1.49000000000001	2.00280744797965	1.59999999999991	-2.00158210407153	1.33999999999992	-0.690624004050733	1.94000000000005	0.49769851898418	1.75999999999999	2.56043362196579	1.5	1.13501245800762	1.59000000000015	3.67727969103271	1.3599999999999	1.03131090895658	1.4699999999998	-0.766999895972731	1.48000000000002	2.88099589306512	1.53999999999996	-1.08030151500316	1.43000000000029	-0.576271275008367	1.47999999999956	0.55084715893372	1.5300000000002	0.112907814013852	1.53999999999996	-1.83160569895335	1.55999999999995	-4.75002295695504	1.61999999999989	1.37493197496497
1.57	2.38147026300339	1.35000000000001	1.42416257403966	1.57000000000002	0.722763653016045	1.72999999999996	2.1128089240392	1.60000000000002	-2.14421209898319	1.52999999999997	-2.00740952300293	1.5	0.616116439914549	1.66999999999996	2.09241858090081	1.60000000000002	2.22645038593328	1.69999999999982	-2.32879234306438	1.44000000000005	-0.703700931012463	2.04000000000019	0.704332504028571	1.8599999999999	2.43426697204541	1.59999999999991	1.70742268801405	1.69000000000005	3.95574229798967	1.46000000000004	0.991213358929599	1.57000000000016	-1.02219669997794	1.57999999999993	2.9217752500017	1.63999999999987	-0.925707439023427	1.53999999999996	-0.875740887067877	1.57999999999993	0.759537037993141	1.63999999999987	0.0697473969921703	1.64000000000033	-2.17488139696798	1.66000000000031	-4.72672563898868	1.72000000000025	1.28888113897574
1.7	2.47393345898672	1.46000000000001	1.85291443006008	1.67000000000002	0.918148606046998	1.82999999999998	2.10154983994926	1.70999999999998	-1.98590039406099	1.63999999999999	-1.58731946601165	1.59999999999991	0.761133199944197	1.77999999999997	2.34066545795031	1.70000000000005	2.45009332400059	1.79999999999995	-1.70373463402029	1.54999999999995	-0.716777857064699	2.15000000000009	0.81700042801458	1.97000000000003	2.30810032303452	1.70000000000005	2.27983291802047	1.78999999999996	3.80332050497145	1.56999999999994	0.74284676793468	1.67000000000007	-0.928712314021141	1.69000000000005	2.96255460705197	1.73999999999978	-0.771113362930009	1.64000000000033	-1.17521049799052	1.6899999999996	0.968226917962056	1.75	0.0265869799704888	1.74000000000024	-2.32840181899974	1.76000000000022	-4.26058005291452	1.82999999999993	1.20283030298651
1.8	2.56639665497005	1.56	1.98005747301977	1.77000000000001	1.11353355896426	1.93000000000001	2.09029075699618	1.81999999999999	-1.82758869004829	1.74000000000001	-1.16722940799718	1.70999999999992	0.906149959973845	1.88	2.5889123349998	1.80000000000007	2.67373626195422	1.92999999999984	-1.07867692599939	1.65999999999985	-0.961154833021283	2.29000000000019	0.499063736924654	2.06999999999994	2.31438963203345	1.79999999999995	2.58255912501681	1.8900000000001	3.65089871104374	1.66999999999985	0.494480176030265	1.7800000000002	-0.835227928973836	1.78999999999996	3.12433852695904	1.83999999999969	-0.616519285927097	1.75	-1.47468011005003	1.78999999999996	1.17691679702148	1.84999999999991	0.0930602599282793	1.84000000000015	-2.48192224000832	1.86000000000013	-3.79443446695404	1.93000000000029	1.11677946699729
1.91	2.42279293695447	1.66000000000001	2.10720051597946	1.88000000000002	1.30891851199522	2.02999999999997	2.29018044103668	1.92000000000002	-1.66927698603558	1.85000000000002	-0.747139351005899	1.80999999999995	0.677816275015175	1.98000000000002	2.69507088489718	1.89999999999998	2.89737920002153	2.02999999999997	-0.45361921706899	1.75999999999999	-1.20553181000105	2.41000000000008	0.181127046971596	2.27999999999997	2.32067894103238	1.91000000000008	2.88528533098997	2	3.49847691700234	1.76999999999998	0.246113584921659	1.88000000000011	-0.741743544040219	1.88999999999987	3.28612244800297	1.9399999999996	-0.461925209947367	1.84999999999991	-1.51824943407064	1.88999999999987	1.35801418502979	1.94999999999982	0.159533539999757	1.95000000000027	-2.6354426610169	1.97000000000025	-3.32828888099357	2.0300000000002	1.19114982203428
2.01	2.27918921905257	1.76000000000001	2.23434355905283	1.98000000000002	1.5185711470167	2.13999999999999	2.49007012496349	2.01999999999998	-1.52035247299409	1.94999999999999	-0.256062751986974	1.91999999999996	0.449482588919636	2.08000000000004	2.80122943593142	2.00999999999999	2.58651152796574	2.12999999999988	0.171438490951914	1.8599999999999	-1.43683186001908	2.51000000000022	-0.136809642981461	2.44000000000005	2.08356154303146	2.00999999999999	3.18801153798631	2.10000000000014	3.34605512296093	1.86999999999989	0.037844542930543	1.98000000000002	-0.648259157969733	2	3.44790636802372	2.04999999999973	-0.516321057943969	1.95000000000027	-1.56181875900074	1.98999999999978	1.5391115730381	2.05999999999995	0.226006818934366	2.05000000000018	-2.78896308293497	2.07000000000016	-2.88544061197626	2.13000000000011	1.2655201759344
2.15	2.13558550103699	1.87	2.3614866030357	2.08000000000001	1.72822378294768	2.24000000000001	2.68995980900399	2.18000000000001	-1.37142796108947	2.10000000000002	0.235013848055132	2.01999999999998	0.221148902937784	2.22000000000003	2.90738798696566	2.11000000000001	2.27564385397727	2.25	1.12370643796567	1.96000000000004	-1.66813191003712	2.61000000000013	-0.454746334071388	2.54999999999995	1.84644414503055	2.16000000000008	3.49073774498265	2.20000000000005	3.41931128298256	1.98000000000002	-0.170424499060573	2.13000000000011	-0.476226770047106	2.09999999999991	3.56891093099421	2.1899999999996	-0.57071690491739	2.05000000000018	-1.60538808302135	2.08999999999969	1.72020896002323	2.17000000000007	0.292480099005843	2.20000000000027	-2.63806271891553	2.23000000000002	-2.44259234193578	2.28999999999996	1.33989053097139
2.25	1.73155443201267	1.97	2.48862964599539	2.19000000000003	1.93787641796916	2.39999999999998	2.88984949293081	2.29000000000002	-1.22250344907116	2.19999999999999	0.726090447074057	2.18999999999994	-0.15341583400641	2.32000000000005	3.0135465379999	2.24000000000001	1.96477618101198	2.36999999999989	2.07597438497942	2.06999999999994	-1.89943196107834	2.72000000000003	-0.885350948010455	2.64999999999986	1.60932674702963	2.26999999999998	3.22105372094939	2.37000000000012	3.49256744198101	2.12999999999988	-0.378693541051689	2.25	-0.304194382010792	2.25	3.68991549396469	2.29999999999973	-0.625112752004497	2.17000000000007	-1.25685836303546	2.25999999999976	1.69261646794894	2.30000000000018	0.377385737010627	2.32000000000016	-2.48716235591928	2.36999999999989	-1.99974407291847	2.46000000000004	1.50031172097442
2.34999999999999	1.32752336298836	2.08	2.5109531960652	2.29000000000002	1.95214410098288	2.5	2.94635583099989	2.39999999999998	-1.1661163800909	2.30000000000001	0.79707698898801	2.28999999999996	-0.527980570041109	2.42999999999995	2.98256026292165	2.35000000000002	1.43026556997938	2.4699999999998	3.02824233199317	2.22000000000003	-2.13073201109637	2.82000000000016	-1.31595556104003	2.75999999999999	1.37220934902871	2.37000000000012	2.9513696970298	2.48000000000002	3.56582360200264	2.25999999999999	-0.445525275040382	2.34999999999991	-0.132161993974478	2.38999999999987	3.81092005704886	2.40999999999985	-0.811957704968336	2.2800000000002	-0.90832864202639	2.38999999999987	1.66502397598833	2.40000000000009	0.46229137399223	2.42000000000007	-2.33626199292303	2.48000000000002	-1.6481503629393	2.55999999999995	1.66073291200064
2.46	0.923492293054551	2.24000000000001	2.53327674704451	2.39000000000001	1.96641178297341	2.59999999999997	3.00286216895529	2.5	-1.10972931202014	2.41000000000003	0.868063532038832	2.39999999999998	-0.902545306075808	2.52999999999997	2.95157398795709	2.45000000000005	0.895754958946782	2.57999999999993	3.40962481891438	2.31999999999994	-1.90157155407178	2.92000000000007	-1.74656017497909	2.8599999999999	1.13509195000461	2.47000000000003	2.68168567401972	2.58000000000015	3.79150155504249	2.3599999999999	-0.512357009029074	2.46000000000004	-0.0536139909854683	2.48999999999978	3.93192462104253	2.50999999999976	-0.998802657932174	2.39000000000033	-0.5597989220405	2.5	1.63743148493722	2.51000000000022	0.547197011997014	2.51999999999998	-2.0318412080087	2.57999999999993	-1.29655665296013	2.67000000000007	1.82115410200367
2.56	0.519461224030238	2.35000000000001	2.42845725404095	2.5	1.98067946496394	2.69999999999999	3.05936850702437	2.60000000000002	-1.05334224303988	2.50999999999999	0.939050074066472	2.5	-1.04877635703815	2.63	2.92058771390202	2.55000000000007	0.361244348027867	2.67999999999984	3.7910073049261	2.42000000000007	-1.67241109602401	3.02000000000021	-2.17716478903185	2.96000000000004	0.891685243004758	2.57999999999993	2.3295724520267	2.69000000000005	4.01717950899183	2.47000000000003	-0.579188743017767	2.57000000000016	0.0249340120035413	2.59999999999991	3.78778801302815	2.61999999999989	-1.1856476110097	2.49000000000024	-0.167699877010818	2.59999999999991	1.60983899297662	2.61000000000013	0.565629369020826	2.63000000000011	-1.72742042298069	2.68000000000029	-0.944962942980965	2.78999999999996	1.95402452402504
2.66	0.259033873021508	2.45	2.32363776206057	2.60000000000002	1.99494714797765	2.79999999999995	2.91598516002978	2.70999999999998	-0.996955175082803	2.62	1.01003661598043	2.59999999999991	-1.19500740697731	2.73000000000002	2.78344288790322	2.64999999999998	-0.173266263004734	2.77999999999997	4.17238979093781	2.51999999999998	-1.44325063899942	3.13000000000011	-2.62053037897658	3.06999999999994	0.648278534981728	2.68000000000006	1.97745923003367	2.78999999999996	4.24285746203168	2.59999999999991	-0.646020477006459	2.67000000000007	0.103482013969369	2.69999999999982	3.64365140603695	2.7199999999998	-1.31809671597694	2.59000000000015	0.224399166995681	2.69999999999982	1.34342715193725	2.71000000000004	0.584061726954133	2.73000000000002	-1.42299963897585	2.7800000000002	-0.593369233001795	2.88999999999987	2.08689494502323
2.77	-0.0013934790104031	2.55000000000001	2.21881826905701	2.70000000000002	2.00921482996819	2.90999999999997	2.77260181394468	2.81	-1.08949261800717	2.72000000000003	0.899702681977033	2.69999999999993	-1.34123845703016	2.84000000000003	2.6462980629276	2.75999999999999	-0.357503993996033	2.87999999999988	3.60150433095896	2.62999999999988	-1.21409018106533	3.33000000000015	-3.06389596801182	3.25999999999999	0.737278043970946	2.77999999999997	1.62534600804065	2.8900000000001	4.46853541598102	2.70000000000005	-0.504583169004036	2.76999999999998	0.182030016958379	2.79999999999973	3.49951479904576	2.82999999999993	-1.45054582196735	2.69000000000005	0.616498212025363	2.79999999999973	1.07701531101156	2.80999999999995	0.602494085001126	2.82999999999993	-1.11857885394784	2.88000000000011	-0.684623792949424	3	2.21976536602142
2.87	-0.261820830019133	2.66000000000001	2.11399877707663	2.80000000000001	1.98447108198252	3.00999999999999	2.62921846797326	2.90999999999997	-1.18203006206841	2.81999999999999	0.78936874797364	2.79999999999995	-1.4874695079925	2.94000000000005	2.5091532369288	2.86000000000001	-0.541741723964151	2.99000000000001	3.03061886995692	2.73000000000002	-0.753629672999523	3.47000000000003	-3.07665694401749	3.43000000000006	0.826277552960164	2.8900000000001	1.54291680894403	2.99000000000001	4.84781523800848	2.79999999999995	-0.363145861001613	2.88000000000011	0.47499942900231	2.90000000000009	3.23437362897039	2.92999999999984	-1.58299492693459	2.80000000000018	1.00859725694136	2.89999999999964	0.810603470995375	2.92000000000007	0.620926442934433	2.94000000000005	-1.00621524393318	2.99000000000024	-0.775878351987558	3.09999999999991	2.35263578701961
2.97	-0.522248181937357	2.76000000000001	2.13019641500978	2.91000000000003	1.95972733399685	3.10999999999996	2.48583512097866	3.00999999999999	-1.27456750601596	2.92000000000002	0.679034813970247	2.90999999999997	-1.40740961501251	3.03999999999996	2.37200841195317	2.99000000000001	-0.725979454045955	3.08999999999992	2.45973340997807	2.82999999999993	-0.293169166070584	3.58000000000015	-3.08941792002315	3.52999999999997	0.915277061949382	2.99000000000001	1.46048761098427	3.09000000000015	5.22709506003594	2.89999999999986	-0.221708552999189	2.98000000000002	0.767968841955735	3	2.96923245798553	3.02999999999975	-1.71544403292501	2.90000000000009	1.01109827903656	3.00999999999976	0.571784122030294	3.01999999999998	0.580840085035561	3.03999999999996	-0.89385163391853	3.09000000000015	-0.867132910912005	3.26999999999998	2.32508501801476
3.14	-0.824210784003299	2.86	2.14639405305661	3.01000000000002	1.92071590402065	3.21999999999997	2.53879382296418	3.17000000000002	-1.26125977999436	3.01999999999998	0.497714338052901	3.00999999999999	-1.3273497230557	3.13999999999999	2.40187510098622	3.09000000000003	-0.375706572981471	3.25	1.88884794897604	2.93000000000006	0.167291341995224	3.68000000000006	-3.10217889500564	3.62999999999988	1.24768327793845	3.09999999999991	1.37805841302452	3.20000000000005	5.60637488206339	3.00999999999999	-0.296048386076109	3.07999999999993	1.06093825399967	3.11000000000013	2.70409128802385	3.20999999999958	-1.70729018998372	3.01000000000022	1.01359930101808	3.10999999999967	0.332964772951527	3.17000000000007	0.540753727932497	3.21000000000004	-0.781488024017563	3.22000000000025	-0.877935364997029	3.40999999999985	2.29753424900991
3.25	-1.12617338595555	2.96000000000001	2.16259169098976	3.14000000000001	1.88170447404445	3.31999999999999	2.59175252392652	3.27999999999997	-1.24795205408645	3.13	0.316393862021869	3.13999999999999	-1.24728983007572	3.31000000000006	2.43174179092875	3.25	-0.0254336920306741	3.36999999999989	1.02215956394502	3.02999999999997	0.627751849947344	3.7800000000002	-3.1149398710113	3.74000000000001	1.5800894949507	3.27999999999997	1.22007761603982	3.29999999999995	5.759976751051	3.11999999999989	-0.370388219039341	3.21000000000004	1.2753596629409	3.25	2.43895011806217	3.31999999999971	-1.69913634795194	3.18000000000029	1.01610032299959	3.25999999999976	0.094145423986447	3.2800000000002	0.500667370033625	3.32999999999993	-0.973545198007741	3.32999999999993	-0.888737818968366	3.51000000000022	2.50281497494598
3.34999999999999	-1.16770863701277	3.06	2.17878933005977	3.25	1.84269304395457	3.41999999999996	2.64471122500254	3.38	-1.23464432806486	3.24000000000001	0.135073385990836	3.25	-1.02099888704288	3.42999999999995	2.4616084799618	3.36000000000001	0.32483918903381	3.48000000000002	0.155471178914013	3.12999999999988	1.10544550091163	3.88000000000011	-2.98254171707413	3.83999999999992	1.91249571093977	3.38000000000011	1.06209681894143	3.41000000000008	5.91357862003861	3.23000000000002	-0.444728052002574	3.32000000000016	1.48978107199582	3.34999999999991	2.03618179205023	3.42999999999984	-1.69098250501065	3.28999999999996	0.626502299951426	3.37999999999965	-0.00944788905599125	3.38000000000011	0.442148654997254	3.43000000000029	-1.16560237199792	3.43000000000029	-0.899540272939703	3.61000000000013	2.70809570099573
3.45	-1.20924388795629	3.17	2.29980646008698	3.35000000000002	1.80368161397837	3.51999999999998	2.84105327295947	3.48000000000002	-1.12879915798203	3.35000000000002	-0.0462470899265099	3.34999999999991	-0.794707944010042	3.52999999999997	2.62861999499364	3.47000000000003	0.675112069984607	3.57999999999993	-0.711217207026493	3.23000000000002	1.5831391519896	3.98000000000002	-2.85014356302327	3.94000000000005	2.14325013803318	3.49000000000001	0.904116021956725	3.50999999999999	6.06718048902621	3.33999999999992	-0.660505192058736	3.42999999999984	1.70420248196024	3.44999999999982	1.63341346603829	3.52999999999975	-1.55037955698845	3.40000000000009	0.236904277016947	3.47999999999956	-0.113041201984743	3.49000000000024	0.383629939960883	3.5300000000002	-1.35765954701128	3.53999999999996	-0.819088167986592	3.72000000000025	2.91337642693179
3.55	-1.25077913799032	3.32000000000001	2.42082359102369	3.45000000000002	1.83186913204736	3.62	3.03739532000691	3.62	-1.02295398801289	3.44999999999999	-0.449533985033668	3.45999999999992	-0.568417000977206	3.63	2.7956315099118	3.57000000000005	1.08084238001993	3.67999999999984	-1.00702013207865	3.33999999999992	1.60037229591126	4.08000000000015	-2.71774540999559	4.03999999999996	2.37400456398973	3.58999999999992	0.746135224972022	3.61000000000013	6.22078235801382	3.44000000000005	-0.876282333024392	3.5300000000002	1.91862389101516	3.55999999999995	1.23064514002635	3.62999999999965	-1.40977660896624	3.5	-0.152693746031218	3.57999999999993	-0.216634514003999	3.59000000000015	0.325111225038199	3.64000000000033	-1.36639559991636	3.63999999999987	-0.738636062010301	3.82000000000016	3.11865715298154
3.65	-1.29231438893385	3.43000000000001	2.5418407210509	3.56	1.86005665000266	3.72999999999996	3.23373736796384	3.71999999999997	-0.917108818043744	3.55000000000001	-0.852820880027139	3.55999999999995	-0.342126058058057	3.73000000000002	2.96264302392046	3.69000000000005	1.48657269096475	3.77999999999997	-1.30282305701712	3.44000000000005	1.61760543892342	4.18000000000006	-2.58534725605841	4.13999999999987	2.60475899096946	3.70000000000005	0.670583626970256	3.72000000000003	6.19881173599879	3.53999999999996	-1.09205947399005	3.63000000000011	1.81016090596131	3.65999999999985	1.0930179839761	3.73999999999978	-1.26917366094403	3.61000000000013	-0.542291768056202	3.67999999999984	-0.320227827046438	3.69000000000005	0.122648428941829	3.74000000000024	-1.37513165293512	3.74000000000024	-0.658183956943503	3.92000000000007	3.35148864803614
3.76	-1.18664473097851	3.53	2.55936247708632	3.66000000000003	1.88824416795796	3.82999999999998	3.43007941501128	3.81999999999999	-0.811263648074601	3.64999999999998	-1.25610777502061	3.65999999999997	0.0409022699159323	3.84000000000003	3.14697195699409	3.79000000000008	1.89230300100007	3.88999999999987	-1.5986259810461	3.54999999999995	1.63483858193558	4.31000000000017	-2.44018812600189	4.31999999999994	2.83551341794919	3.79999999999995	0.595032027945308	3.81999999999994	6.17684111398376	3.63999999999987	-1.30783661506939	3.73000000000002	1.70169792193065	3.76999999999998	0.955390829062708	3.83999999999969	-1.12857071292183	3.71000000000004	-0.584924723057156	3.78999999999996	-0.185001791010109	3.80000000000018	-0.079814366017672	3.84000000000015	-1.38386770493071	3.84999999999991	-0.577731851990393	4.0300000000002	3.58432014400023
3.86	-1.08097507302318	3.64	2.57688423300806	3.76000000000002	1.91643168602695	3.93000000000001	3.62642146296821	3.93000000000001	-0.699059064004359	3.75999999999999	-1.47807419295987	3.76999999999998	0.423930596980426	3.94000000000005	3.33130089097722	3.89999999999998	1.94776043099409	3.99000000000001	-1.89442890609826	3.64999999999986	1.65207172494775	4.45000000000005	-2.29502899708223	4.55999999999995	2.63220983902102	3.90000000000009	0.519480429943542	3.92000000000007	6.15487049196872	3.75	-1.27422348202799	3.82999999999993	1.59323493699048	3.86999999999989	0.81776367301245	3.94999999999982	-0.737257330001739	3.82000000000016	-0.627557678967605	3.88999999999987	-0.0497757559969614	3.90000000000009	-0.282277162000355	3.95000000000027	-1.39260375897265	3.95000000000027	-0.620824297016043	4.13000000000011	3.81715163894114
3.96	-0.975305414954164	3.74000000000001	2.59440598904348	3.86000000000001	1.98363063395846	4.02999999999997	3.80431830694761	4.02999999999997	-0.586854479024623	3.86000000000001	-1.70004061203599	3.87	0.806958924954415	4.04999999999995	3.51562982393716	4	2.00321785996493	4.08999999999992	-2.12038685401694	3.75	1.66930486898309	4.55000000000018	-2.1498698670257	4.65999999999985	2.5305580489885	4	0.465605744011555	4.02999999999997	5.97929800096608	3.84999999999991	-1.24061034898659	3.92999999999984	1.2703505429954	3.9699999999998	0.680136516962193	4.04999999999973	-0.345943946967964	3.92000000000007	-0.670190633968559	3.98999999999978	0.0854502800393675	4	-0.484739957983038	4.05000000000018	-1.20928263697806	4.05999999999995	-0.663916741928006	4.26000000000022	3.95924240501699
4.06	-0.869635756998832	3.84	2.49091061402851	3.97000000000003	2.05082958200364	4.13	3.98221515001751	4.17000000000002	-0.474649895068069	3.95999999999998	-1.92200703099843	3.9799999999999	0.963696308986073	4.14999999999998	3.6999587568971	4.10000000000002	2.05867528995896	4.25	-2.34634480204932	3.8599999999999	1.64009362492834	4.66000000000008	-2.0686606030722	4.76999999999998	2.48384491897014	4.16000000000008	0.411731057965881	4.13000000000011	5.80372550996344	3.95000000000005	-1.20699721605888	4.03999999999996	0.94746614900032	4.07999999999993	0.763537419970817	4.17999999999984	0.0453694360658119	4.0300000000002	-0.323225566035035	4.08999999999969	0.22067631596201	4.17000000000007	-0.628684038019856	4.21000000000004	-1.02596151600665	4.22000000000025	-0.707009186953655	4.36999999999989	4.10133317200234
4.23	-0.722430847986288	3.94	2.38741523901354	4.07000000000002	2.11802853004883	4.24000000000001	3.96376994694947	4.27999999999997	-0.468290480057476	4.10000000000002	-2.14397344996087	4.13999999999999	1.12043369392723	4.25999999999999	3.71727617493889	4.25	1.90867764001723	4.36999999999989	-2.57230275008169	3.96000000000004	1.61088238201046	4.76000000000022	-1.9874513400282	4.86999999999989	2.43713178804228	4.26999999999998	0.357856372943388	4.27999999999997	5.6281530189608	4.04999999999995	-0.957606942051825	4.13999999999987	0.624581755005238	4.17999999999984	0.846938321956259	4.30999999999995	0.296079871077382	4.19000000000005	0.0237395009889951	4.23999999999978	0.207339168014187	4.28999999999996	-0.772628118966168	4.32000000000016	-0.842640394012051	4.32000000000016	-0.830553736932416	4.48000000000002	4.24342393796451
4.33	-0.575225938973745	4.04000000000001	2.28391986502174	4.17000000000002	2.59495492400674	4.38999999999999	3.94532474297193	4.38	-0.461931065046883	4.19999999999999	-2.34430660293583	4.25999999999999	1.27717107795888	4.36000000000001	3.73459359400385	4.38	1.758679990985	4.4699999999998	-2.50245777306191	4.05999999999995	1.58167113795571	4.86000000000013	-1.9062420760747	4.97000000000003	2.39041865700074	4.37000000000012	0.379533285013167	4.3900000000001	5.57209315695673	4.23000000000002	-0.70821666804477	4.25999999999976	0.330132151930229	4.28999999999996	0.930339224055388	4.41999999999962	0.54679030506577	4.32000000000016	0.370704569036207	4.35999999999967	0.194002019952677	4.38999999999987	-0.916572200026167	4.42000000000007	-0.85555748501065	4.43000000000029	-0.954098286911176	4.57999999999993	4.15268321000895
4.43	-0.428021030984382	4.15000000000001	2.18042449000677	4.27000000000001	3.07188131796465	4.49000000000001	3.9268795389944	4.48000000000002	-0.455571650036291	4.30000000000001	-2.54463975693398	4.36000000000001	1.70985581200966	4.46000000000004	3.75191101193195	4.49000000000001	1.60868234104328	4.57999999999993	-2.43261279604212	4.22000000000003	1.53522675191198	4.97000000000003	-1.97019194206405	5.06999999999994	2.44535731599171	4.47000000000003	0.401210197992441	4.49000000000001	5.51603329495265	4.33999999999992	-0.458826395060896	4.42000000000007	0.0356825479457257	4.38999999999987	1.1513672819774	4.51999999999998	0.797500740077339	4.42000000000007	0.610697126944615	4.45999999999958	0.0454388369917069	4.5	-0.986684840995622	4.51999999999998	-0.868474576009248	4.5300000000002	-1.07764283791312	4.68000000000029	4.0619424810302
4.53	-0.302910015989255	4.26000000000001	2.28022185103782	4.38000000000002	3.54880771203625	4.59999999999997	3.90843433501686	4.58999999999998	-0.449212236048879	4.41000000000003	-2.74497291093212	4.46999999999991	2.14254054594676	4.57000000000005	3.76922843099692	4.59000000000003	1.45868469201105	4.67999999999984	-2.36276781902234	4.33999999999992	1.48878236495875	5.07000000000016	-2.03414180805339	5.25	2.50029597498269	4.57999999999993	0.422887110971715	4.60000000000014	5.45997343306226	4.44000000000005	-0.209436121053841	4.51999999999998	-0.258767055015596	4.5	1.3723953400131	4.61999999999989	0.829054250061745	4.5300000000002	0.85068968496671	4.56999999999971	-0.103124346992445	4.59999999999991	-1.05679748105558	4.62000000000035	-0.881391667007847	4.63000000000011	-1.26334757692348	4.7800000000002	3.97120175193777
4.64	-0.177799002017309	4.36	2.38001921206887	4.48000000000002	3.95853515794897	4.70999999999998	3.89787247797813	4.69	-0.857867958984571	4.50999999999999	-2.72333964699101	4.56999999999994	2.57522527999754	4.66999999999996	3.59193478197994	4.69000000000005	1.2532296129848	4.77999999999997	-2.50800023400188	4.44000000000005	1.44233797800553	5.18000000000006	-2.09809167404273	5.43000000000006	2.55025680201015	4.68000000000006	0.444564023950988	4.73000000000002	5.40391357105818	4.53999999999996	-0.143160400966735	4.63000000000011	-0.553216657976918	4.59999999999991	1.5934233980488	4.73000000000002	0.860607759022969	4.63000000000011	1.09068224401199	4.66999999999962	-0.251687530976596	4.69999999999982	-1.12691012202504	4.73000000000002	-1.07762987897786	4.73000000000002	-1.44905231593384	4.88999999999987	3.88046102295903
4.73999999999999	-0.0526879880453635	4.47	2.47981657298624	4.59	4.36826260397538	4.81	3.88731062002989	4.79000000000002	-1.26652368203395	4.61000000000001	-2.70170638202671	4.66999999999996	3.00791001393463	4.77999999999997	3.41464113296297	4.79000000000008	1.04777453395855	4.88999999999987	-2.65323264909512	4.54999999999995	1.10848196493407	5.34000000000015	-2.11779335404572	5.52999999999997	2.60021762994711	4.78999999999996	0.855224692031697	4.84000000000015	5.52342620005675	4.64999999999986	-0.076884679970135	4.73000000000002	-0.524781868080026	4.69999999999982	1.81445145597081	4.82999999999993	0.892161269007374	4.73000000000002	1.33067480203408	4.76999999999998	-0.400250714960748	4.80000000000018	-1.05307868204818	4.82999999999993	-1.27386809094787	4.84000000000015	-1.6347570549442	4.99000000000024	3.60414137401222
4.84	-0.0747818819490931	4.57000000000001	2.68310930800908	4.69000000000003	4.77799005102497	4.90999999999997	3.87674876299116	4.88999999999999	-1.67517940508333	4.72000000000003	-2.68007311694873	4.76999999999998	3.28385736395376	4.88	3.22003006590421	4.88999999999999	0.8423194540228	4.99000000000001	-2.79846506407466	4.64999999999986	0.774625951976304	5.46000000000004	-2.1374950340487	5.62999999999988	2.65017845799775	4.8900000000001	1.2658853610219	4.94000000000005	5.64293882905531	4.75	-0.0106089589735348	4.82999999999993	-0.496347077046266	4.79999999999973	2.26202033206846	4.92999999999984	0.923714778082285	4.84000000000015	1.22370229303215	4.87999999999965	-0.541051899972445	4.90999999999985	-0.979247242980819	4.93000000000029	-1.47010630394107	4.94000000000005	-1.82046179395456	5.09000000000015	3.3278217259749
4.94	-0.0968757769896911	4.68000000000001	2.8864020440551	4.79000000000002	5.18771749705138	5.01999999999998	3.86618690492924	5	-2.09019454302961	4.81999999999999	-2.65843985198444	4.88	3.5598047129497	4.98000000000002	3.02541899793596	4.99000000000001	0.639239628981159	5.08999999999992	-2.94369747905421	4.75	0.44076993890485	5.56000000000017	-2.15719671507486	5.74000000000001	2.7001392860484	4.99000000000001	1.6765460300121	5.04999999999995	5.76245145703069	4.84999999999991	-0.19372351198399	4.94000000000005	-0.467912286012506	4.90999999999985	2.70958920805242	5.03999999999996	0.704557853055121	4.94000000000005	1.11672978403021	4.98999999999978	-0.681853084984141	5.01000000000022	-0.905415803003962	5.03999999999996	-1.66634451591108	5.03999999999996	-1.88262198298617	5.26000000000022	3.05150207702809
5.05	-0.118969671007108	4.78	3.08969477998744	4.90000000000001	5.5974449429641	5.12	3.87407025198172	5.10000000000002	-2.50520968108958	4.92000000000002	-2.30471079203198	4.9799999999999	3.83575206194564	5.09000000000003	2.83080793099089	5.10000000000002	0.436159803030023	5.25	-3.15877487105354	4.84999999999991	0.106913925947083	5.67000000000007	-2.17689839507784	5.83999999999992	2.75010011398535	5.16000000000008	2.06552978499985	5.15000000000009	5.68079377205777	4.96000000000004	-0.376838064994445	5.03999999999996	-0.439477496001928	5.00999999999976	3.15715808403638	5.20999999999958	0.485400928027957	5.03999999999996	1.0097572740051	5.08999999999969	-0.822654271019019	5.17000000000007	-0.831584363027105	5.21000000000004	-1.58729039094396	5.15000000000009	-1.94478217201777	5.36999999999989	2.86592315694634
5.15	-0.141063565934019	4.88000000000001	3.29298751501028	5	5.65961581799002	5.21999999999997	3.88195359801102	5.20999999999998	-2.92022481903587	5.02999999999997	-1.95098173094266	5.14999999999998	3.62686045696137	5.22000000000003	2.63619686290895	5.24000000000001	0.2330799769652	5.3599999999999	-3.37385226305287	4.96000000000004	-0.180497700057458	5.77000000000021	-2.13265020897779	5.94000000000005	2.74512228304502	5.25999999999999	2.45451354101078	5.26999999999998	5.59913608697116	5.12999999999988	-0.559952619028081	5.13999999999987	-0.264708846998474	5.11000000000013	3.38369890198464	5.33999999999969	0.332887562990436	5.18000000000029	1.04321853496003	5.23999999999978	-0.963455456030715	5.26999999999998	-0.898279464990992	5.34000000000015	-1.50823626597685	5.26000000000022	-2.00694236093568	5.47000000000025	2.68034423697827
5.26	-0.244417610019809	4.98	3.37280212897895	5.10000000000002	5.72178669403911	5.32999999999998	3.88983694392664	5.31	-3.33523995698215	5.19999999999999	-1.59725266996702	5.26999999999998	3.41796885197709	5.32000000000005	2.58831141593419	5.34000000000003	0.23545523094981	5.4699999999998	-3.5889296550522	5.05999999999995	-0.467909326061999	5.87000000000012	-2.08840202299143	6.03999999999996	2.740144451991	5.37000000000012	2.84349729702171	5.37000000000012	5.51747840199823	5.26999999999998	-0.773067705040376	5.25	-0.0899401979950198	5.25999999999976	3.61023972004659	5.4399999999996	0.180374198976097	5.30000000000018	1.07667979602866	5.34999999999991	-0.955693457967755	5.36999999999989	-0.964974566045385	5.44000000000005	-1.42918213998655	5.40000000000009	-1.76560138493187	5.57000000000016	2.49476531701021
5.36	-0.347771653991913	5.09	3.45261674203812	5.23000000000002	5.37423012303861	5.43000000000001	3.76466335899295	5.42000000000002	-3.63428758601003	5.30000000000001	-1.26515687395568	5.37	3.20907724699282	5.42999999999995	2.54042596793624	5.45000000000005	0.237830484024926	5.56999999999994	-3.3985486770689	5.21000000000004	-0.75532095206654	5.97000000000003	-2.04415383700507	6.13999999999987	2.73516662093698	5.47000000000003	2.98716914801389	5.48000000000002	5.31630808802674	5.37999999999988	-0.98618279105267	5.34999999999991	0.0563936609978555	5.36000000000013	3.83678053901804	5.54999999999973	0.0278608340522624	5.40000000000009	1.11014105698359	5.45999999999958	-0.947931458995299	5.4699999999998	-1.03166966698609	5.53999999999996	-1.15388980293574	5.5	-1.52426040892806	5.67000000000007	2.30918639692845
5.46	-0.451125698987198	5.23	3.53243135600678	5.34	5.02667355294761	5.53999999999996	3.63948977496875	5.51999999999998	-3.93333521503791	5.41000000000003	-0.933061078967512	5.46999999999991	2.72423829198942	5.52999999999997	2.49254052096148	5.55000000000007	0.240205736986354	5.66999999999985	-3.2081676999951	5.31999999999994	-0.95560216902868	6.08000000000015	-1.99990565101871	6.25999999999999	2.65757563602165	5.57999999999993	3.13084099900607	5.58000000000015	5.11513777405526	5.48000000000002	-1.19929787797446	5.46000000000004	0.202727518967549	5.46000000000004	4.0633213569663	5.6899999999996	-0.124652529962077	5.5	1.25057482796365	5.55999999999995	-0.940169461046025	5.57999999999993	-1.17219620801734	5.64000000000033	-0.87859746599861	5.61000000000013	-1.28291943292425	5.76999999999998	1.96328178503791
5.57	-0.532385848941885	5.33	3.40895323404311	5.44000000000003	4.67911698194712	5.63999999999999	3.51431619003506	5.63	-4.23238284508898	5.50999999999999	-0.600965282956167	5.56999999999994	2.23939933698603	5.63	2.44465507398672	5.64999999999998	0.242580990970964	5.76999999999998	-3.01778672303499	5.42000000000007	-1.15588338599082	6.18000000000006	-2.37536948100114	6.37999999999988	2.57998465099263	5.68000000000006	3.27451284897506	5.68000000000006	4.91396745997008	5.57999999999993	-1.41241296398675	5.55999999999995	0.349061376937243	5.55999999999995	4.26283239096392	5.79999999999973	-0.0580089689492524	5.61000000000013	1.3910085980342	5.65999999999985	-0.59723786205268	5.67999999999984	-1.31272274904859	5.74000000000024	-0.603305128947795	5.71000000000004	-0.979418268002519	5.88000000000011	1.61737717303367
5.66999999999999	-0.613645999010259	5.44	3.28547511207944	5.54000000000002	4.33156041094662	5.74000000000001	3.3812592579352	5.73000000000002	-4.11641533605689	5.61000000000001	-0.134988775016609	5.67999999999995	1.75456038300581	5.73000000000002	2.59138069395704	5.75	0.159467880962438	5.87999999999988	-2.61232835305236	5.52999999999997	-1.35616460306665	6.32000000000016	-2.75083331098358	6.48000000000002	2.50737149701763	5.77999999999997	3.41818469996724	5.77999999999997	4.71279714599859	5.67999999999984	-1.44241349801177	5.65999999999985	0.495395235930118	5.67000000000007	4.46234342496155	5.89999999999964	0.0086345920635722	5.71000000000004	1.53144236799108	5.75999999999976	-0.254306263968829	5.78999999999996	-1.45324928996615	5.84999999999991	-0.571691798995744	5.80999999999995	-0.675917102967105	5.98000000000002	1.27147256102944
5.77	-0.694906148964947	5.54000000000001	3.16199699000208	5.65000000000001	3.98400383994613	5.83999999999998	3.2482023269722	5.82999999999998	-4.0004478270248	5.72000000000003	0.330987732013455	5.77999999999997	1.26972142800241	5.84000000000003	2.73810631392735	5.86000000000001	0.0763547709539125	5.98000000000002	-2.20686998409292	5.62999999999988	-1.26903419402424	6.44000000000005	-3.17054532706607	6.58999999999992	2.43475834304263	5.8900000000001	3.17287279494849	5.8900000000001	4.43883346599705	5.78999999999996	-1.47241403101361	5.75999999999976	0.641729094013499	5.76999999999998	4.66185445998235	6	0.0752781530763968	5.80999999999995	1.67187613794795	5.86999999999989	0.088625335024517	5.88999999999987	-1.5937758309974	5.96000000000004	-0.540078469953187	5.91000000000031	-0.372415937931692	6.09000000000015	1.11114686797009
5.88	-0.776166299033321	5.64	3.03851886803841	5.75	3.88358901500396	5.94999999999999	3.11514539600921	5.94	-3.88448031799271	5.81999999999999	0.7969642400667	5.88	1.11399535092005	5.94000000000005	2.88483193389766	5.96000000000004	-0.00675833905461332	6.07999999999993	-1.80141161399661	5.73000000000002	-1.18190378509553	6.56000000000017	-3.59025734303486	6.71000000000004	2.36214518804445	5.99000000000001	2.92756089004342	5.99000000000001	4.16486978599551	5.88999999999987	-1.50241456401545	5.86999999999989	0.519209713957025	5.86999999999989	4.63482467500853	6.10999999999967	0.057524577073309	5.91000000000031	1.92446237292643	5.9699999999998	0.42379493493172	5.99000000000024	-1.60723838200738	6.05999999999995	-0.50846514091063	6.01999999999998	-0.0689147730099648	6.19000000000005	0.950821175933925
5.98	-0.124566793942904	5.74000000000001	3.28155337399494	5.85000000000002	3.78317418994811	6.04999999999995	2.98208846402304	6.04000000000002	-3.76851280907431	5.92000000000002	1.26294074698308	5.9799999999999	0.958269272928192	6.04999999999995	3.03155755500484	6.06000000000006	-0.0922467020245676	6.25999999999999	-1.53421478000837	5.83999999999992	-1.09477337605313	6.66000000000008	-4.00996935900366	6.80999999999995	2.28953203395577	6.16000000000008	2.68224898502467	6.09000000000015	3.89090610599396	5.99000000000001	-1.63401837505717	5.9699999999998	0.396690334014238	5.9699999999998	4.60779489105789	6.23000000000002	0.0397710010702212	6.01000000000022	2.17704860892809	6.06999999999971	0.758964534952611	6.09000000000015	-1.62070093199418	6.20000000000027	-0.47685181198176	6.11999999999989	0.234586392025449	6.30000000000018	0.790495484011444
6.14	0.527032710010644	5.85000000000001	3.52458788108834	5.95000000000002	3.68275936500595	6.14999999999998	2.84903153294636	6.18000000000001	-3.26522270904661	6.01999999999998	1.39682145902498	6.13999999999999	0.802543195959515	6.14999999999998	3.30673250391555	6.15999999999997	-0.177735064994522	6.36999999999989	-1.26701794602013	5.94000000000005	-1.00764296598754	6.77000000000021	-4.42968137497246	6.92000000000007	2.2815778210088	6.25999999999999	2.15887156105055	6.19000000000005	3.81811273996391	6.12999999999988	-1.76562218598519	6.07000000000016	0.274170953957764	6.06999999999971	4.58076510699357	6.35999999999967	0.0220174250671334	6.17000000000007	2.42963484402026	6.16999999999962	1.0941341349735	6.26000000000022	-1.63416348300416	6.32999999999993	-0.720530819990017	6.25	0.134556051989421	6.40999999999985	0.630169790952095
6.23999999999999	1.17863221498737	5.95	3.76762238704487	6.06	3.9299011109506	6.31	2.74325724399205	6.29000000000002	-2.76193260901891	6.19	1.5307021700437	6.25999999999999	1.13165607399424	6.31000000000006	3.58190745293996	6.26999999999998	-0.263223428987658	6.4699999999998	-0.999821113055077	6.03999999999996	-1.1758847940655	6.87000000000012	-4.30761287805126	7.01999999999998	2.27362360794814	6.3599999999999	1.63549413696273	6.31999999999994	3.74531937404754	6.23000000000002	-1.89722599702691	6.2199999999998	0.00531771593159647	6.17000000000007	4.55373532304293	6.45999999999958	-0.062379711948779	6.2800000000002	2.54178730892818	6.28999999999996	0.987589483997908	6.36000000000013	-1.50709949298289	6.44000000000005	-0.964209827998275	6.36000000000013	0.034525713090261	6.51999999999998	0.620053980014745
6.34	1.9114918690093	6.05000000000001	4.13413501507875	6.17000000000002	4.17704285598575	6.41999999999996	2.63748295503774	6.38999999999999	-2.2586425100144	6.29000000000002	1.66458288197191	6.36000000000001	1.46076895100578	6.40999999999997	3.71035678199405	6.38	-0.348711791957612	6.56999999999994	-0.73262427906684	6.14999999999986	-1.34412662305294	6.97000000000003	-4.18554438101637	7.11999999999989	2.26566939500117	6.46000000000004	1.11211671298861	6.43000000000006	3.67252600801748	6.32999999999993	-1.99882927506678	6.34000000000015	-0.263535523004066	6.28999999999996	4.12185473305726	6.55999999999995	-0.146776848964691	6.38000000000011	2.65393977394979	6.40999999999985	0.881044833022315	6.4699999999998	-1.38003550296162	6.53999999999996	-1.20788883691603	6.46000000000004	-0.369005791981181	6.61999999999989	0.609938167940527
6.45	2.6443515240544	6.15000000000001	4.50064764299896	6.27000000000001	4.42418460204408	6.52999999999997	2.66476559795592	6.5	-1.87131991799561	6.38999999999999	1.34487734601407	6.45999999999992	1.78988182801731	6.51999999999998	3.83880611093446	6.48000000000002	-0.267420321051759	6.66999999999985	-0.870885814038047	6.25	-1.51236845101721	7.08000000000015	-4.06347588500466	7.26999999999998	2.25771518296369	6.56999999999994	0.834051194033236	6.53999999999996	3.59973264198743	6.42999999999984	-2.10043255299297	6.44000000000005	-0.532388761030234	6.38999999999987	3.68997414204841	6.66999999999962	-0.231173985980604	6.48000000000002	2.7660922389714	6.50999999999976	0.774500181933035	6.57000000000016	-1.25297151305404	6.64000000000033	-1.51180011300767	6.55999999999995	-0.772537295915754	6.72000000000025	0.599822357003177
6.55	3.37721117796264	6.26000000000001	4.86716027103284	6.37	4.67132634798872	6.63	2.69204823996461	6.64999999999998	-1.483997327	6.49000000000001	1.02517181005624	6.56999999999994	2.11899470593835	6.62	3.96725544089804	6.58000000000004	-0.186128850032219	6.77999999999997	-1.00914735003244	6.34999999999991	-1.76774068802388	7.18000000000006	-3.94140738808346	7.39999999999986	2.32237412399172	6.67000000000007	0.555985675987358	6.6400000000001	3.61870744200132	6.53999999999996	-2.20203583103284	6.55000000000018	-0.801241999056401	6.48999999999978	3.25809355103956	6.76999999999998	-0.315571121973335	6.59000000000015	2.878244703993	6.60999999999967	0.667955531980624	6.67000000000007	-1.13958498604916	6.74000000000024	-1.81571138898562	6.66000000000031	-1.1760688009872	6.82999999999993	0.750032236965126
6.65	4.11007083300774	6.36	5.23367289906673	6.47000000000003	4.79332887994133	6.72999999999996	2.71933088299647	6.75	-1.09667473600439	6.60000000000002	0.705466273984712	6.66999999999996	2.35205425997265	6.72000000000003	4.09570476995214	6.68000000000006	-0.10483738003586	6.87999999999988	-1.14740888500364	6.46000000000004	-2.02311292605373	7.33000000000015	-3.39962687598927	7.5	2.38703306501975	6.76999999999998	0.277920157031986	6.74000000000001	3.63768224201522	6.63999999999987	-2.30363910804954	6.65000000000009	-0.914709546009362	6.59999999999991	2.85324274398135	6.86999999999989	-0.294282161917181	6.69000000000005	2.77866509600244	6.70999999999958	0.226241280984141	6.7800000000002	-1.02619845904428	6.84999999999991	-2.11962266496357	6.76000000000022	-1.57960030492177	6.93000000000029	0.900242117950256
6.75	8.48077989405738	6.47	5.41991101999884	6.58000000000001	4.91533141200762	6.82999999999998	2.74661352500516	6.86000000000001	-0.4910347159921	6.69999999999999	0.251880027008156	6.77999999999997	2.58511381491644	6.82000000000005	4.04343809896091	6.79000000000008	0.061942453953634	6.98000000000002	-1.28567042099803	6.55999999999995	-2.2784851630604	7.45000000000005	-2.85784636298558	7.6099999999999	2.45169200695727	6.88000000000011	-0.000145361013892398	6.85000000000014	3.65665704202911	6.74000000000001	-2.27770700405472	6.75	-1.02817709307601	6.69999999999982	2.44839193806001	6.9699999999998	-0.272993201974714	6.80000000000018	2.67908548903506	6.81999999999971	-0.215472970012343	6.88000000000011	-0.912811931016222	6.95000000000027	-2.17985493293327	6.86999999999989	-1.98313180999321	7.0300000000002	1.05045199893539
6.86	12.8514889560165	6.57000000000001	5.60614914104463	6.68000000000001	5.03733394396022	6.94	2.63349549402392	6.95999999999998	0.114605304020188	6.80000000000001	-0.201706219968401	6.88	2.81817336997392	6.92999999999995	3.99117142899286	6.88999999999999	0.228722287943128	7.08999999999992	-1.52411768499405	6.67000000000007	-2.53385740006706	7.55000000000018	-2.31606585100508	7.71000000000004	2.60893554298036	6.98000000000002	0.125577346011596	6.95000000000005	3.74842520795937	6.84999999999991	-2.2517749000599	6.86000000000013	-1.14164464002897	6.80999999999995	2.0435411310018	7.07999999999993	-0.25170424191856	6.90000000000009	2.57950588093081	6.91999999999962	-0.657187221008826	6.98000000000002	-0.799425404011345	7.05000000000018	-2.24008720101665	6.97000000000025	-2.41662225801065	7.13999999999987	1.20066187901102
6.96	17.2221980170661	6.67	5.79238726197673	6.78	4.91219473099136	7.03999999999996	2.52037746292899	7.06	0.720245323918789	6.89999999999998	-0.655292466944957	6.9799999999999	2.72212004699668	7.02999999999997	3.93890475891112	6.99000000000001	0.395502121932623	7.25	-1.76256494899008	6.76999999999998	-2.56991162507347	7.65000000000009	-1.93850822597597	7.80999999999995	2.76617907900345	7.07999999999993	0.251300053946579	7.04999999999995	3.84019337298014	6.95000000000005	-2.22584279606508	6.96000000000004	-0.986258949069452	6.90999999999985	1.63869032405728	7.19999999999982	-0.146018144960181	7	2.36777380894182	7.02999999999975	-1.09890147200531	7.09000000000015	-0.813102866004556	7.21000000000004	-2.30031946898634	7.07000000000016	-2.85011270693758	7.26999999999998	1.40482469896597
7.06	20.8600474239802	6.77000000000001	5.61211275407913	6.88000000000002	4.78705551699932	7.14999999999998	2.40725943194775	7.18000000000001	1.32588534393108	7.00999999999999	-1.10887871494469	7.13999999999999	2.62606672401944	7.13	3.88663808791989	7.09000000000003	0.562281956035804	7.36999999999989	-1.86275067699171	6.86999999999989	-2.6059658490567	7.76000000000022	-1.56095060106054	7.92000000000007	2.92342261502654	7.20000000000005	0.377022760972068	7.15000000000009	3.93196153902409	7.04999999999995	-2.09830741403039	7.07000000000016	-0.830873257996245	7.00999999999976	1.38942698197297	7.31999999999971	-0.040332048001801	7.16000000000031	2.15604173592965	7.12999999999965	-1.07182954798191	7.21000000000004	-0.826780329020949	7.34000000000015	-1.91803050699946	7.22000000000025	-3.28360315495502	7.38999999999987	1.6089875190346
7.16999999999999	24.4978968310079	6.88000000000001	5.43183824697735	6.99000000000001	4.66191630403046	7.29999999999995	2.29414140096651	7.29000000000002	1.54420277294776	7.11000000000001	-1.53466274502989	7.25	2.53001340092851	7.25	3.70592208889775	7.23000000000002	0.63977637194057	7.4699999999998	-1.96293640601652	6.97000000000003	-2.64202007303993	7.86000000000013	-1.18339297603143	8.01999999999998	3.0160072100216	7.29999999999995	0.780810986952929	7.26999999999998	4.02372970495435	7.22000000000003	-1.97077203199569	7.23000000000002	-0.675487567036726	7.11000000000013	1.14016364000236	7.41999999999962	0.0653540480470838	7.26999999999998	1.94430966303116	7.25	-1.04475762407219	7.32000000000016	-0.84045779101416	7.44000000000005	-1.53574154592206	7.32000000000016	-3.31356209892419	7.5	1.81315033898954
7.27	28.1357462380356	6.98	5.25156373907976	7.15000000000001	4.53677709094791	7.39999999999998	2.1537407269534	7.38999999999999	1.76252020196443	7.23000000000002	-1.96044677602458	7.34999999999991	2.56983192400639	7.38	3.52520608896612	7.35000000000002	0.717270788982205	7.56999999999994	-2.06312213401816	7.07999999999993	-2.42270206001649	7.96000000000004	-1.34761586298282	8.11999999999989	3.10859180501666	7.41000000000008	1.18459921304748	7.38000000000011	4.55320612104515	7.31999999999994	-1.84323665007469	7.34000000000015	-0.314351989004535	7.46000000000004	0.890900298031738	7.52999999999975	0.171040145005463	7.37000000000035	1.8349502449837	7.35999999999967	-0.575971449052304	7.42000000000007	-0.841523156964286	7.53999999999996	-1.15345258495836	7.42000000000007	-3.34352104300706	7.59999999999991	1.86710327898254
7.37	31.7735956450633	7.08	5.07128923197797	7.26000000000002	5.93560689901551	7.50999999999999	2.01334005396347	7.5	1.98083762995793	7.32999999999998	-2.38623080599609	7.44999999999993	2.60965044594741	7.49000000000001	3.34449008994397	7.45000000000005	0.79476520602384	7.67999999999984	-2.16330786304297	7.22000000000003	-2.20338404699305	8.06000000000017	-1.51183875107108	8.25999999999999	3.20117640001172	7.50999999999999	1.58838743902834	7.48000000000002	5.08268253702227	7.42999999999984	-1.71570126803999	7.44000000000005	0.0467835880044731	7.58999999999969	1.04648776300564	7.62999999999965	0.875089755027147	7.48000000000002	1.72559082602675	7.4699999999998	-0.107185274032418	7.51999999999998	-0.842588522004917	7.65000000000009	-0.771163622971471	7.5300000000002	-3.37347998697624	7.70000000000027	1.92105621795235
7.47	37.483677381033	7.24000000000001	6.76543685699471	7.36000000000001	7.33443670799261	7.60999999999996	1.87293937995037	7.60000000000002	2.82050149701263	7.43000000000001	-2.35842858899105	7.54999999999995	2.64946896891161	7.59000000000003	3.50611923693123	7.56000000000006	0.705479788962293	7.77999999999997	-2.25359488604227	7.32999999999993	-1.9840660340833	8.17000000000007	-1.67606163802247	8.49000000000001	3.59944162801185	7.62000000000012	1.99217566603238	7.58000000000015	5.6121589519762	7.52999999999997	-1.48544334103917	7.53999999999996	0.407919165922976	7.69000000000005	1.20207522797955	7.73000000000002	1.57913936402565	7.57999999999993	1.6162314069561	7.56999999999971	0.361600900987469	7.63000000000011	-0.843653887045548	7.75	-0.328642393924383	7.63000000000011	-3.41905504592432	7.80000000000018	1.97500915794535
7.58	43.1937591159794	7.35000000000001	8.45958448201145	7.46000000000001	8.73326651696971	7.70999999999998	0.554522370975974	7.69999999999999	3.66016536395364	7.54000000000002	-2.33062637300918	7.65999999999997	2.68928749096631	7.69000000000005	3.66774838494166	7.65999999999997	0.616194372014434	7.87999999999988	-2.34388190904156	7.44000000000005	-1.76474802105986	8.31000000000017	-1.84028452599705	8.58999999999992	3.90512226101691	7.72000000000003	2.25861644196357	7.69000000000005	6.04986720202305	7.62999999999988	-1.25518541301517	7.65000000000009	0.769054743955166	7.78999999999996	1.3152087179833	7.82999999999993	2.28318897404733	7.69000000000005	1.50687198799915	7.67999999999984	0.830387076007355	7.73000000000002	-0.831041789979281	7.84999999999991	0.113878835009018	7.73000000000002	-3.4646301049861	7.90000000000009	2.02896209702885
7.68	48.9038408510396	7.45	10.1537321070282	7.56	10.2572355400525	7.81	-0.763894636975238	7.80000000000001	4.49982923100833	7.63999999999999	-2.30282415600414	7.75999999999999	2.82515933599825	7.79999999999995	3.82937753192891	7.76999999999998	0.526908954952887	7.98000000000002	-2.43416893204085	7.53999999999996	-1.15202037500239	8.43000000000006	-2.03993408297265	8.70000000000005	4.21080289402198	7.82999999999993	2.52505721903162	7.78999999999996	6.48757545195622	7.74000000000001	-1.02492748601435	7.75	0.974804630004655	7.88999999999987	1.42834220696386	7.9399999999996	2.88155248597377	7.78999999999996	1.60924464194068	7.77999999999975	1.29917325102724	7.82999999999993	-0.818429693026701	7.95000000000027	0.556400065079288	7.82999999999993	-3.51020516393419	8.01000000000022	2.12632944499092
7.78	50.9760731799815	7.55000000000001	12.028154239033	7.66000000000003	11.7812045619985	7.91999999999996	-2.08231164606332	7.90999999999997	5.12117566893266	7.74000000000001	-2.27502193899909	7.86000000000001	2.96103118193969	7.89999999999998	4.17172267998467	7.87	0.437623538005028	8.08999999999992	-2.52445595504014	7.64999999999986	-0.539292730081797	8.54000000000019	-2.23958364006194	8.79999999999995	4.42389893203199	7.93000000000006	2.79149799496281	7.8900000000001	6.92528370200307	7.83999999999992	-0.92220494002504	7.84999999999991	1.18055451696364	7.98999999999978	1.54147569696761	8.03999999999996	3.47991599903708	7.89000000000033	1.71161729599589	7.87999999999965	3.5587500069596	7.92999999999984	-0.805817595960434	8.05000000000018	0.82136610001271	7.93000000000029	-3.55578022299596	8.11000000000013	2.22369679295298
7.88	53.048305508014	7.65000000000001	13.9025763710379	7.77000000000001	13.3051735839445	8.01999999999998	-3.2603279810246	8.00999999999999	5.74252210799386	7.83999999999998	-4.04159784898184	7.95999999999992	3.09690302697163	8.00999999999999	4.51406782690356	7.98000000000002	0.528885998960504	8.25	-2.5145572500378	7.75	0.0734349159756675	8.6400000000001	-2.43923319703754	8.90999999999985	4.636994970042	8.02999999999997	2.65415054605	8	7.36299195204992	7.95000000000005	-0.819482394035731	7.94999999999982	1.38630440301313	8.09999999999991	1.65460918606186	8.1899999999996	4.07827951198669	8	1.81398994902793	7.98999999999978	5.81832676198246	8.03999999999996	-0.793205499007854	8.20000000000027	1.08633213403664	8.03999999999996	-3.57139633797487	8.25	2.32106414102873
7.98	55.1205378360464	7.76000000000001	15.7769985040659	7.87	14.8291426070273	8.12	-4.43834431700907	8.18000000000001	6.36386854591819	7.94999999999999	-5.80817375896459	8.06999999999994	3.23277487200357	8.11000000000001	4.85641297393613	8.08000000000004	0.620148459006487	8.3599999999999	-2.50465854401227	7.84999999999991	0.466844547986511	8.74000000000001	-2.47465986603856	9.01999999999998	4.85009100793832	8.16000000000008	2.51680309600033	8.11000000000013	7.52230551302091	8.04999999999995	-0.716759849069604	8.05000000000018	2.11510807002924	8.25	1.76774267606561	8.30999999999995	5.97847983203792	8.09999999999991	2.02910002496992	8.08999999999969	8.07790351802851	8.17000000000007	-0.577181161020235	8.30999999999995	1.35129816908375	8.13999999999987	-3.58701245295379	8.36000000000013	2.36447854899779
8.14	57.1927701639652	7.86	17.6514206360707	7.97000000000003	22.4022438529801	8.22999999999996	-5.61636065197035	8.27999999999997	6.98521498395621	8.10000000000002	-7.57474966894733	8.17999999999995	3.20839421499386	8.22000000000003	5.19875812096871	8.24000000000001	0.711410918938782	8.45999999999981	-2.49475983900993	7.96000000000004	0.860254179997355	8.85000000000014	-2.51008653503959	9.11999999999989	5.06318704594833	8.25999999999999	2.37945564697384	8.27999999999997	7.68161907296872	8.15999999999985	-0.673402968004666	8.2199999999998	2.84391173602216	8.34999999999991	1.72528869995858	8.40999999999985	7.87868015299864	8.26000000000022	2.2442101010256	8.25	9.86869409894098	8.28999999999996	-0.361156824055797	8.42000000000007	1.17374297406059	8.26000000000022	-3.6026285679327	8.46000000000004	2.40789295799004
8.27	56.9014365059957	7.97	23.0021765850097	8.07000000000002	29.9753450980234	8.38999999999999	-6.79437698704533	8.38	5.49217792695345	8.19999999999999	-9.36912779593513	8.28999999999996	3.18401355696096	8.34000000000003	7.84018994295366	8.35000000000002	0.891958796955805	8.55999999999995	-2.23785559398948	8.05999999999995	1.25366381291769	8.95000000000005	-2.5455132050638	9.24000000000001	5.64891511896803	8.3599999999999	2.24210819703785	8.40000000000009	7.84093263405339	8.28999999999996	-0.630046086030234	8.32999999999993	3.57271540201509	8.44999999999982	1.68283472498842	8.51999999999998	9.77888047407305	8.36000000000013	2.45932017594441	8.36999999999989	11.6594846799671	8.38999999999987	-0.145132486068178	8.51999999999998	0.996187780060609	8.36999999999989	-3.07376131490855	8.57000000000016	2.45130736595911
8.38	56.610102847003	8.07000000000001	28.3529325340623	8.24000000000001	37.5484463439761	8.49000000000001	-11.1867535250667	8.49000000000001	3.9991408689275	8.30000000000001	-11.1635059230366	8.38999999999999	3.02376105491931	8.44000000000005	10.4816217659618	8.46000000000004	1.07250667394965	8.66999999999985	-1.98095134908272	8.24000000000001	1.64707344492854	9.05000000000018	-2.58093987406482	9.3599999999999	6.23464319096456	8.46000000000004	1.97622534597031	8.5	7.56253794497752	8.38999999999987	-0.586689204965296	8.42999999999984	4.09576918195853	8.54999999999973	1.65622524002629	8.61999999999989	11.6790807950338	8.46000000000004	2.57205759794488	8.47999999999956	13.4502752609933	8.49000000000024	0.0582797539436797	8.62000000000035	0.818632585037449	8.47000000000025	-2.54489406199809	8.67000000000007	2.49472177495136
8.48	56.3187691880103	8.17	33.7036884819781	8.34	43.597578567983	8.59999999999997	-15.5791300620649	8.58999999999998	2.50610381192473	8.39999999999998	-12.9578840500244	8.5	2.86350855196815	8.53999999999996	13.1230535879467	8.56000000000006	1.25305455196667	8.76999999999998	-1.72404710406227	8.33999999999992	2.17098978293961	9.16000000000008	-2.39467196001897	9.46000000000004	6.82037126398427	8.56999999999994	1.71034249399327	8.61000000000013	7.28414325499216	8.49000000000001	-0.543332324014045	8.53999999999996	4.61882296099247	8.65999999999985	1.62961575506415	8.73999999999978	12.9809176030449	8.57000000000016	2.68479501994534	8.57999999999993	16.8980620879893	8.59999999999991	0.261691993955537	8.73000000000002	0.64107739103747	8.57000000000016	-2.01602680897395	8.76999999999998	2.55848490394328
8.58	53.9552032009851	8.33	37.180022299026	8.44000000000003	49.6467107909666	8.69999999999999	-19.9715065990631	8.69999999999999	0.391720316997635	8.5	-14.752262175989	8.59999999999991	2.703256049017	8.63999999999999	15.4221402639223	8.65999999999997	1.43360242896051	8.87999999999988	-1.47704156506734	8.44000000000005	2.69490611992751	9.29000000000019	-2.20840404597311	9.55999999999995	7.19300329797079	8.67000000000007	1.44445964303941	8.71000000000004	7.0057485650068	8.59999999999991	-0.602697988028922	8.63999999999987	5.14187674093591	8.75999999999976	1.60300626998833	8.83999999999969	14.282754411056	8.67000000000007	2.7975324419458	8.67999999999984	20.3458489149853	8.69999999999982	0.465104234990577	8.82999999999993	0.141268183028842	8.67000000000007	-1.47154344097089	8.88000000000011	2.6222480329352
8.69	51.5916372130505	8.44	40.6563561150506	8.54000000000002	55.6958430139503	8.79999999999995	-23.1858668009863	8.80000000000001	-1.72266317804315	8.61000000000001	-19.2725454110132	8.70999999999992	2.54300354595216	8.74000000000001	17.7212269389884	8.75999999999999	1.47239775401431	8.98000000000002	-1.23003602607241	8.53999999999996	3.21882245793859	9.41000000000008	-2.02213613204094	9.65999999999985	7.56563533298049	8.76999999999998	1.31592424099836	8.80999999999995	6.72735387604462	8.70000000000005	-0.66206365306698	8.75	5.66493052099304	8.86000000000013	1.61885076101953	8.94999999999982	15.5845912190671	8.7800000000002	2.91026986394627	8.77999999999975	23.7936357430044	8.80999999999995	0.668516475002434	8.94000000000005	-0.358541024979786	8.76999999999998	-0.927060072967834	8.98000000000002	2.68601116204081
8.79	49.2280712260253	8.54000000000001	44.1326899310752	8.64000000000001	61.7449752379571	8.90999999999997	-26.4002270040464	8.89999999999998	-3.83704667399343	8.70999999999998	-23.7928286460374	8.80999999999995	2.3827510439105	8.85000000000002	20.0203136149639	8.86000000000001	1.51119307793124	9.08999999999992	-0.983030487077485	8.63999999999987	3.34932916393882	9.51000000000022	-1.80044154899406	9.76999999999998	7.93826736696701	8.88000000000011	1.1873888389573	8.91000000000008	7.15827529404578	8.80999999999995	-0.72142931696817	8.84999999999991	6.92105802295373	8.96000000000004	1.63469525102755	9.04999999999973	17.9440080420363	8.88000000000011	3.08681014394097	8.88999999999987	27.2414225700004	8.90999999999985	0.830455894970328	9.03999999999996	-0.858350232988414	8.88000000000011	-0.382576703941595	9.07999999999993	2.70635988204049
8.89	46.8645052390002	8.65000000000001	47.6090237469862	8.74000000000001	79.6094029849428	9.00999999999999	-29.6145872059697	9.00999999999999	-5.95143016903421	8.80999999999995	-28.3131118809479	8.90999999999997	1.85317820501041	8.95000000000005	22.3194002909395	8.97000000000003	1.54998840298504	9.25	-0.638718742038691	8.74000000000001	3.47983586891587	9.61000000000013	-1.57874696503768	9.86999999999989	8.31089940197671	8.98000000000002	1.05885343702994	9.00999999999999	7.58919671204694	8.90999999999985	-0.780794980983046	8.94999999999982	8.17718552502811	9.06999999999971	1.65053974103557	9.19999999999982	20.3034248650056	8.98000000000002	3.26335042393566	8.98999999999978	28.8984188159702	9.01000000000022	0.992395315961403	9.21000000000004	-1.18060424597388	8.98000000000002	0.161906664061462	9.18000000000029	2.72670860294966
9	35.9661348579721	8.75	53.2131277200278	8.85000000000002	97.4738307320422	9.10999999999996	-32.8289474080066	9.11000000000001	-10.5427752359901	8.90999999999997	-31.0390169900074	9.00999999999999	1.32360536599663	9.04999999999995	30.4602318730076	9.07000000000005	1.40823585002181	9.3599999999999	-0.294406996999896	8.84999999999991	3.6103425749161	9.72000000000003	-1.3570523819908	9.98000000000002	8.59092854204846	9.07999999999993	0.930318034988886	9.12000000000012	8.0201181300481	9.01999999999998	-1.06336291503339	9.05000000000018	9.4333130269888	9.17000000000007	1.66638423104359	9.33999999999969	22.6628416879748	9.07999999999993	3.43989070393036	9.08999999999969	30.55541506194	9.17000000000007	1.15433473695248	9.57999999999993	-1.23715717097639	9.07999999999993	0.706390032064519	9.30000000000018	2.74705732294933
9.14	25.0677644779671	8.86	58.8172316930695	8.95000000000002	115.338258479028	9.20999999999998	-39.0723712730505	9.26999999999998	-15.1341203030597	9.01999999999998	-33.7649220979301	9.14999999999998	0.794032526982846	9.14999999999998	38.6010634549621	9.24000000000001	1.2664832969449	9.45999999999981	0.0499047479252113	8.95000000000005	3.74084928000684	9.82000000000016	-0.950518865010963	10.0799999999999	8.87095768200652	9.20000000000005	0.939685476964769	9.26999999999998	8.72943423803463	9.12999999999988	-1.34593084806056	9.23000000000002	10.1663867490061	9.26999999999998	1.75663080096911	9.4399999999996	23.7204217020235	9.19000000000005	3.50369356192459	9.23999999999978	32.2124113080235	9.26999999999998	1.1128619170222	9.72000000000025	-1.2937100959789	9.23000000000002	0.74616859399157	9.40000000000009	2.76740604397219
9.25	14.1693940970526	8.96000000000001	64.421335665088	9.05000000000001	127.153554002007	9.31999999999999	-45.3157951379808	9.37	-19.7254653710388	9.12	-36.4908272059665	9.25	0.424712190920218	9.25999999999999	46.7418950369165	9.35000000000002	1.12473074398167	9.56999999999994	0.394216491940824	9.04999999999995	3.56702232193129	9.92000000000007	-0.54398534905431	10.26	9.15098682196458	9.29999999999995	0.949052919963833	9.38000000000011	9.43875034499797	9.24000000000001	-1.56913311707285	9.34000000000015	10.8994604719328	9.38000000000011	1.84687736998512	9.53999999999996	24.7780017169816	9.28999999999996	3.56749642003251	9.35999999999967	35.5287372349267	9.38000000000011	1.07138909697824	9.82000000000016	-1.3502630209814	9.34999999999991	0.785947155009126	9.51000000000022	2.93791592400794
9.34999999999999	5.63458970395914	9.06	66.5491058219914	9.16000000000003	138.968849526009	9.41999999999996	-51.5592190030247	9.48000000000002	-22.2024269430676	9.23000000000002	-39.2167323140029	9.36000000000001	0.0553918559944577	9.36000000000001	52.5836399439186	9.45000000000005	1.19582182401246	9.66999999999985	0.491522697984692	9.21000000000004	3.39319536396943	10.0200000000002	-0.137451832074476	10.3899999999999	9.05838392702663	9.41000000000008	0.958420361939716	9.48000000000002	10.1480664529845	9.34999999999991	-1.79233538506196	9.44000000000005	11.6325341939501	9.48000000000002	1.93712394002432	9.63999999999987	25.8355817320535	9.40000000000009	3.63129927893624	9.45999999999958	38.8450631619435	9.48000000000002	1.02991627693427	9.93000000000029	-1.40681594598391	9.46000000000004	0.281242349046806	9.61000000000013	3.10842580495319
9.45	-2.90021468902069	9.17	68.6768759779852	9.26000000000002	150.784145050011	9.51999999999998	-54.5882826660318	9.57999999999998	-24.6793885140733	9.33000000000004	-44.8961411250366	9.45999999999992	-0.313928480068171	9.46000000000004	58.4253848498975	9.55000000000007	1.26691290404324	9.76999999999998	0.588828903914873	9.31999999999994	3.21936840691706	10.1200000000001	0.269081683995864	10.49	8.96578103299817	9.50999999999999	1.09632320595665	9.59000000000015	10.8821072160481	9.45000000000005	-2.01553765407425	9.55000000000018	12.9612718279759	9.57999999999993	2.01152601903232	9.75	26.8931617470116	9.5	3.69510213693047	9.55999999999995	42.1613890889603	9.57999999999993	0.988443458027177	10.0300000000002	-1.46336887098641	9.55999999999995	-0.223462457938695	9.71000000000004	3.27893568601212
9.55	-11.4350190830237	9.33	70.8046461339791	9.36000000000001	162.59944057299	9.63	-57.6173463290388	9.68000000000001	-27.1563500859884	9.44000000000005	-50.5755499369798	9.56999999999994	-0.362045194037819	9.57000000000005	64.2671297568995	9.65999999999997	1.33800398396033	9.87999999999988	0.686135108935559	9.42000000000007	2.91503474295496	10.2800000000002	0.453920617019321	10.5999999999999	8.87317813896971	9.6099999999999	1.23422604997359	9.69000000000005	11.616147978998	9.55999999999995	-2.23873992297285	9.65000000000009	14.2900094620018	9.69000000000005	2.08592809804031	9.84999999999991	29.1654505700762	9.61000000000013	3.72947947698776	9.65999999999985	43.8207187700073	9.67999999999984	0.916361861982296	10.1300000000001	-1.51992179598892	9.67000000000007	-0.728167264014701	9.82000000000016	3.42909684593451
9.66	-36.3437611140398	9.43000000000001	73.8417373070206	9.46000000000001	192.859209931953	9.74000000000001	-60.6464099920458	9.77999999999997	-29.6333116580172	9.53999999999996	-56.2549587480135	9.66999999999996	-0.410161909030649	9.66999999999996	70.1088746639016	9.75999999999999	1.40909506399112	9.98000000000002	0.678508052942561	9.51999999999998	2.61070107990236	10.3900000000001	0.638759549019596	10.7	8.83610211496944	9.71000000000004	1.37212889399052	9.79999999999995	12.3501887420616	9.65999999999985	-2.46194219198514	9.75	15.6187470950044	9.78999999999996	2.1603301779578	9.94999999999982	31.4377393940504	9.71000000000004	3.76385681693137	9.76999999999998	45.4800484500311	9.78999999999996	0.844280266960595	10.2400000000002	-1.25422070800596	9.76999999999998	-1.2328720710002	9.92000000000007	3.57925800597059
9.77	-61.2525031449422	9.54000000000001	76.8788284800621	9.57000000000002	223.118979290007	9.83999999999998	-63.6754736540297	9.88999999999999	-35.2674434529945	9.63999999999999	-59.2084624510107	9.77999999999997	-0.458278623000297	9.76999999999998	84.6703938680093	9.86000000000001	1.62193869596194	10.0799999999999	0.670880995926382	9.62999999999988	2.30636741696344	10.5	0.823598481929366	10.8	8.79902609096916	9.80999999999995	1.51003173903064	9.90000000000009	13.0842295050115	9.75999999999999	-2.18103153304128	9.86999999999989	16.9474847290303	9.90000000000009	2.2347322569658	10.0499999999997	33.7100282170013	9.80999999999995	3.79823415801184	9.86999999999989	47.1393781309644	9.88999999999987	0.7721986710294	10.3700000000003	-1.2944281260161	9.88000000000011	-1.94790524392374	10.02	3.72941916600666
9.87	-86.1612451749352	9.64	79.9159196520804	9.67000000000002	253.378748647947	9.94999999999999	-69.9097595910416	9.99000000000001	-40.9015752480855	9.74000000000001	-62.161966154008	9.88	-0.506395337083632	9.88	99.2319130720034	9.96000000000004	1.83478232895595	10.1799999999998	0.663253939933384	9.73000000000002	2.00203375300134	10.6000000000001	0.919336166930407	10.8999999999999	8.76195006696889	9.92000000000007	1.55585091499688	10	13.1089541599749	9.86999999999989	-1.90012087398372	9.98000000000002	17.5431486400157	10	2.17839545405241	10.2099999999996	34.9247370260173	9.92000000000007	3.76880863996121	9.98999999999978	48.7987078120113	10	0.741589895028483	10.48	-1.33463554391255	9.98000000000002	-2.66293841696097	10.1199999999999	3.87958032695224
9.97	-111.069987205951	9.75	82.9530108250083	9.77000000000001	271.823222481999	10.05	-76.1440455280535	10.1	-46.5357070420396	9.84000000000003	-65.1154698570053	9.9799999999999	-0.185191714990651	9.99000000000001	113.793432275997	10.0700000000001	2.04762596194996	10.3	0.558320678010205	9.82999999999993	1.54816682891123	10.7	1.01507385193145	11	8.72487404296862	10.02	1.60167009198631	10.1000000000001	13.1336788159615	9.97000000000003	-1.61921021606304	10.0799999999999	18.1388125510011	10.0999999999999	2.12205865102533	10.3499999999999	36.1394458350333	10.02	3.73938312202426	10.0899999999997	51.6403188339609	10.0999999999999	0.71098111993706	10.5799999999999	-1.3748429619227	10.0799999999999	-3.3779715899982	10.27	3.53799077004169
10.07	-127.443924843988	9.85000000000001	83.8623318410328	9.87	290.26769631696	10.15	-82.3783314650655	10.2	-49.6928772649881	9.95000000000005	-68.0689735600026	10.14	0.136011906988642	10.09	122.513206572989	10.1700000000001	2.21096741995552	10.4099999999999	0.453387415973339	9.94000000000005	1.09429990493481	10.8100000000002	1.11081153693249	11.1099999999999	8.78040091401999	10.1600000000001	1.64748926897573	10.21	13.1584034710386	10.1199999999999	-1.11509728799319	10.2199999999998	18.7344764619866	10.25	2.06572184799825	10.4499999999998	37.3541546440492	10.1700000000001	3.70995760397363	10.25	54.4819298560242	10.27	0.680372343936142	10.6800000000003	-1.6807514679158	10.23	-4.09300476292174	10.3800000000001	3.19640121301745
10.24	-143.817862481001	9.96000000000001	84.7716528580804	9.97000000000003	308.712170151011	10.32	-85.5835537390703	10.32	-52.8500474880502	10.1	-74.3183099909857	10.27	0.457215528967936	10.22	131.232980869981	10.28	2.37430887796108	10.51	0.348454152913291	10.04	0.640432980958394	10.9100000000001	1.02171028993325	11.24	8.83592778404818	10.26	1.55540560194822	10.3199999999999	13.5746899890137	10.23	-0.610984361060218	10.3200000000002	19.6494619959822	10.3499999999999	1.93498296596317	10.5599999999999	39.0199765170109	10.3000000000002	3.68053208694619	10.3699999999999	57.3235408779738	10.3699999999999	0.709082662979199	10.79	-1.9866599739089	10.3299999999999	-4.30333312999664	10.4900000000002	2.85481165599322
10.35	-160.191800119037	10.06	85.6809738739912	10.07	354.70660370197	10.42	-88.7887760129615	10.42	-56.0072177100892	10.21	-80.5676464219687	10.37	1.0124343419875	10.3200000000001	139.952755167997	10.39	2.53765033698983	10.6099999999999	0.243520890990112	10.1399999999999	0.490899720944071	11.0100000000002	0.932609042024524	11.3599999999999	8.89145465498586	10.3700000000001	1.46332193401122	10.4400000000001	13.9909765059656	10.3299999999999	-0.106871432990374	10.4299999999998	20.5644475289546	10.4499999999998	1.80424408404178	10.6599999999999	40.6857983890632	10.4000000000001	3.43738033495811	10.4799999999996	58.5058222200132	10.4699999999998	0.737792982022256	10.8900000000003	-2.29256848001569	10.4300000000003	-4.51366149695787	10.5900000000001	2.3630609389329
10.45	-199.325122822984	10.16	86.810279475003	10.23	400.70103725202	10.52	-91.9939982869664	10.53	-59.1643879330377	10.3200000000001	-86.8169828529517	10.4699999999999	1.56765315591656	10.43	148.672529464989	10.49	2.48814816200138	10.7199999999998	0.32619221292407	10.24	0.341366459906567	11.1100000000001	0.843507794002107	11.47	9.21136118802224	10.47	1.37123826698371	10.54	14.4072630240544	10.4299999999998	0.263498983031241	10.5300000000002	21.4794330629502	10.5599999999999	1.67350520200671	10.7599999999998	42.3516202620249	10.5	3.19422858194685	10.5799999999999	59.6881035610295	10.5799999999999	0.766503301974808	11	-2.59847698600879	10.5300000000002	-4.72398986300959	10.6900000000001	1.87131022198628
10.55	-238.458445527954	10.33	87.9395850749916	10.33	446.695470801956	10.62	-98.2722341369708	10.63	-65.6092131280275	10.42	-90.1128155800279	10.5699999999999	2.12287196893612	10.53	168.479576729965	10.6	2.43864598803611	10.8199999999999	0.408863535994897	10.3399999999999	0.191833198982749	11.2800000000002	0.754406545979691	11.5799999999999	9.53126772003543	10.5699999999999	1.2791545999562	10.6500000000001	14.7988248860429	10.54	0.633869398029674	10.6300000000001	21.7987546849372	10.6599999999999	1.54276631906214	10.8699999999999	44.0174421349866	10.6100000000001	2.95107682995877	10.6899999999996	60.8703849029553	10.6799999999998	0.795213621017865	11.0999999999999	-2.6737329289972	10.6399999999999	-4.57233282793368	10.79	1.37955950594915
10.66	-277.591768232014	10.44	89.0688906760033	10.44	492.689904353028	10.73	-104.550469986975	10.73	-72.0540383230173	10.52	-93.4086483080137	10.67	2.35688716099958	10.63	188.286623993918	10.7	2.38914381395716	10.9199999999998	0.491534857928855	10.45	0.0422999389684264	11.3800000000001	0.709258068013696	11.6800000000001	9.85117425295812	10.6700000000001	1.35646881301454	10.75	15.1903867490546	10.6399999999999	1.0042398139376	10.7399999999998	22.1180763079474	10.7599999999998	1.66994569906365	10.9699999999998	44.4685551980228	10.71	2.73735059602132	10.79	62.4860736729715	10.7800000000002	0.854532715948153	11.21	-2.74898887096242	10.7400000000002	-4.42067579399463	10.9000000000001	0.887808787979338
10.76	-300.351153298948	10.54	89.2888752609906	10.54	520.239864069026	10.83	-110.82870583698	10.83	-78.4988635180071	10.62	-96.7044810349762	10.78	2.59090235192616	10.74	208.093671259007	10.8100000000001	2.33964163896871	11.02	0.679139442013366	10.55	-0.0888029750285568	11.49	0.66410958902452	11.78	10.1155539149431	10.77	1.43378302698238	10.8500000000001	15.5819486110431	10.75	1.37461022995922	10.8400000000001	22.4373979299344	10.8600000000001	1.79712507804197	11.0799999999999	44.9196682620823	10.8099999999999	2.52362436197018	10.8899999999999	64.1017624429878	10.8899999999999	0.913851810992128	11.3200000000002	-2.82424481395083	10.8499999999999	-4.26901875891872	11	0.513962825948511
10.86	-323.110538365995	10.64	89.5088598450684	10.65	547.789823784001	10.93	-117.106941688007	10.94	-81.7865184900484	10.73	-100.000313762962	10.88	2.82491754398961	10.84	219.180944225968	10.91	2.2385486819303	11.1199999999999	0.86674402598419	10.6599999999999	-0.21990588902554	11.5900000000001	0.618961110944838	11.8899999999999	10.3799335770418	10.8700000000001	1.51109724095022	10.95	15.9735104730316	10.8499999999999	1.24086771700149	10.9400000000001	22.7567195529446	10.9699999999998	1.9243044570203	11.2099999999996	45.370781326028	10.9100000000003	2.30989812803273	10.9899999999998	65.7174512140273	10.9900000000002	0.973170906036103	11.4300000000003	-2.59359224992295	10.9500000000003	-3.90703335801845	11.0999999999999	0.140116863008188
10.97	-345.869923433042	10.75	89.7288444290325	10.75	575.339783499999	11.03	-120.179955264007	11.04	-85.0741734629992	10.83	-106.357798748036	10.9799999999999	3.05893273593938	10.9400000000001	230.268217192929	11.01	2.13745572500557	11.25	1.0543486109782	10.76	-0.351008803022523	11.6900000000001	0.662913879978078	11.99	10.6443132390268	10.97	1.68049512194557	11.0599999999999	16.3650723350202	10.96	1.10712520597644	11.04	23.5125489639358	11.0699999999997	2.1822227180337	11.3099999999999	45.8869446709969	11.02	2.09617189398159	11.0999999999999	67.3331399839299	11.0900000000001	1.29604693097463	11.5300000000002	-2.36293968691825	11.0500000000002	-3.54504795598132	11.27	-0.233729099022639
11.07	-368.629308499976	10.85	89.9488290140198	10.85	602.889743215997	11.13	-123.252968840006	11.18	-88.3618284350405	10.9400000000001	-112.715283732996	11.13	2.99277719193469	11.05	241.355490160913	11.11	2.03636276694397	11.3599999999999	1.24195319494902	10.8599999999999	-0.332578456095689	11.8000000000002	0.706866649011317	12.0999999999999	10.9086929010118	11.0799999999999	1.84989300294092	11.1600000000001	16.8331589210311	11.1199999999999	0.973382693928215	11.1399999999999	24.2683783759503	11.1700000000001	2.4401409799566	11.4099999999999	46.4031080160794	11.1700000000001	1.89843039902371	11.2399999999998	67.7665474129299	11.2600000000002	1.61892295500365	11.6300000000001	-2.13228712300406	11.2200000000003	-3.18306255496736	11.3800000000001	-0.115824345016335
11.24	-418.014585883952	10.95	89.6363471409813	10.96	663.790394174043	11.24	-126.325982417029	11.28	-95.0945873699993	11.04	-119.072768716933	11.24	2.92662164793001	11.15	252.442763127988	11.24	1.9847719839845	11.4599999999998	1.73060548593185	10.96	-0.314148109055168	11.9000000000001	0.750819418954052	12.24	11.6683489360412	11.1900000000001	2.01929088404995	11.28	17.301245507042	11.22	0.973089010926742	11.3000000000002	25.0242077879648	11.29	2.69805924097	11.5099999999998	46.9192713600251	11.29	1.70068890292896	11.3499999999999	68.1999548410204	11.3600000000001	1.94179897994218	11.73	-1.90163455999937	11.3400000000001	-2.6822716379229	11.48	0.00208040898996842
11.34	-467.399863267019	11.06	89.3238652690798	11.06	724.691045131976	11.41	-132.169003981971	11.39	-101.827346305072	11.14	-122.134420974021	11.3399999999999	2.86046610392532	11.3100000000001	276.039898212957	11.36	1.93318120102504	11.5699999999999	2.21925777691467	11.0699999999999	-0.295717763037828	12	0.794772187987292	12.3499999999999	12.4280049709569	11.29	2.18868876595479	11.3900000000001	17.3777702300413	11.3299999999999	0.97279532894845	11.4099999999999	25.4607155769691	11.4000000000001	2.9559775019834	11.6199999999999	46.9843216410482	11.3900000000003	1.50294740797108	11.4499999999998	68.6333622700204	11.4699999999998	2.20535590892723	11.8400000000001	-1.32116864597265	11.4400000000001	-2.18148071996893	11.5799999999999	0.119985162996272
11.44	-516.785140650995	11.16	89.0113833970645	11.17	758.041736374025	11.51	-138.012025548051	11.49	-108.560105240031	11.24	-125.196073232019	11.4399999999999	2.56029536899405	11.41	299.637033297927	11.46	1.88159041897507	11.6699999999998	2.70791006801119	11.23	-0.110436798991032	12.1100000000001	1.33738837496367	12.45	13.187661004963	11.4000000000001	2.30367801304965	11.51	17.4542949530405	11.4299999999998	0.972501646970159	11.5099999999998	25.8972233659733	11.5	3.39526458503769	11.7199999999998	47.0493719229808	11.4900000000002	1.51893214695065	11.5499999999997	69.8712986360306	11.5700000000002	2.46891283802597	11.9400000000001	-0.74070273194593	11.54	-1.68068980292446	11.6900000000001	0.609182039966072
11.54	-543.411032967015	11.33	88.4789169400619	11.27	791.392427616984	11.61	-143.855047112993	11.59	-115.292864176013	11.34	-128.257725488993	11.55	2.26012463292591	11.51	323.23416838301	11.5700000000001	1.8299996360156	11.77	3.00895777400001	11.3299999999999	0.0748441639188968	12.2900000000002	1.88000456194004	12.5599999999999	13.6829373780074	11.5	2.41866726094031	11.6100000000001	17.5308196770629	11.53	1.10595047692641	11.6199999999999	26.3337311549776	11.5999999999999	3.83455166900148	11.8199999999997	47.1144222029807	11.5999999999999	1.53491688593022	11.6599999999999	71.1092350010176	11.6700000000001	2.73246976701103	12.04	-0.160236817919213	11.6399999999999	-1.17989888599368	11.79	1.09837891693587
11.64	-570.036925283944	11.43	87.9464504830594	11.38	824.743118859033	11.72	-146.625055102049	11.7	-118.737968138021	11.45	-131.319377745967	11.65	1.95995389799464	11.61	335.744030500905	11.6700000000001	1.71006422897335	11.8699999999999	3.31000548101201	11.4300000000001	0.260125126942512	12.4100000000001	2.4226207499396	12.6599999999999	14.1782137500286	11.5999999999999	2.53365650803516	11.72	17.6073444000622	11.6299999999999	1.23939930699635	11.7199999999998	26.7702389439819	11.71	4.27383875205578	11.9299999999998	47.1794724840038	11.7000000000003	1.55090162593297	11.7599999999998	72.3471713670278	11.77	2.99602669599608	12.21	0.189576532079627	11.75	-1.04109336996316	11.8899999999999	1.58757579299618
11.75	-596.662817599963	11.53	87.4139840260568	11.48	858.093810100968	11.82	-149.395063092015	11.8	-122.183072101052	11.55	-137.049843116984	11.76	1.65978316294968	11.72	348.253892618004	11.77	1.59012882295428	11.98	3.61105318700083	11.53	0.445406089966127	12.5100000000002	2.92128416799642	12.76	14.6734901229593	11.71	2.47924787402098	11.8199999999999	18.3833728440277	11.74	1.3728481369526	11.8200000000002	27.1275140449916	11.8099999999999	4.45520757398299	12.0299999999997	47.938407982997	11.8099999999999	2.1462922450155	11.8599999999997	73.1517003030149	11.8699999999999	3.132007850013	12.3299999999999	0.539389882987962	11.8499999999999	-0.902287853932648	11.9900000000002	2.07677266996598
11.85	-623.288709917006	11.63	85.2088991169921	11.58	891.44450134404	11.92	-152.165071081072	11.9	-125.628176064083	11.65	-142.780308489023	11.86	1.19904981397667	11.8200000000001	360.763754735899	11.88	1.47019341602572	12.0799999999999	3.91210089401284	11.6299999999999	0.612256706972403	12.6200000000001	3.41994758593955	12.8699999999999	15.1687664949804	11.8099999999999	2.42483924102999	11.9200000000001	19.15940128697	11.8399999999999	1.50629696702254	11.9200000000001	27.4847891460013	11.9099999999999	4.6365763950007	12.1899999999996	48.6973434810807	11.9100000000003	2.74168286500753	11.9599999999996	73.9562292400251	11.98	3.26798900493941	12.4300000000003	0.889203232986802	11.9500000000003	-0.76348233801582	12.0900000000001	2.44806479201998
11.95	-676.955016616034	11.73	83.0038142080411	11.68	957.689249207988	12.03	-154.935079070015	12	-129.073280027001	11.75	-148.510773859925	11.9599999999999	0.738316465913158	11.92	373.273616853908	11.98	1.40184879296612	12.1799999999998	4.01422817992625	11.74	0.779107322955497	12.72	3.91861100399638	12.97	15.5375305520238	11.9100000000001	2.37043060701581	12.02	19.935429730026	11.95	1.65180581893765	12.0300000000002	27.842064247011	12.0099999999998	4.8179452170416	12.2999999999997	49.4562789790507	12.0100000000002	3.33707348397638	12.0699999999997	74.7607581770353	12.0799999999999	3.40397015895633	12.5300000000002	0.881858373986688	12.0599999999999	-0.694100527994124	12.27	2.81935691498347
12.06	-730.621323314949	11.84	80.798729298067	11.78	1023.93399707296	12.14	-160.168141646977	12.11	-135.19567239905	11.85	-151.179586973967	12.0699999999999	0.27758311694015	12.02	399.042271982921	12.08	1.33350417002021	12.3499999999999	4.11635546595335	11.8399999999999	0.945957939961772	12.8300000000002	4.11681160096578	13.0699999999999	15.9062946099766	12.01	2.31602197402481	12.1300000000001	20.7114581739916	12.05	1.79731467198962	12.1300000000001	27.7628315579932	12.1199999999999	4.99931403896881	12.3999999999996	50.1501641970208	12.1700000000001	3.93246410396841	12.1699999999996	75.5652871139318	12.1999999999998	3.27639438398819	12.6300000000001	0.874513516009756	12.2200000000003	-0.624718717972428	12.4000000000001	3.19536518293262
12.22	-784.287630015001	11.94	78.5936443890023	11.89	1090.17874493702	12.24	-165.401204224963	12.21	-141.318064772008	11.96	-153.848400088009	12.17	0.117020503921594	12.13	424.810927111935	12.24	1.26515954593742	12.4499999999998	4.21848275198045	11.95	1.11280855594487	12.9300000000001	4.31501219793518	13.23	16.2750586670199	12.1600000000001	2.21170488202915	12.28	21.4109618930252	12.1499999999999	1.94282352401842	12.25	27.6835988699986	12.2599999999998	5.23787704605638	12.5	50.8440494140814	12.3200000000002	4.51186998395769	12.2799999999997	76.9927481559307	12.3200000000002	3.14881860902005	12.7400000000002	0.867168657009643	12.3499999999999	-0.555336907950732	12.5100000000002	3.57137344997227
12.32	-811.32804439801	12.04	76.9210259360307	11.99	1123.07280155903	12.41	-170.63426680204	12.31	-143.995353181026	12.11	-156.51721320296	12.28	-0.0435421089832744	12.23	450.579582240948	12.35	1.19681492299151	12.55	4.01956233099554	12.05	1.26831683996897	13.0300000000002	4.51321279501826	13.3499999999999	16.1485463510189	12.26	2.10738779196618	12.3800000000001	22.1104656129683	12.27	1.95488354700046	12.3600000000001	27.604366182004	12.3600000000001	5.47644005405346	12.6099999999997	51.5379346310283	12.4200000000001	5.09127586497016	12.3799999999997	78.4202091989528	12.4299999999998	3.02124283393823	12.8400000000001	0.859823799032711	12.4500000000003	-0.624760613959552	12.6100000000001	3.9473817180351
12.42	-838.368458779996	12.15	75.2484074840822	12.15	1155.96685818196	12.51	-173.09732139006	12.41	-146.672641591067	12.21	-159.186026317002	12.38	-0.20410472200183	12.34	463.838375251953	12.45	1.33728228900054	12.6499999999999	3.82064191001064	12.1499999999999	1.42382512399308	13.1300000000001	4.71141339198766	13.46	16.0220340360411	12.3700000000001	2.0030707009937	12.49	22.809969333025	12.3799999999999	1.96694356895932	12.46	27.5251334929862	12.4699999999998	5.71500306205053	12.7099999999996	52.2318198479752	12.52	5.67068174495944	12.4799999999996	79.8476702419748	12.5300000000002	2.8936670589701	12.9500000000003	0.502665590033757	12.5599999999999	-0.694184319968372	12.71	4.32338998598425
12.53	-865.408873163005	12.25	73.5757890309969	12.25	1188.86091480397	12.61	-175.560375977966	12.52	-149.349930000994	12.3099999999999	-164.395079455971	12.4799999999999	-0.364667335020386	12.4400000000001	477.097168262958	12.5500000000001	1.47774965500957	12.76	3.62172148891204	12.3099999999999	1.41248279192041	13.3000000000002	4.41095057192342	13.5599999999999	15.8955217200401	12.47	1.95316224301223	12.5900000000001	23.5267302019793	12.48	1.97900359194136	12.5599999999999	27.9965677099199	12.5699999999997	5.77219724800671	12.8099999999999	53.5232584420555	12.6200000000003	6.02147125698593	12.5799999999999	80.4706023479866	12.6300000000001	2.47293860502396	13.0500000000002	0.145507381034804	12.6600000000003	-0.763608025977192	12.8200000000002	4.3281061309699
12.63	-918.460107712008	12.35	71.9031705790485	12.35	1250.94339765303	12.71	-178.023430565986	12.62	-152.027218410012	12.41	-169.604132594941	12.5799999999999	-0.0152116210756503	12.54	490.355961273963	12.66	1.61821702101861	12.8599999999999	3.42280106895032	12.4099999999999	1.40114045996143	13.4400000000001	4.11048775094969	13.6599999999999	16.1659289540239	12.5799999999999	1.90325378594025	12.7	24.2434910710472	12.5799999999999	1.99106361492341	12.6700000000001	28.4680019269672	12.6700000000001	5.82939143396288	12.9199999999996	54.814697034999	12.73	6.37226076798925	12.6899999999996	81.0935344539985	12.7400000000002	2.05221015096413	13.21	-0.211650827964149	12.7600000000002	-0.833031731986011	12.9200000000001	4.33282227697873
12.74	-971.51134226101	12.46	67.5124838820693	12.46	1313.02588050301	12.81	-180.486485154006	12.73	-154.704506820053	12.52	-174.813185734024	12.6899999999999	0.334244092982772	12.64	503.614754285991	12.76	1.82702901099674	12.9599999999998	3.08024564992593	12.51	1.38979812697926	13.5400000000002	3.74020609899617	13.77	16.4363361880078	12.6800000000001	1.85334532795878	12.8	24.9602519400014	12.6900000000001	2.30257715099924	12.77	28.9394361440145	12.7799999999997	5.88658562003275	13.0299999999997	56.1061356290793	12.8299999999999	6.72305028001574	12.79	81.7164665600103	12.8400000000001	1.63148169701799	13.3200000000002	-0.564005718956651	12.8699999999999	-1.15809541193812	13.02	4.33753842196438
12.84	-1024.56257681001	12.56	63.1217971859996	12.56	1375.10836335196	12.92	-185.144027208025	12.83	-159.957881461992	12.62	-177.353425758952	12.79	0.683699806927507	12.75	531.311046381916	12.86	2.03584099995169	13.0599999999999	2.73769023090154	12.6099999999999	1.37845579490659	13.6400000000001	3.36992444795214	13.8699999999999	16.7067434219916	12.78	1.80343687100049	12.9000000000001	24.9775090890125	12.79	2.61409068696139	12.8800000000001	29.4901030489427	12.8800000000001	5.94377980701211	13.1899999999996	56.7036890050758	12.9400000000001	6.49443391102977	12.8899999999999	82.3393986660221	12.9499999999998	1.33832901803999	13.4200000000001	-0.916360609949152	12.9700000000003	-1.48315909291341	13.1199999999999	4.16430713300997
12.94	-1077.61381135902	12.66	60.4037289419921	12.67	1437.19084620102	13.02	-189.801569263068	12.93	-165.211256104044	12.72	-179.893665783993	12.89	1.19371813400448	12.85	559.007338478978	12.96	2.24465299004351	13.1699999999998	2.39513481199083	12.72	1.32556648691207	13.75	2.99964279599862	13.97	16.9771506559755	12.8900000000001	1.96537133103902	13	24.9947662380237	12.8899999999999	2.92560422394672	12.98	30.0407699539846	12.9899999999998	6.14440696506335	13.3099999999999	57.3012423810724	13.04	6.2658175429533	12.9899999999998	83.4014327970181	13.0500000000002	1.04517633894829	13.5300000000002	-1.26871550196483	13.0700000000002	-1.80822277297921	13.27	3.99107584394187
13.05	-1103.62463152603	12.77	57.6856606979845	12.77	1466.37927242898	13.12	-194.459111316974	13.03	-170.464630745073	12.83	-182.433905808011	13	1.70373646096778	12.95	586.703630574902	13.0700000000001	2.45346497899845	13.27	2.25149981395134	12.8199999999999	1.27267717800805	13.8500000000001	2.6293611449546	14.0699999999999	17.3740702049372	12.99	2.12730579198706	13.1100000000001	25.0120233860116	13	3.22505773795001	13.0799999999999	30.5914368590265	13.0899999999997	6.3450341240241	13.4099999999999	57.8987957570689	13.1600000000003	6.03720117396733	13.0899999999997	84.463466928014	13.1700000000001	0.752023659970291	13.6300000000001	-1.26391218395838	13.2200000000003	-2.06386274794568	13.3899999999999	3.81784455498746
13.15	-1129.63545169202	12.87	54.967592453977	12.87	1495.56769865603	13.22	-196.653598783996	13.18	-173.040716977994	12.93	-184.974145832939	13.13	2.21375478793107	13.05	601.141129660959	13.1700000000001	2.5323116680056	13.3699999999999	2.10786481591185	12.9200000000001	1.21978786989985	13.95	2.55954231397482	14.23	17.7709897540126	13.0899999999999	2.28924025202559	13.27	25.0292805350227	13.1299999999999	3.52451125093012	13.2199999999998	31.1421037639548	13.25	6.54566128298484	13.52	58.4082891700746	13.2800000000002	6.0195904640068	13.2399999999998	85.5255010600331	13.27	0.458870980992288	13.73	-1.25910886595193	13.3299999999999	-2.31950272200265	13.4900000000002	3.63989712002422
13.26	-1155.64627185802	12.97	52.2495242100831	12.97	1524.75612488297	13.33	-198.848086249996	13.28	-175.616803210005	13.03	-189.510114642985	13.24	2.72377311591754	13.15	615.578628745993	13.35	2.61115835598957	13.48	1.96422981696287	13.02	1.16689856099583	14.0600000000002	2.48972348401821	14.3499999999999	18.1679093029743	13.2	2.5010831700456	13.3700000000001	25.3366101470647	13.24	3.82396476493341	13.3299999999999	31.8284446319694	13.3600000000001	6.68909425496622	13.6199999999999	58.917782582057	13.3800000000001	6.00197975495576	13.3399999999997	85.9646030850172	13.3699999999999	0.454515070032357	13.8400000000001	-1.25430554794548	13.4400000000001	-2.57514269696912	13.5999999999999	3.46194968597047
13.36	-1204.59569874799	13.08	49.5314559660756	13.07	1576.90383300496	13.43	-201.042573715995	13.38	-178.192889442016	13.1900000000001	-194.046083453031	13.3399999999999	3.40629099093803	13.3100000000001	630.016127830913	13.45	2.69000504499672	13.5799999999999	1.82059481892338	13.1299999999999	1.12535158598348	14.1600000000001	2.41990465394792	14.45	18.7357410289906	13.3	2.71292608795193	13.47	25.6439397589929	13.3399999999999	4.1234182789367	13.4299999999998	32.5147854989609	13.46	6.83252722797079	13.7199999999998	59.4272759950627	13.4900000000002	5.98436904499522	13.4399999999996	86.4037051110245	13.48	0.450159159981922	13.9400000000001	-1.24950222993903	13.54	-2.3808970539676	13.7000000000003	3.28400225100722
13.46	-1253.54512563797	13.24	43.2830661189882	13.18	1629.05154112696	13.54	-203.237061183017	13.48	-180.768975674027	13.29	-198.582052262964	13.4399999999999	4.08880886698171	13.42	644.45362691697	13.5500000000001	2.56003974402574	13.6899999999998	1.62631620798948	13.23	1.08380460994795	14.2800000000002	2.35008582296814	14.5599999999999	19.3035727550068	13.4100000000001	2.92476900597194	13.5800000000002	25.9512693700117	13.45	4.13533844596259	13.5300000000002	33.2011263669756	13.5599999999999	6.97596020097535	13.8299999999999	59.9367694070452	13.5900000000001	5.96675833594418	13.5499999999997	86.8428071360086	13.5900000000001	0.445803249021992	14.0500000000002	-1.20228879700335	13.6500000000001	-2.1866514099429	13.8099999999999	3.10605481695347
13.56	-1302.49455252897	13.35	37.0346762709914	13.28	1681.19924924804	13.64	-206.829439261014	13.58	-185.69884729402	13.4	-200.577781047969	13.54	4.77132674393488	13.52	673.143436190912	13.65	2.43007444396426	13.79	1.43203759694188	13.3399999999999	1.04225763391241	14.4000000000001	2.40983744492951	14.6599999999999	19.8714044799999	13.51	3.13661192399195	13.6800000000001	26.2413418330425	13.55	4.1472586119653	13.6399999999999	33.3368003289252	13.6599999999999	6.8332997240077	13.9299999999998	59.8487094440543	13.6900000000001	6.17776399496961	13.6499999999996	87.2819091620158	13.6900000000001	0.73460001794956	14.2000000000003	-1.1550753629308	13.75	-1.99240576694137	13.9099999999999	2.90362660393839
13.66	-1325.43315925295	13.45	30.7862864229946	13.39	1704.15853114298	13.75	-210.421817339011	13.68	-190.628718914013	13.5	-202.573509832973	13.64	4.94382629199208	13.63	701.833245464968	13.76	2.30010914299328	13.8899999999999	1.23775898691747	13.4400000000001	1.4937682630034	14.5100000000002	2.46958906598138	14.76	20.0423166569408	13.6099999999999	3.34845484098878	13.78	26.5314142959596	13.6599999999999	4.15917877899119	13.7399999999998	33.4724742909884	13.77	6.69063924704005	14.0299999999997	59.7606494800402	13.8000000000002	6.38876965399504	13.75	88.1192798200345	13.79	1.02339678699082	14.3099999999999	-1.10786192999512	13.8499999999999	-1.79816012393985	14.0100000000002	2.70119839194649
13.76	-1348.37176597694	13.55	27.2559648190054	13.49	1727.11781303701	13.85	-214.014195418031	13.79	-195.558590534006	13.6	-204.569238617978	13.75	5.11632584095878	13.73	730.523054739933	13.86	2.1701438420223	14	1.18711537390936	13.54	1.94527889300389	14.6100000000001	2.59915951892253	14.8699999999999	20.2132288329722	13.72	3.77509928102882	13.8800000000001	26.8214867579673	13.76	3.87164543201379	13.8499999999999	33.6081482539612	13.8699999999999	6.54797876995872	14.1799999999998	59.6725895160262	13.9000000000001	6.59977531392997	13.8599999999997	88.9566504779395	13.8899999999999	1.31219355500889	14.4200000000001	-1.06545181495221	13.96	-1.34827450494868	14.1100000000001	2.49877017995459
13.87	-1371.31037270103	13.65	23.7256432150161	13.59	1750.07709493195	13.95	-215.412086029005	13.89	-197.912375921987	13.71	-206.564967402983	13.8499999999999	5.28882538992548	13.83	744.775364928955	13.96	2.27312616902964	14.0999999999999	1.13647176090126	13.6399999999999	2.39678952198119	14.71	2.72872997095419	14.97	20.3841410100267	13.8199999999999	4.20174372004567	13.99	27.1115592209981	13.8599999999999	3.58411208492271	13.9499999999998	33.7438222160245	13.9699999999998	6.40531829401425	14.29	60.1907693670682	14	6.8107809729554	13.9599999999996	89.7940211359582	14	1.60099032393646	14.52	-1.0230416989998	14.0599999999999	-0.898388888003865	14.27	2.47428940201644
13.97	-1394.24897942502	13.76	20.1953216120501	13.7	1773.03637682701	14.06	-216.809976641002	13.99	-200.266161310083	13.8099999999999	-209.630878544999	13.9599999999999	5.46132493900586	13.93	759.027675117977	14.0700000000001	2.37610849603698	14.25	1.08582814891633	13.75	2.88984712699403	14.8100000000002	2.85830042298585	15.0699999999999	20.5550531859444	13.9200000000001	4.41654524195201	14.0900000000001	27.2424375050377	13.97	3.29657873794531	14.0500000000002	34.0997856919785	14.0799999999999	6.11922484404204	14.3899999999999	60.7089492179966	14.1600000000003	7.13157930692887	14.0599999999999	90.1922897689929	14.0999999999999	2.20033447794776	14.6200000000003	-0.980631583956892	14.2200000000003	-0.44850326901269	14.3899999999999	2.4498086239646
14.07	-1417.18758615002	13.86	12.3012424539866	13.8	1795.99565872104	14.16	-218.207867253	14.09	-202.619946697041	13.91	-212.696789687925	14.0599999999999	5.41072682301547	14.03	773.279985306999	14.1700000000001	2.47909082293063	14.3599999999999	1.03518453590823	13.8499999999999	3.38290473291636	14.9100000000001	2.98787087501751	15.23	20.1621031529839	14.03	4.63134676294885	14.1900000000001	27.3733157889637	14.1399999999999	3.19484385397573	14.21	34.455749167023	14.1799999999998	5.83313139497932	14.4899999999998	61.2271290700619	14.27	7.45237764101603	14.1699999999996	90.5905584020275	14.2600000000002	2.79967863093589	14.7200000000003	-0.93822146891398	14.3200000000002	-0.0247773389219219	14.4900000000002	2.42532784693594
14.23	-1459.68696561704	13.96	4.40716329603674	13.9	1835.49939425802	14.3	-219.605757864997	14.2	-206.414139824005	14.01	-215.762700830965	14.16	5.36012870691138	14.13	787.532295495907	14.33	2.71203844999945	14.4599999999998	1.39054421094897	13.96	3.8759623379292	15.0100000000002	3.11744132693548	15.3299999999999	19.7691531200235	14.1600000000001	4.84614828394569	14.3	27.5041940740266	14.28	3.09310897000614	14.3400000000001	34.811712642977	14.2999999999997	5.54703794500711	14.5999999999999	61.8333688850043	14.3700000000003	7.56217031494089	14.2799999999997	90.9888270349484	14.3699999999999	3.39902278494719	14.8299999999999	-1.01958500692945	14.4300000000003	0.398948591055159	14.5999999999999	2.40084706899779
14.33	-1502.18634508394	14.07	-3.48691586100358	14	1875.003129795	14.41	-222.084146837005	14.3	-210.208332951083	14.11	-216.832883188999	14.26	5.30953059092099	14.24	815.541329012945	14.4400000000001	2.94498607797777	14.5699999999999	1.74590388598972	14.0599999999999	4.36901994396521	15.1100000000001	3.11703915599537	15.4300000000001	19.3762030869493	14.27	5.06094980596572	14.4000000000001	27.3449998950355	14.3799999999999	2.99137408694605	14.4400000000001	35.0320021559583	14.4000000000001	5.22488207798233	14.6999999999998	62.4396086990373	14.48	7.67196299000261	14.3799999999997	91.3870956669598	14.4699999999998	3.70957017003093	14.9300000000003	-1.10094854494491	14.5300000000002	0.822674522055422	14.7000000000003	2.69414235503973
14.44	-1521.74711782698	14.23	-11.3809950189534	14.14	1891.54758343705	14.51	-224.562535807991	14.4	-214.002526078048	14.22	-217.903065547034	14.37	5.08643292596389	14.34	843.550362529982	14.5400000000001	3.17793370595609	14.6699999999998	2.10126356091678	14.22	4.65253167897117	15.2700000000002	3.11663698494158	15.53	18.812340877048	14.3700000000001	5.10062143598589	14.51	27.1858057169538	14.48	2.88963920297647	14.54	35.2522916689395	14.5099999999998	4.90272621095755	14.7999999999997	63.0458485139798	14.5799999999999	7.78175566392747	14.4799999999996	91.8418339219897	14.5700000000002	4.0201175539778	15.04	-1.18231208398356	14.6300000000001	0.79651483406451	14.8000000000002	2.98743764199116
14.54	-1541.30789057001	14.34	-15.744752572914	14.24	1908.09203707897	14.61	-227.040924779999	14.51	-217.796719205012	14.3200000000001	-218.973247904955	14.4699999999999	4.8633352610068	14.4400000000001	871.559396045996	14.65	3.39838101001533	14.78	2.50726684896563	14.3199999999999	4.93604341397713	15.3800000000001	3.11623481400147	15.6399999999999	18.2484786679424	14.48	5.14029306600605	14.6100000000001	27.0266115389859	14.5799999999999	3.07543766598428	14.6399999999999	35.4725811829439	14.6100000000001	4.58057034302328	14.8999999999996	63.6520883290359	14.6800000000003	7.8915483389892	14.5899999999997	92.2965721759965	14.6799999999998	4.33066493894785	15.1400000000003	-1.30608573795143	14.73	0.770355146073598	14.9000000000001	3.2807329280331
14.64	-1560.86866331395	14.44	-20.1085101269882	14.34	1924.63649072101	14.71	-228.12142314001	14.61	-219.237126943995	14.42	-220.04343026299	14.5699999999999	4.64023759593601	14.55	885.316119373897	14.75	3.61882831498406	14.8799999999999	2.91327013690079	14.4200000000001	5.21955514898309	15.48	2.98626219091602	15.74	17.6846164580411	14.5799999999999	5.17996469500304	14.71	26.8674173599948	14.6900000000001	3.26123613001528	14.75	35.6283926370224	14.71	4.54450792506123	15.0099999999998	64.2028362600513	14.79	7.69167201792698	14.6899999999996	92.7513104300033	14.79	4.64121232403159	15.3000000000002	-1.42985939100981	14.8299999999999	0.744195458992181	15	3.59850899201319
14.75	-1580.42943605699	14.54	-24.4722676799256	14.45	1941.18094436294	14.82	-229.201921500021	14.71	-220.677534683091	14.53	-221.993930145004	14.68	4.4171399320021	14.65	899.072842701912	14.85	3.83927561995279	14.98	3.31927342392646	14.53	5.01000927897621	15.5800000000002	2.85628956794426	15.8399999999999	17.1207542480261	14.6800000000001	5.2196363250232	14.8199999999999	26.9617466700538	14.79	3.44703459302309	14.8499999999999	35.7842040909873	14.8199999999997	4.50844550698548	15.1099999999997	64.7535841900435	14.8900000000003	7.49179569697844	14.79	92.8077800519986	14.8899999999999	4.57596648402614	15.4100000000003	-1.55363304497769	14.9400000000001	0.718035771001269	15.1100000000001	3.91628505701647
14.85	-1615.64590513797	14.64	-33.2963604349743	14.55	1957.72539800498	14.92	-230.282419860032	14.81	-222.117942422074	14.63	-223.944430025995	14.78	3.79127567794058	14.76	912.829566028904	14.96	4.05972292401202	15.0799999999999	3.72527671197531	14.6299999999999	4.80046340896934	15.6800000000001	2.7263169449725	15.95	17.2129061320447	14.79	5.04450643404653	14.9200000000001	27.0560759799992	14.8899999999999	3.59408853398691	14.9499999999998	35.9400155459753	14.9200000000001	4.47238308902342	15.23	65.3043321200357	14.9900000000002	7.2919193769394	14.8999999999996	92.864249673994	14.9900000000002	4.51072064299751	15.5100000000002	-1.34413151192803	15.04	0.924027705082153	15.25	4.23406112099656
14.95	-1650.86237421895	14.74	-42.120453190023	14.65	1986.20785338198	15.02	-231.362918220043	14.92	-223.558350161056	14.73	-225.894929908009	14.88	3.16541142399274	14.86	926.586289356919	15.0600000000001	4.04722260100243	15.24	4.34529569395181	14.73	4.59091753896246	15.7900000000002	2.55479312500029	16.05	17.3050580150402	14.8900000000001	4.86937654204667	15.02	27.1504052900582	14.99	3.74114247495072	15.0500000000002	36.0958270009633	15.02	4.43632067197086	15.3299999999999	65.2488402350855	15.0900000000001	7.09204305599087	15	92.9207192949661	15.0900000000001	4.44547480299207	15.6100000000001	-1.13462997796887	15.1399999999999	1.13001963802617	15.3600000000001	4.08552455701283
15.06	-1686.07884330004	14.84	-50.944545944958	14.75	2014.69030876001	15.13	-233.429805890069	15.02	-226.510662361079	14.84	-226.775247430965	14.99	2.53954716993121	14.97	953.933915885955	15.16	4.03472227799284	15.3499999999999	4.96531467592831	14.8399999999999	4.38137166895558	15.8900000000001	2.38326930502808	16.1499999999999	17.3972098989452	14.99	4.6942466509563	15.1300000000001	27.4039287779715	15.1199999999999	3.88819641602822	15.2199999999998	36.0313489419468	15.1199999999999	4.81436470204244	15.4399999999996	65.1933483500216	15.25	6.78237405998061	15.0999999999999	92.9771889169615	15.2199999999998	4.06968157699339	15.71	-0.925128444009715	15.25	1.33601157108387	15.4700000000003	3.93698799302911
15.17	-1721.29531238102	14.95	-55.4048811459325	14.86	2043.17276413701	15.23	-235.496693559071	15.17	-229.462974560988	14.9400000000001	-227.655564954944	15.14	2.13678057991729	15.0700000000001	981.2815424159	15.27	4.02222195498325	15.4599999999998	5.58533365699532	14.9400000000001	4.09548317497865	15.99	2.21174548494218	16.29	18.0532239919557	15.0899999999999	4.22340744398753	15.27	27.6574522659985	15.24	3.84945189296104	15.3499999999999	35.9668708829304	15.2599999999998	5.19240873200033	15.54	65.1378564659808	15.3499999999999	6.47270506499353	15.2399999999998	93.7206117639562	15.3299999999999	3.69388835201789	15.8099999999999	-0.715626910960054	15.3499999999999	1.5681631920188	15.5700000000002	3.78845142893169
15.28	-1736.95100871896	15.05	-59.8652163459974	14.96	2055.11076587197	15.34	-237.563581228983	15.28	-230.974879022028	15.11	-228.535882478013	15.24	1.73401399092654	15.23	1008.62916894494	15.4	4.16537269700257	15.5599999999999	5.79934935092297	15.04	3.80959468191122	16.1000000000001	2.04022166496998	16.3999999999999	18.7092380849663	15.2	3.75256823701875	15.3700000000001	27.9109757540255	15.3399999999999	3.81070737103073	15.4499999999998	36.2761243790146	15.3800000000001	5.57045276195822	15.6399999999999	65.0823645810306	15.46	6.16303607000646	15.3399999999997	94.4640346109509	15.4400000000001	3.31809512692871	15.9200000000001	-0.382351722919339	15.46	1.80031481306742	15.6800000000003	3.63991486597115
15.38	-1752.60670505702	15.16	-64.3255515469718	15.06	2067.04876760705	15.44	-238.549970538998	15.38	-232.486783483978	15.21	-230.396456097992	15.3399999999999	1.3312474019358	15.33	1022.22007214698	15.5	4.3085234379987	15.6599999999999	6.0133650449643	15.1399999999999	3.52370618793429	16.2	1.99867046796953	16.5	19.3652521779768	15.3	3.28172903004997	15.47	28.1644992429619	15.4400000000001	3.77196284796355	15.5599999999999	36.585377873962	15.48	5.98455920896868	15.75	65.2033991640337	15.5599999999999	5.8227516790339	15.4499999999998	95.2074574589687	15.54	3.1032358029961	16.02	-0.049076536015491	15.5599999999999	2.03246643400234	15.7800000000002	3.17360223800733
15.49	-1768.26240139496	15.26	-68.7858867479463	15.23	2078.98676934201	15.55	-239.536359847989	15.48	-233.998687945018	15.3099999999999	-232.257029718994	15.4499999999999	0.928480812945054	15.43	1035.81097534891	15.6	4.45167417899484	15.77	6.22738073900564	15.3	3.44736356498743	16.3000000000002	1.95711927096909	16.5999999999999	20.0212662709873	15.4000000000001	2.98601971496737	15.5800000000002	28.7177439220159	15.54	3.73321832603324	15.6599999999999	36.8946313699325	15.5899999999997	6.39866565700231	15.8499999999999	65.3244337470369	15.6700000000001	5.48246728794766	15.5499999999997	95.8944106849913	15.6399999999999	2.88837647894979	16.1300000000001	0.284198652025225	15.6600000000003	2.26461805505096	15.8800000000001	2.70728960992983
15.59	-1796.31818326902	15.37	-77.6445562099752	15.34	2098.51153766101	15.65	-240.522749158004	15.58	-235.510592406058	15.41	-234.117603338973	15.55	0.714051648969871	15.53	1049.40187855095	15.71	4.60732524402374	15.8699999999999	6.44139643293329	15.4099999999999	3.37102094192687	16.46	1.91556807396864	16.7	20.6360901599965	15.51	2.69031039897527	15.6800000000001	29.2709886009561	15.6499999999999	3.82522605195845	15.7599999999998	37.2038848649936	15.6900000000001	6.81277210503595	15.9599999999996	65.4454683300401	15.77	5.1421828969751	15.6499999999996	96.5813639110138	15.75	2.67351715501718	16.2400000000002	0.402005887053747	15.7600000000002	2.4919253430653	15.9900000000002	2.24097698196601
15.69	-1824.37396514297	15.48	-86.503225670981	15.44	2118.03630598104	15.75	-241.509138468018	15.69	-237.022496866985	15.51	-235.978176959975	15.65	0.499622483971507	15.63	1062.99278175197	15.8100000000001	4.76297630802947	15.9699999999998	6.35631059594743	15.51	3.29467831795682	16.5600000000002	2.20114666296922	16.8	21.2509140490056	15.6099999999999	2.39460108400635	15.78	29.82423328001	15.75	3.91723377902053	15.8600000000001	37.5776164189574	15.79	7.22687855306958	16.0599999999999	65.621994797084	15.8700000000003	5.11156750098962	15.75	97.2683171370363	15.8499999999999	2.45865783097088	16.3600000000001	0.519813122082269	15.8600000000001	2.71923263198914	16.0900000000001	2.10190709594826
15.79	-1852.42974701703	15.58	-95.36189513301	15.54	2137.56107430004	15.85	-242.855599739983	15.79	-240.106980795986	15.61	-236.958433056998	15.75	0.285193319996324	15.74	1090.05401111597	15.91	4.91862737203519	16.0799999999999	6.27122475896158	15.6099999999999	3.21833569500996	16.6600000000001	2.48672525299298	16.9099999999999	21.8657379369915	15.71	2.09889176801425	15.8900000000001	30.123954471037	15.8499999999999	4.00924150494575	15.96	37.9513479729212	15.8899999999999	7.38661073603453	16.1799999999998	65.7985212650374	15.9700000000003	5.08095210602733	15.8499999999999	97.9552703620357	15.9499999999998	2.61959173303694	16.4700000000003	0.637620356997104	15.9700000000003	2.94653992000349	16.1900000000001	1.96283720993051
15.9	-1864.82983255303	15.68	-99.7602293929276	15.64	2157.08584261904	15.95	-244.20206101297	15.89	-243.191464724987	15.72	-237.938689152998	15.8499999999999	0.473530745011885	15.84	1117.11524047996	16.01	5.07427843695041	16.1799999999998	6.18613892197573	15.72	2.99686080393258	16.7700000000002	2.77230384199356	17.01	21.8245477329901	15.8199999999999	1.80318245304534	15.99	30.4236756610408	15.96	4.13999375393814	16.0700000000002	38.3250795269987	15.9899999999998	7.54634292002265	16.3099999999999	65.9750477329908	16.0799999999999	5.05033670992816	15.9499999999998	98.5569624029949	16.0500000000002	2.78052563396614	16.5700000000002	0.422152405008092	16.0700000000002	2.9416955879924	16.3600000000001	1.82376732402645
16	-1877.22991808903	15.79	-104.158563653982	15.75	2164.67260920297	16.06	-245.548522286072	16	-246.275948653079	15.8200000000001	-238.91894525002	15.9599999999999	0.66186816991376	15.9400000000001	1144.17646984396	16.12	5.26321197901325	16.3399999999999	5.88703739094854	15.8199999999999	2.77538591399207	16.8700000000001	3.09943362799459	17.1099999999999	21.7833575279656	15.9200000000001	1.80001527394325	16.1000000000001	30.723396851954	16.1199999999999	4.27074600293054	16.2199999999998	38.9944451169413	16.0899999999997	7.7060751029876	16.4099999999999	66.1515742000347	16.1900000000001	5.35142878402439	16.0599999999999	99.1586544449774	16.21	2.94145953500902	16.6800000000003	0.206684453019079	16.2200000000003	2.93685125507182	16.46	2.15101006597251
16.15	-1889.63000362594	15.89	-108.556897914923	15.85	2172.25937578803	16.16	-245.908594250068	16.1	-247.84852812104	15.92	-239.89920134693	16.0599999999999	0.850205594929321	16.05	1157.64679600591	16.24	5.45214552198559	16.4399999999998	5.58793586094453	15.9200000000001	2.55391102291469	16.97	3.42656341399561	17.23	21.742167322941	16.02	1.79684809597802	16.2	31.023118042981	16.23	4.40149825192293	16.3400000000001	39.6638107059744	16.25	7.45170083803259	16.5099999999998	66.2896732440004	16.29	5.65252085698376	16.1699999999996	99.7603464859367	16.3099999999999	3.1566305749493	16.7800000000002	-0.00878349896993313	16.3400000000001	2.93200692306073	16.5599999999999	2.47825280803227
16.26	-1902.03008916194	15.99	-112.955232175977	15.95	2179.84614237196	16.31	-246.268666213041	16.2	-249.421107587978	16.03	-241.365115702024	16.16	1.24293266799214	16.15	1171.11712216797	16.34	5.64107906495792	16.54	5.28883432991734	16.02	2.40877875592105	17.0700000000002	3.75369319999663	17.3399999999999	21.8230889939832	16.1600000000001	2.08939023195853	16.3099999999999	31.4956746400412	16.3299999999999	4.04605144092329	16.4400000000001	40.3331762960306	16.3600000000001	7.19732657398708	16.6099999999997	66.4277722880797	16.4000000000001	5.9536129309663	16.2799999999997	99.6750853009871	16.4200000000001	3.3718016139801	16.8800000000001	-0.224251450958946	16.4400000000001	2.92716259002646	16.6700000000001	2.80549554997833
16.36	-1924.10527494894	16.1	-121.056633991998	16.05	2187.432908956	16.42	-246.628738176014	16.3	-250.993687056052	16.14	-242.831030057005	16.28	1.63565974196445	16.3100000000001	1184.58744832992	16.4400000000001	5.67436154403822	16.6399999999999	5.06898764990638	16.1299999999999	2.26364648892741	17.1800000000001	4.08082298702084	17.45	21.9040106640023	16.26	2.38193236896223	16.4100000000001	31.9682312359646	16.4299999999998	3.69060463094684	16.5500000000002	40.6288103309862	16.46	6.94295230903208	16.7199999999998	66.5658713320454	16.5	6.25470500392566	16.4199999999996	99.5898241160376	16.52	3.58697265301089	16.9900000000002	-0.302072919907914	16.54	2.84026833605822	16.77	3.13273829203808
16.46	-1946.18046073595	16.23	-129.158035808018	16.15	2199.99843002802	16.52	-246.98881014001	16.4	-252.56626652299	16.24	-243.316688314962	16.39	2.02838681491357	16.42	1210.29955423296	16.5500000000001	5.70764402198165	16.74	4.8491409709186	16.24	2.11851422091058	17.3300000000002	4.28185142095572	17.55	21.9849323340213	16.3599999999999	2.67447450596592	16.52	32.4407878330248	16.53	3.33515782097038	16.6500000000001	40.9244443659418	16.5699999999997	6.68857804396339	16.8199999999997	66.5274439080576	16.5999999999999	6.58641247298419	16.52	99.5045629309743	16.6300000000001	3.6412097909988	17.0900000000001	-0.37989438897057	16.6399999999999	2.75337408208998	16.8699999999999	3.64029506101815
16.57	-1968.25564652295	16.33	-137.259437624948	16.26	2212.56395110095	16.63	-247.42263055407	16.51	-255.264599283009	16.34	-243.802346573034	16.49	2.42111388899957	16.52	1236.01166013691	16.65	5.74092650094826	16.8499999999999	4.62929429090764	16.3499999999999	1.97338195391694	17.4400000000001	4.48287985500428	17.6599999999999	22.0658540049499	16.46	2.96701664296961	16.6200000000001	32.613623238035	16.6299999999999	2.97971100997074	16.75	41.2200784010111	16.6700000000001	6.77536445903115	16.9199999999996	66.4890164840699	16.7000000000003	6.91811994192904	16.6299999999997	99.4193017460248	16.73	3.69544692898671	17.23	-0.457715857919538	16.75	2.66647982698487	16.98	4.14785182897504
16.67	-1977.93074677395	16.43	-140.962505179914	16.36	2217.54270558904	16.73	-247.856450969039	16.61	-257.962932042005	16.4400000000001	-244.288004830992	16.5899999999999	2.62550353795632	16.62	1261.72376603995	16.75	5.77420897900538	16.9499999999998	4.40944761191986	16.45	1.97708018095	17.5400000000002	4.68390828893916	17.76	22.1879658799935	16.5699999999999	3.2595587799733	16.73	32.7864586439546	16.74	2.49351195100189	16.8499999999999	41.5157124369898	16.77	6.86215087398523	17.0299999999997	66.4505890600822	16.8099999999999	7.24982741098756	16.7299999999996	99.7901380500252	16.8299999999999	3.74968406697462	17.3499999999999	-0.320069374993182	16.8499999999999	2.5844299060509	17.0799999999999	4.6554085979551
16.77	-1987.60584702495	16.54	-144.665572736017	16.46	2222.52146007702	16.84	-248.290271384008	16.71	-260.661264801001	16.55	-244.773663088949	16.6999999999999	2.82989318600357	16.73	1287.43587194299	16.86	5.61929018203955	17.0599999999999	4.48870246293609	16.5599999999999	1.98077840900623	17.6500000000001	4.55780693698671	17.8599999999999	22.3100777550371	16.6700000000001	3.48839037098969	16.8300000000002	32.9592940499879	16.8399999999999	2.00731289203304	16.9499999999998	41.8765881539684	16.8800000000001	6.94893728802981	17.1899999999996	66.4121616359807	16.9100000000003	7.58153487993241	16.8299999999999	100.160974354026	16.9400000000001	3.80392120393935	17.4500000000003	-0.182422891953138	16.9500000000003	2.50237998398006	17.1800000000003	4.83572262396592
16.88	-1997.28094727595	16.64	-148.368640292006	16.56	2227.50021456602	16.94	-248.36401983498	16.81	-261.787018093059	16.65	-245.259321347021	16.8	3.03428283496032	16.83	1299.67765168294	16.96	5.46437138496003	17.1599999999999	4.56795731395232	16.6599999999999	1.9844766359256	17.75	4.43170558492056	17.97	22.4321896299671	16.77	3.7172219609829	16.9300000000001	33.1321294560212	16.9400000000001	1.5211138329505	17.0599999999999	42.2374638719702	16.98	7.2900979670294	17.3099999999999	66.8585084680444	17.02	7.62086640793314	16.9299999999998	100.531810658026	17.04	3.96355105999646	17.5500000000002	-0.0447764089130942	17.0599999999999	2.42033006202291	17.29	5.01603665099992
16.98	-2006.95604752798	16.74	-152.071707847995	16.67	2232.478969054	17.04	-248.437768286976	16.91	-262.912771385004	16.75	-246.020085063037	16.9	3.23867248391707	16.93	1311.91943142494	17.0600000000001	5.3094525879942	17.28	4.64721216496855	16.76	2.13330713097548	17.8500000000001	4.30560423296811	18.0699999999999	22.5543015050107	16.8700000000001	3.94605355199928	17.03	32.9895910949745	17.04	1.03491477398165	17.21	42.5983395899721	17.0899999999997	7.63125864705216	17.4099999999999	67.3048552999944	17.1700000000001	7.66019793593387	17.0299999999997	100.987908146976	17.1700000000001	4.12318091593988	17.6500000000001	0.0928700740132626	17.2200000000003	2.33828014108894	17.3899999999999	5.19635067803392
17.14	-2023.68004438802	16.84	-158.492311157943	16.77	2237.457723543	17.15	-248.511516738063	17.01	-264.038524677062	16.85	-246.78084877803	17	3.32254099191687	17.03	1324.16121116501	17.16	5.12125131297125	17.3899999999999	4.64442058193981	16.8699999999999	2.28213762591167	17.96	4.17950288101565	18.23	22.7179952699998	16.97	3.88234300601198	17.1300000000001	32.8470527350646	17.1499999999999	0.692789407935379	17.3299999999999	42.6635812719951	17.2599999999998	7.97241932605175	17.52	67.7512021320581	17.2800000000002	7.36782199498975	17.1399999999999	101.44400563604	17.29	4.28281077097381	17.75	0.407910473995798	17.3400000000001	1.99352588106194	17.4900000000002	5.37666470393106
17.25	-2040.40404124896	16.95	-164.912914468005	16.87	2245.59932311797	17.3	-249.144761070056	17.18	-265.164277969006	16.95	-247.541612493933	17.14	3.40640949991666	17.13	1336.40299090598	17.26	4.93305003703881	17.49	4.64162899800158	16.97	2.43096811993837	18.0600000000002	3.57155397102815	18.3799999999999	22.8816890360122	17.0799999999999	3.81863245900149	17.27	32.7045143740179	17.25	0.350664042002791	17.4299999999998	42.7288229540181	17.3699999999999	7.9690455720538	17.6499999999996	68.2359763879958	17.3900000000003	7.07544605393196	17.2599999999998	101.900103123967	17.3899999999999	4.38820348892932	17.8600000000001	0.722950874092021	17.4400000000001	1.64877162205812	17.5999999999999	5.23460385295493
17.35	-2057.12803811002	17.05	-171.333517777953	16.98	2253.74092269396	17.41	-249.77800540205	17.28	-267.109546316078	17.11	-247.816717950968	17.25	3.28588835998289	17.25	1359.75942807499	17.37	4.74484876201586	17.5999999999999	4.63883741394966	17.0699999999999	2.57979861498825	18.1600000000001	2.96360506092697	18.48	22.9232709259577	17.1800000000001	3.75492191301419	17.3700000000001	32.3891406079611	17.3499999999999	0.494737734925366	17.54	42.7940646369507	17.4699999999998	7.96567181703267	17.77	68.7207506440473	17.4900000000002	6.78307011298784	17.3799999999997	102.356200613031	17.4900000000002	4.49359620699852	17.96	1.03799127407456	17.54	1.3040173630543	17.7000000000003	5.09254300197881
17.46	-2064.17693471997	17.15	-174.051053532935	17.14	2261.88252226905	17.51	-250.411249734043	17.38	-269.054814664059	17.21	-248.091823409027	17.3499999999999	3.16536721891225	17.36	1383.11586524298	17.47	4.55664748596973	17.6999999999998	4.5567909789952	17.23	3.01526335590552	18.2900000000002	2.35565615196265	18.5799999999999	22.9648528170401	17.28	3.69121136702688	17.48	32.0737668420179	17.46	0.638811427961627	17.6399999999999	42.8593063189737	17.5799999999999	7.96229806303472	17.8699999999999	69.205524899985	17.5900000000001	6.49069417102055	17.4899999999998	103.031083274004	17.5999999999999	4.59898892495403	18.0700000000002	1.21538519101705	17.6500000000001	1.04131302498445	17.8000000000002	4.95048215100269
17.56	-2071.225831329	17.25	-176.768589287917	17.24	2265.04536735695	17.61	-251.044494066036	17.48	-271.000083011018	17.3099999999999	-248.366928865948	17.4499999999999	3.04484607897848	17.46	1394.23052267	17.5700000000001	4.80820734901499	17.8	4.47474454392705	17.3299999999999	3.45072809693647	18.4300000000001	1.87380859392761	18.6900000000001	23.0064347069856	17.3800000000001	3.98071405095379	17.5800000000002	31.7583930759611	17.5599999999999	0.782885120997889	17.7399999999998	42.656962755018	17.6799999999998	7.95892430801359	17.9699999999998	69.5507524460481	17.6900000000001	6.19831823098593	17.5899999999997	103.705965934978	17.6999999999998	4.70438164302323	18.2000000000003	1.39277910807323	17.75	0.778608688051463	17.9000000000001	4.62810727299257
17.66	-2078.27472793895	17.36	-179.48612504199	17.34	2268.20821244405	17.72	-251.603989946034	17.59	-271.819598066031	17.42	-248.642034324007	17.5599999999999	2.92432493893102	17.5600000000001	1405.3451800969	17.6800000000001	5.05976721194656	17.9099999999999	4.3926981079494	17.4300000000001	3.88619283796743	18.5300000000002	1.39196103600625	18.79	23.0480165979543	17.49	4.27021673601757	17.6900000000001	31.4430193089947	17.6599999999999	0.926958814943646	17.8400000000001	42.4546191909485	17.7799999999997	7.61438987399288	18.0699999999997	69.8959799930208	17.8000000000002	5.98381252302715	17.6899999999996	104.380848594928	17.8000000000002	4.66573123196667	18.3099999999999	1.57017302501572	17.8499999999999	0.515904349981611	18	4.30573239600562
17.77	-2085.32362454901	17.46	-182.203660796972	17.45	2271.37105753104	17.82	-252.163485826031	17.69	-272.639113122068	17.52	-249.352070896975	17.66	2.80380379797407	17.66	1416.45983752392	17.78	5.311327076015	18.01	4.31065167299494	17.53	4.1728270839485	18.6400000000001	0.91011347899439	18.8899999999999	22.9932561859414	17.5899999999999	4.55971941994449	17.79	31.4456104370038	17.77	1.07103250797991	17.9400000000001	42.2522756269927	17.8899999999999	7.26985543997216	18.1799999999998	70.2412075399934	17.9000000000001	5.76930681597787	17.79	104.599633766952	17.9000000000001	4.62708082000063	18.4200000000001	1.7475669420719	17.9500000000003	0.253200013048627	18.0999999999999	3.9833575179955
17.87	-2098.03177885499	17.56	-186.94866359499	17.55	2277.10236575501	17.92	-252.722981707052	17.79	-273.458628177082	17.63	-250.062107470967	17.76	2.65591839195167	17.77	1427.57449495093	17.88	5.75108821499271	18.1099999999999	4.08091090992002	17.6399999999999	4.45946132992958	18.74	0.428265920959348	19	22.9384957749517	17.6900000000001	4.91293265099557	17.9000000000001	31.4482015650128	17.8699999999999	1.47960511094425	18.0500000000002	41.9846903810139	17.9899999999998	6.92532100697463	18.3399999999997	70.5864350860566	18	5.55480110801909	17.8999999999996	104.818418937953	18.0100000000002	4.58843040894408	18.52	1.92708320605561	18.0500000000002	0.0889017320560015	18.27	3.66098264100856
17.97	-2110.73993316097	17.67	-191.693666391984	17.65	2282.83367397898	18.03	-253.282477587049	17.9	-274.278143231982	17.73	-250.772144044959	17.87	2.50803298501978	18.05	1448.39008416591	17.99	6.19084935294723	18.25	3.85117014695879	17.75	4.74609557693384	18.8500000000001	0.323844878948876	19.0999999999999	22.8837353639619	17.79	5.26614588204666	18	31.4507926919987	17.97	1.88817771493177	18.23	41.7171051340119	18.0899999999997	6.61251778103633	18.4499999999998	70.4468883769778	18.1700000000001	5.63267134202761	18	105.037204109976	18.1700000000001	4.44438727993202	18.6200000000003	2.10659947003933	18.2200000000003	-0.0753965479134422	18.3899999999999	3.69749586798207
18.07	-2123.44808746604	17.77	-196.438669190002	17.75	2288.56498220205	18.13	-253.492573438052	18	-275.612066523081	17.83	-251.207075161005	17.9699999999999	2.36014757899738	18.22	1469.20567337997	18.09	6.63061049203861	18.3499999999999	3.62142938399757	17.8499999999999	5.03272982291492	18.95	0.219423836938404	19.24	22.828974951949	17.8900000000001	5.61935911196088	18.1000000000001	31.7687575860646	18.1199999999999	2.2967503180098	18.3499999999999	41.4495198880331	18.2599999999998	6.29971455600753	18.5599999999999	70.3073416680127	18.3000000000002	5.71054157603612	18.0999999999999	105.255989282	18.29	4.30034415103364	18.73	2.28611573402304	18.3299999999999	-0.239694827996573	18.5	3.73400909495558
18.18	-2129.10734516299	17.87	-198.466136232923	17.86	2294.29629042602	18.23	-253.702669289964	18.11	-276.945989813044	17.93	-251.642006277962	18.14	2.33278331302245	18.3200000000001	1490.02126259393	18.24	7.07037163101631	18.4499999999998	3.4737350559908	17.95	5.44078290897687	19.0500000000002	0.115002794927932	19.3599999999999	22.7326326499906	18	5.97257234301196	18.21	32.0867224800168	18.22	2.56124922793788	18.46	41.2637029819507	18.3800000000001	5.98691133006923	18.6599999999999	70.1677949590476	18.4000000000001	5.78841180993095	18.2399999999998	105.646381095994	18.3899999999999	4.15630102202158	18.8299999999999	2.28823808106426	18.4400000000001	-0.141288770919346	18.5999999999999	3.77052232192909
18.28	-2134.76660285903	17.97	-200.493603275959	17.96	2296.864753563	18.4	-253.35326926097	18.21	-278.279913104029	18.04	-252.076937394008	18.26	2.30541904693382	18.43	1510.83685180799	18.36	7.47048121195348	18.5599999999999	3.32604072798404	18.05	5.84883599492514	19.1600000000001	0.492429310952502	19.46	22.6362903480322	18.1700000000001	5.88791806501376	18.3099999999999	32.404687373969	18.3199999999999	2.82574813797964	18.5599999999999	41.0778860749588	18.48	6.01864253906115	18.79	70.2437953160597	18.5100000000002	5.81683243501629	18.3399999999997	106.036772909988	18.4900000000002	3.73100402998716	18.9300000000003	2.2903604279918	18.54	-0.0428827129326237	18.7000000000003	4.12941042600323
18.38	-2140.42586055496	18.08	-202.521070318994	18.06	2299.43321669998	18.5	-253.003869231975	18.31	-278.794321338978	18.2	-252.530655660962	18.36	2.27805478095888	18.53	1520.53778359493	18.46	7.87059079198116	18.6599999999999	3.17834639997727	18.1499999999999	6.25688908098709	19.2800000000002	0.869855825953891	19.5599999999999	22.53994804596	18.27	5.80326378599239	18.4100000000001	32.7226522680348	18.4199999999998	3.09024704802141	18.6599999999999	40.89206916899	18.5799999999999	6.05037374702988	18.8999999999996	70.3197956739814	18.6100000000001	5.84525305998795	18.5699999999997	106.427164723982	18.5900000000001	3.30570703692956	19.0300000000002	2.29248277503302	18.6399999999999	0.0555233440309166	18.8099999999999	4.48829853098687
18.48	-2146.08511825099	18.23	-204.548537361916	18.17	2302.00167983605	18.6	-252.65446920298	18.42	-279.308729574041	18.3	-252.98437392803	18.4699999999999	2.03888634791838	18.64	1530.23871538198	18.5700000000001	8.27070037303201	18.76	3.03065207197051	18.25	6.37830792095428	19.4000000000001	1.24728234197846	19.6700000000001	22.2605306259993	18.3700000000001	5.71860950799419	18.52	33.412576947967	18.53	3.35474595794949	18.7599999999998	40.7062522630213	18.6799999999998	6.08210495602179	19.0099999999998	70.3957960309936	18.71	5.87367368495961	18.7199999999998	106.598771366976	18.6900000000001	2.88041004500883	19.1300000000001	2.44517697501578	18.75	0.163679745014633	18.9099999999999	4.84718663494732
18.59	-2155.50097746097	18.34	-207.876759534997	18.27	2304.57014297303	18.71	-252.305069173985	18.52	-279.823137808989	18.41	-253.438092196006	18.5699999999999	1.79971791499156	18.74	1549.378895671	18.6700000000001	8.2310488139683	18.8599999999999	3.13626058891714	18.3599999999999	6.49972676092148	19.5	1.62470885800303	19.77	21.9811132060386	18.48	5.28074199803541	18.6200000000001	34.1025016269896	18.6299999999999	3.39450218302773	18.8699999999999	40.7880206030313	18.7799999999997	6.11383616399053	19.1099999999997	70.6113430970845	18.8099999999999	5.90209431095445	18.8399999999997	106.770378008946	18.8000000000002	2.45511305195123	19.3000000000002	2.59787117602173	18.8499999999999	0.271836145088855	19.0100000000002	5.20607473993095
18.69	-2164.91683667095	18.44	-211.204981707965	18.38	2308.38145239397	18.81	-251.794411342985	18.62	-280.337546044052	18.51	-253.89181046296	18.68	1.56054948195106	18.84	1568.5190759599	18.78	8.19139725604146	18.9699999999998	3.24186910495428	18.46	6.62114560100235	19.6100000000001	1.84634882100454	19.8799999999999	21.7016957859641	18.5799999999999	4.84287448898613	18.72	34.7924263070354	18.73	3.43425840799227	18.9699999999998	40.8697889439509	18.8899999999999	6.13471428596313	19.2399999999998	70.8268901630618	18.9200000000001	5.85264470203128	18.9699999999998	106.994102634985	18.9000000000001	2.17385918892887	19.4000000000001	2.75056537600449	18.9500000000003	0.37999254504939	19.1199999999999	5.52348723294926
18.8	-2174.33269588093	18.54	-214.533203881956	18.48	2312.19276181503	18.92	-251.283753511984	18.72	-281.619042817056	18.61	-253.910597613981	18.78	1.32138104891055	18.95	1587.65925624891	18.88	8.15174569800092	19.0699999999999	3.34747762099141	18.5699999999999	6.74256444096955	19.71	2.06798878400605	19.98	21.5186206679618	18.6900000000001	4.40500698005053	18.8300000000002	35.1643860930153	18.8399999999999	3.47401463295682	19.0700000000002	40.9515572839609	18.9899999999998	6.15559240804942	19.3799999999997	71.0424372300622	19.02	5.80319509401761	19.1199999999999	107.217827260001	19	1.89260532499702	19.5	2.90325957701043	19.0500000000002	0.488148946033107	19.2600000000002	5.84089972494439
18.9	-2178.08929739499	18.65	-215.833959012002	18.58	2313.43560809898	19.02	-250.773095680984	18.83	-282.900539590059	18.72	-253.929384765001	18.89	1.10957688195867	19.0600000000001	1606.7994365369	18.98	8.11209413996039	19.1699999999998	3.60078046492163	18.6700000000001	6.48090535594292	19.8100000000002	2.28962874791705	20.0799999999999	21.3355455499595	18.79	3.96713947100125	18.9300000000001	35.5363458779721	18.9400000000001	3.24927194799329	19.23	41.3761972089333	19.0999999999999	6.1764705310452	19.48	71.2057159720416	19.1800000000003	5.75374548498075	19.2799999999997	107.441551885927	19.0999999999999	1.61135146197466	19.6100000000001	3.05383143006566	19.2200000000003	0.497899289030102	19.3699999999999	6.1583122179627
19	-2181.84589890893	18.75	-217.134714142958	18.68	2314.67845438397	19.13	-250.262437849983	18.93	-284.182036364086	18.8200000000001	-253.948171916022	18.99	0.897772715006795	19.16	1616.23868503898	19.08	7.7848552280102	19.29	3.85408330896553	18.77	6.21924627193948	19.9200000000001	2.13384219591717	20.23	21.1524704319572	18.8900000000001	3.89090665998992	19.03	35.908305663952	19.04	3.02452926302976	19.3400000000001	41.8008371340193	19.25	6.16561744402588	19.5799999999999	71.3689947150442	19.29	6.06816833294488	19.4399999999996	107.665276511966	19.21	1.60797464400275	19.71	3.20440328403038	19.3299999999999	0.507649632027096	19.4700000000003	6.11683660599738
19.15	-2185.60250042299	18.85	-218.435469273004	18.79	2315.92130066804	19.23	-250.101180047977	19.03	-284.949124902028	18.92	-254.647899932024	19.14	0.685968547941229	19.3200000000001	1625.67793354094	19.25	7.45761631696951	19.3899999999999	4.10738615300943	18.8699999999999	5.95758718691286	20.0200000000002	1.97805564300779	20.3299999999999	21.5135165060474	18.99	3.81467384795542	19.1400000000001	36.2802654500456	19.1499999999999	2.79978657795255	19.4499999999998	42.2254770600148	19.3699999999999	6.15476435802975	19.6899999999996	71.5322734580468	19.3900000000003	6.38259118102269	19.6099999999997	108.505087530943	19.3400000000001	1.60459782500766	19.8099999999999	3.3549751379951	19.4300000000003	0.517399975024091	19.5700000000002	6.07536099403205
19.26	-2189.35910193602	18.96	-219.736224402936	18.89	2317.16414695302	19.37	-249.939922246995	19.18	-285.716213440082	19.03	-255.347627947003	19.24	0.708808776948899	19.42	1643.36993659595	19.36	7.1303774060425	19.49	4.36068899796282	18.98	5.57450926191905	20.1200000000001	1.82226909100791	20.4300000000001	21.8745625800238	19.0899999999999	3.7384410369441	19.28	36.2671872410374	19.26	2.57504389298902	19.5500000000002	42.5683486449771	19.4699999999998	6.14391127203362	19.79	71.6955522010494	19.4900000000002	6.69701402796363	19.75	109.17329190795	19.4499999999998	1.60122100703575	19.9100000000003	3.50554699105032	19.54	0.436162115079242	19.6700000000001	6.03388538195304
19.36	-2196.60995042693	19.06	-221.394353979008	18.99	2318.40699323698	19.47	-249.778664444989	19.28	-286.483301978024	19.13	-256.047355963005	19.3399999999999	0.731649004933388	19.52	1661.06193965197	19.46	6.84279005304234	19.5899999999999	4.69739620098153	19.0899999999999	5.19143133692523	20.2700000000002	1.82602522897923	20.54	22.2356086550235	19.26	4.10007573498206	19.3800000000001	36.2541090320292	19.3599999999999	2.02236696202363	19.6500000000001	42.9112202299393	19.5699999999997	6.14087884798664	19.8899999999999	71.6432838770515	19.5999999999999	7.06088648394143	19.8699999999999	109.841496284957	19.5500000000002	1.87909805299569	20.02	3.18943068600674	19.6399999999999	0.354924255020705	19.7800000000002	5.99240976998772
19.46	-2203.86079891694	19.16	-223.052483553943	19.14	2320.47459617502	19.57	-249.404505335974	19.38	-287.250390516078	19.23	-256.728296827987	19.4399999999999	0.754489233941058	19.62	1678.753942708	19.5600000000001	6.55520270004217	19.6999999999998	5.03410340490973	19.22	4.80835341193142	20.3800000000001	1.82978136797374	20.6399999999999	22.596654729	19.3599999999999	4.46171043199683	19.48	36.241030823021	19.47	1.46969003196773	19.7599999999998	43.2540918150153	19.6799999999998	6.13784642303017	20	71.5910155540769	19.7000000000003	7.42475894003292	20	110.509700661964	19.6500000000001	2.15697509793245	20.1200000000003	2.87331438005367	19.7400000000002	0.273686395985351	19.8800000000001	5.89043202694484
19.56	-2211.11164740694	19.33	-224.710613130014	19.25	2322.54219911295	19.68	-249.030346227073	19.49	-288.40410617704	19.34	-257.409237692968	19.55	0.989133630014294	19.73	1696.44594576391	19.66	6.26761534704201	19.8	5.37081060792843	19.3199999999999	4.42527548796079	20.48	1.83353750594506	20.74	23.1407759209787	19.46	4.8233451300348	19.5900000000001	35.8559928280329	19.5699999999999	0.91701310100234	19.8600000000001	43.5969633999775	19.7799999999997	6.13481399898319	20.1199999999999	71.538747230079	19.8099999999999	7.78863139601071	20.1599999999999	111.177905038971	19.75	2.43485214400607	20.25	2.40662622104537	19.8400000000001	0.182698193043507	19.98	5.78845428401564
19.66	-2214.60589438402	19.43	-225.067987573993	19.35	2324.60980205099	19.78	-248.656187118968	19.59	-289.557821836979	19.4400000000001	-258.090178556927	19.65	1.22377802495066	19.83	1704.69870031798	19.77	5.98002799404185	19.8999999999999	5.45421496690324	19.4200000000001	3.87196717690586	20.5800000000002	1.83729364391638	20.8499999999999	23.6848971129575	19.5599999999999	5.03467030398497	19.6900000000001	35.4709548330447	19.6699999999998	0.58907885500048	19.96	43.5260847559675	19.8800000000001	6.1317815750499	20.2399999999998	71.757823470989	19.9100000000003	8.15250385301169	20.2799999999997	111.846109415978	19.8600000000001	2.71272918894283	20.3800000000001	1.93993806203707	19.9400000000001	0.0917099899879759	20.0900000000001	5.68647654097276
19.77	-2218.10014135997	19.54	-225.425362020019	19.45	2325.43455870496	19.88	-248.443285812073	19.7	-290.711537498055	19.55	-258.771119422022	19.76	1.4584224210239	19.93	1712.95145487193	19.87	5.77735499393839	20	5.53761932690122	19.53	3.31865886698779	20.6900000000001	1.99683633400127	20.96	24.2290183049363	19.6700000000001	5.24599547895832	19.79	35.0859168389661	19.78	0.26114460899862	20.0599999999999	43.4552061119575	19.98	6.13960223699905	20.3699999999999	71.9768997130359	20.0100000000002	8.46313955696587	20.5499999999997	112.296601931007	19.96	2.99060623501646	20.48	1.47324990302877	20.0500000000002	0.000721787046131794	20.1900000000001	5.62597441000889
19.87	-2221.59438833603	19.65	-225.782736463998	19.55	2326.25931535904	19.99	-248.230384505064	19.8	-291.098164620053	19.65	-259.452060287003	19.86	1.69306681698345	20.03	1721.2042094269	19.97	5.57468199394862	20.0999999999999	5.62102368598971	19.6299999999999	2.76535055593286	20.8000000000002	2.15637902499566	21.0599999999999	24.7731394970288	19.77	5.45732065302218	19.9000000000001	34.700878843978	19.8799999999999	-0.0667896370032395	20.2199999999998	43.3843274679475	20.0899999999997	6.14742289906189	20.48	72.1959759540596	20.1700000000001	8.77377526194323	20.6799999999998	112.747094446036	20.0599999999999	3.42692208300832	20.5799999999999	1.00656174402047	20.1500000000001	-0.0169726220065058	20.3099999999999	5.56547227893134
19.97	-2225.088635313	19.75	-226.140110910023	19.66	2327.08407201199	20.09	-248.017483198055	19.91	-291.48479174205	19.75	-259.853471475026	19.9699999999999	2.16337519793797	20.14	1737.23648017301	20.0700000000001	5.37200899498202	20.25	5.70442804496452	19.74	2.5951201710086	20.9000000000001	2.31592171496686	21.23	25.1301666439758	19.8700000000001	5.66864582697235	20	34.5267708249821	19.98	-0.394723883005099	20.3299999999999	42.9705772389752	20.25	6.15524355998787	20.5799999999999	72.4673205180579	20.27	9.08441096703427	20.8499999999999	113.197586961974	20.1799999999998	3.863237929977	20.6900000000001	0.623754430080226	20.3200000000002	-0.0346670309454566	20.4200000000001	5.50497014796747
20.07	-2230.464898577	19.86	-226.86680474601	19.76	2328.91545321695	20.19	-247.804581892069	20.01	-291.871418865071	19.85	-260.254882662025	20.0699999999999	2.63368357991567	20.24	1753.26875091992	20.24	5.45692334799242	20.3499999999999	5.55483461994299	19.8399999999999	2.42488978494748	21	2.59173220797493	21.3799999999999	25.4871937900134	19.97	5.51833630299825	20.1000000000001	34.3526628049631	20.1199999999999	-0.415547969055297	20.4400000000001	42.556827010003	20.3600000000001	6.09859637506815	20.6799999999998	72.7386650830795	20.3700000000003	9.03117421501065	20.9699999999998	113.648079477002	20.3000000000002	4.02167673200893	20.79	0.240947117049473	20.4200000000001	-0.0523614399980943	20.52	5.41786283702095
20.23	-2235.84116183997	19.96	-227.593498581996	19.87	2330.74683442101	20.31	-247.247058053063	20.18	-292.339097960053	19.96	-259.975352985975	20.2299999999999	3.10399196098388	20.36	1769.30102166693	20.36	5.54183770100281	20.4599999999998	5.40524119492147	19.9400000000001	2.25465939900005	21.1100000000001	2.86754270200618	21.48	25.3000997439585	20.0799999999999	5.36802678004733	20.2	34.1785547859672	20.23	-0.436372056014989	20.54	42.1430767810307	20.46	6.04194918901158	20.79	73.0100096479873	20.48	8.97793746401021	21.0699999999997	113.482485598979	20.4000000000001	4.18011553392716	20.9000000000001	-0.141860197004462	20.52	-0.0700558489370451	20.6199999999999	5.33075552493756
20.34	-2241.21742510397	20.06	-228.320192417982	19.97	2332.57821562597	20.44	-246.689534214056	20.28	-292.806777055034	20.11	-259.695823309016	20.3399999999999	3.33965594597885	20.46	1777.08053785898	20.47	5.62675205503638	20.5599999999999	5.25564776899046	20.05	2.08442901293893	21.2700000000002	3.14335319501424	21.5799999999999	25.1130056980173	20.1900000000001	5.21771725595954	20.3600000000001	34.3894847619595	20.3299999999999	-0.457196142065186	20.6399999999999	42.0162079300326	20.5599999999999	5.98530200306868	20.8899999999999	73.2813542130089	20.5799999999999	8.92470071300977	21.2199999999998	113.267790419968	20.5	4.33855433698227	21	-0.524667509921528	20.6300000000001	0.00323794506584818	20.73	5.24364821399104
20.44	-2243.099441391	20.16	-228.689511808966	20.07	2334.40959683105	20.54	-246.13201037505	20.38	-293.274456150016	20.21	-259.416293631944	20.4399999999999	3.575319931997	20.5700000000001	1784.86005405193	20.5700000000001	6.0150105870207	20.6599999999999	5.02264998499413	20.1499999999999	1.8964601819107	21.3800000000001	3.2596209989606	21.6800000000001	24.9259116529856	20.29	4.99990743094259	20.47	34.6004147370422	20.4299999999998	-0.150085981999837	20.75	41.8893390789208	20.6599999999999	5.92083415506295	21	73.3944742750055	20.6800000000003	8.84413388098437	21.3999999999996	113.053095240957	20.6100000000001	4.49699313901419	21.0999999999999	-0.440786663943982	20.73	0.0765317390687414	20.8299999999999	5.15654090202133
20.54	-2244.98145767802	20.33	-229.05883119995	20.23	2335.41622138205	20.65	-245.787387842029	20.49	-293.742135244997	20.3200000000001	-259.136763954984	20.54	3.81098391699197	20.67	1792.639570245	20.6700000000001	6.4032691200282	20.76	4.78965219997463	20.25	1.70849135099616	21.48	3.37588880199746	21.78	24.7388176070444	20.4000000000001	4.78209760694881	20.5699999999999	34.8113447120113	20.54	0.157024176928644	20.8499999999999	41.7624702279227	20.77	5.85636630796671	21.1099999999997	73.507594337002	20.7800000000002	8.76356704895898	21.5099999999998	112.838400061946	20.71	4.89105975293569	21.2400000000002	-0.356905818989617	20.8299999999999	0.149825532048453	20.9300000000003	5.12993572203868
20.64	-2246.86347396494	20.43	-229.428150590934	20.33	2336.42284593304	20.75	-245.442765310031	20.59	-293.823187217981	20.42	-259.254655763925	20.65	4.04664790301013	20.77	1800.41908643693	20.78	6.7915276530357	20.8599999999999	4.55665441495512	20.3599999999999	1.52052251996793	21.5800000000002	3.49215660492064	21.8899999999999	24.5430432030389	20.5	4.56428778204554	20.6700000000001	35.0222746869804	20.6399999999999	0.464134336993993	20.9499999999998	41.6356013769246	20.8699999999999	5.79189845996098	21.2599999999998	73.6207144000218	20.8900000000003	8.68300021693358	21.6099999999997	112.623704882026	20.8200000000002	5.28512636697087	21.3400000000001	-0.27302497301207	20.9300000000003	-0.115775818926522	21.0300000000002	5.10333054103285
20.75	-2248.74549025196	20.54	-229.028753130933	20.44	2337.42947048404	20.85	-245.098142778033	20.69	-293.904239190056	20.52	-259.372547571957	20.75	4.28799425901616	20.88	1814.41698024901	20.88	7.1797861860432	20.9699999999998	4.32365663095879	20.46	1.50278407397764	21.6900000000001	3.6084244079575	21.99	24.3472687990334	20.6099999999999	4.49678748100268	20.77	35.1122342000281	20.74	0.771244496945656	21.0500000000002	41.9224827539892	20.9699999999998	5.72743061206893	21.3899999999999	73.4624898969969	20.9900000000002	8.60243338502187	21.7599999999998	112.409009703015	20.9200000000001	5.67919298100605	21.4500000000003	-0.197776256982252	21.04	-0.381377170015185	21.1300000000001	5.07672536093651
20.85	-2252.51004132099	20.64	-228.629355671956	20.54	2339.04454602703	20.95	-244.753520245013	20.79	-293.98529116304	20.62	-259.490439381011	20.8499999999999	4.52934061593169	20.98	1828.41487406097	20.99	7.48313036604031	21.0699999999999	4.18176739799492	20.5599999999999	1.48504562798735	21.7900000000002	3.69017474793054	22.0899999999999	24.1514943950278	20.71	4.42928717995983	20.8700000000001	35.2021937120526	20.8499999999999	1.02787262699167	21.23	42.2093641319634	21.0799999999999	5.98153247199207	21.5	73.3042653940856	21.0999999999999	8.57510330502009	21.9499999999998	112.665096903015	21.02	6.07325959492755	21.5500000000002	-0.122527540952433	21.1399999999999	-0.64697852099016	21.2600000000002	5.02891672101669
20.95	-2256.27459239001	20.74	-228.229958211955	20.65	2340.65962157104	21.05	-244.337336624994	20.9	-294.066343136024	20.72	-259.608331188929	20.9599999999999	4.77068697193772	21.08	1842.41276787293	21.09	7.78647454501424	21.1799999999998	4.03987816594054	20.6599999999999	1.46730718290655	21.8900000000001	3.77192508801727	22.25	23.9557199920455	20.8199999999999	4.36178687903066	20.98	35.2921532239634	20.95	1.28450075794717	21.4200000000001	42.6967660760056	21.1799999999998	6.23563433305208	21.6199999999999	73.1460408920839	21.27	8.54777322399514	22.1099999999997	112.921184101992	21.1700000000001	6.30888740693081	21.6600000000003	-0.0472788259457957	21.25	-0.985873664944847	21.4000000000001	4.98110808200636
21.06	-2260.03914345802	20.84	-227.830560751954	20.75	2342.27469711504	21.16	-243.921153004976	21	-294.507915602026	20.8200000000001	-260.005752674033	21.0599999999999	4.77636934294878	21.23	1848.63114549194	21.23	8.08981872501136	21.28	3.89798893297666	20.77	1.44956873691626	22	3.85367542799031	22.3599999999999	23.9470396339811	20.9200000000001	4.2942865779878	21.0800000000002	35.1711827610188	21.05	1.54112888799318	21.52	43.1841680199341	21.3499999999999	6.48973619297522	21.73	73.0932811879939	21.3800000000001	8.52044314399336	22.2199999999998	113.17727130097	21.2800000000002	6.54451521893407	21.7600000000002	-0.0559109560072102	21.3600000000001	-1.32476880992272	21.5	4.93329944299603
21.16	-2261.92167824001	20.95	-227.061843901993	20.85	2342.88314810703	21.31	-243.504969385071	21.1	-294.949488069051	20.93	-260.403174159023	21.18	4.78205171395985	21.34	1854.84952311094	21.34	8.29355392897924	21.3899999999999	3.9890974849186	20.8699999999999	1.7899506079857	22.1000000000001	3.81915796492649	22.47	23.9383592760305	21.02	4.0028020630416	21.1800000000001	35.0502122979606	21.1499999999999	1.49064685899702	21.6199999999999	43.6715699639763	21.46	6.80830590101777	21.8399999999997	73.0405214850407	21.48	8.2819866660202	22.3899999999999	113.433358499947	21.3800000000001	6.78014303196051	21.8600000000001	-0.0645430859549379	21.46	-1.66366395399109	21.5999999999999	4.91209598396836
21.27	-2263.80421302099	21.05	-226.293127051008	20.95	2343.49159909902	21.44	-243.43340829796	21.27	-295.310008564002	21.03	-260.800595645037	21.29	4.78773408497091	21.4400000000001	1861.06790072995	21.4400000000001	8.4972891339703	21.49	4.08020603697423	20.97	2.13033247894145	22.2700000000002	3.78464050299954	22.5699999999999	24.1435487009767	21.1600000000001	3.71131754900489	21.3600000000001	34.929241835016	21.28	1.44016483000087	21.7199999999998	44.1589719080184	21.5599999999999	7.12687560906033	21.9699999999998	72.9877617810644	21.5799999999999	8.04353018793336	22.52	113.689445699038	21.48	6.65935047197763	21.96	-0.0731752160163524	21.5700000000002	-2.00255909896896	21.7000000000003	4.89089252494068
21.37	-2265.68674780299	21.15	-225.524410200023	21.05	2344.10005009204	21.54	-243.361847210053	21.38	-295.670529058043	21.1900000000001	-261.019026082977	21.4	4.79341645495879	21.55	1867.28627834896	21.5400000000001	8.70102433896136	21.5999999999999	4.17131458891618	21.0799999999999	2.47071435001089	22.3700000000001	3.75012303993572	22.6700000000001	24.3487381260366	21.27	3.41983303496818	21.47	34.7293337920291	21.3899999999999	1.38968280100471	21.8299999999999	44.3594924749959	21.6700000000001	7.44544531698921	22.0799999999999	72.9350020779975	21.6900000000001	7.8050737099602	22.6399999999999	113.682186162009	21.5900000000001	6.53855791301794	22.0599999999999	-0.08180734596408	21.6700000000001	-2.05435958196176	21.8099999999999	4.86968906602669
21.47	-2267.56928258396	21.26	-223.710747721952	21.16	2344.70850108403	21.64	-243.290286122033	21.48	-296.031049552084	21.3	-261.23745652103	21.5	4.63111994599785	21.65	1879.900686822	21.65	8.60141536395531	21.6999999999998	4.26242314097181	21.23	2.82883466593375	22.47	3.71560557698558	22.77	24.5539275509827	21.3700000000001	3.19584882197432	21.5699999999999	34.5294257480191	21.49	1.33920077200855	21.9299999999998	44.5600130409503	21.77	7.76401502503177	22.25	73.0404668770461	21.79	7.59394731198881	22.7599999999998	113.674926624981	21.6900000000001	6.41776535394456	22.21	-0.054844014016453	21.77	-2.10616006597775	21.9099999999999	4.84848560699902
21.57	-2270.60611756394	21.36	-221.897085243995	21.26	2345.31695207704	21.74	-243.453140764018	21.59	-296.391570046012	21.4	-261.455886959993	21.5999999999999	4.46882343692323	21.75	1892.51509529493	21.75	8.50180638894926	21.8	4.66750928092097	21.3399999999999	3.18695498299348	22.5700000000002	3.85493388694158	22.8799999999999	24.7591169760426	21.47	2.97186460795729	21.6700000000001	34.3295177050322	21.5899999999999	1.77263534897065	22.0500000000002	44.7605336070183	21.8699999999999	7.66534833201149	22.4199999999996	73.2719505650721	21.9000000000001	7.38282091492692	22.8799999999997	113.667667087952	21.79	6.06134498298161	22.3400000000001	-0.0278806819551392	21.8800000000001	-2.15796054897055	22.0100000000002	4.77592081995226
21.67	-2273.64295254404	21.47	-220.083422765924	21.36	2346.00030342995	21.85	-243.615995406003	21.69	-297.02475852298	21.51	-261.276895912943	21.7099999999999	4.30652692693911	21.85	1905.12950376797	21.86	8.40219741496639	21.8999999999999	5.07259541996063	21.4400000000001	3.54507529891634	22.6800000000001	3.99426219701127	22.98	24.9729867589394	21.5699999999999	2.74788039496343	21.77	34.1296096620454	21.7	2.20606992695593	22.1599999999999	45.0155133750059	21.98	7.56668163899121	22.5499999999997	73.5034342529843	22	7.17169451695554	23	113.660407551038	21.8899999999999	5.70492461201866	22.4400000000001	-0.000917350007512141	21.98	-1.87086588800867	22.1100000000001	4.70335603392869
21.77	-2276.67978752504	21.57	-219.038477137929	21.46	2346.68365478399	21.95	-243.778850046965	21.79	-297.657947001085	21.61	-261.097904866006	21.8099999999999	4.13854804696712	21.96	1911.52553462098	21.96	8.30258843996035	22.01	5.4776815590003	21.55	3.90319561495289	22.7800000000002	4.13359050799045	23.0899999999999	25.18685654195	21.6700000000001	2.52389618196958	21.8700000000001	34.0506720820031	21.8	2.63950450494121	22.2800000000002	45.2704931429935	22.0799999999999	7.46801494597094	22.6499999999996	73.7349179410103	22.1600000000003	6.76754353696651	23.1499999999996	113.653148014009	22	5.34850424094202	22.5500000000002	0.0346781120015294	22.0799999999999	-1.58377122795628	22.27	4.63079124699561
21.87	-2277.83408772302	21.67	-217.993531509933	21.57	2346.75855514502	22.05	-243.941704689064	21.89	-298.291135478053	21.71	-260.918913818955	21.92	3.97056916699512	22.0600000000001	1917.9215654749	22.0600000000001	7.84115973101507	22.1099999999999	5.79165914598434	21.6499999999999	4.26821661392296	22.8900000000001	4.30743628101027	23.22	25.4007263249605	21.77	2.84223980702336	21.98	33.9717345019608	21.8999999999999	3.12342111101316	22.4200000000001	45.5254729109811	22.1799999999998	7.0507785439986	22.7599999999998	73.9664016300594	22.2600000000002	6.36339255595431	23.25	113.340699977016	22.0999999999999	4.99208386997907	22.6500000000001	0.0702735740105709	22.23	-1.29667656699439	22.4000000000001	4.57942991999971
21.98	-2278.98838792203	21.77	-216.94858588296	21.67	2346.83345550695	22.16	-244.176120418047	21.99	-298.924323955021	21.8200000000001	-260.739922772018	22.02	3.80259028702312	22.22	1924.31759632791	22.1700000000001	7.3797310219561	22.25	6.10563673296838	21.75	4.63323761300671	22.99	4.4812820539164	23.3399999999999	25.5730644629466	21.8800000000001	3.16058343298664	22.0800000000002	33.8927969220322	22	3.6073377179946	22.52	45.5799321130144	22.3600000000001	6.63354214304945	22.8699999999999	74.1978853180854	22.3700000000003	5.95924157596528	23.4299999999998	113.351165043014	22.27	4.69020720902336	22.75	0.105869036019612	22.3400000000001	-1.00958190500933	22.5	4.52806859300381
22.14	-2280.14268812103	21.87	-215.903640254965	21.77	2346.90835586798	22.31	-244.410536148052	22.09	-299.196991939084	21.92	-260.515825292941	22.15	3.63461140591426	22.3200000000001	1930.71362718194	22.28	6.91830231403401	22.3499999999999	6.41961431995242	21.8499999999999	4.99825861197678	23.1000000000001	4.6551278279594	23.4400000000001	25.7454026010464	21.98	3.47892705894992	22.1900000000001	34.0022790869625	22.1299999999999	4.09125432497603	22.6300000000001	45.634391314934	22.46	6.21630574198662	22.9899999999998	74.3239042070627	22.4700000000003	5.55509059495307	23.54	113.361630109011	22.3699999999999	4.38833054795396	22.8499999999999	0.141464498028654	22.4400000000001	-0.520672163020208	22.5999999999999	4.47670726498473
22.24	-2281.29698831901	21.98	-214.858694627992	21.87	2346.98325622901	22.41	-244.644951878058	22.21	-299.469659922011	22.02	-260.291727813978	22.26	3.44707034298608	22.42	1942.62664123596	22.38	6.55648257998109	22.4599999999998	6.73359190693645	21.96	5.0051592949103	23.2	4.51719011596197	23.54	25.9177407390325	22.0799999999999	4.02125489802074	22.3500000000001	34.1117612509834	22.24	4.57517093195747	22.73	45.6888505159441	22.5699999999997	5.99796836206679	23.0999999999999	74.44992309604	22.8299999999999	5.36206601202593	23.6599999999999	113.372095175009	22.4699999999998	4.08645388802142	22.96	0.41986307701336	22.5500000000002	-0.0317624209174028	22.71	4.42534593798882
22.34	-2283.63035671498	22.08	-212.805741490001	21.97	2347.05815659095	22.52	-244.782995916012	22.31	-299.742327905051	22.12	-260.067630335925	22.36	3.25952927994422	22.53	1954.53965528998	22.48	6.19466284604187	22.5599999999999	6.65377610596352	22.0599999999999	5.01205997795751	23.3800000000001	4.37925240396453	23.6499999999999	25.8762090950313	22.1900000000001	4.56358273697788	22.45	34.2212434160274	22.3399999999999	4.91073569094169	22.8299999999999	45.67022068602	22.6700000000001	5.77963098305645	23.25	74.3992273600043	22.9300000000003	5.27579394895383	23.7599999999998	113.382560241007	22.5700000000002	4.14099759802866	23.0599999999999	0.698261655998067	22.6500000000001	0.457147321071716	22.8099999999999	4.35438434703883
22.44	-2285.96372511004	22.24	-210.75278835292	22.08	2347.508523442	22.62	-244.921039954988	22.41	-300.223574038	22.23	-260.022523904013	22.4599999999999	3.07198821599286	22.63	1966.45266934399	22.59	5.83284311198895	22.6599999999999	6.57396030590007	22.22	5.01896065998153	23.48	4.24131469196709	23.75	25.8346774500069	22.29	5.10591057695819	22.55	34.409663161	22.45	5.24630044901642	22.96	45.6515908559822	22.77	5.56129360404611	23.4099999999999	74.3485316249917	23.04	5.18952188497224	23.8899999999999	113.705473342975	22.6700000000001	4.19554130894539	23.21	0.976660234073279	22.75	0.658962403008445	22.9099999999999	4.28342275597515
22.55	-2288.29709350498	22.34	-209.744780842925	22.24	2347.95889029294	22.72	-245.059083993056	22.52	-300.70482017004	22.33	-259.977417471987	22.5599999999999	3.05242603292299	22.73	1971.969652545	22.6900000000001	5.47102337793604	22.77	6.49414450492714	22.3199999999999	5.02586134291505	23.5800000000002	4.10337697996965	23.8499999999999	25.7931458049825	22.3900000000001	5.64823841602902	22.6600000000001	34.5980829059727	22.55	5.58186520800064	23.0700000000002	45.6329610259445	22.8699999999999	5.3429562240126	23.52	74.2978358890696	23.1800000000003	5.10324982099064	23.9899999999998	114.028386445966	22.9499999999998	4.67598029899818	23.3200000000002	1.21946335104894	22.8600000000001	0.86077748403568	23.0100000000002	4.21246116502516
22.65	-2289.47616170194	22.45	-208.73677333293	22.34	2348.40925714502	22.83	-244.96271230305	22.62	-301.18606630208	22.4400000000001	-259.932311039961	22.67	3.03286384996682	22.84	1977.48663574498	22.7900000000001	5.49745551893466	22.8699999999999	6.10035111799334	22.4200000000001	5.30021701899841	23.6800000000001	3.79159349495239	23.96	25.7516141599581	22.5	6.23465543196744	22.76	34.7865026500358	22.6599999999999	5.43351336000342	23.23	45.6143311949972	22.9699999999998	5.5418552460651	23.6199999999999	74.1211212640565	23.29	5.01697775700904	24.1099999999997	114.757664637978	23.0500000000002	5.15641928893729	23.4200000000001	1.46226646802461	22.96	1.06259256506291	23.1199999999999	4.19286090095738
22.75	-2290.65522989799	22.55	-207.728765822935	22.44	2348.78472363505	22.93	-244.86634061202	22.73	-301.394644451989	22.54	-259.887204607935	22.78	3.01330166701064	22.9400000000001	1983.00361894599	22.9	5.52388766095646	22.9699999999998	5.70655772992268	22.52	5.57457269496808	23.7900000000002	3.47981000993514	24.0599999999999	25.8585850669988	22.5999999999999	6.82107244699637	22.8600000000001	34.9749223950084	22.76	5.2851615120062	23.3600000000001	45.5412421629262	23.0799999999999	5.74075426800391	23.7199999999998	73.9444066390433	23.4000000000001	4.93070569393694	24.2299999999996	115.486942831012	23.1700000000001	5.63685827899008	23.52	1.70506958500027	23.0599999999999	1.26440764699964	23.27	4.1732606370033
22.85	-2291.83429809495	22.65	-206.720758313963	22.55	2349.16019012496	23.03	-244.769968920991	22.83	-301.603222600988	22.64	-259.745019689035	22.88	2.99373948394077	23.04	1988.52060214699	23	5.55031980195508	23.0799999999999	5.31276434298888	22.6299999999999	5.84892837093776	23.8900000000001	3.16802652491788	24.22	25.9655559740395	22.7	7.40748946304848	22.96	35.3184116589773	22.8599999999999	5.13680966400898	23.5099999999998	45.4681531309689	23.1799999999998	5.93965329005641	23.8199999999997	73.7676920140302	23.5	5.03745821299617	24.3899999999999	116.216221023024	23.2800000000002	6.11729726892918	23.6300000000001	1.90942332005761	23.2200000000003	1.26453832308471	23.3899999999999	4.1536603739587
22.95	-2293.01336629101	22.76	-204.850230391003	22.65	2349.53565661499	23.14	-244.673597229962	22.93	-301.811800749988	22.75	-259.602834770021	22.9799999999999	3.09864574194307	23.15	1998.618136809	23.1	5.93857167700662	23.1799999999998	4.91897095491822	22.73	6.11638336397391	23.99	3.02100255498772	24.3499999999999	26.0725268809665	22.8	7.45157864002977	23.0699999999999	35.6619009220367	22.96	4.98845781601176	23.6100000000001	45.5596091769621	23.3499999999999	6.30910008499086	23.9299999999998	73.8419950430398	23.5999999999999	5.14421073194171	24.52	116.945499215944	23.3800000000001	6.59773625898197	23.73	2.11377705409177	23.3600000000001	1.26466899905608	23.5	4.57914967898887
23.06	-2295.13290161799	22.86	-202.979702468951	22.75	2349.92269460599	23.24	-244.453835584068	23.03	-302.020378898987	22.85	-259.460649851007	23.14	3.20355199994538	23.25	2008.71567147192	23.24	6.32682355194447	23.28	4.71975096593269	22.8399999999999	6.38383835791956	24.0900000000001	2.87397858494387	24.46	26.2210294330316	22.9100000000001	7.49566781701105	23.1700000000001	36.0053901860056	23.1299999999999	4.56561028693159	23.7199999999998	45.6510652239785	23.4499999999998	6.67854687901581	24.0499999999997	73.9162980710262	23.71	5.38639198896362	24.6199999999999	117.351864304965	23.48	7.02363153800434	23.8299999999999	2.31813078903542	23.46	1.26479967605064	23.5999999999999	5.00463898401904
23.16	-2297.25243694497	22.96	-201.109174547014	22.86	2350.30973259597	23.4	-244.23407393806	23.18	-302.287937203005	22.95	-259.363571362996	23.25	3.30845825794768	23.35	2018.81320613393	23.36	6.71507542801919	23.3799999999999	4.52053097694716	22.9400000000001	6.65129335095571	24.1900000000001	2.72695461501371	24.5599999999999	26.3695319860062	23.01	7.53975699399234	23.29	36.1604597050018	23.24	4.1427627579651	23.8200000000002	45.742521270995	23.5599999999999	7.04799367406395	24.1699999999996	73.9906011000357	23.8099999999999	5.62857324496235	24.7199999999998	117.758229395008	23.5799999999999	7.4495268179362	23.9400000000001	2.52248452306958	23.5700000000002	1.06311527099479	23.7000000000003	5.4301282899587
23.27	-2299.37197227196	23.07	-199.238646624963	22.96	2350.69677058596	23.5	-244.014312292052	23.28	-302.555495505999	23.11	-259.266492876009	23.3499999999999	3.43292669901984	23.46	2023.39375759595	23.46	7.10332730295704	23.49	4.32131098693844	23.04	6.91874834490136	24.3100000000002	2.89171412998712	24.6599999999999	26.5180345379576	23.1600000000001	7.58384616995045	23.4100000000001	36.3155292239981	23.3399999999999	3.71991522899862	23.9299999999998	45.8339773180114	23.6599999999999	7.21854144705958	24.3699999999999	74.0649041280221	23.9100000000003	5.87075450096108	24.8399999999997	117.753888632933	23.6900000000001	7.91445040999861	24.04	2.48403514103757	23.6700000000001	0.861430866052615	23.8000000000002	5.85561759498887
23.37	-2300.31243940198	23.17	-198.376126211997	23.06	2351.08380857605	23.61	-243.890922337073	23.39	-302.823053808993	23.21	-259.169414389021	23.4599999999999	3.55739513997833	23.5600000000001	2027.97430905798	23.5700000000001	7.41068316403926	23.5899999999999	4.51588438500039	23.1499999999999	6.91240188598385	24.4200000000001	3.05647364496053	24.77	26.6665370900228	23.26	7.62343645601504	23.51	36.4705987429943	23.4400000000001	3.44541954700617	24.0300000000002	45.9985223969852	23.7599999999998	7.38908921903203	24.4699999999998	74.3159217820448	24.0100000000002	6.00618323903745	24.9599999999996	117.749547869948	23.79	8.37937400194733	24.1400000000003	2.44558575900555	23.7800000000002	0.659746460996757	23.9099999999999	6.30070716397313
23.47	-2301.252906532	23.33	-197.513605799941	23.17	2351.095380076	23.71	-243.76753238198	23.49	-302.882033962987	23.3099999999999	-259.07233590101	23.5599999999999	3.68186358093681	23.66	2032.55486052001	23.6700000000001	7.71803902500778	23.6899999999998	4.71045778294865	23.3099999999999	6.90605542797584	24.5200000000002	3.22123315902445	24.8699999999999	26.4535445969614	23.3599999999999	7.66302674094277	23.6100000000001	36.6256682609674	23.55	3.1709238669464	24.1399999999999	46.163067475959	23.8600000000001	7.55963699202766	24.5899999999997	74.5669394350443	24.1600000000003	6.14161197597696	25.0799999999999	117.745207107987	23.8899999999999	8.84429759400973	24.2400000000002	2.40713637708723	23.8800000000001	0.458062056054587	24.0100000000002	6.74579673398057
23.57	-2302.19337366304	23.44	-196.651085387998	23.28	2351.10695157596	23.81	-243.644142425978	23.59	-302.941014118005	23.41	-259.074867627987	23.66	4.18145919093149	23.76	2037.13541198192	23.77	8.02539488597631	23.79	4.9050311810106	23.4099999999999	6.89970896996783	24.6300000000001	3.38599267399786	24.97	26.2405521040137	23.46	7.70261702700736	23.71	36.8189959209531	23.6499999999999	2.89642818495395	24.29	46.3276125540233	23.9699999999998	7.73018476400011	24.6899999999996	74.7369261500808	24.27	6.27704071303015	25.1899999999996	117.740866346026	24	8.88332590693608	24.3499999999999	2.36868699403203	23.98	0.258846045085193	24.1100000000001	7.19088630296483
23.67	-2303.13384079295	23.54	-194.355110838956	23.38	2351.11852307602	23.91	-243.520752470999	23.7	-302.999994272	23.51	-259.077399354965	23.77	4.68105480092618	23.86	2046.54942843695	23.88	7.94449887200699	23.8899999999999	5.09960457998204	23.52	6.62590751790049	24.73	3.35277465001127	25.0799999999999	26.0275596119754	23.5699999999999	7.69811813597698	23.8099999999999	37.0123235800293	23.75	2.63486364292476	24.4099999999999	46.6391599069311	24.0699999999997	8.03787749998719	24.7999999999997	74.9069128639803	24.3800000000001	6.52107433995752	25.3699999999999	117.330160494021	24.0999999999999	8.92235421997611	24.4500000000003	2.21728042106406	24.0799999999999	0.0596300329789301	24.25	7.16094625397545
23.77	-2304.72963933096	23.64	-192.059136289913	23.48	2351.13009457598	24.01	-243.671455418053	23.8	-303.058974425994	23.62	-259.079931081942	23.87	5.18065041194404	23.97	2055.96344489197	23.98	7.86360285894716	24	5.2941779779303	23.6299999999999	6.35210606594683	24.8400000000001	3.3195566250015	25.23	25.6660645669626	23.6700000000001	7.69361924403711	23.9200000000001	37.205651240015	23.8499999999999	2.37329910100925	24.5099999999998	46.9507072589295	24.1700000000001	8.34557023506477	24.8999999999996	75.0768995790168	24.48	6.76510796699858	25.5299999999997	117.117766308979	24.21	8.96138253199297	24.5500000000002	2.06587384707291	24.23	-0.139585977990464	24.3600000000001	7.13100620498608
23.87	-2306.32543786896	23.75	-189.763161740984	23.59	2351.35515766694	24.12	-243.822158364992	23.91	-303.100534282066	23.72	-259.17954129693	23.9699999999999	5.68024602193873	24.0700000000001	2065.37746134791	24.08	7.78270684497784	24.0999999999999	5.70945378296983	23.73	6.07830461490266	24.9400000000001	3.28633859999172	25.3299999999999	25.3045695219498	23.77	7.68912035300673	24.02	37.2439093799812	23.95	2.11173455898006	24.6199999999999	47.2622546109278	24.29	8.65326297002866	25.0099999999998	75.24688629303	24.5900000000001	7.00914159392596	25.6599999999999	116.905372123938	24.3299999999999	9.000410845033	24.6600000000003	1.95291665500008	24.3299999999999	-0.137117584927182	24.46	7.1010661559967
23.98	-2307.92123640595	23.85	-188.329707603998	23.69	2351.580220757	24.22	-243.972861312045	24.01	-303.142094138025	23.8200000000001	-259.279151511009	24.0699999999999	6.05537319097493	24.23	2070.21092634091	24.24	7.86521185398215	24.26	6.12472958800936	23.8299999999999	5.95895460401152	25.0400000000002	3.08836106000854	25.4400000000001	24.943074476937	23.8700000000001	7.68462146197635	24.1200000000001	37.2821675209707	24.05	1.85017001592769	24.7399999999998	47.4092568839524	24.3899999999999	8.79040793302011	25.1099999999997	75.1658553550669	24.6900000000001	7.25317522096702	25.77	116.69297793901	24.4299999999998	8.93495666400668	24.7600000000002	1.83995946406412	24.4400000000001	-0.134649190954406	24.5599999999999	6.62603653802307
24.14	-2308.57656781404	23.96	-186.896253467921	23.79	2351.79371234699	24.32	-244.246954213963	24.18	-303.183653995006	23.92	-259.378761724975	24.17	6.43050036001114	24.34	2075.04439133493	24.35	7.94771686196327	24.3699999999999	6.34543199498694	23.9300000000001	5.83960459391619	25.1400000000001	2.89038352093485	25.54	25.1528921889985	23.98	7.61727248300303	24.22	37.3204256610506	24.1599999999999	1.86310115498145	24.8400000000001	47.5562591569769	24.4899999999998	8.92755289601155	25.2599999999998	75.0848244160807	24.79	7.3617801109549	25.8699999999999	116.480583754992	24.5300000000002	8.86950248400353	24.8600000000001	1.7270022719913	24.54	-0.132180798004811	24.6599999999999	6.15100692095893
24.24	-2309.231899221	24.07	-185.462799330935	23.9	2352.007203938	24.44	-244.521047115995	24.31	-303.166233697084	24.03	-259.478371939963	24.27	6.80562752893366	24.4400000000001	2079.87785632793	24.45	8.03022187096758	24.4699999999998	6.56613440094134	24.04	5.72025458291137	25.2800000000002	2.69240598095166	25.6499999999999	25.3627099009464	24.0799999999999	7.54992350402972	24.3800000000001	37.3449865220437	24.27	1.87603229392153	24.9499999999998	47.7032614300015	24.5999999999999	9.06469785900299	25.3699999999999	75.2590508179765	24.9000000000001	7.47038500003328	25.9699999999998	116.268189569951	24.6399999999999	8.80404830400039	24.96	1.61404508003216	24.6399999999999	0.283419924016926	24.77	5.6759773029853
24.34	-2309.88723062899	24.23	-182.889490939942	24	2352.22069552799	24.55	-244.795140018027	24.41	-303.148813399048	24.2	-259.814440626997	24.38	7.18075469796986	24.54	2084.71132132195	24.5500000000001	8.11272687997189	24.5699999999999	6.78683680791892	24.1399999999999	5.60090457292972	25.4100000000001	2.49442844096848	25.75	25.5725276130079	24.1800000000001	7.4825745259659	24.49	37.3695473830367	24.3699999999999	1.88896343297529	25.0599999999999	47.850263703026	24.6999999999998	9.20184282097125	25.4699999999998	75.4332772210091	25	7.57898989002115	26.1299999999997	116.466501237028	24.7400000000002	8.69956580993403	25.0599999999999	1.50108788898251	24.7400000000002	0.69902064501548	24.8699999999999	5.20094768501167
24.45	-2310.54256203595	24.34	-180.31618254895	24.14	2352.434187119	24.65	-245.069232920059	24.51	-303.131393101012	24.3	-260.15050931403	24.4799999999999	7.20804016498278	24.65	2093.65998331998	24.66	8.27612790294552	24.6699999999998	7.00753921501018	24.3099999999999	5.75535601399224	25.5100000000002	2.5214577880206	25.8499999999999	25.7823453249557	24.29	7.41972443802297	24.5900000000001	37.3941082450528	24.48	1.90189457100587	25.2199999999998	47.7578406910197	24.8099999999999	9.28202260104172	25.5799999999999	75.6075036230186	25.1600000000003	7.49417329700464	26.6199999999999	116.81015602494	24.8400000000001	8.59508331700454	25.21	1.58952513606891	24.8499999999999	1.11462136601403	24.9700000000003	4.89835357598167
24.55	-2311.80506905696	24.44	-177.742874157957	24.26	2352.24909110798	24.75	-245.09327948806	24.62	-303.364234163041	24.41	-260.486578001974	24.5799999999999	7.23532563199569	24.75	2102.6086453179	24.76	8.43952892603284	24.78	6.84540048200688	24.4099999999999	5.90980745494107	25.6100000000001	2.54848713495903	25.95	26.3536580820301	24.3900000000001	7.35687435098953	24.6900000000001	37.4186691060459	24.5799999999999	2.12565569199796	25.3400000000001	47.6654176790134	24.9099999999999	9.36220237997532	25.6899999999996	75.7817300250281	25.29	7.40935670501131	26.7199999999998	117.153810812965	24.9499999999998	8.49060082396136	25.3299999999999	1.67796238201845	24.9500000000003	1.53022208803577	25.0700000000002	4.59575946797486
24.65	-2313.06757607797	24.55	-175.169565766964	24.36	2352.06399509696	24.85	-245.117326056061	24.72	-303.597075225071	24.51	-260.723036474928	24.68	6.8874839299724	24.85	2111.55730731696	24.86	8.60292994900647	24.8799999999999	6.68326174900358	24.51	6.06425889600359	25.72	2.57551648201115	26.0599999999999	26.9249708389907	24.49	7.29402426304659	24.79	37.4049718260494	24.6900000000001	2.34941681401324	25.4499999999998	47.5729946670072	25.0099999999998	9.4423821590226	25.8199999999997	76.0369873660238	25.3900000000003	7.32454011301797	26.9199999999996	117.497465599968	25.0500000000002	8.38611833103187	25.4300000000003	1.76639962899117	25.0500000000002	1.94335441608473	25.1700000000001	4.29316535996804
24.75	-2314.33008309898	24.65	-174.029711511935	24.46	2351.87889908502	24.96	-245.141372624062	24.88	-303.829916286077	24.61	-260.959494947997	24.79	6.53964222692593	24.95	2115.67250432199	24.96	8.7663309719801	24.98	6.52112301600027	24.6099999999999	6.08194903190906	25.8200000000002	2.80052336893277	26.1599999999999	27.4962835959514	24.5999999999999	7.23117417601316	24.9000000000001	37.3912745469625	24.79	2.56024679595157	25.5500000000002	47.3335693819763	25.1199999999999	9.38541697496476	25.9199999999996	76.2922447070196	25.4900000000002	7.13111863103677	27.0499999999997	117.772235709026	25.1700000000001	7.97416763293768	25.5300000000002	1.96779406701353	25.1500000000001	2.35648674402	25.29	4.46560086993486
24.86	-2314.93725871303	24.75	-172.889857257928	24.56	2351.693803074	25.06	-244.891326290031	24.99	-304.062757347992	24.71	-261.195953420952	24.89	6.19180052501633	25.05	2119.78770132691	25.0600000000001	8.73613741998724	25.0899999999999	6.35898428299697	24.72	6.09963916690504	25.9200000000001	3.0255302549449	26.3199999999999	27.6452557999392	24.7	7.16832408897972	25	37.377577266966	24.8899999999999	2.77107677800359	25.6700000000001	47.0941440969455	25.25	9.32845179204378	26.02	76.5475020480153	25.5999999999999	6.93769714894188	27.1599999999999	117.848694151007	25.3000000000002	7.56221693495718	25.6400000000003	2.16918850605907	25.2600000000002	2.76961907206896	25.4000000000001	4.63803638001536
24.96	-2315.54443432697	24.86	-171.750003003922	24.67	2351.29521547196	25.17	-244.641279955999	25.09	-304.313018708058	24.8200000000001	-261.43241189402	24.99	5.84395882299305	25.22	2123.90289833093	25.1700000000001	8.70594386697121	25.25	5.9761431429024	24.8199999999999	6.11732930292419	26.0300000000002	3.2505371419802	26.4300000000001	27.7942280030175	24.8	7.04847829604205	25.1100000000001	37.3638799879927	24.99	2.9819067609651	25.77	46.8547188120283	25.3499999999999	9.27148660798593	26.1199999999999	76.5752266850086	25.7000000000003	6.74427566696068	27.29	117.925152591965	25.4000000000001	7.15026623697668	25.7400000000002	2.37058294408143	25.3699999999999	3.18275140000424	25.5	4.810471888959
25.06	-2316.15160993999	24.96	-170.610148749006	24.77	2350.89662787095	25.31	-244.391233622991	25.25	-304.56328006801	24.92	-261.907341356959	25.17	5.57302851996155	25.33	2131.65705095491	25.2900000000001	8.51234929200473	25.3499999999999	5.59330200292152	24.9200000000001	5.98056799697133	26.1300000000001	3.47554402799233	26.53	27.9432002059821	24.9000000000001	6.92863250401388	25.28	37.4910074060608	25.1299999999999	3.19273674301712	25.8699999999999	46.3967312009572	25.46	9.21452142506496	26.29	76.6029513220019	25.8000000000002	6.55085418497947	27.5499999999997	118.001611033947	25.5	6.84279803203935	25.8400000000001	2.49039367702153	25.48	3.41450621101558	25.5999999999999	4.9829073990395
25.16	-2316.75878555404	25.06	-168.355842901974	24.87	2350.49804026903	25.41	-244.14118728896	25.35	-304.813541428075	25.02	-262.382270820012	25.27	5.30209821795324	25.43	2139.41120357799	25.39	8.31875471703825	25.4499999999998	5.21046086294064	25.02	5.84380669192797	26.2700000000002	3.74716024998634	26.6399999999999	27.5208596530092	25.01	6.87163679901914	25.4000000000001	37.618134822992	25.25	3.1613921889857	25.98	45.9387435899998	25.5599999999999	9.07028150299993	26.4499999999998	76.6306759580857	25.9100000000003	6.55299152992939	27.6699999999996	118.078069475928	25.5999999999999	6.53532982698835	25.9500000000003	2.61020441098481	25.5799999999999	3.64626102202692	25.71	5.1202174699938
25.26	-2318.297586006	25.16	-166.101537055965	24.98	2350.07271874099	25.52	-243.419101350014	25.45	-304.997509653049	25.13	-262.857200282951	25.38	5.03116791594493	25.53	2147.16535620198	25.49	8.12516014195808	25.5599999999999	5.17828567092238	25.1199999999999	5.70704538597511	26.3800000000001	4.01877647198035	26.74	27.0985190990132	25.1600000000001	6.81464109504759	25.5	37.7589595200334	25.3499999999999	3.13004763495428	26.0900000000001	45.4807559799519	25.6599999999999	8.92604158002541	26.5599999999999	76.4031432540833	26.0100000000002	6.55512887396981	27.7799999999997	118.264950107005	25.6999999999998	6.22786162193734	26.0500000000002	2.73001514403859	25.6800000000003	3.46488350407981	25.8200000000002	5.2575275409481
25.37	-2319.83638645897	25.27	-164.98708546294	25.15	2349.64739721204	25.62	-242.697015411977	25.56	-305.181477878023	25.24	-263.095671273959	25.4799999999999	4.76023761393662	25.64	2154.91950882495	25.6	7.93156556699159	25.6599999999999	5.14611047890412	25.22	5.57028408093174	26.48	4.29039269397435	26.8399999999999	26.6761785450171	25.27	6.75764538993917	25.6000000000001	37.8997842179842	25.45	3.09870308092286	26.2199999999998	45.0227683689945	25.7599999999998	8.78180165796039	26.6699999999996	76.1756105490576	26.1600000000003	6.55726621801023	27.8799999999997	118.451830738991	25.8099999999999	5.92039341700001	26.21	2.84982587800187	25.79	3.28350598704219	25.9200000000001	5.39483761201609
25.47	-2321.37518691195	25.37	-163.872633870938	25.25	2349.22207568297	25.72	-241.974929474054	25.66	-305.365446102996	25.34	-263.334142263943	25.5899999999999	4.8371490139516	25.74	2158.5584644439	25.7	7.73797099100193	25.76	5.11393528699955	25.3199999999999	5.25534642997627	26.5800000000002	4.33700202995624	26.95	26.2538379920443	25.3800000000001	6.70064968494444	25.7	38.0406089150256	25.5599999999999	3.06735852700513	26.3800000000001	44.8042060439775	25.8600000000001	8.69452691904371	26.7799999999997	75.9480778450552	26.29	6.75282504494135	27.9799999999996	118.493368250029	25.9099999999999	5.78934912800833	26.3299999999999	2.76824217303329	25.8899999999999	3.10212847000457	26.02	5.35971217300357
25.57	-2322.30681175099	25.48	-162.758182278935	25.36	2349.19534175697	25.83	-241.502889869025	25.77	-305.299152968018	25.4400000000001	-263.572613253928	25.6899999999999	4.91406041396658	25.85	2162.19742006297	25.8000000000001	7.84803453996119	25.8599999999999	5.46460123496217	25.4300000000001	4.94040877890711	26.6900000000001	4.38361136502863	27.05	25.9248261210132	25.48	6.64571874403919	25.8099999999999	38.1814336119533	25.6599999999999	2.82518399001219	26.4899999999998	44.5856437189605	25.9699999999998	8.60725218001335	26.8799999999997	75.3509650560318	26.3900000000003	6.94838387096297	28.1099999999997	118.534905760953	26.02	5.65830483901664	26.4300000000003	2.68665846806471	25.9900000000002	2.92075095205746	26.1199999999999	5.32458673399105
25.67	-2323.23843659003	25.58	-161.643730686933	25.46	2349.16860783005	25.93	-241.03085026502	25.87	-305.23285983304	25.54	-263.811084244026	25.79	4.99097181398156	25.95	2165.83637568101	25.9	7.95809808903414	25.9599999999998	5.8152671829248	25.53	4.62547112692846	26.7900000000002	4.43022069998733	27.1499999999999	25.5958142510053	25.5799999999999	6.59078780302025	25.9100000000001	38.3118578349695	25.76	2.58300945392875	26.6100000000001	44.9039129649691	26.0699999999997	8.51997744098298	27.2999999999997	74.7538522670084	26.4900000000002	7.1439426969846	28.2199999999998	118.576443271991	26.1799999999998	5.52726055002495	26.5300000000002	2.60507476298244	26.0900000000001	2.73937343501984	26.2600000000002	5.28946129600172
25.78	-2324.17006142896	25.68	-160.529279094021	25.56	2349.14187390302	26.03	-240.558810659991	25.97	-305.166566698063	25.65	-263.949984081023	25.89	4.8371208710023	26.0600000000001	2172.821156498	26.01	8.0681616379934	26.0699999999999	6.16593313100111	25.6299999999999	4.44729478192585	26.9000000000001	4.47683003596921	27.27	25.2668023809974	25.6900000000001	6.53585686302449	26.01	38.4422820590089	25.8699999999999	2.34083491693582	26.71	45.2221822109777	26.1700000000001	8.4327027029758	27.5599999999999	74.2007710300641	26.5999999999999	7.42853200495119	28.4099999999999	118.686865461996	26.29	5.70368446597058	26.6400000000003	2.43160510603957	26.23	2.44552024400946	26.3600000000001	5.2543358569892
25.88	-2325.101686268	25.78	-158.567231653933	25.66	2349.11513997599	26.13	-240.086771054962	26.08	-305.100273563085	25.75	-264.088883916997	26	4.68326992802304	26.22	2179.80593731397	26.11	8.37181976203283	26.1699999999998	6.51659907896374	25.73	4.26911843590005	27	4.42156971200802	27.3699999999999	25.3601310639624	25.79	6.48092592200555	26.1200000000001	38.5727062820251	25.97	2.17871059498975	26.8099999999999	45.5404514580096	26.27	8.27541235605622	27.6799999999998	73.6476897919829	26.7000000000003	7.71312131303148	28.5499999999997	118.580488711018	26.3899999999999	5.8801083820299	26.7400000000002	2.25813544807352	26.3499999999999	2.15166705402225	26.46	5.25916352000877
25.98	-2326.34519441103	25.89	-156.605184213959	25.76	2348.97643551903	26.24	-240.136347155044	26.21	-305.126578925979	25.85	-264.227783753995	26.14	4.52941898493009	26.3200000000001	2186.79071813096	26.24	8.67547788595857	26.27	7.00456261893123	25.8399999999999	4.09094209101113	27.1000000000001	4.36630938793314	27.47	25.4534597479505	25.8900000000001	6.48299068598135	26.27	38.7031305050414	26.1199999999999	2.01658627395318	26.9099999999999	45.8587207040182	26.3899999999999	8.11812201004614	27.79	73.322141259041	26.8099999999999	7.99771062099808	28.6599999999999	118.474111959927	26.5	6.05653229695236	26.8400000000001	2.08466579101696	26.4500000000003	1.85781386403505	26.5599999999999	5.26399118393783
26.14	-2327.58870255304	25.99	-154.643136773984	25.87	2348.83773106105	26.35	-240.185923255012	26.34	-305.152884288077	25.96	-264.128212601008	26.25	4.29865664193585	26.42	2190.136543329	26.36	8.979136009998	26.3799999999999	7.49252615901241	25.9400000000001	3.91276574498534	27.2	4.31104906499513	27.5699999999999	25.5467884310292	25.99	6.48505544995714	26.4000000000001	38.6927300310163	26.22	1.8544619530303	27.02	46.3955522759534	26.4899999999998	7.96083166301287	27.9099999999999	72.9965927259855	26.9100000000003	8.28229992896468	28.7799999999997	118.367735209972	26.5999999999999	6.23295621301168	26.9400000000001	1.99277983801949	26.5599999999999	1.74533819006228	26.6700000000001	5.2688188469574
26.25	-2328.83221069596	26.09	-153.795540926012	25.97	2348.69902660398	26.46	-240.235499354981	26.45	-305.179189651085	26.1	-264.028641448022	26.3499999999999	4.06789429894161	26.52	2193.48236852693	26.47	9.13332254503985	26.48	7.98048969897991	26.04	4.12523935392528	27.3300000000002	4.20917940493837	27.6800000000001	25.6401171139942	26.1600000000001	6.48712021404663	26.5	38.6823295580143	26.3199999999999	1.93451216796348	27.1199999999999	46.9323838480022	26.5899999999997	7.89081605603315	28.02	72.6710441930436	27.0100000000002	8.37133041102334	28.8899999999999	118.261358458994	26.6999999999998	6.36753223602682	27.0500000000002	1.90089388502201	26.6600000000003	1.63286251802219	26.77	5.30877194898949
26.35	-2329.14409399996	26.24	-152.947945077926	26.14	2348.58705607303	26.56	-240.757115059068	26.55	-305.271788148048	26.2	-263.929070294012	26.4599999999999	3.83713195594737	26.63	2196.82819372395	26.5700000000001	9.287509079968	26.5799999999999	8.11778729098478	26.1399999999999	4.33771296195573	27.4400000000001	4.10730974601847	27.78	25.9565007149831	26.26	6.53816139595165	26.6100000000001	38.7430327079983	26.4299999999998	2.01456238301034	27.2800000000002	47.4692154199374	26.6900000000001	7.82080044803024	28.1299999999997	72.345495659988	27.1600000000003	8.46036089296831	29.0099999999998	118.044559518012	26.8099999999999	6.50210825892827	27.2200000000003	1.80900793304772	26.7600000000002	1.52038684404943	26.8699999999999	5.34872505102157
26.45	-2329.45597730395	26.34	-152.100349229954	26.25	2348.47508554196	26.67	-241.278730764066	26.65	-305.364386646033	26.3	-263.829499141025	26.5599999999999	3.60636961295313	26.73	2200.17401892198	26.6700000000001	9.44169561603303	26.6899999999998	8.25508488298965	26.3099999999999	4.55018656998618	27.5400000000002	4.00544008698489	27.8799999999999	26.2728843159721	26.3700000000001	6.58920257797035	26.71	38.8037358579822	26.53	2.09461259794352	27.3800000000001	47.5654605360205	26.79	7.75078484002734	28.27	72.4634896270118	27.27	8.54939137502697	29.1499999999996	117.827760577029	26.9099999999999	6.63668428194342	27.3400000000001	1.91043247798461	26.8600000000001	1.63397763105877	26.9700000000003	5.38867815396316
26.55	-2329.76786060703	26.45	-151.252753381982	26.36	2348.36311501101	26.77	-241.80034646804	26.75	-305.456985142996	26.4	-263.641001012957	26.67	3.57671089693667	26.84	2207.222935446	26.78	9.59588215096119	26.79	8.39238247590401	26.4200000000001	4.94083652392874	27.6400000000001	3.90357042795131	27.99	26.589267916961	26.47	6.64024375998906	26.8099999999999	38.8644390089894	26.6299999999999	2.17466281299039	27.4899999999998	47.6617056530131	26.8899999999999	7.68076923304761	28.4899999999998	72.5814835950587	27.3800000000001	8.38258964893157	29.2799999999997	118.118617749928	27.0100000000002	6.59483638901293	27.4400000000001	2.01185702405837	26.96	1.74756841806811	27.0799999999999	5.42863125599524
26.66	-2330.07974391103	26.55	-149.179809703014	26.46	2348.56957408203	26.88	-242.321962172014	26.86	-305.871083384091	26.5	-263.452502883979	26.77	3.54705218001072	26.9400000000001	2214.2718519699	26.88	9.44641056298678	26.8899999999999	8.52968006790888	26.52	5.33148647798498	27.74	3.89372271001776	28.0899999999999	26.812322834985	26.5699999999999	6.68922017700879	26.9100000000001	38.9251421589734	26.73	2.3691650329738	27.5900000000001	47.7579507689825	27	7.64050823204343	28.5999999999999	73.0690576469897	27.48	8.21578792294986	29.5099999999998	118.409474922942	27.1700000000001	6.55298849596875	27.54	2.11328157001844	27.0599999999999	1.86115920507746	27.1800000000003	5.46858435802733
26.76	-2331.30985904097	26.65	-147.106866023933	26.56	2348.77603315203	26.98	-242.44632645707	26.96	-306.285181625071	26.61	-263.264004756024	26.87	3.51739346399427	27.04	2221.32076849391	26.98	9.2969389739892	26.99	8.18246211395035	26.6199999999999	5.72213643192754	27.8500000000001	3.88387499197052	28.23	27.0353777519858	26.6800000000001	6.7381965950517	27.02	38.9962457829824	26.8299999999999	2.56366725398038	27.6999999999998	47.3173643139262	27.0999999999999	7.60024723206243	28.7199999999998	73.5566316980112	27.5799999999999	8.04898619696814	29.6199999999999	118.700332095955	27.2800000000002	6.51114060303826	27.6500000000001	2.2147061160922	27.23	1.9747499920868	27.3200000000002	5.40576409593996
26.86	-2332.53997417	26.75	-145.033922344965	26.67	2348.98249222204	27.08	-242.57069074099	27.06	-306.699279867075	26.71	-263.175077780033	26.9799999999999	3.71849709097205	27.14	2225.02385982	27.08	9.1474673860148	27.0999999999999	7.83524415999182	26.72	6.1127863849606	27.95	3.87402727392328	28.3499999999999	27.2584326700098	26.78	6.78717301298093	27.1200000000001	39.0673494069915	26.9299999999998	2.75816947396379	27.8099999999999	46.8767778589836	27.2599999999998	7.55998623105825	28.8199999999997	74.000174199	27.6900000000001	7.79315398892777	29.7299999999996	118.991189268968	27.3800000000001	6.4577663589489	27.75	2.40801661504975	27.3299999999999	2.20081645204573	27.4200000000001	5.34294383396627
26.97	-2333.77008929904	26.86	-143.808574513969	26.77	2349.18895129204	27.19	-242.695055025024	27.2	-307.113378108056	26.8099999999999	-263.086150804952	27.14	3.91960071794983	27.25	2228.72695114597	27.24	9.08993305199601	27.25	7.4880262059196	26.8299999999999	6.05452637000781	28.0500000000002	3.96604921400012	28.46	27.4814875870106	26.8800000000001	6.83614943102384	27.27	39.1384530310006	27.04	2.87262147901401	27.9099999999999	46.4361914039273	27.3800000000001	7.58974083805697	28.9199999999996	74.4437166999887	27.79	7.53732178100108	29.8299999999999	119.498845382964	27.48	6.40439211497323	27.8499999999999	2.60132711298411	27.4400000000001	2.42688291200466	27.5300000000002	5.24017046893732
27.07	-2334.68832112499	26.96	-142.583226682973	26.88	2349.50738089299	27.32	-242.29780360497	27.37	-307.434877852074	26.92	-262.997223829984	27.25	4.12070434401812	27.36	2232.43004247195	27.35	9.03239871797723	27.3499999999999	7.00351065995619	26.9300000000001	5.99626635391814	28.1600000000001	4.05807115498646	28.5599999999999	27.3475901169604	26.98	7.06498830800228	27.4200000000001	39.2879291780446	27.1499999999999	2.98707348395055	28.0099999999998	45.9956049489847	27.48	7.61949544505569	29.0299999999997	74.887259200068	27.8900000000003	7.28148957296071	29.9499999999998	120.006501495936	27.5799999999999	6.35101787099757	27.96	2.79463761205534	27.54	2.65294937105409	27.6300000000001	5.13739710493155
27.24	-2335.60655295094	27.06	-141.357878851977	26.98	2349.82581049394	27.42	-241.900552184006	27.48	-307.756377595979	27.02	-262.908296855016	27.3499999999999	4.32180797099591	27.46	2236.13313379792	27.45	8.97486438395845	27.4499999999998	6.51899511399279	27.04	5.93800633896535	28.2700000000002	4.15009309597281	28.6599999999999	27.2136926460007	27.0799999999999	7.29382718498073	27.52	39.4374053249749	27.25	3.10152548900078	28.1199999999999	45.5886943419728	27.5799999999999	7.64925005205441	29.1799999999998	75.2249255540391	28	7.02565736503402	30.0799999999999	120.226385885985	27.6799999999998	6.2976436270219	28.0599999999999	2.8821183969967	27.6399999999999	2.78094433303977	27.7400000000002	5.03462374001629
27.34	-2336.52478477597	27.17	-139.734122705022	27.14	2350.14424009501	27.52	-241.503300764066	27.58	-308.077877339088	27.13	-262.700466014962	27.4599999999999	4.5794733269986	27.5700000000001	2243.04544100494	27.5500000000001	9.06680163893725	27.55	6.0344795679157	27.1399999999999	5.48909636893313	28.3900000000001	4.24211503695915	28.77	27.0797951759505	27.2	7.52266606195917	27.6300000000001	39.5868814720188	27.3599999999999	3.2159774949605	28.23	45.1817837349608	27.6900000000001	7.67900465905313	29.3599999999997	75.5625919090335	28.1600000000003	6.67241268502039	30.1999999999998	120.446270276034	27.79	6.28611727597672	28.2200000000003	2.96959918205175	27.7400000000002	2.90893929502545	27.8400000000001	4.93185037601052
27.45	-2337.67099434499	27.33	-138.110366557953	27.25	2350.54501084801	27.62	-241.106049344012	27.68	-308.214299683073	27.23	-262.492635175931	27.5599999999999	4.83713868391078	27.67	2249.95774821195	27.66	9.15873889402974	27.6499999999999	5.54996402195229	27.24	5.0401863999241	28.49	4.6178328680071	28.8799999999999	26.72284278799	27.3	7.70252852100839	27.73	39.6652539950537	27.46	3.46225291798419	28.3400000000001	44.7748731279489	27.79	7.74207077904521	29.4599999999996	75.9002582630046	28.2600000000002	6.31916800500676	30.4499999999998	120.666154665969	27.8899999999999	6.27459092493154	28.3400000000001	3.05707996699311	27.8499999999999	3.03693425701113	27.9400000000001	4.8493117229782
27.55	-2338.81720391503	27.43	-136.486610410998	27.35	2350.94578160101	27.72	-240.568933387976	27.78	-308.350722026034	27.33	-262.284804335991	27.66	5.09480403991347	27.78	2256.87005541897	27.76	9.25067614900854	27.75	5.3796340939698	27.3399999999999	4.59127643091506	28.5900000000001	4.99355069894136	28.98	26.3658904000295	27.4000000000001	7.88239097994392	27.8300000000002	39.7436265179749	27.5599999999999	3.70852834203106	28.4400000000001	44.8085489759933	27.8899999999999	7.80513689903728	29.5799999999999	75.794382115987	28.3700000000003	5.96592332499313	30.5999999999999	120.886039056018	28	6.26306457400005	28.4500000000003	2.95125025309062	27.9500000000003	2.93886275903787	28.04	4.76677307096907
27.65	-2339.96341348404	27.54	-134.862854263929	27.46	2351.34655235299	27.82	-240.031817431031	27.89	-308.487144368996	27.4400000000001	-262.165900471928	27.77	5.15136576996156	27.88	2260.0792712999	27.87	9.34261340398734	27.8599999999999	5.20930416701049	27.45	4.14236646099653	28.7	5.36926852998931	29.0799999999999	26.0089380119553	27.5	8.06225343899314	27.9400000000001	39.8219990410098	27.6599999999999	3.95480376494106	28.5500000000002	44.8422248249472	28	7.86820302005253	29.6799999999998	75.6885059699925	28.4700000000003	5.86851085301987	30.7199999999998	120.493298764018	28.0999999999999	6.37930646496443	28.5500000000002	2.84542053998393	28.0500000000002	2.84079126004144	28.1500000000001	4.68423441793675
27.75	-2341.10962305294	27.64	-134.464445948993	27.56	2351.42889350504	27.93	-239.494701474996	27.99	-308.302066968054	27.54	-262.046996606955	27.87	5.20792750000965	27.98	2263.28848718094	27.97	9.45170697798403	27.9599999999998	5.03897423993749	27.55	3.90083483193848	28.8000000000002	5.65296441993723	29.22	25.7988883239477	27.6099999999999	8.24211589804236	28.04	39.9003715640447	27.77	4.08662718393771	28.6500000000001	44.8759006729915	28.0999999999999	7.90151453304588	29.7799999999997	75.3077255950529	28.5700000000002	5.77109838093293	30.8299999999999	120.100558472018	28.21	6.49554835501931	28.6500000000001	2.73959082608144	28.21	2.74271976206819	28.2600000000002	4.60169576501812
27.86	-2341.33760079601	27.75	-134.06603763292	27.66	2351.51123465698	28.03	-239.354836939015	28.1	-308.116989566997	27.64	-261.928092743005	27.9699999999999	5.26448922994405	28.08	2266.49770306199	28.0700000000001	9.5608005530039	28.0699999999999	5.35315985894158	27.6499999999999	3.65930320299412	28.9000000000001	5.93666030999884	29.3299999999999	25.5888386369634	27.72	8.17482981096873	28.1400000000001	39.8307529980002	27.8699999999999	4.21845060202486	28.75	44.9095765209222	28.2599999999998	7.93482604603923	29.9099999999999	74.9269452199997	28.6700000000001	5.67368590895967	30.9499999999998	119.707818180018	28.3200000000002	6.61179024598368	28.75	2.63376111308844	28.3299999999999	2.64464826398125	28.3899999999999	4.62193047701476
27.96	-2341.56557853998	27.85	-133.66762931696	27.76	2351.59357580903	28.13	-239.214972403033	28.25	-307.931912167078	27.74	-261.809188878033	28.13	5.17821744097091	28.22	2269.70691894394	28.24	9.66989412700059	28.1699999999998	5.66734547794567	27.75	3.41777157393608	29.0100000000002	6.22035619994676	29.4300000000001	25.3787889489558	27.8199999999999	8.10754372298561	28.26	39.7611344310462	27.98	4.35027401999832	28.8499999999999	45.18371586596	28.3800000000001	7.96813755903258	30.0599999999999	74.54616484506	28.77	5.57627343800959	31.0599999999999	119.315077886995	28.4200000000001	6.73955848799324	28.8600000000001	2.45103462407315	28.4300000000003	2.3531824440397	28.5	4.64216518901139
28.06	-2341.79355628294	27.95	-133.258635758011	27.87	2351.67591695995	28.24	-239.075107866029	28.37	-307.851048332054	27.84	-261.993662191003	28.24	5.09194565199778	28.3200000000001	2275.46551816795	28.35	9.68705044601847	28.28	5.98153109694977	27.8599999999999	3.62514991400076	29.1100000000001	6.50405209000837	29.53	25.1687392619715	27.9300000000001	8.04025763602567	28.4300000000001	39.6915158650017	28.1199999999999	4.48209743899497	28.9499999999998	45.4578552099747	28.4899999999998	8.02388805504961	30.1699999999996	74.1653844710299	28.8800000000001	5.85883823498534	31.1799999999998	118.922337594995	28.52	6.86732672897961	28.96	2.26830813608103	28.54	2.06171662398447	28.5999999999999	4.66239990100803
28.16	-2342.02153402703	28.05	-132.849642198948	27.97	2351.49087900697	28.4	-239.012122719032	28.47	-307.770184497031	27.95	-262.178135504996	28.3499999999999	5.00567386291095	28.42	2281.22411739196	28.45	9.70420676594586	28.3799999999999	6.29571671595386	27.96	3.83252825497493	29.2700000000002	6.21564213895454	29.6399999999999	25.3156419620382	28.03	7.79310908899333	28.53	39.5435247760361	28.24	4.64168008795696	29.0599999999999	45.7319945550125	28.5899999999997	8.07963855004346	30.2999999999997	73.7846040959766	28.98	6.14140303298427	31.3399999999997	118.529597302995	28.6300000000001	6.99509497098916	29.0599999999999	2.08558164706574	28.6399999999999	1.77025080404292	28.7000000000003	4.54750395101655
28.27	-2342.65356572701	28.16	-132.440648639999	28.07	2351.30584105298	28.5	-238.949137572035	28.57	-307.68932066303	28.1	-262.362608817966	28.4499999999999	4.91940207393782	28.52	2286.98271661597	28.5500000000001	9.72136308496374	28.48	6.59175183091065	28.0599999999999	4.03990659492592	29.3800000000001	5.92723218892388	29.74	25.4625446630143	28.1700000000001	7.54596054298418	28.6300000000001	39.3955336860472	28.3499999999999	4.80126273703263	29.23	45.9724580509828	28.6900000000001	8.1353890450373	30.3999999999996	73.5096998670315	29.0900000000001	6.4239678309832	31.5	118.691910528014	28.73	7.12286321299871	29.21	2.00868487206662	28.7400000000002	1.57685648207462	28.8000000000002	4.43260800102507
28.37	-2343.28559742801	28.26	-132.43006339701	28.17	2351.12080309898	28.6	-238.886152425039	28.68	-307.608456828007	28.21	-262.665985996023	28.55	4.77656855491659	28.63	2289.53209995996	28.66	9.73851940500481	28.5899999999999	6.88778694495795	28.23	4.2472849349906	29.48	5.63882223798373	29.8399999999999	25.6094473629673	28.28	7.29881199595184	28.73	39.2475425969678	28.45	4.9608453870178	29.3499999999999	46.2129215469531	28.79	8.19113954105433	30.5	73.2347956389958	29.25	6.80394509993221	31.6099999999997	118.854223753942	28.8299999999999	7.25063145398508	29.3400000000001	1.93178809809069	28.8400000000001	1.38346216101581	28.9099999999999	4.3177120510336
28.47	-2343.68965138594	28.36	-132.419478152997	28.3	2350.85342399395	28.7	-238.823167277019	28.78	-307.712670394039	28.3099999999999	-262.969363173966	28.66	4.63373503600906	28.73	2292.08148330292	28.76	9.89347752204139	28.6899999999998	7.18382205991475	28.3299999999999	4.47527680694293	29.5800000000002	5.06671639698197	29.9400000000001	25.7563500639435	28.3800000000001	7.05166344994268	28.8400000000001	39.1106509000565	28.55	4.98860461800632	29.46	46.4533850429234	28.8899999999999	8.21357852305482	30.6099999999997	73.1567368770811	29.3499999999999	7.18392237001808	31.7199999999998	119.016536979984	28.9299999999998	7.42257687295478	29.4400000000001	1.85489132309158	28.9500000000003	1.19006783904752	29.0100000000002	4.18258138995498
28.57	-2344.09370534297	28.47	-132.408892910007	28.4	2350.58604488904	28.81	-238.900046666004	28.88	-307.816883960982	28.41	-263.272740352022	28.76	4.49090151801101	28.83	2294.630866646	28.86	10.0484356389643	28.79	7.16567155495795	28.4300000000001	4.70326867900894	29.6800000000001	4.4946105570034	30.05	25.9838419390235	28.48	7.1884350260234	28.9400000000001	38.9737592040547	28.6499999999999	5.01636384797166	29.5599999999999	46.7300158909438	28.9899999999998	8.23601750505532	30.7099999999996	73.0786781160759	29.46	7.56389963896709	31.8699999999999	119.178850205003	29.04	7.59452229101498	29.5500000000002	1.75605439608262	29.0500000000002	0.996673517079216	29.1100000000001	4.04745072796686
28.68	-2344.4977593	28.57	-132.398307667017	28.51	2350.31866578299	28.91	-238.976926054988	28.98	-307.921097527014	28.51	-263.576117529965	28.86	4.30412056800833	28.93	2297.18024998999	28.96	10.2033937560009	28.8899999999999	7.14752105000116	28.54	4.93126054993809	29.7800000000002	3.92250471600164	30.1499999999999	26.2113338150129	28.5899999999999	7.32520660301361	29.05	38.8368675070296	28.76	5.04412307896018	29.6599999999999	47.0066467389643	29.0999999999999	8.25845648603263	30.8099999999999	73.0006193540476	29.5599999999999	7.90846550501101	31.9699999999998	119.446132000007	29.1599999999999	7.63869946695195	29.6500000000001	1.65721746998315	29.1500000000001	0.755302480001774	29.2600000000002	3.91232006700193
28.78	-2344.90181325793	28.67	-132.387722423005	28.61	2350.05128667797	29.01	-239.053805443973	29.08	-308.020046519005	28.62	-263.842278709035	28.9699999999999	4.11733961800564	29.04	2302.40132067593	29.0700000000001	10.3411955540196	29	7.12937054595386	28.6399999999999	4.95187408193942	29.8800000000001	3.35039887499988	30.26	26.2919229910494	28.6900000000001	7.46197818000383	29.1500000000001	38.6999758100046	28.8599999999999	5.07188230994871	29.7599999999998	47.2832775869847	29.25	8.0825246840277	30.9199999999996	73.197464821078	29.6600000000003	8.25303137003175	32.0799999999999	119.713413793988	29.27	7.6828766430026	29.75	1.55838054308788	29.3200000000002	0.513931443038018	29.3699999999999	3.77718940501381
28.88	-2345.30586721496	28.78	-131.313402123965	28.71	2349.71767736101	29.11	-239.130684833071	29.21	-308.118995512018	28.72	-264.108439887991	29.14	3.93055866891245	29.14	2307.62239136197	29.24	10.4789973520383	29.0999999999999	7.11122004099707	28.74	4.97248761291758	29.98	3.18470613296995	30.3699999999999	26.372512165949	28.8	7.8458983030032	29.3	38.711075202059	28.97	5.07733931601706	29.8600000000001	47.5599084360283	29.3600000000001	7.90659288202278	31.04	73.394310289018	29.7600000000002	8.59759723596198	32.1799999999998	119.980695588993	29.3699999999999	7.72705381996275	29.8600000000001	1.45954361607892	29.4200000000001	0.272560406074263	29.48	3.89534402097524
28.99	-2346.31916557794	28.88	-130.239081824016	28.82	2349.38406804395	29.22	-239.085263394031	29.31	-308.217944504008	28.8200000000001	-264.374601067971	29.25	3.88661123793099	29.26	2312.84346204791	29.36	10.6167991499433	29.25	7.14670010790996	28.8499999999999	4.99310114491891	30.0900000000001	3.01901338991684	30.47	26.4531013409623	28.9000000000001	8.22981842600257	29.4200000000001	38.7221745939996	29.1199999999999	5.08279632299491	29.9699999999998	47.5960757879648	29.4699999999998	7.73066107899467	31.1399999999999	73.5911557560485	29.8700000000003	8.94216310098273	32.3299999999999	120.186603249977	29.48	7.7712309960134	29.96	1.43760346406907	29.52	0.224583691078806	29.5799999999999	4.01349863602718
29.14	-2347.33246394001	28.98	-129.175346766942	28.92	2349.05045872699	29.33	-239.039841956014	29.42	-308.212679930989	28.93	-264.337385068984	29.3499999999999	3.84266380694953	29.36	2315.51514938997	29.46	10.7589245469626	29.3899999999999	7.18218017493655	28.95	5.01371467601075	30.1900000000001	2.85332064697741	30.5799999999999	26.5336905159757	29.01	8.61373855002512	29.54	38.7332739869635	29.26	5.08825332894958	30.0700000000002	47.6322431400149	29.5699999999997	7.53229029498925	31.3499999999999	73.5737808170143	29.9700000000003	8.90675169694077	32.5	120.39251091096	29.5799999999999	7.81540817297355	30.0599999999999	1.41566331205922	29.6300000000001	0.176606976083349	29.6900000000001	4.13165325096543
29.24	-2348.34576230196	29.08	-128.111611711006	29.03	2348.98422851495	29.44	-238.917541129013	29.52	-308.20741535706	29.03	-264.300169069998	29.4599999999999	3.79871637596807	29.46	2318.18683673293	29.5600000000001	10.9010499450051	29.49	7.21766024093995	29.0599999999999	5.09418705996723	30.3000000000002	3.25973374492605	30.6800000000001	26.6142796920121	29.1600000000001	8.81048640303561	29.6400000000001	39.0886790360128	29.3699999999999	5.06595110402941	30.23	47.4234811559882	29.6700000000001	7.33391950996065	31.4699999999998	73.5564058779801	30.0799999999999	8.87134029301251	32.6299999999997	120.598418571944	29.6799999999998	8.11443912800769	30.2000000000003	1.39372316004938	29.73	0.128630261087892	29.79	4.38493852800548
29.34	-2348.955006707	29.24	-127.047876653933	29.15	2348.91799830302	29.54	-238.795240302011	29.62	-308.202150783018	29.13	-264.262953071011	29.5599999999999	3.75476894498661	29.5700000000001	2320.8585240759	29.66	11.0431753420244	29.5999999999999	7.27129081292333	29.22	5.1746594439237	30.4000000000001	3.6661468419652	30.78	26.7426327010298	29.27	9.0072342569556	29.74	39.4440840850621	29.47	5.04364887899555	30.3400000000001	47.2147191719614	29.7799999999997	7.13554872606892	31.5699999999997	73.5390309390596	30.1800000000003	8.83592888897056	32.7599999999998	120.537044438947	29.79	8.41347008395132	30.3299999999999	1.30404574406384	29.8299999999999	0.349047897998389	29.8899999999999	4.63822380493184
29.45	-2349.56425111204	29.35	-125.984141597996	29.28	2348.851768092	29.64	-238.672939475009	29.72	-308.196886209998	29.23	-264.225737072024	29.66	3.8482359000227	29.67	2323.53021141898	29.77	11.1853007390437	29.6999999999998	7.32492138399721	29.3199999999999	5.25513182890336	30.5	4.07255994002753	30.8799999999999	26.870985710957	29.3700000000001	9.20398211098927	29.8500000000001	39.7994891339977	29.5699999999999	5.0213466539617	30.46	47.0059571879347	29.8800000000001	6.93717794104032	31.6699999999996	73.5216560000254	30.2800000000002	8.80051748492861	32.8799999999997	120.47567030595	29.8899999999999	8.71250103898547	30.4300000000003	1.2143683289878	29.9400000000001	0.569465535022573	29.9900000000002	4.89150908197189
29.55	-2350.17349551697	29.45	-124.316661468924	29.39	2348.78553787996	29.74	-238.550638648007	29.83	-308.621675610993	29.34	-264.208859103974	29.77	3.94170285494511	29.78	2328.56756287993	29.87	11.1896243389538	29.8	7.37855195598058	29.4300000000001	5.31499068097219	30.6000000000001	4.47897303797618	30.99	26.9993387199747	29.47	9.40072996502295	29.95	40.1437947909926	29.6699999999998	4.96898274695923	30.5599999999999	46.7971952040216	29.98	6.90867696596342	31.77	73.3074355949839	30.3900000000003	8.69076313699679	32.9799999999996	120.299040532018	29.9900000000002	8.96735481796895	30.5300000000002	1.12469091300227	30.04	0.789883173069938	30.0999999999999	5.14479435901194
29.65	-2350.78273992201	29.56	-122.649181339966	29.49	2348.62974877103	29.85	-238.428337819983	29.93	-309.046465011988	29.4400000000001	-264.191981136037	29.87	4.0351698099812	29.88	2333.604914342	29.97	11.1939479379544	29.8999999999999	7.43218252694078	29.53	5.37484953395051	30.7	5.00877008096268	31.0899999999999	27.0471025539791	29.5699999999999	9.21355769594356	30.05	40.4881004479876	29.78	4.91661883995675	30.6700000000001	46.5522658679447	30.0799999999999	6.88017599100021	31.8799999999997	73.0932151890329	30.4900000000002	8.58100878895129	33.0999999999999	120.122410757972	30.0999999999999	9.22220859797562	30.6400000000003	1.05695364902658	30.1500000000001	1.01030080998044	30.2600000000002	5.39917156595493
29.75	-2351.94902568799	29.66	-120.981701211917	29.59	2348.47395966199	29.95	-238.08447022202	30.03	-309.471254412983	29.55	-264.175103167986	29.9699999999999	4.17258419599875	29.98	2338.64226580397	30.0700000000001	11.1982715379781	30.01	7.23162740598582	29.6299999999999	5.43470838692883	30.8100000000002	5.53856712497236	31.23	27.0948663879835	29.6800000000001	9.02638542697787	30.1600000000001	40.8324061049825	29.8799999999999	4.86425493397746	30.77	46.3073365319815	30.1900000000001	6.85167501501383	31.98	72.8789947830819	30.5900000000001	8.50666584494775	33.2099999999996	119.94578098404	30.1999999999998	9.47706237695911	30.7400000000002	0.989216385050895	30.27	1.27869516200008	30.3699999999999	5.65354877301161
29.85	-2353.11531145396	29.76	-119.314221082959	29.69	2348.31817055294	30.06	-237.740602624058	30.18	-309.901308388021	29.65	-264.195441199035	30.14	4.3099985829258	30.09	2341.00792992297	30.2900000000001	10.9417785879486	30.1099999999999	7.03107228594035	29.73	5.49456723990716	30.9100000000001	6.06836416898204	31.3399999999999	27.1426302230111	29.78	8.83921315801217	30.28	41.1767117619775	29.98	4.81189102697499	30.8800000000001	46.0624071960183	30.3499999999999	7.02154482496553	32.0799999999999	72.9322079680514	30.7000000000003	8.43232290003471	33.3699999999999	119.769151209994	30.3000000000002	9.7319161559426	30.8400000000001	0.921479121075208	30.4100000000003	1.5470895150429	30.4700000000003	5.9079259799546
29.95	-2354.28159721994	29.86	-118.710476010961	29.8	2348.22861165594	30.16	-237.396735025982	30.29	-310.331362363058	29.75	-264.215779229971	30.25	4.44741296894335	30.23	2343.37359404196	30.4	10.6852856380328	30.26	6.83051716498539	29.8299999999999	5.57251626992183	31.0200000000002	6.1917481140199	31.4400000000001	27.1903940570155	29.8800000000001	8.65204088904648	30.3900000000001	41.3682917710503	30.1199999999999	4.78182934500637	30.9899999999998	46.0440947239249	30.4499999999998	7.19141463400774	32.1899999999996	72.9854211540442	30.8000000000002	8.35797995603116	33.5	119.592521435948	30.4000000000001	9.86965462197986	30.9400000000001	0.853741856985835	30.52	1.81548386706254	30.5700000000002	5.90901790997123
30.05	-2354.83863858099	29.97	-118.106730938962	29.9	2348.13905275905	30.3	-237.175168256044	30.39	-310.761416337073	29.85	-264.236117261021	30.36	4.46927557493382	30.34	2345.73925816096	30.5	10.4287926880033	30.3799999999999	6.57633147295655	29.9400000000001	5.65046529993651	31.1200000000001	6.31513205996725	31.55	27.0305240250082	29.99	8.51255031398068	30.49	41.5598717810326	30.23	4.75176766292407	31.0900000000001	46.0257822529684	30.5599999999999	7.36128444304995	32.3999999999996	73.0386343400369	30.9100000000003	8.28363701202761	33.6299999999997	119.477265796036	30.5100000000002	10.0073930880171	31.04	0.740697553055725	30.6199999999999	2.07345503099532	30.6700000000001	5.91010983998785
30.16	-2355.39567994203	30.07	-117.502985866963	30.01	2348.04949386205	30.4	-236.95360148497	30.5	-311.191470311996	29.96	-264.256455291957	30.4599999999999	4.49113818194746	30.45	2348.10492227996	30.61	10.1679761379501	30.48	6.32214577990453	30.04	5.72841432995119	31.2700000000002	6.43851600602829	31.6499999999999	26.870653994024	30.0899999999999	8.37305974005176	30.5900000000001	41.7514517899917	30.3299999999999	4.72170598095545	31.23	46.0074697809887	30.6599999999999	7.53115425197848	32.54	73.3060679319806	31.0100000000002	8.20929406802406	33.7599999999998	119.291554718984	30.6100000000001	10.1451315539407	31.2000000000003	0.627653249011928	30.73	2.3314261940186	30.7800000000002	5.91120177000448
30.26	-2355.95272130297	30.24	-116.836185241937	30.15	2347.95993496402	30.51	-236.732034714009	30.6	-311.352571825978	30.1	-264.342336490927	30.5699999999999	4.51300078793793	30.55	2352.78144770393	30.71	9.90715958903365	30.5899999999999	6.06796008798938	30.1399999999999	5.74650450698755	31.3700000000001	6.56189995197565	31.76	26.7107839630398	30.1900000000001	8.42074143497484	30.7	41.5987261429791	30.4400000000001	4.64752655500433	31.3699999999999	46.2340866459954	30.7599999999998	7.71676434101209	32.6399999999999	73.573501524038	31.1700000000001	8.24451414803207	33.8799999999997	119.105843641933	30.71	10.0280162409945	31.3200000000002	0.514608944058637	30.8299999999999	2.58939735704189	30.8800000000001	5.91229370002111
30.36	-2356.50976266402	30.34	-116.169384616001	30.29	2348.05809564102	30.61	-236.510467943049	30.7	-311.513673340073	30.2	-264.428217690011	30.67	4.53486339392839	30.65	2357.45797312791	30.8200000000001	9.64634303898038	30.6899999999998	6.00473142696956	30.24	5.7645946849334	31.48	6.35703000102694	31.8599999999999	26.5031500979376	30.3	8.46842313001162	30.8	41.446000495057	30.54	4.57334712893953	31.48	46.4607035110021	30.8699999999999	7.90237443004571	32.7599999999998	74.0849729670572	31.27	8.27973422894956	34	118.920132564995	30.8099999999999	9.91090092793456	31.4200000000001	0.469301903990527	30.9300000000003	2.57897416804553	30.9900000000002	5.75740861199847
30.46	-2357.56404174595	30.44	-115.502583989951	30.39	2348.156256317	30.72	-236.431776326071	30.8	-311.674774854055	30.3099999999999	-264.514098888981	30.78	4.41931161492448	30.76	2362.1344985529	30.9200000000001	9.5686371149668	30.79	5.94150276697292	30.3399999999999	5.78268486196976	31.5800000000002	6.15216005098773	31.96	26.2955162320395	30.4000000000001	8.51610482504839	30.9000000000001	41.2932748480443	30.6399999999999	4.49916770298842	31.5900000000001	46.6873203749856	30.9699999999998	8.08798451896564	32.8599999999997	74.5964444100764	31.3700000000003	8.31495430998075	34.1099999999997	118.734421487943	30.9200000000001	9.79378561498834	31.52	0.423994864036104	31.0300000000002	2.56855097904918	31.0900000000001	5.60252352397583
30.57	-2358.61832082799	30.55	-115.439528436923	30.49	2348.25441699297	30.82	-236.353084708071	30.91	-311.405822392999	30.41	-264.579642057015	30.88	4.30375983501108	30.86	2364.445359858	31.02	9.49093119095323	30.8899999999999	5.8782741059531	30.4400000000001	5.80077503991561	31.6800000000001	5.94729009992534	32.0699999999999	26.0878823669373	30.5	8.56378651997147	31.01	41.1405492000085	30.75	4.45504995900592	31.6900000000001	46.9139372399923	31.0699999999997	8.10372479804755	32.9699999999998	75.1079158529819	31.4700000000003	8.42451733501548	34.2199999999998	118.663966051031	31.02	9.67667030192843	31.6300000000001	0.37868782408168	31.1399999999999	2.55812779005282	31.1900000000001	5.44763843595319
30.67	-2359.67259991094	30.65	-115.376472882986	30.59	2348.44213656697	30.93	-236.27439309098	31.01	-311.136869932056	30.51	-264.645185225959	30.9799999999999	4.18820805498399	30.96	2366.75622116297	31.12	9.41322526603017	31	5.81504544595646	30.55	5.45719236697551	31.7900000000002	5.61903620393878	32.25	26.0153478759548	30.5999999999999	8.61146821500824	31.1100000000001	41.0266135339725	30.8599999999999	4.41093221502342	31.8000000000002	47.1045012579907	31.1700000000001	8.11946507803896	33.0699999999997	75.6193872970243	31.5799999999999	8.53408035993652	34.4099999999999	118.809744467967	31.1700000000001	9.30961803101127	31.73	0.333380782990389	31.2600000000002	2.65386914497867	31.29	5.29166141700443
30.77	-2360.16983763204	30.76	-115.313417329958	30.7	2348.62985613995	31.03	-236.417268244054	31.18	-310.867917471001	30.61	-264.710728393993	31.13	4.36181050099549	31.0600000000001	2369.06708246897	31.26	9.3355193420166	31.0999999999999	6.00600247696548	30.6499999999999	5.11360969392172	31.8900000000001	5.29078230692903	32.3699999999999	25.9428133839492	30.71	8.64853038297042	31.28	40.912677867027	30.96	4.36681447092724	31.9000000000001	47.2950652759891	31.29	8.13520535803036	33.1799999999998	76.1308587400436	31.6800000000003	8.64364338497126	34.5499999999997	118.955522883994	31.27	8.94256575998043	31.8299999999999	0.246431800064784	31.3800000000001	2.74961050001821	31.4000000000001	5.13568439896517
30.87	-2360.66707535394	30.86	-115.25036177693	30.8	2348.81757571304	31.13	-236.560143398037	31.28	-310.598965010058	30.72	-264.776271562027	31.24	4.53541294700699	31.22	2373.72108985699	31.37	9.51862996794262	31.24	6.19695950899768	30.75	4.77002702098162	31.99	4.96252841094247	32.47	25.8702788919436	30.8099999999999	8.68559255195578	31.4300000000001	40.7987421999678	31.1199999999999	4.32269672694474	32	47.4856292939876	31.3899999999999	8.15094563802177	33.2999999999997	76.3748965910054	31.7800000000002	8.28831875003289	34.6799999999998	119.10130130093	31.3800000000001	8.57551348894958	31.9300000000003	0.15948281600231	31.48	2.84535185505774	31.5	4.97970738103959
30.98	-2361.16431307494	30.97	-115.377001534966	30.9	2348.66903478701	31.23	-236.703018550998	31.38	-310.397696641076	30.8200000000001	-264.954356637986	31.3399999999999	4.70901539301849	31.3200000000001	2378.37509724591	31.47	9.70174059295914	31.3699999999999	6.38791654091619	30.8599999999999	4.40835417100516	32.1000000000001	4.63427451495591	32.5799999999999	25.7977444009612	30.9100000000001	8.72265472003164	31.54	40.8375321800349	31.23	3.99556195793593	32.0999999999999	47.4495764469793	31.4899999999998	7.97668367397364	33.3999999999996	76.6189344429904	31.8900000000003	7.93299411498083	34.7999999999997	119.247079716956	31.48	8.32557653097865	32.04	0.0725338330767045	31.5900000000001	2.94109320998359	31.6100000000001	4.82373036197714
31.08	-2361.66155079695	31.07	-115.503641293003	31	2348.520493862	31.33	-236.845893704981	31.49	-310.196428271979	30.92	-265.132441713945	31.4399999999999	4.99816961792021	31.42	2383.02910463392	31.5700000000001	9.88485121797567	31.4699999999998	6.65159426796436	30.96	4.04668132000552	32.2	4.72519624702272	32.6900000000001	25.9328437739441	31.01	8.71203519398023	31.6400000000001	40.8763221610116	31.3299999999999	3.66842718892713	32.2199999999998	47.4135235999711	31.5899999999997	7.8024217100392	33.5099999999998	76.799608337069	31.9900000000002	7.57766948095195	34.9199999999996	119.392858134006	31.5900000000001	8.0756395740309	32.1400000000003	0.0308918899918353	31.6900000000001	3.04725775401948	31.71	4.82632956698126
31.24	-2362.73351192597	31.23	-115.630281050016	31.14	2348.37195293596	31.44	-237.12310757503	31.59	-309.995159902996	31.02	-265.310526788994	31.55	5.2873238439588	31.53	2387.68311202193	31.6700000000001	10.1054139470307	31.5799999999999	6.91527199398934	31.0599999999999	3.68500846991537	32.3100000000002	4.81611797795267	32.79	26.0679431479502	31.1600000000001	8.7014156680425	31.74	40.9151121419882	31.4299999999998	3.341292420032	32.3200000000002	47.3774707529628	31.6900000000001	7.62815974701425	33.6199999999999	76.9802822310339	32.0900000000001	7.22234484601358	35.02	119.609091986945	31.6900000000001	7.82570261594628	32.3000000000002	-0.0107500529793469	31.79	3.15342229805538	31.8200000000002	4.82892877096219
31.34	-2363.80547305498	31.33	-115.81997636199	31.25	2348.22341201004	31.54	-237.400321447012	31.69	-310.062843995979	31.15	-265.423068697032	31.65	5.57647806897421	31.63	2390.02625810599	31.78	10.3259766749488	31.6799999999998	7.17894972092381	31.23	3.75067483298608	32.4100000000001	4.90703971001949	32.8899999999999	26.2030425210469	31.26	8.6907961409679	31.8500000000001	41.2439353540321	31.53	3.05827539500569	32.4299999999998	47.3414179059546	31.79	7.4381575039979	33.73	77.1609561249988	32.1900000000001	6.75745718694998	35.1299999999997	119.825325839997	31.79	7.57576565797535	32.4100000000003	-0.0523919959505292	31.8899999999999	3.25958684209127	31.9200000000001	4.83152797596631
31.44	-2364.87743418502	31.44	-116.009671672941	31.35	2347.88715151103	31.65	-237.677535317971	31.79	-310.130528088052	31.27	-265.535610603933	31.76	5.8656322950128	31.73	2392.36940418891	31.88	10.5465394029807	31.79	7.25167041593977	31.3399999999999	3.81634119696628	32.5200000000002	5.32621533795918	33	26.0719602480322	31.3599999999999	8.68017661503018	31.95	41.5727585669856	31.6399999999999	2.77525836997938	32.5300000000002	47.3847612149711	31.8899999999999	7.24815525995837	33.8299999999999	77.0975921669788	32.3000000000002	6.29256952697688	35.2599999999998	120.081103783946	31.9000000000001	7.25499947293429	32.5100000000002	0.133792852011538	32	3.36575138601347	32.02	4.99010419798651
31.54	-2365.45215759202	31.54	-116.199366984915	31.45	2347.55089101202	31.75	-237.81187403506	31.9	-310.198212180012	31.37	-265.648152511972	31.86	5.89187031300753	31.83	2394.71255027195	31.98	10.583991505996	31.8899999999999	7.32439111095573	31.45	3.8820075599233	32.6200000000001	5.74539096601256	33.0999999999999	25.9408779739942	31.47	8.82138838994706	32.05	41.9015817790296	31.75	2.49224134495307	32.6300000000001	47.4281045239877	31.9899999999998	7.0581530170557	33.9299999999998	77.0342282090724	32.4000000000001	5.82768186700378	35.4599999999996	120.336881728008	32	6.93423328698373	32.6100000000001	0.319977700087293	32.0999999999999	3.18782258000283	32.1199999999999	5.14868042102989
31.65	-2366.02688100004	31.65	-116.004808921957	31.56	2347.21463051301	31.85	-237.946212753059	32	-310.265896272995	31.47	-265.760694418987	31.9599999999999	5.91810833191175	31.93	2397.05569635498	32.09	10.6214436090113	31.99	7.39711180597169	31.55	3.947673922994	32.72	6.16456659395226	33.25	25.8097956999563	31.5699999999999	8.96260016395445	32.1500000000001	42.2304049919831	31.8499999999999	2.20922431992676	32.7399999999998	47.4714478330043	32.0999999999999	6.86815077403935	34.04	76.9708642520754	32.5	5.36279420794017	35.5599999999999	120.59265967298	32.1700000000001	6.61346710103317	32.7200000000003	0.50616254804936	32.2200000000003	3.00989377399219	32.25	5.30725664395959
31.75	-2366.60160440795	31.75	-115.810250860022	31.66	2346.42393694799	31.96	-238.080551470034	32.1	-310.21717932606	31.5700000000001	-265.958151861014	32.0599999999999	5.94434635002017	32.03	2401.64119474196	32.25	10.6588957120266	32.0899999999999	7.46983250098765	31.6599999999999	4.37501313695066	32.8300000000002	6.58374222200564	33.3699999999999	25.543614052026	31.6700000000001	9.10381193898502	32.27	42.5204382239599	31.95	2.15428888395763	32.8400000000001	47.5508439890291	32.25	6.94524563800769	34.1599999999999	76.9075002940554	32.5999999999999	5.24869961498098	35.6999999999998	120.632203763989	32.29	6.54263787396303	32.8200000000002	0.692347396011428	32.3499999999999	2.72580042405934	32.3699999999999	5.63787589396725
31.85	-2367.17632781597	31.85	-115.615692797974	31.76	2345.63324338296	32.06	-238.214890188033	32.21	-310.168462380034	31.68	-266.155609302018	32.2299999999999	5.68143014299949	32.14	2406.22669312791	32.36	10.6963478159514	32.25	7.57669482493384	31.76	4.80235234999782	32.9300000000001	6.5877261249625	33.47	25.2774324050051	31.77	9.25564323995332	32.3800000000001	42.8104714550273	32.05	2.09935344798851	32.9400000000001	47.6302401449402	32.3600000000001	7.02234050197603	34.3599999999997	76.3828991040327	32.71	5.13460502293128	36.2399999999998	120.917696919946	32.3899999999999	6.4718086459834	32.9200000000001	0.920174187058365	32.46	2.44170707401281	32.4700000000003	5.96849514397491
31.95	-2368.28478658003	31.96	-115.421134735925	31.86	2344.84254981896	32.16	-238.461647719987	32.32	-310.119745434008	31.78	-266.353066743932	32.3299999999999	5.41851393597881	32.3	2408.46904543196	32.47	11.0290121549497	32.3599999999999	7.68355714899371	31.8599999999999	5.22969156395448	33.0400000000002	6.59171002700987	33.5699999999999	25.0112507579843	31.8800000000001	9.4074745410353	32.48	43.1005046870041	32.22	2.04441801201938	33.04	47.709636300965	32.46	7.09943536696755	34.48	75.8582979140101	32.8099999999999	5.48539808994519	36.4199999999996	121.203190076017	32.5	6.40097941800377	33.0300000000002	1.14800097799161	32.5599999999999	2.15761372407997	32.5700000000002	6.29911439398256
32.06	-2369.39324534501	32.06	-115.036881362016	31.96	2344.38811675295	32.3	-238.708405251032	32.42	-310.003344395	31.88	-266.437982278035	32.43	5.15559772895813	32.4	2410.71139773499	32.5700000000001	11.3616764949711	32.4599999999998	7.79041947191672	31.97	5.51127930498296	33.1400000000001	6.59569392996673	33.6700000000001	25.2638257410354	31.98	9.5593058420036	32.5900000000001	42.9854615200611	32.3199999999999	2.27249960096287	33.1500000000001	47.7890324569898	32.5599999999999	7.36653247497543	34.5799999999999	75.3336967239875	32.9200000000001	5.8361911569591	36.52	121.488683231973	32.5999999999999	6.51952939892908	33.1300000000001	1.37582776903855	32.6700000000001	1.87352037403343	32.6800000000003	6.62973364399022
32.16	-2370.50170410896	32.17	-114.652627989017	32.07	2343.93368368694	32.41	-238.955162782986	32.52	-309.886943357014	31.98	-266.522897812024	32.53	4.89268152193745	32.5	2412.9537500379	32.6800000000001	11.6943408349925	32.5599999999999	7.82456110096064	32.0699999999999	5.79286704601145	33.2700000000002	6.18050220396071	33.78	25.5164007239728	32.0899999999999	9.71113714297189	32.6900000000001	42.8704183530044	32.4199999999998	2.50058119002006	33.25	47.8101571160323	32.6700000000001	7.63362958196012	34.6899999999996	74.872459491985	33.02	6.18698422397301	36.6299999999997	121.77417638793	32.6999999999998	6.63807937996808	33.25	1.51696458408424	32.77	1.58942702501008	32.7800000000002	6.8017766709545
32.27	-2371.03543946603	32.32	-114.268374614994	32.17	2343.47925062104	32.51	-239.067581597055	32.62	-309.770542318006	32.12	-266.607813346013	32.64	4.33514436701898	32.61	2415.19610234195	32.78	11.9895530719987	32.6599999999999	7.85870272898137	32.22	6.07445478692625	33.3900000000001	5.76531047897788	33.8799999999999	25.7689757070239	32.1900000000001	9.83609887998682	32.8	42.7553751860614	32.52	2.72866277896355	33.3699999999999	47.8312817759843	32.77	7.900726689968	34.79	74.4112222590729	33.1800000000003	6.53777729098692	36.75	121.886934662029	32.8000000000002	6.75662936203025	33.3499999999999	1.65810139799305	32.8699999999999	1.35871640497953	32.8800000000001	6.97381969803246
32.37	-2371.56917482298	32.43	-113.862883532988	32.27	2343.02481755503	32.61	-239.180000411011	32.72	-309.654141280021	32.24	-266.692728880003	32.74	3.77760721198683	32.71	2419.275503736	32.88	12.2847653079816	32.77	7.8928443579116	32.3199999999999	5.92870331399808	33.49	5.35011875297187	33.98	26.0215506899613	32.3	9.96106061700175	32.9000000000001	42.3502987860047	32.6299999999999	3.16717905297992	33.48	47.8524064359362	32.8800000000001	8.16782379797587	34.9099999999999	73.9499850270704	33.2800000000002	6.95705018893023	36.8499999999999	121.999692934992	32.9099999999999	6.87517934295556	33.46	1.79923821201555	32.9700000000003	1.12800578506267	32.98	7.14586272499673
32.47	-2372.10291017993	32.53	-113.457392452005	32.37	2342.57038448902	32.71	-239.292419224967	32.83	-309.636964175979	32.34	-266.834106819033	32.8499999999999	3.22007005695468	32.8200000000001	2423.35490512994	32.99	12.5799775449877	32.8699999999999	7.92698598695551	32.4300000000001	5.78295184197941	33.6000000000001	4.93492702696585	34.0899999999999	26.5403073209427	32.4000000000001	10.0860223540167	33	41.9452223869712	32.73	3.60569532801946	33.5799999999999	47.7941349389539	32.98	8.23824978897392	35.0099999999998	73.6530318050654	33.3800000000001	7.37632308698721	36.9899999999998	122.072907116944	33.0100000000002	7.06455855197419	33.5599999999999	1.7125482360143	33.0799999999999	0.897295165032119	33.0799999999999	7.31790575196101
32.57	-2372.636645537	32.63	-113.051901371023	32.47	2342.39599820705	32.81	-239.404838039036	32.93	-309.619787072052	32.45	-266.975484756927	32.9499999999999	2.92544910996639	32.92	2427.43430652399	33.09	12.8751897819939	32.9699999999998	7.96837346797474	32.53	5.63720036893756	33.7	4.55475976298203	34.23	27.0590639520378	32.51	10.0591527899496	33.1100000000001	41.5401459880513	32.8299999999999	4.04421160294532	33.6799999999998	47.7358634429947	33.0799999999999	8.30867578099515	35.1199999999999	73.3560785840837	33.48	7.79559598493051	37.1099999999997	122.146121300034	33.1799999999998	7.25393776201599	33.6600000000003	1.62585825898987	33.2200000000003	0.950677895048102	33.1900000000001	7.39584942994043
32.67	-2373.53665549801	32.73	-113.030663662926	32.58	2342.22161192497	32.92	-239.216668796985	33.03	-309.60260996801	32.55	-267.116862695957	33.05	2.63082816195492	33.02	2431.51370791793	33.25	12.9334561399901	33.0699999999999	8.00976094990347	32.6299999999999	5.49144889600939	33.8000000000002	4.17459249797503	34.3499999999999	27.5778205830193	32.6099999999999	10.0322832259963	33.27	41.4592387600123	32.9299999999998	4.48272787696169	33.7800000000002	47.6775919469219	33.1799999999998	8.37910177301637	35.2399999999998	73.0591253620787	33.5799999999999	8.2148688829875	37.2099999999996	122.219335481986	33.29	7.44331697103462	33.7600000000002	1.53916828298861	33.3400000000001	1.00406062506408	33.3000000000002	7.47379310894303
32.78	-2374.43666545994	32.84	-113.009425954942	32.68	2342.50165870901	33.02	-239.028499554024	33.19	-309.701833902068	32.66	-267.173325099975	33.17	2.33620721394345	33.17	2433.35075700895	33.37	12.9917224990095	33.1799999999998	8.05114843194588	32.73	5.3571428959458	33.9000000000001	3.79442523399121	34.46	28.0389887160482	32.71	10.0054136620429	33.3900000000001	41.3783315319733	33.04	4.69316256294405	33.8899999999999	47.6193204499396	33.3600000000001	8.18243065702973	35.3599999999997	72.7621721409832	33.6900000000001	8.28334871403058	37.3899999999999	122.160305411967	33.3899999999999	7.91217025903279	33.8600000000001	1.45247830607786	33.4400000000001	1.05744335508007	33.4099999999999	7.37969375995817
32.88	-2375.33667542198	32.94	-112.988188246959	32.78	2342.78170549203	33.12	-238.840330311973	33.3	-309.801057836012	32.76	-267.229787503993	33.27	2.04158626695516	33.34	2435.18780609895	33.48	13.0499888570057	33.28	8.05839428494437	32.8299999999999	5.2228368959959	34	3.82944969499022	34.5599999999999	28.5001568499865	32.8199999999999	9.97854409797583	33.49	41.297424304048	33.1599999999999	4.90359724892642	34.0099999999998	47.759984389927	33.46	7.98575954104308	35.4599999999996	72.926456152004	33.79	8.35182854495997	37.4899999999998	121.855326277	33.4900000000002	8.38102354600778	33.9700000000003	1.36578832905343	33.54	1.05195832202298	33.5100000000002	7.28559441097332
32.98	-2375.70295002695	33.04	-112.966950538976	32.89	2343.06175227596	33.23	-238.539742255966	33.4	-309.900281770069	32.86	-267.286249909034	33.38	2.03657097097221	33.45	2439.41386486699	33.58	12.813042979019	33.3999999999999	8.06564013794286	32.9400000000001	5.08853089490913	34.1100000000001	3.86447415598923	34.6599999999999	28.9613249830154	32.9200000000001	10.0045318949924	33.6000000000001	41.216517076009	33.26	5.11403193399929	34.1199999999999	47.9006483300282	33.5699999999997	7.78908842505643	35.5699999999997	73.0907401630247	33.8900000000003	8.42030837497987	37.6099999999997	121.550347142943	33.5900000000001	8.84987683400595	34.0700000000002	1.18786384803116	33.6399999999999	1.0464732880564	33.6100000000001	7.19149506301164
33.14	-2376.06922463203	33.15	-113.001312096003	32.99	2343.34179906	33.33	-238.239154200073	33.5	-309.999505705036	32.97	-267.342712312939	33.4799999999999	2.03155567396607	33.55	2443.63992363401	33.6800000000001	12.5760971010322	33.5	8.07288599196454	33.04	5.09997636800108	34.2700000000002	3.89949861698824	34.77	28.9037364859723	33.03	10.030519692009	33.7	41.5406862480268	33.3599999999999	5.15266105992396	34.2399999999998	48.0413122689924	33.6700000000001	7.36710524904538	35.6699999999996	73.2550241740455	33.9900000000002	8.39597105198209	37.7199999999998	121.245368007976	33.6999999999998	9.12935091196232	34.21	1.00993936700888	33.75	1.04098825499932	33.71	7.09739571402679
33.25	-2376.435499237	33.25	-113.035673652007	33.15	2343.64342614094	33.44	-237.938566144067	33.61	-309.960517202057	33.1	-267.367963154925	33.5799999999999	2.02654037900629	33.66	2447.86598240091	33.78	12.3391512220223	33.5999999999999	8.08013184496303	33.1399999999999	5.11142183995617	34.3800000000001	4.11097223093293	34.8699999999999	28.8461479890429	33.1700000000001	10.0565074900487	33.8	41.8648554190213	33.47	5.19129018493913	34.3600000000001	48.2402477049391	33.77	6.94512207303433	35.77	73.7010802449731	34.0900000000001	8.37163372796113	37.8199999999997	120.940388873009	33.8000000000002	9.40882499094187	34.3200000000002	0.918704863011044	33.8499999999999	1.03550322103274	33.8200000000002	7.00329636595143
33.35	-2376.80177384198	33.35	-113.070035208011	33.25	2343.945053222	33.54	-237.63797808806	33.71	-309.921528699078	33.2	-267.393213996002	33.68	2.31614603001162	33.76	2452.09204116895	33.88	12.4480832520248	33.6999999999998	8.42708310699436	33.3199999999999	5.12286731293443	34.48	4.32244584396813	34.98	28.7885594919999	33.28	10.1093648510187	33.9000000000001	42.1890245900158	33.5699999999999	5.22991930995431	34.4899999999998	48.4391831409994	33.8699999999999	6.52313889600009	35.8699999999999	74.1471363160144	34.2000000000003	8.34729640394016	37.9399999999996	120.808144621037	33.9000000000001	9.68829906901192	34.4200000000001	0.827470359013205	33.9500000000003	0.976635458073361	33.9200000000001	6.69459355094659
33.46	-2377.84421161996	33.46	-113.125634473022	33.36	2344.24668030294	33.64	-237.357000608995	33.81	-309.882540195986	33.3	-267.418464837988	33.79	2.60575168192645	33.86	2454.48105084597	33.99	12.5570152820274	33.8099999999999	8.77403436993518	33.4200000000001	5.1343127850032	34.5900000000001	4.5339194580265	35.0799999999999	28.7309709949568	33.3800000000001	10.1622222130118	34	42.5131937610104	33.6699999999998	5.05811375001031	34.5900000000001	48.638118576946	33.9699999999998	6.10115571998904	35.98	74.5931923870558	34.3099999999999	8.25447925001299	38.04	120.675900368951	34	9.96777314799147	34.52	0.736235855015366	34.0500000000002	0.917767695000293	34.02	6.38589073594176
33.56	-2378.88664939896	33.56	-113.181233737009	33.46	2344.548307384	33.74	-237.076023130044	33.91	-309.74432775804	33.41	-267.387253275956	33.89	2.89535733395496	33.96	2456.87006052196	34.09	12.6659473120299	33.9099999999999	9.12098563298969	33.53	5.09176458695038	34.6900000000001	4.74539307094801	35.22	28.7359559829383	33.49	10.2150795739817	34.1100000000001	42.580950565025	33.77	4.88630818892943	34.6900000000001	48.6227372239227	34.0699999999997	5.87584365996463	36.0799999999999	74.8749644479858	34.4100000000003	8.16166209494895	38.1499999999996	120.751673004975	34.1700000000001	10.1125959139381	34.6200000000003	0.645001351017527	34.1600000000003	0.858899931017731	34.1199999999999	6.07718792093692
33.66	-2379.92908717695	33.67	-113.236833000997	33.57	2344.56988768102	33.84	-236.795045652002	34.01	-309.606115321003	33.51	-267.356041713015	34	3.18496298496029	34.0600000000001	2459.25907019898	34.25	12.7748793420324	34.01	9.46069104190883	33.6299999999999	5.04921638901124	34.7900000000002	4.92184222400738	35.3399999999999	28.7409409710335	33.5899999999999	10.2679369349516	34.21	42.6487073680164	33.8799999999999	4.71450262898543	34.8000000000002	48.6073558710132	34.1700000000001	5.65053159903073	36.1899999999996	75.1567365080064	34.52	8.06884494102178	38.25	120.827445640998	34.2800000000002	10.2574186810216	34.73	0.775472691998402	34.2600000000002	1.37214498408866	34.2600000000002	5.86258445503063
33.76	-2380.60525035098	33.77	-113.292432266007	33.67	2344.59146797803	33.94	-236.814656229058	34.18	-309.46790288408	33.61	-267.324830150983	34.15	3.54702369497772	34.22	2463.31555740301	34.37	13.1207572500216	34.1099999999999	9.80039645094166	33.73	5.00666819095841	34.8900000000001	5.09829137592988	35.4400000000001	28.745925959015	33.6900000000001	10.1210515199455	34.3099999999999	42.3922949989901	33.98	4.54269706892774	34.9000000000001	48.5919745179899	34.2799999999997	5.42521953900632	36.29	75.4385085680269	34.6200000000003	7.97602778595774	38.3899999999999	120.903218275998	34.3899999999999	10.4022414469682	34.8299999999999	0.905944034002459	34.3600000000001	1.88539003704591	34.3600000000001	5.64798098901065
33.86	-2381.28141352502	33.87	-113.755663629945	33.77	2344.61304827505	34.05	-236.834266807023	34.3	-309.913515881021	33.72	-267.293618587928	34.25	3.90908440397197	34.3200000000001	2467.37204460692	34.47	13.466635159034	34.24	10.1401018609977	33.8399999999999	4.9526745209505	35	5.27474052898924	35.54	28.8084994440396	33.79	9.97416610493929	34.4100000000001	42.135882630987	34.1299999999999	4.59886897999695	35	48.5765931649667	34.3800000000001	5.5249295729709	36.3999999999996	75.7202806280475	34.73	7.88321063203057	38.6999999999998	121.111235163994	34.4900000000002	10.2675901359817	34.9300000000003	1.03641537600652	34.4700000000003	2.39863509000315	34.4700000000003	5.43337752299067
33.96	-2381.95757669803	33.98	-114.218894993996	33.87	2344.67558658002	34.15	-236.853877383965	34.4	-310.359128878986	33.8200000000001	-266.857187559935	34.36	4.27114511296622	34.42	2471.42853181094	34.5700000000001	13.8125130670232	34.3599999999999	10.4798072699168	33.9400000000001	4.89868085094258	35.1000000000001	5.43724692101932	35.6499999999999	28.8710729289505	33.9000000000001	9.82728068902361	34.51	41.8794702629839	34.23	4.65504089197566	35.1100000000001	48.3622763759968	34.48	5.62463960704918	36.5	75.8243520000406	34.8299999999999	7.66450843195798	38.8299999999999	121.260960601944	34.5999999999999	10.1329388239719	35.04	1.16688671698739	34.5700000000002	2.97074790705665	34.5700000000002	5.21877405594751
34.07	-2382.63373987195	34.08	-114.682126358957	33.97	2344.738124885	34.32	-236.87348796102	34.5	-310.804741877064	33.92	-266.420756531033	34.4599999999999	4.34360016993196	34.53	2473.09600933795	34.6800000000001	14.0893284369668	34.4699999999998	10.1534839669739	34.04	4.84468718093467	35.2700000000002	5.5997533139589	35.75	28.9336464139751	34	9.62753791202431	34.6200000000001	41.6230578949808	34.3299999999999	4.71121280395437	35.23	48.1479595870269	34.5899999999997	5.72434964203694	36.6199999999999	75.9284233730568	34.9300000000003	7.44580623199909	38.9799999999996	121.410686040008	34.6999999999998	9.99828751196219	35.1400000000003	1.38859256298929	34.6700000000001	3.54286072399645	34.6700000000001	5.28180873993733
34.17	-2383.69770690701	34.24	-115.089758459021	34.07	2344.80066318997	34.42	-236.868441311003	34.6	-311.250354875028	34.03	-265.984325502927	34.5599999999999	4.41605522792088	34.67	2474.76348686598	34.78	14.3661438070239	34.5699999999999	9.82716066300782	34.1399999999999	4.79069351092676	35.3800000000001	5.76225970598898	35.8499999999999	28.9962198989997	34.1600000000001	9.42779513502501	34.72	41.3666455269777	34.4299999999998	4.93919027599077	35.3600000000001	47.9336427979433	34.6900000000001	6.04937173602593	36.7199999999998	76.0324947450499	35.0300000000002	7.31992118699054	39.1399999999999	121.560411477958	34.8000000000002	10.0627787679741	35.2400000000002	1.61029840899118	34.7800000000002	4.11497354002677	34.77	5.34484342301766
34.27	-2384.76167394299	34.35	-115.497390558971	34.23	2344.84162119804	34.52	-236.863394660986	34.71	-311.834180310029	34.14	-265.579106036967	34.67	4.4885102850003	34.77	2476.43096439299	34.88	14.6429591769675	34.6699999999998	9.50083735995122	34.25	4.81702554191088	35.48	5.74831694598288	35.96	28.8218109100171	34.27	9.22805235904889	34.8199999999999	41.1643986119543	34.54	5.16716774802717	35.46	48.1231898349961	34.79	6.37439383103811	36.8299999999999	75.8547940570224	35.1600000000003	7.194036141982	39.27	121.710136916022	34.9000000000001	10.1272700229629	35.3400000000001	1.83200425499308	34.8800000000001	4.68708635605708	34.8699999999999	5.40787810598431
34.38	-2385.82564097794	34.45	-115.905022658922	34.33	2344.882579206	34.62	-236.858348010969	34.81	-312.41800574503	34.24	-265.173886571006	34.77	4.52777483394584	34.88	2478.09844192	34.99	14.5738966390354	34.78	8.8348086469523	34.3599999999999	4.84335757198551	35.5900000000001	5.73437418597678	36.0599999999999	28.647401921944	34.3700000000001	9.24791423494753	34.9300000000001	40.9621516960215	34.6399999999999	5.39514521994988	35.5700000000002	48.3127368710257	34.8899999999999	6.6994159250271	36.9299999999998	75.6770933700182	35.27	7.06815109595027	39.4499999999998	121.859862353972	35.0100000000002	10.1917612789748	35.4500000000003	2.05371010099498	34.98	5.25919917299689	34.98	5.68551625497093
34.48	-2386.21344484	34.55	-116.312654758985	34.43	2344.92353721396	34.72	-236.833690782987	34.91	-313.001831180031	34.34	-264.768667105955	34.87	4.56703938391456	34.98	2481.90663787898	35.09	14.5048341009897	34.8799999999999	8.16877993395337	34.46	4.86968960194645	35.6900000000001	5.72043142597067	36.23	28.4729929319383	34.48	9.26777611095986	35.03	40.7599047809981	34.74	5.62312269198628	35.6700000000001	48.5022839069416	35	7.02443802003927	37.0599999999999	75.4993926819907	35.3800000000001	6.94226605094173	39.5699999999997	122.134960656012	35.1799999999998	10.2562525339636	35.5500000000002	2.03106194908287	35.0799999999999	5.54752338700837	35.0900000000001	5.96315440498074
34.58	-2386.60124870194	34.65	-116.477635117917	34.54	2344.96449522203	34.83	-236.809033555005	35.01	-313.585656615032	34.4400000000001	-264.363447639994	34.9699999999999	4.60630393297379	35.1	2485.71483383898	35.24	14.435771562944	34.98	7.50275122095445	34.5599999999999	4.95001530293848	35.8000000000002	5.70648866596457	36.3399999999999	28.2360104589543	34.5799999999999	9.28763798799537	35.1300000000001	40.8140702339779	34.8499999999999	5.47776427697499	35.7800000000002	48.906147731941	35.0999999999999	7.34946011402826	37.1599999999999	75.3862365310169	35.48	7.03911248899658	39.7099999999996	122.202042070967	35.29	10.4553951019852	35.6500000000001	2.00841379808026	35.2200000000003	5.83584759999667	35.1900000000001	6.24079255396737
34.69	-2386.98905256399	34.76	-116.642615476962	34.64	2344.99294166801	34.93	-236.784376328046	35.18	-314.183874301989	34.55	-264.112101757974	35.15	4.64556848191933	35.21	2489.52302979797	35.36	14.0515398909429	35.0899999999999	6.83672250795553	34.6599999999999	5.03034100290733	35.9000000000001	5.44520959192596	36.4400000000001	27.9990279849471	34.6800000000001	9.3074998640077	35.29	40.8682356860481	34.95	5.33240586298689	35.8800000000001	49.3100115569405	35.2599999999998	7.33975649006879	37.3199999999997	75.27308037902	35.5799999999999	7.13595892693775	39.8099999999999	122.269123485012	35.3899999999999	10.6545376689837	35.75	1.76405980107575	35.3400000000001	5.55205899809152	35.3000000000002	6.38334154893982
34.79	-2387.37685642502	34.86	-116.807595836008	34.74	2345.02138811501	35.03	-236.759719100064	35.32	-314.782091989059	34.65	-263.860755876976	35.27	4.61237797401282	35.38	2491.66374822994	35.46	13.6673082189418	35.25	6.65537187796872	34.77	5.11066670401306	36	5.18393051800103	36.54	27.76204551094	34.78	9.52710451701932	35.3900000000001	40.9224011390279	35.05	5.18704744899878	35.98	49.7138753829631	35.3699999999999	7.33005286599564	37.4299999999998	75.1599242280463	35.6800000000003	7.2328053649926	39.9199999999996	122.336204898943	35.4900000000002	10.8536802370054	35.8499999999999	1.51970580304805	35.4500000000003	5.26827039504951	35.4400000000001	6.52589054300279
34.89	-2388.48105600903	34.97	-116.564944096012	34.84	2345.049834561	35.13	-236.682042719963	35.42	-314.796484239992	34.75	-263.609409994956	35.37	4.57918746599262	35.48	2493.80446666191	35.5700000000001	13.2830765460312	35.3599999999999	6.47402124695873	34.8699999999999	5.19099240398191	36.1100000000001	4.92265144293924	36.6399999999999	27.3598018690109	34.8900000000001	9.74670917003095	35.5	40.5299648809887	35.1599999999999	4.81371156297428	36.0900000000001	50.1177392079626	35.4699999999998	6.995327147024	37.54	75.0467680770726	35.79	7.32965180395695	40.04	122.403286314011	35.5999999999999	10.8400780929969	35.9500000000003	1.27535180604355	35.5500000000002	4.9844817920075	35.54	6.66843953797525
34.99	-2389.58525559303	35.07	-116.322292354994	34.95	2345.03732300004	35.24	-236.604366339975	35.52	-314.810876492061	34.86	-263.763283580033	35.4699999999999	4.54599695694924	35.58	2495.945185094	35.6700000000001	12.8988448740301	35.4599999999998	6.29267061697192	34.97	5.15428158894338	36.2800000000002	4.67531512902042	36.74	26.9575582269681	34.99	9.96631382304258	35.6000000000001	40.1375286230632	35.27	4.44037567694977	36.25	50.1286376279495	35.5699999999997	6.66060142805236	37.6399999999999	75.1113126129894	35.8900000000003	7.55238328702035	40.1899999999996	122.528659177988	35.6999999999998	10.8264759489884	36.0599999999999	1.03099780903904	35.6600000000003	4.70069318907917	35.6500000000001	6.8109885329477
35.14	-2390.68945517704	35.17	-116.079640613975	35.05	2345.02481143795	35.4	-236.526689959987	35.62	-314.825268744016	34.96	-263.917157163974	35.5699999999999	4.73212325800887	35.6900000000001	2499.66622220097	35.77	12.5836757399611	35.5599999999999	6.77734869896085	35.0699999999999	5.11757077492803	36.3800000000001	4.42797881396473	36.8499999999999	26.555314585039	35.0999999999999	9.62347867596236	35.7	39.745092365024	35.3799999999999	4.06703979001577	36.3499999999999	50.1395360479364	35.6799999999998	6.32587570896703	37.7399999999998	75.17585714902	35.9900000000002	7.77511477099324	40.3599999999997	122.81316421695	35.8000000000002	10.8128738060032	36.2000000000003	0.942114838039743	35.7600000000002	4.21150872500675	35.75	6.67589937802404
35.25	-2391.40585090001	35.33	-115.836988872957	35.15	2345.012299877	35.5	-236.473670807982	35.72	-314.839660995062	35.11	-264.071030748028	35.68	4.91824955895481	35.79	2503.38725930794	35.87	12.2685066049826	35.6699999999998	7.26202678094978	35.23	5.08085996000318	36.49	4.18064249993222	36.95	26.1530709429962	35.27	9.28064352899582	35.8099999999999	39.3526561069848	35.48	3.69370390399126	36.46	50.1504344689465	35.7799999999997	5.99114998999539	37.8399999999997	75.2404016860737	36.0999999999999	7.99784625394295	40.4899999999998	123.097669256936	35.9000000000001	10.6001290949962	36.3400000000001	0.853231867040449	35.8600000000001	3.72232426104802	35.8499999999999	6.54081022298669
35.35	-2392.12224662197	35.43	-115.902659252015	35.25	2344.99978831604	35.6	-236.420651655976	35.82	-314.792526289011	35.21	-264.224904332991	35.78	5.10437585899126	35.9	2507.10829641491	35.98	11.9533374710272	35.77	7.7467048639619	35.3299999999999	4.9638234449958	36.5900000000001	3.79200339500585	37.0599999999999	25.9878097759838	35.3700000000001	8.93780838202929	35.9100000000001	38.906054396989	35.5799999999999	3.61914071800129	36.5700000000002	49.757469063934	35.8800000000001	5.88767516296684	37.9499999999998	75.4901497480205	36.25	8.26815341292786	40.6199999999999	123.382174296012	36.0100000000002	10.3873843839892	36.4400000000001	0.764348896041156	35.96	3.23313979799877	35.9500000000003	6.40572106897253
35.45	-2392.83864234403	35.53	-115.968329630959	35.35	2345.30429772201	35.71	-236.367632503061	35.93	-314.745391583074	35.3099999999999	-264.670211362954	35.88	5.3236926679574	36	2510.829333522	36.08	12.3863072509494	35.8699999999999	8.34269135691557	35.4300000000001	4.84678692998841	36.6900000000001	3.40336428996579	37.23	25.8225486079482	35.48	8.37536858102794	36.02	38.4594526859701	35.6799999999998	3.5445775330345	36.6700000000001	49.3645036589214	35.98	5.78420033696148	38.0499999999997	75.7398978109904	36.3499999999999	8.53846057293595	40.75	123.666679335997	36.1700000000001	10.1746396719591	36.54	0.675465925041863	36.0700000000002	2.74395533301686	36.0599999999999	6.27063191393518
35.55	-2393.55503806598	35.64	-116.034000010018	35.46	2345.60880712797	35.81	-236.003723297017	36.04	-314.698256878046	35.41	-265.115518393031	35.9799999999999	5.54300947692354	36.1	2512.40965219699	36.24	12.8192770320084	35.9699999999998	8.93867784998292	35.54	4.72975041498103	36.8000000000002	3.01472518492574	37.3499999999999	25.6572874400263	35.5799999999999	7.81292878104978	36.1200000000001	38.0128509759743	35.79	3.47001434693084	36.7800000000002	48.9715382540226	36.0899999999997	5.68072551004661	38.1899999999996	75.9896458730509	36.4500000000003	8.80876773203454	40.8699999999999	123.825811510983	36.29	9.90881505697416	36.6400000000003	0.830936951047079	36.23	2.53855947198645	36.1599999999999	5.984322230006
35.66	-2394.48051004604	35.74	-116.342322129981	35.56	2345.91331653405	35.92	-235.639814090064	36.19	-314.651122171995	35.51	-265.560825424018	36.14	5.76232628600337	36.24	2513.98997087199	36.35	13.2522468129537	36.0799999999999	9.53466434395978	35.6399999999999	4.61271389997364	36.9000000000001	2.62608607999937	37.45	25.8190501630224	35.6800000000001	7.25048898004843	36.28	37.9519465560634	35.8899999999999	3.76878704696537	36.8800000000001	48.57857284901	36.25	5.57725068301806	38.3399999999997	76.1748493999903	36.5599999999999	8.85634340795605	40.9699999999998	123.984943685969	36.4000000000001	9.64299044096606	36.7400000000002	0.986407977052295	36.3699999999999	2.33316361106972	36.29	5.69801254596314
35.76	-2395.40598202598	35.85	-116.650644248921	35.66	2346.23033750097	36.02	-235.275904882997	36.32	-314.589595215011	35.62	-265.852258869927	36.24	5.98164309496951	36.37	2515.57028954699	36.45	14.0003857269448	36.1799999999998	10.1306508369134	35.74	4.50171004797539	37.0100000000002	2.484783290015	37.55	25.9808128860186	35.79	6.68804917995658	36.3900000000001	37.891042137062	35.99	4.0675597469999	36.9899999999998	48.1297121569924	36.3499999999999	5.80850157598434	38.5499999999997	76.5452564520501	36.6600000000003	8.90391908296806	41.0799999999999	123.735628051008	36.5	9.37716582495796	36.8400000000001	1.14187900305751	36.4700000000003	2.12776775003931	36.3899999999999	5.54679201593444
35.86	-2396.33145400603	35.95	-116.958966368998	35.76	2346.547358468	36.12	-234.911995677066	36.42	-314.528068257005	35.72	-266.14369231595	36.3399999999999	5.8799971229746	36.47	2519.01361066791	36.5500000000001	14.7485246419592	36.3	10.2419592479919	35.8499999999999	4.39070619597715	37.1100000000001	2.34348049900746	37.6499999999999	26.1425756079916	35.8900000000001	6.42582344801212	36.5	37.8301377170374	36.1199999999999	4.36633244794393	37.0900000000001	47.6808514659979	36.4499999999998	6.03975246804112	38.6599999999999	76.73045997808	36.77	8.95149475900325	41.1899999999996	123.486312415935	36.5999999999999	9.11134120894985	36.9500000000003	1.38737402801326	36.5700000000002	2.09786791003808	36.5	5.39557148601943
35.96	-2396.54053026402	36.05	-117.267288488961	35.87	2346.86437943503	36.23	-234.601105622005	36.52	-314.29573957098	35.83	-266.43512576095	36.4499999999999	5.77835115097969	36.5700000000001	2522.45693178895	36.65	15.4966635569735	36.3999999999999	10.3532676589566	35.95	4.2797023439789	37.2800000000002	2.20217770902309	37.76	26.4695994990234	35.99	6.16359771504449	36.6000000000001	38.2158350080317	36.22	4.66510514797847	37.21	47.2319907739802	36.5599999999999	6.27100335998421	38.7599999999998	76.959699565009	36.8700000000003	8.99907043492476	41.3699999999999	123.236996779951	36.71	9.05826130394871	37.0500000000002	1.63286905308269	36.6700000000001	2.06796807003684	36.5999999999999	5.24435095599074
36.06	-2396.74960652201	36.16	-117.749007688985	35.97	2347.18140040297	36.4	-234.290215567967	36.62	-314.063410884046	35.93	-266.726559206973	36.55	5.67670517898478	36.67	2525.90025290999	36.75	16.2448024719879	36.5	10.4645760709445	36.05	4.28573500698803	37.4000000000001	2.25681902497854	37.8599999999999	26.796623389032	36.0899999999999	5.90137198298635	36.71	38.6015322990261	36.3199999999999	4.76973625598021	37.3099999999999	47.1760954869751	36.6599999999999	6.89681451001434	38.8599999999997	77.1889391510285	36.98	8.42699020302007	41.4899999999998	122.987681144991	36.8099999999999	9.00518139894757	37.21	1.87836407701525	36.7800000000002	2.03806823003561	36.7000000000003	5.09313042698523
36.18	-2396.95868278	36.26	-118.230726889919	36.08	2347.27534224396	36.5	-233.979325513019	36.72	-313.831082198021	36.04	-266.732658536966	36.65	5.35574239802372	36.78	2527.76325535592	36.86	16.6231375260395	36.6099999999999	10.5758844819093	36.1499999999999	4.29176766999717	37.5100000000002	2.31146034093399	37.96	27.1236472799501	36.27	6.20158605102006	36.8099999999999	38.9872295900204	36.4299999999998	4.87436736500513	37.4200000000001	47.12020019997	36.7599999999998	7.52262566106765	38.9699999999998	77.418178737048	37.0799999999999	7.85490997100169	41.5999999999999	122.579233334932	36.9200000000001	8.95210149496961	37.3700000000003	1.96838807607946	36.8800000000001	2.21356425106478	36.8000000000002	4.94190989695653
36.29	-2397.16775903798	36.36	-118.712446089944	36.19	2347.36928408597	36.6	-233.867673558962	36.82	-313.598753511087	36.1900000000001	-266.73875786696	36.75	5.0347796159258	36.88	2529.62625780197	36.96	17.0014725810006	36.7099999999998	10.7303773559124	36.3399999999999	4.2978003339158	37.6100000000001	2.36610165802631	38.0599999999999	27.4506711709819	36.3700000000001	6.50180011894008	36.9100000000001	39.3729268810148	36.53	4.97899847300687	37.5300000000002	47.0643049129649	36.8600000000001	8.14843681098409	39.0799999999999	77.4622147970376	37.1900000000001	7.28282974000649	41.6999999999998	122.170785523963	37.02	9.30610809996324	37.48	2.05841207502999	36.98	2.38906027198027	36.9099999999999	4.71997685497172
36.39	-2398.21448376404	36.46	-118.885843170915	36.29	2347.46322592798	36.71	-233.756021605018	36.93	-313.427951782046	36.3	-266.744857196954	36.86	4.71381683496475	36.98	2531.48926024801	37.0600000000001	17.3798076349385	36.8099999999999	10.8848702290061	36.4400000000001	4.64630932196997	37.71	2.56204576498931	38.22	27.7116101580077	36.47	6.80201418697379	37.01	40.0051500970449	36.6299999999999	4.78485688199726	37.6399999999999	47.3336476219401	36.9699999999998	8.54299706998063	39.23	77.5062508570272	37.29	6.66317383195292	41.8499999999999	121.845619349983	37.1700000000001	9.66011470598005	37.5799999999999	2.14843607307103	37.0900000000001	2.56455629300945	37.0100000000002	4.49804381196373
36.49	-2399.261208491	36.56	-119.059240250976	36.39	2347.24014680205	36.81	-233.644369651984	37.03	-313.257150053005	36.4	-266.459523081949	36.9599999999999	4.39285405400369	37.08	2533.35226269394	37.1700000000001	17.010003774999	36.9099999999999	10.9280546919308	36.54	4.99481831093362	37.8200000000002	2.75798987092912	38.3399999999999	27.972549145943	36.5699999999999	7.40856230402187	37.1200000000001	40.6373733139844	36.74	4.59071528996446	38.1799999999998	47.6029903319386	37.0699999999997	8.93755732806767	39.3299999999999	77.5502869170168	37.3900000000003	6.04351792401303	41.9699999999998	121.520453174981	37.29	10.0141213119969	37.6800000000003	2.04560271799892	37.2200000000003	2.5498833859956	37.1100000000001	4.27611076997891
36.59	-2400.30793321694	36.67	-119.232637331947	36.49	2347.01706767703	36.91	-233.843607751965	37.17	-313.086348324077	36.5	-266.174188966033	37.0599999999999	4.33196770097766	37.24	2536.73175766801	37.34	16.6401999140362	37.01	10.971239153946	36.6399999999999	5.34332730001097	37.9200000000001	2.95393397800581	38.45	28.2334881339921	36.6700000000001	8.01511042004677	37.27	41.2695965310377	36.8399999999999	4.39657369793167	38.3400000000001	47.8723330410276	37.1700000000001	9.33211758604102	39.4499999999998	77.1359640090168	37.5	5.42386201698264	42.0799999999999	121.195287001001	37.3899999999999	10.4212078219916	37.79	1.94276936201732	37.3400000000001	2.53521047898175	37.2600000000002	4.20539825699962
36.7	-2401.14558168602	36.77	-119.406034412009	36.59	2346.79398855099	37.02	-234.042845852969	37.29	-312.719127044033	36.61	-265.888854850004	37.18	4.27108134795162	37.34	2540.11125264094	37.4400000000001	16.270396053983	37.1099999999999	11.0144236159613	36.74	5.69183628795145	38.0200000000002	3.1498780849688	38.55	28.1674032310093	36.78	8.62165853698116	37.3800000000001	41.5161224569829	36.9400000000001	4.20243210601257	38.4499999999998	48.1843152369947	37.2799999999997	9.53721117798523	39.5499999999997	76.7216411010168	37.5999999999999	4.80420610892907	42.2199999999998	120.870120827021	37.4900000000002	10.8282943330096	37.9000000000001	1.83993600603571	37.4500000000003	2.52053757105841	37.3800000000001	4.13468574402032
36.8	-2401.983230155	36.88	-119.702450526916	36.69	2346.57090942596	37.12	-234.242083953063	37.39	-312.351905765013	36.71	-266.372682757947	37.28	4.21019499492559	37.51	2543.49074761501	37.5400000000001	15.9005921930202	37.25	11.0576080789997	36.8499999999999	6.03431261390597	38.1200000000001	3.62056979599856	38.6499999999999	28.1013183280265	36.8800000000001	9.22820665402924	37.49	41.7626483830418	37.04	4.00829051397977	38.5599999999999	48.5521927209902	37.3899999999999	9.74230477004312	39.6599999999999	76.3073181940399	37.7000000000003	5.01749817294694	42.3899999999999	120.953402462987	37.5999999999999	11.2353808430044	38	1.73710265005411	37.5500000000002	2.50586466404457	37.48	4.06397323195051
36.9	-2402.82087862397	36.98	-119.998866641936	36.8	2346.34783030003	37.22	-234.441322054067	37.49	-311.984684485992	36.8200000000001	-266.856510664979	37.38	4.47027142297429	37.61	2545.0072401419	37.65	15.3371284200148	37.3599999999999	11.1837485989099	36.95	6.37678893895099	38.2700000000002	4.09126150600514	38.75	28.0352334250438	36.98	9.5345407030436	37.5900000000001	42.009174308987	37.1499999999999	3.70588751297873	38.8099999999999	48.9200702049857	37.4899999999998	9.94739836198733	39.77	75.8929952860399	37.8000000000002	5.23079023594164	42.5	121.036684098954	37.6999999999998	11.6424673540223	38.0999999999999	1.54424529603148	37.6500000000001	2.31569573600154	37.5799999999999	4.29997907804136
37	-2403.65852709203	37.09	-120.295282756956	36.9	2346.09141508804	37.34	-234.736686159977	37.6	-311.788264936013	36.92	-267.340338573035	37.4799999999999	4.730347851023	37.72	2546.52373266993	37.75	14.7736646470094	37.4599999999998	11.3098891179106	37.05	6.71926526490552	38.3800000000001	4.56195321692121	38.8599999999999	27.9691485219473	37.0799999999999	9.84087475103479	37.7	42.2557002350459	37.25	3.40348451095451	38.9099999999999	49.287947687958	37.5999999999999	10.1524919540452	39.8699999999999	75.4346363190734	37.9100000000003	5.44408229995952	42.6099999999997	120.838433201016	37.8099999999999	11.6792373989938	38.21	1.35138794098566	37.7600000000002	2.12552680807221	37.6900000000001	4.5359849250417
37.14	-2404.85168927694	37.25	-120.418301791005	37	2345.83499987605	37.44	-235.032050267023	37.7	-311.591845387056	37.02	-267.824166480978	37.5899999999999	4.99042427895802	37.8200000000001	2548.04022519693	37.85	14.2102008740039	37.5599999999999	11.4360296379346	37.1499999999999	6.76722115792927	38.48	4.83670081996479	38.96	28.2128585070041	37.25	10.1472088000492	37.8	42.6385722860232	37.3599999999999	3.29522310096309	39.0099999999998	49.6558251719534	37.6999999999998	9.96302528801607	39.98	74.9762773519933	38.0100000000002	6.27703027100779	42.7199999999998	120.640182303987	37.9099999999999	11.7160074449885	38.3299999999999	1.15853058707671	37.8699999999999	1.93535788002919	37.79	4.77199077101886
37.25	-2406.04485146196	37.35	-120.541320825964	37.14	2345.80166378998	37.54	-235.327414373046	37.81	-311.395425837077	37.12	-268.593328504949	37.6899999999999	5.25050070791622	37.93	2550.86806905899	37.96	14.0165409609381	37.6699999999998	11.5621701579585	37.3299999999999	6.81517705197621	38.5800000000002	5.11144842391786	39.0599999999999	28.4565684910376	37.3499999999999	10.0574701730238	37.9000000000001	43.0214443370005	37.46	3.18696169199484	39.1300000000001	49.7694540539442	37.7999999999997	9.77355862198692	40.0999999999999	74.5179183840037	38.1700000000001	7.10997824194237	42.8299999999999	120.441931405935	38.0100000000002	11.75277748996	38.4400000000001	1.04064448100871	37.9700000000003	1.92832037703283	37.8899999999999	5.00799661801921
37.35	-2407.23801364595	37.45	-120.664339860014	37.25	2345.76832770301	37.64	-235.423540378974	37.91	-311.199006286984	37.22	-269.36249052801	37.79	5.25492827694052	38.03	2553.69591292197	38.0600000000001	13.8228810490091	37.77	11.645126214944	37.4300000000001	6.86313294499996	38.6900000000001	5.38619602798462	39.23	28.7002784749575	37.45	9.96773154497532	38.01	43.4043163869546	37.5599999999999	3.07870028200341	39.29	49.8830829359349	37.9000000000001	9.58409195595777	40.2099999999996	74.0831059949869	38.29	7.94292621299064	42.9499999999998	120.243680507997	38.1799999999998	11.3824610259599	38.54	0.922758376077581	38.0700000000002	1.9212828730133	37.9900000000002	5.31471497697567
37.46	-2407.593527362	37.56	-120.787358894972	37.35	2345.73499161695	37.74	-235.519666385017	38.01	-311.36427943909	37.33	-270.131652551981	37.9	5.25935584596482	38.14	2556.52375678392	38.16	13.6292211359432	37.8699999999999	11.7280822729526	37.53	6.56861251297869	38.7900000000002	5.6609436319377	39.3299999999999	29.0100733619738	37.5599999999999	9.8779929170405	38.1100000000001	43.5406625119867	37.6699999999998	2.97043887201198	39.3899999999999	49.6714738219453	38.0099999999998	9.39462529004231	40.3299999999999	73.6482936069933	38.3900000000003	8.77587418494841	43.0699999999997	119.962147973979	38.3200000000002	11.0121445609366	38.6400000000003	0.804872270009582	38.2200000000003	1.91424537001694	38.0999999999999	5.62143333593212
37.56	-2407.94904107804	37.66	-121.187514070016	37.45	2345.701655531	37.85	-235.615792391059	38.17	-311.529552591082	37.43	-270.484011996018	38	5.26378341498912	38.3	2559.35160064598	38.28	13.4355612229911	37.9699999999998	11.8110383299381	37.6299999999999	6.27409208095742	38.8900000000001	5.90814861493527	39.4300000000001	29.3198682489901	37.6600000000001	9.48192024100081	38.21	43.6770086370188	37.77	2.86217746293005	39.5	49.4598647079556	38.1199999999999	8.97645474196906	40.4299999999998	73.2134812179766	38.5	9.09086690398908	43.1799999999998	119.680615439961	38.4200000000001	10.641828096027	38.75	0.8798435189874	38.3600000000001	2.09737679506361	38.2600000000002	5.92815169500227
37.66	-2408.30455479397	37.76	-121.587669244946	37.55	2345.66831944494	37.95	-235.71191839801	38.28	-311.694825743075	37.54	-270.836371439941	38.15	5.00813455596472	38.45	2560.66295198195	38.38	13.7690098040366	38.0799999999999	11.8939943879468	37.74	5.97957164893614	38.99	6.15535359895603	39.54	29.6296631360065	37.76	9.08584756496111	38.3400000000001	43.8133547610278	37.8699999999999	2.79512015492855	39.5999999999999	49.2482555929428	38.25	8.5582841940095	40.54	73.2370277960399	38.5999999999999	9.40585962393925	43.3399999999997	119.705598670976	38.52	10.2822198319927	38.8499999999999	0.954814768078904	38.46	2.28050821999659	38.3600000000001	6.05810145896157
37.76	-2408.66006851002	37.87	-121.987824419989	37.66	2345.20211213498	38.05	-235.80162380199	38.38	-312.056518444024	37.64	-271.188730883978	38.29	4.75248569694031	38.5600000000001	2561.9743033169	38.49	14.1024583849685	38.1799999999998	11.7701308989808	37.8399999999999	5.68505121691487	39.1000000000001	6.40255858297678	39.6399999999999	29.7535703440417	37.8700000000001	8.68977488903511	38.53	43.7661190289873	37.97	2.72806284692706	39.71	48.9940069919612	38.3600000000001	8.32958031298858	40.6399999999999	73.2605743750128	38.7000000000003	9.72085234400311	43.4599999999996	119.730581900967	38.6300000000001	9.92261156795848	38.9500000000003	1.02978601603354	38.5700000000002	2.46363964504326	38.4700000000003	6.18805122303456
37.87	-2409.55163270201	37.97	-122.26496055996	37.76	2344.73590482605	38.16	-235.89132920597	38.49	-312.418211145996	37.74	-270.771928304953	38.5799999999999	5.01995312197323	38.67	2565.14960260392	38.59	14.4359069649909	38.29	11.6462674109243	37.95	5.28146479496172	39.2	6.37501596293077	39.75	29.8774775529864	37.97	8.29370221197223	38.6300000000001	43.7188832970605	38.1299999999999	2.66100553892556	39.8099999999999	48.7397583899565	38.46	8.10087643105817	40.7399999999998	73.2841209539856	38.8000000000002	9.20289709301869	43.5599999999999	119.755565131982	38.73	9.56300330494742	39.0599999999999	1.10475726501136	38.6700000000001	2.64677107008993	38.5700000000002	6.31800098699387
37.97	-2410.44319689502	38.08	-122.542096699931	37.86	2344.26969751701	38.32	-235.981034610063	38.62	-312.779903848082	37.85	-270.355125725018	38.68	5.28742054598297	38.77	2568.32490189095	38.7	14.9630154589886	38.4099999999999	11.4394478649729	38.05	4.87787837391807	39.3000000000002	6.34747334299846	39.8499999999999	30.0013847620448	38.0699999999999	8.21849187002499	38.74	43.6716475639969	38.28	2.70220964102919	39.9200000000001	48.6455629219336	38.5599999999999	7.87217254901407	40.8499999999999	73.307667532049	38.9000000000001	8.68494184203428	43.6699999999996	119.780548361973	38.8299999999999	9.20339504102685	39.2000000000003	1.44876537001437	38.77	2.54933414998959	38.71	6.14123239199671
38.08	-2411.33476108701	38.25	-122.819232840925	37.96	2343.83682629402	38.42	-235.974614008001	38.72	-313.141596549031	37.95	-269.938323145993	38.79	5.55488796999271	38.87	2571.50020117797	38.8000000000001	15.4901239519631	38.52	11.2326283189077	38.1499999999999	4.47429195196491	39.4000000000001	6.31993072295245	39.96	30.1252919709896	38.1800000000001	8.14328152898725	38.8400000000001	43.6244118319564	38.3799999999999	2.74341374199594	40.0300000000002	48.5513674549338	38.6599999999999	7.64346866696997	40.9499999999998	73.4073080260487	39.0100000000002	8.16698659093618	43.77	120.087064127006	38.9400000000001	9.21410324201588	39.3099999999999	1.79277347501738	38.8800000000001	2.45189722897976	38.8099999999999	5.96446379597637
38.19	-2411.87081156397	38.35	-123.398819446948	38.06	2343.40395507104	38.52	-235.968193406052	38.82	-313.597440736089	38.1	-269.521520565945	38.89	5.82235539491194	38.97	2574.67550046499	38.91	16.0172324459609	38.6199999999999	11.0258087729562	38.3299999999999	4.36522596191935	39.5100000000002	6.29238810302013	40.0599999999999	29.9394042920085	38.3299999999999	8.06807118704	38.9400000000001	43.4408299739744	38.48	2.78461784398587	40.1300000000001	48.4571719870246	38.77	7.7953250149676	41.0499999999997	73.5069485200484	39.1700000000001	7.55983147894312	43.8699999999999	120.393579891015	39.04	9.22481144300491	39.4100000000003	2.1367815800204	38.98	2.35446030899311	38.9099999999999	5.78769520097921
38.3	-2412.40686204003	38.45	-123.97840605297	38.17	2342.97108384794	38.72	-235.961772805013	38.92	-314.053284923034	38.28	-268.937183410003	38.99	6.08982281892168	39.0700000000001	2576.53944841695	39.01	16.5443409389354	38.7199999999998	10.8189892279142	38.4300000000001	4.25615997198747	39.6100000000001	6.3804554199578	40.23	29.7535166139369	38.4300000000001	8.38893352101877	39.05	43.2572481170155	38.5899999999999	3.19041201998971	40.29	48.6172251210064	38.8699999999999	7.94718136205574	41.1899999999996	73.606589014048	39.2800000000002	6.95267636592689	43.9699999999998	120.700095655934	39.1700000000001	9.23551964399394	39.52	2.40581843604559	39.0799999999999	2.0738919630503	39.02	5.61092660598206
38.41	-2412.942912517	38.55	-124.557992658993	38.27	2342.53821262496	38.83	-235.74441885205	39.03	-314.509129111002	38.38	-268.35284625497	39.14	6.61293910195582	39.1900000000001	2578.40339636994	39.12	16.9740626009798	38.8299999999999	10.7589407649584	38.53	4.14709398194191	39.71	6.46852273598597	40.3299999999999	29.567628935979	38.53	8.70979585602072	39.1500000000001	43.0736662600566	38.6900000000001	3.59620619599355	40.4000000000001	48.7772782549882	38.9699999999998	8.0990377090302	41.29	73.6826829290749	39.3800000000001	6.34552125393384	44.0799999999999	120.544908685019	39.27	9.34800508798617	39.6200000000003	2.67485529207079	39.23	1.79332361801698	39.1199999999999	5.406293940041
38.51	-2413.47896299294	38.66	-125.137579263992	38.38	2342.17733198295	38.93	-235.527064899998	39.18	-314.603280596089	38.49	-267.768509099028	39.24	6.79159206094937	39.3200000000001	2580.26734432201	39.23	17.4037842630241	38.9299999999998	10.6988923029121	38.6299999999999	4.00675908792891	39.8100000000002	6.55659005201414	40.4400000000001	29.3346224040079	38.6300000000001	9.03065818999949	39.28	43.0282133539777	38.8	4.0020003709742	40.5099999999998	48.9373313889701	39.0799999999999	8.25089405600465	41.3899999999999	73.7587768450112	39.4900000000002	5.73836614194079	44.25	120.389721713991	39.3699999999999	9.46049053095521	39.7200000000003	2.9438921479823	39.3299999999999	1.51275527207417	39.27	5.20166127500943
38.61	-2414.34824807095	38.77	-125.44002972993	38.49	2341.81645134095	39.03	-235.309710948059	39.28	-314.697432081061	38.59	-267.600974521997	39.3499999999999	6.97024501994292	39.43	2583.25343977094	39.33	17.833505925978	39.04	10.6388438399563	38.74	3.86642419391592	39.9200000000001	6.67219998797464	40.54	29.1016158720367	38.73	9.35152052500143	39.3900000000001	42.9827604490356	38.8999999999999	4.40779454697804	40.6199999999999	49.0486140059829	39.1799999999998	8.63145428502321	41.4899999999998	73.834870760038	39.5900000000001	5.64916628093215	44.3599999999997	120.234534742963	39.48	9.57297597494744	39.8200000000002	3.21292900400749	39.4300000000003	1.23218692704086	39.3699999999999	4.99702860997786
38.72	-2415.21753314896	38.87	-125.742480194958	38.59	2341.45557069894	39.13	-235.092356994983	39.38	-314.791583566034	38.6900000000001	-267.433439945989	39.4499999999999	7.14889797893647	39.54	2586.23953521999	39.4400000000001	17.7361190949341	39.1399999999999	10.57879537791	38.8399999999999	3.72608929990292	40.0200000000002	6.78780992393513	40.6399999999999	28.8686093399519	38.8399999999999	9.19225805796486	39.49	42.9373075429567	39.01	4.77238462099194	40.7199999999998	49.1598966219726	39.2799999999997	9.01201451404177	41.5999999999999	73.9109646750649	39.7000000000003	5.55996641901402	44.4599999999996	119.772832007016	39.5799999999999	9.67475321692746	39.9200000000001	3.33754480504922	39.54	1.34947023207133	39.4700000000003	4.96916453994345
38.82	-2416.08681822595	38.97	-126.04493066101	38.7	2341.52756128003	39.24	-234.881423644993	39.48	-314.63872165898	38.8	-267.265905369982	39.55	7.32755093793003	39.64	2589.2256306679	39.5400000000001	17.6387322629807	39.26	10.7255664609056	38.95	3.58575440600362	40.1200000000001	6.90341986000931	40.75	28.8214904859387	38.9400000000001	9.03299559195148	39.5900000000001	43.075436494064	39.1199999999999	5.13697469500585	40.8200000000002	49.2711792379623	39.3899999999999	9.39257474306032	41.6999999999998	74.2783287710154	39.8000000000002	5.47076655800538	44.5799999999999	119.311129271978	39.6799999999998	9.77653045993065	40.0300000000002	3.46216060609095	39.6399999999999	1.46675353698811	39.5700000000002	4.94130047002272
38.93	-2416.42005282699	39.08	-126.696235552004	38.8	2341.59955185999	39.34	-234.670490295002	39.58	-314.48585975204	38.9	-267.098370792951	39.66	6.98308761400313	39.74	2590.34777816498	39.64	17.5413454319369	39.3699999999999	10.8723375449244	39.05	3.55448550101301	40.2700000000002	7.01902979699298	40.8499999999999	28.7743716320392	39.04	8.87373312502859	39.6900000000001	43.2135654459671	39.22	5.50156476901975	40.9200000000001	49.382461853952	39.4899999999998	9.77313497196519	41.7999999999997	74.6456928670796	39.9000000000001	5.38156669699674	44.75	118.687742104953	39.7800000000002	9.87830770202436	40.1300000000001	3.58677640701899	39.7400000000002	1.58403684201858	39.6700000000001	4.91343639998831
39.03	-2416.75328742804	39.23	-127.347540442997	38.9	2341.67154244096	39.45	-234.459556943989	39.69	-314.332997844986	39	-267.083993179995	39.76	6.63862428893935	39.85	2591.46992566195	39.74	17.4439586010067	39.4699999999998	11.0191086279201	39.1499999999999	3.52321659693189	40.3700000000001	6.79676649599514	40.95	28.7272527790492	39.1600000000001	8.39360832401326	39.8	43.3516943969607	39.3199999999999	5.71931219701582	41.0300000000002	49.3336913359599	39.5899999999997	9.97204167799737	41.9099999999999	75.0130569630301	40.0100000000002	5.33977189002144	44.8499999999999	118.064354937928	39.8800000000001	9.98008494502756	40.2400000000002	3.44235535203552	39.8499999999999	1.98188849208236	39.7800000000002	4.76732825393356
39.15	-2417.08652202897	39.34	-127.998845333991	39	2341.74353302194	39.55	-234.204803319017	39.79	-314.180135938045	39.1	-267.069615566925	39.86	6.29416096501245	39.95	2592.5920731579	39.85	17.6367991269899	39.5699999999999	10.994303283951	39.25	3.49194769296446	40.47	6.57450319499731	41.05	28.680133925036	39.26	7.91348352299792	39.9000000000001	43.4898233479544	39.4199999999998	5.9370596250119	41.1300000000001	49.2849208179678	39.6900000000001	10.1709483840295	42.0099999999998	75.3043271430442	40.1600000000003	5.29797708202295	44.9599999999996	117.440967771017	39.9900000000002	10.0673574170287	40.3400000000001	3.29793429705205	39.9500000000003	2.37974014203246	39.8800000000001	4.6212201069693
39.25	-2417.41975663001	39.44	-128.347699758933	39.14	2341.58115185005	39.65	-233.950049694045	39.89	-313.933122546018	39.21	-267.055237952945	39.9699999999999	5.86685976895751	40.05	2593.71422065499	39.95	17.8296396519499	39.6699999999998	10.9694979410051	39.3599999999999	4.02602121494056	40.5800000000002	6.35223989502265	41.1499999999999	28.6593425649926	39.3599999999999	7.43335872198259	40	43.5221633620131	39.53	6.15480705300797	41.23	49.2361502999756	39.79	9.98929486104316	42.1099999999997	75.5955973240816	40.27	5.34538213503311	45.0599999999999	116.817580603993	40.0900000000001	10.1546298880066	40.4500000000003	3.15351324206858	40.0599999999999	2.77759179300574	39.98	4.47511196102823
39.36	-2418.22907448898	39.55	-128.696554183989	39.24	2341.41877067805	39.75	-233.695296069982	39.99	-313.686109153082	39.3099999999999	-267.208394915997	40.14	5.43955857199308	40.17	2596.16455754394	40.0500000000001	18.0224801779332	39.78	10.9446925969223	39.46	4.56009473793983	40.6800000000001	6.01436665795063	41.27	28.6385512049492	39.47	6.95323392199043	40.1100000000001	43.5545033750486	39.6299999999999	6.00796440699014	41.3400000000001	48.9688949350011	39.9000000000001	9.80764133805678	42.2199999999998	75.8868675050053	40.3700000000003	5.39278718792957	45.1599999999999	116.194193436968	40.1999999999998	10.2419023600078	40.5500000000002	3.00909218708512	40.2200000000003	2.91511315208481	40.0799999999999	4.32900381395029
39.46	-2419.03839234794	39.65	-129.045408609954	39.35	2341.25638950604	39.86	-233.651475795	40.1	-313.439095761055	39.41	-267.361551878935	40.24	5.01225737593813	40.27	2598.61489443392	40.16	18.3127075349603	39.8799999999999	10.7731161699576	39.5599999999999	5.09416826093911	40.7800000000002	5.6764934209923	41.3699999999999	28.6177598450195	39.5699999999999	6.87830897902586	40.27	43.5868433889937	39.74	5.86112176097231	41.4400000000001	48.7016395700266	40	9.62598781495672	42.3299999999999	76.1781376860426	40.4700000000003	5.4401922419629	45.2799999999997	116.032509004981	40.3000000000002	10.2273975890057	40.6500000000001	2.67615173800095	40.3299999999999	3.0526345110502	40.1900000000001	4.21075973792995
39.56	-2419.84771020702	39.76	-129.39426303501	39.45	2341.02201775397	39.96	-233.607655520018	40.21	-313.192082368005	39.52	-267.514708841986	40.3399999999999	4.92941950392378	40.38	2601.0652313239	40.2900000000001	18.6029348909642	39.98	10.6015397429928	39.6599999999999	5.65951068790582	40.8900000000001	5.33862018494347	41.48	28.6440873379661	39.6800000000001	6.8033840359476	40.3800000000001	43.4810544510356	39.8399999999999	5.71427911495448	41.54	48.4343842040289	40.0999999999999	9.44433429197034	42.4299999999998	76.4531117119986	40.5799999999999	5.48759729497306	45.3899999999999	115.870824574017	40.4000000000001	10.2128928180036	40.75	2.3432112880073	40.4300000000003	3.19015587001559	40.3099999999999	4.09251566100011
39.66	-2420.32379346495	39.86	-129.869916146959	39.56	2340.78764600099	40.06	-233.563835246059	40.31	-313.149807029049	39.62	-267.667865805038	40.4399999999999	4.84658163202312	40.48	2602.39342071691	40.4	18.8931622479913	40.0799999999999	10.4299633159144	39.77	6.22485311498622	40.99	5.00074694798514	41.5799999999999	28.6704148320496	39.78	6.72845909298303	40.48	43.3752655129638	39.9400000000001	5.56743646893665	41.6700000000001	48.2158993569328	40.25	9.26268076898396	42.5299999999997	76.7280857389778	40.6800000000003	5.49516909495651	45.4899999999998	115.387806957983	40.5100000000002	10.1983880470016	40.8499999999999	2.01027083903682	40.54	3.32767722898097	40.4099999999999	3.97427158395658
39.77	-2420.79987672298	39.96	-130.345569257997	39.66	2340.55327424801	40.16	-233.520014970964	40.42	-313.10753168907	39.72	-267.825973142976	40.55	4.76374376000877	40.59	2603.72161010991	40.5	19.1833896050184	40.25	10.2583868889496	39.8699999999999	6.79019554195293	41.0900000000001	4.71875820198875	41.6800000000001	28.6967423260194	39.8800000000001	7.13365895194329	40.5800000000002	43.2694765750057	40.04	5.62376064897308	41.77	47.9974145089273	40.3600000000001	8.87871379404714	42.6399999999999	77.0030597660707	40.7800000000002	5.50274089596314	45.5999999999999	114.90478934104	40.6100000000001	10.1838832759995	40.96	1.82175144402663	40.6399999999999	3.06734693799626	40.5100000000002	3.85602750793623
39.87	-2421.27595998102	40.07	-130.821222368922	39.76	2340.31890249503	40.31	-233.49867038803	40.52	-313.312269742028	39.83	-267.984080481938	40.65	4.68090588799441	40.6900000000001	2605.0497995019	40.6	19.3387014289783	40.3499999999999	10.4052774069032	39.97	7.35553796994282	41.1900000000001	4.43676945701554	41.78	28.7230698199892	39.98	7.53885880999405	40.6900000000001	43.2013183440176	40.1599999999999	5.6800848290095	41.8800000000001	47.7789296619449	40.46	8.49474681797346	42.7399999999998	76.9867636120125	40.8800000000001	5.5103126959466	45.6999999999998	114.421771725006	40.71	10.1272810969704	41.0599999999999	1.63323205003962	40.7400000000002	2.80701664701155	40.6100000000001	3.8268112549531
39.97	-2421.75204323894	40.17	-130.948021055019	39.87	2339.83572214504	40.41	-233.47732580396	40.62	-313.517007794985	39.93	-268.14218781999	40.76	4.85390766993987	40.79	2606.37798889491	40.71	19.4940132529382	40.4499999999998	10.5521679259937	40.0699999999999	7.92088039690952	41.3000000000002	4.15478071192865	41.8899999999999	28.597132623986	40.0799999999999	7.94405866804482	40.79	43.1331601140528	40.26	5.73640900893224	41.98	47.5604448139393	40.5599999999999	8.11077984303665	42.8599999999997	76.9704674570448	40.98	5.51788449695323	45.7999999999997	114.100438539936	40.8200000000002	10.0706789189644	41.21	1.44471265605262	40.8499999999999	2.54668635602684	40.71	3.79759500299315
40.08	-2422.74287876398	40.27	-131.074819741002	39.97	2339.35254179596	40.51	-233.455981221027	40.73	-313.721745847033	40.03	-268.147138196014	40.86	5.02690945097584	40.89	2608.86814710193	40.8100000000001	19.6493250770118	40.5599999999999	10.6990584439473	40.21	7.97484502697898	41.4000000000001	4.21066520300428	41.99	28.4711954279828	40.1900000000001	8.3492585259819	40.8900000000001	43.0650018839742	40.3599999999999	5.93957583396332	42.0799999999999	47.7845173239757	40.6700000000001	7.90846639006304	42.98	76.9541713029867	41.0799999999999	5.47805124392653	45.8999999999996	113.779105354979	40.9200000000001	10.0140767399353	41.3099999999999	1.25619326104243	40.9500000000003	2.23329104505865	40.8099999999999	3.88662282693986
40.19	-2423.73371428903	40.37	-131.201618426985	40.08	2338.869361447	40.62	-233.478456912053	40.83	-313.926483899991	40.14	-268.152088571014	40.9599999999999	5.19991123292129	41	2611.35830530998	40.9200000000001	19.5144095439446	40.6599999999999	11.0175253889793	40.3199999999999	8.02880965693475	41.5	4.26654969396623	42.0899999999999	28.3452582330028	40.29	8.45073663197127	40.99	42.9968436540094	40.47	6.14274266001758	42.25	48.0085898329889	40.77	7.70615293799892	43.0799999999999	76.9378751490422	41.1900000000001	5.43821799101352	46	113.457772170023	41.02	9.97197933202187	41.4100000000003	1.15320368308858	41.0500000000002	1.91989573499995	40.9099999999999	3.97565065100025
40.29	-2424.72454981498	40.48	-131.328417112968	40.18	2338.62055284999	40.72	-233.500932602965	40.93	-314.131221953062	40.24	-268.157038946924	41.0699999999999	5.45575088597161	41.1	2613.848463517	41.02	19.3794940120142	40.76	11.3359923340113	40.4200000000001	7.51743185890064	41.6000000000001	4.32243418492817	42.23	28.1929935430298	40.3900000000001	8.55221473705114	41.1000000000001	43.0344743620026	40.5699999999999	6.34590948493496	42.3499999999999	48.2326623430254	40.8800000000001	7.50383948502531	43.2099999999996	76.6718646350455	41.3000000000002	5.39838473901	46.0999999999999	113.136438984952	41.1900000000001	9.9298819239948	41.52	1.05021410502104	41.1500000000001	1.60650042403176	41.0100000000002	4.06467847494696
40.39	-2425.23930208199	40.58	-132.07827679696	40.28	2338.371744254	40.82	-233.523408293991	41.03	-314.318203218022	40.34	-268.161989321925	41.17	5.71159053993142	41.26	2615.01043233091	41.13	19.244578478947	40.8699999999999	11.6544592799528	40.52	7.00605406200339	41.71	4.37831867702698	42.3299999999999	28.0407288539664	40.49	8.65369284201734	41.2	43.0721050689726	40.6799999999998	6.54907631098922	42.46	48.6752196999305	40.98	7.3015260320517	43.3699999999999	76.405854122072	41.4000000000001	5.44416691298011	46.25	111.786374236999	41.29	9.88778451699091	41.6200000000003	0.947224527067192	41.29	1.55343540404829	41.1199999999999	4.15370629900735
40.49	-2425.754054349	40.68	-132.828136480953	40.38	2338.122935657	40.92	-233.545883985016	41.17	-314.505184482982	40.45	-268.663450901954	41.27	5.96743019298174	41.36	2616.17240114492	41.24	19.1096629459935	40.9699999999998	11.9729262249848	40.6299999999999	6.49467626499245	41.8100000000002	4.6518447429662	42.4400000000001	27.8884641650166	40.5999999999999	8.34997108995594	41.3	43.1097357769659	40.78	6.76655963798112	42.5599999999999	49.1177770569493	41.0899999999997	7.25850754804469	43.4699999999998	76.1398436080754	41.5	5.48994908695022	46.3499999999999	110.436309488023	41.3899999999999	9.84568710896383	41.7200000000003	1.03275434298666	41.3899999999999	1.50037038508799	41.2600000000002	4.50409230199966
40.6	-2426.26880661601	40.79	-133.577996164945	40.48	2337.87412706101	41.03	-233.629400746963	41.28	-314.692165748056	40.55	-269.16491248096	41.37	6.22326984694155	41.46	2617.33436995996	41.35	19.1736278360395	41.0699999999999	12.3130835679603	40.73	5.98329846798151	41.9200000000001	4.92537080901911	42.54	27.7361994759531	40.7	8.04624933698506	41.4100000000001	43.0244117479788	40.8799999999999	6.98404296497301	42.6799999999998	49.5603344139681	41.25	7.21548906403768	43.5799999999999	75.8901292480232	41.5999999999999	5.53573126103402	46.4499999999998	109.086244739956	41.4900000000002	9.72700017598527	41.8200000000002	1.118284160043	41.4900000000002	1.44730536499083	41.3600000000001	4.85447830396879
40.7	-2426.78355888302	40.89	-134.201057162954	40.59	2337.60388860298	41.13	-233.712917509024	41.38	-314.674408960059	40.65	-269.666374059966	41.4699999999999	6.16556835393567	41.5600000000001	2618.49633877398	41.45	19.2375927259718	41.1799999999998	12.6532409109359	40.8299999999999	5.47192067097058	42.0200000000002	5.19889687495834	42.6399999999999	27.8818002719845	40.8	7.74252758401417	41.51	42.9390877189917	40.99	7.20152629298809	42.8000000000002	50.0028917720101	41.3499999999999	7.1724705790075	43.6799999999998	75.6404148880847	41.71	5.62134668700764	46.5499999999997	108.057513176959	41.5999999999999	9.60831324300671	41.9200000000001	1.20381397607616	41.5999999999999	1.39424034603053	41.46	5.2048643069611
40.8	-2427.29831115003	41	-134.824118160964	40.69	2337.33365014598	41.24	-233.796434270062	41.48	-314.656652172062	40.76	-270.162885263971	41.5799999999999	6.10786686092979	41.67	2621.10778662998	41.5500000000001	19.3015576160178	41.3099999999999	12.9933982549346	40.9300000000001	5.27248503192368	42.1200000000001	5.41653844993562	42.75	28.0274010680159	40.9100000000001	7.43880583104328	41.6200000000001	42.8537636900046	41.1199999999999	7.21584279392573	42.9099999999999	50.3313805020298	41.4499999999998	7.3317655479741	43.8199999999997	75.3907005280325	41.8099999999999	5.70696211400445	46.6499999999996	107.028781612939	41.6999999999998	9.48962631002814	42.02	1.28934379199563	41.7000000000003	1.15937785506048	41.5700000000002	5.55525030893023
40.9	-2428.24771461494	41.1	-135.447179158973	40.79	2337.06341168897	41.34	-233.857475340983	41.59	-314.638895384064	40.86	-270.659396467977	41.68	6.05016536792391	41.79	2623.71923448598	41.66	19.5004380390174	41.4099999999999	13.0150886529918	41.03	5.07304939389996	42.2700000000002	5.63418002502658	42.8499999999999	28.1730018640474	41.01	7.13508407795871	41.72	42.7308089530243	41.22	7.23015929600024	43.0099999999998	50.659869232959	41.5499999999997	7.49106051603121	44.2999999999997	75.3135626100629	41.9200000000001	5.79257753997808	46.7599999999998	106.000050049943	41.8000000000002	9.41303678496297	42.1300000000001	1.49811267601763	41.8000000000002	0.924515364090439	41.6700000000001	5.81660848695265
41	-2429.19711807997	41.25	-136.070240156982	40.9	2337.04198182795	41.44	-233.918516410995	41.69	-314.621138596067	40.97	-271.155907671982	41.79	5.7366242219814	41.89	2626.33068234197	41.76	19.6993184620169	41.51	13.0367790509354	41.1399999999999	4.87361375496675	42.3800000000001	5.85182160000386	42.95	28.4708673499381	41.1600000000001	7.09538954697564	41.8199999999999	42.607854216044	41.3299999999999	7.24447579796106	43.1199999999999	50.9883579640018	41.6500000000001	7.65035548397464	44.4599999999996	75.2364246910702	42.02	5.87819296697489	46.8599999999997	104.971318486037	41.9000000000001	9.3364472589883	42.2400000000002	1.70688156003962	41.9000000000001	0.689652873006708	41.77	6.07796666599825
41.14	-2429.63176927697	41.35	-137.012493246971	41	2337.02055196704	41.54	-233.97955748203	41.79	-314.342110017037	41.1	-271.652418875988	41.89	5.42308307592521	42	2627.78016138293	41.86	19.8981988850164	41.6099999999999	13.0584694489926	41.24	5.18555591395398	42.48	6.06946317395796	43.05	28.768732835033	41.27	7.05569501496939	41.9200000000001	42.4848994790636	41.4299999999998	7.25879229901238	43.2599999999998	50.8742893370027	41.7599999999998	7.80965045203175	44.5699999999997	75.1592867729869	42.1600000000003	5.95590517195888	46.9599999999996	103.94258692304	42.0100000000002	9.25985773403681	42.3400000000001	1.91565044303843	42.0100000000002	0.507855402020141	41.8699999999999	6.33932484402067
41.25	-2430.06642047396	41.45	-137.954746335936	41.14	2336.99912210602	41.65	-234.040598552042	41.9	-314.063081438007	41.21	-271.564042325963	41.99	5.10954192895952	42.1	2629.22964042491	41.97	20.0970793069928	41.7199999999998	13.0801598469361	41.3399999999999	5.4974980729412	42.5800000000002	6.08830403791671	43.24	29.0665983200142	41.3700000000001	7.31972223604771	42.02	42.3619447429928	41.54	6.65010366594743	43.3699999999999	50.7602207110267	41.8600000000001	8.15726564906072	44.6699999999996	74.8907838030846	42.2600000000002	6.03361737694286	47.0699999999997	101.748531428939	42.1700000000001	9.18326820897164	42.4400000000001	2.03888951102726	42.1100000000001	0.326057931033574	41.98	6.6006830219294
41.35	-2430.50107167198	41.55	-138.896999425924	41.24	2336.977692245	41.75	-234.158271053047	42	-313.784052858068	41.3099999999999	-271.475665775938	42.14	4.79600078301701	42.26	2630.67911946598	42.0700000000001	20.0796050960435	41.8199999999999	12.8903078530129	41.4400000000001	5.80944023192842	42.6900000000001	6.10714490198916	43.3399999999999	29.1320471329755	41.47	7.58374945701235	42.1300000000001	42.2389900060125	41.6399999999999	6.04141503197297	43.4699999999998	50.6461520840276	41.96	8.504880845976	44.7799999999997	74.871995193007	42.3700000000003	6.11132958192684	47.1699999999996	99.5544759349514	42.27	9.25421675992766	42.5500000000002	2.16212857799292	42.2400000000002	0.144260460047008	42.0799999999999	7.01779943096881
41.45	-2430.93572286898	41.65	-139.216191516994	41.35	2336.73083055396	41.85	-234.27594355303	42.1	-313.522781067036	41.41	-271.387289226027	42.25	4.81297501994504	42.36	2633.60622694097	42.24	20.0621308839573	41.9199999999998	12.7004558579529	41.55	6.12138239091564	42.7900000000002	6.12598576594792	43.4400000000001	29.1974959450272	41.5799999999999	7.84777667797698	42.27	41.9607553819787	41.74	5.4327263990217	43.5999999999999	50.2017819139837	42.0599999999999	8.85249604300498	44.8799999999997	74.8532065830432	42.4700000000003	6.10342636093719	47.3099999999999	98.3891520039606	42.3699999999999	9.32516531099736	42.6500000000001	2.28536764598175	42.3400000000001	-0.037537010939559	42.1800000000003	7.4349158410314
41.56	-2431.45301062793	41.76	-139.535383608973	41.45	2336.48396886201	41.95	-234.393616054035	42.21	-313.26150927498	41.52	-270.802401471997	42.3499999999999	4.82994925800995	42.46	2636.53333441698	42.35	20.0446566730079	42.02	12.510603863916	41.6499999999999	6.24491477992706	42.9000000000001	5.9271850540199	43.55	29.2629447569652	41.6800000000001	8.11180389894162	42.3700000000001	41.6825207589682	41.8399999999999	4.80972126297274	43.6999999999998	49.7574117430304	42.1599999999999	9.04081627197684	44.98	74.8344179730793	42.5700000000002	6.09552313892436	47.4099999999999	97.223828073993	42.48	9.39611386195338	42.75	2.40860671306109	42.4400000000001	-0.0731045159909627	42.3000000000002	7.5906740719347
41.66	-2431.97029838598	41.86	-139.854575699928	41.56	2336.23710717097	42.05	-234.450247484006	42.31	-313.000237484061	41.62	-270.217513717967	42.4599999999999	4.84692349493798	42.5700000000001	2639.46044189197	42.45	19.8283020380359	42.1299999999999	12.2990614719356	41.75	6.36844716996166	43	5.72838434300138	43.6499999999999	29.3283935700401	41.78	8.30792161400495	42.48	41.5272408730516	41.9400000000001	4.18671612794697	43.8099999999999	49.3130415719634	42.2599999999998	9.22913650106238	45.0799999999999	74.8156293630018	42.6800000000003	6.08761991793472	47.5099999999998	96.0585041430022	42.5799999999999	9.54365193899775	42.8600000000001	2.53184578104992	42.54	-0.10867202092868	42.4000000000001	7.74643230295169
41.76	-2432.48758614402	41.97	-140.173767792021	41.66	2336.01167534005	42.16	-234.506878913976	42.42	-312.738965692006	41.72	-269.63262596496	42.5599999999999	5.1774388789454	42.67	2642.38754936696	42.5500000000001	19.6119474039733	42.25	12.0875190799552	41.8499999999999	6.49197955897307	43.1100000000001	5.52958363198286	43.76	29.0959768959738	41.8800000000001	8.5040393289546	42.5800000000002	41.3719609859982	42.05	3.56371099292119	43.9099999999999	48.8686714020332	42.3699999999999	9.41745673003425	45.2099999999996	74.7968407530379	42.7800000000002	6.07971669603558	47.6099999999997	94.8931802120114	42.6799999999998	9.69119001501895	42.96	2.54219712098802	42.6500000000001	-0.144239524956902	42.5100000000002	7.90219053396868
41.86	-2433.00487390195	42.07	-141.758860305004	41.76	2335.78624350901	42.31	-234.56351034406	42.52	-312.473248982997	41.8200000000001	-269.047738210929	42.67	5.50795426295281	42.77	2643.86517780099	42.65	19.3955927690013	42.3499999999999	11.8759766879748	41.96	6.30356978990676	43.2800000000002	5.2812587820199	43.8599999999999	28.8635602230443	41.98	8.70015704401794	42.6800000000001	41.2166810999679	42.1499999999999	2.9407058580091	44.0099999999998	48.5383698579653	42.4699999999998	9.60577695798293	45.3099999999999	74.7780521430741	42.8800000000001	6.04350692594835	47.7199999999998	93.0680176840042	42.7800000000002	9.83872809092645	43.0599999999999	2.55254846103981	42.75	0.00199044097826118	42.6100000000001	8.05794876498567
41.97	-2433.087510463	42.23	-143.343952817986	41.87	2335.56081167899	42.41	-234.62014177403	42.62	-312.207532275011	41.93	-268.802096165928	42.77	5.83846964696022	42.88	2645.34280623491	42.75	19.5532206189455	42.4599999999998	11.6644342959944	42.0599999999999	6.11516002095414	43.3900000000001	5.03293393194326	43.96	28.6311435500011	42.0899999999999	8.89627475896759	42.78	41.0614012130281	42.26	2.84905693399651	44.1100000000001	48.2080683140111	42.5699999999997	10.3543534420396	45.4099999999999	74.4522311350693	42.98	6.00729715495163	47.8199999999997	91.2428551549738	42.8800000000001	9.98626616797083	43.2000000000003	2.43966073401225	42.8499999999999	0.148220407027111	42.71	8.21370699600266
42.07	-2433.17014702404	42.33	-144.929045330969	41.97	2335.33537984795	42.52	-234.588615446	42.73	-311.941815566001	42.03	-268.556454120926	42.87	6.16898503096763	42.98	2646.82043466894	42.86	19.7108484679802	42.5599999999999	11.2361540639085	42.22	5.92675025200151	43.49	4.78460908095713	44.0699999999999	28.1661245129499	42.1900000000001	8.82836525295261	42.8900000000001	40.9061213269979	42.3599999999999	2.75740800998392	44.2800000000002	47.8777667699433	42.6700000000001	11.1029299259826	45.52	74.1264101260413	43.0900000000001	5.97108738395491	47.9199999999996	89.4176926259433	42.9900000000002	10.4510086439404	43.3099999999999	2.3267730060752	42.96	0.294450373985455	42.8200000000002	8.31169035802759
42.17	-2433.25278358395	42.44	-146.194945751972	42.07	2335.35689709299	42.62	-234.557089118994	42.83	-311.937370650071	42.14	-268.310812076038	42.9699999999999	6.08629213400036	43.08	2649.69091405897	42.96	19.8684763180381	42.6599999999999	10.8078738319364	42.3299999999999	6.08736912192853	43.6000000000001	4.53628423099417	44.23	27.7011054770355	42.29	8.7604557479608	42.99	40.9064723529582	42.46	2.66575908597133	44.3800000000001	47.8591736030012	42.77	11.8515064100393	45.6199999999999	73.8005891180364	43.1900000000001	5.94278083394784	48.02	87.5925300970266	43.0900000000001	10.9157511200237	43.4100000000003	2.21388527904764	43.0599999999999	0.440680340034305	42.9200000000001	8.40967371993884
42.27	-2433.335420145	42.54	-147.460846173999	42.17	2335.37841433701	42.72	-234.525562790964	42.94	-311.932925733004	42.24	-268.650057784953	43.14	6.0035992369194	43.22	2652.5613934499	43.0600000000001	20.0261041679823	42.76	10.3795936009874	42.4300000000001	6.24798799196924	43.7	4.48676009193605	44.3299999999999	27.2360864410075	42.3900000000001	8.69254624194582	43.1000000000001	40.9068233790322	42.5699999999999	3.19711529698452	44.48	47.8405804369686	42.8800000000001	12.4117626650104	45.7199999999998	73.6661331610549	43.3000000000002	5.91447428496394	48.1199999999999	86.932691498987	43.2199999999998	11.3804935970165	43.5100000000002	2.10099755202009	43.23	0.737141182980849	43.02	8.50765708196377
42.38	-2434.62365544394	42.65	-148.726746595912	42.27	2335.39993158195	42.82	-234.437405032963	43.04	-311.92848081605	42.34	-268.989303493981	43.24	5.92090633995213	43.3200000000001	2655.43187284095	43.1700000000001	20.4000866509659	42.8599999999999	10.1628557609956	42.53	6.40860686200995	43.8000000000002	4.43723595196843	44.4300000000001	27.0034840769995	42.5	8.62463673604452	43.2	40.9071744049925	42.6699999999998	3.72847150799771	44.5999999999999	47.8219872700265	42.98	12.9720189210047	45.8299999999999	73.5316772049828	43.4000000000001	5.88616773598005	48.25	86.2728529009473	43.3200000000002	11.697697996965	43.6200000000003	1.76903701105857	43.3299999999999	1.0336020250179	43.1300000000001	8.44988221297172
42.48	-2435.911890743	42.75	-149.992647016916	42.37	2335.64688065701	42.92	-234.349247274963	43.18	-311.924035898983	42.45	-269.328549201987	43.3499999999999	5.50769805897744	43.43	2656.82472379797	43.27	20.7740691349727	42.9699999999998	9.94611792191336	42.6399999999999	6.56922573193697	43.9100000000001	4.387711813024	44.53	26.7708817140146	42.5999999999999	8.40166609896187	43.3	41.0628053180062	42.77	4.2598277190109	44.71	48.1336956479481	43.0799999999999	13.5322751759759	45.9299999999998	73.3972212480012	43.5	5.85786118597298	48.3599999999997	85.6130143019982	43.4200000000001	12.0149023970271	43.7200000000003	1.43707646907387	43.4300000000003	1.33006286807813	43.2800000000002	8.39210734397966
42.58	-2437.11748948203	42.85	-152.490560253	42.48	2335.89382973196	43.02	-234.261089516963	43.28	-311.251180986005	42.55	-269.667794911015	43.4499999999999	5.09448977800275	43.53	2658.21757475499	43.37	21.1480516189795	43.0699999999999	9.72938008192159	42.74	6.9182543709303	44.0100000000002	4.17734883194498	44.6399999999999	26.5382793510298	42.7	8.17869546301608	43.4100000000001	41.21843623102	42.8799999999999	4.79118393093358	44.8400000000001	48.4454040259834	43.25	14.0925314310607	46.04	73.2627652910196	43.6100000000001	5.82955463698909	48.4599999999996	84.0837293679897	43.52	12.3321067969755	43.8200000000002	1.10511592799867	43.5300000000002	1.48029374406633	43.3800000000001	8.33433247601079
42.68	-2438.32308822005	42.95	-154.98847348897	42.58	2336.14077880702	43.12	-234.172931758962	43.38	-310.578326073028	42.65	-269.770905592964	43.55	4.68128149600489	43.63	2659.610425712	43.47	21.5220341029863	43.1699999999998	9.51264224192983	42.8399999999999	7.26728301094681	44.1100000000001	3.96698584995647	44.74	26.305676988045	42.8099999999999	8.02363433194841	43.51	41.3740671430105	42.98	5.32254014194677	44.9400000000001	48.7571124040187	43.3499999999999	13.9538164750093	46.1899999999996	72.3070073830741	43.71	5.95989811097297	48.5599999999999	82.554444432958	43.6300000000001	12.6493111970376	43.9200000000001	0.77315538703715	43.6399999999999	1.63052462005453	43.48	7.8288149089758
42.79	-2439.52868695794	43.05	-157.486386724941	42.68	2336.38772788299	43.23	-233.981319149962	43.49	-309.905471161073	42.75	-269.874016274002	43.65	4.27123652491446	43.73	2661.00327666891	43.58	21.9012862869477	43.27	9.43911253693841	42.9400000000001	7.61631164994014	44.2800000000002	3.75662286899114	44.8399999999999	26.3998932090317	42.9100000000001	7.86857320201761	43.6100000000001	41.5296980560242	43.1299999999999	5.87656265201986	45.04	49.036367218946	43.4499999999998	13.8151015189578	46.29	71.3512494750148	43.8099999999999	6.09024158598004	48.6699999999996	81.0251594989495	43.73	12.6299322869272	44.02	0.5540825729895	43.7400000000002	1.78075549604273	43.5900000000001	7.32329734194082
42.89	-2440.73428569698	43.16	-158.718399540021	42.79	2336.30481419402	43.33	-233.789706540961	43.59	-309.237061165049	42.85	-269.977126955951	43.75	3.86119155291453	43.83	2663.31324200996	43.6800000000001	22.2805384710227	43.3799999999999	9.36558283194699	43.05	7.96534028893348	44.3800000000001	3.59578402697025	44.95	26.4941094300184	43.01	7.71351207094995	43.71	41.5364649110188	43.23	6.43058516300243	45.1500000000001	49.315622033987	43.5599999999999	13.6763865630201	46.3999999999996	70.3954915670693	43.9200000000001	6.248891609971	48.77	80.1557131619575	43.8299999999999	12.610553376021	44.1300000000001	0.335009758032356	43.8400000000001	1.93098637203093	43.6900000000001	6.81777977592901
42.99	-2441.93988443499	43.26	-159.950412353965	42.89	2336.22190050505	43.44	-233.59809393105	43.69	-308.568651169026	42.95	-269.740991928984	43.86	3.45114658193779	43.9400000000001	2665.6232073509	43.7900000000001	22.2858081720005	43.48	9.29205312695558	43.1499999999999	8.02474279396392	44.49	3.43494518494936	45.05	26.5883256510051	43.1600000000001	7.55845093999596	43.8099999999999	41.5432317670366	43.3299999999999	6.45325146194864	45.2800000000002	49.5948768499375	43.6599999999999	12.9774153519975	46.5	69.5741896159916	44.02	6.40754163396196	48.8699999999999	79.2862668259886	43.9400000000001	12.5911744660243	44.2600000000002	0.115936945007888	43.9500000000003	1.92836805206298	43.79	6.31226220900771
43.15	-2443.594183953	43.36	-161.182425168022	42.99	2336.13898681597	43.54	-233.49463908005	43.79	-307.900241174025	43.11	-269.504856900994	43.9599999999999	3.04110160993787	44.04	2667.93317269094	43.89	22.2910778719552	43.5799999999999	9.43526126093275	43.25	8.08414529899437	44.5900000000001	3.27410634201897	45.1499999999999	26.9151442349767	43.27	7.73274756500086	43.9100000000001	41.5499986220311	43.4400000000001	6.47591776100853	45.3800000000001	49.8741316649784	43.7599999999998	12.2784441409749	46.5999999999999	68.7528876640044	44.1700000000001	6.56619165795291	48.9699999999998	78.4168204889966	44.04	12.2545911559655	44.3700000000003	0.137619237079889	44.0500000000002	1.92574973300452	43.9000000000001	5.86451951198796
43.25	-2445.24848346998	43.47	-162.414437982989	43.14	2335.80912405102	43.64	-233.391184229049	43.9	-307.231831178001	43.21	-269.268721874028	44.0599999999999	3.04426491993581	44.15	2668.850287076	43.99	22.2963475720235	43.6799999999998	9.57846939490992	43.3599999999999	7.79451916400831	44.6900000000001	3.11326749999807	45.27	27.2419628199714	43.3700000000001	7.90704418898258	44.02	41.4011345650351	43.54	6.49858405995474	45.4899999999998	49.8416781019841	43.8699999999999	11.579472930066	46.7099999999996	67.9315857130405	44.27	6.72484168194387	49.0799999999999	77.5473741530277	44.1700000000001	11.9180078460204	44.4700000000003	0.159301530061384	44.1600000000003	1.92313141303657	44	5.41677681394503
43.35	-2446.90278298799	43.57	-166.177916058928	43.24	2335.47926128699	43.74	-233.287729378048	44	-306.365382817035	43.3200000000001	-269.032586846038	44.16	3.04742822891058	44.26	2669.76740145992	44.1	22.3016172730013	43.78	9.72167752991027	43.46	7.50489302993174	44.7900000000002	3.006699198977	45.3699999999999	27.5687814039429	43.48	8.0813408129643	44.1200000000001	41.252270507016	43.6399999999999	6.52125035901463	45.5900000000001	49.809224540013	43.9699999999998	10.8805017190434	46.8099999999999	67.1102837610533	44.3700000000003	6.86321943601342	49.2399999999998	76.2427755220187	44.2800000000002	11.5814245349384	44.5799999999999	0.18098382304288	44.2600000000002	1.77028221708042	44.0999999999999	4.96903411703897
43.45	-2447.35148376697	43.68	-169.941394133957	43.35	2335.14939852296	43.84	-233.184274526025	44.11	-305.498934455045	43.42	-268.698795243949	44.27	3.05059153902221	44.38	2670.68451584396	44.23	22.3601879320086	43.8799999999999	9.86488566400112	43.5699999999999	7.21526689494567	44.8900000000001	2.90013089795593	45.48	27.8955999889376	43.5799999999999	8.25563743694602	44.27	41.10340645002	43.75	6.58492380500775	45.71	49.7767709770187	44.0799999999999	10.2856270140137	46.9199999999996	65.557083504018	44.4700000000003	7.00159718996929	49.3499999999999	74.9381768910098	44.3800000000001	11.2448412249933	44.6800000000003	0.421738930072024	44.3699999999999	1.61743302101058	44.27	4.8932871039824
43.56	-2447.80018454594	43.78	-173.70487221001	43.45	2334.81953575904	43.94	-233.080819675024	44.21	-304.632486094079	43.53	-268.365003641975	44.37	3.05375484799697	44.48	2671.601630228	44.34	22.4187585910158	43.99	10.0080937979783	43.6700000000001	6.92564076098279	45	2.79356259602537	45.5799999999999	27.8667675160023	43.6900000000001	8.5849951919954	44.3700000000001	41.0133878140186	43.8499999999999	6.64859725100087	45.8099999999999	49.3921216100262	44.1799999999998	9.69075230898397	47.02	64.0038832460732	44.5799999999999	7.13997494301566	49.4499999999998	73.6335782600008	44.48	11.0446250359928	44.79	0.662494036987482	44.4700000000003	1.46458382505443	44.3699999999999	4.81754009194901
43.66	-2448.24888532503	43.88	-176.236337470982	43.56	2334.28687888295	44.05	-233.099976857034	44.32	-304.434447727999	43.63	-268.031212038977	44.4799999999999	3.00660541597608	44.58	2673.40138266491	44.4400000000001	22.4773292500231	44.0899999999999	10.3004437189611	43.78	6.63601462599672	45.1000000000001	2.84783313702519	45.6800000000001	27.8379350429532	43.79	8.91435294704479	44.48	40.9233691780173	43.95	6.71227069699398	45.9200000000001	49.0074722420104	44.29	9.09587760497743	47.1799999999998	62.4506829880147	44.6800000000003	7.27835269697152	49.5499999999997	73.1984259659839	44.5900000000001	10.8444088469923	44.8900000000003	0.903249144016627	44.5700000000002	1.3117346289846	44.4700000000003	4.74179308002931
43.77	-2448.78677547899	43.99	-178.767802732978	43.66	2333.75422200697	44.15	-233.119134040066	44.42	-304.236409363057	43.73	-267.933555463969	44.5799999999999	2.95945598497838	44.6900000000001	2675.20113510193	44.5500000000001	22.5358999099399	44.25	10.5927936399439	43.8799999999999	6.15402825690126	45.2	2.90210367802501	45.79	27.8091025689946	43.8900000000001	9.24371070198049	44.5800000000002	40.833350542016	44.0599999999999	6.7759441429871	46.02	48.6228228750178	44.3899999999999	9.19997411097029	47.2799999999997	61.718784682057	44.7800000000002	7.25808042602694	49.6499999999996	72.7632736709438	44.6900000000001	10.6441926579919	44.9900000000002	1.14400425104577	44.6700000000001	1.06030254903544	44.5799999999999	5.11378876501567
43.87	-2449.32466563398	44.09	-181.29926799395	43.76	2333.221565131	44.31	-233.241746073986	44.52	-304.038370996977	43.83	-267.835898888961	44.6899999999999	2.90914324295954	44.8	2677.00088753895	44.65	22.5892008689925	44.3499999999999	10.7419354259264	43.98	5.67204188791948	45.3200000000002	2.95637421902484	45.8899999999999	27.453451511974	44	9.64391008199073	44.6900000000001	40.7433319060146	44.1599999999999	6.81695129094351	46.1199999999999	48.2706270699964	44.4899999999998	9.30407061798633	47.3899999999999	60.9868863750762	44.8800000000001	7.23780815599184	49.75	72.3281213769269	44.79	10.7805597799597	45.0900000000001	1.28046738700505	44.7800000000002	0.808870469086287	44.6800000000003	5.48578445000203
43.98	-2449.86255578795	44.24	-186.538591712974	43.87	2333.01877101997	44.41	-233.364358106996	44.63	-303.840332631012	43.93	-267.738242313953	44.79	2.85883050196389	44.9	2677.88352559194	44.75	22.642501827022	44.4499999999998	10.8910772119089	44.0799999999999	5.19005551791452	45.4200000000001	3.01064476002466	46	27.0978004540439	44.1500000000001	10.0441094609778	44.79	40.8021773270093	44.26	6.85795843696724	46.29	47.9184312659982	44.5899999999997	9.40816712397918	47.4899999999998	60.2549880690049	44.9900000000002	7.21753588493357	49.8599999999997	71.8929690820005	44.8899999999999	10.9169269010181	45.2200000000003	1.41693052205483	44.8800000000001	0.557438390046627	44.79	5.85778013498839
44.15	-2450.40044594202	44.34	-191.777915433022	43.97	2332.81597690802	44.51	-233.48697014103	44.73	-302.984824345003	44.03	-267.640585738945	44.89	2.80851776096824	45.01	2678.76616364492	44.86	22.695802785961	44.5599999999999	11.0402189989145	44.22	4.99769528300931	45.5200000000002	3.20726410802763	46.0999999999999	26.7421493960001	44.26	10.444308840988	44.9000000000001	40.8610227490271	44.3599999999999	6.89896558401415	46.3899999999999	47.5662354609767	44.6999999999998	9.51226363099522	47.5899999999997	59.2208787960544	45.0900000000001	7.19726361398898	49.9599999999996	70.4155267350188	45	11.0532940229859	45.3200000000002	1.5533936580141	44.98	0.458855506053624	44.8899999999999	6.22977582099793
44.25	-2450.48963531701	44.45	-197.017239151933	44.07	2332.61318279597	44.61	-233.60958217404	44.83	-302.129316058995	44.13	-267.408389993989	44.99	2.75820501997259	45.11	2679.648801697	44.96	22.7491037450136	44.6599999999999	11.1893607850106	44.3199999999999	4.80533504799041	45.6300000000001	3.40388345591691	46.23	26.3864983389794	44.3599999999999	10.5151504659489	45	40.9198681700218	44.47	6.93997273094737	46.5	47.2140396559553	44.7999999999997	9.59130581304635	47.6999999999998	58.1867695220808	45.2000000000003	7.30740564597454	50.0599999999999	68.9380843880372	45.0999999999999	11.0188933449535	45.4300000000003	1.44910168705792	45.0900000000001	0.36027262206062	44.9900000000002	6.23284972300553
44.36	-2450.578824692	44.55	-202.25656287198	44.17	2332.41038868505	44.71	-233.142510271023	44.94	-301.27380777401	44.24	-267.176194249942	45.14	2.90060641395939	45.24	2680.53143974998	45.0600000000001	22.9764568789506	44.76	11.3406131539477	44.4300000000001	4.61297481297152	45.73	3.60050280391988	46.3399999999999	26.2064043070041	44.46	10.5859920910234	45.1000000000001	40.9787135920396	44.5699999999999	6.80407754998669	46.5999999999999	46.3083602819552	44.9000000000001	9.67034799600697	47.7999999999997	57.1526602490167	45.3000000000002	7.41754767693692	50.1699999999996	67.4606420409418	45.21	10.9844926670348	45.5300000000002	1.34480971598805	45.23	0.261689738067616	45.0999999999999	6.23592362603631
44.46	-2450.66801406699	44.65	-204.964421329919	44.28	2331.75580229795	44.82	-232.675438368005	45.04	-300.616337853057	44.34	-266.943998504985	45.25	3.0430078079462	45.34	2682.4822639569	45.16	23.2038100130012	44.8699999999999	11.4918655219753	44.53	4.42061457795262	45.8300000000002	3.74285161194621	46.4400000000001	26.0263102759382	44.5699999999999	10.6568337159842	45.2	41.0958329870255	44.6699999999998	6.66818236800282	46.6999999999998	45.4026809079551	45.0099999999998	9.74939017896759	47.8999999999996	56.1185509760662	45.4000000000001	7.54796197793439	50.29	66.4183519879771	45.3099999999999	10.9500919900256	45.6300000000001	1.24051774503187	45.3299999999999	0.163106854984107	45.27	6.23899752793022
44.56	-2451.24908124399	44.76	-207.672279787971	44.38	2331.10121591096	44.92	-232.208366466011	45.19	-299.958867933015	44.45	-266.809459335036	45.3499999999999	3.185409201933	45.45	2684.43308816495	45.27	23.377862186976	44.9699999999998	11.6431178909124	44.6299999999999	4.59555194890982	45.9400000000001	3.88520041894935	46.54	25.846216244986	44.6700000000001	10.7276753409451	45.3199999999999	41.2129523820113	44.78	6.49128003897204	46.8000000000002	44.4970015329318	45.1100000000001	9.72433585604904	48	55.8163400090734	45.5	7.67837627995505	50.3899999999999	65.3760619350123	45.4099999999999	10.9156913119932	45.7400000000002	1.1362257730525	45.4300000000003	0.520266088074095	45.3699999999999	5.87007574495146
44.66	-2451.83014842098	44.86	-210.380138246933	44.48	2330.44662952398	45.02	-231.741294562994	45.29	-299.301398013085	44.55	-266.674920164974	45.4499999999999	3.3278105959198	45.5600000000001	2686.38391237198	45.37	23.551914361974	45.0699999999999	11.79437025894	44.74	4.7704893199807	46.0400000000002	4.0275492259525	46.6399999999999	26.0217732709407	44.77	10.7619622319817	45.4200000000001	41.2712263560024	44.8799999999999	6.31437771096444	46.9000000000001	43.9435179639531	45.27	9.69928153199362	48.1099999999997	55.5141290420806	45.6100000000001	7.8087905819757	50.5	64.3337718819339	45.52	10.7449235130161	45.8400000000001	1.03473297099299	45.5300000000002	0.877425322073577	45.4700000000003	5.50115396299589
44.77	-2452.41121559798	44.97	-213.087996704985	44.59	2329.99483724905	45.13	-231.151610626057	45.39	-298.643928093043	44.65	-266.540380995025	45.55	3.52052473192543	45.67	2687.45209852591	45.47	23.725966536972	45.1799999999998	11.7964808409852	44.8399999999999	4.94542669093789	46.1400000000001	4.16989803295564	46.74	26.1973302980323	44.8700000000001	10.7962491230182	45.52	41.3295003299936	44.99	6.13747538193365	47.0099999999998	43.3900343939513	45.3699999999999	9.67422720896138	48.2099999999996	55.2119180749742	45.71	7.93920488297317	50.5999999999999	63.2914818299923	45.6300000000001	10.5741557140391	45.9400000000001	0.933240168023985	45.6300000000001	1.23458455504988	45.5700000000002	5.13223218001713
44.87	-2452.90309339998	45.07	-218.178484539976	44.69	2329.543044974	45.23	-230.561926689006	45.5	-296.030221085061	44.75	-266.405841825986	45.66	3.71323886702157	45.78	2688.52028468098	45.5700000000001	23.9000187109468	45.28	11.7985914229166	44.9400000000001	5.31272429691398	46.2700000000002	4.33965700892713	46.8499999999999	26.372887323987	44.98	10.8305360139411	45.6300000000001	41.3877743039848	45.1199999999999	5.96057305392605	47.1100000000001	42.8365508249726	45.4699999999998	9.8142954850573	48.3199999999997	54.1790211360649	45.8099999999999	8.06961918499383	50.6999999999998	62.2326071079442	45.73	10.4033879149483	46.04	0.831747366078162	45.7400000000002	1.69032667201918	45.6700000000001	4.76331039703837
44.98	-2453.39497120301	45.25	-223.26897237599	44.79	2329.09125269896	45.33	-229.972242752979	45.6	-293.41651407708	44.85	-266.044318856984	45.76	3.90595300291352	45.88	2689.58847083491	45.6800000000001	24.0740708859448	45.3799999999999	11.8007020049617	45.05	5.68002190391326	46.3700000000001	4.50941598501231	46.95	26.5484443509649	45.0799999999999	10.7939812800169	45.73	41.4460482779759	45.22	5.58184764292946	47.25	41.8910612539776	45.5699999999997	9.95436376206271	48.4199999999996	53.1461241970419	45.9200000000001	7.95764248402975	50.8099999999999	61.1737323860098	45.8299999999999	10.2326201159713	46.2200000000003	0.834546535088521	45.8400000000001	2.14606879001167	45.7800000000002	4.48846245603818
45.14	-2453.88684900502	45.35	-225.651601752929	44.89	2328.63946042403	45.44	-228.299080650004	45.7	-290.802807068985	44.95	-265.68279588696	45.87	4.12672953098081	45.98	2690.65665698895	45.78	23.9614887509561	45.48	11.8028125870069	45.1499999999999	6.04731951000304	46.47	4.6791749609838	47.05	26.1762000640147	45.2	10.7574265459789	45.8300000000002	41.5043222519671	45.3299999999999	5.20312223193287	47.3499999999999	40.9455716829825	45.6700000000001	10.0944320390681	48.52	52.1132272580189	46.02	7.84566578295198	50.9099999999999	60.1148576649848	45.9299999999998	9.98393864699665	46.3200000000002	0.837345703075698	45.9400000000001	2.60181090698097	45.8800000000001	4.21361451503799
45.24	-2454.37872680702	45.45	-228.034231131005	45	2327.09069889404	45.54	-226.625918547029	45.81	-288.84656998207	45.1	-265.321272917959	45.9699999999999	4.3475060599576	46.09	2691.9620155129	45.89	23.8489066149441	45.5799999999999	11.565191250952	45.26	6.41461711597913	46.5700000000002	4.70658512892896	47.1599999999999	25.8039557769507	45.3	10.7208718119409	45.9400000000001	41.1126220089955	45.4299999999998	4.82439682093627	47.4499999999998	40.0000821119875	45.7799999999997	10.2345003159598	48.6299999999997	51.3825412850792	46.1600000000003	7.73368908096472	51.0099999999998	60.0982729960151	46.0300000000002	9.73525717802204	46.4200000000001	0.840144872086057	46.0500000000002	3.05755302406396	45.98	3.9387665740378
45.35	-2453.83514031596	45.56	-230.416860507944	45.14	2325.54193736496	45.64	-224.952756444054	45.91	-286.890332894018	45.2	-265.09428911902	46.0699999999999	4.56828258893438	46.2	2693.26737403696	45.99	23.7363244799553	45.6799999999998	11.3275699159203	45.3599999999999	6.82583133493608	46.6800000000001	4.733995298011	47.26	25.4317114900005	45.4100000000001	10.6843170780166	46.04	40.7209217660238	45.54	4.44567140993968	47.5599999999999	39.0545925409924	45.8800000000001	10.3996229159975	48.73	50.6518553130491	46.2600000000002	7.49129807797999	51.1099999999997	60.0816883269317	46.1700000000001	9.6573435080245	46.5300000000002	0.842944040982729	46.1500000000001	3.01619405399833	46.0799999999999	4.03284041499319
45.45	-2453.29155382399	45.66	-232.799489884997	45.24	2323.99317583497	45.75	-223.869278278016	46.01	-284.934095806989	45.3	-264.867305318944	46.17	4.59634498201922	46.3	2694.57273256091	46.09	23.4496901699686	45.78	11.087837997934	45.47	7.23704555400673	46.7800000000002	4.76140546595616	47.3599999999999	24.8839101769818	45.51	10.7260617539851	46.1500000000001	40.3292215239617	45.6399999999999	4.24384832797386	47.6599999999999	38.662586538976	45.98	10.5647455170583	48.8299999999999	49.9211693410189	46.3600000000001	7.24890707601844	51.25	60.065103657962	46.27	9.57942983802695	46.6300000000001	0.960556374025145	46.2600000000002	2.97483508404639	46.1800000000003	4.12691425697176
45.55	-2452.74796733202	45.76	-236.660894491934	45.35	2322.89620658105	45.85	-222.785800111069	46.18	-278.218749209032	45.41	-264.640321520005	46.27	4.62440737601355	46.41	2694.80990492991	46.24	23.1630558599818	45.8799999999999	10.8481060799477	45.5699999999999	7.64825977296368	46.8800000000001	4.7888156349245	47.46	24.3361088629399	45.6200000000001	10.7678064309766	46.27	39.8792473069989	45.75	4.04202524600805	47.77	38.2705805379828	46.0899999999997	10.7298681169823	48.9399999999996	49.1904833689887	46.46	7.00651607303371	51.3499999999999	60.0485189900155	46.3699999999999	9.50151616802941	46.73	1.07816870706756	46.3699999999999	2.93347611398076	46.3200000000002	4.22098809895033
45.66	-2451.71250303804	45.87	-240.522299098984	45.45	2321.79923732701	45.95	-221.702321945031	46.28	-271.503402610051	45.51	-264.413337720953	46.38	4.6524697689847	46.51	2695.04707729993	46.35	22.8764215510182	45.98	10.6083741619614	45.6700000000001	7.69217638594455	46.98	4.60083125699384	47.5699999999999	23.7883075500349	45.72	10.8095511079682	46.3700000000001	39.4292730900361	45.8499999999999	3.84020216301906	47.8699999999999	37.8785745359664	46.2599999999998	10.6241177099946	49.04	48.4597973970722	46.5700000000002	6.76412506993529	51.4599999999996	59.2154008089665	46.4699999999998	9.42360249803187	46.8299999999999	1.19578104101947	46.4700000000003	2.43637502705951	46.4200000000001	4.3150619400194
45.76	-2450.67703874497	45.97	-244.383703705012	45.55	2320.70226807195	46.05	-220.618843778993	46.38	-264.78805601198	45.62	-262.336684511979	46.4799999999999	4.68053216195585	46.62	2695.28424966893	46.45	22.8281248429312	46.0899999999999	10.368642243975	45.77	7.73609299892541	47.0800000000002	4.41284687894949	47.6700000000001	23.2405062370162	45.8299999999999	10.8878505189978	46.48	38.9792988739828	45.95	3.63837908093956	47.9699999999998	37.4865685349732	46.3600000000001	10.5183673030069	49.1899999999996	47.6691936280531	46.6700000000001	6.45528565200948	51.5599999999999	58.3822826280311	46.5799999999999	9.34568882894382	46.9400000000001	1.31059420607471	46.5700000000002	1.93927394002458	46.5300000000002	4.48425766501259
45.86	-2449.64157445099	46.08	-248.245108311949	45.66	2319.60529881803	46.15	-219.535365613069	46.48	-258.072709413	45.72	-260.260031304028	46.5899999999999	4.70859455595019	46.72	2695.52142203793	46.5600000000001	22.7798281349578	46.24	10.3427552039648	45.8799999999999	7.78000961190628	47.1800000000001	4.22486250101883	47.77	22.6170701570254	45.9300000000001	10.9661499300273	46.5800000000002	38.52932465702	46.05	3.69012294402182	48.0700000000002	36.8151696159202	46.46	10.4126168949961	49.29	46.8785898580109	46.77	6.1464462329468	51.6599999999999	57.5491644469821	46.6799999999998	9.00733464698078	47.04	1.42540736999308	46.6700000000001	1.44217285208015	46.6300000000001	4.65345339000578
46.07	-2443.33979278895	46.23	-249.723883540923	45.76	2309.44804257501	46.3	-216.945896249058	46.58	-253.313599902071	45.83	-258.183378095964	46.6899999999999	4.75010642696816	46.8200000000001	2695.62576789099	46.66	22.7315314280077	46.3499999999999	10.3168681629313	45.98	7.82392622397765	47.2900000000002	4.00946795491564	47.8699999999999	21.9936340770346	46.03	11.0444493409432	46.6800000000001	37.7422181729798	46.1599999999999	3.7418668069904	48.21	36.1437706980041	46.5699999999997	10.1417438879707	49.3899999999999	46.8186720599988	46.8800000000001	5.83760681502099	51.77	56.7326309350165	46.7800000000002	8.66898046592723	47.2200000000003	1.54022053504832	46.7800000000002	0.945071765045213	46.73	4.82264911499897
46.17	-2438.07347542202	46.34	-251.202658770012	45.87	2299.29078633199	46.41	-214.35642688607	46.68	-248.55449039103	45.93	-256.333708686952	46.79	4.79161829798613	46.9400000000001	2695.73011374291	46.76	22.6832347200343	46.4499999999998	10.290981122921	46.0899999999999	7.61701629892286	47.3900000000001	3.79407340892612	47.98	21.3701979979533	46.1700000000001	11.1227487509495	46.78	36.9551116899629	46.26	3.99543375192479	48.3200000000002	35.8643777809675	46.6700000000001	9.87087088003591	49.5	46.7587542619867	46.98	5.77115839996623	51.8699999999999	55.9160974229371	46.8800000000001	8.33062628498737	47.3299999999999	1.88295993802967	46.8800000000001	0.800450914994144	46.8299999999999	4.89777099801358
46.27	-2432.80715805395	46.44	-252.68143400001	45.97	2289.13353008898	46.51	-212.850435689006	46.79	-243.795380881011	46.03	-254.484039277941	46.9	4.80506777591927	47.0600000000001	2695.83445959597	46.87	22.9215723229572	46.55	10.2650940829108	46.22	7.41010637295858	47.5	3.57867886202712	48.0799999999999	21.2945632309811	46.27	11.1046946069564	46.8900000000001	36.1680052060365	46.3699999999999	4.24900069697287	48.4200000000001	35.5849848639309	46.77	9.59999787301058	49.5999999999999	46.6988364639747	47.0900000000001	5.70470998400197	51.9699999999998	55.0995639109715	46.9900000000002	8.07018577302188	47.4300000000003	2.2256993420342	46.98	0.65583006403358	46.9400000000001	4.9728928819377
46.38	-2428.57630498099	46.55	-252.316274746022	46.07	2280.07324309999	46.61	-211.344444492056	46.89	-239.036271370082	46.13	-252.634369868929	47	4.81851725396609	47.22	2695.7016330789	46.97	23.1599099249706	46.6499999999999	10.4789389610005	46.3199999999999	7.2031964469943	47.6000000000001	3.36328431592392	48.25	21.2189284650322	46.3700000000001	11.0866404610306	46.99	35.8308729389591	46.47	4.50256764202095	48.5300000000002	35.305591947008	46.8699999999999	9.32912486496207	49.6999999999998	46.6389186660763	47.21	5.6382615689472	52.0799999999999	54.2830303990058	47.0900000000001	7.80974526196587	47.5300000000002	2.56843874501556	47.0799999999999	0.511209213982511	47.04	5.04801476495231
46.48	-2424.34545190702	46.65	-251.95111549192	46.17	2271.01295611101	46.72	-209.838453294992	46.99	-230.052211859061	46.24	-250.784700460031	47.14	4.83196673201292	47.3200000000001	2695.56880656194	47.0700000000001	23.3982475269841	46.76	10.6927838389765	46.4200000000001	6.95236990895864	47.7	3.14788976902491	48.3499999999999	21.1432936989695	46.48	11.0685863170374	47.0900000000001	35.4937406719955	46.5699999999999	4.75613458695534	48.6300000000001	35.0261990299714	46.9699999999998	8.98601990695624	49.7999999999997	46.0610443410587	47.3099999999999	5.57181315400612	52.25	53.481469856024	47.1900000000001	7.54930475000037	47.6400000000003	2.91117814902009	47.23	0.863689450056881	47.1399999999999	5.12313664796693
46.58	-2420.11459883304	46.75	-251.585956237932	46.28	2261.95266912202	46.82	-208.332462097019	47.09	-221.068152349062	46.34	-246.101153647942	47.24	4.84541620994605	47.42	2695.43598004498	47.24	23.6529154490199	46.8599999999999	10.9066287159294	46.52	6.7015433700135	47.8100000000002	2.86894544592542	48.46	21.0676589319974	46.5799999999999	10.9722327609916	47.1900000000001	35.1566084050319	46.6699999999998	5.00970153200342	48.73	34.8779367509451	47.0699999999997	8.6429149499736	49.8999999999996	45.4831700160412	47.4100000000003	5.59931871703157	52.3599999999997	52.6799093139516	47.29	7.28886423894437	47.7400000000002	3.13910438808307	47.3299999999999	1.21616968704075	47.27	5.3254288379776
46.68	-2415.88374575997	46.86	-249.742021754969	46.38	2252.89238213395	46.92	-203.769554384962	47.19	-216.843202349992	46.4400000000001	-241.417606834943	47.3499999999999	4.70901328492346	47.53	2694.73208557497	47.34	23.9075833700326	46.9599999999998	11.1204735939054	46.6299999999999	6.45071683095466	47.9100000000001	2.59000112293961	48.5599999999999	21.1597549589442	46.6800000000001	10.8758792049457	47.3	34.8194761379546	46.78	4.93654761396556	48.8299999999999	34.7296744720325	47.1799999999998	8.29980999196778	50.0099999999998	44.9052956910236	47.52	5.6268242809665	52.4599999999996	51.8783487709698	47.3899999999999	7.36099633400045	47.8400000000001	3.36703062703236	47.4300000000003	1.56864992402461	47.3699999999999	5.52772102696508
46.78	-2405.37224111097	46.96	-247.898087272006	46.48	2228.99665221098	47.03	-199.206646673019	47.3	-212.618252350012	46.55	-236.734060022968	47.4499999999999	4.57261036001455	47.63	2694.02819110496	47.45	24.1622512919548	47.0699999999999	11.1167303649609	46.73	6.19989029291901	48.0200000000002	2.5264513469665	48.6700000000001	21.2518509849815	46.78	10.7795256490135	47.4000000000001	34.3030393299841	46.8799999999999	4.8633936950182	48.9400000000001	34.5814121930061	47.2799999999997	8.22757804201046	50.1099999999997	44.3274213649829	47.6200000000003	5.65432984501513	52.5599999999999	51.8933217399535	47.4900000000002	7.43312842894284	47.9400000000001	3.59495686507216	47.54	1.92113016100848	47.4700000000003	5.73001321595257
46.89	-2394.86073646196	47.06	-246.054152788929	46.59	2205.10092228801	47.13	-194.643738960053	47.4	-208.393302351055	46.65	-233.900182620005	47.55	4.43620743499196	47.74	2693.32429663496	47.5500000000001	24.1785816109541	47.1699999999998	11.1129871349931	46.8299999999999	6.11237434293344	48.1200000000001	2.4629015699702	48.77	21.343947012042	46.8900000000001	10.6831720929677	47.6100000000001	33.2701657130201	46.98	4.79023977595716	49.04	34.4331499139798	47.3899999999999	8.15534609102997	50.2199999999998	43.8094648379774	47.7200000000003	5.74828382400483	52.6699999999996	51.9082947099605	47.5900000000001	7.50526052399891	48.0500000000002	3.82288310402146	47.6399999999999	2.01709882298928	47.5700000000002	5.85718352203912
46.99	-2384.34923181296	47.16	-244.210218304943	46.69	2181.20519236504	47.23	-190.080831247997	47.51	-204.168352351076	46.75	-231.066305216018	47.66	4.29980450894618	47.85	2692.62040216597	47.65	24.1949119299534	47.28	10.8953990279588	46.9400000000001	6.02485839294786	48.2700000000002	2.3993517929739	48.8699999999999	21.5116778049378	46.99	10.2806894859668	47.71	33.0908611720133	47.1299999999999	4.46351891298491	49.1500000000001	34.5642805519901	47.4899999999998	8.08311414095897	50.3199999999997	43.2915083100625	47.8200000000002	5.84223780299453	52.77	51.9232676789443	47.6999999999998	7.83783313102049	48.21	3.75386764801533	47.75	2.11306748599327	47.6800000000003	5.98435382801199
47.15	-2378.06858023794	47.37	-231.346654489016	46.79	2166.36974943094	47.33	-187.023914731981	47.61	-199.943402352005	46.86	-228.232427812941	47.76	4.14995210599045	47.96	2692.04933421292	47.76	24.2112422489527	47.3799999999999	10.6778109209245	47.04	5.93734244296229	48.3700000000001	2.33580201597761	48.97	21.6794085979473	47.0899999999999	9.87820687794283	47.8099999999999	32.9115566310065	47.23	4.13679804898948	49.25	34.6954111900004	47.5899999999997	8.01088219100166	50.4199999999996	42.773551783057	47.9200000000001	5.93619178198423	52.8999999999996	51.6306206880017	47.8000000000002	8.17040573792838	48.3099999999999	3.68485219098602	47.8499999999999	2.20903614899726	47.7800000000002	6.11152413500804
47.25	-2371.787928662	47.47	-224.914872579916	46.89	2151.53430649696	47.44	-183.966998216988	47.71	-192.152149536014	46.96	-225.398550409977	47.87	4.00009970292103	48.0600000000001	2691.47826625897	47.86	24.2275725679519	47.48	10.4602228140038	47.1399999999999	6.10065303101237	48.48	2.06197844397593	49.0799999999999	21.8471393900472	47.1900000000001	9.47572427003252	47.9200000000001	32.7322520899997	47.3399999999999	3.81007718499404	49.3499999999999	34.8265418280107	47.6999999999998	7.90848363101304	50.52	42.2449050720388	48.02	6.03014576097394	53	51.3379736969455	47.9000000000001	8.50297834494995	48.4100000000003	3.3879104960306	47.9500000000003	1.9525245739942	47.8800000000001	6.23869444098091
47.35	-2365.50727708698	47.57	-220.327025154916	47	2136.69886356195	47.54	-180.910081701995	47.81	-184.360896720023	47.11	-220.054196529986	47.9699999999999	3.8502472999653	48.22	2690.90719830592	47.96	24.1412358390107	47.5899999999999	10.2426347069695	47.25	6.26396361894876	48.5800000000002	1.78815487095108	49.23	22.014870182943	47.3	9.1695952179407	48.02	32.552947548993	47.4400000000001	3.48335632202179	49.4499999999998	34.957672466021	47.7999999999997	7.80608507204761	50.6299999999997	41.7162583610207	48.1600000000003	5.92354590594368	53.0999999999999	51.0453267060029	48.0100000000002	8.83555095197153	48.5100000000002	3.090968800052	48.0500000000002	1.69601300001432	47.9900000000002	6.10713207595381
47.46	-2359.22662551195	47.67	-215.739177729915	47.14	2121.86342062796	47.64	-177.853165185979	47.91	-176.569643904031	47.21	-214.709842649995	48.14	3.73778298194338	48.33	2689.17069480301	48.0700000000001	24.0548991099558	47.6899999999998	10.0250465999352	47.3499999999999	6.42727420790834	48.6800000000001	1.51433129792622	49.3299999999999	21.7251298570318	47.4000000000001	8.86346616596256	48.1300000000001	32.4644922500283	47.54	3.44649818202925	49.5500000000002	34.5337943970208	47.9099999999999	7.70368651205899	50.73	41.1876116500025	48.2600000000002	5.81694605000393	53.25	50.7526797149467	48.1700000000001	8.96962102297039	48.6100000000001	2.79402710498289	48.2200000000003	1.43950142603444	48.0900000000001	5.9755697119499
47.56	-2346.56299991593	47.78	-211.151330304006	47.24	2085.87454891597	47.74	-171.806659639969	48.01	-173.00334108802	47.3099999999999	-209.365488770004	48.24	3.62531866494464	48.43	2687.43419129999	48.1700000000001	23.9685623810146	47.79	9.69644468500519	47.45	6.59058479595842	48.7800000000002	1.24050772501505	49.4300000000001	21.4353895320301	47.5	8.55733711500761	48.28	32.3760369519732	47.6499999999999	3.40964004192301	49.6599999999999	34.1099163280205	48.0099999999998	7.67351990305087	50.8299999999999	41.176921467013	48.3700000000003	5.71034619497368	53.3499999999999	50.4450597550203	48.27	9.10369109499243	48.71	2.49708541002747	48.3200000000002	1.18298985205456	48.27	5.8440073470365
47.66	-2333.89937432094	47.88	-206.563482879005	47.34	2049.88567720295	47.85	-165.760154094073	48.18	-169.437038270985	47.41	-206.855012292976	48.3499999999999	3.51285434692272	48.53	2685.69768779696	48.27	23.8658953329605	47.8899999999999	9.3678427699615	47.55	6.55064939599015	48.8900000000001	1.03023392898649	49.53	21.1456492060051	47.5999999999999	8.25120806302948	48.3800000000001	32.2875816540318	47.75	3.37278190193047	49.7599999999998	33.55490762101	48.1100000000001	7.64335329301957	50.9399999999996	41.1662312830003	48.4700000000003	5.50979235993054	53.4599999999996	50.1374397939571	48.3699999999999	9.23776116599129	48.8200000000002	2.3887401380307	48.4200000000001	1.19935083807832	48.3699999999999	5.58527467694603
47.77	-2321.23574872503	47.98	-196.217638869939	47.45	2013.89680549096	47.95	-162.770565063965	48.28	-165.870735455087	47.52	-204.344535816972	48.4499999999999	3.55024243197022	48.64	2684.53225224596	48.38	23.76322828502	47.99	9.03924085491781	47.6599999999999	6.51071399693137	48.99	0.819960132957931	49.6299999999999	20.6881780869708	47.71	8.15004109097117	48.49	32.3784308959603	47.8499999999999	3.66264462593335	49.8600000000001	32.9998989139995	48.25	7.61318668401145	51.04	41.1555411000109	48.5700000000002	5.30923852602427	53.5599999999999	49.8298198340308	48.48	9.03925863099175	48.9200000000001	2.28039486603393	48.52	1.21571182398839	48.48	5.32654200594607
47.87	-2314.85277470495	48.09	-185.871794859963	47.55	1992.74337671295	48.05	-159.780976033062	48.38	-158.128502515979	47.62	-201.834059339944	48.5599999999999	3.58763051792721	48.74	2683.36681669598	48.48	23.6605612369658	48.0999999999999	8.92822704690843	47.76	6.4707785969631	49.0900000000001	0.609686336019877	49.74	20.2307069689596	47.8099999999999	8.04887412004973	48.5900000000001	32.4692801390256	47.95	3.95250734902675	49.96	32.4448902069889	48.3499999999999	7.58302007398015	51.1899999999996	41.1448509170214	48.6700000000001	5.10868469098114	53.6599999999999	49.5421795469611	48.5799999999999	8.84075609496904	49.02	2.17204959403716	48.6199999999999	1.23207280898896	48.5799999999999	5.06780933596929
47.97	-2308.46980068497	48.23	-175.525950851011	47.66	1971.58994793494	48.16	-156.791387003068	48.49	-150.386269576984	47.72	-199.32358286303	48.66	3.62501860297471	48.85	2682.201381146	48.58	23.5578941890253	48.25	8.81721323901274	47.8599999999999	6.26753260894475	49.2	0.944407618931109	49.8399999999999	19.7732358500389	47.9100000000001	7.9477071490146	48.7	32.5601293819773	48.0599999999999	4.24237007302963	50.0700000000002	31.8898815010016	48.4499999999998	7.82274483697165	51.29	40.8202701639766	48.7800000000002	4.90813085696118	53.7599999999998	49.2545392589818	48.6799999999998	8.6422535599695	49.1300000000001	2.06370432204039	48.7200000000003	1.50494537001578	48.6800000000003	4.84589529094137
48.07	-2302.086826665	48.33	-169.767954266945	47.76	1950.43651915705	48.31	-153.801797972051	48.59	-142.644036637989	47.8200000000001	-193.669051888037	48.76	3.6624066889317	48.95	2681.03594559591	48.6900000000001	23.7216119189725	48.3499999999999	8.70619943100337	47.96	6.0642866209264	49.3300000000002	1.27912890195603	49.95	19.3157647310045	48.02	8.15266922995761	48.8	32.6509786250426	48.1699999999998	4.53223279703252	50.2199999999998	31.2661266619898	48.5599999999999	8.06246959905366	51.3899999999999	40.4956894120687	48.8800000000001	4.70993074497983	53.8699999999999	48.9668989720258	48.79	8.44375102394679	49.25	2.25230074499905	48.8299999999999	1.77781793001941	48.7800000000002	4.62398124500396
48.17	-2295.70385264401	48.43	-164.009957682993	47.86	1929.28309037802	48.42	-147.805880646047	48.7	-134.901803698995	47.92	-188.01452091202	48.86	3.80055216794517	49.0700000000001	2679.31076187995	48.7900000000001	23.8853296480102	48.4499999999998	8.59518562299399	48.0699999999999	5.86104063290804	49.4300000000001	1.61385018498095	50.05	19.0189726109793	48.1600000000001	8.35763130999112	48.9000000000001	32.5610886400227	48.27	4.66607085195392	50.3200000000002	30.642371822978	48.6599999999999	8.30219436102198	51.4899999999998	40.171108659024	48.9900000000002	4.51173063402166	53.9699999999998	48.9868786449961	48.8899999999999	8.33940705899749	49.3600000000001	2.44089716807139	48.9300000000003	2.05069049002304	48.8899999999999	4.40206719997605
48.28	-2285.19284241304	48.54	-158.251961098017	47.96	1880.94534210495	48.52	-141.809963320043	48.8	-130.725873577035	48.02	-182.359989936003	48.9599999999999	3.93869764695864	49.25	2677.58557816398	48.9	24.0490473779573	48.55	8.9266919289912	48.23	5.65779464500338	49.5400000000002	2.15884526392074	50.1499999999999	18.7221804900446	48.26	8.56259339104781	49	32.4711986550028	48.3699999999999	4.79990890801218	50.4299999999998	30.0186169839662	48.77	8.57208573302159	51.5999999999999	39.8572180899919	49.0900000000001	4.31353052192662	54.0699999999997	49.0068583179664	48.9900000000002	8.23506309393451	49.46	2.62949359205322	49.0300000000002	2.32356305002668	48.9900000000002	4.18015315494813
48.38	-2274.68183218195	48.65	-152.493964513951	48.06	1832.60759383199	48.62	-135.814045994039	48.9	-126.549943455075	48.12	-179.215935437014	49.0699999999999	4.07684312597212	49.35	2675.86039444791	49	24.3154321549355	48.6499999999999	9.25819823498841	48.3299999999999	5.2222421869601	49.6400000000001	2.70384034297422	50.26	18.4253883700194	48.3599999999999	8.76755547199082	49.1100000000001	32.3813086699829	48.48	4.93374696293358	50.5300000000002	29.3948621449545	48.8699999999999	8.84197710502121	51.6999999999998	39.543327521983	49.2000000000003	4.31588424498841	54.1699999999996	49.0268379909367	49.0900000000001	8.13071912796204	49.5599999999999	2.62567563800076	49.1399999999999	2.07047289302409	49.0999999999999	4.21697178001068
48.49	-2264.17082195201	48.75	-142.482485032019	48.17	1784.26984555904	48.73	-129.818128668035	49	-122.374013333001	48.22	-176.071880938025	49.17	4.1776005199381	49.45	2675.30064628295	49.1	24.5818169329368	48.76	9.5897045420088	48.4300000000001	4.78668972891683	49.74	3.2488354220277	50.3599999999999	18.5860673680054	48.47	8.76276646897622	49.28	32.2005694420113	48.5799999999999	4.77772229498896	50.6300000000001	29.3261160129532	48.9699999999998	9.11186847702083	51.7999999999997	39.2294369530646	49.3099999999999	4.31823796793651	54.2799999999997	49.0468176629975	49.2199999999998	8.22487769903546	49.6600000000003	2.6218576830388	49.2400000000002	1.8173827360215	49.27	4.25379040495955
48.59	-2260.04278574101	48.85	-132.47100554895	48.27	1757.08552606397	48.83	-126.811800373048	49.11	-118.198083210018	48.3200000000001	-172.927826439036	49.28	4.27835791401776	49.5600000000001	2674.74089811697	49.24	24.8482017100287	48.8599999999999	10.0322246559017	48.53	4.35113727098724	49.8400000000001	3.79383050096749	50.46	18.7467463659914	48.5699999999999	8.75797746505214	49.3800000000001	32.0198302140398	48.6799999999998	4.62169762693065	50.7399999999998	29.2573698799288	49.0699999999997	9.38175984799727	51.8999999999996	38.9155463840325	49.4100000000003	4.3205916909983	54.3799999999997	49.0667973359677	49.3200000000002	8.31903626897201	49.77	2.61803972898633	49.3499999999999	1.56429258004209	49.3699999999999	4.29060903093159
48.7	-2255.91474953001	48.95	-122.459526065995	48.38	1729.90120656902	48.94	-123.805472077038	49.21	-111.299903075064	48.43	-169.783771939933	49.38	4.37911530798374	49.66	2674.18114995098	49.34	25.11458648803	48.9599999999998	10.4747447699083	48.6299999999999	4.11883080096231	49.95	4.07740930700129	50.5599999999999	18.9074253650006	48.6700000000001	8.75318846203754	49.49	31.8390909869777	48.79	4.46567295898603	50.8400000000001	29.1886237479275	49.1700000000001	9.65165121999689	52.0099999999998	38.2030234439981	49.5100000000002	4.3229454139464	54.4899999999998	48.6734394789892	49.4200000000001	8.41319483902225	49.8700000000003	2.4256253520889	49.4500000000003	1.03832986303587	49.4700000000003	4.0351869170081
48.8	-2251.78671331901	49.05	-118.206043168016	48.48	1702.71688707498	49.04	-120.799143782051	49.31	-104.401722939997	48.54	-166.639717440944	49.4799999999999	4.47987270194972	49.76	2672.81347548396	49.45	25.2243968110406	49.0599999999999	10.9172648839149	48.74	3.88652433093739	50.0500000000002	4.3609881129214	50.6700000000001	19.0681043629866	48.77	8.54343737796626	49.5900000000001	31.7601307649511	48.8899999999999	4.30964829092773	50.9499999999998	28.6202679590133	49.2799999999997	9.68818691103479	52.1099999999997	37.4905005049868	49.6100000000001	4.14589283093392	54.5899999999997	48.2800816209874	49.5300000000002	8.50735340895881	49.9700000000003	2.2332109740546	49.5599999999999	0.512367147052828	49.5700000000002	3.77976480297093
48.9	-2247.65867710903	49.15	-113.952560269922	48.59	1675.53256758004	49.14	-115.206336970004	49.42	-101.679472927003	48.64	-160.620146864972	49.5799999999999	4.55957864801348	49.86	2671.44580101592	49.5500000000001	25.3342071339375	49.1699999999998	11.3597849979215	48.8399999999999	3.65421786193565	50.1500000000001	4.64456691895521	50.77	19.2265994439822	48.8800000000001	8.33368629400866	49.6900000000001	31.6811705430382	48.99	4.1491352999401	51.0500000000002	28.0519121689622	49.3800000000001	9.72472260298218	52.2399999999998	36.7779775659756	49.71	3.96884024803512	54.6899999999996	47.8667440910385	49.6300000000001	8.52751079696645	50.0700000000002	2.0407965960203	49.6600000000003	-0.0135955699533952	49.6800000000003	3.52434268893376
49.01	-2240.80295179397	49.25	-109.699077370919	48.69	1618.21352635002	49.31	-109.613530158981	49.52	-98.9572229140094	48.74	-154.600576288999	49.68	4.63928459498675	49.96	2670.07812654799	49.66	25.4440174579713	49.28	11.3723021679562	48.9400000000001	3.42191139191073	50.2800000000002	4.38315064593553	50.8699999999999	19.3850945249778	48.98	8.12393521096055	49.8	31.6022103220348	49.1199999999999	3.98862230792929	51.21	27.4835563790248	49.48	9.49136692202046	52.3399999999997	36.3793451959964	49.8200000000002	3.79178766593213	54.79	47.4534065599528	49.73	8.5476681849741	50.2200000000003	1.84838221900918	49.7600000000002	-0.539558286959618	49.7800000000002	3.23210194994772
49.15	-2233.94722647902	49.36	-105.44559447294	48.79	1560.89448512103	49.41	-104.020723347048	49.62	-96.2349729010157	48.84	-151.725060212016	49.79	4.71899054196001	50.0700000000001	2668.71045207995	49.76	25.2874430029806	49.3799999999999	11.3848193369677	49.05	3.47050647394553	50.3800000000001	4.12173437200636	50.98	19.5435896059735	49.0899999999999	7.91418412700295	49.9000000000001	31.5232501000082	49.23	3.82810931694166	51.3099999999999	26.9839467219981	49.5899999999997	9.25801124196823	52.4499999999998	35.9807128260172	49.9200000000001	3.61238135997155	54.8999999999996	47.0400690289807	49.8400000000001	8.56782557298175	50.3200000000002	1.72156705900761	49.8699999999999	-1.15016451400152	49.8800000000001	2.9398612099385
49.25	-2227.09150116395	49.46	-98.652770650915	48.89	1503.57544389203	49.52	-101.434244829989	49.72	-93.5127228880219	48.9400000000001	-148.849544135942	49.89	4.6979390949673	50.22	2667.902525778	49.86	25.130868549013	49.48	11.3973365070024	49.1499999999999	3.51910155598034	50.48	3.86031809898668	51.0799999999999	19.5414056889831	49.1900000000001	7.7089343709531	50	31.6250291059532	49.3299999999999	3.82362099298916	51.4099999999999	26.4843370639483	49.6900000000001	9.02465556100651	52.5499999999997	35.5820804550149	50.02	3.43297505401097	55	46.6267314990318	49.9400000000001	8.49382439093915	50.4300000000003	1.59475189798286	49.9700000000003	-1.76077074195291	49.98	2.64762047095246
49.35	-2224.36381206001	49.56	-91.859946829004	49	1473.44072215697	49.62	-98.8477663140657	49.82	-90.7904728750282	49.1	-145.974028058959	50	4.67688764797458	50.3200000000001	2667.09459947492	49.96	24.9742940949318	49.5899999999999	10.9673335620073	49.25	3.56769663892464	50.5900000000001	3.598901825967	51.22	19.5392217719927	49.3	7.50368461604012	50.1100000000001	31.7268081120119	49.4299999999998	3.81913266994616	51.52	25.9847274060121	49.79	8.79129988004479	52.6499999999996	35.1834480850357	50.1600000000003	3.25356874895988	55.0999999999999	46.2133939679461	50.04	8.41982320798707	50.5300000000002	1.46793673798129	50.0700000000002	-2.37137697001799	50.0900000000001	2.35537973196642
49.46	-2221.63612295594	49.66	-85.0671230069793	49.15	1443.30600042304	49.72	-96.2612877980291	49.93	-84.9790703219924	49.2	-143.098511981975	50.15	4.65583620098187	50.42	2666.28667317298	50.0700000000001	24.8177196399411	49.6899999999998	10.5373306179217	49.3499999999999	3.84859819098438	50.6900000000001	3.45293786097045	51.3299999999999	19.5370378550024	49.4000000000001	7.29843486101345	50.27	31.8285871179569	49.53	3.81464434701684	51.6199999999999	25.4851177489854	49.9000000000001	8.55794419999256	52.75	34.6932069360264	50.2600000000002	3.0741624429993	55.25	45.3940759670104	50.1700000000001	8.34582202594447	50.6400000000003	1.53353595601402	50.2200000000003	-2.45602048096316	50.1900000000001	2.62440916799278
49.56	-2218.90843385199	49.77	-82.5277820829342	49.25	1413.17127868797	49.82	-93.6748092809694	50.03	-79.1676677680471	49.3099999999999	-137.408234052032	50.25	4.63478475398915	50.53	2664.67077348295	50.23	24.5067878869349	49.79	10.1073276729267	49.46	4.12949974293042	50.7900000000002	3.3069738959739	51.4300000000001	19.534853938012	49.5	7.30293618903488	50.3800000000001	31.5922869440328	49.6399999999999	3.81015602397383	51.73	24.9708849199806	50	8.377810126035	52.8599999999997	34.2029657870171	50.3600000000001	2.94766526303647	55.3599999999997	44.574757965961	50.27	8.27182084299238	50.7400000000002	1.59913517302357	50.3200000000002	-2.54066399190833	50.3099999999999	2.89343860299596
49.67	-2216.18074474804	49.87	-79.9884411590028	49.36	1383.03655695404	49.93	-88.584223062071	50.18	-73.3562652150113	49.41	-131.717956120951	50.3499999999999	4.42521145293995	50.63	2663.05487379293	50.33	24.1958561330193	49.8999999999999	9.67732472895477	49.5599999999999	4.41040129601333	50.8900000000001	3.16100993097734	51.54	19.3460742840443	49.5999999999999	7.30743751694263	50.48	31.3559867710183	49.74	3.69348403398817	51.8299999999999	24.4566520899525	50.0999999999999	8.19767605298694	52.9599999999996	33.7127246380078	50.4700000000003	2.82116808398314	55.4599999999996	43.7554399659348	50.3800000000001	7.93856960194717	50.8400000000001	1.66473439003312	50.4300000000003	-2.62530750296719	50.4099999999999	3.16246803902231
49.77	-2212.25204498694	49.98	-77.449100235981	49.46	1323.71738170605	50.03	-83.493636843059	50.28	-70.2671126740597	49.51	-126.027678191008	50.4499999999999	4.21563815200443	50.73	2661.43897410291	50.4400000000001	23.8849243800132	50	9.25549589101138	49.6599999999999	4.69130284795938	50.99	3.27646223900047	51.6399999999999	19.157294629963	49.71	7.31193884598724	50.5800000000002	31.1196865969805	49.8399999999999	3.57681204502569	51.9299999999998	23.9424192609476	50.25	8.01754197902937	53.0699999999997	33.6211158589776	50.5700000000002	2.69467090402031	55.5599999999999	43.349459494948	50.48	7.60531835999245	50.9500000000003	1.73033360704267	50.5300000000002	-2.70995101391236	50.5100000000002	3.72373821494421
49.88	-2208.32334522697	50.08	-74.9097593119359	49.56	1264.39820645794	50.14	-78.4030506230238	50.38	-67.1779601340177	49.61	-120.337400259928	50.5599999999999	4.00606485095523	50.83	2660.63100071494	50.5400000000001	23.7305670809747	50.0999999999999	8.83366705397748	49.76	4.94498326793291	51.1000000000001	3.39191454793308	51.74	18.9685149770185	49.8099999999999	7.31644017400868	50.6900000000001	30.7816074169978	49.95	3.46014005594952	52.0300000000002	23.9277960889694	50.3499999999999	8.07076358603354	53.1899999999996	33.5295070800612	50.6700000000001	2.74758003001807	55.6599999999999	42.9434790249843	50.5799999999999	7.27206711803774	51.0500000000002	1.81392266301827	50.6300000000001	-2.64980389999891	50.6100000000001	4.2850083899566
49.98	-2204.39464546598	50.24	-71.1030037549563	49.66	1205.07903120995	50.24	-75.8989429200483	50.49	-64.0888075930661	49.71	-117.522638405944	50.66	3.81754299598924	50.93	2659.82302732698	50.65	23.5762097819361	50.26	8.4118382159204	49.8699999999999	5.19866368892963	51.2	3.50736685595621	51.8399999999999	18.7819192400411	49.9100000000001	7.36110688603731	50.79	30.443528237015	50.05	3.34795639003005	52.1399999999999	23.9131729169912	50.46	8.1239851930377	53.29	33.4378983020542	50.7800000000002	2.80048915601583	55.77	42.5374985550206	50.6900000000001	7.01281705903511	51.21	1.89751171899388	50.7400000000002	-2.58965678699496	50.7200000000003	4.846278564969
50.14	-2203.19363480894	50.34	-67.2962481979766	49.76	1175.89457769702	50.34	-73.3948352179823	50.59	-60.9996550530241	49.8200000000001	-114.707876552984	50.76	3.62902114193275	51.03	2659.01505393992	50.75	23.4218524830112	50.3599999999999	8.42001232297207	49.97	5.45234410890316	51.3100000000002	3.62281916397933	51.95	18.5953235039733	50.01	7.40577359795225	50.8900000000001	30.1054490580555	50.1599999999999	3.23577272399689	52.2399999999998	23.8985497459225	50.5599999999999	8.17720680004186	53.3999999999996	33.3462895230241	50.8800000000001	2.85339828201359	55.8699999999999	42.1315180849433	50.79	6.75356700003249	51.3099999999999	1.98110077508318	50.8400000000001	-2.52950967399102	50.8200000000002	5.40754873998139
50.24	-2201.99262415304	50.45	-63.489492640997	49.87	1146.71012418296	50.45	-70.8907275150068	50.69	-55.4587580670614	49.92	-111.893114699001	50.87	3.44049928798995	51.14	2658.20708055196	50.86	23.2674951829495	50.4699999999998	8.42818642991006	50.0699999999999	5.42512297693065	51.4100000000001	3.73827147302563	52.05	18.408727766996	50.1600000000001	7.4504403089577	51	29.767369877959	50.26	3.12358905796373	52.3499999999999	23.8839265739443	50.6599999999999	8.18430683796123	53.5	33.227887677981	50.98	2.90630740903453	55.9699999999998	41.627155057995	50.8899999999999	6.49431694000668	51.4100000000003	1.99909061404924	50.9400000000001	-2.38471904901871	50.9300000000003	5.82801610903516
50.35	-2200.79161349599	50.55	-62.2220780069256	49.97	1117.52567067003	50.55	-68.3866198120313	50.8	-49.9178610800755	50.02	-109.078352845017	50.9699999999999	3.25197743393346	51.27	2656.01520791199	50.96	23.1557189820251	50.5699999999999	8.43636053593855	50.23	5.39790184495814	51.5100000000002	3.57512707398655	52.1599999999999	18.5075130769974	50.26	7.49060569296489	51.1000000000001	29.2365639189711	50.3699999999999	3.01140539193057	52.4499999999998	23.8443382550031	50.77	8.19140687497111	53.5999999999999	33.1094858330516	51.0900000000001	2.81531145003555	56.0699999999997	41.1227920319561	51	6.23506688100406	51.52	2.0170804530153	51.0500000000002	-2.23992842393272	51.0300000000002	6.24848347797524
50.45	-2198.88762337996	50.65	-60.954663373991	50.07	1088.34121715699	50.65	-63.9210777039807	50.9	-44.3769640939991	50.13	-104.045734155989	51.0699999999999	3.08115543600707	51.37	2653.82333527191	51.0600000000001	23.043942780987	50.6699999999998	8.44453464299022	50.3299999999999	5.37068071298563	51.6100000000001	3.41198267392429	52.26	18.6062983869988	50.3599999999999	7.53077107594891	51.2	28.70575795896	50.47	2.82624567796574	52.5599999999999	23.8047499369713	50.8699999999999	8.19850691300417	53.6999999999998	32.9910839880085	51.2000000000003	2.72431549194607	56.25	40.618429006031	51.0999999999999	5.98596640202231	51.6200000000003	2.03507029107186	51.1500000000001	-2.0951377999836	51.1300000000001	6.6689508479385
50.55	-2196.98363326495	50.76	-59.6872487409428	50.17	1033.19338538302	50.76	-59.4555355950206	51	-41.9252196480784	50.23	-99.0131154659366	51.18	2.91033343796698	51.47	2651.63146263092	51.16	22.9321665799489	50.77	8.37424939595621	50.4400000000001	5.34345958101312	51.72	3.13338596697577	52.3599999999999	18.7050836970002	50.47	7.5709364599561	51.3	28.1749519999721	50.5699999999999	2.64108596400092	52.6599999999999	23.7651616189396	50.9699999999998	8.20560695103723	53.8099999999999	32.9642909219956	51.3000000000002	2.63331953397028	56.3499999999999	40.5200464499558	51.2199999999998	5.73686592292688	51.7200000000003	2.05306013003792	51.25	-1.9503471750113	51.27	6.52814804197988
50.66	-2195.07964314903	50.86	-58.419834106985	50.27	978.045553609036	50.86	-54.9899934879932	51.1	-39.473475202044	50.33	-96.7952586299816	51.28	2.7395114399269	51.58	2650.24756337891	51.26	22.9747476779494	50.8699999999999	8.30396414801271	50.54	5.12893929294478	51.8200000000002	2.85478925900406	52.46	18.8038690070016	50.5699999999999	7.61110184294012	51.4000000000001	27.9822252209669	50.6699999999998	2.45592624992241	52.7599999999998	23.7401964719766	51.0799999999999	8.15948538206612	53.9099999999999	32.9374978559827	51.4100000000003	2.48941444897355	56.4499999999998	40.4216638939943	51.3200000000002	5.48776544394514	51.8299999999999	1.63954845004355	51.3499999999999	-1.48694762094692	51.3699999999999	6.38734523693074
50.76	-2193.17565303299	50.96	-56.7859137710229	50.38	922.897721834943	50.96	-53.0285590820085	51.21	-37.0217307570329	50.43	-94.5774017940266	51.38	2.75721129594331	51.68	2648.86366412691	51.37	23.0173287759499	50.98	8.2336789009787	50.6399999999999	4.91441900499012	51.9300000000001	2.57619255194186	52.5599999999999	19.0892500539803	50.6700000000001	7.73876431401277	51.51	27.7894984410523	50.77	2.38295020301393	52.8600000000001	23.7152313250135	51.1799999999998	8.11336381195815	54.0099999999998	32.9107047890602	51.5100000000002	2.345509365	56.5499999999997	40.3232813389423	51.4299999999998	5.4979150249892	51.9300000000003	1.22603677004918	51.4500000000003	-1.02354806699623	51.4700000000003	6.24654243097211
50.86	-2192.472673574	51.06	-55.1519934349471	50.48	896.934343575026	51.06	-51.0671246770471	51.31	-34.5699863109985	50.54	-92.3595449589811	51.4799999999999	2.7749111529829	51.8	2647.47976487399	51.47	23.0599098739503	51.0799999999999	8.15521954598353	50.75	4.69989871794496	52.0300000000002	2.29759584397016	52.6700000000001	19.3746311000496	50.77	7.86642678497174	51.6100000000001	27.5967716610239	50.8799999999999	2.30997415496859	52.9699999999998	23.69026617896	51.29	8.06724224298705	54.1099999999997	32.8839117230473	51.6100000000001	2.20160428000327	56.6499999999996	39.8518777869867	51.5300000000002	5.50806460501008	52.04	0.812525089031624	51.5500000000002	-0.560148512931846	51.5700000000002	6.10573962501348
50.96	-2191.76969411399	51.16	-53.5180730979619	50.58	870.970965313973	51.17	-49.105690271972	51.42	-30.3401318350325	50.64	-90.1416881230261	51.5899999999999	2.7926110089993	51.9	2646.09586562199	51.5700000000001	23.102490972974	51.1799999999998	8.07676019201153	50.8499999999999	4.51259956196282	52.1300000000001	2.01899913599846	52.77	19.6600121460051	50.8800000000001	7.99408925604439	51.72	27.4040448820188	50.98	2.23699810692324	53.0700000000002	23.6653010319969	51.3899999999999	8.02112067401595	54.2199999999998	32.8571186570343	51.7200000000003	2.05769919602972	56.7599999999998	39.3804742350312	51.6399999999999	5.51821418503096	52.1400000000003	0.381023571094374	51.6600000000003	-0.241539582930272	51.6800000000003	5.86162638899168
51.06	-2191.06671465499	51.27	-53.1515673959575	50.69	845.007587053942	51.3	-47.1442558670105	51.52	-26.1102773590665	50.75	-87.9238312869575	51.6899999999999	2.81031086501571	52	2644.33250337891	51.6700000000001	23.5305931560106	51.28	7.99830083690267	50.96	4.32530040700385	52.2700000000002	1.43518036702517	52.8799999999999	19.9453931929838	50.98	8.08158634299616	51.8199999999999	27.4348203170121	51.1299999999999	2.16402206001476	53.21	23.5499741199874	51.4899999999998	8.09611684599076	54.3199999999997	32.3040230450715	51.8200000000002	2.06534821893456	56.8599999999997	38.909070682962	51.7400000000002	5.52836376596133	52.2400000000002	-0.0504779479797435	51.7600000000002	0.0770693470713013	51.7800000000002	5.6175131519467
51.17	-2190.363735196	51.37	-52.78506169293	50.79	819.044208794026	51.41	-43.462729557973	51.63	-21.8804228820773	50.85	-83.4438859500324	51.79	3.24803764101489	52.1	2642.56914113696	51.78	23.9586953389335	51.3899999999999	7.91984148293068	51.0599999999999	4.13800125090802	52.3700000000001	0.851361597938194	52.98	19.8153185690444	51.0799999999999	8.16908343097111	51.9200000000001	27.4655957520054	51.24	2.46270428795015	53.3200000000002	23.4346472069547	51.5899999999997	8.17111301796558	54.4299999999998	31.7509274320855	51.9200000000001	2.07299724092991	56.9699999999998	38.4376671320297	51.8400000000001	5.69806235000669	52.3499999999999	-0.481979466940174	51.8600000000001	0.395678277072875	51.8800000000001	5.37339991603858
51.27	-2189.53845919305	51.47	-52.4185559900161	50.89	771.979764121966	51.51	-39.7812032490492	51.73	-20.1023128520319	50.95	-78.9639406140168	51.9	3.68576441701407	52.26	2640.80577889399	51.88	24.3867975229932	51.49	7.98727034896274	51.23	4.1326632979235	52.48	0.267542827941725	53.0799999999999	19.6852439449913	51.2	8.25658051803657	52.02	27.4963711880218	51.3399999999999	2.76138651599922	53.4200000000001	23.3193202949451	51.6999999999998	8.29223075902519	54.5299999999997	31.224624886022	52.0300000000002	2.08064626394844	57.0699999999997	38.0646461360357	51.9499999999998	5.86776093393837	52.4500000000003	-0.913480986014292	51.9700000000003	0.714287206051267	51.9900000000002	5.27008948495222
51.38	-2188.71318318998	51.57	-52.0520502869886	50.99	724.91531945002	51.62	-36.0996769400117	51.83	-18.3242028210771	51.1	-74.483995276978	52	4.12349119199007	52.36	2640.42631590394	51.99	24.7723186080293	51.5899999999999	8.05469921590429	51.3299999999999	4.12732534596216	52.5800000000002	-0.0376792340830434	53.24	19.2697882749826	51.3	8.34407760601152	52.1300000000001	27.7198734020203	51.4400000000001	3.06006874495779	53.52	23.2289585289891	51.7999999999997	8.41334850099429	54.6299999999997	30.6983223400721	52.1600000000003	2.23220037094052	57.1699999999996	37.691625139928	52.0500000000002	6.03745951798373	52.5599999999999	-0.902681656953064	52.0700000000002	1.13709746699442	52.0900000000001	5.16677905397955
51.48	-2188.59088664601	51.68	-51.3703052789651	51.15	677.85087477796	51.72	-34.3795850350261	51.93	-16.5460927910317	51.2	-72.2219067760079	52.13	4.54351811197284	52.48	2640.046852914	52.09	25.1578396929517	51.6899999999998	8.12212808193635	51.4300000000001	4.12198739297764	52.6800000000001	-0.342901295994125	53.3399999999999	18.8543326049739	51.4000000000001	8.29183112398368	52.27	27.943375617042	51.54	3.43172702093852	53.6199999999999	23.1385967630331	51.9000000000001	8.5344662420539	54.73	30.1720197929853	52.27	2.3837544779326	57.2999999999997	37.318604143934	52.1700000000001	6.19700852098504	52.6600000000003	-0.891882328915017	52.2200000000003	1.55990772702808	52.25	5.06346862300688
51.58	-2188.46859010193	51.78	-50.6885602699185	51.25	656.749808366044	51.82	-32.6594931310638	52.04	-14.7679827609863	51.3099999999999	-69.9598182740147	52.24	4.96354503195562	52.58	2639.66738992394	52.24	25.5433607779878	51.8	8.26801630296359	51.54	4.11664943999313	52.7900000000002	-0.648123358018893	53.4400000000001	18.4388769349653	51.51	8.23958464195584	52.3700000000001	28.1668778320636	51.6499999999999	3.80338529703295	53.73	23.0482349979866	52.0099999999998	8.65558398299981	54.8299999999999	29.6457172470355	52.3700000000003	2.53530858492468	57.3999999999996	36.6643643479847	52.27	6.35655752500952	52.7600000000002	-0.881082999967475	52.3200000000002	1.98271798808491	52.3499999999999	4.96015819203421
51.68	-2188.34629355797	51.88	-50.0068152620088	51.35	635.648741955038	51.93	-30.9394012269877	52.18	-11.1598634860002	51.41	-67.6977297729309	52.3399999999999	5.38357195193839	53.1	2638.29243747193	52.34	25.9288818639334	51.8999999999999	8.41390452399082	51.6399999999999	4.29861064299075	52.8900000000001	-0.953345420043661	53.54	18.0234212640471	51.6099999999999	8.18733816004169	52.48	28.3903800460621	51.75	4.17504357301368	53.8299999999999	22.9578732320306	52.1100000000001	8.77670172405942	54.9399999999996	29.1194147010856	52.4700000000003	2.68686269203045	57.5	36.0101245520355	52.3800000000001	6.51610652801082	52.8600000000001	-0.438782152968997	52.4300000000003	2.08691931902649	52.46	4.81576686092922
51.79	-2188.22399701401	51.98	-49.6915759570129	51.45	614.547675543008	52.03	-29.2193093230253	52.28	-7.55174421101401	51.51	-65.4356412719608	52.4399999999999	5.80359887192117	53.21	2636.91748501992	52.45	25.7950473879873	52	8.55979274490437	51.74	4.48057184598838	52.99	-0.436995108998417	53.6499999999999	17.6079655940384	51.71	8.04759459094839	52.5800000000002	28.0327112840268	51.8499999999999	4.54670184899442	53.9400000000001	22.560984509937	52.25	8.43045206897841	55.04	28.5971960230427	52.5799999999999	2.97176642402519	57.5999999999999	35.3558847559725	52.48	6.67565553203531	52.9700000000003	0.00351869402948068	52.5300000000002	2.19112065008176	52.5599999999999	4.6713755299379
51.89	-2188.10170047004	52.09	-49.3763366509938	51.56	593.446609130979	52.14	-26.1605350519858	52.38	-3.94362493602785	51.61	-61.599587609976	52.54	6.04495587595011	53.34	2635.54253256791	52.5500000000001	25.6612129129508	52.0999999999999	8.70568096593161	51.8499999999999	4.66253304796282	53.1000000000001	0.0793552010236454	53.75	17.2578856779637	51.8099999999999	7.9078510209456	52.6800000000001	27.6750425209684	51.96	4.65236834099869	54.04	22.1640957889804	52.3600000000001	8.08420241298791	55.1899999999996	28.0749773449998	52.6800000000003	3.25667015601994	57.7099999999996	35.0746659549941	52.5799999999999	6.9343177869996	53.0700000000002	0.44581954205114	52.6399999999999	2.29532198102334	52.6599999999999	4.52698419894659
52	-2188.05174495196	52.24	-49.061097345998	51.66	555.623910030022	52.24	-23.1017607819695	52.49	-2.11361569199653	51.71	-57.7635339479912	52.65	6.28631287997905	53.4400000000001	2633.21072913391	52.65	25.5273784380279	52.25	8.91562392700962	51.95	4.84449425096045	53.2	0.595705510932021	53.8599999999999	16.9078057620027	51.9100000000001	7.76810745196599	52.78	27.3173737580237	52.1299999999999	4.75803483300297	54.1399999999999	21.7672070670005	52.46	7.7379527569974	55.29	27.5527586670705	52.79	3.54157388801468	57.8099999999999	34.7934471550388	52.6799999999998	7.19298004094071	53.21	0.888120389049618	52.7400000000002	2.39952331105542	52.77	4.48590329801846
52.15	-2188.001789434	52.34	-48.7458580410021	51.77	517.801210928042	52.35	-20.0429865120668	52.59	-0.283606447055718	51.8099999999999	-53.9274802849832	52.75	6.52766988298481	53.55	2631.25838869098	52.76	25.0080228779552	52.3499999999999	9.12556688797395	52.05	5.04124638393932	53.3100000000002	1.41727788400203	53.96	16.5577258460416	52.02	7.6283638819632	52.8900000000001	26.7362027809668	52.24	4.86370132500724	54.2399999999998	21.4606801109767	52.5599999999999	7.27058536006098	55.3899999999999	27.5568425349775	52.8900000000003	3.67492351301735	57.9199999999996	34.5122283539467	52.79	7.45164229601869	53.3099999999999	1.04147912304597	52.8400000000001	2.23318136602302	52.8699999999999	4.44482239799981
52.25	-2187.95183391501	52.44	-48.1682236049892	51.87	479.978511825948	52.45	-18.7043041449897	52.69	1.5464027969756	51.92	-52.3535151239685	52.8499999999999	6.34899996794047	53.67	2629.30604824692	52.86	24.4886673169731	52.4599999999998	9.33550984791509	52.1499999999999	5.2379985169182	53.4100000000001	2.23885025593518	54.0599999999999	16.6231015999756	52.1600000000001	6.81729592201918	52.99	26.1550318030004	52.3399999999999	4.5977095400076	54.3400000000001	21.1541531549528	52.6700000000001	6.80321796198768	55.4899999999998	27.5609264029981	52.9900000000002	3.80827313802001	58.02	34.2310095539915	52.8899999999999	7.5507555469585	53.4200000000001	1.19483785704233	52.9500000000003	2.06683942008112	52.9700000000003	4.40374149798117
52.35	-2188.02417494101	52.54	-47.5905891689763	51.97	463.256879135997	52.55	-17.3656217790494	52.8	3.37641204191641	52.02	-50.7795499629538	52.9599999999999	6.17033005198664	53.77	2627.35370780399	52.96	23.9693117570141	52.5599999999999	9.39956458796587	52.26	5.25278944701313	53.5100000000002	3.06042262798201	54.23	16.6884773540232	52.26	6.00622796105199	53.0900000000001	25.5738608260572	52.45	4.33171775603114	54.4400000000001	20.8476261999522	52.77	6.33585056505126	55.5999999999999	27.5650102710188	53.0900000000001	3.9416227619995	58.1199999999999	34.1336456040153	52.9900000000002	7.64986879698881	53.52	1.34819659103869	53.0500000000002	1.90049747402554	53.0700000000002	4.36266059693935
52.46	-2188.096515967	52.64	-47.0129547339866	52.14	446.535246446047	52.66	-16.0269394129955	52.9	6.30253753399757	52.12	-49.205584801939	53.0599999999999	5.99166013591912	53.87	2625.40136735993	53.0600000000001	23.4499561969415	52.6599999999999	9.46361932892614	52.3599999999999	5.26758037790387	53.6200000000001	3.88199500093833	54.3399999999999	16.7538531079572	52.3599999999999	5.19516000099429	53.2	24.9926898479771	52.55	4.06572597194099	54.54	20.5410992439283	52.8699999999999	5.86848316800115	55.6999999999998	27.5690941390394	53.1900000000001	4.07497238700216	58.2399999999998	34.0362816540392	53.0999999999999	7.74898204792862	53.6200000000003	1.05925447803656	53.1500000000001	1.62995419702838	53.1700000000001	4.08846474101665
52.56	-2188.168856993	52.74	-46.7505596029696	52.25	429.813613755982	52.76	-14.6882570470552	53	9.22866302698822	52.23	-47.631619641038	53.17	5.81299021996529	53.98	2623.449026917	53.1700000000001	23.3356192929932	52.76	9.52767406897692	52.46	5.2823713079988	53.72	4.60530360692246	54.4400000000001	16.9848838089592	52.46	4.52383561002989	53.3	24.2472560889837	52.6499999999999	3.82079882592734	54.6500000000001	20.5657560409236	52.98	5.48636745804743	55.7999999999997	27.4069219320836	53.29	4.14692248295978	58.3399999999997	33.9389177039493	53.1999999999998	7.84809529898212	53.73	0.770312364011261	53.27	1.35941092003122	53.3000000000002	3.81426888498027
52.67	-2188.85257821	52.85	-46.4881644719526	52.35	413.091981066032	52.87	-12.5068786600195	53.11	12.1547885189557	52.33	-45.0683131299456	53.27	5.51336518901735	54.08	2621.49668647294	53.2900000000001	23.2212823899545	52.8699999999999	9.59172880891401	52.5599999999999	5.29716223798005	53.8200000000002	5.32861221392977	54.54	17.2159145099613	52.5599999999999	3.8525112189518	53.4000000000001	23.5018223299903	52.76	3.57587167900419	54.75	20.590412838942	53.0799999999999	5.1042517490032	55.8999999999996	27.2447497250141	53.3900000000003	4.2188725780079	58.4399999999996	34.1227725539284	53.3000000000002	7.82421418796275	53.8299999999999	0.481370251009139	53.3699999999999	1.08886764303406	53.4099999999999	3.54007302894388
52.77	-2189.53629942803	52.95	-46.2257693419588	52.45	384.482374695949	52.97	-10.3255002729838	53.21	13.2509047670055	52.43	-42.5050066189669	53.37	5.21374015795573	54.22	2619.94003195298	53.39	23.1069454870294	52.9699999999998	9.22316889000285	52.6599999999999	5.31195316796129	53.9300000000001	6.05192082093708	54.6399999999999	17.4469452119865	52.6700000000001	3.1811868279874	53.51	22.7563885709969	52.8599999999999	3.33094453299054	54.8499999999999	20.6150696359373	53.1799999999998	4.72213603904947	56.0099999999998	27.0825775180583	53.5	4.29082267396552	58.54	34.3066274040211	53.4099999999999	7.80033307694339	53.9300000000003	0.192428136983835	53.4700000000003	0.818324366036904	53.5100000000002	3.30695807303982
52.87	-2190.22002064503	53.05	-45.9633742109418	52.56	355.872768324957	53.07	-8.14412188606184	53.31	14.3470210149417	52.54	-39.9417001079883	53.4699999999999	4.91411512598461	54.33	2618.38337743393	53.49	23.5119641439496	53.0699999999999	8.85460897097801	52.77	5.14336141395688	54.0300000000002	5.95365705601125	54.74	17.6779759129886	52.77	2.509862437023	53.6100000000001	22.5921257899699	52.96	3.08601738595371	54.96	20.9462533889564	53.2999999999997	4.80738772603218	56.1099999999997	26.9163214430819	53.5999999999999	4.22942314503416	58.6399999999999	34.4904822550234	53.5100000000002	7.77645196603771	54.04	0.343757524092325	53.5799999999999	0.529264093984239	53.6100000000001	3.07384311702208
52.97	-2190.90374186203	53.16	-45.9636198939961	52.66	327.263161954988	53.17	-7.3014258649664	53.41	15.4431372629915	52.64	-38.9523587580243	53.5699999999999	4.7931600109905	54.43	2616.82672291397	53.6	23.9169828020067	53.1699999999998	8.48604905195316	52.8699999999999	4.97476966097565	54.1400000000001	5.85539328994855	54.8499999999999	17.843630859943	52.8800000000001	2.51118556502661	53.72	22.4278630080335	53.1299999999999	3.10708202403021	55.0599999999999	21.2774371429987	53.4000000000001	4.89263941403806	56.2399999999998	26.7500653679917	53.7000000000003	4.16802361496593	58.75	34.6743371050025	53.6100000000001	7.65345760396485	54.21	0.495086910063947	53.6800000000003	0.24020382204526	53.7200000000003	2.84072816100434
53.08	-2191.51512205394	53.26	-45.96386557796	52.76	315.37518827497	53.31	-6.45872984398466	53.52	16.5392535109277	52.74	-37.9630174079466	53.68	4.67220489497322	54.53	2616.226919376	53.7	24.3220014590406	53.28	8.05343439299122	52.97	4.80617790697124	54.2700000000002	5.75712952502272	54.95	18.0092858070111	52.98	2.51250869303021	53.8199999999999	22.2636002270065	53.23	3.12814666199301	55.21	21.6086208960178	53.5099999999998	4.97789110102076	56.3399999999997	26.5838092930153	53.8099999999999	4.10662408603457	58.8499999999999	34.7468727829892	53.71	7.53046324200568	54.3099999999999	0.646416296035568	53.7800000000002	-0.0488564500074062	53.8200000000002	2.60761320498659
53.18	-2192.12650224495	53.36	-45.9641112610143	52.87	303.487214594952	53.41	-5.61603382300291	53.62	18.8125551509302	52.84	-36.9736760590058	53.78	4.55124977997912	54.63	2615.62711583792	53.8000000000001	24.7270201159608	53.3899999999999	7.6208197339156	53.0699999999999	4.62279522298559	54.3800000000001	5.65886575896002	55.05	18.1749407539655	53.0799999999999	2.51383182103382	53.9200000000001	22.0993374449563	53.3399999999999	3.14921129893264	55.3099999999999	21.9398046489232	53.6100000000001	5.06314278800346	56.4399999999996	26.4175532180388	53.9100000000003	4.04522455596634	58.9499999999998	34.8194084599527	53.8200000000002	7.40746887993282	54.4200000000001	1.08668779500931	53.8800000000001	-0.0673734459724074	53.9300000000003	2.25543644694426
53.28	-2192.73788243697	53.46	-46.226752074972	52.97	291.599240915048	53.51	-4.77333780202116	53.72	21.0858567899095	52.95	-35.9843347089281	53.89	4.43029466396183	54.74	2615.02731229893	53.91	25.04775754403	53.49	7.18820507495366	53.22	4.43941253899993	54.48	5.42079323099642	55.1499999999999	18.3405957019431	53.1900000000001	3.18647934102501	54.02	22.0608317860069	53.4400000000001	3.18722978795449	55.4200000000001	21.8445944379937	53.71	5.38727802904759	56.54	25.7877366390176	54.0100000000002	3.95938114900218	59.0599999999999	34.8919441370299	53.9200000000001	7.28447451797365	54.52	1.52695929500624	53.9900000000002	-0.0858904419374085	54.0300000000002	1.90325968799243
53.39	-2193.34926262798	53.57	-46.4893928889296	53.07	270.872177262959	53.61	-3.21053228901746	53.82	23.359158429912	53.1	-34.116514170023	53.99	4.30933954896773	54.84	2614.42750876097	54.01	25.3684949709623	53.5899999999999	6.75559041599172	53.3199999999999	4.25602985490059	54.5800000000002	5.18272070291914	55.26	18.2438529730007	53.29	3.85912685999301	54.1300000000001	22.0223261279671	53.54	3.22524827697634	55.52	21.7493842269505	53.8099999999999	5.71141326997804	56.6499999999996	25.1579200599963	54.1600000000003	3.87353774203802	59.1599999999999	34.7806249640144	54.04	7.16148015601448	54.6200000000003	1.96723079409367	54.0900000000001	-0.104407436992915	54.1300000000001	1.5510829299501
53.49	-2194.11803174694	53.67	-46.752033703001	53.18	250.14511360996	53.72	-1.64772677499059	53.92	24.5363438219783	53.2	-32.2486936310042	54.14	4.11230470899682	54.9400000000001	2613.25905249691	54.11	25.6892323980082	53.6999999999998	6.70742576198791	53.4200000000001	4.07264717091493	54.6800000000001	4.94464817393236	55.3699999999999	18.1471102439446	53.3900000000001	4.53177437896102	54.28	21.9838204690177	53.6399999999999	3.26326676702138	55.6300000000001	21.654174016021	53.9099999999999	6.03554851102217	56.75	24.528103480975	54.27	3.78769433496018	59.29	34.6693057909988	54.1700000000001	6.75942655800554	54.7200000000003	2.00273074108281	54.23	-0.122924432957916	54.27	1.4320211280392
53.59	-2194.88680086602	53.77	-47.0146745159354	53.28	229.418049957985	53.82	-0.0849212619868922	54.03	25.713529213931	53.3	-30.3808730919855	54.24	3.9152698699354	55.05	2612.09059623195	54.23	25.6049511690435	53.8	6.65926110798409	53.52	3.9713885639685	54.7800000000002	4.80483941100829	55.47	17.8847125689572	53.5	5.20442189895221	54.3800000000001	22.1095775920048	53.75	3.28022061796673	55.73	21.2277800509355	54.0099999999998	6.27443206496991	56.8499999999999	24.0645429770439	54.3700000000003	3.76325045692738	59.3899999999999	34.5579866179833	54.27	6.35737296101979	54.8299999999999	2.03823068704878	54.3299999999999	-0.546512907021679	54.3699999999999	1.31295932499143
53.7	-2195.04418979295	53.88	-47.6198644370243	53.39	208.690986304987	53.92	0.635188230035055	54.19	26.8907146049742	53.41	-29.5023939029306	54.3399999999999	3.83919014598177	55.15	2610.9221399679	54.34	25.5206699389419	53.8999999999999	6.61109645398028	53.6299999999999	3.87012995793157	54.8900000000001	4.66503064797053	55.5799999999999	17.6223148929466	53.5999999999999	5.8770694180339	54.49	22.235334714992	53.8499999999999	3.29717446993527	55.8299999999999	20.8013860869869	54.1199999999999	6.51331561800816	56.9599999999996	23.6009824740222	54.4700000000003	3.73880658003145	59.4899999999998	34.4466674449677	54.3699999999999	6.07831372497003	54.9300000000003	2.07373063403793	54.4300000000003	-0.970101381994937	54.4700000000003	1.19389752296684
53.8	-2195.20157872	53.98	-48.2250543569762	53.49	199.85189633303	54.03	1.3552977229665	54.29	28.0678999969268	53.51	-28.6239147139895	54.4499999999999	3.76311042191446	55.25	2610.35348724192	54.4400000000001	25.4363887089539	54	6.99554645893841	53.73	3.76887135098514	54.99	4.52522188595594	55.6800000000001	17.3599172170498	53.7	6.55695966099756	54.5900000000001	22.3610918369559	53.95	3.31412832099431	55.9299999999998	20.3749921220151	54.25	6.7521991720696	57.0599999999999	23.1374219699774	54.5799999999999	3.71436270199865	59.5999999999999	33.9706837060021	54.48	5.79925448994345	55.0300000000002	2.1092305800039	54.54	-1.39368985594501	54.5799999999999	1.07483572094225
53.9	-2195.35896764796	54.08	-48.8302442779514	53.6	191.01280636005	54.13	2.07540721498845	54.4	30.2490630309649	53.62	-27.7454355240252	54.55	3.68703069796084	55.36	2609.78483451595	54.5400000000001	25.352107478966	54.0999999999999	7.37999646298704	53.8299999999999	3.85099542791068	55.0900000000001	4.38541312291818	55.78	17.0975195419487	53.8099999999999	7.23684990396123	54.6900000000001	22.4868489600567	54.1199999999999	3.25774041402838	56.04	19.9485981569296	54.3499999999999	6.99108272499416	57.1899999999996	22.9918850679951	54.6800000000003	3.68991882396585	59.6999999999998	33.494699967946	54.5799999999999	5.52019525400738	55.1300000000001	1.70445902699612	54.6399999999999	-1.79876133495327	54.6800000000003	1.29770747503244
54.01	-2195.51635657501	54.25	-49.1727933839456	53.7	182.173716387979	54.24	2.79551670701039	54.5	32.4302260650029	53.72	-26.8669563349704	54.66	3.61095097400721	55.46	2609.21618178998	54.64	25.1163271050245	54.25	7.76444646794516	53.9400000000001	3.93311950597308	55.2	3.88924718197359	55.8899999999999	16.8351218659382	53.9100000000001	7.24409262704739	54.8	22.5471202270455	54.23	3.20135250694875	56.1399999999999	19.5652771319601	54.4499999999998	7.24271450098968	57.29	22.846348167036	54.7800000000002	3.86073017693889	59.8099999999999	33.0187162289803	54.6799999999998	5.2411360189808	55.2400000000002	1.29968747398834	54.75	-2.20383281293834	54.7800000000002	1.52057922900894
54.15	-2196.198392366	54.35	-49.5153424899399	53.8	173.334626414999	54.34	3.96818110402819	54.61	34.6113890989272	53.8200000000001	-25.1143356299508	54.76	3.42270491398722	55.5700000000001	2608.64752906298	54.74	24.8805467319926	54.3499999999999	8.14889647290329	54.04	4.01524358301231	55.3000000000002	3.39308124000581	55.99	16.3620417449692	54.02	7.25133535104305	54.9000000000001	22.6073914940343	54.3299999999999	3.14496459998281	56.2599999999998	19.1819561069906	54.5599999999999	7.4943462769852	57.3899999999999	22.7008112650537	54.8800000000001	4.03154152900242	59.9099999999999	32.6540516630303	54.79	4.98012619493693	55.3400000000001	0.894915921094253	54.8499999999999	-2.6089042919466	54.8800000000001	1.74345098400863
54.25	-2196.88042815699	54.46	-49.8578915969574	53.9	158.554888164986	54.45	5.1408455009323	54.71	35.6153667419221	53.93	-23.3617149249312	54.86	3.23445885396723	55.67	2607.23758786492	54.85	24.6447663579374	54.4499999999998	8.49315607399603	54.1499999999999	4.09736765993785	55.4000000000001	2.89691529894753	56.0899999999999	15.8889616240003	54.1600000000001	7.25857807401553	55	22.6676627610232	54.4299999999998	3.08857669199369	56.3600000000001	18.7986350820211	54.6599999999999	7.74597805298072	57.4899999999998	22.555274363981	54.9900000000002	4.20235288095228	60.0099999999998	32.2893870979897	54.8899999999999	4.71911637100675	55.4400000000001	0.490144368086476	54.9500000000003	-3.01397577095486	54.9900000000002	2.08538454000973
54.35	-2197.56246394797	54.56	-50.2004407029517	54.01	143.775149914973	54.55	6.3135098979501	54.81	36.6193443840075	54.03	-21.6090942200253	54.9699999999999	3.04621279394723	55.77	2605.82764666594	54.95	24.4932672150071	54.55	8.83741567599827	54.25	4.21223356295286	55.5	2.54055812092702	56.23	15.4158815030314	54.27	7.26582079801119	55.1100000000001	22.6021769050249	54.54	3.01523493396871	56.46	18.8417080220233	54.7599999999998	7.75872627502849	57.5899999999997	22.8732979660435	55.0900000000001	4.39760811093493	60.1099999999997	31.9247225320396	54.9900000000002	4.4581065459397	55.5500000000002	0.103157702028511	55.0599999999999	-3.01983445194765	55.0900000000001	2.427318097034
54.46	-2198.24449973896	54.66	-50.8921687550128	54.15	137.83450163703	54.65	6.76606480294595	54.92	37.6233220259792	54.14	-20.7349527039469	55.0699999999999	2.85796673392724	55.87	2604.41770546697	55.0500000000001	24.3417680709399	54.6599999999999	9.18167527697733	54.3499999999999	4.32709946494469	55.6100000000001	2.18420094199701	56.3299999999999	15.2051990569362	54.3700000000001	7.37603726804537	55.27	22.5366910490266	54.6399999999999	2.94189317503424	56.5700000000002	18.8847809610024	54.8600000000001	7.77147449696258	57.6999999999998	23.1913215690156	55.1900000000001	4.59286334103126	60.2399999999998	31.560057966999	55.0900000000001	4.19709672200952	55.6500000000001	-0.283828964938948	55.23	-3.02569313396361	55.2600000000002	2.76925165394459
54.56	-2198.76914660301	54.76	-51.5838968069602	54.25	131.893853359998	54.76	7.2186197079418	55.02	38.6272996679509	54.24	-19.8608111879821	55.17	2.74580039797456	55.98	2603.57641699397	55.15	24.1902689269864	54.76	9.14148487299826	54.46	4.44196536693653	55.71	1.82784376397649	56.4300000000001	14.9945166119778	54.47	7.48625373796585	55.3700000000001	22.4712051930283	54.74	2.86855141598608	56.6700000000001	18.9278539010047	54.96	7.78422272003354	57.7999999999997	23.5093451710782	55.29	4.78811856999073	60.3399999999997	31.4752192649621	55.21	4.21514613299223	55.75	-0.266044077989136	55.3299999999999	-3.0315518149564	55.3600000000001	2.97178059099679
54.67	-2199.29379346604	54.86	-52.2756248579981	54.35	125.953205081942	54.86	7.67117461202815	55.17	40.2252344889575	54.34	-18.9866696720173	55.28	2.63363406202188	56.08	2602.73512852098	55.28	24.0387697839424	54.8599999999999	9.10129446992869	54.5599999999999	4.47470719200282	55.8100000000002	1.47148658595597	56.54	14.7838341670195	54.5699999999999	7.59647020697685	55.48	22.40571933703	54.8499999999999	2.90169174502353	56.77	18.9709268399838	55.0699999999997	7.79697094196763	57.8999999999996	23.827368773027	55.4000000000001	4.98337379997338	60.4499999999998	31.3903805639484	55.3099999999999	4.23319554397494	55.8499999999999	-0.248259190925637	55.4400000000001	-2.63233901796411	55.4700000000003	3.17430952793529
54.77	-2199.81844032998	54.97	-52.6248038039512	54.45	120.012556803999	54.96	8.123729517024	55.28	41.823169308941	54.4400000000001	-18.1125281559389	55.38	2.52146772595552	56.22	2601.89384004798	55.38	24.021565862995	54.9699999999998	9.06110406594962	54.6599999999999	4.50744901593225	55.9200000000001	1.45290784996632	56.6399999999999	14.5731517219474	54.6800000000001	7.70668667701102	55.5800000000002	22.4687409900071	54.95	2.93483207394729	56.8800000000001	19.2457731969853	55.1700000000001	7.94987399706315	58	24.1618939680848	55.5	4.99764135997793	60.5599999999999	31.3055418629347	55.4099999999999	4.25124495598084	55.9500000000003	-0.230474303975825	55.54	-2.23312621994864	55.5700000000002	3.37683846498749
54.88	-2200.34308719403	55.07	-52.9739827489948	54.56	114.071908526967	55.06	8.57628442201985	55.38	43.4211041299477	54.54	-16.7985753960238	55.4799999999999	2.40930139000284	56.33	2601.052551576	55.49	24.0043619410244	55.0699999999999	9.02091366299373	54.77	4.54019084099855	56.0200000000002	1.43432911499985	56.75	14.4229990839904	54.78	7.80966042395903	55.6800000000001	22.5317626440074	55.05	2.96797240298474	56.98	19.5206195539868	55.29	8.10277705306817	58.1099999999997	24.4964191620056	55.5999999999999	5.01190891998249	60.6599999999999	31.5853677269615	55.5100000000002	4.26929436696355	56.0599999999999	-0.212689417935508	55.6399999999999	-1.83391342295636	55.6700000000001	3.57936740294917
54.98	-2200.89984219203	55.17	-53.3231616939247	54.66	104.01294843598	55.16	9.33263549597996	55.48	44.0150613079595	54.65	-15.4846226370182	55.5799999999999	2.73634479196971	56.43	2599.51024368797	55.59	23.9871580199633	55.1699999999998	8.79102610394966	54.8699999999999	4.57293266595116	56.1200000000001	1.4157503799197	56.8499999999999	14.2728464460333	54.8800000000001	7.91263416999755	55.78	22.5947842980077	55.1699999999998	3.07445449095667	57.0799999999999	19.7954659120114	55.3899999999999	8.25568010805	58.2199999999998	24.5129207550008	55.7000000000003	5.02617647998704	60.7599999999998	31.8651935909884	55.6199999999999	4.37224609800069	56.21	0.0477426819998072	55.7400000000002	-1.31991753801231	55.7800000000002	3.43996278297709
55.15	-2201.45659718901	55.27	-53.6723406399915	54.77	93.9539883460156	55.31	10.0889865699401	55.59	44.6090184859713	54.75	-14.1706698769895	55.6899999999999	3.06338819495977	56.53	2597.96793580097	55.6900000000001	24.1214532419463	55.29	8.56113854592877	54.97	4.46980306696787	56.2700000000002	1.75352882297375	56.96	14.1226938079626	54.98	8.01560791603606	55.8900000000001	22.7232918080063	55.27	3.18093657892859	57.2199999999998	20.0272393290106	55.5	8.39583494098406	58.3199999999997	24.5294223469728	55.8099999999999	4.84518881000895	60.8699999999999	32.1450194550152	55.7199999999998	4.47519782994732	56.3099999999999	0.308174781025627	55.8499999999999	-0.805921653977748	55.8800000000001	3.30055816402819
55.26	-2201.48870532398	55.38	-54.1976171670058	54.87	83.8950282560518	55.41	10.3927827399275	55.69	45.2029756650063	54.85	-13.7308586339486	55.79	3.50259793299301	56.63	2596.42562791294	55.7900000000001	24.2557484649524	55.3899999999999	8.33125098790788	55.0799999999999	4.3666734669614	56.3700000000001	2.0913072660278	57.0599999999999	14.1832236159871	55.0899999999999	7.87416413095343	55.99	22.8517993169817	55.3799999999999	3.28741866701421	57.3200000000002	20.2590127460098	55.5999999999999	8.53598977300862	58.4299999999998	24.5459239390584	55.9100000000003	4.66420114094035	60.9699999999998	32.4248453189284	55.8299999999999	4.56010015102493	56.4200000000001	0.568606881074629	55.9500000000003	-0.291925769943191	55.98	3.16115354394242
55.36	-2201.52081345793	55.48	-54.7228936949296	54.97	79.776716443007	55.51	10.6965789090054	55.79	45.7969328430181	54.95	-13.2910473899983	55.89	3.94180767193575	56.74	2595.72460849893	55.9	24.3900436869353	55.5	8.14155383295656	55.22	4.26354386797811	56.47	2.42908570999134	57.1599999999999	14.2437534229884	55.2	7.73272034598449	56.1000000000001	22.9803068269803	55.48	3.39390075396295	57.4200000000001	20.4907861640322	55.6999999999998	8.67614460605637	58.5299999999997	24.5624255310304	56.0100000000002	4.48321347096226	61.0699999999997	32.2339978849868	55.9299999999998	4.64500247096566	56.52	0.829038981009944	56.0500000000002	0.222070114091366	56.0799999999999	3.05887217302825
55.47	-2201.55292159302	55.58	-55.248170222967	55.07	75.6584046299622	55.61	11.0003750789929	55.9	46.4009807789125	55.12	-12.8512361469575	56	4.38101741099217	56.84	2595.02358908401	56	24.5243389090319	55.5999999999999	7.95185667800524	55.3199999999999	4.12767244392853	56.5800000000002	2.7668641529317	57.26	14.304283231013	55.3	7.59127656101555	56.2	23.1088143369789	55.5799999999999	3.50038284193488	57.5300000000002	20.7225595819409	55.7999999999997	8.81629943899043	58.6299999999997	24.5789271240255	56.1700000000001	4.30222580098416	61.1699999999996	32.043150450022	56.04	4.72990479192958	56.6200000000003	1.07168619308595	56.2200000000003	0.336853199996767	56.1900000000001	2.95659080097721
55.57	-2201.58502972697	55.68	-55.4242678049377	55.18	71.5400928179406	55.71	11.3041712489803	56	47.0050287140111	55.22	-12.4114249030072	56.14	4.82022714891173	56.9400000000001	2594.32256966898	56.1	24.3158746250174	55.6999999999998	7.76215952396342	55.4300000000001	3.99180101999264	56.6800000000001	2.8978261739212	57.3599999999999	14.3648130390375	55.4000000000001	7.34685903000809	56.3099999999999	23.213057559019	55.6799999999998	3.38681319396983	57.6300000000001	20.5658627160119	55.9000000000001	8.57216161398355	58.73	24.6299854039762	56.27	3.7899709419662	61.27	31.8523030159668	56.1599999999999	4.81480711198401	56.7200000000003	1.31433340607146	56.3200000000002	0.451636287039037	56.3000000000002	2.85430942994935
55.68	-2202.20492227497	55.78	-55.6003653879316	55.28	67.4217810050095	55.82	12.3828755330351	56.1	47.6090766500192	55.33	-11.3773474789696	56.24	4.99601330898258	57.05	2593.62155025497	56.28	24.1074103410028	55.8	7.5724623690121	55.53	3.85592959594305	56.7900000000002	3.02878819502439	57.46	14.3879708230088	55.51	7.10244149900063	56.4100000000001	23.3173007810592	55.79	3.27324354702796	57.73	20.4091658499692	56.0099999999998	8.32802378897668	58.8399999999997	24.6810436850637	56.3700000000003	3.27771608294825	61.3799999999997	31.3816297169751	56.27	4.81246990602813	56.8200000000002	1.55698061905696	56.4200000000001	0.566419374081306	56.4000000000001	2.89143267798408
55.78	-2202.824814824	55.88	-55.7764629700159	55.38	60.5684057660483	55.92	13.4615798179993	56.2	47.6191674069923	55.43	-10.343270054932	56.3399999999999	5.17179946996293	57.15	2592.3551892979	56.5500000000001	23.8989460569883	55.8999999999999	7.21269186794871	55.6299999999999	3.72005817291665	56.8900000000001	3.15975021692338	57.5699999999999	14.4111286080033	55.6099999999999	6.85802396799318	56.51	23.4215440040089	55.8899999999999	3.0531918109773	57.8400000000001	20.2524689849497	56.1100000000001	8.08388596306031	58.9399999999996	24.7321019650144	56.4700000000003	2.76546122393029	61.4799999999996	30.9109564190067	56.3699999999999	4.81013269995856	56.9300000000003	1.79962783204246	56.5300000000002	0.674272796004516	56.5	2.92855592601882
55.88	-2203.444707372	55.98	-55.9525605530098	55.49	53.7150305279965	56.02	14.5402841019404	56.31	47.6292581649886	55.53	-9.30919263203123	56.4399999999999	5.3475856299201	57.25	2591.08882834096	56.66	23.5561865509908	56.01	6.85292136597582	55.73	3.29859447595027	56.99	2.95293379497252	57.6700000000001	14.4342863919746	55.71	6.61360643698572	56.6100000000001	23.3972797160504	55.99	2.83314007594981	57.9400000000001	19.8639987020215	56.25	7.69959330500569	59.04	24.7666586540163	56.5799999999999	2.43419403500411	61.5799999999999	30.440283120015	56.4699999999998	4.80779549400268	57.0300000000002	1.97820235200652	56.6300000000001	0.782126218041412	56.6100000000001	2.96567917303037
55.98	-2204.06459992	56.09	-56.1286581349805	55.59	46.8616552890353	56.13	15.6189883870184	56.41	47.6393489219618	55.63	-8.71492645103444	56.54	5.52337179101414	57.35	2589.82246738401	56.76	23.2134270449933	56.1099999999999	6.49315086491242	55.8399999999999	2.87713077898388	57.1000000000001	2.74611737302166	57.77	14.3969143689446	55.8099999999999	6.36918890597826	56.72	23.3730154290015	56.1199999999999	2.61308834001284	58.04	19.4755284189796	56.3600000000001	7.31530064706476	59.1899999999996	24.801215341995	56.6800000000003	2.10292684596425	61.6799999999998	29.9696098219329	56.5700000000002	4.80545828702361	57.1300000000001	2.15677687106108	56.73	0.889979639055127	56.71	3.00280242095141
56.15	-2204.65238433496	56.24	-56.634863837985	55.7	44.1265918630052	56.23	16.3938965019952	56.51	47.6494396789349	55.74	-8.12066027094716	56.65	5.25994821293807	57.46	2589.25712584198	56.86	23.2541484949707	56.26	6.32307751891403	55.9400000000001	2.45566708292699	57.2	2.53930095095711	57.8699999999999	14.3595423469378	55.9200000000001	5.68596140601585	56.8199999999999	23.3487511410431	56.23	2.39303660498535	58.1500000000001	19.0870581359377	56.46	6.93100798901014	59.2999999999997	24.8357720299737	56.7800000000002	1.77165965692438	61.79	29.4989365229412	56.6799999999998	4.71821875999012	57.2600000000002	2.09270417803964	56.8400000000001	0.883049975072936	56.8099999999999	2.88241691396252
56.25	-2205.24016874901	56.35	-57.1410695409895	55.8	41.391528436975	56.33	17.168804616972	56.62	48.23148975197	55.84	-7.52639409097355	56.75	4.9965246339525	57.5600000000001	2588.69178429995	56.97	23.2948699459712	56.3599999999999	6.15300417200615	56.04	2.17007481001019	57.3100000000002	2.33248452991575	57.98	14.3221703240215	56.02	5.00273390696293	56.9200000000001	23.3244868539941	56.3299999999999	2.00944055893615	58.25	18.6985878530095	56.5599999999999	6.54671533106921	59.3999999999996	24.8703287189755	56.8900000000003	1.44039246799821	61.8899999999999	29.1983090800159	56.7800000000002	4.63097923397982	57.3700000000003	2.0286314850182	56.9400000000001	0.876120310067563	56.9200000000001	2.76203140595044
56.35	-2205.82795316295	56.45	-57.4711776620234	55.9	38.6564650109449	56.44	17.9437127319488	56.72	48.813539823982	55.9400000000001	-6.93212791099995	56.86	4.73310105599012	57.66	2588.12644275793	57.08	23.3355913959485	56.4699999999998	5.98293082498458	56.1399999999999	1.8844825369797	57.4100000000001	2.11453493000136	58.0799999999999	14.2847983009915	56.1600000000001	4.56392393903116	57.03	23.3463705560553	56.4299999999998	1.62584451402381	58.3600000000001	18.3772183869451	56.6599999999999	6.31995946798725	59.5099999999998	24.6522490269854	56.9900000000002	1.35574211196854	61.9899999999998	28.8976816359536	56.8800000000001	4.54373970694633	57.4700000000003	1.96455879199675	57.04	0.86919064506219	57.02	2.64164589896154
56.45	-2206.42118798901	56.55	-57.8012857829435	56.01	35.9214015850284	56.54	18.7186208470393	56.83	49.3955898959939	56.1	-6.25206256995625	56.9599999999999	4.46967747791405	57.77	2587.5611012159	57.23	23.3763128460396	56.5699999999999	5.81285747898619	56.25	1.59889026394922	57.5200000000002	1.89658532997328	58.23	14.3637012449744	56.26	4.12511397098569	57.1300000000001	23.3682542580027	56.53	1.2422484679746	58.46	18.0558489220175	56.77	6.09320360604215	59.6099999999997	24.4341693360184	57.0900000000001	1.27109175696205	62.0999999999999	29.0677274909967	56.9900000000002	4.45650018002652	57.5700000000002	1.90048609908899	57.1500000000001	0.862260981079999	57.1199999999999	2.48413714393791
56.56	-2207.01442281495	56.66	-58.1313939029542	56.14	31.3344817429879	56.64	19.4556995829771	56.93	49.9675492109191	56.21	-5.57199722902624	57.0599999999999	3.989425330019	57.87	2586.30941490492	57.34	23.4170342970401	56.77	5.58929371095473	56.3499999999999	1.31329799091873	57.6200000000001	1.67863573096838	58.3299999999999	14.4426041899806	56.3599999999999	3.68630400294023	57.27	23.3901379600638	56.6299999999999	0.85865242294858	58.5700000000002	17.7344794569763	56.8699999999999	5.86644774296019	59.7099999999996	24.2160896440282	57.2000000000003	1.18644140093238	62.25	29.2377733460398	57.0900000000001	4.22464459597904	57.6800000000003	1.83641340504437	57.2600000000002	0.872126656076944	57.2600000000002	2.32662838800479
56.66	-2207.60765764101	56.76	-58.461502023988	56.24	26.7475619019706	56.75	20.1927783190285	57.04	50.5395085259579	56.3099999999999	-4.89193188900572	57.18	3.50917318201027	57.97	2585.05772859394	57.4400000000001	23.800515253015	56.8799999999999	5.47751182693901	56.45	1.26029461296184	57.72	1.66750255300485	58.4300000000001	14.5215071349867	56.47	3.24749403500846	57.3700000000001	23.4362859490602	56.74	0.695108112950038	58.6700000000001	17.8015802749769	56.9699999999998	6.02398453804653	59.8199999999997	23.9634532640594	57.3000000000002	1.43305823496576	62.3499999999999	29.4078192009692	57.1999999999998	3.99278901193156	57.7800000000002	1.50095607102685	57.3699999999999	0.881992331073889	57.3600000000001	2.16911963298116
56.76	-2207.61310805199	56.86	-58.7264153439264	56.34	22.1606420600438	56.85	20.1549489399895	57.19	51.1114678409967	56.41	-4.8061327289588	57.28	3.29234461196393	58.0700000000001	2583.80604228398	57.5500000000001	24.183996210013	56.98	5.53580328994485	56.5599999999999	1.20729123500496	57.8200000000002	1.65636937492764	58.54	14.6377821030228	56.5699999999999	2.83184379395607	57.47	23.4824339380566	56.8399999999999	0.531563802951496	58.77	17.8686810929776	57.0699999999997	6.18152133404237	59.9199999999996	23.7108168839768	57.4000000000001	1.67967506797595	62.4599999999996	29.5778650560123	57.3000000000002	3.84817295503126	57.8800000000001	1.16549873598615	57.4700000000003	0.891858006980328	57.46	2.01161087795754
56.86	-2207.61855846399	56.97	-58.9913286650017	56.44	20.3087856440334	56.96	20.1171195609504	57.29	51.6834271559219	56.52	-4.72033356800239	57.38	3.07551604191758	58.22	2583.11969751492	57.65	24.1204586450294	57.0799999999999	5.59409475192751	56.6599999999999	1.15428785693439	57.9300000000001	1.64523619696411	58.6399999999999	14.7540570700357	56.6700000000001	2.41619355301737	57.5699999999999	23.528581927053	56.9400000000001	0.368019492952953	58.8800000000001	17.9357819109782	57.1700000000001	6.33905812901503	60.02	23.4581805040079	57.5100000000002	1.92629190200933	62.5599999999999	29.6997872260363	57.4000000000001	3.70355689801727	57.98	0.830041401059134	57.5799999999999	0.908653346982646	57.5599999999999	1.82117907297652
56.96	-2207.624008876	57.07	-59.2562419849401	56.54	18.456929228023	57.06	20.079290182025	57.39	52.4859903309789	56.62	-4.63453440795547	57.4799999999999	2.85868747096174	58.3200000000001	2582.43335274699	57.75	24.0569210809554	57.1799999999998	5.65238621493336	56.76	1.38687675098481	58.0300000000002	1.63410301900058	58.74	14.8703320379582	56.78	2.00054331196498	57.6700000000001	23.5747299169589	57.04	0.204475182954411	58.98	18.0028827279557	57.2799999999997	6.49659492501087	60.1199999999999	22.9242056060457	57.6100000000001	2.17290873501952	62.6599999999999	29.8217093959465	57.5	3.55894084100328	58.0900000000001	0.558656759039877	57.6800000000003	0.925448686984964	57.6700000000001	1.63074726697232
57.07	-2207.629459288	57.24	-59.5211553060153	56.65	16.6050728120126	57.16	20.041460802986	57.49	53.2885535059222	56.72	-4.69449146703482	57.5899999999999	2.64185890091539	58.42	2581.74700797792	57.86	23.9933835159718	57.29	5.71067767691602	56.8699999999999	1.61946564594473	58.1300000000001	2.06565727296493	58.8399999999999	14.9866070059943	56.8800000000001	1.58489307102627	57.78	23.309789227028	57.1499999999999	0.28685397899153	59.0799999999999	18.0699835459563	57.3899999999999	6.68060910004442	60.25	22.3902307080834	57.71	2.36280188096316	62.77	29.9436315649473	57.5999999999999	3.41432478398929	58.21	0.287272117020621	57.7800000000002	0.942244026077788	57.77	1.4403154619913
57.17	-2208.18046357499	57.35	-59.455960505943	56.75	14.7532163960022	57.31	20.0865970499535	57.59	54.0911166820024	56.83	-4.75444852702367	57.6899999999999	2.42503033098274	58.52	2581.06066320897	57.96	23.5463649950134	57.3899999999999	6.00544904500566	56.97	1.85205453999515	58.2800000000002	2.49721152795246	58.95	15.0752046829439	56.98	1.60805279801934	57.8800000000001	23.0448485380066	57.25	0.369232775028649	59.21	18.1141152529563	57.4899999999998	6.86462327496429	60.3499999999999	21.8562558100075	57.8099999999999	2.55269502792999	62.8699999999999	30.0655537349712	57.71	3.2697087269753	58.3099999999999	0.0158874760245453	57.8899999999999	0.959039366080106	57.8800000000001	1.40739241101073
57.28	-2208.731467863	57.45	-59.3907657059845	56.85	11.6435185179853	57.41	20.1317332970348	57.7	54.3217205420206	56.93	-4.81440558598933	57.8	2.51800778596589	58.63	2579.88722928599	58.0600000000001	23.0993464739413	57.5	6.30022041298162	57.0699999999999	2.08464343495507	58.3800000000001	2.92876578293999	59.05	15.163802358984	57.0899999999999	1.63121252398923	57.98	22.779907847962	57.3499999999999	0.615155880950624	59.3200000000002	18.158246958933	57.5899999999997	7.04863744999784	60.4599999999996	21.3222809120452	57.9200000000001	2.74258817398731	62.9699999999998	30.0174300499521	57.8099999999999	3.11266190203696	58.4100000000003	-0.255497165994711	57.9900000000002	0.981737640017855	57.98	1.37446936093966
57.38	-2209.28247215102	57.55	-59.3255709059122	56.95	8.53382063996833	57.51	20.1768695440023	57.8	54.552324401925	57.04	-4.874362644955	57.9	2.61098524094905	58.73	2578.71379536198	58.16	22.6523279529829	57.5999999999999	6.59499178095757	57.22	2.41299069693923	58.48	3.37145321498156	59.1499999999999	15.2524000360472	57.22	1.65437225098231	58.0800000000002	22.4688191690348	57.45	0.861078986986286	59.4200000000001	18.1352778479322	57.6900000000001	7.07511482903556	60.5599999999999	21.0409423940519	58.02	2.68586448703445	63.0799999999999	29.9693063649329	57.9099999999999	2.95561507800812	58.5100000000002	-0.198605342006886	58.0900000000001	1.00443591406929	58.0799999999999	1.34154631098227
57.48	-2209.828026026	57.66	-59.7705142939731	57.06	5.42412276104187	57.61	20.2220057909699	57.9	54.7829282629664	57.14	-5.02011886499076	58	2.70396269502271	58.83	2577.54036143797	58.27	22.2053094320245	57.6999999999998	6.83147168592768	57.3299999999999	2.74133795994658	58.5800000000002	3.81414064793262	59.25	15.2247227449607	57.3199999999999	1.6848985079605	58.1900000000001	22.1577304899938	57.5599999999999	1.10700209302195	59.52	18.1123087369315	57.7999999999997	7.10159220898277	60.6599999999999	20.7596038760585	58.1700000000001	2.62914079894472	63.25	29.9211826800274	58.02	2.7985682529561	58.6200000000003	-0.141713516995878	58.2200000000003	1.02713418800704	58.1800000000003	1.3086232600017
57.58	-2210.37357990201	57.76	-60.2154576819203	57.16	4.16628129903529	57.72	20.3049714169765	58	55.0135321229845	57.24	-5.16587508502653	58.14	3.01376871993853	58.93	2577.05327228291	58.37	21.8460063299517	57.8099999999999	7.06795159101148	57.4300000000001	3.06968522193074	58.6800000000001	4.25682807997418	59.3599999999999	15.1970454539878	57.4300000000001	1.71542476402919	58.29	21.846641811976	57.6599999999999	1.35292519894392	59.6300000000001	18.0893396250212	57.9000000000001	7.12806958802048	60.7599999999998	20.4782653580651	58.27	2.57241711199185	63.3499999999999	29.6216001939911	58.1700000000001	2.78613748503176	58.7200000000003	-0.0848216930080525	58.3200000000002	1.03303712103298	58.2800000000002	1.30547529101932
57.69	-2210.91913377802	57.86	-60.6604010699812	57.26	2.90843983702871	57.82	20.38793704196	58.1	55.4297363129308	57.34	-5.31163130392542	58.24	3.32357474496803	59.04	2576.56618312797	58.48	21.4867032279926	57.9099999999999	7.30443149598159	57.53	3.16544358997817	58.7800000000002	4.69951551292525	59.46	15.169368163015	57.53	1.7459510199842	58.3900000000001	21.5355531330488	57.76	1.59884830497958	59.73	18.0663705140205	58	7.15454696796769	60.8699999999999	20.1969268400717	58.3700000000003	2.5156934249253	63.4499999999998	29.3220177079547	58.27	2.77370671801691	58.8200000000002	0.24345477299903	58.4200000000001	1.03894005508209	58.3899999999999	1.30232732203694
57.79	-2211.46468765403	57.97	-61.1705392580006	57.36	1.65059837399895	57.92	20.4709026679666	58.21	55.8459405019676	57.4400000000001	-5.45738752396119	58.3399999999999	3.63338076999753	59.14	2576.07909397291	58.58	21.1274001260335	58.01	7.5409114009517	57.6399999999999	3.26120195700241	58.8800000000001	4.97736789293413	59.5599999999999	15.1416908710189	57.6300000000001	1.75331754996932	58.49	21.3507047210442	57.8699999999999	1.57096507894039	59.8299999999999	18.0434014030197	58.0999999999999	6.93884095096564	60.9699999999998	19.6951973000523	58.4700000000003	2.12775218801653	63.5499999999997	29.0224352220321	58.3800000000001	2.76127594997888	58.9300000000003	0.571731240029294	58.5300000000002	1.04484298901752	58.4900000000002	1.29917935203139
57.89	-2212.325372838	58.07	-61.6806774460201	57.47	0.392756911992365	58.02	20.5538682939732	58.31	56.2621446910043	57.55	-4.73003792694726	58.4499999999999	3.94318679491334	59.24	2575.59200481796	58.6800000000001	21.2151155450329	58.1099999999999	7.77627517993551	57.74	3.35696032493615	58.99	5.25522027294301	59.6700000000001	15.3229827709538	57.73	1.76068407904495	58.5900000000001	21.1658563100627	57.97	1.54308185301488	59.9299999999998	17.685878386942	58.2599999999998	6.72313493396359	61.0699999999997	19.1934677610561	58.5799999999999	1.73981095099407	63.9699999999998	28.7709764220381	58.48	2.74884518296403	59.0300000000002	0.900007706036376	58.6300000000001	1.05074592306664	58.5900000000001	1.3289544330064
[truncated: 1,850 more rows]
[truncated: 38 more columns]
