# Supplementary material for: Editorial Note: The role of 9-O-acetylated glycan receptor moieties in the typhoid toxin binding and intoxication
Source: PLoS Pathog. 2026 Jul 13;22(7):e1014413. doi: 10.1371/journal.ppat.1014413 (PMC13362111; doi:10.1371/journal.ppat.1014413)
Supplement: S1 File — (ZIP) [file ppat.1014413.s001.zip › SPR Data/OpenSPR/2020-01-06--20-36-21--TyT WT 4oac/TraceDrawerExport/2020-01-06--20-36-21--TyT WT 4oac_FullTestPreview.txt]

x_CH1	y_CH1
9.6
9.72
9.82
9.92
10.03
10.13
10.23
10.34
10.44
10.54
10.64
10.75
10.85
10.95
11.06
11.16
11.26
11.37
11.47
11.58
11.69
11.79
11.89
11.99
12.09
12.19	0
12.3	-0.00873131796197413
12.4	-0.0206917329705902
12.51	-0.0457854659998702
12.61	-0.0840125179593088
12.71	-0.135372887939411
12.81	-0.188062771940167
12.92	-0.244101760927151
13.02	-0.30348985501405
13.12	-0.36715727696901
13.23	-0.43506700103535
13.33	-0.504019919958409
13.44	-0.574016032942382
13.54	-0.639408174947675
13.64	-0.702494406027654
13.75	-0.763274726978125
13.85	-0.823768728992036
13.95	-0.881956820990126
14.06	-0.936223042003803
14.17	-0.986567392033066
14.27	-1.03738489895022
14.37	-1.08658644501247
14.47	-1.13417203101562
14.58	-1.18243971701304
14.68	-1.22909144192818
14.79	-1.27191549893269
14.89	-1.31091188802657
15	-1.34795177393698
15.1	-1.38277995199587
15.21	-1.41539642299904
15.31	-1.44051296194903
15.41	-1.46341779395698
15.51	-1.4883010039739
15.62	-1.51516259097662
15.72	-1.5440025559883
15.82	-1.5738334989237
15.92	-1.6078545269238
16.03	-1.64419447503406
16.13	-1.68472450798163
16.23	-1.72647819999838
16.33	-1.76945555199381
16.43	-1.81365656396792
16.54	-1.85983030598891
16.64	-1.90303762201438
16.75	-1.94327851295384
16.85	-1.98375208594825
16.95	-2.01583869602473
17.05	-2.03953834102322
17.16	-2.05485102401326
17.26	-2.06160123798327
17.37	-2.06293091298448
17.47	-2.0588400499264
17.57	-2.04438949299401
17.68	-2.02264723395729
17.78	-1.99824526896464
17.89	-1.97118359699289
17.99	-1.94905325099626
18.09	-1.92968373698932
18.2	-1.91307505599525
18.3	-1.90236913601893
18.4	-1.89442404803231
18.51	-1.88898205499299
18.61	-1.88604315701468
18.71	-1.88221403095667
18.82	-1.8781271669468
18.92	-1.87378256600823
19.03	-1.86700973392817
19.13	-1.85997916503311
19.24	-1.84706704897053
19.34	-1.8282733859678
19.44	-1.80346586296309
19.54	-1.77303453097011
19.65	-1.73697938896566
19.75	-1.70056492493131
19.85	-1.65852665099919
19.96	-1.61067133501547
20.06	-1.55699897698014
20.16	-1.49750957598371
20.27	-1.44245893693551
20.37	-1.38721506596085
20.47	-1.33191027498469
20.57	-1.27641225003572
20.68	-1.22440616303265
20.78	-1.17589201192914
20.88	-1.13086979797572
20.99	-1.0860759099387
21.09	-1.04496719200142
21.19	-1.00754364302702
21.3	-0.969173269027124
21.4	-0.939752551971651
21.5	-0.920951085959132
21.61	-0.91276887303593
21.71	-0.91083608901954
21.81	-0.915837385946361
21.92	-0.927772766999624
22.02	-0.950099072952071
22.12	-0.979491774955932
22.22	-1.0139924889927
22.33	-1.05360121494869
22.43	-1.08971830195514
22.53	-1.12400931902812
22.63	-1.15647426503074
22.74	-1.18779779393208
22.84	-1.21729525301362
22.94	-1.23261503301819
23.04	-1.2337571339458
23.15	-1.22644490693347
23.25	-1.20678107100503
23.35	-1.17476562695629
23.46	-1.13373373699233
23.56	-1.08035023993125
23.66	-1.02052587101298
23.77	-0.954260631033321
23.87	-0.88155452101546
23.97	-0.816428742950848
24.08	-0.757213701945147
24.18	-0.698053734936366
24.28	-0.644804506009677
24.38	-0.59304876697297
24.49	-0.542786519986294
24.59	-0.494017763003285
24.69	-0.438873376992888
24.8	-0.379311743017752
24.9	-0.315332864033735
25	-0.245267142986449
25.1	-0.174119337998491
25.21	-0.101404851989173
25.31	-0.0271236849584966
25.41	0.0520265309660317
25.52	0.128326180970362
25.62	0.20177526698717
25.72	0.270415403974766
25.83	0.342060640036834
25.93	0.41742096402686
26.03	0.496496376058531
26.13	0.58016814500661
26.23	0.670405568030219
26.34	0.767208642969308
26.44	0.862857758988866
26.54	0.965072527037592
26.65	1.07112895898354
26.75	1.18102705505407
26.85	1.29401305207466
26.96	1.40427505903062
27.06	1.51181307899151
27.16	1.61908100199071
27.26	1.72362493606215
27.37	1.82735324801797
27.47	1.93026593797185
27.57	2.03236300399112
27.67	2.13685303606326
27.78	2.24325143301485
27.88	2.34645629700481
27.98	2.45156952803427
28.08	2.55644749699968
28.19	2.66109020401473
28.29	2.76549765101208
28.39	2.86847146003311
28.5	2.96930164097375
28.6	3.06798819497089
28.7	3.16404652301117
28.81	3.25795079902491
28.91	3.34970102301213
29.02	3.43929719497282
29.12	3.5244893580284
29.23	3.60967109702415
29.33	3.69484241207374
29.43	3.77929331204996
29.54	3.8586318879652
29.64	3.93193351101218
29.75	3.99919818107719
29.85	4.06430307202754
29.96	4.12338143496527
30.06	4.17643326898087
30.16	4.22785215903332
30.26	4.27324452004996
30.36	4.31728010698862
30.46	4.3599589190535
30.57	4.4119588429794
30.68	4.46862852004415
30.78	4.52996795104355
30.88	4.59211038605645
30.98	4.65892257602718
31.09	4.72333738798625
31.19	4.78535482398001
31.29	4.84251056502671
31.39	4.89259917605978
31.5	4.93562065503284
31.6	4.96599901896388
31.71	4.9893102519718
31.81	5.01002747307666
31.91	5.02815068307427
32.02	5.04367988105514
32.12	5.0627575700446
32.22	5.0863083799868
32.32	5.11679662599818
32.42	5.15175799102963
32.53	5.1873257260695
32.63	5.21973900106332
32.74	5.24899781396471
32.84	5.27578339904267
32.94	5.29494140300812
33.04	5.30647182699795
33.14	5.31129929902363
33.25	5.30292320604531
33.35	5.28680578099738
33.45	5.26294702399355
33.56	5.22885654402216
33.66	5.19465231400318
33.76	5.16033433098073
33.86	5.12074824598585
33.97	5.08351272605978
34.07	5.05329954000899
34.17	5.0301086860145
34.27	5.01959568703114
34.37	5.01621877106118
34.48	5.01997794003728
34.58	5.03723033500592
34.68	5.06161881401113
34.78	5.0915169849759
34.89	5.1269248490371
34.99	5.16537808698558
35.09	5.19844410302994
35.19	5.22988372699729
35.3	5.25961742300751
35.4	5.28772472705441
35.5	5.31019354605178
35.6	5.32702387999962
35.7	5.33821572901161
35.8	5.35085771900867
35.91	5.35948761501004
36.01	5.36410541803889
36.12	5.36847195803603
36.22	5.3751835470166
36.32	5.38494169404657
36.43	5.39774639798907
36.53	5.42228152005464
36.63	5.45387529200525
36.74	5.49252771600095
36.84	5.53277655706097
36.95	5.58000451201224
37.05	5.63298353904429
37.16	5.69171363497389
37.26	5.74728664105351
37.36	5.80155206500876
37.46	5.85450990899972
37.56	5.90148840603888
37.67	5.94715932300005
37.77	5.99350411403066
37.87	6.04052277799383
37.97	6.08943711097254
38.08	6.1403328970755
38.18	6.193210138008
38.28	6.25061985397224
38.39	6.31001102306072
38.49	6.3690504649685
38.59	6.42773817901343
38.69	6.48607416496816
38.79	6.54277847797857
38.9	6.59714960897873
39	6.6480452990163
39.1	6.69660780704362
39.21	6.73816536607319
39.31	6.76988972202253
39.41	6.79178087398213
39.51	6.80494396101494
39.61	6.81060702697778
39.72	6.80877007107483
39.82	6.79873158503597
39.92	6.78374409903881
40.02	6.76446610304993
40.13	6.74089759900198
40.23	6.71593097604273
40.33	6.6941738659807
40.43	6.6756262680201
40.53	6.66151622704092
40.64	6.64947343898348
40.74	6.64533043197935
40.84	6.64908720500534
40.95	6.66132179105716
41.05	6.67824664401451
41.15	6.69986176603743
41.25	6.72794653303299
41.36	6.76072156807095
41.46	6.79565381005887
41.57	6.83274325899674
41.67	6.87313217406427
41.77	6.90815977304737
41.88	6.94065431105173
41.98	6.96748673499314
42.09	6.9917860980695
42.19	7.01216515096803
42.3	7.02862389300662
42.4	7.04116232407159
42.51	7.05297199704091
42.61	7.06339442206172
42.71	7.07242959697396
42.82	7.082905776997
42.92	7.10246245500912
43.02	7.13109962896397
43.12	7.16881729999841
43.23	7.22283524396516
43.33	7.28732093500639
43.43	7.36227437198522
43.54	7.44703706300243
43.64	7.53232989302433
43.75	7.61815286000456
43.85	7.70450596598948
43.95	7.77908991199183
44.06	7.84373625003809
44.16	7.89844497899139
44.27	7.93738357401708
44.37	7.96638456006349
44.47	7.99286794597265
44.58	8.01683373003925
44.68	8.04560422807299
44.78	8.08179473301607
44.89	8.12540524498218
44.99	8.17826731702098
45.09	8.23854939596913
45.2	8.30675858401264
45.3	8.3828948829705
45.41	8.47564666207745
45.51	8.56890554302936
45.61	8.66267152707678
45.72	8.75955990898092
45.82	8.85695539204789
45.93	8.94195869602754
46.03	9.01456981898718
46.13	9.06798020605493
46.24	9.10849131003033
46.34	9.1361031300039
46.44	9.14212729799146
46.54	9.13525218300038
46.65	9.12224322496513
46.75	9.1031004250226
46.86	9.0778237839686
46.96	9.063904336017
47.06	9.05675032902309
47.17	9.06317031899562
47.27	9.07635575106269
47.38	9.09759257899623
47.48	9.12688080200041
47.58	9.16422042200793
47.69	9.20401159203266
47.79	9.24508871696617
47.89	9.28745179805901
48	9.32650907998323
48.1	9.35849565200897
48.21	9.38341151299937
48.31	9.40125666306812
48.42	9.40367839200462
48.52	9.39774345397382
48.62	9.38345185102207
48.72	9.35963798701778
48.83	9.33427601296444
48.93	9.30854770297174
49.03	9.28245305806286
49.14	9.26928263197624
49.24	9.26410253703125
49.34	9.27154153600895
49.45	9.29866638307431
49.55	9.33841032406235
49.66	9.38618160603255
49.76	9.4419802289849
49.87	9.49766829705823
49.97	9.55339337497207
50.07	9.60633970498748
50.18	9.65157339703637
50.28	9.69402833902677
50.38	9.72791017602503
50.48	9.7532189050753
50.59	9.77028623299248
50.69	9.77826578707663
50.79	9.77715757005626
50.89	9.76829091905529
51	9.75033649501711
51.1	9.73317681405206
51.21	9.71681187502327
51.31	9.70124167804443
51.68	9.68881359301577
51.78	9.67753142697347
51.88	9.66706347799118
51.98	9.66284786807137
52.08	9.66457947106392
52.19	9.66762952407407
52.29	9.67199802596497
52.46	9.6735045940477
52.58	9.67214922798121
52.68	9.66793192606019
52.78	9.65967091599396
52.88	9.64787596797123
53.01	9.63536284007205
53.11	9.62213153297853
53.22	9.60805395902753
53.32	9.5977588820233
53.46	9.59124630003316
53.56	9.58052342400606
53.66	9.57036497106856
53.77	9.56077093803742
53.87	9.5517413279822
53.97	9.54316922206999
54.08	9.53223886301657
54.18	9.51895025002614
54.28	9.50373659702564
54.45	9.48578348697993
54.56	9.46472356304184
54.66	9.44566324301377
54.76	9.43819760902898
54.86	9.44232666302014
54.96	9.45342164004614
55.07	9.47596224705194
55.17	9.5070621140394
55.27	9.54672124100853
55.37	9.5949396289825
55.54	9.72386207297404
55.64	9.93385593096718
55.74	10.2277369639978
55.84	10.590702160016
55.95	11.0231847320392
56.05	11.5298134439854
56.15	12.1077019250606
56.25	12.8003685520071
56.36	13.6129197439914
56.46	14.5453555010135
56.57	15.5247521059891
56.67	16.5527028950692
56.77	17.6263921090367
56.88	18.7462529620461
56.98	19.8655078090724
57.08	20.9841566489786
57.19	22.1030139010736
57.29	23.1958173540079
57.45	24.2430907919697
57.55	25.2448342159823
57.65	26.2026409610598
57.76	26.9475685870475
57.86	27.4767307220145
57.96	27.7901273650514
58.06	28.0054333289854
58.17	28.0513182340201
58.27	27.9269676619833
58.37	27.2969542160126
58.48	26.1756476920709
58.58	24.5634813049946
58.68	22.460455053988
58.78	20.0745500510493
58.89	17.3680206620475
58.99	14.3408668850498
59.09	10.475495889068
59.19	5.84323805298936
59.29	0.445686713987925
59.45	-5.39610052794615
59.58	-11.7284681030014
59.69	-18.5055047940068
59.79	-25.7272106009623
59.89	-33.9562938499967
60	-43.1521225359575
60.1	-53.3290664540118
60.2	-64.0408631539913
60.31	-75.4548617400133
60.45	-87.4053064429745
60.56	-99.8921972629887
60.66	-113.399393972031
60.76	-127.973241001996
60.86	-143.68506873393
60.97	-160.333858446961
61.08	-177.598552542008
61.18	-195.464781220949
61.28	-214.442560564976
61.38	-234.364541469972
61.55	-255.398073039942
61.66	-277.583787282992
61.76	-300.837742447015
61.86	-324.713676079
61.97	-349.140257799945
62.07	-374.246206609996
62.17	-400.352580110962
62.28	-427.459378301933
62.38	-455.010240670958
62.55	-483.527243537992
62.65	-512.488310581944
62.75	-541.852809798002
62.85	-571.174478732928
62.95	-601.283124402926
63.06	-632.178746807995
63.16	-663.244220238994
63.26	-695.009748900929
63.37	-726.945128589023
63.53	-759.09670373494
63.63	-791.249372457969
63.73	-823.925211074993
63.84	-856.803161988978
63.94	-890.393241278957
64.05	-923.801888299977
64.15	-957.029103052946
64.25	-990.242234643006
64.36	-1023.15421779895
64.46	-1056.29525672396
64.57	-1089.21908896696
64.67	-1122.068516691
64.77	-1154.393763293
64.87	-1186.51588637601
64.97	-1217.92486985703
65.07	-1249.32043766603
65.18	-1280.70258980199
65.28	-1311.54924994701
65.38	-1341.61727916694
65.54	-1371.290222026
65.64	-1400.63079641402
65.75	-1429.18922572801
65.85	-1457.55350022796
65.95	-1485.72361991603
66.06	-1513.16938058699
66.16	-1540.00804883196
66.26	-1565.93265021195
66.37	-1591.46526104803
66.48	-1616.60588133896
66.59	-1641.08193235995
66.69	-1664.76694259097
66.8	-1687.66091203292
66.9	-1709.86876595896
67	-1731.14736543698
67.1	-1752.02691466995
67.21	-1772.20043922102
67.31	-1792.04857237994
67.46	-1811.121537546
67.57	-1829.41933471795
67.67	-1847.02070590799
67.77	-1864.24595934795
67.88	-1881.09509503897
67.98	-1897.32497404793
68.08	-1913.24724995502
68.19	-1928.86192275898
68.29	-1943.78544789697
68.45	-1958.08238017503
68.56	-1972.06428253594
68.66	-1985.73115497902
68.77	-1998.89328965799
68.87	-2011.77729669996
68.97	-2024.07620166696
69.08	-2035.79000455898
69.18	-2046.96115656702
69.28	-2057.47869185302
69.38	-2067.72615498096
69.49	-2077.56533229303
69.59	-2087.17134989297
69.69	-2096.30106885095
69.79	-2104.95448916492
69.9	-2113.16836740798
70	-2121.17601916702
70.11	-2128.97744444001
70.21	-2136.46167739
70.31	-2143.762317192
70.46	-2150.68965599801
70.57	-2157.24369380803
70.67	-2163.45603282196
70.77	-2169.50129732402
70.87	-2175.37948731695
70.97	-2181.01694394397
71.08	-2186.51044504497
71.18	-2191.721776961
71.28	-2196.65093969093
71.38	-2201.312202179
71.54	-2205.85836999101
71.65	-2210.289443129
71.75	-2214.536906945
71.85	-2218.687716619
71.95	-2222.63090631293
72.06	-2226.36647602701
72.16	-2229.90821922303
72.26	-2233.35743711402
72.37	-2236.71412969895
72.47	-2239.94139469994
72.58	-2243.08898403001
72.68	-2246.08323883797
72.78	-2248.92415912302
72.88	-2251.61593768996
72.98	-2254.24690703903
73.08	-2256.81706717
73.18	-2259.28950563696
73.29	-2261.71304029003
73.45	-2264.01915648296
73.55	-2266.20785421596
73.65	-2268.28940283804
73.75	-2270.31434221703
73.86	-2272.28267235398
73.96	-2274.17175991093
74.06	-2276.02250537893
74.16	-2277.79800647897
74.26	-2279.49826321003
74.37	-2281.12981069899
74.47	-2282.74272306294
74.58	-2284.33700029996
74.68	-2285.88952342602
74.78	-2287.42952678397
74.88	-2288.92009792901
74.98	-2290.36123685898
75.08	-2291.74752605593
75.18	-2293.10301816599
75.29	-2294.42771318793
75.45	-2295.70317059097
75.55	-2296.96583545103
75.65	-2298.19307443097
75.76	-2299.38488753203
75.86	-2300.54706479996
75.96	-2301.70461327498
76.06	-2302.85753295902
76.17	-2303.99744436795
76.27	-2305.13719713599
76.37	-2306.25367228095
76.47	-2307.34686980202
76.57	-2308.41705230694
76.68	-2309.46858597895
76.78	-2310.50147081896
76.88	-2311.50380142196
76.98	-2312.49540581996
77.09	-2313.45784348002
77.19	-2314.38664425002
77.29	-2315.287923489
77.45	-2316.17868482294
77.56	-2317.05892825198
77.66	-2317.91038662197
77.76	-2318.76327305497
77.86	-2319.60473791594
77.97	-2320.43478120499
78.07	-2321.26348484098
78.17	-2322.09128480997
78.28	-2322.91818111196
78.38	-2323.73805838893
78.55	-2324.56795437895
78.65	-2325.39596367701
78.76	-2326.22655643593
78.86	-2327.04331653599
78.96	-2327.85909360996
79.06	-2328.67388765999
79.17	-2329.46969414002
79.27	-2330.27426735396
79.37	-2331.06934014995
79.47	-2331.85491252596
79.58	-2332.62798472992
79.68	-2333.39253954
79.78	-2334.14410680393
79.88	-2334.88715667295
79.99	-2335.63295823399
80.09	-2336.37539612801
80.19	-2337.114470355
80.3	-2337.85237712493
80.45	-2338.59543762196
80.55	-2339.343651847
80.65	-2340.08909717295
80.76	-2340.85016162499
80.86	-2341.60884065898
80.96	-2342.365134273
81.06	-2343.11869576197
81.16	-2343.86471810501
81.26	-2344.60320130097
81.36	-2345.32219938194
81.47	-2346.03637001896
81.57	-2346.74571321295
81.67	-2347.45022896402
81.77	-2348.14920163194
81.88	-2348.85088600299
81.98	-2349.55528207695
82.08	-2350.251467475
82.18	-2350.963622677
82.29	-2351.68382505799
82.39	-2352.41207461593
82.55	-2353.15692873496
82.65	-2353.90711832895
82.75	-2354.66264339902
82.85	-2355.41375418302
82.96	-2356.17780443999
83.06	-2356.94284820102
83.16	-2357.70888546404
83.26	-2358.47312352894
83.37	-2359.23301962202
83.47	-2359.98857374398
83.58	-2360.72851680797
83.68	-2361.47816487596
83.78	-2362.22659556699
83.88	-2362.97380888197
83.98	-2363.71938267894
84.09	-2364.46808107098
84.19	-2365.21990405902
84.29	-2365.96438624304
84.45	-2366.71609255598
84.56	-2367.46527323999
84.66	-2368.21192829495
84.77	-2368.95526884598
84.87	-2369.69295917299
84.97	-2370.42499927497
85.07	-2371.14420729699
85.17	-2371.87418957501
85.27	-2372.60367701992
85.38	-2373.33266963503
85.48	-2374.064671881
85.58	-2374.80182951992
85.69	-2375.54414255203
85.79	-2376.27835287697
85.89	-2377.02468945201
86	-2377.77268687796
86.1	-2378.52234515594
86.2	-2379.27128677995
86.3	-2380.01673386202
86.45	-2380.75868640294
86.56	-2381.489540404
86.66	-2382.22741065601
86.76	-2382.96511530598
86.86	-2383.70265435196
86.97	-2384.43715647202
87.07	-2385.17498753095
87.17	-2385.91614752795
87.27	-2386.64658948903
87.37	-2387.38689440095
87.49	-2388.12380416095
87.6	-2388.85731877099
87.7	-2389.59335191498
87.8	-2390.32266097001
87.9	-2391.04524593495
88.01	-2391.75700727696
88.11	-2392.47137949394
88.21	-2393.18075859001
88.31	-2393.88514456596
88.45	-2394.58497426494
88.56	-2395.28653493301
88.66	-2395.98982656901
88.77	-2396.67842469498
88.87	-2397.37884697001
88.97	-2398.07704642101
89.07	-2398.77302304797
89.18	-2399.46795267701
89.28	-2400.15892851295
89.39	-2400.845950556
89.5	-2401.52204794799
89.61	-2402.19419154801
89.72	-2402.86680439101
89.82	-2403.53988647996
89.92	-2404.209878644
90.03	-2404.88429384595
90.13	-2405.56313208594
90.24	-2406.23588256994
90.34	-2406.91467641693
90.46	-2407.58308914599
90.56	-2408.24112075893
90.67	-2408.89810622093
90.77	-2409.54028752697
90.87	-2410.16766467897
90.97	-2410.77370366395
91.08	-2411.36493849297
91.18	-2411.95803750202
91.28	-2412.55300068894
91.39	-2413.15830091094
91.5	-2413.78026946802
91.6	-2414.41890635792
91.7	-2415.06487661593
91.8	-2415.727515208
91.91	-2416.40510939499
92.01	-2417.09765917597
92.11	-2417.80516455196
92.21	-2418.51947976102
92.31	-2419.23208223102
92.45	-2419.93287877995
92.56	-2420.63371140193
92.66	-2421.32804608298
92.76	-2422.01588282501
92.87	-2422.69884195196
92.97	-2423.37701587894
93.07	-2424.05040460494
93.17	-2424.71900812996
93.28	-2425.383948545
93.38	-2426.04441345702
93.48	-2426.70040286498
93.58	-2427.35016795802
93.69	-2428.023881939
93.79	-2428.69790561701
93.89	-2429.37061866701
93.99	-2430.023338193
94.1	-2430.64597101295
94.2	-2431.23851712596
94.3	-2431.79133187095
94.46	-2432.32254826603
94.56	-2432.82336825894
94.66	-2433.19053072298
94.76	-2433.42069969003
94.87	-2433.53751435097
94.97	-2433.55275535396
95.08	-2433.46817150996
95.18	-2433.29210719094
95.29	-2433.02456239496
95.46	-2432.54238709301
95.56	-2431.83678322998
95.67	-2430.914928535
95.77	-2429.85978091201
95.87	-2428.68098502402
95.97	-2427.36889620699
96.08	-2425.93203703495
96.18	-2424.24350234296
96.29	-2422.30504094198
96.45	-2420.11665283201
96.55	-2417.77784885198
96.66	-2415.26832578302
96.76	-2412.61000716895
96.86	-2409.80289301103
96.97	-2406.75639675896
97.07	-2403.48016307701
97.17	-2399.974191963
97.38	-2396.251580593
97.48	-2392.43589331295
97.58	-2388.50682689997
97.69	-2384.50832376793
97.79	-2380.36659659497
97.89	-2376.08164538096
97.99	-2371.65172131495
98.09	-2367.034616252
98.2	-2362.35348022194
98.3	-2357.60831322796
98.46	-2352.89087122499
98.56	-2348.09464708201
98.66	-2343.21964079902
98.77	-2338.25620771393
98.87	-2333.13267557298
98.97	-2327.97420072893
99.08	-2322.78253199297
99.18	-2317.66703548703
99.28	-2312.504561178
99.38	-2307.29510906599
99.48	-2302.05898237398
99.59	-2296.73878844301
99.69	-2291.41546916003
99.8	-2286.09866918703
99.9	-2280.91354487799
100.01	-2275.73254190793
100.11	-2270.65892140195
100.21	-2265.68616404893
100.32	-2260.76078574999
100.46	-2255.91596738298
100.56	-2251.15170894696
100.66	-2246.54895232993
100.77	-2242.02817409594
100.87	-2237.71252427696
100.98	-2233.60200287198
101.08	-2229.67545862502
101.19	-2225.87348285902
101.29	-2222.19607557599
101.45	-2218.70870872294
101.55	-2215.35789819802
101.66	-2212.26880035692
101.76	-2209.42763128699
101.86	-2206.84675644793
101.97	-2204.40302580903
102.07	-2202.09643936994
102.17	-2199.95054636092
102.27	-2197.94488360901
102.37	-2196.16039300092
102.48	-2194.58508668993
102.58	-2193.21656670502
102.69	-2191.93207466401
102.79	-2190.74539447797
102.89	-2189.653029429
102.99	-2188.65497951697
103.1	-2187.80472884293
103.2	-2187.10227740598
103.31	-2186.54595759995
103.46	-2186.053409088
103.56	-2185.62463186993
103.66	-2185.26202391593
103.77	-2184.96381682701
103.87	-2184.75355983196
103.98	-2184.63295358299
104.08	-2184.59001023393
104.18	-2184.57124568499
104.28	-2184.57665993594
104.39	-2184.61635971994
104.49	-2184.70554739895
104.59	-2184.84422297297
104.7	-2185.03238644303
104.8	-2185.27249429394
104.9	-2185.537911241
105.01	-2185.81664943702
105.11	-2186.12080359901
105.21	-2186.45037372698
105.32	-2186.80775779296
105.46	-2187.19171780594
105.56	-2187.57818266101
105.66	-2187.96715235897
105.77	-2188.35862689798
105.87	-2188.76021735798
105.98	-2189.17500979398
106.08	-2189.60158575601
106.19	-2190.03983837297
106.29	-2190.49039721597
106.46	-2190.95023474199
106.57	-2191.40906375799
106.67	-2191.88335050296
106.78	-2192.36110712893
106.88	-2192.84233363703
106.99	-2193.32785807694
107.09	-2193.80615526302
107.19	-2194.27864364798
107.29	-2194.74532323102
107.46	-2195.200275704
107.56	-2195.64413063893
107.66	-2196.07380197704
107.76	-2196.48321754494
107.87	-2196.88425831794
107.97	-2197.27692429694
108.07	-2197.649690297
108.17	-2198.01813143295
108.27	-2198.37196051196
108.38	-2198.71117753394
108.48	-2199.05176837096
108.59	-2199.38303588799
108.69	-2199.70806614197
108.79	-2200.02675226294
108.89	-2200.34442037093
109	-2200.66107046603
109.1	-2200.976072976
109.2	-2201.29155701693
109.3	-2201.61163073601
109.45	-2201.93629413302
109.56	-2202.25485007393
109.66	-2202.58232231197
109.76	-2202.90718566196
109.87	-2203.22944012503
109.97	-2203.53857771295
110.08	-2203.83988716299
110.18	-2204.13399804795
110.28	-2204.40881742297
110.38	-2204.67052433401
110.48	-2204.91901190996
110.59	-2205.15428015096
110.69	-2205.37605236802
110.79	-2205.59180381701
110.9	-2205.801534496
111	-2206.00804014293
111.1	-2206.20603201996
111.21	-2206.38481299102
111.31	-2206.55029695695
111.45	-2206.70770316497
111.56	-2206.85191923803
111.66	-2206.98294517501
111.76	-2207.09673104602
111.86	-2207.19938206503
111.97	-2207.28471918699
112.07	-2207.35523541396
112.18	-2207.41525736298
112.28	-2207.47115555093
112.38	-2207.52292997793
112.49	-2207.56298850893
112.67	-2207.59655039501
112.79	-2207.62890437095
112.89	-2207.65413653999
112.99	-2207.67610551695
113.09	-2207.70099034496
113.2	-2207.72879102503
113.3	-2207.75721026098
113.4	-2207.79057466893
113.51	-2207.82483432004
113.62	-2207.85986909698
113.73	-2207.89817200102
113.84	-2207.93445429592
113.94	-2207.97462988003
114.04	-2208.00879872093
114.14	-2208.036960821
114.25	-2208.05389692896
114.35	-2208.05757772496
114.46	-2208.05005849297
114.62	-2208.03333387903
114.73	-2208.00989688394
114.83	-2207.97967564693
114.93	-2207.94267016799
115.04	-2207.89455382896
115.14	-2207.83693987596
115.24	-2207.77220119498
115.34	-2207.70555703496
115.44	-2207.63700739496
115.55	-2207.55731047097
115.7	-2207.47443544394
115.81	-2207.38838231296
115.91	-2207.29875926202
116.02	-2207.203536968
116.12	-2207.10704205101
116.22	-2207.01164739501
116.32	-2206.91851490903
116.42	-2206.83013759401
116.53	-2206.74651545096
116.64	-2206.67084886895
116.74	-2206.601210082
116.85	-2206.53759908998
116.95	-2206.47798657194
117.06	-2206.38764847399
117.16	-2206.26658479603
117.26	-2206.11274025396
117.36	-2205.92500119301
117.47	-2205.69845347302
117.61	-2205.43309709399
117.71	-2205.13291818702
117.82	-2204.72576721295
117.92	-2204.21401705596
118.02	-2203.59766771594
118.12	-2202.90628604698
118.23	-2202.14705857097
118.33	-2201.32204057097
118.43	-2200.42881090899
118.53	-2199.42806973995
118.64	-2198.31778774301
118.74	-2197.09796491793
118.85	-2195.84029946793
118.95	-2194.53888371402
119.05	-2193.19371765494
119.15	-2191.79415798897
119.26	-2190.33301819502
119.36	-2188.814284405
119.46	-2187.23795661901
119.62	-2185.60900244495
119.73	-2183.96620457895
119.83	-2182.30956302102
119.93	-2180.631229553
120.03	-2178.93473897095
120.14	-2177.21767013393
120.24	-2175.49785286701
120.35	-2173.70712375998
120.45	-2171.90966009093
120.55	-2170.10546185793
120.71	-2168.34172295694
120.82	-2166.58169001198
120.92	-2164.83254954403
121.03	-2163.09861497803
121.13	-2161.33816532999
121.24	-2159.59534272201
121.34	-2157.90294359601
121.44	-2156.32913135801
121.55	-2154.805742603
121.71	-2153.329242533
121.81	-2151.87136080897
121.92	-2150.449927252
122.02	-2149.057755341
122.13	-2147.69484507599
122.23	-2146.45621289594
122.34	-2145.30013781894
122.44	-2144.23057677698
122.54	-2143.24321635002
122.71	-2142.34236995901
122.82	-2141.53157239798
122.92	-2140.82865349303
123.02	-2140.28500540996
123.13	-2139.90062815094
123.23	-2139.74368512299
123.33	-2139.77132138996
123.44	-2139.97309643196
123.54	-2140.31225687393
123.71	-2140.878680014
123.81	-2141.66805242701
123.91	-2142.680374115
124.01	-2143.99016250002
124.11	-2145.49539915095
124.22	-2147.19608406597
124.32	-2149.02405383896
124.42	-2151.05632550296
124.53	-2153.30333957695
124.63	-2155.78292588498
124.73	-2158.40952055294
124.84	-2161.23641903698
124.94	-2164.21032588198
125.04	-2167.25672366294
125.15	-2170.49465066896
125.25	-2173.92410690002
125.35	-2177.54940577993
125.46	-2181.28308975395
125.62	-2185.19438081694
125.73	-2189.19622714998
125.83	-2193.28862875602
125.93	-2197.49089934498
126.03	-2201.856334372
126.14	-2206.37449332094
126.24	-2211.04469821501
126.34	-2215.78138518203
126.45	-2220.58024079695
126.61	-2225.44126506193
126.72	-2230.34852099795
126.82	-2235.33843415703
126.92	-2240.41100453996
127.02	-2245.58108053202
127.12	-2250.76120457993
127.22	-2255.96181720198
127.33	-2261.09735452496
127.43	-2266.29313467902
127.54	-2271.54915766198
127.64	-2276.81212802099
127.75	-2282.11500258703
127.86	-2287.40433595294
127.96	-2292.68012811997
128.06	-2297.85492153303
128.17	-2303.04167874897
128.27	-2308.24039976699
128.37	-2313.38186259597
128.48	-2318.498922147
128.61	-2323.51896925195
128.71	-2328.495299368
128.81	-2333.34167064595
128.92	-2338.15133227597
129.02	-2342.83872038498
129.12	-2347.40383497297
129.22	-2351.87445605197
129.33	-2356.19729860696
129.43	-2360.44158463096
129.53	-2364.53470495496
129.63	-2368.55651030396
129.74	-2372.41954312594
129.84	-2376.12380342
129.94	-2379.70203809903
130.05	-2383.20005678293
130.15	-2386.61785946999
130.25	-2389.88708826696
130.35	-2393.06102818693
130.46	-2396.05343738401
130.61	-2398.86431585694
130.72	-2401.51192705196
130.82	-2404.05822352
130.92	-2406.50320525901
131.03	-2408.78662888497
131.13	-2410.94824865399
131.23	-2412.91545539696
131.34	-2414.70332199401
131.44	-2416.31885578795
131.54	-2417.84129128303
131.71	-2419.27062848197
131.81	-2420.58136237893
131.92	-2421.77923312602
132.03	-2422.81095570695
132.13	-2423.69701925293
132.24	-2424.44466531902
132.34	-2425.11926151803
132.44	-2425.72080784794
132.54	-2426.22538480396
132.71	-2426.63999972694
132.81	-2426.92489836099
132.92	-2427.06500782697
133.02	-2427.09516585796
133.12	-2427.068657468
133.22	-2426.98548265696
133.33	-2426.81029292498
133.43	-2426.55032982793
133.53	-2426.18008836496
133.64	-2425.695991569
133.74	-2425.11852857103
133.85	-2424.48745362697
133.95	-2423.79548953193
134.05	-2423.02756340803
134.15	-2422.183675253
134.25	-2421.256817727
134.36	-2420.27509777301
134.46	-2419.21875053697
134.62	-2418.13304587595
134.72	-2417.03847292001
134.83	-2415.892690546
134.93	-2414.69569875403
135.03	-2413.46260607202
135.14	-2412.176500334
135.24	-2410.85429370594
135.34	-2409.50299352801
135.45	-2408.12259980203
135.55	-2406.71625785399
135.71	-2405.279275711
135.82	-2403.81165337101
135.92	-2402.30713588403
136.02	-2400.79383019395
136.13	-2399.27897785594
136.23	-2397.77949103598
136.34	-2396.25443114096
136.45	-2394.72428730198
136.61	-2393.16670943299
136.72	-2391.62066714596
136.82	-2390.07108756095
136.93	-2388.51797067798
137.03	-2386.98161151194
137.13	-2385.433903121
137.24	-2383.87484550401
137.34	-2382.32420351403
137.44	-2380.78415158702
137.54	-2379.25605258602
137.65	-2377.762256594
137.75	-2376.28020597299
137.86	-2374.80990072402
137.96	-2373.36825301202
138.06	-2371.96307476302
138.16	-2370.57774645302
138.27	-2369.22888760694
138.37	-2367.89673337194
138.47	-2366.60313573998
138.62	-2365.30538516899
138.72	-2364.03158860298
138.83	-2362.78195359603
138.93	-2361.53245371895
139.03	-2360.29020323599
139.13	-2359.05520214703
139.24	-2357.83223183898
139.34	-2356.62702286993
139.44	-2355.43957523896
139.55	-2354.26207701903
139.71	-2353.12319768798
139.81	-2351.99483030101
139.92	-2350.87697485903
140.02	-2349.79242140696
140.13	-2348.71714351596
140.23	-2347.67299317798
140.33	-2346.67160097797
140.43	-2345.69082438702
140.54	-2344.73066340502
140.64	-2343.79892995901
140.74	-2342.89153163695
140.85	-2342.00846843999
140.95	-2341.16635989403
141.05	-2340.36644238302
141.16	-2339.587858355
141.26	-2338.82961336997
141.36	-2338.084380601
141.46	-2337.35195249494
141.62	-2336.63232905099
141.73	-2335.94953669694
141.83	-2335.28801777993
141.94	-2334.65961043703
142.04	-2334.04769514198
142.14	-2333.45185547
142.24	-2332.89294897099
142.35	-2332.357930022
142.45	-2331.85433300298
142.62	-2331.38092153001
142.72	-2330.93893198895
142.82	-2330.50433794892
142.93	-2330.09006773102
143.03	-2329.68428319703
143.14	-2329.28719190102
143.24	-2328.89921026799
143.35	-2328.524057815
143.45	-2328.15020309602
143.61	-2327.77764611296
143.71	-2327.41561603598
143.82	-2327.06287647898
143.92	-2326.71942744503
144.03	-2326.39750192095
144.13	-2326.10463428693
144.23	-2325.84061698901
144.34	-2325.605450029
144.44	-2325.390656011
144.55	-2325.19995445193
144.7	-2325.04518349094
144.81	-2324.91793391603
144.91	-2324.81862215298
145.01	-2324.74724820099
145.11	-2324.69048888993
145.22	-2324.64685537195
145.32	-2324.61634764798
145.42	-2324.60020209999
145.53	-2324.60426678801
145.63	-2324.62745152895
145.73	-2324.65791818595
145.84	-2324.69608318297
145.94	-2324.74493003895
146.05	-2324.80445875194
146.15	-2324.87094980695
146.25	-2324.94635045896
146.36	-2325.02266792096
146.46	-2325.09866580995
146.62	-2325.17325394394
146.73	-2325.24993464301
146.83	-2325.33624228699
146.93	-2325.43217687498
147.03	-2325.52958058795
147.14	-2325.63321130203
147.24	-2325.74678853496
147.35	-2325.86231949892
147.45	-2325.99323102295
147.55	-2326.13993953203
147.71	-2326.30244502695
147.81	-2326.48438089996
147.91	-2326.67216724201
148.02	-2326.86580405095
148.12	-2327.07597960598
148.23	-2327.29793602994
148.33	-2327.53058314199
148.43	-2327.77392093999
148.54	-2328.02591532698
148.64	-2328.28274993301
148.74	-2328.544424759
148.84	-2328.81173455598
148.94	-2329.09072485495
149.05	-2329.37340287094
149.15	-2329.65383820101
149.26	-2329.93444298393
149.36	-2330.21389526402
149.47	-2330.49219503994
149.63	-2330.76842861897
149.73	-2331.04599594299
149.83	-2331.32965488994
149.94	-2331.61256517599
150.04	-2331.90016084495
150.14	-2332.19500063899
150.25	-2332.49708455901
150.35	-2332.81621735
150.46	-2333.15481114903
150.63	-2333.50682042499
150.73	-2333.87568932903
150.83	-2334.25548746197
150.93	-2334.64145694495
151.04	-2335.03359777899
151.15	-2335.43273458895
151.25	-2335.844301419
151.35	-2336.264898325
151.46	-2336.68914870702
151.61	-2337.11021228396
151.72	-2337.53413458601
151.82	-2337.95498521295
151.93	-2338.40351614197
152.03	-2338.879727375
152.14	-2339.38120677101
152.24	-2339.90418191297
152.34	-2340.44616655103
152.45	-2341.01056062696
152.55	-2341.59052385996
152.65	-2342.21705364598
152.75	-2342.89014998501
152.86	-2343.60437883493
152.96	-2344.34713550093
153.06	-2345.10620310095
153.17	-2345.88399377401
153.27	-2346.67802126899
153.38	-2347.54040841096
153.48	-2348.465224797
153.63	-2349.45247042697
153.73	-2350.48424685704
153.83	-2351.55429541703
153.93	-2352.66805014896
154.03	-2353.86638943601
154.14	-2355.16153015794
154.24	-2356.54663203502
154.35	-2358.02169506496
154.45	-2359.561904251
154.61	-2361.14836841796
154.71	-2362.78108756699
154.82	-2364.45380302803
154.92	-2366.21949169296
155.03	-2368.07566731397
155.13	-2369.96923462596
155.23	-2371.92435074394
155.33	-2373.92369883503
155.43	-2375.96727890195
155.54	-2378.05926495798
155.64	-2380.22447858202
155.74	-2382.45070288997
155.85	-2384.73793788296
155.95	-2387.08910191201
156.06	-2389.45704465095
156.16	-2391.84176610001
156.26	-2394.182953567
156.37	-2396.50476416693
156.47	-2398.80093923102
156.62	-2401.09557842993
156.72	-2403.33558650002
156.83	-2405.533180323
156.93	-2407.68835990002
157.03	-2409.53541749298
157.14	-2411.250103047
157.24	-2412.84375056296
157.35	-2414.31636004097
157.45	-2415.714649704
157.63	-2416.99815999698
157.73	-2418.00089376295
157.83	-2418.77594626601
157.94	-2419.32331750502
158.04	-2419.70880815995
158.14	-2419.96141382299
158.25	-2420.05213890093
158.35	-2420.00580497097
158.46	-2419.73901040797
158.61	-2419.20503698896
158.72	-2418.45060293599
158.82	-2417.53897357
158.93	-2416.43399331304
159.03	-2415.17181774202
159.13	-2413.776603972
159.24	-2412.169565412
159.34	-2410.37969765398
159.44	-2408.35390543498
159.54	-2406.17559038003
159.75	-2403.62868132502
159.85	-2401.05536280396
159.95	-2398.415313599
160.05	-2395.64752686499
160.16	-2392.75200260101
160.26	-2389.72874080696
160.36	-2386.46791236499
160.47	-2383.082419169
160.61	-2379.62535648194
160.71	-2376.186682097
160.81	-2372.66925183599
160.92	-2369.07306569799
161.03	-2365.36912809095
161.13	-2361.498888656
161.23	-2357.54574901898
161.33	-2353.50970917898
161.43	-2349.550389255
161.53	-2345.54870618797
161.63	-2341.50465997993
161.74	-2337.45440620794
161.84	-2333.35534026003
161.94	-2329.25725313396
162.04	-2325.18914042294
162.15	-2321.23440375403
162.25	-2317.30449649694
162.36	-2313.39941865201
162.46	-2309.73524138403
162.62	-2306.16718121701
162.72	-2302.68393383994
162.83	-2299.28549925296
162.93	-2296.02166845393
163.03	-2292.84780026501
163.14	-2289.87679658098
163.24	-2287.10865739993
163.34	-2284.54134133892
163.44	-2282.09207699103
163.54	-2279.76086435797
163.65	-2277.57255470499
163.75	-2275.50901341499
163.85	-2273.65364211403
163.95	-2272.00644079994
164.06	-2270.55607849297
164.16	-2269.19583445999
164.26	-2267.925708701
164.36	-2266.75288760396
164.47	-2265.677031427
164.62	-2264.74793116893
164.72	-2263.96558682995
164.82	-2263.31813675893
164.92	-2262.72732433199
165.02	-2262.19314954994
165.12	-2261.721793574
165.23	-2261.31052813798
165.33	-2260.98420450694
165.43	-2260.74282268098
165.54	-2260.58468583494
165.64	-2260.45485315001
165.74	-2260.35332462595
165.84	-2260.28524526498
165.95	-2260.24547006602
166.05	-2260.24765812303
166.15	-2260.29180943499
166.26	-2260.38118775796
166.36	-2260.48422517601
166.46	-2260.60092168802
166.63	-2260.72612747498
166.73	-2260.86371402801
166.84	-2261.01986250796
166.94	-2261.194572916
167.04	-2261.39469189798
167.14	-2261.59971371396
167.24	-2261.80963836293
167.35	-2262.01774919696
167.45	-2262.24076557298
167.55	-2262.48383249504
167.65	-2262.746949963
167.76	-2263.03484919902
167.86	-2263.33789614796
167.96	-2263.65609080801
168.06	-2263.98258653501
168.16	-2264.32223908296
168.26	-2264.669898634
168.36	-2265.02556518597
168.47	-2265.37923602996
168.62	-2265.73223887294
168.73	-2266.07810100495
168.83	-2266.41336953298
168.93	-2266.74399383796
169.04	-2267.06325727093
169.14	-2267.37115983201
169.24	-2267.66841408198
169.35	-2267.96144816899
169.45	-2268.25026209497
169.62	-2268.534855859
169.73	-2268.81774617902
169.83	-2269.09855911799
169.93	-2269.37729467602
170.04	-2269.66145907397
170.14	-2269.94776625202
170.24	-2270.23621621095
170.35	-2270.52808728001
170.45	-2270.81921246997
170.55	-2271.10613888703
170.65	-2271.38886653199
170.75	-2271.65641508702
170.85	-2271.91762208895
170.95	-2272.17248753902
171.06	-2272.41100872493
171.16	-2272.643111246
171.26	-2272.868795102
171.36	-2273.08158758296
171.46	-2273.28687383601
171.61	-2273.48561026895
171.72	-2273.67779687995
171.82	-2273.86542455997
171.92	-2274.05271786392
172.02	-2274.24095512094
172.12	-2274.43013633103
172.22	-2274.62932803394
172.32	-2274.82954080199
172.43	-2275.03724734402
172.53	-2275.24995117403
172.63	-2275.470148777
172.74	-2275.68991007001
172.84	-2275.90923505193
172.94	-2276.11901961996
173.05	-2276.320874102
173.15	-2276.51479849897
173.25	-2276.69180338501
173.35	-2276.85938821696
173.46	-2277.01954388499
173.61	-2277.17227039
173.71	-2277.31749061695
173.82	-2277.46321176596
173.92	-2277.60943383601
174.02	-2277.75904548594
174.12	-2277.90778752194
174.23	-2278.05316345496
174.33	-2278.19517328498
174.43	-2278.34152242792
174.53	-2278.48400454695
174.63	-2278.62261964196
174.73	-2278.75744482697
174.84	-2278.88840298795
174.94	-2279.00244959494
175.04	-2279.09958464898
175.15	-2279.18117868398
175.25	-2279.25180081297
175.35	-2279.30937841199
175.45	-2279.34769603496
175.62	-2279.37260845999
175.72	-2279.38700434493
175.82	-2279.39088368998
175.92	-2279.38275652593
176.02	-2279.37715735402
176.12	-2279.37408617197
176.23	-2279.37354298194
176.33	-2279.37345515693
176.43	-2279.37548835894
176.54	-2279.37964258592
176.64	-2279.38490797101
176.74	-2279.38976638995
176.84	-2279.39421784401
176.94	-2279.39975230197
177.04	-2279.40676680998
177.14	-2279.40904592401
177.25	-2279.40658964201
177.35	-2279.39939796602
177.45	-2279.38382275602
177.62	-2279.36391911601
177.72	-2279.341057583
177.82	-2279.313867621
177.93	-2279.28069745303
178.03	-2279.23947445299
178.13	-2279.18795093797
178.24	-2279.13270302201
178.34	-2279.07500219499
178.45	-2279.01484845893
178.55	-2278.95629691602
178.65	-2278.89678243196
178.76	-2278.83630500594
178.86	-2278.77486464001
178.96	-2278.71362903193
179.06	-2278.651323806
179.16	-2278.588309631
179.26	-2278.52422583999
179.37	-2278.45917147602
179.47	-2278.39314654102
179.61	-2278.32803804802
179.72	-2278.26046901396
179.82	-2278.190159681
179.92	-2278.11711004802
180.02	-2278.04180419298
180.13	-2277.96758911597
180.23	-2277.898519921
180.33	-2277.83459660793
180.44	-2277.77279686302
180.54	-2277.71477246495
180.64	-2277.65940132599
180.97	-2277.60857046394
181.11	-2277.56419179502
181.22	-2277.52499382893
181.32	-2277.49097656499
181.43	-2277.46214000399
181.53	-2277.43311141398
181.63	-2277.40389079599
181.78	-2277.37612992701
181.9	-2277.344345953
182	-2277.31208909802
182.1	-2277.27935936298
182.21	-2277.24452458892
182.31	-2277.200822395
182.41	-2277.14825278099
182.52	-2277.08681574802
182.62	-2277.01566214694
182.72	-2276.93507173797
182.83	-2276.84504451997
182.93	-2276.74941157102
183.03	-2276.64385773596
183.14	-2276.53519784803
183.24	-2276.42343190803
183.34	-2276.31659378801
183.44	-2276.217100194
183.55	-2276.12418619697
183.65	-2276.04001857003
183.78	-2275.96431755501
183.89	-2275.89096574297
183.99	-2275.81996313597
184.09	-2275.74999210594
184.2	-2275.67555544499
184.3	-2275.596653153
184.4	-2275.51328522998
184.5	-2275.42303497
184.61	-2275.332952089
184.71	-2275.24303658799
184.81	-2275.14525459503
184.91	-2275.05375738997
185.02	-2274.96854497201
185.12	-2274.89093496797
185.23	-2274.81960975194
185.33	-2274.72496733594
185.43	-2274.60700772099
185.54	-2274.46573090697
185.64	-2274.30166694
185.74	-2274.10800098596
185.87	-2273.89276691599
185.98	-2273.64793085894
186.08	-2273.25488238
186.18	-2272.71285654797
186.29	-2272.02185336296
186.39	-2271.20662889502
186.49	-2270.27202906197
186.59	-2269.21805386303
186.7	-2268.03788846394
186.81	-2266.50799286404
186.91	-2264.62836706298
187.01	-2262.39901106203
187.11	-2259.94098900594
187.22	-2257.25261211596
187.32	-2254.33388038994
187.42	-2251.18963974603
187.52	-2247.46142179004
187.63	-2243.14922652002
187.79	-2238.253053937
187.9	-2232.97337712995
188	-2227.34007784595
188.1	-2221.35315608296
188.2	-2214.46996284294
188.3	-2206.692951837
188.41	-2198.01530822895
188.51	-2188.43703201901
188.61	-2178.19313525104
188.71	-2167.40222835892
188.88	-2156.06431134393
188.98	-2144.20926595096
189.08	-2131.15327531295
189.18	-2116.901185345
189.28	-2101.99319133801
189.38	-2086.19762082799
189.49	-2069.75296111193
189.59	-2052.65921219097
189.69	-2035.03498449902
189.8	-2016.11668609996
189.9	-1995.90186328203
190	-1974.39051604499
190.1	-1951.87492316302
190.21	-1928.711895069
190.31	-1904.90143176203
190.41	-1880.10288362193
190.51	-1854.08457818494
190.61	-1826.87639719893
190.71	-1797.93814537493
190.87	-1768.45499950298
190.97	-1738.42941329394
191.08	-1707.86138674703
191.18	-1676.66239421499
191.29	-1644.47077934801
191.39	-1611.40515258103
191.49	-1578.03783599798
191.6	-1543.71489447499
191.7	-1509.06038138999
191.81	-1474.61449203195
191.91	-1439.83703111098
192.02	-1404.40359757702
192.12	-1368.54586388995
192.22	-1332.71401204695
192.32	-1296.26306054797
192.42	-1259.71938045802
192.53	-1223.08297177801
192.63	-1187.00776962896
192.79	-1150.60576042492
192.89	-1114.238600514
192.99	-1077.33396781396
193.1	-1040.78858545995
193.2	-1004.37078099003
193.31	-968.080554403969
193.41	-932.414127075958
193.51	-897.266712790952
193.61	-862.638311549972
193.71	-828.078741355966
193.82	-794.272262670006
193.92	-760.857219142963
194.03	-728.405932859005
194.13	-696.346081734987
194.23	-664.580043133014
194.34	-633.761752175928
194.44	-604.03996899197
194.54	-574.550097241968
194.64	-545.616537977935
194.78	-517.689473196924
194.88	-490.318720900973
194.98	-463.44226452095
195.09	-437.705085557013
195.19	-413.107184012006
195.29	-389.512104055029
195.39	-366.49998902999
195.5	-344.070838937
195.6	-322.498692805993
195.7	-302.031471667988
195.87	-282.66917552196
195.98	-264.26304424001
196.08	-247.023854519966
196.18	-230.30662486201
196.28	-214.111355263981
196.39	-198.672124191944
196.49	-184.180665642998
196.59	-170.636979617939
196.69	-158.09142813896
196.79	-145.874066485931
196.9	-134.082517295951
197	-122.865540697035
197.1	-112.074376561964
197.2	-101.692853191025
197.31	-92.0453716349812
197.41	-83.1319318949681
197.51	-74.464704936986
197.62	-66.1057073319853
197.78	-58.0549390799661
197.88	-50.3902850809936
197.98	-43.0141226989917
198.09	-36.1605303979786
198.19	-29.7791461570114
198.29	-23.936503696973
198.39	-18.3082019659651
198.5	-12.8942409639876
198.6	-7.74470684996231
198.7	-2.94634318197495
198.81	1.50085003906497
198.91	5.57713507703284
199.02	9.3068814679782
199.12	12.8997981399834
199.22	16.3055230730151
199.32	19.5744182890394
199.43	22.7079524210012
199.53	25.6085028340749
199.63	28.2641391149809
199.78	30.8397930920137
199.89	33.3192930670521
199.99	35.7026390399824
200.09	37.9654614749825
200.19	40.1394919960012
200.3	42.1627140319742
200.4	44.0548653190262
200.51	45.7947394870644
200.61	47.4799591730743
200.71	49.110524376033
200.87	50.670490290031
200.97	52.1256665920191
201.08	53.4760532819973
201.18	54.733580770062
201.29	55.87895655799
201.39	56.97419721605
201.49	57.9995650080036
201.59	58.974797669066
201.69	59.9040813100373
201.8	60.7630463949818
201.9	61.5514660330518
202	62.3211708800682
202.1	63.0706923020625
202.21	63.7880998859828
202.31	64.4775086020672
202.41	65.1389184499749
202.51	65.756157729993
202.61	66.3292264420079
202.72	66.8613005650514
202.88	67.3693875449999
202.98	67.8534873840135
203.08	68.3116072510757
203.19	68.725478045053
203.29	69.0950997650361
203.39	69.4285147479832
203.5	69.7254961010003
203.6	70.0022155230045
203.7	70.2586730139956
203.81	70.4853109850774
203.92	70.6775611130297
204.02	70.8354233979662
204.12	70.9594220339795
204.23	71.0734808679945
204.33	71.1734137900066
204.43	71.2652376249707
204.54	71.3491792649847
204.64	71.4252387110719
204.78	71.4919473269902
204.9	71.5436851720597
205	71.6001981010095
205.1	71.6614861120206
205.2	71.7291637390645
205.31	71.7990448720229
205.41	71.8753156199909
205.51	71.9443701780165
205.62	72.0056843509838
205.79	72.0597823340086
205.89	72.1081327610591
206	72.1533083490158
206.1	72.1874936530185
206.2	72.2104617819923
206.3	72.2205982029891
206.4	72.215707416035
206.51	72.197984919967
206.61	72.1747928059813
206.78	72.145356633996
206.89	72.1091522110555
207	72.0661795370461
207.1	72.0237389469958
207.2	71.9755867239655
207.31	71.9219497600534
207.41	71.8628280540088
207.52	71.7986610510479
207.62	71.7272532500601
207.78	71.6564200939729
207.89	71.5890747470667
207.99	71.5236026770754
208.1	71.460003883999
208.2	71.3962207589702
208.3	71.3421777969643
208.4	71.2978749970716
208.51	71.263836554067
208.61	71.2365757970019
208.71	71.2213354539699
208.81	71.2103000820434
208.94	71.1952618040641
209.04	71.1778351540033
209.15	71.1580201319748
209.25	71.1380122370429
209.35	71.1128320630223
209.46	71.0837782420413
209.56	71.0503265770512
209.67	71.0088093460399
209.79	70.9539838200044
209.92	70.8796062809824
210.03	70.7922700730705
210.13	70.6902191379868
210.23	70.5752095350363
210.33	70.4450457610619
210.44	70.3010264500108
210.54	70.147344080965
210.65	69.9823841240459
210.79	69.8150570300413
210.93	69.6490435750547
211.03	69.4869067019681
211.13	69.3286464090761
211.23	69.1764418979801
211.34	69.0285371100572
211.44	68.8901747739692
211.54	68.7547615469839
211.64	68.6233996580086
211.78	68.4977036389682
211.89	68.3776734909998
211.99	68.2604315370554
212.09	68.1496585500554
212.2	68.0466531649699
212.3	67.9420817840537
212.4	67.8448548610504
212.5	67.7497296679803
212.6	67.6632995470072
212.71	67.5787258320497
212.81	67.4960085210614
212.91	67.4169036730063
213.01	67.340608188033
213.11	67.2726131799664
213.22	67.2061289039902
213.32	67.1500658130526
213.42	67.101729551041
213.53	67.0611201189786
213.63	67.0245567399661
213.79	66.9927078820365
213.89	66.9651504030071
214	66.9401282450508
214.1	66.9176414090771
214.21	66.8878246800659
214.31	66.8627625150293
214.41	66.8424549139672
214.51	66.8214888789862
214.61	66.7990613089842
214.71	66.7788529830204
214.87	66.7604407560702
214.97	66.7442477709983
215.07	66.7385308330495
215.18	66.7432899409732
215.28	66.7626538710238
215.38	66.7902746040454
215.48	66.8261521410614
215.59	66.8694833830159
215.69	66.9210714280553
215.79	66.9724286070732
215.89	67.018063803971
215.99	67.0641931179716
216.1	67.0963436469947
216.2	67.1145153910402
216.3	67.1189536769816
216.4	67.109413177036
216.51	67.0868823300452
216.61	67.0513611360093
216.72	66.998475493051
216.83	66.941087174996
216.93	66.8846872930544
217.03	66.8230597500497
217.13	66.7624206449773
217.23	66.6973713530297
217.33	66.6279118760258
217.44	66.5540422130562
217.54	66.4741202790538
217.64	66.3887997220627
217.78	66.3024546420274
217.89	66.2107109400267
217.99	66.1089353400257
218.09	65.9971278420244
218.19	65.8752884460228
218.3	65.7403281030611
218.4	65.6007344859972
218.5	65.4565075930122
218.6	65.3083010739692
218.7	65.1488249890235
218.81	64.9780793380614
218.91	64.7960641209693
219.02	64.6088241929874
219.13	64.4149479740008
219.23	64.2144354650327
219.34	64.015774335985
219.44	63.8104307849972
219.54	63.598404812069
219.64	63.3796964160638
219.78	63.1563463640532
219.88	62.9329501809934
219.99	62.7095078669981
220.09	62.4846078410428
220.2	62.2645038220071
220.3	62.049849459072
220.4	61.8406447520101
220.51	61.6320572330551
220.61	61.4289655010225
220.72	61.2313695570492
220.82	61.043864924045
220.92	60.8553881829721
221.02	60.6744270020272
221.12	60.5009813820061
221.23	60.3297889909982
221.33	60.1606163739916
221.43	59.9934635309864
221.54	59.8332090610256
221.64	59.6709980100059
221.78	59.5054187980395
221.88	59.3364714239897
221.99	59.1662035540139
222.09	58.9905477489765
222.2	58.8095040089911
222.3	58.6234925260669
[truncated: 45,692 more rows]
