# Supplementary material for: Editorial Note: The role of 9-O-acetylated glycan receptor moieties in the typhoid toxin binding and intoxication
Source: PLoS Pathog. 2026 Jul 13;22(7):e1014413. doi: 10.1371/journal.ppat.1014413 (PMC13362111; doi:10.1371/journal.ppat.1014413)
Supplement: S1 File — (ZIP) [file ppat.1014413.s001.zip › SPR Data/OpenSPR/2020-01-06--20-36-21--TyT WT 4oac/TraceDrawerExport/HighResolution/2020-01-06--20-36-21--TyT WT 4oac_CH1_HR.txt]

X_imd _51.31s	Y_imd _51.31s	X_imd _112.38s	Y_imd _112.38s	X_stripping _180.64s	Y_stripping _180.64s	X_h2o _260.98s	Y_h2o _260.98s	X_cobalt _382.62s	Y_cobalt _382.62s	X_h2o _503.25s	Y_h2o _503.25s	X_buffer _638.58s	Y_buffer _638.58s	X_TyT wt _759.13s	Y_TyT wt _759.13s	X_buffer _955.65s	Y_buffer _955.65s	X_buffer _1035.9s	Y_buffer _1035.9s	X_buffer _1192.46s	Y_buffer _1192.46s	X_buffer _1459.12s	Y_buffer _1459.12s	X_a23 4oac 125µM_1579.96s	Y_a23 4oac 125µM_1579.96s	X_buffer _1704.51s	Y_buffer _1704.51s	X_a23 4oac 250µM_1852.3s	Y_a23 4oac 250µM_1852.3s	X_buffer _1975.19s	Y_buffer _1975.19s	X_a23 4oac 500µM_2115.98s	Y_a23 4oac 500µM_2115.98s	X_buffer _2246.65s	Y_buffer _2246.65s	X_a23 4oac 1mM_2380.03s	Y_a23 4oac 1mM_2380.03s	X_buffer _2501.64s	Y_buffer _2501.64s	X_a23 4oac 2.5mM_2632.26s	Y_a23 4oac 2.5mM_2632.26s	X_buffer _2773.27s	Y_buffer _2773.27s	X_buffer _2986.64s	Y_buffer _2986.64s	X_buffer _3107.85s	Y_buffer _3107.85s	X_buffer _3198.58s	Y_buffer _3198.58s
0	0	0	0	0	0	0	0	0	0	0	0	0	0	0	0	0	0	0	0	0	0	0	0	0	0	0	0	0	0	0	0	0	0	0	0	0	0	0	0	0	0	0	0	0	0	0	0	0	0
0.369999999999997	0.0666386370085092	0.109999999999999	-0.246691722054493	0.330000000000013	0.0103482109352626	0.5	0.0423708680727941	0.389999999999986	-0.154093778974129	0.310000000000002	-0.0832847350693555	0.339999999999918	-0.0582504260364658	0.509999999999991	0.146044420034741	0.430000000000064	0.147264815041126	0.449999999999818	-0.128186504980476	0.1099999999999	0.224082752993127	0.610000000000127	0.161748480991264	0.579999999999927	0.0498180540944304	0.370000000000118	-0.00625098596174212	0.460000000000036	0.237128370940809	0.319999999999936	-0.0158606590048294	0.420000000000073	0.0572127539726353	0.440000000000055	0.17151793690573	0.419999999999618	-0.199663881971901	0.349999999999909	0.209976264955003	0.4399999999996	-0.327953114037882	0.369999999999891	-0.11273742609319	0.400000000000091	0.0648147300807977	0.440000000000055	-0.118533920044683	0.470000000000255	-0.0386931890261621
0.469999999999999	0.158679137939544	0.290000000000006	-0.461825899037649	0.470000000000027	0.0253133579235509	0.680000000000007	0.126321376001215	0.490000000000009	-0.338042550993123	0.420000000000016	-0.242952988969591	0.439999999999941	-0.104088343960029	0.620000000000005	0.318826442025966	0.550000000000068	0.326151151966769	0.589999999999918	-0.254203503004646	0.409999999999854	0.418187574950935	0.740000000000009	0.299254605010901	0.720000000000027	0.144485243026793	0.480000000000018	-0.0137018799932775	0.600000000000136	0.493191543000648	0.419999999999845	-0.00841387691252748	0.519999999999982	0.123928355947101	0.549999999999727	0.372190124949157	0.539999999999964	-0.404805341986503	0.470000000000255	0.382044618959299	0.539999999999964	-0.670095518103153	0.5300000000002	-0.202638293103519	0.550000000000182	0.0945795820825879	0.579999999999927	-0.320980176070407	0.570000000000164	0.0276518010196014
0.57	0.274583603982137	0.410000000000011	-0.645402532086337	0.580000000000013	0.050790536988643	0.779999999999973	0.251851521056778	0.600000000000023	-0.551846315033799	0.519999999999982	-0.448255565970612	0.539999999999964	-0.145555956009957	0.720000000000027	0.518346065064179	0.649999999999977	0.547194455975841	0.699999999999818	-0.386227781064008	0.519999999999982	0.552643440983047	0.900000000000091	0.412617183997099	0.829999999999927	0.284001570094006	0.579999999999927	-0.0458315829519051	0.700000000000045	0.789942823985257	0.519999999999982	0.0223403470727135	0.619999999999891	0.160739757006922	0.650000000000091	0.605723779926848	0.649999999999636	-0.615424376974261	0.570000000000164	0.493821752002077	0.649999999999636	-0.936702197009254	0.630000000000109	-0.269702602054167	0.660000000000309	0.0559666100343748	0.680000000000291	-0.607338770009846	0.700000000000273	0.158529512987116
0.669999999999995	0.415889933947255	0.510000000000005	-0.72988308204458	0.680000000000007	0.0714632690232975	0.889999999999986	0.418961305058474	0.699999999999989	-0.768906807024905	0.629999999999995	-0.699192465049236	0.639999999999986	-0.19033109697375	0.82000000000005	0.709636109036182	0.75	0.745699204003358	0.799999999999955	-0.524259339044875	0.619999999999891	0.627450349952596	1.01000000000022	0.477407410016895	0.930000000000064	0.454203221011085	0.690000000000055	-0.0506028010249793	0.809999999999945	1.10562890495203	0.629999999999882	0.08824045903566	0.730000000000018	0.199345246983285	0.759999999999764	0.87211890195249	0.75	-0.805265554959078	0.670000000000073	0.567690973980461	0.75	-1.10880134400304	0.740000000000236	-0.32389705006608	0.760000000000218	-0.0176962419118354	0.789999999999964	-0.977609699020832	0.820000000000164	0.2980626139788
0.769999999999996	0.604058756948689	0.609999999999999	-0.742686533044434	0.79000000000002	0.105093825027325	0.990000000000009	0.602209804014819	0.800000000000011	-0.977809675987373	0.730000000000018	-0.957573681034773	0.740000000000009	-0.196794983025939	0.919999999999959	0.88499232799677	0.860000000000014	0.941996573033066	0.909999999999854	-0.668298177060933	0.720000000000027	0.604826139010584	1.11000000000013	0.519754259016736	1.02999999999997	0.682785629010141	0.789999999999964	-0.0280155360314893	0.910000000000082	1.44024978692414	0.730000000000018	0.177448013005233	0.829999999999927	0.188177587915561	0.860000000000127	1.14943908295118	0.849999999999909	-0.95790091404524	0.7800000000002	0.580388623006911	0.849999999999909	-1.18639295806133	0.840000000000146	-0.322935106055411	0.860000000000127	-0.126408973983416	0.889999999999873	-1.40026563599349	0.930000000000291	0.446251106950513
0.879999999999995	0.817629443986334	0.710000000000008	-0.683812885085899	0.890000000000015	0.142933312986315	1.09999999999997	0.835314328014647	0.909999999999968	-1.18911589299842	0.829999999999984	-1.21446262198788	0.849999999999909	-0.155102942017038	1.01999999999998	1.05211896709534	0.960000000000036	1.13608656204178	1.00999999999999	-0.82815072903486	0.829999999999927	0.521364158998949	1.33000000000015	0.539657732019805	1.13999999999987	0.954094813096162	0.8900000000001	0.017329278989564	1.00999999999999	1.78558595894174	0.839999999999918	0.286317777067779	0.929999999999836	0.135735361936895	0.960000000000036	1.42627137790896	0.949999999999818	-1.07075933101441	0.880000000000109	0.539700236004137	0.959999999999582	-1.17581377503484	0.940000000000055	-0.289458757038119	0.970000000000255	-0.280684115978147	1	-1.8798887469984	1.0300000000002	0.603094989969577
0.979999999999997	1.04564372395544	0.820000000000007	-0.565902018024644	0.990000000000009	0.184981735969814	1.19999999999999	1.02373804406852	1.00999999999999	-1.37262991199805	0.930000000000007	-1.47184213199125	0.949999999999932	-0.0860125829831304	1.13	1.21206669405183	1.06000000000006	1.30762452101862	1.1099999999999	-1.02907432403754	0.930000000000064	0.419609180994485	1.5300000000002	0.567316445994948	1.29999999999995	1.19047403609329	1	0.108772778958155	1.11000000000013	2.14163742089113	0.940000000000055	0.388266529057546	1.0300000000002	0.0420185689335995	1.05999999999995	1.68047436295637	1.04999999999973	-1.13354151403655	0.980000000000018	0.44166496491016	1.05999999999995	-1.08087425405756	1.03999999999996	-0.253293045034297	1.07000000000016	-0.480521668919209	1.09999999999991	-2.31629118104593	1.13000000000011	0.768594263035993
1.15	1.27504671490897	0.920000000000002	-0.368894156054012	1.14000000000001	0.235371044027488	1.31999999999999	1.18565274306093	1.19	-1.52835173503263	1.11000000000001	-1.65829959598796	1.04999999999995	0.0104760960084604	1.25999999999999	1.3744862870908	1.15999999999997	1.44533357899945	1.25999999999999	-1.25210737701309	1.02999999999997	0.299561206020371	1.63000000000011	0.612972938029088	1.45000000000005	1.39192329606885	1.17000000000007	0.310091708001892	1.26999999999998	2.50840417390918	1.03999999999996	0.483294269088219	1.13999999999987	-0.10068155108911	1.15999999999985	1.90834082593483	1.1899999999996	-1.15119253905505	1.07999999999993	0.286282809952354	1.15999999999985	-0.92746509301378	1.19000000000005	-0.214437967997583	1.21000000000004	-0.725921633943472	1.23000000000002	-2.70947294006874	1.2800000000002	0.867793435986641
1.27	1.50737631497577	1.02000000000001	-0.11284907600384	1.26000000000002	0.319521746973805	1.41999999999996	1.32105842305918	1.30000000000001	-1.64274276903598	1.22000000000003	-1.73564500596513	1.16999999999996	0.134363093025058	1.36000000000001	1.5393777450754	1.26999999999998	1.60189267398891	1.38999999999987	-1.41068007303602	1.13999999999987	0.161220233962922	1.74000000000001	0.649299931978931	1.54999999999995	1.55844259609239	1.29999999999995	0.569248771967068	1.38000000000011	2.82496159991297	1.14999999999986	0.552467448073912	1.25	-0.254752038017614	1.26999999999998	2.10987076491165	1.32999999999993	-1.12371240697939	1.21000000000004	0.0959370819373362	1.26999999999998	-0.734558101044058	1.32000000000016	-0.172893527064844	1.32999999999993	-0.966305584938709	1.34999999999991	-3.01917509000305	1.42000000000007	0.932542572968487
1.37	1.74263252597484	1.13000000000001	0.147395256931304	1.36000000000001	0.419671574945824	1.51999999999998	1.42995508508648	1.39999999999998	-1.71580301503127	1.32999999999998	-1.74206837004931	1.28999999999996	0.315219053959481	1.46000000000004	1.70674106800561	1.38999999999999	1.75697062900326	1.49000000000001	-1.50479241301582	1.24000000000001	-0.0164410130309989	1.84000000000015	0.663280530034172	1.64999999999986	1.71411483506745	1.40000000000009	0.861727242977395	1.48000000000002	3.08027167989167	1.25	0.583947620043546	1.36000000000013	-0.385910691079516	1.38000000000011	2.2960645949297	1.42999999999984	-1.05110111701379	1.32999999999993	-0.137111282015212	1.37999999999965	-0.502153278034712	1.42999999999984	-0.137981351031158	1.44000000000005	-1.2139079899498	1.46000000000004	-3.24539763107623	1.51999999999998	0.962841677051074
1.47	1.93241495298935	1.24000000000001	0.423397301005934	1.46000000000001	0.535820527943542	1.62	1.51072598100654	1.5	-1.74342236095981	1.43000000000001	-1.67756968698995	1.38999999999999	0.442511660025957	1.57000000000005	1.8718887150726	1.49000000000001	1.91056744392881	1.59999999999991	-1.5375922680505	1.33999999999992	-0.174962391042754	1.94000000000005	0.670014039997113	1.75999999999999	1.8047435430617	1.5	1.20506741200188	1.59000000000015	3.2853724319466	1.3599999999999	0.56262055602474	1.4699999999998	-0.5026560920669	1.48000000000002	2.4482915249564	1.53999999999996	-0.935137444002976	1.43000000000029	-0.362556742061315	1.47999999999956	-0.25709551402997	1.5300000000002	-0.0744033850423875	1.53999999999996	-1.45649438195505	1.55999999999995	-3.34033772105613	1.61999999999989	0.973274489979303
1.57	2.0691478499657	1.35000000000001	0.703598596942356	1.57000000000002	0.675160765013061	1.72999999999996	1.60702836603832	1.60000000000002	-1.74283203398318	1.52999999999997	-1.50098074800553	1.5	0.536998520033194	1.66999999999996	2.04394613001568	1.60000000000002	2.02462668994485	1.69999999999982	-1.50593176704206	1.44000000000005	-0.332644254967818	2.04000000000019	0.654401153951767	1.8599999999999	1.84674332808754	1.59999999999991	1.58172898795783	1.69000000000005	3.44026385698726	1.46000000000004	0.51089094802137	1.57000000000016	-0.604988241093452	1.57999999999993	2.59659529297096	1.63999999999987	-0.833413820032547	1.53999999999996	-0.576438449002126	1.57999999999993	0.0249516739359024	1.63999999999987	-0.0240707230432236	1.64000000000033	-1.69406476095446	1.66000000000031	-3.34933397300574	1.72000000000025	0.961241046979922
1.7	2.1658860999878	1.46000000000001	0.987999145991125	1.67000000000002	0.831797190016914	1.82999999999998	1.70069045009313	1.70999999999998	-1.700493440012	1.63999999999999	-1.24503359597838	1.59999999999991	0.59867963295801	1.77999999999997	2.21326253506504	1.70000000000005	2.08861292401252	1.79999999999995	-1.27453312609305	1.54999999999995	-0.489486605033562	2.15000000000009	0.607899502028886	1.97000000000003	1.84011419003127	1.70000000000005	2.00345142104652	1.78999999999996	3.52629082397016	1.56999999999994	0.409825247061235	1.67000000000007	-0.654068121093587	1.69000000000005	2.73356146999504	1.73999999999978	-0.740985169045416	1.64000000000033	-0.778756404997694	1.6899999999996	0.299125776905385	1.75	0.0130166379221919	1.74000000000024	-1.88169403099892	1.76000000000022	-3.23212745502133	1.82999999999993	0.92934131396305
1.8	2.19895448890384	1.56	1.22912018696297	1.77000000000001	1.01338804097395	1.93000000000001	1.79171223408048	1.81999999999999	-1.62994517302195	1.74000000000001	-0.9097282310222	1.70999999999992	0.614261267969596	1.88	2.3798379299933	1.80000000000007	2.13487390499267	1.92999999999984	-0.929966157059425	1.65999999999985	-0.666516718979437	2.29000000000019	0.479420502983885	2.06999999999994	1.79689758010682	1.79999999999995	2.34164339497056	1.8900000000001	3.58262463998926	1.66999999999985	0.278357002002849	1.7800000000002	-0.681594020079501	1.78999999999996	2.87019047095782	1.83999999999969	-0.657851490018402	1.75	-0.933865240995146	1.78999999999996	0.527483181940624	1.84999999999991	0.0485010649526885	1.84000000000015	-2.03663267097909	1.86000000000013	-3.02897710002981	1.93000000000029	0.917248161954376
1.91	2.14689238794108	1.66000000000001	1.44485165901642	1.88000000000002	1.18440878100046	2.02999999999997	1.88625421003508	1.92000000000002	-1.53959972692519	1.85000000000002	-0.571444663023613	1.80999999999995	0.5498024750068	1.98000000000002	2.5182874840084	1.89999999999998	2.12274728096418	2.02999999999997	-0.47223086107806	1.75999999999999	-0.842707319975489	2.41000000000008	0.308110031028264	2.27999999999997	1.70505204710025	1.91000000000008	2.62082163897048	2	3.60926530595407	1.76999999999998	0.129344149058852	1.88000000000011	-0.661782322026738	1.88999999999987	2.99548188093013	1.9399999999996	-0.596053611957359	1.84999999999991	-1.01850129408376	1.88999999999987	0.70751547900727	1.94999999999982	0.072415857971464	1.95000000000027	-2.15888068089498	1.97000000000025	-2.74817877698297	2.0300000000002	0.939545334972536
2.01	2.03116042700913	1.76000000000001	1.6351935619241	1.98000000000002	1.34615647402825	2.13999999999999	1.96512103502755	2.01999999999998	-1.43031048298781	1.94999999999999	-0.223729570052456	1.91999999999996	0.417351392002274	2.08000000000004	2.64152831698539	2.00999999999999	2.00364117893059	2.12999999999988	0.0467740829890317	1.8599999999999	-0.975009549961214	2.51000000000022	0.0939680859346481	2.44000000000005	1.54244970906348	2.00999999999999	2.84098615304629	2.10000000000014	3.63110736793715	1.86999999999989	-0.03356807894761	1.98000000000002	-0.611630186995171	2	3.10943569900246	2.04999999999973	-0.574590618043658	1.95000000000027	-1.04818916508975	1.98999999999978	0.841731078935481	2.05999999999995	0.114016045927201	2.05000000000018	-2.22224719198039	2.07000000000016	-2.3918504230096	2.13000000000011	0.981649087975711
2.15	1.85723773893187	1.87	1.77702897792642	2.08000000000001	1.49733405601182	2.24000000000001	2.06832014202973	2.18000000000001	-1.31674852298147	2.10000000000002	0.126963725961105	2.01999999999998	0.258423234981819	2.22000000000003	2.74903509500746	2.11000000000001	1.82614747200205	2.25	0.659942933907587	1.96000000000004	-1.08529019894377	2.61000000000013	-0.178104641008758	2.54999999999995	1.36918918406082	2.16000000000008	2.97710307995658	2.20000000000005	3.66866700198898	1.98000000000002	-0.198910687913667	2.13000000000011	-0.523996887068279	2.09999999999991	3.20287176089096	2.1899999999996	-0.589112613056386	2.05000000000018	-1.01500715902603	2.08999999999969	0.954466461962511	2.17000000000007	0.161215575985807	2.20000000000027	-2.19905758899586	2.23000000000002	-2.0056769429857	2.28999999999996	1.04105480602357
2.25	1.62755887890853	1.97	1.87035790793288	2.19000000000003	1.6320464309274	2.39999999999998	2.15950795302433	2.29000000000002	-1.19891384701987	2.19999999999999	0.445920337938333	2.18999999999994	0.0597242730009384	2.32000000000005	2.8215062640129	2.24000000000001	1.57973071600281	2.36999999999989	1.33752930491937	2.06999999999994	-1.17354926794633	2.72000000000003	-0.519510777053256	2.64999999999986	1.18527047209227	2.26999999999998	2.97713512702558	2.37000000000012	3.7014280319454	2.12999999999988	-0.366683676929824	2.25	-0.406023151072077	2.25	3.27949728091426	2.29999999999973	-0.629729442948701	2.17000000000007	-0.883309906043905	2.25999999999976	1.00503897397175	2.30000000000018	0.215690118920975	2.32000000000016	-2.11698648695346	2.36999999999989	-1.58965833600178	2.46000000000004	1.12818526099545
2.34999999999999	1.36579905995404	2.08	1.90565130696996	2.29000000000002	1.73253133198159	2.5	2.22564961802618	2.39999999999998	-1.11229613401065	2.30000000000001	0.678466582940018	2.28999999999996	-0.165451762995872	2.42999999999995	2.84647411206151	2.35000000000002	1.27590272199996	2.4699999999998	1.90639356992506	2.22000000000003	-1.23978675594572	2.82000000000016	-0.911465413992119	2.75999999999999	1.02091231906343	2.37000000000012	2.89311958806593	2.48000000000002	3.76856176592355	2.25999999999999	-0.486162009906366	2.34999999999991	-0.28940726701876	2.38999999999987	3.33931225895867	2.40999999999985	-0.708481935021155	2.2800000000002	-0.688742775992068	2.38999999999987	1.01242041898786	2.40000000000009	0.275764003959011	2.42000000000007	-1.99328436599444	2.48000000000002	-1.2326083390235	2.55999999999995	1.23521764703582
2.46	1.0719582829779	2.24000000000001	1.91985720300636	2.39000000000001	1.81300453198219	2.59999999999997	2.27977998599727	2.5	-1.04848288901849	2.41000000000003	0.862792463976803	2.39999999999998	-0.41710487198543	2.52999999999997	2.8364063510935	2.45000000000005	0.9349946680004	2.57999999999993	2.31463704994894	2.31999999999994	-1.20008806402438	2.92000000000007	-1.27567680499396	2.8599999999999	0.864073276034105	2.47000000000003	2.77408992099026	2.58000000000015	3.89788853590289	2.3599999999999	-0.570203625898102	2.46000000000004	-0.163154962024237	2.48999999999978	3.36031586493846	2.50999999999976	-0.813329260950013	2.39000000000033	-0.431305768074708	2.5	0.976610798943511	2.51000000000022	0.331470532955791	2.51999999999998	-1.83145456799139	2.57999999999993	-0.926231082075901	2.67000000000007	1.36215196596368
2.56	0.767497174933851	2.35000000000001	1.91241869492842	2.5	1.87346603297556	2.69999999999999	2.30270371503138	2.60000000000002	-1.0074741119297	2.50999999999999	0.998897982981362	2.5	-0.61996459396596	2.63	2.8042201010976	2.55000000000007	0.557006552980965	2.67999999999984	2.61415842396673	2.42000000000007	-1.09631323698522	3.02000000000021	-1.61214494903561	2.96000000000004	0.71418158609049	2.57999999999993	2.6125525620273	2.69000000000005	4.07555181789121	2.47000000000003	-0.618808522972358	2.57000000000016	-0.0187676540690518	2.59999999999991	3.31840435592312	2.61999999999989	-0.944271423009013	2.49000000000024	-0.165719700021327	2.59999999999991	0.902626930951556	2.61000000000013	0.371446796975761	2.63000000000011	-1.645453493893	2.68000000000029	-0.670526565045293	2.78999999999996	1.47731611298241
2.66	0.461694687942327	2.45	1.89489423996747	2.60000000000002	1.91132170903074	2.79999999999995	2.29409829205451	2.70999999999998	-0.978794132947769	2.62	1.07387649495649	2.59999999999991	-0.794788536040869	2.73000000000002	2.75544744999934	2.64999999999998	0.239122124980895	2.77999999999997	2.80495769095523	2.51999999999998	-0.929651086039485	3.13000000000011	-1.9220299340077	3.06999999999994	0.616064770042613	2.68000000000006	2.41600107597151	2.78999999999996	4.30155160995582	2.59999999999991	-0.655238038007155	2.67000000000007	0.143754656960482	2.69999999999982	3.23768147495684	2.7199999999998	-1.06458217203453	2.59000000000015	0.104054582948265	2.69999999999982	0.768757962987365	2.71000000000004	0.401735821924376	2.73000000000002	-1.43528114494984	2.7800000000002	-0.456063023989373	2.88999999999987	1.58321470394185
2.77	0.141495938919434	2.55000000000001	1.8672838399425	2.70000000000002	1.92657156094356	2.90999999999997	2.27213550806482	2.81	-0.975981545934701	2.72000000000003	1.07124432099681	2.69999999999993	-0.941576697982782	2.84000000000003	2.69973917602329	2.75999999999999	0.0131843719373137	2.87999999999988	2.74382747898017	2.62999999999988	-0.700101610959791	3.33000000000015	-2.20417167304277	3.25999999999999	0.599941576069796	2.77999999999997	2.17756713504969	2.8900000000001	4.53485555692623	2.70000000000005	-0.660558621007112	2.76999999999998	0.310130515003948	2.79999999999973	3.1218544369267	2.82999999999993	-1.17920658499315	2.69000000000005	0.378017077991899	2.79999999999973	0.596714746961879	2.80999999999995	0.422337605982648	2.82999999999993	-1.25628675300504	2.88000000000011	-0.32309939103925	3	1.70101423702818
2.87	-0.145748645081767	2.66000000000001	1.82958749394402	2.80000000000001	1.91566909597896	3.00999999999999	2.23681536101594	2.90999999999997	-0.985497757028497	2.81999999999999	1.00748513898452	2.79999999999995	-1.03374161699321	2.94000000000005	2.63709527700939	2.86000000000001	-0.152649693063722	2.99000000000001	2.51733760001116	2.73000000000002	-0.385070886977701	3.47000000000003	-2.39598546806974	3.43000000000006	0.635593255083222	2.8900000000001	1.97380476197395	2.99000000000001	4.78942746599387	2.79999999999995	-0.653703820944429	2.88000000000011	0.499852774964893	2.90000000000009	2.94741126697318	2.92999999999984	-1.28814466302174	2.80000000000018	0.58487705200605	2.89999999999964	0.417762365941599	2.92000000000007	0.429900812946471	2.94000000000005	-1.12593006292627	2.99000000000024	-0.231376733040634	3.09999999999991	1.82289191002383
2.97	-0.400039063038093	2.76000000000001	1.81186484792306	2.91000000000003	1.89992307400644	3.10999999999996	2.21420755201507	3.00999999999999	-0.990517776926936	2.92000000000002	0.920788956022989	2.90999999999997	-1.0507113879612	3.03999999999996	2.5924511780886	2.99000000000001	-0.238048895994325	3.08999999999992	2.12548805495771	2.82999999999993	-0.00558619001367333	3.58000000000015	-2.53661719307274	3.52999999999997	0.713778737008397	2.99000000000001	1.78019722795852	3.09000000000015	5.05130353099048	2.89999999999986	-0.66038951297287	2.98000000000002	0.693428582962952	3	2.72535237900229	3.02999999999975	-1.36731475004126	2.90000000000009	0.689216500973089	3.00999999999976	0.234409227005017	3.01999999999998	0.419105558989941	3.03999999999996	-1.02675133098273	3.09000000000015	-0.16430331106676	3.26999999999998	1.93426397800067
3.14	-0.625151248073053	2.86	1.80311434701252	3.01000000000002	1.88414542992632	3.21999999999997	2.22216135603048	3.17000000000002	-0.981419318009102	3.01999999999998	0.784523683933003	3.00999999999999	-1.01305791497452	3.13999999999999	2.58098974200038	3.09000000000003	-0.189379778021248	3.25	1.67207619892906	2.93000000000006	0.354632388052778	3.68000000000006	-2.62606684907496	3.62999999999988	0.856625903111308	3.09999999999991	1.5967445330034	3.20000000000005	5.30662722394482	3.00999999999999	-0.700231799896756	3.07999999999993	0.899356518971217	3.11000000000013	2.45567777494671	3.20999999999958	-1.4039347599919	3.01000000000022	0.72645342800115	3.10999999999967	0.0441469229599534	3.17000000000007	0.395271727938962	3.21000000000004	-0.95604140199157	3.22000000000025	-0.114565298986236	3.40999999999985	2.04971418497735
3.25	-0.817309267063138	2.96000000000001	1.81489444696581	3.14000000000001	1.86963322596512	3.31999999999999	2.2428274980939	3.27999999999997	-0.967824668009598	3.13	0.60514264498579	3.13999999999999	-0.941538806955577	3.31000000000006	2.58752810600527	3.25	-0.0552342120272442	3.36999999999989	1.13021085894616	3.02999999999997	0.695584846994279	3.7800000000002	-2.66433443403002	3.74000000000001	1.0425786271071	3.27999999999997	1.43156547699164	3.29999999999995	5.51892123291964	3.11999999999989	-0.753614578911765	3.21000000000004	1.08114272791227	3.25	2.18659493896212	3.31999999999971	-1.41078677904716	3.18000000000029	0.692626984914568	3.25999999999976	-0.153024547103087	3.2800000000002	0.351356518990542	3.32999999999993	-0.941474892897531	3.32999999999993	-0.0894765230441408	3.51000000000022	2.19541826197656
3.34999999999999	-0.952510527099548	3.06	1.83779647898064	3.25	1.85638646200914	3.41999999999996	2.29437776704344	3.38	-0.949733826928423	3.24000000000001	0.382645838953977	3.25	-0.808611477964405	3.42999999999995	2.62329135705386	3.36000000000001	0.164387800964505	3.48000000000002	0.526783207988046	3.12999999999988	1.01883783497669	3.88000000000011	-2.6359034879988	3.83999999999992	1.27163690910947	3.38000000000011	1.29152838599111	3.41000000000008	5.70870173498861	3.23000000000002	-0.820537848994718	3.32000000000016	1.24592793895317	3.34999999999991	1.90559231089082	3.42999999999984	-1.39281588394624	3.28999999999996	0.583634083909601	3.37999999999965	-0.301390207027907	3.38000000000011	0.285684263985786	3.43000000000029	-0.955377188006423	3.43000000000029	-0.0890369840362837	3.61000000000013	2.35020971001632
3.45	-1.05443024006036	3.17	1.88134948791685	3.35000000000002	1.84440513703521	3.51999999999998	2.38984701206846	3.48000000000002	-0.904617578953548	3.35000000000002	0.150000625012581	3.34999999999991	-0.627569659968685	3.52999999999997	2.70074720606317	3.47000000000003	0.405800283942881	3.57999999999993	-0.0516369390197724	3.23000000000002	1.32282470406153	3.98000000000002	-2.55397029502547	3.94000000000005	1.46488111101917	3.49000000000001	1.17663326102502	3.50999999999999	5.87596872992435	3.33999999999992	-0.910121252900353	3.42999999999984	1.39371215095707	3.44999999999982	1.6251814519137	3.52999999999975	-1.31518938894715	3.40000000000009	0.435120091992758	3.47999999999956	-0.413243333014179	3.49000000000024	0.199930630969902	3.5300000000002	-0.997748285954003	3.53999999999996	-0.0759232020755007	3.72000000000025	2.51408852795976
3.55	-1.12306840708243	3.32000000000001	1.93602442800511	3.45000000000002	1.8468912339813	3.62	2.51452354700632	3.62	-0.840888419929797	3.44999999999999	-0.112971762064262	3.45999999999992	-0.398413352968419	3.63	2.80742794302569	3.57000000000005	0.674044818993025	3.67999999999984	-0.546801362020233	3.33999999999992	1.54465813000115	4.08000000000015	-2.45768072898045	4.03999999999996	1.64079337605472	3.58999999999992	1.06433400105743	3.61000000000013	5.99279460493563	3.44000000000005	-1.00950685600765	3.5300000000002	1.48550965298	3.55999999999995	1.35636277491358	3.62999999999965	-1.18994812305573	3.5	0.247085008936665	3.57999999999993	-0.488583924038721	3.59000000000015	0.0940956199428911	3.64000000000033	-1.01700314394293	3.63999999999987	-0.058431045999896	3.82000000000016	2.6788055599809
3.65	-1.15842502805208	3.43000000000001	1.97981818496373	3.56	1.85773575799431	3.72999999999996	2.6684073720844	3.71999999999997	-0.758546348947675	3.55000000000001	-0.386092556027506	3.55999999999995	-0.162286365025466	3.73000000000002	2.94333356600873	3.69000000000005	0.964079824029795	3.77999999999997	-1.01060873805636	3.44000000000005	1.72197594201862	4.18000000000006	-2.35284841301109	4.13999999999987	1.80436813002416	3.70000000000005	0.962124169063827	3.72000000000003	6.04321822595466	3.53999999999996	-1.11869465592918	3.63000000000011	1.49196731899792	3.65999999999985	1.14333348494711	3.73999999999978	-1.01709208502143	3.61000000000013	0.0903648389112277	3.67999999999984	-0.529920388999017	3.69000000000005	-0.034266827015017	3.74000000000024	-1.02980731992375	3.74000000000024	-0.0365605160368432	3.92000000000007	2.86144916401554
3.76	-1.13956597306242	3.53	2.00332208896725	3.66000000000003	1.87823577095969	3.82999999999998	2.81579993304604	3.81999999999999	-0.676835941931131	3.64999999999998	-0.662908435970166	3.65999999999997	0.0950601570366416	3.84000000000003	3.079672658032	3.79000000000008	1.2086356899772	3.88999999999987	-1.44305906803766	3.54999999999995	1.85477814102342	4.31000000000017	-2.23831326002255	4.31999999999994	1.93347748802353	3.79999999999995	0.862510201045552	3.81999999999994	6.04320072693554	3.63999999999987	-1.19845244694261	3.73000000000002	1.44243827492119	3.76999999999998	0.96198983794693	3.83999999999969	-0.822185447987067	3.71000000000004	-0.00349813808497856	3.78999999999996	-0.529047623103907	3.80000000000018	-0.172070885014364	3.84000000000015	-1.03616081298696	3.84999999999991	-0.0249392679734228	4.0300000000002	3.05951472603283
3.86	-1.07987350907024	3.64	2.01594480995482	3.76000000000002	1.9456392229813	3.93000000000001	2.95670123000491	3.93000000000001	-0.595179071979146	3.75999999999999	-0.924969061998127	3.76999999999998	0.359377360041435	3.94000000000005	3.21487090707251	3.89999999999998	1.37586942798862	3.99000000000001	-1.79037000100379	3.64999999999986	1.94306472496919	4.45000000000005	-2.11523535801916	4.55999999999995	1.9886616310032	3.90000000000009	0.779228753003736	3.92000000000007	6.02412307091527	3.75	-1.22610838491255	3.82999999999993	1.34664822996911	3.86999999999989	0.812331833003554	3.94999999999982	-0.582436353965932	3.82000000000016	-0.0660462030737108	3.88999999999987	-0.507676474057916	3.90000000000009	-0.319316555078331	3.95000000000027	-1.02622884389802	3.95000000000027	-0.0347986240285536	4.13000000000011	3.23066924704563
3.96	-1.00302284909048	3.74000000000001	2.01768634792643	3.86000000000001	2.06349260702154	4.02999999999997	3.08943442701093	4.02999999999997	-0.514153865992739	3.86000000000001	-1.18875811301677	3.87	0.642457635990468	4.04999999999995	3.34892831301659	4	1.49762402600118	4.08999999999992	-2.04619199303124	3.75	1.98370239797896	4.55000000000018	-2.01000727599876	4.65999999999985	2.0278625240735	4	0.714250453029308	4.02999999999997	5.97202145195297	3.84999999999991	-1.22433431295121	3.92999999999984	1.18510432798757	3.9699999999998	0.719382591000794	4.04999999999973	-0.320636660035234	3.92000000000007	-0.0713587600102983	3.98999999999978	-0.490393496079378	4	-0.467616218088551	4.05000000000018	-0.982551669949316	4.05999999999995	-0.0549072610738222	4.26000000000022	3.36666356895421
4.06	-0.911022528043759	3.84	2.0064972579803	3.97000000000003	2.22824942898114	4.13	3.20264150900584	4.17000000000002	-0.44217281993042	3.95999999999998	-1.45427559004929	3.9799999999999	0.923729078976976	4.14999999999998	3.46937716403772	4.10000000000002	1.57389948503806	4.25	-2.2168745900899	3.8599999999999	1.97246894003911	4.66000000000008	-1.92844263801817	4.76999999999998	2.05607458804025	4.16000000000008	0.665604670984976	4.13000000000011	5.90085967496634	3.95000000000005	-1.18027229393647	4.03999999999996	0.977299424903322	4.07999999999993	0.703235569972094	4.17999999999984	-0.0687505520318155	4.0300000000002	0.0159821919396563	4.08999999999969	-0.477198688031422	4.17000000000007	-0.611649991014929	4.21000000000004	-0.922589032938959	4.22000000000025	-0.0992119749980702	4.36999999999989	3.47574684997198
4.23	-0.800096615080292	3.94	1.99337909896258	4.07000000000002	2.42769169994972	4.24000000000001	3.27918986806708	4.27999999999997	-0.42658687095809	4.10000000000002	-1.68116396105233	4.13999999999999	1.22376359399823	4.25999999999999	3.54334268206458	4.25	1.57593490200725	4.36999999999989	-2.37386895798863	3.96000000000004	1.95544661698932	4.76000000000022	-1.86472781899738	4.86999999999989	2.06785087004846	4.26999999999998	0.63329140903079	4.27999999999997	5.81063773995538	4.04999999999995	-1.09095300297213	4.13999999999987	0.723233520943722	4.17999999999984	0.743797311997696	4.30999999999995	0.160439883984509	4.19000000000005	0.160558651941756	4.23999999999978	-0.48159779407797	4.28999999999996	-0.756737757001247	4.32000000000016	-0.879672047972235	4.32000000000016	-0.17502659306956	4.48000000000002	3.55791908998526
4.33	-0.674021041049855	4.04000000000001	1.97833186996377	4.17000000000002	2.69906736798475	4.38999999999999	3.33692878200509	4.38	-0.457773729976907	4.19999999999999	-1.86745656606035	4.25999999999999	1.54256118003104	4.36000000000001	3.58600773006401	4.38	1.52240801003245	4.4699999999998	-2.49028392306627	4.05999999999995	1.90650709703277	4.86000000000013	-1.8148402590441	4.97000000000003	2.06319137100763	4.37000000000012	0.652047589028371	4.3900000000001	5.74414270397483	4.23000000000002	-0.975992541953019	4.25999999999976	0.484197849914381	4.28999999999996	0.816964073919735	4.41999999999962	0.37971673600623	4.32000000000016	0.362370618972818	4.35999999999967	-0.49008506903192	4.38999999999987	-0.876707865018034	4.42000000000007	-0.871640549917174	4.43000000000029	-0.275037289043212	4.57999999999993	3.572638363039
4.43	-0.559560336000686	4.15000000000001	1.98017291097585	4.27000000000001	3.00512848400558	4.49000000000001	3.37585825002407	4.48000000000002	-0.535733396986871	4.30000000000001	-2.0151200650389	4.36000000000001	1.87671025594227	4.46000000000004	3.59422368705964	4.49000000000001	1.41331881093265	4.57999999999993	-2.59301066000717	4.22000000000003	1.8240837320036	4.97000000000003	-1.79313632906997	5.06999999999994	2.05133716201544	4.47000000000003	0.715004884000336	4.49000000000001	5.69050978197083	4.33999999999992	-0.835390911902323	4.42000000000007	0.257607431990436	4.38999999999987	0.955842033931731	4.51999999999998	0.589080001986986	4.42000000000007	0.548608761960168	4.45999999999958	-0.535959004992037	4.5	-0.964848367061677	4.51999999999998	-0.880654703905748	4.5300000000002	-0.399244060986348	4.68000000000029	3.54107116697833
4.53	-0.458723035080766	4.26000000000001	2.01738338091673	4.38000000000002	3.3458750480122	4.59999999999997	3.39597827110083	4.58999999999998	-0.661622131019612	4.41000000000003	-2.14063813905341	4.46999999999991	2.20112469696687	4.57000000000005	3.56799055305146	4.59000000000003	1.28072622396758	4.67999999999984	-2.68204916903869	4.33999999999992	1.70974316995398	5.07000000000016	-1.78641974605398	5.25	2.06250699000066	4.57999999999993	0.822163294060374	4.60000000000014	5.6497389729202	4.44000000000005	-0.714491798930794	4.51999999999998	0.0434622659213346	4.5	1.14791963289917	4.61999999999989	0.723022610031876	4.5300000000002	0.728997854935187	4.56999999999971	-0.606926325076529	4.59999999999991	-1.0278712110221	4.62000000000035	-0.90671450800528	4.63000000000011	-0.53083519003394	4.7800000000002	3.46321750498646
4.64	-0.369500603028428	4.36	2.07148212200536	4.48000000000002	3.71165157093856	4.70999999999998	3.40135918804663	4.69	-0.873168577982142	4.50999999999999	-2.19364149506873	4.56999999999994	2.51580450299116	4.66999999999996	3.4896164120255	4.69000000000005	1.1195886660289	4.77999999999997	-2.78965102609163	4.44000000000005	1.56348541304396	5.18000000000006	-1.79469050897296	5.43000000000006	2.08700725306699	4.68000000000006	0.969581562003441	4.73000000000002	5.61750587394272	4.53999999999996	-0.629941980946569	4.63000000000011	-0.138744792025136	4.59999999999991	1.39319687195893	4.73000000000002	0.801467917995069	4.63000000000011	0.903537896988382	4.66999999999962	-0.70298702803484	4.69999999999982	-1.065776397013	4.73000000000002	-0.95891868693343	4.73000000000002	-0.664159751067928	4.88999999999987	3.35557568803324
4.73999999999999	-0.291893039047864	4.47	2.15347069195104	4.59	4.07697099694815	4.81	3.39128433301994	4.79000000000002	-1.13264409196745	4.61000000000001	-2.19430889796968	4.66999999999996	2.79724531094416	4.77999999999997	3.37679318101891	4.79000000000008	0.934947721930257	4.88999999999987	-2.89626374205909	4.54999999999995	1.36762656404699	5.34000000000015	-1.80229880800198	5.52999999999997	2.11530163403495	4.78999999999996	1.19262184898616	4.84000000000015	5.60977161990195	4.64999999999986	-0.565094678904643	4.73000000000002	-0.246357538003394	4.69999999999982	1.65148682992822	4.82999999999993	0.830474430017603	4.73000000000002	1.04957759401714	4.76999999999998	-0.82414111500384	4.80000000000018	-1.08357312308272	4.82999999999993	-1.02060168399021	4.84000000000015	-0.799217743065128	4.99000000000024	3.2012749079513
4.84	-0.25044582503142	4.57000000000001	2.2615324759272	4.69000000000003	4.4418333250178	4.90999999999997	3.38360298201223	4.88999999999999	-1.43042638194402	4.72000000000003	-2.1426403490068	4.76999999999998	3.03119826594411	4.88	3.2564681060876	4.88999999999999	0.76415885894221	4.99000000000001	-3.00188731705475	4.64999999999986	1.14829495305457	5.46000000000004	-1.813267204966	5.62999999999988	2.14739013301823	4.8900000000001	1.4559219939656	4.94000000000005	5.61057507491114	4.75	-0.542293318972042	4.82999999999993	-0.308729099060656	4.79999999999973	1.9433841279124	4.92999999999984	0.822824233978281	4.84000000000015	1.13557466499969	4.87999999999965	-0.942671461075406	4.90999999999985	-1.09434721400703	4.93000000000029	-1.09176349792506	4.94000000000005	-0.901104324043445	5.09000000000015	3.01718597495437
4.94	-0.231776699024522	4.68000000000001	2.38625880399468	4.79000000000002	4.73174265596299	5.01999999999998	3.36621905103129	5	-1.75655107898365	4.81999999999999	-2.04256916697432	4.88	3.23191222196328	4.98000000000002	3.13021549800396	4.99000000000001	0.607438011002159	5.08999999999992	-3.09655307307821	4.75	0.905490579953039	5.56000000000017	-1.82759569906921	5.74000000000001	2.18327275001684	4.99000000000001	1.73031258805167	5.04999999999995	5.59818667193213	4.84999999999991	-0.584209743919928	4.94000000000005	-0.331029435074015	4.90999999999985	2.24829414491978	5.03999999999996	0.755725469957724	4.94000000000005	1.19307138993463	4.98999999999978	-1.05928370305719	5.01000000000022	-1.0980986710365	5.03999999999996	-1.1367244549092	5.03999999999996	-0.958588170078656	5.26000000000022	2.82447538700126
5.05	-0.235885659094492	4.78	2.5276496769493	4.90000000000001	4.94669899103428	5.12	3.34080937705039	5.10000000000002	-2.11044005197891	4.92000000000002	-1.863904828042	4.9799999999999	3.34921493401907	5.09000000000003	2.99803535608589	5.10000000000002	0.464569243945334	5.25	-3.186610554053	4.84999999999991	0.64870104097281	5.67000000000007	-1.83208800706325	5.83999999999992	2.20710721805517	5.16000000000008	2.01382300201658	5.15000000000009	5.55431819793739	4.96000000000004	-0.668172110977139	5.03999999999996	-0.313258547066653	5.00999999999976	2.55370532192956	5.20999999999958	0.651969997988999	5.03999999999996	1.2415173169984	5.08999999999969	-1.16168456600008	5.17000000000007	-1.10825139199733	5.21000000000004	-1.13045797900213	5.15000000000009	-0.982900604981296	5.36999999999989	2.61681723998208
5.15	-0.25875563505906	4.88000000000001	2.64874277900162	5	5.05510627692729	5.21999999999997	3.30569712207307	5.20999999999998	-2.49209330195299	5.02999999999997	-1.63683785604007	5.14999999999998	3.33903013199688	5.22000000000003	2.85992768101551	5.24000000000001	0.335552559931784	5.3599999999999	-3.26571021798827	4.96000000000004	0.382148552034778	5.77000000000021	-1.85908614298569	5.94000000000005	2.21389911405367	5.25999999999999	2.30842386497443	5.26999999999998	5.49725786595445	5.12999999999988	-0.794180419916302	5.13999999999987	-0.24211335801283	5.11000000000013	2.83706694699504	5.33999999999969	0.557463035988803	5.18000000000029	1.2936791509901	5.23999999999978	-1.21940408405408	5.26999999999998	-1.13758051600144	5.34000000000015	-1.09799064591698	5.26000000000022	-0.962739776014132	5.47000000000025	2.38596237704769
5.26	-0.307773911004006	4.98	2.7383128249312	5.10000000000002	5.09466956100368	5.32999999999998	3.25944895200792	5.31	-2.8260535299296	5.19999999999999	-1.36937604406739	5.26999999999998	3.24543408703448	5.32000000000005	2.76461499606739	5.34000000000003	0.236335607041838	5.4699999999998	-3.29474708200905	5.05999999999995	0.101610896990678	5.87000000000012	-1.91440372907437	6.03999999999996	2.20954791905115	5.37000000000012	2.61411517703891	5.37000000000012	5.42700567393695	5.26999999999998	-0.931668436919608	5.25	-0.130896945051973	5.25999999999976	3.1184724779223	5.4399999999996	0.466146077997109	5.30000000000018	1.33679018597377	5.34999999999991	-1.21893651407845	5.36999999999989	-1.17331090507378	5.44000000000005	-1.0448095368929	5.40000000000009	-0.870514668008582	5.57000000000016	2.13191079694752
5.36	-0.37555320204774	5.09	2.80758510098167	5.23000000000002	5.02814089395542	5.43000000000001	3.18996878104372	5.42000000000002	-3.10177823700997	5.30000000000001	-1.06348605197581	5.37	3.06842679697183	5.42999999999995	2.69875860806224	5.45000000000005	0.148240652038112	5.56999999999994	-3.23686129706857	5.21000000000004	-0.140655264999623	5.97000000000003	-2.00608589204876	6.13999999999987	2.19405363600345	5.47000000000003	2.83787153603043	5.48000000000002	5.3101181239299	5.37999999999988	-1.0779088399886	5.34999999999991	-0.0115474160793383	5.36000000000013	3.39792191596189	5.54999999999973	0.378019125946594	5.40000000000009	1.3708504219494	5.45999999999958	-1.17378760103293	5.4699999999998	-1.22852838205745	5.53999999999996	-0.953074812969135	5.5	-0.73381629601954	5.67000000000007	1.88840412101854
5.46	-0.448711244075639	5.23	2.84715093494015	5.34	4.91523565699481	5.53999999999996	3.10935269408219	5.51999999999998	-3.32980992300236	5.41000000000003	-0.717201220027164	5.46999999999991	2.82709034502204	5.52999999999997	2.66393282799982	5.55000000000007	0.0712676940111123	5.66999999999985	-3.12891271198623	5.31999999999994	-0.336728988031609	6.08000000000015	-2.13413262997619	6.25999999999999	2.16081506709997	5.57999999999993	3.00199402499857	5.58000000000015	5.15746000098716	5.48000000000002	-1.23290162991907	5.46000000000004	0.0940790069989816	5.46000000000004	3.63422602197261	5.6899999999996	0.285409710954809	5.5	1.44732258991098	5.55999999999995	-1.0853686160317	5.57999999999993	-1.29839362602979	5.64000000000033	-0.840626312992754	5.61000000000013	-0.552644660047008	5.76999999999998	1.64086728898383
5.57	-0.458615896036463	5.33	2.87184849901223	5.44000000000003	4.75595385000815	5.63999999999999	3.01760069203283	5.63	-3.50957045895939	5.50999999999999	-0.330521547994067	5.56999999999994	2.54651085504065	5.63	2.66013765599382	5.64999999999998	0.00498486895139649	5.76999999999998	-2.98347056002513	5.42000000000007	-0.494531219032979	6.18000000000006	-2.33669958197424	6.37999999999988	2.11643340901446	5.68000000000006	3.106482644057	5.68000000000006	4.96903130397186	5.57999999999993	-1.38321162592092	5.55999999999995	0.185982322932432	5.55999999999995	3.82492754192754	5.79999999999973	0.231033047953133	5.61000000000013	1.556481916964	5.65999999999985	-0.923209596066954	5.67999999999984	-1.37619468603134	5.74000000000024	-0.707464036963756	5.71000000000004	-0.332580156054973	5.88000000000011	1.40387536100661
5.66999999999999	-0.407275693078191	5.44	2.90015895200213	5.54000000000002	4.55029547299546	5.74000000000001	2.91231926905766	5.73000000000002	-3.56812005099982	5.61000000000001	0.0483428849520351	5.67999999999995	2.22668832600448	5.73000000000002	2.71674221903595	5.75	-0.0583794929980286	5.87999999999988	-2.77463280599477	5.52999999999997	-0.614061955957368	6.32000000000016	-2.5756311100622	6.48000000000002	2.06723927806252	5.77999999999997	3.1280293370628	5.77999999999997	4.78140845496	5.67999999999984	-1.51219204894915	5.65999999999985	0.264162532971568	5.67000000000007	3.9724837289441	5.89999999999964	0.194965779996892	5.71000000000004	1.69832840299478	5.75999999999976	-0.717780504032817	5.78999999999996	-1.46193156501795	5.84999999999991	-0.625793772996985	5.80999999999995	-0.115958394076188	5.98000000000002	1.16917918103354
5.77	-0.294690635996631	5.54000000000001	2.93208229300035	5.65000000000001	4.36145262995069	5.83999999999998	2.79670533404897	5.82999999999998	-3.54318734900971	5.72000000000003	0.407221103955635	5.77999999999997	1.95577529495949	5.84000000000003	2.81605460202172	5.86000000000001	-0.11105372198017	5.98000000000002	-2.52195194002525	5.62999999999988	-0.69663074498294	6.44000000000005	-2.81151062699792	6.58999999999992	2.01777456607033	5.8900000000001	3.03127194604258	5.8900000000001	4.58797387295817	5.78999999999996	-1.63648967691188	5.75999999999976	0.302013479995367	5.76999999999998	4.09698804298841	6	0.165090896985021	5.80999999999995	1.8473286339713	5.86999999999989	-0.509237182996003	5.88999999999987	-1.53005397999095	5.96000000000004	-0.573462884972287	5.91000000000031	0.0972206279357124	6.09000000000015	0.967305003996444
5.88	-0.106086151049567	5.64	2.9900690899467	5.75	4.21189275095912	5.94999999999999	2.67075888700674	5.94	-3.43477235401224	5.81999999999999	0.746113109016733	5.88	1.76369111500208	5.94000000000005	2.93139741904724	5.96000000000004	-0.171715552028218	6.07999999999993	-2.22542796404923	5.73000000000002	-0.768365916997027	6.56000000000017	-3.04031557004691	6.71000000000004	1.96803927406108	5.99000000000001	2.85157262896973	5.99000000000001	4.39534513895978	5.88999999999987	-1.75064986797224	5.86999999999989	0.275093960908634	5.86999999999989	4.14104124592996	6.10999999999967	0.133735931967749	5.91000000000031	2.01367828992716	5.9699999999998	-0.311791011085916	5.99000000000024	-1.5690106610009	6.05999999999995	-0.550471373003347	6.01999999999998	0.251774878961442	6.19000000000005	0.781382017976284
5.98	0.225161364937776	5.74000000000001	3.10743867191832	5.85000000000002	4.11639635592564	6.04999999999995	2.55867209705229	6.04000000000002	-3.26396006494178	5.92000000000002	1.02575044797959	5.9799999999999	1.62051643394534	6.04999999999995	3.06277066999883	6.06000000000006	-0.225419113007774	6.25999999999999	-1.97134980908231	5.83999999999992	-0.829267470976447	6.66000000000008	-3.26204594000501	6.80999999999995	1.91803340203478	6.16000000000008	2.63353355001072	6.09000000000015	4.2143870369955	5.99000000000001	-1.8639092839976	5.9699999999998	0.210430160905162	5.9699999999998	4.12523795591824	6.23000000000002	0.108573349962171	6.01000000000022	2.18718169094245	6.06999999999971	-0.124736353086519	6.09000000000015	-1.59035287902043	6.20000000000027	-0.580134734946114	6.11999999999989	0.347704359001	6.30000000000018	0.611410223996245
6.14	0.632428308904309	5.85000000000001	3.25087170995175	5.95000000000002	4.07496344496394	6.14999999999998	2.46044496407194	6.18000000000001	-2.99553933803054	6.01999999999998	1.21594259394442	6.13999999999999	1.55133737303004	6.14999999999998	3.22185156699106	6.15999999999997	-0.271948472004624	6.36999999999989	-1.74714824709099	5.94000000000005	-0.895177298957606	6.77000000000021	-3.47670173505321	6.92000000000007	1.88683742703688	6.25999999999999	2.35187602800124	6.19000000000005	4.07173033693198	6.12999999999988	-1.96703126198372	6.07000000000016	0.108022078961767	6.06999999999971	4.04957817499962	6.35999999999967	0.0896031530146502	6.17000000000007	2.35811406491848	6.16999999999962	0.0519267919116828	6.26000000000022	-1.5886120900177	6.32999999999993	-0.687479546968461	6.25	0.348324384958687	6.40999999999985	0.486539747953429
6.23999999999999	1.11370614399675	5.95	3.43884936194172	6.06	4.10781377593139	6.31	2.37855772809326	6.29000000000002	-2.66472131897899	6.19	1.3468800730152	6.25999999999999	1.59149808200709	6.31000000000006	3.39696289904623	6.26999999999998	-0.311303629018767	6.4699999999998	-1.55282327705208	6.03999999999996	-0.989311059015563	6.87000000000012	-3.55871890803883	7.01999999999998	1.86857326400514	6.3599999999999	2.03187874501509	6.31999999999994	3.94908682892492	6.23000000000002	-2.06001580397697	6.2199999999998	-0.031307390031543	6.17000000000007	3.91897640895422	6.45999999999958	0.0604513049893285	6.2800000000002	2.49446033399181	6.28999999999996	0.117102654940027	6.36000000000013	-1.55101315601769	6.44000000000005	-0.847479232902515	6.36000000000013	0.284668714925829	6.51999999999998	0.420426032974319
6.34	2.007095738918	6.05000000000001	3.66620831994169	6.17000000000002	4.18335129802472	6.41999999999996	2.31124681602068	6.38999999999999	-2.28938761802056	6.29000000000002	1.39422093798203	6.36000000000001	1.69692229201246	6.40999999999997	3.5406453290534	6.38	-0.3279412470647	6.56999999999994	-1.40792738898199	6.14999999999986	-1.08845309500794	6.97000000000003	-3.55735023106263	7.11999999999989	1.86278838100407	6.46000000000004	1.67354170002909	6.43000000000006	3.84645651399751	6.32999999999993	-2.1451882389556	6.34000000000015	-0.194255169049029	6.28999999999996	3.69662803791471	6.55999999999995	0.0271763110504253	6.38000000000011	2.6089872059174	6.40999999999985	0.110947076905177	6.4699999999998	-1.49033121499542	6.53999999999996	-1.01582851891635	6.46000000000004	0.129146331914853	6.61999999999989	0.399413635022938
6.45	3.30520980890014	6.15000000000001	3.92172329998175	6.27000000000001	4.30157601192604	6.52999999999997	2.25784461702006	6.5	-1.8800807339403	6.38999999999999	1.31673007501831	6.45999999999992	1.86761000304614	6.51999999999998	3.66623755098772	6.48000000000002	-0.306699521047449	6.66999999999985	-1.35842822908216	6.25	-1.2187317339567	7.08000000000015	-3.46857314298177	7.26999999999998	1.87789956203233	6.56999999999994	1.37123615797918	6.53999999999996	3.77707454799747	6.42999999999984	-2.22527588891808	6.44000000000005	-0.38082125706751	6.38999999999987	3.41933768197578	6.66999999999962	-0.0102218280062516	6.48000000000002	2.70169467898995	6.50999999999976	0.03346005792082	6.57000000000016	-1.40656626808777	6.64000000000033	-1.19800306492834	6.55999999999995	-0.0933752889977768	6.72000000000025	0.406631743999242
6.55	5.00804835098734	6.26000000000001	4.20539430194822	6.37	4.41755305394054	6.63	2.20625504505279	6.64999999999998	-1.42625816692998	6.49000000000001	1.15564259795065	6.56999999999994	2.04372251005225	6.62	3.77373956507654	6.58000000000004	-0.262740254015625	6.77999999999997	-1.36746594398574	6.34999999999991	-1.36812992298019	7.18000000000006	-3.30731699602893	7.39999999999986	1.92050800103516	6.67000000000007	1.10266103501999	6.6400000000001	3.74928349197035	6.53999999999996	-2.30027875295491	6.55000000000018	-0.542123248010284	6.48999999999978	3.10769995996907	6.76999999999998	-0.0363981789632817	6.59000000000015	2.75219139700766	6.60999999999967	-0.114652765091705	6.67000000000007	-1.32406426405396	6.74000000000024	-1.38852720999694	6.66000000000031	-0.382896147016254	6.82999999999993	0.461560235976322
6.65	6.98236415792053	6.36	4.45058266598153	6.47000000000003	4.51990613203179	6.72999999999996	2.15647810102837	6.75	-0.927919918012776	6.60000000000002	0.91095850802958	6.66999999999996	2.21652769198499	6.72000000000003	3.8631513710925	6.68000000000006	-0.19584751498769	6.87999999999988	-1.4099020750109	6.46000000000004	-1.52872671503701	7.33000000000015	-3.03542615301922	7.5	1.98401250304414	6.76999999999998	0.86781633103783	6.74000000000001	3.75474078589377	6.63999999999987	-2.35172350892299	6.65000000000009	-0.664035170075294	6.59999999999991	2.77831643995796	6.86999999999989	-0.0417449140286408	6.69000000000005	2.74122898997575	6.70999999999958	-0.321244432029744	6.7800000000002	-1.2415817980127	6.84999999999991	-1.54717175291808	6.76000000000022	-0.739416242026891	6.93000000000029	0.549624046016106
6.75	9.55887081090623	6.47	4.64089980198423	6.58000000000001	4.62001153800884	6.82999999999998	2.10851378403731	6.86000000000001	-0.435641235981166	6.69999999999999	0.603224830001636	6.77999999999997	2.39475767000386	6.82000000000005	3.89468981802565	6.79000000000008	-0.106366490058463	6.98000000000002	-1.48573661999762	6.55999999999995	-1.70052211001348	7.45000000000005	-2.69105625204702	7.6099999999999	2.05665689702528	6.88000000000011	0.717259414045657	6.85000000000014	3.77515821890029	6.74000000000001	-2.36801603091408	6.75	-0.760682994041417	6.69999999999982	2.4287298699619	6.9699999999998	-0.0358698609943531	6.80000000000018	2.68805582800269	6.81999999999971	-0.555844978066489	6.88000000000011	-1.15911886905451	6.95000000000027	-1.6267574799258	6.86999999999989	-1.08956621102152	7.0300000000002	0.670823176051272
6.86	12.4068547279421	6.57000000000001	4.79273429891691	6.68000000000001	4.68627322095472	6.94	2.04463791601484	6.95999999999998	0.0307308399669637	6.80000000000001	0.244612539972877	6.88	2.54668816194226	6.92999999999995	3.88478363299782	6.88999999999999	-0.00206884897124837	7.08999999999992	-1.60407737303103	6.67000000000007	-1.83708479198685	7.55000000000018	-2.37271284106555	7.71000000000004	2.14685796402136	6.98000000000002	0.687698303067918	6.95000000000005	3.85694502995193	6.84999999999991	-2.3607504449501	6.86000000000013	-0.800059108087225	6.80999999999995	2.0589402489577	7.07999999999993	-0.0127145140140783	6.90000000000009	2.61474522096705	6.91999999999962	-0.738142722070734	6.98000000000002	-1.08830406304605	7.05000000000018	-1.64943702793607	6.97000000000025	-1.43606959306908	7.13999999999987	0.797846738009866
6.96	15.5189286219866	6.67	4.89486087496971	6.78	4.834766387944	7.03999999999996	1.97761419508424	7.06	0.471196309035804	6.89999999999998	-0.164878362966192	6.9799999999999	2.6423998140217	7.02999999999997	3.84677150907464	6.99000000000001	0.117045407932892	7.25	-1.75581654104917	6.76999999999998	-1.91847676001089	7.65000000000009	-2.09532527196643	7.80999999999995	2.24619892208011	7.07999999999993	0.742424978966483	7.04999999999995	3.99348363794161	6.95000000000005	-2.33265407098315	6.96000000000004	-0.757722308094344	6.90999999999985	1.74255681497471	7.19999999999982	0.0897902770020664	7	2.5111014920185	7.02999999999975	-0.868137664042479	7.09000000000015	-1.04068865209683	7.21000000000004	-1.61521039592571	7.07000000000016	-1.74861183302255	7.26999999999998	0.935599544050092
7.06	19.0168536460078	6.77000000000001	5.08436221196007	6.88000000000002	5.08795846894827	7.14999999999998	1.89534653600276	7.18000000000001	0.95278371202312	7.00999999999999	-0.542777652981385	7.13999999999999	2.7118119789975	7.13	3.8117757320606	7.09000000000003	0.220652676034661	7.36999999999989	-1.89062515903515	6.86999999999989	-1.96463601503183	7.76000000000022	-1.84396419297173	7.92000000000007	2.38246892001825	7.20000000000005	0.859138359032841	7.15000000000009	4.18477404491568	7.04999999999995	-2.26515183499032	7.07000000000016	-0.65811379704428	7.00999999999976	1.49372388193569	7.31999999999971	0.263972044990624	7.16000000000031	2.38732031891686	7.12999999999965	-0.90321287802908	7.21000000000004	-1.00472136500684	7.34000000000015	-1.47289706194442	7.22000000000025	-2.02861257901077	7.38999999999987	1.07917678201375
7.16999999999999	22.9672534049996	6.88000000000001	5.39455763998831	6.99000000000001	5.44584946499072	7.29999999999995	1.6907425450654	7.29000000000002	1.44028190504741	7.11000000000001	-0.886557853959857	7.25	2.75492465698335	7.25	3.76811909109165	7.23000000000002	0.300636096994822	7.4699999999998	-2.02107245809202	6.97000000000003	-1.96764161103147	7.86000000000013	-1.61862960305825	8.01999999999998	2.5347718960802	7.29999999999995	1.05063099397285	7.26999999999998	4.41413112889677	7.22000000000003	-2.16748039895265	7.23000000000002	-0.501233576073901	7.11000000000013	1.2944376849191	7.41999999999962	0.509830789042098	7.26999999999998	2.24340170200321	7.25	-0.885985290096869	7.32000000000016	-0.977915389057671	7.44000000000005	-1.26272622696888	7.32000000000016	-2.23938714702854	7.5	1.21400338900912
7.27	27.3701278979388	6.98	5.82544715791755	7.15000000000001	5.93119196003045	7.39999999999998	1.36132198201722	7.38999999999999	1.96890203199018	7.23000000000002	-1.19874644099127	7.34999999999991	2.80155407597249	7.38	3.72747879600865	7.35000000000002	0.365112529038925	7.56999999999994	-2.14715843708291	7.07999999999993	-1.86851337798544	7.96000000000004	-1.50995052104008	8.11999999999989	2.70898593407765	7.41000000000008	1.29162420205375	7.38000000000011	4.72134654989986	7.31999999999994	-2.03963976196064	7.34000000000015	-0.296629052058961	7.46000000000004	1.14224096796534	7.52999999999975	0.808150856983048	7.37000000000035	2.12714898600552	7.35999999999967	-0.745829095080808	7.42000000000007	-0.959124171004078	7.53999999999996	-0.984697890999087	7.42000000000007	-2.41762022005787	7.59999999999991	1.33037068701469
7.37	31.5640499609344	7.08	6.40980794992174	7.26000000000002	6.68252859202312	7.50999999999999	0.909565086999464	7.5	2.49895001502409	7.32999999999998	-1.46717244103911	7.44999999999993	2.83934824699372	7.49000000000001	3.72271230401111	7.45000000000005	0.406310301968915	7.67999999999984	-2.26888309805418	7.22000000000003	-1.6904669739688	8.06000000000017	-1.46867417197427	8.25999999999999	2.89669425501415	7.50999999999999	1.58211798202501	7.48000000000002	5.06662864790997	7.42999999999984	-1.90481817594446	7.44000000000005	-0.0630047630920672	7.58999999999969	1.0739383519649	7.62999999999965	1.21332893104409	7.48000000000002	2.02925556698119	7.4699999999998	-0.360100990064893	7.51999999999998	-0.9494942640913	7.65000000000009	-0.677106072998868	7.5300000000002	-2.56331179798508	7.70000000000027	1.44193411699689
7.47	35.7374043509253	7.24000000000001	7.31804202791864	7.36000000000001	7.56131672392257	7.60999999999996	0.36099925500821	7.60000000000002	3.08691189400179	7.43000000000001	-1.81372602401098	7.54999999999995	2.8683071730029	7.59000000000003	3.78494189908452	7.56000000000006	0.425481056026911	7.77999999999997	-2.36713096899166	7.32999999999993	-1.43350239898155	8.17000000000007	-1.49480055699769	8.49000000000001	3.11726922302569	7.62000000000012	1.84869629401874	7.58000000000015	5.44335984398003	7.52999999999997	-1.75367722795272	7.53999999999996	0.199639294010012	7.69000000000005	1.05272521795996	7.73000000000002	1.67096832694824	7.57999999999993	1.94972144402072	7.56999999999971	0.271199023927693	7.63000000000011	-0.949025670024639	7.75	-0.334475112936161	7.63000000000011	-2.67243444704945	7.80000000000018	1.54869368100208
7.58	39.7018063099495	7.35000000000001	8.37974737896729	7.46000000000001	8.59002378592777	7.70999999999998	-0.391467908002596	7.69999999999999	3.67630162907062	7.54000000000002	-2.27964230305133	7.65999999999997	2.91835020402687	7.69000000000005	3.88304529599282	7.65999999999997	0.437786594034151	7.87999999999988	-2.44280193408031	7.44000000000005	-1.13749565502985	8.31000000000017	-1.55847096800699	8.58999999999992	3.33450491109488	7.72000000000003	2.07887300496168	7.69000000000005	5.81788897090973	7.62999999999988	-1.59555532991362	7.65000000000009	0.514412256961805	7.78999999999996	1.07474211290537	7.82999999999993	2.29174538094412	7.69000000000005	1.90899115295906	7.67999999999984	1.14807094792013	7.73000000000002	-0.926431688071716	7.84999999999991	0.0377193290432842	7.73000000000002	-2.74356852003166	7.90000000000009	1.64083975198537
7.68	43.5238794439101	7.45	9.62824333396384	7.56	10.3299471829814	7.81	-1.24074400696372	7.80000000000001	4.26711922102641	7.63999999999999	-2.86492127997917	7.75999999999999	2.98364105299243	7.79999999999995	4.01702249405389	7.76999999999998	0.443226917013817	7.98000000000002	-2.5084652240821	7.53999999999996	-0.766682230050719	8.43000000000006	-1.66290601305263	8.70000000000005	3.55681809810449	7.82999999999993	2.2851342470176	7.78999999999996	6.19855858690244	7.74000000000001	-1.44508602295446	7.75	0.867188154984433	7.88999999999987	1.11555985893119	7.9399999999996	3.06605226398915	7.78999999999996	1.92631306299518	7.77999999999975	2.18528093193981	7.82999999999993	-0.882955724023304	7.95000000000027	0.359018849053427	7.82999999999993	-2.77671401704538	8.01000000000022	1.72231909698439
7.78	46.6580405349077	7.55000000000001	11.3959488319324	7.66000000000003	12.7697106199776	7.91999999999996	-2.18682904289835	7.90999999999997	4.68251209304071	7.74000000000001	-3.57461790099478	7.86000000000001	3.05544759896748	7.89999999999998	4.42398731206595	7.87	0.458035735960038	8.08999999999992	-2.54166578906734	7.64999999999986	-0.356826635993457	8.54000000000019	-1.80488508499366	8.79999999999995	3.81554573004905	7.93000000000006	2.44220133606632	7.8900000000001	6.5853686940045	7.83999999999992	-1.31386343298345	7.84999999999991	1.27209295999364	7.98999999999978	1.17517845592374	8.03999999999996	4.00349680398904	7.89000000000033	1.98243880595328	7.87999999999965	3.54562811889991	7.92999999999984	-0.818597777993091	8.05000000000018	0.613282063000042	7.93000000000029	-2.75905713306202	8.11000000000013	1.78918494896152
7.88	49.4350031659678	7.65000000000001	13.6664752799334	7.77000000000001	15.9093140999858	8.01999999999998	-3.50669364195255	8.00999999999999	4.94232728397037	7.83999999999998	-4.57185745096922	7.95999999999992	3.10906586901183	8.00999999999999	5.08751102302085	7.98000000000002	0.498626493936172	8.25	-2.53329583506456	7.75	0.0688554689531884	8.6400000000001	-1.9351554090008	8.90999999999985	4.11910458706188	8.02999999999997	2.50168121704064	8	6.89873597389123	7.95000000000005	-1.1902934339787	7.94999999999982	1.69171760194331	8.09999999999991	1.2550383139569	8.1899999999996	5.10407900003429	8	2.05875516996912	7.98999999999978	5.02615752498059	8.03999999999996	-0.735650959086342	8.20000000000027	0.816650355091042	8.03999999999996	-2.68787432707995	8.25	1.85509275297591
7.98	51.8547673359535	7.76000000000001	16.4398226779667	7.87	19.4716723449346	8.12	-5.21310150099907	8.18000000000001	5.04656479506593	7.94999999999999	-5.6935146469641	8.06999999999994	3.14449586494447	8.11000000000001	6.00759362703229	8.08000000000004	0.548585749015729	8.3599999999999	-2.49246315706841	7.84999999999991	0.502290328995514	8.74000000000001	-2.01863358006449	9.01999999999998	4.46749466902929	8.16000000000008	2.50028190805551	8.11000000000013	7.11335181699724	8.04999999999995	-1.07437602594018	8.05000000000018	2.17361242391689	8.25	1.31833481191279	8.30999999999995	6.37735428801989	8.09999999999991	2.16551101300411	8.08999999999969	6.77750517195364	8.17000000000007	-0.615623245039387	8.30999999999995	0.969123723052689	8.13999999999987	-2.56588913998712	8.36000000000013	1.91698757998893
8.14	53.5405635309871	7.86	19.3751870029928	7.97000000000003	24.0067064660252	8.22999999999996	-7.30605262094741	8.27999999999997	4.88225254605368	8.10000000000002	-6.98082460201022	8.17999999999995	3.14716917603164	8.22000000000003	7.12199055203655	8.24000000000001	0.623075304019949	8.45999999999981	-2.42096751799181	7.96000000000004	0.963415945989254	8.85000000000014	-2.07024895007635	9.11999999999989	4.81355446004272	8.25999999999999	2.43800341104361	8.27999999999997	7.2545248330016	8.15999999999985	-0.990184913916892	8.2199999999998	2.67022708192144	8.34999999999991	1.35092363598233	8.40999999999985	7.70497386702118	8.26000000000022	2.29245747698315	8.25	8.75705413500327	8.28999999999996	-0.47700665800221	8.42000000000007	0.995701485067002	8.26000000000022	-2.39026227700379	8.46000000000004	1.9797742420451
8.27	54.2775221169904	7.97	22.7885986009824	8.07000000000002	28.9644953510333	8.38999999999999	-9.57136221200017	8.38	4.25717385496682	8.19999999999999	-8.68412434397214	8.28999999999996	3.13165421198391	8.34000000000003	8.63970967702699	8.35000000000002	0.717325418008841	8.55999999999995	-2.2963538700651	8.05999999999995	1.4522323200481	8.95000000000005	-2.09000152096905	9.24000000000001	5.19957638300639	8.3599999999999	2.33981798805871	8.40000000000009	7.33059758192667	8.28999999999996	-0.93232321898995	8.32999999999993	3.18156157698013	8.44999999999982	1.37466800595121	8.51999999999998	9.08693773703817	8.36000000000013	2.4395945639526	8.36999999999989	11.0074213399685	8.38999999999987	-0.321044603083465	8.51999999999998	0.936612843020157	8.36999999999989	-2.11149525102883	8.57000000000016	2.04345273903073
8.38	54.2805127269048	8.07000000000001	26.3640271259646	8.24000000000001	34.3336627099688	8.49000000000001	-12.3012448399322	8.49000000000001	3.36354540399952	8.30000000000001	-10.800886400034	8.38999999999999	3.07686686699071	8.44000000000005	10.3517431240334	8.46000000000004	0.823219236963268	8.66999999999985	-2.14107726208113	8.24000000000001	1.89721042602287	9.05000000000018	-2.07145007902909	9.3599999999999	5.59168479605887	8.46000000000004	2.19404060305806	8.5	7.36626168691146	8.38999999999987	-0.900790941955165	8.42999999999984	3.7696804109828	8.54999999999973	1.39100832996064	8.61999999999989	10.6289973620051	8.46000000000004	2.58416755696089	8.47999999999956	13.5286067849165	8.49000000000024	-0.152653892087073	8.62000000000035	0.791857799072204	8.47000000000025	-1.77908655007286	8.67000000000007	2.10012954403282
8.48	53.8802489450063	8.17	30.0850839860232	8.34	41.0497836779768	8.59999999999997	-15.2034859389687	8.58999999999998	2.22121423200861	8.39999999999998	-13.3311107699683	8.5	2.96158455103068	8.53999999999996	12.2416621630919	8.56000000000006	0.940756758950556	8.76999999999998	-1.9462916750399	8.33999999999992	2.31021451099878	9.16000000000008	-1.99444057000164	9.46000000000004	5.99829648103878	8.56999999999994	2.0123562929939	8.61000000000013	7.40130880694778	8.49000000000001	-0.883993955994811	8.53999999999996	4.45328811895251	8.65999999999985	1.39850419895993	8.73999999999978	12.2767560600323	8.57000000000016	2.73548306097382	8.57999999999993	16.1456482069298	8.59999999999991	0.029312030960682	8.73000000000002	0.59371911299877	8.57000000000016	-1.3930361740222	8.76999999999998	2.15165453801092
8.58	52.1124547059344	8.33	33.9748008190099	8.44000000000003	49.2514008930129	8.69999999999999	-18.2908492089382	8.69999999999999	0.548515974060138	8.5	-15.9485468850562	8.59999999999991	2.78580726296696	8.63999999999999	14.8094122280327	8.65999999999997	1.03711109795768	8.87999999999988	-1.72200478402829	8.44000000000005	2.67938032902748	9.29000000000019	-1.8791270500742	9.55999999999995	6.39162062702781	8.67000000000007	1.83147307802756	8.71000000000004	7.43573894192195	8.59999999999991	-0.911561790985616	8.63999999999987	5.23238470100296	8.75999999999976	1.39715561294906	8.83999999999969	14.0846105130095	8.67000000000007	2.89354107792406	8.67999999999984	18.7079095819627	8.69999999999982	0.224853164922934	8.82999999999993	0.337055612021686	8.67000000000007	-0.954648015067505	8.88000000000011	2.19617783898229
8.69	49.1655147649226	8.44	38.2035796379796	8.54000000000002	58.9385143559866	8.79999999999995	-21.7316116779784	8.80000000000001	-1.59806332999324	8.61000000000001	-18.9010043010285	8.70999999999992	2.54953500405009	8.74000000000001	18.0861156060246	8.75999999999999	1.09939565800232	8.98000000000002	-1.46731670906775	8.53999999999996	3.02464588105522	9.41000000000008	-1.72363532999498	9.65999999999985	6.79102960100408	8.76999999999998	1.67641371297123	8.80999999999995	7.52016930891841	8.70000000000005	-0.974156032953033	8.75	6.01186946994403	8.86000000000013	1.39758585089567	8.94999999999982	15.8158631199967	8.7800000000002	3.03784389200246	8.77999999999975	21.2153909109247	8.80999999999995	0.39698546697764	8.94000000000005	0.0511631139943347	8.76999999999998	-0.511223978037378	8.98000000000002	2.23860425899147
8.79	45.0394291239036	8.54000000000001	42.7714204420226	8.64000000000001	69.0112818449506	8.90999999999997	-25.6328657399081	8.89999999999998	-4.21852368094733	8.70999999999998	-21.9406734620407	8.80999999999995	2.28190459301914	8.85000000000002	22.0717722960444	8.86000000000001	1.14049703495311	9.08999999999992	-1.18222744799823	8.63999999999987	3.28257995795411	9.51000000000022	-1.5247448060336	9.76999999999998	7.19652340205812	8.88000000000011	1.53469206497903	8.91000000000008	7.71908318995429	8.80999999999995	-1.06098292496881	8.84999999999991	6.85838549100026	8.96000000000004	1.41007977492791	9.04999999999973	17.5666575189553	8.88000000000011	3.17419176496969	8.88999999999987	23.8615572709477	8.90999999999985	0.541938679930354	9.03999999999996	-0.223729176923371	8.88000000000011	-0.0627640599759616	9.07999999999993	2.28863804898083
8.89	40.1639370519433	8.65000000000001	47.0462625379469	8.74000000000001	80.5438211330056	9.00999999999999	-29.9946113970009	9.00999999999999	-6.92843171395907	8.80999999999995	-25.0650268940262	8.90999999999997	1.9493414530416	8.95000000000005	26.3483665399917	8.97000000000003	1.17164779396717	9.25	-0.902801080997051	8.74000000000001	3.48894707201453	9.61000000000013	-1.28567608203412	9.86999999999989	7.54035075101456	8.98000000000002	1.40630813405096	9.00999999999999	7.96799730198927	8.90999999999985	-1.17204246794245	8.94999999999982	7.70528969997031	9.06999999999971	1.43463738390892	9.19999999999982	19.2408500710144	8.98000000000002	3.29678443597459	8.98999999999978	26.4836095190049	9.01000000000022	0.663483059952341	9.21000000000004	-0.471479879934122	8.98000000000002	0.291734760935469	9.18000000000029	2.35022597303214
9	33.7631472409612	8.75	51.2215395759767	8.85000000000002	92.4620144469372	9.10999999999996	-34.2324195189576	9.11000000000001	-9.95296575501925	8.90999999999997	-28.3794396490293	9.00999999999999	1.59777214594214	9.04999999999995	31.4469660550003	9.07000000000005	1.17643449198113	9.3599999999999	-0.637883626041003	8.84999999999991	3.64374722403227	9.72000000000003	-1.0064291600429	9.98000000000002	7.81409320404691	9.07999999999993	1.31463199397786	9.12000000000012	8.30895100091311	9.01999999999998	-1.32762577493395	9.05000000000018	8.62543789492065	9.17000000000007	1.46837786292053	9.33999999999969	20.8384407779931	9.07999999999993	3.41492850998293	9.08999999999969	29.2443467989187	9.17000000000007	0.762765162903634	9.57999999999993	-0.684075732920064	9.07999999999993	0.552272484924288	9.30000000000018	2.42336803000853
9.14	26.6129510009705	8.86	55.1038179049783	8.95000000000002	104.904404424929	9.20999999999998	-38.6216595309179	9.26999999999998	-13.0669474789329	9.01999999999998	-32.0470370130579	9.14999999999998	1.25639700195279	9.14999999999998	36.8365031230269	9.24000000000001	1.17127057194466	9.45999999999981	-0.387475085062761	8.95000000000005	3.72325192097378	9.82000000000016	-0.710508606061921	10.0799999999999	8.02616920600485	9.20000000000005	1.27220026706709	9.26999999999998	8.76725289492697	9.12999999999988	-1.50744173197381	9.23000000000002	9.5712797339047	9.26999999999998	1.51806503697571	9.4399999999996	22.405905594951	9.19000000000005	3.51570008399449	9.23999999999978	31.8424970649858	9.26999999999998	0.81851034894953	9.72000000000025	-0.885671379933228	9.23000000000002	0.672966858928703	9.40000000000009	2.50436445401192
9.25	17.4131933009676	8.96000000000001	58.9461650849898	9.05000000000001	118.997840302995	9.31999999999999	-42.8869620089927	9.37	-16.213890845961	9.12	-36.0678189830423	9.25	0.939784429988322	9.25999999999999	42.5481000310128	9.35000000000002	1.15615603397146	9.56999999999994	-0.160214961056226	9.04999999999995	3.69979446600155	9.92000000000007	-0.414717959984046	10.26	8.20099902000493	9.29999999999995	1.26647632998811	9.38000000000011	9.31759437492019	9.24000000000001	-1.69675504798761	9.34000000000015	10.5903655589827	9.38000000000011	1.57693508094781	9.53999999999996	24.061593322017	9.28999999999996	3.6093480149475	9.35999999999967	34.4289084699767	9.38000000000011	0.849210640922138	9.82000000000016	-1.01767518094675	9.34999999999991	0.698280489018543	9.51000000000022	2.60686625904327
9.34999999999999	6.37874377798653	9.06	62.4325507690173	9.16000000000003	135.292243193931	9.41999999999996	-47.1354193470006	9.48000000000002	-19.4885946509658	9.23000000000002	-39.9461664510454	9.36000000000001	0.633366019997084	9.36000000000001	49.1654556520871	9.45000000000005	1.17621349102137	9.66999999999985	0.0214416959352093	9.21000000000004	3.60104155697627	10.0200000000002	-0.119057221013463	10.3899999999999	8.3047070070279	9.41000000000008	1.28497405205508	9.48000000000002	9.95997544191596	9.34999999999991	-1.85513415294736	9.44000000000005	11.6826953709506	9.48000000000002	1.64112854099585	9.63999999999987	25.8055039589635	9.40000000000009	3.69587230090929	9.45999999999958	36.8527328629398	9.48000000000002	0.854866038935143	9.93000000000029	-1.10789700192981	9.46000000000004	0.559594127025775	9.61000000000013	2.71722242996475
9.45	-6.70526720307407	9.17	65.8790053029179	9.26000000000002	153.787613096938	9.51999999999998	-51.3662008239635	9.57999999999998	-23.083275572958	9.33000000000004	-43.9505797529591	9.45999999999992	0.337141773002259	9.46000000000004	56.897577867062	9.55000000000007	1.2120935209623	9.76999999999998	0.179949934931756	9.31999999999994	3.46275770596094	10.1200000000001	0.165152890986064	10.49	8.37116880802569	9.50999999999999	1.33100722598556	9.59000000000015	10.5676772269589	9.45000000000005	-1.98257904594357	9.55000000000018	12.769134302971	9.57999999999993	1.69731965797837	9.75	27.4453502320284	9.5	3.76367242392917	9.55999999999995	39.1139702419423	9.57999999999993	0.843017054990014	10.0300000000002	-1.15633684094973	9.55999999999995	0.306406261984193	9.71000000000004	2.839379731995
9.55	-21.83883964301	9.33	69.2855286879421	9.36000000000001	172.335714462974	9.63	-55.8715210049741	9.68000000000001	-26.9979336129609	9.44000000000005	-47.812558551982	9.56999999999994	0.147461169945018	9.57000000000005	65.744466675028	9.65999999999997	1.26379612402161	9.87999999999988	0.297617718956644	9.42000000000007	3.25948473300741	10.2800000000002	0.417758323010275	10.5999999999999	8.40038442106561	9.6099999999999	1.39289081698735	9.69000000000005	11.1384520329239	9.55999999999995	-2.07908972799942	9.65000000000009	13.7955310899542	9.69000000000005	1.7469488379902	9.84999999999991	29.0915602130326	9.61000000000013	3.81007333692196	9.65999999999985	41.3322638509044	9.67999999999984	0.810881073903147	10.1300000000001	-1.17913608096387	9.67000000000007	-0.0612831070156972	9.82000000000016	2.92678367100052
9.66	-38.9587307100783	9.43000000000001	72.3479191689194	9.46000000000001	192.613317639939	9.74000000000001	-60.651379887986	9.77999999999997	-30.7822121229719	9.53999999999996	-51.6952281319618	9.66999999999996	0.0351238819575883	9.66999999999996	74.6439866400124	9.75999999999999	1.3432345469937	9.98000000000002	0.364905660944714	9.51999999999998	3.00308688395035	10.3900000000001	0.658913127949745	10.7	8.41423863505497	9.71000000000004	1.47062482403726	9.79999999999995	11.6722998599244	9.65999999999985	-2.10408396799266	9.75	14.7618857319003	9.78999999999996	1.79001608398721	9.94999999999982	30.6337058290183	9.71000000000004	3.83775008594966	9.76999999999998	43.6582497119389	9.78999999999996	0.761240710971833	10.2400000000002	-1.19530819097236	9.76999999999998	-0.543473979973896	9.92000000000007	2.98128412998722
9.77	-56.5764006180416	9.54000000000001	74.9835112000028	9.57000000000002	212.943652279023	9.83999999999998	-65.1550386269264	9.88999999999999	-34.7231265749315	9.63999999999999	-55.6504000950326	9.77999999999997	0.000129908016788249	9.76999999999998	84.3888445140237	9.86000000000001	1.46329538495138	10.0799999999999	0.391353146937945	9.62999999999988	2.6935641600403	10.5	0.855010226928243	10.8	8.40768355101318	9.80999999999995	1.53913600297528	9.90000000000009	12.1795086339489	9.75999999999999	-2.01173331799964	9.86999999999989	15.7447778119604	9.90000000000009	1.81299374196442	10.0499999999997	32.2311461600293	9.80999999999995	3.8569515289737	9.86999999999989	46.0919278259553	9.88999999999987	0.717980633908155	10.3700000000003	-1.26195885491143	9.88000000000011	-1.06752260705889	10.02	3.00288110997826
9.87	-74.6918493680369	9.64	77.1923047799419	9.67000000000002	236.381181283946	9.94999999999999	-69.6738810650004	9.99000000000001	-38.5336614959897	9.74000000000001	-59.9258839970389	9.88	0.0491849469881345	9.88	94.1863335450535	9.96000000000004	1.61109204202603	10.1799999999998	0.376960177959518	9.73000000000002	2.3862499540428	10.6000000000001	0.997949505972429	10.8999999999999	8.3807191700771	9.92000000000007	1.59005311104465	10	12.5955950719572	9.86999999999989	-1.85326310497658	9.98000000000002	16.6775642640005	10	1.80399646092155	10.2099999999996	33.7877375679909	9.92000000000007	3.84244774591025	9.98999999999978	48.3316018859341	10	0.684871098997064	10.48	-1.3512782069256	9.98000000000002	-1.61430822799957	10.1199999999999	2.96427258001586
9.97	-95.5889816000308	9.75	79.3103288549446	9.77000000000001	261.851786880015	10.05	-73.9165233569565	10.1	-42.4060335679997	9.84000000000003	-64.5216798369574	9.9799999999999	0.215863576954689	9.99000000000001	104.245461610049	10.0700000000001	1.74792567497661	10.3	0.352390746911624	9.82999999999993	2.06755033400441	10.7	1.09583107996514	11	8.39125564607457	10.02	1.63174739202532	10.1000000000001	12.9850424569895	9.97000000000003	-1.64083173899598	10.0799999999999	17.626888152904	10.0999999999999	1.77490959390525	10.3499999999999	35.3996236890453	10.02	3.80003899999792	10.0899999999997	50.4847520149951	10.0999999999999	0.658141848930427	10.5799999999999	-1.46326624894755	10.0799999999999	-2.13433235398952	10.27	2.82075393101877
10.07	-118.49190600708	9.85000000000001	81.1441497739906	9.87	290.429586842947	10.15	-78.4545449399729	10.2	-46.4139421890195	9.95000000000005	-68.9007869430043	10.14	0.466591219037582	10.09	115.043094899079	10.1700000000001	1.86929608798891	10.4099999999999	0.326490870975249	9.94000000000005	1.75105923096908	10.8100000000002	1.14865494799687	11.1099999999999	8.44771142408263	10.1600000000001	1.65253380703234	10.21	13.3433553949089	10.1199999999999	-1.35414810495149	10.2199999999998	18.4844469499694	10.25	1.72717354791985	10.4499999999998	37.0668045250113	10.1700000000001	3.7297252879398	10.25	52.4438980909281	10.27	0.637792883935617	10.6800000000003	-1.60110920899115	10.23	-2.59468722106249	10.3800000000001	2.61702977297773
10.24	-144.176513897037	9.96000000000001	82.8872011890098	9.97000000000003	322.114581170922	10.32	-83.0125763880005	10.32	-50.7825656859495	10.1	-73.3628264699746	10.27	0.742967216979196	10.22	127.110301130074	10.28	1.97970347801402	10.51	0.299260551969383	10.04	1.44864089202201	10.9100000000001	1.16376733001289	11.24	8.54166805902423	10.26	1.6552755430439	10.3199999999999	13.7061304209283	10.23	-1.01350331692629	10.3200000000002	19.2792698939002	10.3499999999999	1.67747161390253	10.5599999999999	38.6094342070464	10.3000000000002	3.63685670697578	10.3699999999999	54.3990768119329	10.3699999999999	0.634782080965124	10.79	-1.74065244391386	10.3299999999999	-2.94949057501981	10.4900000000002	2.35494999003549
10.35	-169.665725699019	10.06	84.3741520039885	10.07	356.057770961002	10.42	-87.8659871259515	10.42	-55.5119040569707	10.21	-77.6081772629595	10.37	1.06626567901458	10.3200000000001	140.44708030201	10.39	2.07914784493823	10.6099999999999	0.289778563001164	10.1399999999999	1.18963750003331	11.0100000000002	1.15797176601973	11.3599999999999	8.66302975600775	10.3700000000001	1.65250922202631	10.4400000000001	14.0377710019948	10.3299999999999	-0.618897375943561	10.4299999999998	19.9823277449696	10.4499999999998	1.63256761493358	10.6599999999999	39.9865024560313	10.4000000000001	3.50200359696373	10.4799999999996	56.1994400239882	10.4699999999998	0.643716795934779	10.8900000000003	-1.91119177191013	10.4300000000003	-3.24462467108333	10.5900000000001	2.03158218096178
10.45	-197.028576419029	10.16	85.6250008189363	10.23	389.754614419985	10.52	-93.0147771539396	10.53	-60.0279263529728	10.3200000000001	-81.8846488759846	10.4699999999999	1.415212494976	10.43	153.468018907006	10.49	2.1307030999651	10.7199999999998	0.315099867975732	10.24	0.946382357028597	11.1100000000001	1.13126825499421	11.47	8.83583103109231	10.47	1.64423484295639	10.54	14.3382771369716	10.4299999999998	-0.27414558894634	10.5300000000002	20.5936205049966	10.5599999999999	1.59246155294568	10.7599999999998	41.1980092729891	10.5	3.34459561690892	10.5799999999999	57.9958358810018	10.5799999999999	0.664597027935088	11	-2.05710746593013	10.5300000000002	-3.44184798802871	10.6900000000001	1.66057736100811
10.55	-224.196031052088	10.33	86.6197490349805	10.33	423.205111546963	10.62	-98.1555436559347	10.63	-64.629510299028	10.42	-86.2020729960022	10.5699999999999	1.78980766702352	10.53	167.181050851013	10.6	2.15371866602254	10.8199999999999	0.35816950401113	10.3399999999999	0.718875465054225	11.2800000000002	1.09985702397353	11.5799999999999	9.03603736708192	10.5699999999999	1.6471948920298	10.6500000000001	14.6698844129105	10.54	0.0329104560705673	10.6300000000001	21.1653225009059	10.6599999999999	1.58092413289523	10.8699999999999	42.3460119569654	10.6100000000001	3.17043302595721	10.6899999999996	59.7882643819503	10.6799999999998	0.717612242965515	11.0999999999999	-2.15743110993571	10.6399999999999	-3.50825276007072	10.79	1.24193552994711
10.66	-251.168089597059	10.44	87.3583966529168	10.44	457.483380117992	10.73	-103.008921761898	10.73	-69.0177781709735	10.52	-90.8289499600414	10.67	2.09998803904909	10.63	180.57824222808	10.7	2.1481945409505	10.9199999999998	0.427833488970464	10.45	0.534304688017073	11.3800000000001	1.06773378092839	11.6800000000001	9.26364876704611	10.6700000000001	1.67678917603098	10.75	15.041797318986	10.6399999999999	0.302270758993473	10.7399999999998	21.7515849959682	10.7599999999998	1.62140246993658	10.9699999999998	43.320082432956	10.71	2.98364402999596	10.79	61.4011659589551	10.7800000000002	0.80554505393593	11.21	-2.23313111894186	10.7400000000002	-3.47674675401777	10.9000000000001	0.865065909010809
10.76	-279.652639244091	10.54	87.9033057329934	10.54	493.944530806971	10.83	-107.57491147092	10.83	-73.7310995619964	10.62	-95.7652797679884	10.78	2.37495394196685	10.74	194.190660757045	10.8100000000001	2.12313112194806	11.02	0.560999184926914	10.55	0.394345512972905	11.49	1.0309028169786	11.78	9.55022401103633	10.77	1.7176178880618	10.8500000000001	15.4540158549707	10.75	0.525775915093618	10.8400000000001	22.3524079909794	10.8600000000001	1.69044944993857	11.0799999999999	44.2306487769883	10.8099999999999	2.78155358091681	10.8899999999999	62.7951399369522	10.8899999999999	0.925612847936463	11.3200000000002	-2.2600528499197	10.8499999999999	-3.33471128499241	11	0.540687111993066
10.86	-311.138219776012	10.64	88.3371418240131	10.65	534.265333961002	10.93	-112.380701115967	10.94	-78.482458996973	10.73	-100.411820105023	10.88	2.61470537600417	10.84	208.362859876047	10.91	2.07383833696895	11.1199999999999	0.748127204019511	10.6599999999999	0.297322452979643	11.5900000000001	1.00616767394968	11.8899999999999	9.90081099701001	10.8700000000001	1.78221764997488	10.95	15.8353469558961	10.8499999999999	0.657597475992588	10.9400000000001	22.9097330100103	10.9699999999998	1.79482889598148	11.2099999999996	44.9956904300279	10.9100000000003	2.56416167997031	10.9899999999998	63.9701863159416	10.9900000000002	1.06703033395661	11.4300000000003	-2.1785852229641	10.9500000000003	-3.10890784805906	11.0999999999999	0.258080524986326
10.97	-345.624831194073	10.75	88.6599049239294	10.75	573.43670599596	11.03	-117.134906853948	11.04	-83.5588719519365	10.83	-105.046902995014	10.9799999999999	2.77669412298565	10.9400000000001	223.887546340052	11.01	2.00500625794575	11.25	0.989217545907195	10.76	0.230737049037089	11.6900000000001	1.04696150094696	11.99	10.3154097250808	10.97	1.87401346397564	11.0599999999999	16.185790619943	10.96	0.743563892001475	11.04	23.4632425779182	11.0699999999997	1.96291423890216	11.3099999999999	45.6211210560014	11.02	2.37032764198375	11.0999999999999	65.150292241924	11.0900000000001	1.25375723200705	11.5300000000002	-2.01653810393054	11.0500000000002	-2.81845720303409	11.27	0.064650992044335
11.07	-378.974403486041	10.85	88.8315978379524	10.85	611.458646912979	11.13	-122.128912526932	11.18	-88.9603384259772	10.9400000000001	-109.392196415001	11.13	2.83363193500463	11.05	240.764720147013	11.11	1.93598430496422	11.3599999999999	1.2501602869861	10.8599999999999	0.208183236054538	11.8000000000002	1.14518418592979	12.0999999999999	10.7459511660863	11.0799999999999	1.98463408901262	11.1600000000001	16.5123036420027	11.1199999999999	0.80799198110526	11.1399999999999	23.9732541689364	11.1700000000001	2.18282012292548	11.4099999999999	46.1010269909821	11.1700000000001	2.20150462394031	11.2399999999998	66.2279775929164	11.2600000000002	1.46183382196341	11.6300000000001	-1.77391149190953	11.2200000000003	-2.46335935003117	11.3800000000001	0.00510312395363144
11.24	-413.60747231704	10.95	88.8038145229757	10.96	651.363037731926	11.24	-126.803988393931	11.28	-94.4022942389893	11.04	-113.716200702015	11.24	2.81280706099096	11.15	256.97851348707	11.24	1.86505952797233	11.4599999999998	1.55832339896733	10.96	0.216067079009008	11.9000000000001	1.30083572901185	12.24	11.2374604450451	11.1900000000001	2.11407952406262	11.28	16.8101769239684	11.22	0.863013456068984	11.3000000000002	24.4939190479272	11.29	2.45454654998412	11.5099999999998	46.4354082359932	11.29	2.05623946999367	11.3499999999999	67.3107224929481	11.3600000000001	1.69126010393938	11.73	-1.49264221693102	11.3400000000001	-2.09681113403803	11.48	0.0347323100413632
11.34	-447.103502021037	11.06	88.6249610209688	11.06	690.117997432935	11.41	-131.411953363909	11.39	-99.5715481219577	11.14	-117.961914070975	11.3399999999999	2.74341983003978	11.3100000000001	273.666186552077	11.36	1.787731730019	11.5699999999999	1.88633890991241	11.0699999999999	0.254388579037368	12	1.50592471800337	12.3499999999999	11.7449124360292	11.29	2.23155015601151	11.3900000000001	17.1074051798996	11.3299999999999	0.8964966050371	11.4099999999999	24.9890050049544	11.4000000000001	2.73119928897358	11.6199999999999	46.7567630599888	11.3900000000003	1.98453039297419	11.4499999999998	68.3197255889354	11.4699999999998	1.92226301896881	11.8400000000001	-1.14092906596852	11.4400000000001	-1.73143123799946	11.5799999999999	0.153538548943288
11.44	-480.951032385065	11.16	88.2256466559284	11.17	726.895754570933	11.51	-135.700988528924	11.49	-104.468100074996	11.24	-122.428957682018	11.4399999999999	2.58959953202975	11.41	289.690479148021	11.46	1.70400091201373	11.6699999999998	2.22466743196037	11.23	0.334965001002274	12.1100000000001	1.80578418894584	12.45	12.273355038019	11.4000000000001	2.33209974305737	11.51	17.4395849429629	11.4299999999998	0.90844142800961	11.5099999999998	25.4875412779256	11.5	3.02926641700196	11.7199999999998	47.1061017419743	11.4900000000002	2.00580705097764	11.5499999999997	69.3281258759271	11.5700000000002	2.16023521193165	11.9400000000001	-0.750573250911657	11.54	-1.36721966202913	11.6900000000001	0.373838444033936
11.54	-515.53924789107	11.33	87.5858728289813	11.27	767.191219722008	11.61	-139.671093886932	11.59	-109.378965573001	11.34	-127.117331531963	11.55	2.37262027599172	11.51	305.844098031002	11.5700000000001	1.62324721395635	11.77	2.53817032796633	11.3299999999999	0.442628107975906	12.2900000000002	2.15508110500195	12.5599999999999	12.7872526149986	11.5	2.42067452597894	11.6100000000001	17.8067162139541	11.53	0.957931149059732	11.6199999999999	25.9895278669546	11.5999999999999	3.33225985696117	11.8199999999997	47.4834242810402	11.5999999999999	2.10063978693142	11.6599999999999	70.2627843609207	11.6700000000001	2.4051766829416	12.04	-0.381853565954771	11.6399999999999	-1.02960841206823	11.79	0.661878165033158
11.64	-552.937183546078	11.43	86.7256381390007	11.38	811.004392886957	11.72	-143.55820246692	11.7	-114.248656744962	11.45	-131.470371576029	11.65	2.09248206203938	11.61	322.324454114096	11.6700000000001	1.53925749100381	11.8699999999999	2.84390256092593	11.4300000000001	0.577377899958265	12.4100000000001	2.51840055102548	12.6599999999999	13.310639682004	11.5999999999999	2.48890326201945	11.72	18.2087989929869	11.6299999999999	1.03280735800126	11.7199999999998	26.4155997199396	11.71	3.62829425694144	11.9299999999998	47.8769033539947	11.7000000000003	2.26902860094924	11.7599999999998	71.1237010419836	11.77	2.60916798993094	12.21	-0.0557384239527892	11.75	-0.751505252992501	11.8899999999999	1.01808645194978
11.75	-593.144839348042	11.53	85.6449425870096	11.48	858.335274066008	11.82	-147.641679136996	11.8	-119.376051318	11.55	-135.730697187	11.76	1.80376138700922	11.72	340.139481302003	11.77	1.45824488799917	11.98	3.14186413095285	11.53	0.725620442949548	12.5100000000002	2.89174682097837	12.76	13.8435162400583	11.71	2.51684901206772	11.8199999999999	18.6955109398923	11.74	1.1330700540384	11.8200000000002	26.7585538649655	11.8099999999999	3.8991219739728	12.0299999999997	48.3496194359532	11.8099999999999	2.56074043693388	11.8599999999997	72.0355855579555	11.8699999999999	2.76061133592975	12.3299999999999	0.248740588062901	11.8499999999999	-0.500002420039891	11.9900000000002	1.39775869502046
11.85	-631.321143968989	11.63	84.288542031004	11.58	903.120101213972	11.92	-151.921523897954	11.9	-124.134766752036	11.65	-139.655688993003	11.86	1.49186165094761	11.8200000000001	359.289179595066	11.88	1.37570920901453	12.0799999999999	3.37731908996375	11.6299999999999	0.884649130966864	12.6200000000001	3.27911561998917	12.8699999999999	14.2958320390107	11.8099999999999	2.51991158199871	11.9200000000001	19.2032608078989	11.8399999999999	1.23445581505166	11.9200000000001	27.0255932739474	11.9099999999999	4.1681901229822	12.1899999999996	48.8384920510043	11.9100000000003	2.923102035993	11.9599999999996	73.0378385849235	11.98	2.87110451893113	12.4300000000003	0.531583470092301	11.9500000000003	-0.300337280009444	12.0900000000001	1.79017627897338
11.95	-669.924316898005	11.73	82.8084926949941	11.68	948.34924311499	12.03	-155.894098934937	12	-128.524803047981	11.75	-143.544968148035	11.9599999999999	1.17137945301238	11.92	377.499028610032	11.98	1.31532343300478	12.1799999999998	3.53218376392306	11.74	1.05613944901961	12.72	3.68050694999056	12.97	14.6560859590181	11.9100000000001	2.49809097306297	12.02	19.7676451299458	11.95	1.33806100507172	12.0300000000002	27.2457471849066	12.0099999999998	4.43549870294646	12.2999999999997	49.3845314789496	12.0100000000002	3.35611339494335	12.0699999999997	74.1304601219781	12.0799999999999	2.94604018290556	12.5300000000002	0.696718868084645	12.0599999999999	-0.158821079025984	12.27	2.20605781998984
12.06	-706.49613864407	11.84	81.20479457898	11.78	993.536872778009	12.14	-159.783318298992	12.11	-132.789550060011	11.85	-147.351133542998	12.0699999999999	0.863588903030177	12.02	395.974373163995	12.08	1.27239748894681	12.3499999999999	3.6245418289127	11.8399999999999	1.20975492302478	12.8300000000002	3.97793993101914	13.0699999999999	14.9357791200373	12.01	2.4612796639758	12.1300000000001	20.3902327389187	12.05	1.44278926006791	12.1300000000001	27.4293936989807	12.1199999999999	4.66807156590221	12.3999999999996	50.036147091987	12.1700000000001	3.81956155297303	12.1699999999996	75.1671721809544	12.1999999999998	2.93480836398885	12.6300000000001	0.776615710037731	12.2200000000003	-0.0691425710783733	12.4000000000001	2.57832439797312
12.22	-745.470264229994	11.94	79.4974462819482	11.89	1041.33648349602	12.24	-163.365267937934	12.21	-136.685617932926	11.96	-151.35251719903	12.17	0.642143550976471	12.13	413.509868438041	12.24	1.24693137593113	12.4499999999998	3.67144824497245	11.95	1.34549555104968	12.9300000000001	4.19872936595311	13.23	15.1950296331052	12.1600000000001	2.40494052104623	12.28	21.0640668399265	12.1499999999999	1.53648216803504	12.25	27.6162153429595	12.2599999999998	4.87110818096426	12.5	50.7992525499503	12.3200000000002	4.31199334900612	12.2799999999997	76.2046049540004	12.3200000000002	2.86136878298748	12.7400000000002	0.771273994018884	12.3499999999999	-0.0313017560529261	12.5100000000002	2.90654727302808
12.32	-784.426157990083	12.04	77.4877567309886	11.99	1088.71619424792	12.41	-166.919312721916	12.31	-140.198693123011	12.11	-155.54911911704	12.28	0.479755149967787	12.23	431.113448339033	12.35	1.2513513910335	12.55	3.63247731297633	12.05	1.46233021303033	13.0300000000002	4.33652808897023	13.3499999999999	15.3888123710431	12.26	2.33361067898841	12.3800000000001	21.7961042269508	12.27	1.63423106505434	12.3600000000001	27.8062121169569	12.3600000000001	5.0394090789041	12.6099999999997	51.6738478560228	12.4200000000001	4.83486194298166	12.3799999999997	77.1861282479449	12.4299999999998	2.72572143990146	12.8400000000001	0.702098802094042	12.4500000000003	-0.0482495510141234	12.6100000000001	3.19072644595053
12.42	-825.784355589008	12.15	75.1273198859508	12.15	1138.70788605493	12.51	-170.393132603976	12.41	-143.876156556985	12.21	-159.455700549984	12.38	0.376423697957762	12.34	448.960352592053	12.45	1.30464044002565	12.6499999999999	3.53499700599968	12.1499999999999	1.5612900300539	13.1300000000001	4.39533180497165	13.46	15.5621524600065	12.3700000000001	2.26268994299517	12.49	22.459162405994	12.3799999999999	1.74816766207186	12.46	28.0137899629835	12.4699999999998	5.19642137396659	12.7099999999996	52.5337720599737	12.52	5.28282081097586	12.4799999999996	78.1511427389887	12.5300000000002	2.55106192992116	12.9500000000003	0.537288920099854	12.5599999999999	-0.107367274040371	12.71	3.41468487602015
12.53	-869.544857028018	12.25	72.7202481929226	12.25	1191.31155891603	12.61	-174.038546492966	12.52	-147.718008233937	12.3099999999999	-163.303192407966	12.4799999999999	0.361342398036868	12.4400000000001	468.187841388044	12.5500000000001	1.38781561702217	12.76	3.37900732392882	12.3099999999999	1.62510525296966	13.3000000000002	4.3298074770064	13.5599999999999	15.7150499010186	12.47	2.21638300001814	12.5900000000001	23.0548102078956	12.48	1.87829195999711	12.5599999999999	28.2890095108996	12.5699999999997	5.33869635091833	12.8099999999999	53.4333481949716	12.6200000000003	5.63508664697565	12.5799999999999	79.066427799944	12.6300000000001	2.31074000998888	13.0500000000002	0.308645562085985	12.6600000000003	-0.208654923085305	12.8200000000002	3.5553873480012
12.63	-913.15584334302	12.35	70.2665416509944	12.35	1243.199968559	12.71	-177.855554386952	12.62	-151.724248155006	12.41	-166.860663779062	12.5799999999999	0.480876553979215	12.54	488.795914727007	12.66	1.49618684895358	12.8599999999999	3.2006756159717	12.4099999999999	1.6689441190465	13.4400000000001	4.18528814202546	13.6599999999999	15.9065905270381	12.5799999999999	2.18974361200708	12.7	23.5814788009066	12.5799999999999	2.02241122804026	12.6700000000001	28.5818101319819	12.6700000000001	5.48272208698108	12.9199999999996	54.3182532289848	12.73	5.91244275597091	12.6899999999996	80.0051224229037	12.7400000000002	2.03140592293494	13.21	0.0811065830248481	12.7600000000002	-0.339490007036147	12.9200000000001	3.64658769194648
12.74	-954.252694518004	12.46	67.5191031469922	12.46	1291.71962168903	12.81	-181.396328179972	12.73	-155.408096607971	12.52	-170.406446688048	12.6899999999999	0.688660860987511	12.64	508.373882972023	12.76	1.62415225702262	12.9599999999998	2.98694415494083	12.51	1.69280662703386	13.5400000000002	4.0100562380303	13.77	16.1006907430874	12.6800000000001	2.1827717770293	12.8	24.0391681849133	12.6900000000001	2.20774851106853	12.77	28.9318743519971	12.7799999999997	5.62849858090431	13.0299999999997	55.1863953719476	12.8299999999999	6.13407147091039	12.79	80.9672266099142	12.8400000000001	1.73701939093007	13.3200000000002	-0.144891350942089	12.8699999999999	-0.523112523978853	13.02	3.68742842704251
12.84	-992.835410553084	12.56	64.7250297949995	12.56	1336.87051830702	12.92	-184.860366733005	12.83	-159.003743252015	12.62	-173.879351650044	12.79	0.957407072974092	12.75	528.234246038096	12.86	1.7654986929756	13.0599999999999	2.7508706689332	12.6099999999999	1.6966927789781	13.6400000000001	3.81045893300325	13.8699999999999	16.2973505490527	12.78	2.20454176201201	12.9000000000001	24.3976141309759	12.79	2.40708076307783	12.8800000000001	29.3587391399797	12.8800000000001	5.7656268890014	13.1899999999996	55.9746941479489	12.9400000000001	6.24875268999858	12.8899999999999	81.8394799759972	12.9499999999998	1.46543246194142	13.4200000000001	-0.369784904933113	12.9700000000003	-0.736282475031658	13.1199999999999	3.66173251302371
12.94	-1033.40985499904	12.66	61.9879717759204	12.67	1383.77174687901	13.02	-188.048171183937	12.93	-162.590189697994	12.72	-177.52199803806	12.89	1.31739356595517	12.85	547.064504009086	12.96	1.9202261579494	13.1699999999998	2.51982312897781	12.72	1.67888781902548	13.75	3.58649622398843	13.97	16.5571325420615	12.8900000000001	2.27431201301442	13	24.7204078849563	12.8899999999999	2.63253969706057	12.98	29.8552015239011	12.9899999999998	5.90714637394285	13.3099999999999	56.7462300340367	13.04	6.30915967292367	12.9899999999998	82.6618008889	13.0500000000002	1.20504733899907	13.5300000000002	-0.593574079971404	13.0700000000002	-0.925482486081819	13.27	3.58567699004197
13.05	-1073.51780836404	12.77	58.8349345379129	12.77	1429.43293862197	13.12	-191.21156044298	13.03	-166.167435944999	12.83	-181.334385854029	13	1.75402373997713	12.95	566.001917078097	13.0700000000001	2.05036883403409	13.27	2.30728124699908	12.8199999999999	1.64316874395354	13.8500000000001	3.33816811303222	14.0699999999999	16.8915378380916	12.99	2.37282408204464	13.1100000000001	25.0075494469684	13	2.85688955102614	13.0799999999999	30.4212615039887	13.0899999999997	6.04001767396767	13.4099999999999	57.5010030280509	13.1600000000003	6.31529241991302	13.0899999999997	83.3942709829216	13.1700000000001	0.955864021989328	13.6300000000001	-0.748133267961748	13.2200000000003	-1.08440131100451	13.3899999999999	3.45926185696044
13.15	-1115.61749014004	12.87	55.2659180839328	12.87	1476.84446231995	13.22	-194.253701419939	13.18	-169.706072628969	12.93	-184.854653273987	13.13	2.26729759594946	13.05	585.13680498902	13.1700000000001	2.14411169599771	13.3699999999999	2.0951613479383	12.9200000000001	1.60470379296385	13.95	3.14990157198736	14.23	17.2890653210516	13.0899999999999	2.49513173105242	13.27	25.255901154992	13.1299999999999	3.08122669002842	13.2199999999998	30.9567978239329	13.25	6.15472036793108	13.52	58.1223616110265	13.2800000000002	6.32789987696469	13.2399999999998	84.1100292499277	13.27	0.771182997937103	13.73	-0.865931397925124	13.3299999999999	-1.21935019399189	13.4900000000002	3.31358667904169
13.26	-1154.979660295	12.97	51.2809224110242	12.97	1520.699331385	13.33	-197.398508168931	13.28	-173.449489604991	13.03	-188.264230186974	13.24	2.76448452700606	13.15	605.674512559062	13.35	2.21326976998171	13.48	1.88346343190915	13.02	1.60831638299896	14.0600000000002	2.99438179797562	14.3499999999999	17.6775477990532	13.2	2.64577209304662	13.3700000000001	25.4918332309444	13.24	3.30555111509057	13.3299999999999	31.4741444819902	13.3600000000001	6.24605498489927	13.6199999999999	58.6183112350227	13.3800000000001	6.32779971192576	13.3399999999997	84.7886517399274	13.3699999999999	0.677258517953305	13.8400000000001	-0.946968468952036	13.4400000000001	-1.33032913606712	13.5999999999999	3.14908019504401
13.36	-1193.68964671401	13.08	47.3741417470137	13.07	1563.08475326296	13.43	-200.645980689956	13.38	-177.397686872951	13.1900000000001	-191.381686704972	13.3399999999999	3.26126631102852	13.3100000000001	627.615039790044	13.45	2.2516299079598	13.5799999999999	1.6983029529456	13.1299999999999	1.65503763696506	14.1600000000001	2.88430312400578	14.45	18.0725227410221	13.3	2.83973544503624	13.47	25.6889754519989	13.3399999999999	3.4754167330675	13.4299999999998	31.960967479904	13.46	6.31922099591975	13.7199999999998	58.9888518979933	13.4900000000002	6.31499192297724	13.4399999999996	85.486768643932	13.48	0.647836331950202	13.9400000000001	-0.99211781196118	13.54	-1.32995945000403	13.7000000000003	2.96574240701375
13.46	-1229.66212151209	13.24	43.2246377629326	13.18	1601.91352050799	13.54	-203.597121261964	13.48	-181.082285118009	13.29	-194.449642200993	13.4399999999999	3.74196117002157	13.42	648.333386848094	13.5500000000001	2.26138625998829	13.6899999999998	1.5350759449575	13.23	1.74383643297915	14.2800000000002	2.81966554996416	14.5599999999999	18.4584526790559	13.4100000000001	3.07702178702129	13.5800000000002	25.9109190649269	13.45	3.56468414804567	13.5300000000002	32.4100638459868	13.5599999999999	6.374218401902	13.8299999999999	59.3521767870016	13.5900000000001	6.34214977299052	13.5499999999997	86.2043799619414	13.5900000000001	0.671318640002028	14.0500000000002	-0.997523962951163	13.6500000000001	-1.25913982708425	13.8099999999999	2.79592739195778
13.56	-1262.89708469005	13.35	39.0012925649899	13.28	1637.18563312193	13.64	-206.379010848991	13.58	-184.717264829033	13.4	-197.334455068017	13.54	4.19197250505476	13.52	669.125218294084	13.65	2.26152173297578	13.79	1.39838637494449	13.3399999999999	1.88226676596059	14.4000000000001	2.81224820901116	14.6599999999999	18.8353376111081	13.51	3.31911422597386	13.6800000000001	26.1416230399618	13.55	3.59949275502913	13.6399999999999	32.7913992739468	13.6599999999999	6.35895998391334	13.9299999999998	59.6539628660366	13.6900000000001	6.44003772094948	13.6499999999996	86.8616489619853	13.6900000000001	0.802587267912713	14.2000000000003	-0.967042384900196	13.75	-1.11787026798993	13.9099999999999	2.63740962498105
13.66	-1293.4881357221	13.45	34.3074009199427	13.39	1669.23796659296	13.75	-208.864568487002	13.68	-188.088645517951	13.5	-200.267056220014	13.64	4.54465340601473	13.63	688.694869568053	13.76	2.25203632794546	13.8899999999999	1.27015056693836	13.4400000000001	2.115152055012	14.5100000000002	2.85027196900955	14.76	19.1043326231011	13.6099999999999	3.56601276098445	13.78	26.3826562099894	13.6599999999999	3.59782969007938	13.7399999999998	33.155034388983	13.77	6.29945423793288	14.0299999999997	59.9485331709957	13.8000000000002	6.58787245902204	13.75	87.4947818829241	13.79	1.01499197194244	14.3099999999999	-0.933142007966126	13.8499999999999	-0.914840172981712	14.0100000000002	2.49241463200178
13.76	-1325.57814669008	13.55	29.3900599419885	13.49	1702.228055457	13.85	-211.277708227954	13.79	-191.570763196978	13.6	-203.247445654029	13.75	4.84636917599346	13.73	708.247685487095	13.86	2.25656009899922	14	1.20033563791822	13.54	2.39766888205395	14.6100000000001	2.91276919301708	14.8699999999999	19.3015213080798	13.72	3.8372448040036	13.8800000000001	26.6340185729632	13.76	3.53247190605543	13.8499999999999	33.5009691929145	13.8699999999999	6.19570116293744	14.1799999999998	60.2518986020186	13.9000000000001	6.74728932392554	13.8599999999997	88.0675724858975	13.8899999999999	1.30853275095433	14.4200000000001	-0.907511646914827	13.96	-0.626809542040974	14.1100000000001	2.36137115405199
13.87	-1359.1671175941	13.65	24.0021725169299	13.59	1736.155899712	13.95	-213.517158336913	13.89	-194.929428207956	13.71	-205.912763594029	13.8499999999999	5.09711981396777	13.83	727.721777346005	13.96	2.29627010298827	14.0999999999999	1.17588386092393	13.6399999999999	2.72981724697274	14.71	2.98157702195567	14.97	19.4269036680907	13.8199999999999	4.10874581098142	13.99	26.8429696839121	13.8599999999999	3.43064244907509	13.9499999999998	33.8045356919565	13.9699999999998	6.04962183092539	14.29	60.6191718719629	14	6.91828831395469	13.9599999999996	88.6366509619165	14	1.63070110295394	14.52	-0.889714635945893	14.0599999999999	-0.277018375982152	14.27	2.28934496203692
13.97	-1390.08439266706	13.76	18.1437386449943	13.7	1766.84708446896	14.06	-215.78241767395	13.99	-198.398830209953	13.8099999999999	-208.360299341962	13.9599999999999	5.26554176803984	13.93	748.429645063993	14.0700000000001	2.3499892839709	14.25	1.19679523697869	13.75	3.0952934009747	14.8100000000002	3.05669545696219	15.0699999999999	19.449404761076	13.9200000000001	4.34533643601753	14.0900000000001	26.9950373419761	13.97	3.29234132004785	14.0500000000002	34.0857602049027	14.0799999999999	5.84817687990835	14.3899999999999	60.9952402700173	14.1600000000003	7.11085058298977	14.0599999999999	89.1672325479931	14.0999999999999	2.00972860693582	14.6200000000003	-0.879750975968818	14.2200000000003	0.0527359429725038	14.3899999999999	2.26015901796472
14.07	-1418.32997190909	13.86	12.0599297499666	13.8	1794.30160972697	14.16	-218.073486237927	14.09	-201.978969202969	13.91	-210.492763595994	14.0599999999999	5.33135342902824	14.03	770.371288637989	14.1700000000001	2.43556415603052	14.3599999999999	1.27227769394267	13.8499999999999	3.49032034796437	14.9100000000001	3.13812449701345	15.23	19.3177643870968	14.03	4.56627512505747	14.1900000000001	27.1046937469919	14.1399999999999	3.18673807703362	14.21	34.3246164129596	14.1799999999998	5.60440566994203	14.4899999999998	61.380103794022	14.27	7.31499497692312	14.1699999999996	89.6992356089186	14.2600000000002	2.41738368390543	14.7200000000003	-0.885331596919059	14.3200000000002	0.360075260005033	14.4900000000002	2.2738133210396
14.23	-1445.68210738703	13.96	6.14745106292958	13.9	1820.02351672793	14.3	-220.136202101003	14.2	-205.372830364013	14.01	-212.541087264981	14.16	5.31483640497754	14.13	790.955378944091	14.33	2.56480974599071	14.4599999999998	1.43924062194856	13.96	3.91489808600909	15.0100000000002	3.20230587897186	15.3299999999999	19.0832427460919	14.1600000000001	4.77156187901073	14.3	27.1735077299127	14.28	3.09694195300381	14.3400000000001	34.5653033029976	14.2999999999997	5.37032519298464	14.5999999999999	61.8310462150475	14.3700000000003	7.46260413097843	14.2799999999997	90.2326601459436	14.3699999999999	2.82701608898606	14.8299999999999	-0.917708647989457	14.4300000000003	0.647377729023901	14.5999999999999	2.33475892196111
14.33	-1472.72716704708	14.07	0.406302585020057	14	1845.16225752498	14.41	-222.068792385926	14.3	-208.44946753698	14.11	-214.403869324997	14.26	5.26235599795655	14.24	811.432527195052	14.4400000000001	2.72591102896058	14.5699999999999	1.66077463200054	14.0599999999999	4.27937977894999	15.1100000000001	3.23742390901316	15.4300000000001	18.7819234330391	14.27	4.96119669696782	14.4000000000001	27.1981566569366	14.3799999999999	3.02295294704891	14.4400000000001	34.7954868769875	14.4000000000001	5.14265704691752	14.6999999999998	62.3400620810344	14.48	7.57286037799076	14.3799999999997	90.6950936789599	14.4699999999998	3.17820855093487	14.9300000000003	-0.96562997998717	14.5300000000002	0.914643349005928	14.7000000000003	2.47188455398373
14.44	-1498.80306813009	14.23	-5.8160978160231	14.14	1867.63062467094	14.51	-223.773029968925	14.4	-211.208880719937	14.22	-216.262539668037	14.37	5.12161528695287	14.34	830.552122177096	14.5400000000001	2.91886800198427	14.6699999999998	1.9238219969111	14.22	4.56471580196194	15.2700000000002	3.24894711400248	15.53	18.4579066230981	14.3700000000001	5.08020385905184	14.51	27.205010751004	14.48	2.98847187605134	14.54	35.0275011319354	14.5099999999998	4.92467963294985	14.7999999999997	62.9071513919826	14.5799999999999	7.64576371796011	14.4799999999996	91.0916698109077	14.5700000000002	3.49721532199965	15.04	-0.998361182951157	14.6300000000001	1.11883812394353	14.8000000000002	2.65630148396667
14.54	-1525.99513851703	14.34	-12.1988118130503	14.24	1890.60109849697	14.61	-225.448413710978	14.51	-213.885259571953	14.3200000000001	-218.117098292055	14.4699999999999	4.90829604700593	14.4400000000001	849.626663808067	14.65	3.10019016001206	14.78	2.25244265391211	14.3199999999999	4.78995577896058	15.3800000000001	3.23309811199124	15.6399999999999	18.1267297861041	14.48	5.14450426396706	14.6100000000001	27.1940700139339	14.5799999999999	3.01963813501516	14.6399999999999	35.2613460679549	14.6100000000001	4.71639295290061	14.8999999999996	63.4220887269521	14.6800000000003	7.68131415100015	14.5899999999997	91.4172549389605	14.6799999999998	3.78403639990665	15.1400000000003	-1.01975772292917	14.73	1.30086074591418	14.9000000000001	2.82944061495982
14.64	-1554.30337821008	14.44	-19.0627777320742	14.34	1914.07367900399	14.71	-227.057534403002	14.61	-216.402069460969	14.42	-219.772966587016	14.5699999999999	4.6223982809579	14.55	868.596024180988	14.75	3.27101389495965	14.8799999999999	2.64203263691343	14.4200000000001	4.95132271305465	15.48	3.17809777197908	15.74	17.7883929230802	14.5799999999999	5.17335635800009	14.71	27.194278840966	14.6900000000001	3.09031233007318	14.75	35.4511074049242	14.71	4.59449090192265	15.0099999999998	63.8798293689433	14.79	7.63139764399057	14.6899999999996	91.7117674299561	14.79	3.98220862598464	15.3000000000002	-1.02596413296396	14.8299999999999	1.46071121400837	15	2.9935274719719
14.75	-1583.72778720707	14.54	-25.6145851089968	14.45	1938.04836619097	14.82	-228.727473008917	14.71	-218.973290879944	14.53	-221.310173418033	14.68	4.304485197963	14.65	888.755867857071	14.85	3.4313392079639	14.98	3.09259194693823	14.53	4.9970529470329	15.5800000000002	3.09572522598955	15.8399999999999	17.5454164340181	14.6800000000001	5.13987747797273	14.8199999999999	27.228684821921	14.79	3.1667129210291	14.8499999999999	35.6026467839001	14.8199999999997	4.53296498494637	15.1099999999997	64.2854180349559	14.8900000000003	7.52416592592908	14.79	92.0014513379783	14.8899999999999	4.05756897896481	15.4100000000003	-1.01698041396503	14.9400000000001	1.60314583592935	15.1100000000001	3.14633653101737
14.85	-1612.13510649702	14.64	-32.2597189640419	14.55	1959.51707757797	14.92	-230.458229528949	14.81	-221.337031510984	14.63	-222.648689921016	14.78	3.91794165500414	14.76	910.106194836999	14.96	3.58350116698603	15.0799999999999	3.53030180394853	14.6299999999999	4.97196989897475	15.6800000000001	2.98598047299947	15.95	17.4574379660726	14.79	5.02454021000176	14.9200000000001	27.2742403659549	14.8899999999999	3.2453176791023	14.9499999999998	35.7499398010077	14.9200000000001	4.53181520299495	15.23	64.6308492739536	14.9900000000002	7.3788013299918	14.8999999999996	92.3225129009779	14.9900000000002	4.04428047897909	15.5100000000002	-0.940004521908122	15.04	1.74926930492347	15.25	3.28786779095935
14.95	-1638.10209095607	14.74	-38.5926942760761	14.65	1979.56508605	15.02	-232.053349716921	14.92	-223.493291352952	14.73	-224.059060175023	14.88	3.4993827970311	14.86	930.145782697082	15.0600000000001	3.7063227159706	15.24	3.97461817999556	14.73	4.87607357001707	15.7900000000002	2.86871751700346	16.05	17.4648198729983	14.8900000000001	4.8468719679704	15.02	27.3573156989642	14.99	3.32964883409659	15.0500000000002	35.9053204529118	15.02	4.59759835894147	15.3299999999999	64.877058235993	15.0900000000001	7.19252063595377	15	92.6749521210013	15.0900000000001	3.98322773298787	15.6100000000001	-0.825334199930694	15.1399999999999	1.87797692694858	15.3600000000001	3.31795172894545
15.06	-1663.71406847009	14.84	-44.6135110480554	14.75	1999.19432616696	15.13	-233.602505326985	15.02	-225.579516269022	14.84	-225.443994874013	14.99	3.06449039999279	14.97	950.11016809201	15.16	3.82098091097305	15.3499999999999	4.40608510393758	14.8399999999999	4.74746320799113	15.8900000000001	2.74771374097327	16.1499999999999	17.5830996250852	14.99	4.63871454905984	15.1300000000001	27.5196303979328	15.1199999999999	3.41970638601197	15.2199999999998	36.0487624209327	15.1199999999999	4.76796049292716	15.4399999999996	65.0791576309757	15.25	6.95534269300424	15.0999999999999	93.0485017919409	15.2199999999998	3.84617915995022	15.71	-0.672969447919058	15.25	2.0301673960148	15.4700000000003	3.27898040200125
15.17	-1690.09831954008	14.95	-50.6462509420089	14.86	2019.09450398102	15.23	-235.016024603965	15.17	-227.45826039602	14.9400000000001	-226.90078332505	15.14	2.65066765405209	15.0700000000001	968.763814368003	15.27	3.92974854003114	15.4599999999998	4.82009860991184	14.9400000000001	4.57919857399247	15.99	2.62296914502258	16.29	17.8597928600084	15.0899999999999	4.37318528804553	15.27	27.74671226598	15.24	3.48434673708198	15.3499999999999	36.2002920229543	15.2599999999998	5.00525556492448	15.54	65.2371474600386	15.3499999999999	6.67724865297714	15.2399999999998	93.5056122089009	15.3299999999999	3.66136634090708	15.8099999999999	-0.498642796969762	15.3499999999999	2.20777846993769	15.5700000000002	3.17095381001309
15.28	-1715.47659210103	15.05	-57.0876191910656	14.96	2037.76157825303	15.34	-236.420988512918	15.28	-229.212558066934	15.11	-228.429425526997	15.24	2.23763295400659	15.23	987.402386087069	15.4	4.04677569702017	15.5599999999999	5.15255825996519	15.04	4.37821990897191	16.1000000000001	2.5360019319578	16.3999999999999	18.2436393770331	15.2	4.07716685003834	15.3700000000001	28.0385613029921	15.3399999999999	3.5404606570637	15.4499999999998	36.4056081389208	15.3800000000001	5.28347507997751	15.6399999999999	65.361117155021	15.46	6.41454197000257	15.3399999999997	93.9838330770044	15.4400000000001	3.42878927597212	15.9200000000001	-0.291102096980467	15.46	2.40843199696883	15.6800000000003	3.02139576899663
15.38	-1741.62713821909	15.16	-63.9376157960214	15.06	2056.69959022396	15.44	-237.75190374397	15.38	-231.116317209967	15.21	-229.958977938963	15.3399999999999	1.82538629996998	15.33	1005.99984714302	15.5	4.15791228795115	15.6599999999999	5.44037344491244	15.1399999999999	4.18935062896253	16.2	2.49862779401155	16.5	18.7346391750225	15.3	3.75065923503826	15.47	28.3490823298962	15.4400000000001	3.58804814709401	15.5599999999999	36.6307351729347	15.48	5.58277250490846	15.75	65.4671145789507	15.5599999999999	6.16443942692513	15.4499999999998	94.5193706369309	15.54	3.23140436000813	16.02	-0.0615994979398238	15.5599999999999	2.63212797597134	15.7800000000002	2.8014175439921
15.49	-1765.70346765106	15.26	-70.3852707200667	15.23	2075.908539892	15.55	-239.106997422937	15.48	-233.169537825006	15.3099999999999	-231.400326370022	15.4499999999999	1.48715797899968	15.43	1025.80680874803	15.6	4.2631583110051	15.77	5.6835441629346	15.3	4.01844651696592	16.3000000000002	2.4990310399744	16.5999999999999	19.2135169660332	15.4000000000001	3.42911075301799	15.5800000000002	28.7055227259998	15.54	3.63415366507525	15.6599999999999	36.8756731259055	15.5899999999997	5.89986943896292	15.8499999999999	65.5390918690273	15.6700000000001	5.92972423896754	15.5499999999997	95.0993402689164	15.6399999999999	3.05458123796143	16.1300000000001	0.129269511035091	15.6600000000003	2.83665702193048	15.8800000000001	2.53990786904978
15.59	-1788.83286090104	15.37	-76.8304325309828	15.34	2093.90758754103	15.65	-240.486269548001	15.58	-235.372219911937	15.41	-232.753470820967	15.55	1.24006957798883	15.53	1046.82327090109	15.71	4.38785289600219	15.8699999999999	5.8431584709524	15.4099999999999	3.84645794895278	16.46	2.54476643101498	16.7	19.6765281840499	15.51	3.12319524505256	15.6800000000001	29.0806351119954	15.6499999999999	3.69066377902527	15.7599999999998	37.1672978179731	15.6900000000001	6.2347658829367	15.9599999999996	65.6321617369713	15.77	5.7405516339486	15.6499999999996	95.7288755759009	15.75	2.89831991199208	16.2400000000002	0.261916935073714	15.7600000000002	3.02157874000386	15.9900000000002	2.32165085799352
15.69	-1809.88803746402	15.48	-82.8732526609883	15.44	2110.00702711794	15.75	-241.710376608921	15.69	-237.449471749983	15.51	-234.115700597044	15.65	1.06699951095379	15.63	1066.57816029406	15.8100000000001	4.53085965193623	15.9699999999998	5.89202532091804	15.51	3.67338492401359	16.5600000000002	2.66557303996251	16.8	20.1274173940647	15.6099999999999	2.83291271205144	15.78	29.4599472879327	15.75	3.74569192103991	15.8600000000001	37.5314972100114	15.79	6.51216975393254	16.0599999999999	65.7478754969816	15.8700000000003	5.63505448792512	15.75	96.4079765579982	15.8499999999999	2.79578260995095	16.3600000000001	0.35593077006979	15.8600000000001	3.18733352594336	16.0900000000001	2.17639585196139
15.79	-1828.86899734206	15.58	-88.9104363429851	15.54	2124.20685862298	15.85	-242.812052419936	15.79	-239.54425510999	15.61	-235.451137583027	15.75	0.966247048950208	15.74	1086.29605203203	15.91	4.69217857698823	16.0799999999999	5.85733576099301	15.6099999999999	3.51310792098047	16.6600000000001	2.83171179501096	16.9099999999999	20.5260254750783	15.71	2.61202848196262	15.8900000000001	29.836123975997	15.8499999999999	3.77192894609379	15.96	37.9624096619864	15.8899999999999	6.70895611995093	16.1799999999998	65.881188432968	15.9700000000003	5.58508107701527	15.8499999999999	97.0117426269326	15.9499999999998	2.78113235196997	16.4700000000003	0.411311015000138	15.9700000000003	3.33154322493101	16.1900000000001	2.0743935090195
15.9	-1847.01030204803	15.68	-94.8731410610435	15.64	2138.011123296	15.95	-243.758563167944	15.89	-241.644554379036	15.72	-236.839810645051	15.8499999999999	0.974427337951056	15.84	1104.752371009	16.01	4.84350947795065	16.1799999999998	5.78320416695988	15.72	3.35243309496036	16.7700000000002	3.04318269593296	17.01	20.812714782096	15.8199999999999	2.46054255603667	15.99	30.2322127639627	15.96	3.77289708308126	16.0700000000002	38.392083979943	15.9899999999998	6.84824991390087	16.3099999999999	66.032100544021	16.0799999999999	5.59063139792215	15.9499999999998	97.5324227679266	16.0500000000002	2.82020611791722	16.5700000000002	0.399021091993745	16.0700000000002	3.42564405991652	16.3600000000001	2.01564383098685
16	-1865.73519670401	15.79	-101.166851836069	15.75	2150.78716229596	16.06	-244.648135973989	16	-243.750369558029	15.8200000000001	-238.103491401034	15.9599999999999	1.05492523198336	15.9400000000001	1124.31061750408	16.12	4.98787803496725	16.3399999999999	5.65017456597161	15.8199999999999	3.20455429005051	16.8700000000001	3.28048367202882	17.1099999999999	21.0471229590894	15.9200000000001	2.40504967405286	16.1000000000001	30.6482136529667	16.1199999999999	3.74507410401748	16.2199999999998	38.8473959880002	16.0899999999997	6.92677273298159	16.4099999999999	66.1685161079504	16.1900000000001	5.68742711391224	16.0599999999999	97.9777679959852	16.21	2.88374319893592	16.6800000000003	0.349358747030237	16.2200000000003	3.49074072494204	16.46	2.08781979199557
16.15	-1885.04368131009	15.89	-107.791568667039	15.85	2163.62024850901	16.16	-245.397803489936	16.1	-245.826595995027	15.92	-239.242179850976	16.0599999999999	1.20774073195662	16.05	1143.73525486303	16.24	5.12225856800796	16.4399999999998	5.47770293201211	15.9200000000001	3.05042188006155	16.97	3.53983734203212	17.23	21.2292500070816	16.02	2.4030341969592	16.2	31.0296318809833	16.23	3.68846000708345	16.3400000000001	39.3014698619254	16.25	6.93789314595961	16.5099999999998	66.2869417250249	16.29	5.84531299796254	16.1699999999996	98.3529119139348	16.3099999999999	2.97667424297288	16.7800000000002	0.262323977040069	16.3400000000001	3.52683322000757	16.5599999999999	2.2485293329737
16.26	-1902.68119485904	15.99	-113.947594414981	15.95	2175.13096982793	16.31	-246.097237468916	16.2	-248.010679550021	16.03	-240.300026746013	16.16	1.4172115470501	16.15	1164.261819741	16.34	5.24551468402024	16.54	5.26578926292132	16.02	2.91050614998767	17.0700000000002	3.82124370594283	17.3399999999999	21.3776861340875	16.1600000000001	2.48137878895704	16.3099999999999	31.3921797579724	16.3299999999999	3.53508174202943	16.4400000000001	39.7543056039922	16.3600000000001	6.91925719195297	16.6099999999997	66.3908707949759	16.4000000000001	6.06428905098255	16.2799999999997	98.6368676369693	16.4200000000001	3.09406860196759	16.8800000000001	0.177092776084464	16.4400000000001	3.53480233195569	16.6700000000001	2.49777245699079
16.36	-1919.52729192008	16.1	-119.971571586007	16.05	2185.31932625399	16.42	-246.746437912975	16.3	-250.30262022301	16.14	-241.232881335009	16.28	1.66475679895939	16.3100000000001	1185.89031213708	16.4400000000001	5.32638708000377	16.6399999999999	5.07602064396906	16.1299999999999	2.77786686206127	17.1800000000001	4.06522462094472	17.45	21.4813302590073	16.26	2.60740891906153	16.4100000000001	31.7201449729509	16.4299999999998	3.32913922409261	16.5500000000002	40.1719970379872	16.46	6.87086487096167	16.7199999999998	66.4752586029635	16.5	6.31620354693041	16.4199999999996	98.8920854579192	16.52	3.23592627592006	16.9900000000002	0.106178459077455	16.54	3.50718897698243	16.77	2.77605048097485
16.46	-1934.70241792409	16.23	-125.526857675027	16.15	2194.63793183002	16.52	-247.27993719091	16.4	-252.416494474005	16.24	-242.031658293968	16.39	1.95037648904872	16.42	1207.2844709071	16.5500000000001	5.3790258519939	16.74	4.90119208700435	16.24	2.65250401400863	17.3300000000002	4.26031632696322	17.55	21.5401823830916	16.3599999999999	2.78112458499891	16.52	32.0365751169902	16.53	3.07063245304562	16.6500000000001	40.5885197590123	16.5699999999997	6.83896604994061	16.8199999999997	66.5681276730083	16.5999999999999	6.5772600719356	16.52	99.1185653779212	16.6300000000001	3.36303504593616	17.0900000000001	0.0370677111050099	16.6399999999999	3.45145223900545	16.8699999999999	3.09975559105169
16.57	-1949.62981799301	16.33	-131.018937699082	16.26	2202.63417251294	16.63	-247.704439707945	16.51	-254.454643511963	16.34	-242.810481400056	16.49	2.23745547202725	16.52	1227.33140698404	16.65	5.40343099999063	16.8499999999999	4.74130359293667	16.3499999999999	2.56080529197789	17.4400000000001	4.41798258293602	17.6599999999999	21.6138801511079	16.46	3.00252578801974	16.6200000000001	32.2855524659644	16.6299999999999	2.75603919908463	16.75	41.003873767977	16.6700000000001	6.85457533495537	16.9199999999996	66.6855258680243	16.7000000000003	6.84467540691003	16.6299999999997	99.331809428918	16.73	3.49002526593267	17.23	5.82740540266968E-05	16.75	3.3886968119532	16.98	3.452495602005
16.67	-1963.82302040706	16.43	-136.295011796051	16.36	2209.70361513298	16.73	-248.01324105897	16.61	-256.314726128949	16.4400000000001	-243.56935065407	16.5899999999999	2.49791569694935	16.62	1246.031120368	16.75	5.39355116393381	16.9499999999998	4.60835236697221	16.45	2.51630074103559	17.5400000000002	4.53444600998409	17.76	21.709948298053	16.5699999999999	3.2184230490202	16.73	32.4943244010001	16.74	2.38657050306301	16.8499999999999	41.3643074219863	16.77	6.88667811994037	17.0299999999997	66.8274531869884	16.8099999999999	7.05813910599318	16.7299999999996	99.5732810189338	16.8299999999999	3.61689693590961	17.3499999999999	0.0308648660620747	16.8499999999999	3.29548087597686	17.0799999999999	3.79187845794604
16.77	-1978.40930566804	16.54	-141.754928533032	16.46	2216.82349711693	16.84	-248.346876262985	16.71	-258.134188183931	16.55	-244.308266053963	16.6999999999999	2.74887874695651	16.73	1264.61914771403	16.86	5.33227713901852	17.0599999999999	4.52952945693141	16.5599999999999	2.50546031600152	17.6500000000001	4.53616320999117	17.8599999999999	21.8246422600714	16.6700000000001	3.42302449996623	16.8300000000002	32.662890922893	16.8399999999999	1.97411293299865	16.9499999999998	41.6757517820088	16.8800000000001	6.94159913393833	17.1899999999996	67.0008964340241	16.9100000000003	7.21765116600182	16.8299999999999	99.8015167409676	16.9400000000001	3.73378875895014	17.4500000000003	0.10989948907536	16.9500000000003	3.17136403793938	17.1800000000003	4.05884801000411
16.88	-1993.38867377708	16.64	-147.39868791105	16.56	2223.99381846299	16.94	-248.672611502911	16.81	-259.844569276993	16.65	-244.938926099962	16.8	2.95318286896418	16.83	1282.88133731803	16.96	5.23671812993598	17.1599999999999	4.47764381397064	16.6599999999999	2.52134377899438	17.75	4.45287325601385	17.97	21.9357598790566	16.77	3.59523934298522	16.9300000000001	32.7598274109278	16.9400000000001	1.60706631800167	17.0599999999999	41.9322757879854	16.98	7.04246330894875	17.3099999999999	67.2499259969754	17.02	7.29663195795638	16.9299999999998	100.078966887963	17.04	3.85028189100467	17.5500000000002	0.237162144003378	17.0599999999999	3.01634629693126	17.29	4.28315359897624
16.98	-2007.002015598	16.74	-152.553004920037	16.67	2231.21457917296	17.04	-249.023180593895	16.91	-261.588831176937	16.75	-245.486340378989	16.9	3.11082806194918	16.93	1302.042264286	17.0600000000001	5.12102423397209	17.28	4.43828546701752	16.76	2.60320262998448	17.8500000000001	4.28457614793842	18.0699999999999	22.043301154099	16.8700000000001	3.73506757796349	17.03	32.7564635239241	17.04	1.28543065807207	17.21	42.1678550339948	17.0899999999997	7.16614571194896	17.4099999999999	67.5304714879985	17.1700000000001	7.3216611119733	17.0299999999997	100.433272038003	17.1700000000001	3.95679517498593	17.6500000000001	0.387626198062208	17.2200000000003	2.84534582101514	17.3899999999999	4.46479522497611
17.14	-2019.89013991101	16.84	-157.464928264062	16.77	2237.58055115593	17.15	-249.398583537982	17.01	-263.36697388399	16.85	-246.014613494026	17	3.21085786004005	17.03	1319.87615048399	17.16	5.02214805703716	17.3899999999999	4.40399564797644	16.8699999999999	2.73784302703461	17.96	4.05419940500451	18.23	22.1510462580454	16.97	3.84802476003188	17.1300000000001	32.6814696049951	17.1499999999999	1.02230356105792	17.3299999999999	42.3312877669559	17.2599999999998	7.31264634293893	17.52	67.8458947029412	17.2800000000002	7.25980018592054	17.1399999999999	100.8566811729	17.29	4.06795896697076	17.75	0.577418370994565	17.3400000000001	2.63448039800096	17.4900000000002	4.57098851904902
17.25	-2031.41223793705	16.95	-161.887409239057	16.87	2243.37926578494	17.3	-249.836274784911	17.18	-264.974314981941	16.95	-246.523745445984	17.14	3.26422872899457	17.13	1336.382995912	17.26	4.94311527802438	17.49	4.38223312391983	16.97	2.92526497003109	18.0600000000002	3.71793870192505	18.3799999999999	22.2552150180491	17.0799999999999	3.96070562703699	17.27	32.5620930329933	17.25	0.804587418997471	17.4299999999998	42.4494498099648	17.3699999999999	7.38861467596053	17.6499999999996	68.1996890459686	17.3900000000003	7.14828351692631	17.2599999999998	101.349194294926	17.3899999999999	4.16574778694212	17.8600000000001	0.790411942034552	17.4400000000001	2.4076322399651	17.5999999999999	4.57242667494029
17.35	-2042.69559017609	17.05	-166.220296415077	16.98	2249.01289774095	17.41	-250.285391074954	17.28	-266.485355838995	17.11	-247.00912467506	17.25	3.26948137603722	17.25	1352.57322397104	17.37	4.88392589795694	17.5999999999999	4.37299789393819	17.0699999999999	3.1384083699777	18.1600000000001	3.3195983639871	18.48	22.3322033990598	17.1800000000001	4.07311018102519	17.3700000000001	32.4115273989491	17.3499999999999	0.688368715032084	17.54	42.5223411619982	17.4699999999998	7.42537202199856	17.77	68.5883611120062	17.4900000000002	6.98711110499062	17.3799999999997	101.827884585987	17.4900000000002	4.25509228398369	17.96	1.00701891608423	17.54	2.16436095399786	17.7000000000003	4.49841649901828
17.46	-2053.37512003405	17.15	-170.311262470022	17.14	2254.71494367298	17.51	-250.745932407995	17.38	-267.825595085924	17.21	-247.514901932959	17.3499999999999	3.24270901796808	17.36	1367.43641126009	17.47	4.87879833099214	17.6999999999998	4.32846716796575	17.23	3.40333088502121	18.2900000000002	2.88891746197351	18.5799999999999	22.3931124820638	17.28	4.19682215704142	17.48	32.2454850119129	17.46	0.653492889000518	17.6399999999999	42.538099699982	17.5799999999999	7.4229183829857	17.8699999999999	69.0119109040097	17.5900000000001	6.77628294897659	17.4899999999998	102.312641608933	17.5999999999999	4.33599245900496	18.0700000000002	1.21491891707137	17.6500000000001	1.92107162695265	17.8000000000002	4.37870733298951
17.56	-2064.33038207899	17.25	-174.496949912054	17.24	2260.03278953692	17.61	-251.250632596907	17.48	-269.137994494031	17.3099999999999	-248.041077220023	17.4499999999999	3.18391165501453	17.46	1381.96614670608	17.5700000000001	4.96771086102399	17.8	4.25584593199346	17.3299999999999	3.69397485599166	18.4300000000001	2.47167125598935	18.6900000000001	22.4379422660377	17.3800000000001	4.36395184897265	17.5800000000002	32.0639658729078	17.5599999999999	0.699959941016459	17.7399999999998	42.4723994899523	17.6799999999998	7.36101347899876	17.9699999999998	69.3695115819537	17.6900000000001	6.56895831195925	17.5899999999997	102.783575800913	17.6999999999998	4.38928599896826	18.2000000000003	1.42662526207005	17.75	1.67030517798139	17.9000000000001	4.22953318195596
17.66	-2075.56137631104	17.36	-178.777358739012	17.34	2265.41904937596	17.72	-251.761023599897	17.59	-270.36697723895	17.42	-248.537631361046	17.5599999999999	3.09308928797236	17.5600000000001	1397.27531937706	17.6800000000001	5.1106852030216	17.9099999999999	4.15513418499813	17.4300000000001	3.99714644095184	18.5300000000002	2.05639598698326	18.79	22.4666927510953	17.49	4.54238896202241	17.6900000000001	31.9243106669092	17.6599999999999	0.82776987210309	17.8400000000001	42.3495664659868	17.7799999999997	7.20864270397215	18.0699999999997	69.6738492099485	17.8000000000002	6.37221630597651	17.6899999999996	103.232936145901	17.8000000000002	4.40187807396342	18.3099999999999	1.64213795108026	17.8499999999999	1.41206160401453	18	4.06728623102026
17.77	-2085.78648516402	17.46	-182.658391541054	17.45	2270.87372319193	17.82	-252.283809820938	17.69	-271.614884528958	17.52	-249.044103549977	17.66	2.99215484994875	17.66	1413.36392927303	17.78	5.31074703803824	18.01	4.04124946101092	17.53	4.3103536710305	18.6400000000001	1.64309165597842	18.8899999999999	22.4630452030397	17.5899999999999	4.75872823597001	17.79	31.855425290928	17.77	1.01072746406317	17.9400000000001	42.2039099339599	17.8899999999999	6.99682066499463	18.1799999999998	69.9249237900403	17.9000000000001	6.2091330429439	17.79	103.634859838962	17.9000000000001	4.38686351299111	18.4200000000001	1.82920354404814	17.9500000000003	1.1941053329565	18.0999999999999	3.89196647995504
17.87	-2095.520186611	17.56	-186.32436350606	17.55	2276.05524488899	17.92	-252.71726473693	17.79	-272.881716364964	17.63	-249.520954592981	17.76	2.87862068000777	17.77	1430.231976394	17.88	5.58140088503478	18.1099999999999	3.90076500298164	17.6399999999999	4.64712659095312	18.74	1.31936690900147	19	22.4357580120795	17.6900000000001	4.97895540297577	17.9000000000001	31.8284038479533	17.8699999999999	1.27287807299581	18.0500000000002	42.0294988319938	17.9899999999998	6.78818998596853	18.3399999999997	70.1388371060148	18	6.07521310394077	17.8999999999996	104.030810289942	18.0100000000002	4.32360443392099	18.52	1.98801498208923	18.0500000000002	1.02538236797045	18.27	3.76218754297497
17.97	-2104.24800267901	17.67	-189.590959445013	17.65	2280.73011781896	18.03	-253.061388346964	17.9	-274.018470007945	17.73	-250.014043164015	17.87	2.7735553179582	18.05	1446.740516825	17.99	5.90553753602308	18.25	3.74710756898367	17.75	5.00746520106077	18.8500000000001	1.11953324801561	19.0999999999999	22.395932258064	17.79	5.19727859500563	18	31.8589586469216	17.97	1.54597642904264	18.23	41.8322642209432	18.0899999999997	6.5856353229492	18.4499999999998	70.271518771051	18.1700000000001	5.99703612101621	18	104.420787497929	18.1700000000001	4.20251968000684	18.6200000000003	2.11837932499748	18.2200000000003	0.896946703960566	18.3899999999999	3.71057561198995
18.07	-2112.84948793707	17.77	-192.794821866073	17.75	2284.89834198194	18.13	-253.284417011969	18	-275.071909843973	17.83	-250.498359677067	17.9699999999999	2.65770383805375	18.22	1462.00764767502	18.09	6.2831569929358	18.3499999999999	3.58748214500793	17.8499999999999	5.33925418403669	18.95	1.00927917003446	19.24	22.3269247491089	17.8900000000001	5.41369781001322	18.1000000000001	32.0095745559001	18.1199999999999	1.83002253208997	18.3499999999999	41.6122061029682	18.2599999999998	6.38627201999498	18.5599999999999	70.3670391729929	18.3000000000002	5.94802246098425	18.0999999999999	104.765012339954	18.29	4.03319040594852	18.73	2.24649823803702	18.3299999999999	0.802225652932975	18.5	3.70450449497639
18.18	-2121.02534283099	17.87	-195.807152529028	17.86	2289.01253142203	18.23	-253.418114371925	18.11	-275.995271489023	17.93	-250.998913717012	18.14	2.54202270798487	18.3200000000001	1478.00437151204	18.24	6.63430268502907	18.4499999999998	3.45237502801865	17.95	5.65353161596249	19.0500000000002	0.977140917939323	19.3599999999999	22.2249553120264	18	5.56399246306682	18.21	32.2515812329129	18.22	2.09148762007771	18.46	41.4254098249103	18.3800000000001	6.19010007699217	18.6599999999999	70.4507704409707	18.4000000000001	5.92817212600494	18.2399999999998	105.079085420925	18.3899999999999	3.81561661390606	18.8299999999999	2.35624500305676	18.4400000000001	0.765101426964065	18.5999999999999	3.76036637601374
18.28	-2129.41637614199	17.97	-198.875000139083	17.96	2292.898140793	18.4	-253.403661768971	18.21	-276.890896150007	18.04	-251.51570528601	18.26	2.41555546097061	18.43	1494.730688338	18.36	6.95536992293455	18.5599999999999	3.3343274519666	18.05	5.93925941996076	19.1600000000001	1.05276039903401	19.46	22.0938041200043	18.1700000000001	5.6083564149958	18.3099999999999	32.58497867796	18.3199999999999	2.3434693021045	18.5599999999999	41.2644419019443	18.48	6.05846876999294	18.79	70.5423077610021	18.5100000000002	5.91883147194494	18.3399999999997	105.35214413494	18.4900000000002	3.5504194289615	18.9300000000003	2.46374633900359	18.54	0.76169181397745	18.7000000000003	3.90369755200481
18.38	-2138.022587872	18.08	-201.99836469601	18.06	2296.84270146799	18.5	-253.291922464996	18.31	-277.754017780012	18.2	-251.971363921029	18.36	2.27830209598778	18.53	1511.17617474802	18.46	7.24996339602058	18.6599999999999	3.23333941798865	18.1499999999999	6.20996764200754	19.2800000000002	1.19233329201052	19.5599999999999	21.9509879550515	18.27	5.58659580406129	18.4100000000001	32.9519550919031	18.4199999999998	2.58596757805662	18.6599999999999	41.1293023339567	18.5799999999999	5.96005678596612	18.8999999999996	70.6220559479789	18.6100000000001	5.9244959179523	18.5699999999997	105.625651889909	18.5900000000001	3.26316738392052	19.0300000000002	2.5690022470144	18.6399999999999	0.791996812949947	18.8099999999999	4.10519121703601
18.48	-2145.815022075	18.23	-204.808615828028	18.17	2300.37922014799	18.6	-253.08289646	18.42	-278.659137748036	18.3	-252.364181699022	18.4699999999999	2.11598300995774	18.64	1528.35125414504	18.5700000000001	7.50097389698112	18.76	3.17626443791141	18.25	6.40477335696232	19.4000000000001	1.39585959595934	19.6700000000001	21.77986362301	18.3700000000001	5.49291876200186	18.52	33.386324999924	18.53	2.7708917371001	18.7599999999998	41.0570923269233	18.6799999999998	5.89486412491169	19.0099999999998	70.6852633329618	18.71	5.94516546391333	18.7199999999998	105.879719124914	18.6900000000001	2.95386048094315	19.1300000000001	2.68531519407134	18.75	0.839010808931562	18.9099999999999	4.36484736997045
18.59	-2153.13518798109	18.34	-207.424004003087	18.27	2303.507696834	18.71	-252.776583753985	18.52	-279.606256053967	18.41	-252.694158621011	18.5699999999999	1.94785312794465	18.74	1545.35023425103	18.6700000000001	7.6422788349646	18.8599999999999	3.18613004594681	18.3599999999999	6.54973422399507	19.5	1.59471630797725	19.77	21.597074319061	18.48	5.32809087803798	18.6200000000001	33.8542738769547	18.6299999999999	2.87781062604608	18.8699999999999	41.0721378119661	18.7799999999997	5.85712147699269	19.1099999999997	70.7886863699514	18.8099999999999	5.98733979200006	18.8399999999997	106.134235401896	18.8000000000002	2.65734142396923	19.3000000000002	2.79899683209806	18.8499999999999	0.901847407021705	19.0100000000002	4.61741362801149
18.69	-2159.64157636006	18.44	-209.726278754033	18.38	2306.34111755103	18.81	-252.42185182492	18.62	-280.501843927937	18.51	-253.048207988058	18.68	1.77391244994851	18.84	1561.31500156505	18.78	7.71385649500189	18.9699999999998	3.23990870799662	18.46	6.64485024299211	19.6100000000001	1.77474101496955	19.8799999999999	21.4520856030731	18.5799999999999	5.12422244401023	18.72	34.3271313809055	18.73	2.92715539706023	18.9699999999998	41.1501128589862	18.8899999999999	5.84584219791395	19.2399999999998	70.9196389930185	18.9200000000001	6.04393979199358	18.9699999999998	106.44994657298	18.9000000000001	2.38670504290894	19.4000000000001	2.91004716007137	18.9500000000003	0.980506606993004	19.1199999999999	4.85911948203466
18.8	-2165.97499599402	18.54	-211.962488785048	18.48	2308.76649627294	18.92	-252.033360472979	18.72	-281.415636691008	18.61	-253.386790608033	18.78	1.60453581599995	18.95	1576.99580650001	18.88	7.71570687902567	19.0699999999999	3.33014165892109	18.5699999999999	6.66804525997122	19.71	1.95009612900776	19.98	21.3574360410576	18.6900000000001	4.88131346105547	18.8300000000002	34.7409881579779	18.8399999999999	2.93202366003698	19.0700000000002	41.2761504949231	18.9899999999998	5.86201293094746	19.3799999999997	71.0781212029588	19.02	6.12204457490861	19.1199999999999	106.790913430928	19	2.12885650796579	19.5	3.03459289705188	19.0500000000002	1.04283454197684	19.2600000000002	5.09373544196023
18.9	-2171.93862772899	18.65	-213.980807497023	18.58	2310.83786772399	19.02	-251.661972959937	18.83	-282.277899023029	18.72	-253.749445673066	18.89	1.44221088794438	19.0600000000001	1592.39264905807	18.98	7.6550393589514	19.1699999999998	3.47783786901346	18.6700000000001	6.58449401100825	19.8100000000002	2.09148120893587	20.0799999999999	21.3043672400772	18.79	4.67897620296753	18.9300000000001	35.1247501079115	18.9400000000001	2.83855785403375	19.23	41.4814208659209	19.0999999999999	5.87502333394241	19.48	71.2201909580017	19.1800000000003	6.23064497801806	19.2799999999997	107.157135975967	19.0999999999999	1.93493288691116	19.6100000000001	3.13001490701481	19.2200000000003	1.07988520699109	19.3699999999999	5.29195469903243
19	-2178.046949536	18.75	-215.965550076021	18.68	2312.86370642897	19.13	-251.288334620995	18.93	-283.163132290952	18.8200000000001	-254.132757338994	18.99	1.28445000495958	19.16	1607.63404975	19.08	7.50570963100472	19.29	3.66957058292883	18.77	6.42902176105054	19.9200000000001	2.16458475392756	20.23	21.2928792000184	18.8900000000001	4.55008655103484	19.03	35.4784172299105	19.04	2.67080333605918	19.3400000000001	41.7347538269723	19.25	5.88198875095713	19.5799999999999	71.3505999240169	19.29	6.402820317021	19.4399999999996	107.548614208895	19.21	1.83019572693865	19.71	3.19650613107569	19.3299999999999	1.10060460701789	19.4700000000003	5.41565087098661
19.15	-2184.29996141504	18.85	-217.916716521017	18.79	2314.84401238902	19.23	-250.944209094996	19.03	-284.059720032019	18.92	-254.598629319048	19.14	1.16976301501381	19.3200000000001	1623.60191146706	19.25	7.29386200100635	19.3899999999999	3.9053397989619	18.8699999999999	6.2276861680175	20.0200000000002	2.20371826401333	20.3299999999999	21.4057238700889	18.99	4.46176862499215	19.1400000000001	35.7343604719063	19.1499999999999	2.42876010509008	19.4499999999998	42.0361493779637	19.3699999999999	5.88579383793331	19.6899999999996	71.4693480999813	19.3900000000003	6.60549127701415	19.6099999999997	108.041245544996	19.3400000000001	1.78938347994517	19.8099999999999	3.20668986705641	19.4300000000003	1.10321995100549	19.5700000000002	5.4974501470042
19.26	-2190.01464490907	18.96	-219.59780589998	18.89	2316.77878560402	19.37	-250.597832744916	19.18	-285.014426627981	19.03	-255.085157898975	19.24	1.11948122798822	19.42	1639.33025762105	19.36	7.0594747519408	19.49	4.13909045596483	18.98	5.9539736670331	20.1200000000001	2.20888173998901	20.4300000000001	21.5934356870093	19.0899999999999	4.43246821498633	19.28	35.8575763809768	19.26	2.15329046704937	19.5500000000002	42.3162344459342	19.4699999999998	5.88643859396143	19.79	71.5884171110019	19.4900000000002	6.83865785799753	19.75	108.563421524991	19.4499999999998	1.81249614490753	19.9100000000003	3.16056611609383	19.54	1.07945958598066	19.6700000000001	5.5373525279947
19.36	-2195.50865883502	19.06	-221.041306799066	18.99	2318.44205402194	19.47	-250.278525168937	19.28	-286.027252082022	19.13	-255.592343077979	19.3399999999999	1.11227333400166	19.52	1654.06883780008	19.46	6.81387205997908	19.5899999999999	4.37840476695328	19.0899999999999	5.61892233497474	20.2700000000002	2.222903890015	20.54	21.8560146500977	19.26	4.50199145996066	19.3800000000001	35.8830684099303	19.3599999999999	1.81458221902631	19.6500000000001	42.5824425140036	19.5699999999997	5.88660727896695	19.8899999999999	71.6882117679916	19.5999999999999	7.10905488597291	19.8699999999999	109.106212767983	19.5500000000002	1.91200742597175	20.02	3.01570868202816	19.6399999999999	1.037595166963	19.7800000000002	5.54289903300287
19.46	-2200.46434437506	19.16	-222.214730632004	19.14	2319.90879551995	19.57	-249.966931703966	19.38	-286.958725748946	19.23	-256.15801612696	19.4399999999999	1.14813933396363	19.62	1667.81765200301	19.5600000000001	6.55344923700341	19.6999999999998	4.61570051891158	19.22	5.22253217002344	20.3800000000001	2.23128083302981	20.6399999999999	22.1847023680084	19.3599999999999	4.63053222097187	19.48	35.8397424589612	19.47	1.44244756404532	19.7599999999998	42.8347735839907	19.6799999999998	5.88558892093261	20	71.7883272590143	19.7000000000003	7.41218694292911	20	109.669619273973	19.6500000000001	2.07675231695248	20.1200000000003	2.81454375999601	19.7400000000002	0.984289764005553	19.8800000000001	5.50858947099186
19.56	-2205.39617950305	19.33	-223.30239258406	19.25	2321.33752887	19.68	-249.682407013893	19.49	-287.843995550929	19.34	-256.758473179048	19.55	1.26527048894332	19.73	1681.28392897506	19.66	6.27820628199061	19.8	4.83755095399374	19.3199999999999	4.83445370605295	20.48	2.23401256994293	20.74	22.5791334850101	19.46	4.81809049801996	19.5900000000001	35.7129594549406	19.5699999999999	1.06093185900136	19.8600000000001	43.0108873669042	19.7799999999997	5.88338352190476	20.1199999999999	71.8982669150137	19.8099999999999	7.74805402795664	20.1599999999999	110.253641041936	19.75	2.3067308179634	20.25	2.55120147301113	19.8400000000001	0.927602989008847	19.98	5.43992403299853
19.66	-2210.13374738004	19.43	-224.219616679079	19.35	2322.81976539502	19.78	-249.424951098945	19.59	-288.647913565001	19.4400000000001	-257.393714235036	19.65	1.44441187694611	19.83	1694.49145810609	19.77	6.04043180601366	19.8999999999999	4.99974692399974	19.4200000000001	4.43921145097192	20.5800000000002	2.27598040203247	20.8499999999999	23.0226648080816	19.5599999999999	4.98525002706174	19.6900000000001	35.5365339229365	19.6699999999998	0.718385361096807	19.96	43.0731702059575	19.8800000000001	5.87701502195159	20.2399999999998	72.0426984249798	19.9100000000003	8.05049751397746	20.2799999999997	110.858278072897	19.8600000000001	2.55141983097928	20.3800000000001	2.23937017005937	19.9400000000001	0.86842123698716	20.0900000000001	5.36711025995373
19.77	-2215.01855723409	19.54	-225.084653383988	19.45	2324.24251906798	19.88	-249.146130798977	19.7	-289.42461253996	19.55	-257.93993186403	19.76	1.68556349603932	19.93	1708.29835289499	19.87	5.84784529598892	20	5.12531595995824	19.53	4.05228089698539	20.6900000000001	2.37134674296158	20.96	23.4163652110055	19.6700000000001	5.14567530899512	19.79	35.3104658629491	19.78	0.394376917029149	20.0599999999999	43.0592357589603	19.98	5.86747006695987	20.3699999999999	72.1969541009457	20.0100000000002	8.31467769398841	20.5499999999997	111.351722671998	19.96	2.81081935395378	20.48	1.87904985307341	20.0500000000002	0.806744506917312	20.1900000000001	5.29391865995876
19.87	-2220.05060906508	19.65	-225.897502699013	19.55	2325.71877591602	19.99	-248.831286312907	19.8	-290.104357152018	19.65	-258.397126066029	19.86	1.94606272896181	20.03	1721.20411251501	19.97	5.69272726397685	20.0999999999999	5.21425806300613	19.6299999999999	3.6847001190381	20.8000000000002	2.50594917895342	21.0599999999999	23.7602346930998	19.77	5.29936634495698	19.9000000000001	35.1047621829821	19.8799999999999	0.0889065280489376	20.2199999999998	43.0025976349953	20.0899999999997	5.85376201195231	20.48	72.361033942002	20.1700000000001	8.54543427499266	20.6799999999998	111.764903673929	20.0599999999999	3.0993329149851	20.5799999999999	1.47024052000688	20.1500000000001	0.765779181961079	20.3099999999999	5.21657872297965
19.97	-2224.59458524202	19.75	-226.593187451044	19.66	2327.24853593902	20.09	-248.480417641986	19.91	-290.756882724963	19.75	-258.739885053046	19.9699999999999	2.24733357504192	20.14	1733.91596571003	20.0700000000001	5.5990497669427	20.25	5.25140880301933	19.74	3.36968179703945	20.9000000000001	2.65077994799867	21.23	24.0372647060667	19.8700000000001	5.40038060603365	20	34.9385983369075	19.98	-0.13840139797594	20.3299999999999	42.8720856920108	20.25	5.83446891789663	20.5799999999999	72.5449007569523	20.27	8.73578728396751	20.8499999999999	112.097821080965	20.1799999999998	3.37698845498835	20.6900000000001	1.10542009599612	20.3200000000002	0.738862188995881	20.4200000000001	5.13509045094906
20.07	-2228.82157815309	19.86	-227.205282131081	19.76	2328.773354703	20.19	-248.132234114905	20.01	-291.382189255955	19.85	-258.995328536002	20.0699999999999	2.5679520349513	20.24	1745.72668373605	20.24	5.59295711002505	20.3499999999999	5.21558656396337	19.8399999999999	3.0724006650189	21	2.81640884998069	21.3799999999999	24.2644638000229	19.97	5.4158422110504	20.1000000000001	34.7927988699439	20.1199999999999	-0.259627756918235	20.4400000000001	42.6988700719448	20.3600000000001	5.80373007289836	20.6799999999998	72.7438028790175	20.3700000000003	8.85265740794239	20.9699999999998	112.350474890945	20.3000000000002	3.63994513293164	20.79	0.776963050043378	20.4200000000001	0.725993528021718	20.52	5.05803557598483
20.23	-2232.56049540908	19.96	-227.700212249033	19.87	2330.201720888	20.31	-247.755406409965	20.18	-291.917349268942	19.96	-259.137682025994	20.2299999999999	2.88866318601322	20.36	1756.63626659207	20.36	5.64830498797164	20.4599999999998	5.1279729630096	19.9400000000001	2.79285672399965	21.1100000000001	2.99226608592562	21.48	24.3749340939985	20.0799999999999	5.37862704106828	20.2	34.7011783100015	20.23	-0.302691651995701	20.54	42.4829507759341	20.46	5.76740618896565	20.79	72.9577403100166	20.48	8.92912396000156	21.0699999999997	112.466857252002	20.4000000000001	3.91346449896446	20.9000000000001	0.49855773102081	20.52	0.697250943971994	20.6199999999999	4.98783275304504
20.34	-2236.15284624009	20.06	-228.126344921066	19.97	2331.53363449094	20.44	-247.381263847956	20.28	-292.354994399943	20.11	-259.22884923898	20.3399999999999	3.1886522970126	20.46	1767.317884421	20.47	5.76509340203302	20.5599999999999	5.01159552993613	20.05	2.5620009520253	21.2700000000002	3.17835165492397	21.5799999999999	24.4181411520685	20.1900000000001	5.31606410004315	20.3600000000001	34.6877427959953	20.3299999999999	-0.288024237988793	20.6399999999999	42.3256352439694	20.5599999999999	5.72549726598481	20.8899999999999	73.1373776729924	20.5799999999999	8.96518693991766	21.2199999999998	112.498512261936	20.5	4.19754655297311	21	0.269419400069637	20.6300000000001	0.660906091979996	20.73	4.92448198099282
20.44	-2239.45211135299	20.16	-228.451191561021	20.07	2332.93739526596	20.54	-246.995146629956	20.38	-292.695124651004	20.21	-259.268830174051	20.4399999999999	3.48925067703476	20.5700000000001	1778.52178763806	20.5700000000001	5.9554601199352	20.6599999999999	4.86715464694498	20.1499999999999	2.37822076405791	21.3800000000001	3.3428613110118	21.6800000000001	24.3940849740056	20.29	5.22201699800462	20.47	34.7174888729569	20.4299999999998	-0.190402585985794	20.75	42.2008433509973	20.6599999999999	5.70526657395476	21	73.2683309220192	20.6800000000003	8.96804120498018	21.3999999999996	112.512494060979	20.6100000000001	4.49219129495759	21.0999999999999	0.131974255054956	20.73	0.608687317935619	20.8299999999999	4.8622851629716
20.54	-2242.77594956607	20.33	-228.70724075608	20.23	2334.33802533602	20.65	-246.609903864965	20.49	-293.007475342961	20.3200000000001	-259.25762483098	20.54	3.79045832596603	20.67	1790.24797624106	20.6700000000001	6.19182840102894	20.76	4.70223252796131	20.25	2.24312874604493	21.48	3.50029893502324	21.78	24.3027655610604	20.4000000000001	5.10262212503676	20.5699999999999	34.7904165419095	20.54	-0.039638898897465	20.8499999999999	42.1268042379097	20.77	5.70742508193689	21.1099999999997	73.364984104046	20.7800000000002	8.9401713079269	21.5099999999998	112.508802649927	20.71	4.7900123799991	21.2400000000002	0.0437960979979835	20.8299999999999	0.527268476957943	20.9300000000003	4.8067424919509
20.64	-2246.12436087807	20.43	-228.894492504082	20.33	2335.81050257703	20.75	-246.206180889999	20.59	-293.289673145978	20.42	-259.282186013024	20.65	4.04942724696866	20.77	1801.08199274207	20.78	6.47419824304052	20.8599999999999	4.51682917400831	20.3599999999999	2.12189963099263	21.5800000000002	3.65066452695828	21.8899999999999	24.1774108870914	20.5	4.95787948204907	20.6700000000001	34.8681748969284	20.6399999999999	0.164266822025638	20.9499999999998	42.1346880489182	20.8699999999999	5.73197278993121	21.2599999999998	73.4321732610397	20.8900000000003	8.88157724796201	21.6099999999997	112.487438027983	20.8200000000002	5.06958909795685	21.3400000000001	-0.0103661329831084	20.9300000000003	0.385840919989278	21.0300000000002	4.75235377598437
20.75	-2249.1551605101	20.54	-228.875914477044	20.44	2337.17180434394	20.85	-245.783977703923	20.69	-293.576865979958	20.52	-259.306384495062	20.75	4.26667401904979	20.88	1811.589144197	20.88	6.76736998002525	20.9699999999998	4.35330781795074	20.46	2.06256530100291	21.6900000000001	3.77281848795974	21.99	24.0188100760861	20.6099999999999	4.81396725103878	20.77	34.939766624916	20.74	0.365476366027906	21.0500000000002	42.2621084429693	20.9699999999998	5.79063112400036	21.3899999999999	73.445230706966	20.9900000000002	8.8061450319401	21.7599999999998	112.448400194921	20.9200000000001	5.35618300000351	21.4500000000003	-0.0312971769744763	21.04	0.215213295973626	21.1300000000001	4.70395631793963
20.85	-2252.03948798708	20.64	-228.721390022997	20.54	2338.47724436396	20.95	-245.405952950932	20.79	-293.854317123987	20.62	-259.392123993052	20.8499999999999	4.44168206195172	20.98	1821.20412355005	20.99	7.06362412699946	21.0699999999999	4.21995105500628	20.5599999999999	2.04965026796344	21.7900000000002	3.86362286394615	22.0899999999999	23.8958713990769	20.71	4.65722092997112	20.8700000000001	35.0161890399932	20.8499999999999	0.559400458996606	21.23	42.4714517619122	21.0799999999999	5.91236096795456	21.5	73.4288241279728	21.0999999999999	8.71871436299898	21.9499999999998	112.490495403904	21.02	5.61739223189761	21.5500000000002	-0.0182122950036501	21.1399999999999	0.0153856050246759	21.2600000000002	4.65962253201724
20.95	-2254.60620378408	20.74	-228.430919143079	20.65	2339.67150891101	21.05	-245.065601075908	20.9	-294.122026576019	20.72	-259.523132590971	20.9599999999999	4.59578268601035	21.08	1830.67718121299	21.09	7.37068016894682	21.1799999999998	4.10847628995725	20.6599999999999	2.08315453096475	21.8900000000001	3.92621560797579	22.25	23.8085948560638	20.8199999999999	4.48764051895978	20.98	35.0552625438922	20.95	0.750628375044471	21.4200000000001	42.728786896987	21.1799999999998	6.06820143798359	21.6199999999999	73.3829535239465	21.27	8.61444553697766	22.1099999999997	112.551448398904	21.1700000000001	5.83881326690516	21.6600000000003	0.0288885120198756	21.25	-0.202477365064624	21.4000000000001	4.6212800059493
21.06	-2257.17296671701	20.84	-227.941995365995	20.75	2340.75459798294	21.16	-244.769427632946	21	-294.412768927941	20.8200000000001	-259.724822078965	21.0599999999999	4.69228108499919	21.23	1839.88254579401	21.23	7.63338462002139	21.28	4.0264657369562	20.77	2.16630326201539	22	3.97510060099648	22.3599999999999	23.7739889960267	20.9200000000001	4.31749879999188	21.0800000000002	35.037811683992	21.05	0.909347910010183	21.52	43.0158847069606	21.3499999999999	6.25886350394467	21.73	73.3459746969629	21.3800000000001	8.4983076599201	22.2199999999998	112.631259178897	21.2800000000002	6.03484963289702	21.7600000000002	0.0631894680509504	21.3600000000001	-0.431712542081186	21.5	4.58892873996319
21.16	-2259.67362077802	20.95	-227.221044201997	20.85	2341.70997813601	21.31	-244.519388478921	21.1	-294.69376958798	20.93	-259.971780669048	21.18	4.75260125699606	21.34	1849.52744603709	21.34	7.84268211702965	21.3899999999999	4.02364443095848	20.8699999999999	2.33165285305859	22.1000000000001	4.0155122029546	22.47	23.7750452690761	21.02	4.12643357196885	21.1800000000001	34.9830119139369	21.1499999999999	1.05163237708439	21.6199999999999	43.3327451909236	21.46	6.45227729796716	21.8399999999997	73.3197561989982	21.48	8.35110742195866	22.3899999999999	112.729927744908	21.3800000000001	6.1626599099327	21.8600000000001	0.0923161049968257	21.46	-0.672319926025011	21.5999999999999	4.55481797996526
21.27	-2262.27925835599	21.05	-226.301640140036	20.95	2342.63596981702	21.44	-244.346812933941	21.27	-295.01759611594	21.03	-260.19174990904	21.29	4.77674320200094	21.4400000000001	1859.61188194108	21.4400000000001	8.00762802293775	21.49	4.07883075502014	20.97	2.54664691203743	22.2700000000002	4.05802021396084	22.5699999999999	23.832784631054	21.1600000000001	3.93480703496607	21.3600000000001	34.8908632339544	21.28	1.20540088300913	21.7199999999998	43.6843191849903	21.5599999999999	6.64258210599655	21.9699999999998	73.3042980309619	21.5799999999999	8.19203813296099	22.52	112.847454096936	21.48	6.1898422449076	21.96	0.116268423084875	21.5700000000002	-0.862682219008093	21.7000000000003	4.51652907395328
21.37	-2264.98987945206	21.15	-225.323549881978	21.05	2343.53257302598	21.54	-244.220371677898	21.38	-295.391616871029	21.1900000000001	-260.368457884965	21.4	4.7636737619996	21.55	1869.00523939505	21.5400000000001	8.12822233797306	21.5999999999999	4.1920247069811	21.0799999999999	2.79580994902062	22.3700000000001	4.1026246359479	22.6700000000001	23.9277643740934	21.27	3.72895468797196	21.47	34.7761841279635	21.3899999999999	1.37065342607912	21.8299999999999	44.0069129089125	21.6700000000001	6.82977792791917	22.0799999999999	73.3242678800252	21.6900000000001	8.00355210401449	22.6399999999999	112.959897621977	21.5900000000001	6.14879848990313	22.0599999999999	0.136615899009485	21.6700000000001	-0.97669990407212	21.8099999999999	4.47406202101774
21.47	-2267.463205014	21.26	-224.191778369004	21.16	2344.28916030799	21.64	-244.140064709995	21.48	-295.81583185302	21.3	-260.518176510004	21.5	4.69812212895704	21.65	1878.28897574809	21.65	8.15171509998436	21.6999999999998	4.34666109799764	21.23	3.08138188597695	22.47	4.15560137003013	22.77	24.0599844970575	21.3700000000001	3.56431545299074	21.5699999999999	34.6461507409686	21.49	1.55656855906727	21.9299999999998	44.3266064859245	21.77	6.95594299895674	22.25	73.3940497920003	21.79	7.78329418096746	22.7599999999998	113.020656124945	21.6900000000001	6.03952864594248	22.21	0.156594485019923	21.77	-1.04047249806172	21.9099999999999	4.4312719979871
21.57	-2269.80417142408	21.36	-223.001320659023	21.26	2344.90573166499	21.74	-244.140213658966	21.59	-296.290241063957	21.4	-260.640905785067	21.5999999999999	4.59535911204512	21.75	1886.881633651	21.75	8.10568305496417	21.8	4.5712833439211	21.3399999999999	3.40175013604949	22.5700000000002	4.23275457694672	22.8799999999999	24.225669397083	21.47	3.43475293902884	21.6700000000001	34.5007630739929	21.5899999999999	1.80713869804094	22.0500000000002	44.6069416309456	21.8699999999999	6.98314673695677	22.4199999999996	73.5107159839572	21.9000000000001	7.5287798139243	22.8799999999997	113.059085343934	21.79	5.85997404891714	22.3400000000001	0.172968230003789	21.8800000000001	-1.0473369270585	22.0100000000002	4.38348979093917
21.67	-2271.90784230106	21.47	-221.752176753057	21.36	2345.38909622097	21.85	-244.199508002907	21.69	-296.774083319974	21.51	-260.671004108985	21.7099999999999	4.47680870695422	21.85	1895.4904418481	21.86	7.99012620200301	21.8999999999999	4.83734802901381	21.4400000000001	3.75691469798767	22.6800000000001	4.31828009595847	22.98	24.4085996470176	21.5699999999999	3.34026714506308	21.77	34.3763256449847	21.7	2.07837142704648	22.1599999999999	44.8528691819092	21.98	6.94931972395807	22.5499999999997	73.6436347759764	22	7.24000899992916	23	113.075185277921	21.8899999999999	5.63155540896787	22.4400000000001	0.193362665072527	21.98	-0.948137717045938	22.1100000000001	4.33538461197713
21.77	-2273.94531003301	21.57	-220.547804489001	21.46	2345.82395617304	21.95	-244.317947741933	21.79	-297.242570621961	21.61	-260.644600710066	21.8099999999999	4.34017595705427	21.96	1904.05163720902	21.96	7.82315526294042	22.01	5.12367353394438	21.55	4.08176278995143	22.7800000000002	4.39440377397204	23.0899999999999	24.607986123101	21.6700000000001	3.32158247397274	21.8700000000001	34.2838357699975	21.8	2.39818585009743	22.2800000000002	45.0594383019052	22.0799999999999	6.86668297498727	22.6499999999996	73.7928061670345	22.1600000000003	6.93782066991844	23.1499999999996	113.068955925996	22	5.35427272598099	22.5500000000002	0.240635540080802	22.0799999999999	-0.77368351799123	22.27	4.28453780898508
21.87	-2275.85262311504	21.67	-219.226683472016	21.57	2346.15499779602	22.05	-244.455442492949	21.89	-297.70307133299	21.71	-260.561695587057	21.92	4.18597743998816	22.0600000000001	1913.13052679209	22.0600000000001	7.5718775359519	22.1099999999999	5.38617786696705	21.6499999999999	4.37692174398308	22.8900000000001	4.46426356199936	23.22	24.7849434121008	21.77	3.42800145699584	21.98	34.2122961329778	21.8999999999999	2.75768471010451	22.4200000000001	45.2200045339168	22.1799999999998	6.70627560896264	22.7599999999998	73.9421651909424	22.2600000000002	6.64946728591076	23.25	113.012652880911	22.0999999999999	5.09292970298247	22.6500000000001	0.314002116056145	22.23	-0.523974328984878	22.4000000000001	4.23109512701103
21.98	-2277.80092107002	21.77	-217.788813701077	21.67	2346.47166813295	22.16	-244.618497808915	21.99	-298.174547102008	21.8200000000001	-260.454832565983	22.02	4.01421315700645	22.22	1922.72711059707	22.1700000000001	7.26918572399882	22.25	5.63314362091205	21.75	4.64176422701712	22.99	4.52472150993799	23.3399999999999	24.9356959091074	21.8800000000001	3.61022156300805	22.0800000000002	34.1760590229114	22	3.15227873409185	22.52	45.3424188599456	22.3600000000001	6.4970585079891	22.8699999999999	74.0917118489506	22.3700000000003	6.37494884995249	23.4299999999998	113.015721267971	22.27	4.85248486097589	22.75	0.413462392998554	22.3400000000001	-0.251209179054968	22.5	4.17312897798183
22.14	-2279.7902038991	21.87	-216.424185290975	21.77	2346.77396718496	22.31	-244.800608135961	22.09	-298.624223337924	21.92	-260.319911062993	22.15	3.85542472099587	22.3200000000001	1931.67847392203	22.28	6.94265657000415	22.3499999999999	5.86457079896263	21.8499999999999	4.87467765196925	23.1000000000001	4.57577761699213	23.4400000000001	25.0640192170977	21.98	3.86210640203899	22.1900000000001	34.1922535069443	22.1299999999999	3.58196791910359	22.6300000000001	45.4449104219066	22.46	6.23903167092976	22.9899999999998	74.2174743850228	22.4700000000003	6.11178080691843	23.54	113.048805347944	22.3699999999999	4.6666974319578	22.8499999999999	0.532544468001106	22.4400000000001	0.062958756984699	22.5999999999999	4.11063936303435
22.24	-2281.61059883803	21.98	-215.132798243076	21.87	2347.06189495193	22.41	-244.959152433921	22.21	-299.084874632968	22.02	-260.161031663984	22.26	3.70783375296924	22.42	1940.48616069506	22.38	6.6366410609362	22.4599999999998	6.02337256498231	21.96	5.06741971696556	23.2	4.55747960802455	23.54	25.1699133370948	22.0799999999999	4.20802628002548	22.3500000000001	34.2437505169073	22.24	3.95876743004919	22.73	45.5274792209366	22.5699999999997	6.02613799298979	23.0999999999999	74.3061279839594	22.8299999999999	5.87915646599413	23.6599999999999	113.148847403977	22.4699999999998	4.55698812800165	22.96	0.693321352059684	22.5500000000002	0.400182652924741	22.71	4.05296470398753
22.34	-2283.36929390605	22.08	-213.823015508069	21.97	2347.32183318499	22.52	-245.085369637991	22.31	-299.506924988009	22.12	-260.014323592031	22.36	3.5732186330506	22.53	1948.6486269891	22.48	6.34208383496571	22.5599999999999	6.07374951994188	22.0599999999999	5.25254681497245	23.3800000000001	4.49817143498876	23.6499999999999	25.246646670098	22.1900000000001	4.62761899700581	22.45	34.3305500529141	22.3399999999999	4.26919073402132	22.8299999999999	45.5735791259713	22.6700000000001	5.84029574292799	23.25	74.3416076800258	22.9300000000003	5.66758729496541	23.7599999999998	113.315847435956	22.5700000000002	4.55575879800563	23.0599999999999	0.873720035087899	22.6500000000001	0.729653859934842	22.8099999999999	3.99832315997628
22.44	-2284.95910108506	22.24	-212.516590784048	22.08	2347.58791520198	22.62	-245.188020811952	22.41	-299.909336054952	22.23	-259.887233445966	22.4599999999999	3.45209593899654	22.63	1956.73117986007	22.59	6.05898489197898	22.6599999999999	6.05150106400743	22.22	5.43005894598991	23.48	4.39785309902163	23.75	25.3136619240877	22.29	5.12088455400317	22.55	34.4629281729567	22.45	4.52672436301782	22.96	45.5898545949367	22.77	5.68150492097175	23.4099999999999	74.3399784380472	23.04	5.50246389593667	23.8899999999999	113.578209808907	22.6700000000001	4.63060759193468	23.21	1.06946037908529	22.75	1.00693791694084	22.9099999999999	3.94849657197938
22.55	-2286.5511599	22.34	-211.230108182008	22.24	2347.88132141296	22.72	-245.267105954895	22.52	-300.273146183031	22.33	-259.763489312036	22.5599999999999	3.37105179301034	22.73	1964.568775727	22.6900000000001	5.85312963801243	22.77	5.96490979194186	22.3199999999999	5.59870144002161	23.5800000000002	4.26836478698078	23.8499999999999	25.3709590980407	22.3900000000001	5.58921788797306	22.6600000000001	34.6337087339634	22.55	4.72677904099328	23.0700000000002	45.5912642709109	22.8699999999999	5.59423075389986	23.52	74.3240600450008	23.1800000000003	5.38378626993108	23.9899999999998	113.935274568007	22.9499999999998	4.82025226290261	23.3200000000002	1.27730643407631	22.8600000000001	1.25813433999156	23.0100000000002	3.94202004201816
22.65	-2288.12603098106	22.45	-209.868572643018	22.34	2348.20310377302	22.83	-245.283591725979	22.62	-300.598355370994	22.4400000000001	-259.643091188991	22.67	3.31481538694334	22.84	1972.74287194	22.7900000000001	5.75981369900092	22.8699999999999	5.80312077795497	22.4200000000001	5.78278838702317	23.6800000000001	4.09390233596696	23.96	25.4260894000709	22.5	6.03662710602748	22.76	34.8428917349111	22.6599999999999	4.80040819809346	23.23	45.5960372969457	22.9699999999998	5.61640382295536	23.6199999999999	74.2823962380044	23.29	5.32386611996571	24.1099999999997	114.365272517944	23.0500000000002	5.07605801999489	23.4200000000001	1.50049414901332	22.96	1.48324312692694	23.1199999999999	3.98356278094525
22.75	-2289.78865071008	22.55	-208.43198416901	22.44	2348.54645315602	22.93	-245.258788643923	22.73	-300.898312044978	22.54	-259.534240247035	22.78	3.28338671999973	22.9400000000001	1981.25346849906	22.9	5.74374144900958	22.9699999999998	5.59467743892128	22.52	5.95800569806215	23.7900000000002	3.8902699089931	24.0599999999999	25.4925530630317	22.5999999999999	6.45910410105444	22.8600000000001	35.056219039916	22.76	4.79160425106784	23.3600000000001	45.5992228349942	23.0799999999999	5.71009354598573	23.7199999999998	74.2360309900505	23.4000000000001	5.32270344592689	24.2299999999996	114.831261380004	23.1700000000001	5.39802486093777	23.52	1.73902352605637	23.0599999999999	1.6455706289662	23.27	4.06845557699853
22.85	-2291.53901908705	22.65	-206.920342758053	22.55	2348.91817868697	23.03	-245.192696708955	22.83	-301.197804202957	22.64	-259.428111168972	22.88	3.28032255401922	23.04	1989.09747754999	23	5.79585752802814	23.0799999999999	5.33957977495447	22.6299999999999	6.1569097630354	23.8900000000001	3.71415541201259	24.22	25.5568498540697	22.7	6.83628667297853	22.96	35.2877878799518	22.8599999999999	4.70036720105327	23.5099999999998	45.6057717229896	23.1799999999998	5.83913646494238	23.8199999999997	74.1849642989791	23.5	5.37865262799642	24.3899999999999	115.295904256982	23.2800000000002	5.78970081699026	23.6300000000001	1.94525314407201	23.2200000000003	1.72678189801445	23.3899999999999	4.19669843097381
22.95	-2293.16276007705	22.76	-205.438511557986	22.65	2349.31828036702	23.14	-245.102838047956	22.93	-301.49683184402	22.75	-259.333529271998	22.9799999999999	3.31693820101009	23.15	1996.69131286203	23.1	5.94170045496867	23.1799999999998	5.10942658297608	22.73	6.35398220902061	23.99	3.58053698198546	24.3499999999999	25.6384224820749	22.8	7.11846330000299	23.0699999999999	35.5235010249544	22.96	4.55367011102226	23.6100000000001	45.6439315189527	23.3499999999999	6.01903692199812	23.9299999999998	74.1841458859653	23.5999999999999	5.45475642900328	24.52	115.759201149899	23.3800000000001	6.21868403493409	23.73	2.12267840208824	23.3600000000001	1.74521188091603	23.5	4.41231771503681
23.06	-2294.74537069007	22.86	-204.064901515039	22.75	2349.67954351498	23.24	-244.977995391992	23.03	-301.757471669021	22.85	-259.234222642021	23.14	3.38191834896406	23.25	2003.61856066502	23.24	6.14837752596031	23.28	4.92190635395673	22.8399999999999	6.5498503689696	24.0900000000001	3.47443648195167	24.46	25.7081833630082	22.9100000000001	7.35493651302477	23.1700000000001	35.7561823309425	23.1299999999999	4.3265588280974	23.7199999999998	45.6987435799192	23.4499999999998	6.23429057498015	24.0499999999997	74.2107559619853	23.71	5.56332655196456	24.6199999999999	116.163391954956	23.48	6.68001599490253	23.8299999999999	2.27129930010506	23.46	1.72696009292395	23.5999999999999	4.67485074102569
23.16	-2296.20135391599	22.96	-202.704517571988	22.86	2350.00091617599	23.4	-244.829386008973	23.18	-301.985085509955	22.95	-259.14334734	23.25	3.49409465900408	23.35	2010.46067831101	23.36	6.41588874293575	23.3799999999999	4.75933059897216	22.9400000000001	6.74451424401923	24.1900000000001	3.39585391100172	24.5599999999999	25.7623568950294	23.01	7.54570631204388	23.29	35.9721807429878	23.24	4.04398750504242	23.8200000000002	45.7702079049795	23.5599999999999	6.48489742400216	24.1699999999996	74.2574280790222	23.8099999999999	5.69205129193051	24.7199999999998	116.537832408994	23.5799999999999	7.10121971189892	23.9400000000001	2.39435178900749	23.5700000000002	1.65390410700184	23.7000000000003	4.98429750803098
23.27	-2297.63564613609	23.07	-201.227045715996	22.96	2350.28239835094	23.5	-244.678320419894	23.28	-302.174311534941	23.11	-259.056802779014	23.3499999999999	3.65524551295948	23.46	2017.1555277791	23.46	6.67364285493477	23.49	4.65024273194103	23.04	6.88934565198451	24.3100000000002	3.3709394269863	24.6599999999999	25.8009430780248	23.1600000000001	7.68275648204053	23.4100000000001	36.1886253289185	23.3399999999999	3.75112411904865	23.9299999999998	45.8716883379111	23.6599999999999	6.727312880912	24.3699999999999	74.3356184999584	23.9100000000003	5.85080382290926	24.8399999999997	116.77130105295	23.6900000000001	7.48584321399903	24.04	2.45949402210499	23.6700000000001	1.54439074901802	23.8000000000002	5.29280429600476
23.37	-2299.00063491505	23.17	-199.724122993985	23.06	2350.53079916202	23.61	-244.558477224928	23.39	-302.349937741951	23.21	-258.974588959063	23.4599999999999	3.86359253002411	23.5600000000001	2024.20465299804	23.5700000000001	6.91428567802177	23.5899999999999	4.63044215496211	23.1499999999999	6.95945355403182	24.4200000000001	3.37134907499603	24.77	25.7969414460604	23.26	7.76567803495709	23.51	36.405516088962	23.4400000000001	3.46145520200025	24.0300000000002	46.0147801719586	23.7599999999998	6.97961867490449	24.4699999999998	74.46139218996	24.0100000000002	6.02987936997579	24.9599999999996	116.919163117927	23.79	7.83033847289971	24.1400000000003	2.48879901107557	23.7800000000002	1.3984200189725	23.9099999999999	5.60215294399313
23.47	-2300.40350827005	23.33	-198.104112359033	23.17	2350.731393621	23.71	-244.461095359952	23.49	-302.491418818022	23.3099999999999	-258.914356514993	23.5599999999999	4.11913570997058	23.66	2031.60805396703	23.6700000000001	7.14517139704185	23.6899999999998	4.6841933219639	23.3099999999999	6.97972898899479	24.5200000000002	3.39708285594043	24.8699999999999	25.7174888150757	23.3599999999999	7.79487995998807	23.6100000000001	36.5946585659458	23.55	3.16149422110357	24.1399999999999	46.1928389499917	23.8600000000001	7.24181480700281	24.5899999999997	74.6186841839744	24.1600000000003	6.22143501698247	25.0799999999999	116.981418603928	23.8899999999999	8.13470548791884	24.2400000000002	2.48925755306573	23.8800000000001	1.25266180896233	24.0100000000002	5.91056161295
23.57	-2301.84426620099	23.44	-196.523835704056	23.28	2350.91831504303	23.81	-244.386174825991	23.59	-302.61771641301	23.41	-258.885160921977	23.66	4.43334689703079	23.76	2038.53290314908	23.77	7.34826194593552	23.79	4.81149623396959	23.4099999999999	6.96484033198885	24.6300000000001	3.41818449396669	24.97	25.5954483690175	23.46	7.81966478803042	23.71	36.7595307709507	23.6499999999999	2.85124117704072	24.29	46.375947384945	23.9699999999998	7.48289259092871	24.6899999999996	74.7544884600302	24.27	6.42547076495248	25.1899999999996	116.958067509927	24	8.35072809900339	24.3499999999999	2.4608696460291	23.98	1.10734051793315	24.1100000000001	6.13710492405062
23.67	-2303.15191468503	23.54	-194.852979018037	23.38	2351.08945951902	23.91	-244.356150160002	23.7	-302.728830526007	23.51	-258.877946704047	23.77	4.77212362204682	23.86	2045.41860645008	23.88	7.48826170001848	23.8899999999999	4.97697390892426	23.52	6.89047349499106	24.73	3.41665603093588	25.0799999999999	25.4789820301085	23.5699999999999	7.83031076798579	23.8099999999999	36.8966546919864	23.75	2.58177993407571	24.4099999999999	46.5774693199137	24.0699999999997	7.71531974999107	24.7999999999997	74.8761714650072	24.3800000000001	6.62723637799445	25.3699999999999	116.841523290987	24.0999999999999	8.52208257697384	24.4500000000003	2.39336645609001	24.0799999999999	0.962231746939324	24.25	6.2385983690092
23.77	-2304.38602930508	23.64	-193.221856311993	23.48	2351.24482704998	24.01	-244.395938898947	23.8	-302.814037493931	23.62	-258.888613277009	23.87	5.13546588399549	23.97	2051.82575796402	23.98	7.60046628499822	24	5.18062634796479	23.6299999999999	6.78094256500117	24.8400000000001	3.41049542601013	25.23	25.3545895631078	23.6700000000001	7.83082600605667	23.9200000000001	37.0219141899497	23.8499999999999	2.3519349340404	24.5099999999998	46.7840409119162	24.1700000000001	7.92662856099469	24.8999999999996	75.0069384130256	24.48	6.8168586859656	25.5299999999997	116.686756562899	24.21	8.64876892194388	24.5500000000002	2.29701681803363	24.23	0.873239804946024	24.3600000000001	6.25822645599783
23.87	-2305.4870344771	23.75	-191.526844472037	23.59	2351.40382596296	24.12	-244.480623505979	23.91	-302.871753652994	23.72	-258.947482182975	23.9699999999999	5.52159530298013	24.0700000000001	2058.25590161703	24.08	7.68487569894205	24.0999999999999	5.44251740495838	23.73	6.63624754497505	24.9400000000001	3.37135872496219	25.3299999999999	25.2357712030289	23.77	7.82121050303886	24.02	37.1212120359132	23.95	2.16170617602529	24.6199999999999	46.9956621609526	24.29	8.13490075290702	25.0099999999998	75.1467893049949	24.5900000000001	6.99433768693325	25.6599999999999	116.550412782999	24.3299999999999	8.72369107798932	24.6600000000003	2.19738914108802	24.3299999999999	0.858699639024962	24.46	6.19598918694919
23.98	-2306.56211822009	23.85	-189.754717399978	23.69	2351.54704792899	24.22	-244.601442916974	24.01	-302.903562666984	23.8200000000001	-259.04572810407	24.0699999999999	5.8875745929754	24.23	2064.66673245802	24.24	7.77105294901048	24.26	5.70678382598544	23.8299999999999	6.52021155599414	25.0400000000002	3.30472296093376	25.4400000000001	25.1225269470297	23.8700000000001	7.8022822380035	24.1200000000001	37.2086454569853	24.05	1.99760712803254	24.7399999999998	47.1689640299928	24.3899999999999	8.319453329932	25.1099999999997	75.2568393869524	24.6900000000001	7.15179438600444	25.77	116.445704961961	24.4299999999998	8.7373506358972	24.7600000000002	2.10929661307091	24.4400000000001	0.900276301990743	24.5599999999999	6.02531798699602
24.14	-2307.580981304	23.96	-187.827064147086	23.79	2351.67133907703	24.32	-244.74688291798	24.18	-302.951177216983	23.92	-259.183351041997	24.17	6.24471906803592	24.34	2071.47466425806	24.35	7.84414339500472	24.3699999999999	5.92093338093491	23.9300000000001	6.41879355703168	25.1400000000001	3.22556627395443	25.54	25.1325206920683	23.98	7.7683275679874	24.22	37.2842144558945	24.1599999999999	1.90375830709399	24.8400000000001	47.318905164957	24.4899999999998	8.49579063492456	25.2599999999998	75.3599084459893	24.79	7.27691707800204	25.8699999999999	116.3726330999	24.5300000000002	8.69924600397098	24.8600000000001	2.03273923204961	24.54	0.997969794980236	24.6599999999999	5.78667554304957
24.24	-2308.62912074303	24.07	-185.743884715066	23.9	2351.77775136003	24.44	-244.905726238926	24.31	-303.009235472928	24.03	-259.342240047999	24.27	6.5248237870037	24.4400000000001	2078.67969701499	24.45	7.90414703794795	24.4699999999998	6.1026545599816	24.04	6.33199355002034	25.2800000000002	3.13388866197784	25.6499999999999	25.2138149151051	24.0799999999999	7.72506013697694	24.3800000000001	37.339717799	24.27	1.85520555805851	24.9499999999998	47.4454855630029	24.5999999999999	8.66391266697519	25.3699999999999	75.4939345929415	24.9000000000001	7.3820174679895	25.9699999999998	116.331197196928	24.6399999999999	8.64809493498342	24.96	1.96771700007048	24.6399999999999	1.18888880399481	24.77	5.48006185499617
24.34	-2309.70653653503	24.23	-183.662184013087	24	2351.866284778	24.55	-245.077972880949	24.41	-303.083099264995	24.2	-259.54389134597	24.38	6.72788874999242	24.54	2085.4030189131	24.5500000000001	7.98635950297921	24.5699999999999	6.25194736392132	24.1399999999999	6.27169277697703	25.4100000000001	3.065686041964	25.75	25.3664096140938	24.1800000000001	7.67648805197041	24.49	37.3764006919828	24.3699999999999	1.84959776709093	25.0599999999999	47.5219775399864	24.6999999999998	8.7988839799209	25.4699999999998	75.6357126159628	25	7.44734921192958	26.1299999999997	116.389414186983	24.7400000000002	8.5523977459161	25.0599999999999	1.93476758602174	24.7400000000002	1.43547584298176	24.8699999999999	5.19184594600119
24.45	-2310.69407751602	24.34	-181.68558515606	24.14	2351.93693933093	24.65	-245.213787768989	24.51	-303.172768595005	24.3	-259.766808712016	24.4799999999999	6.82229198400819	24.65	2092.01873877009	24.66	8.08053546495557	24.6699999999998	6.36881179298143	24.3099999999999	6.26278228105548	25.5100000000002	3.04141358492416	25.8499999999999	25.5654104270207	24.29	7.62302030295814	24.5900000000001	37.3942631359796	24.48	1.88693493203118	25.2199999999998	47.5266151609048	24.8099999999999	8.89552591900156	25.5799999999999	75.7852425130068	25.1600000000003	7.45532853795794	26.6199999999999	116.487103515965	24.8400000000001	8.41570246495849	25.21	1.95219957799964	24.8499999999999	1.73773091296425	24.9700000000003	4.93770376999692
24.55	-2311.6469414681	24.44	-179.814088145008	24.26	2351.91466313097	24.75	-245.290439419932	24.62	-303.304161820961	24.41	-260.002166829054	24.5799999999999	6.8396554629544	24.75	2098.15274776906	24.76	8.17932074198779	24.78	6.37831639494379	24.4099999999999	6.28037102001144	25.6100000000001	3.04061611996076	25.95	25.8436805401061	24.3900000000001	7.55906647100346	24.6900000000001	37.407402360941	24.5799999999999	1.98638341601054	25.3400000000001	47.4811643599651	24.9099999999999	8.95901713897729	25.6899999999996	75.921839493958	25.29	7.42353921793892	26.7199999999998	116.611052175926	24.9499999999998	8.2380090919969	25.3299999999999	1.99820899001679	24.9500000000003	2.07731906800745	25.0700000000002	4.70195937305107
24.65	-2312.50993061008	24.55	-177.969282031086	24.36	2351.83569141293	24.85	-245.330659317915	24.72	-303.454527910958	24.51	-260.262589403055	24.68	6.76418397495127	24.85	2104.55227382408	24.86	8.25300605697521	24.8799999999999	6.31526491201839	24.51	6.29637691395146	25.72	3.07827178494335	26.0599999999999	26.1683567661066	24.49	7.48462655803905	24.79	37.4251425979537	24.6900000000001	2.12877685703461	25.4499999999998	47.3807144790044	25.0099999999998	9.0048619819072	25.8199999999997	76.0756897949477	25.3900000000003	7.35198125198622	26.9199999999996	116.761260164935	25.0500000000002	8.03831444397929	25.4300000000003	2.06537912299609	25.0500000000002	2.43752704398048	25.1700000000001	4.52507544105174
24.75	-2313.36854195206	24.65	-176.180167048074	24.46	2351.70107613203	24.96	-245.323230194913	24.88	-303.623866864996	24.61	-260.557131908968	24.79	6.62997998904302	24.95	2110.777911029	24.96	8.30159140900832	24.98	6.19734583301579	24.6099999999999	6.29836711698317	25.8200000000002	3.17661575002148	26.1599999999999	26.4355640590566	24.5999999999999	7.41112785203768	24.9000000000001	37.4509618599177	24.79	2.26596967604564	25.5500000000002	47.2119016739043	25.1199999999999	9.01265865695677	25.9199999999996	76.2394269660263	25.4900000000002	7.2608712470128	27.0499999999997	116.931465240896	25.1700000000001	7.7886668669862	25.5300000000002	2.16397881206376	25.1500000000001	2.81857923891948	25.29	4.44704326503143
24.86	-2314.24789307903	24.75	-174.316429180976	24.56	2351.50838693096	25.06	-245.200321821926	24.99	-303.811513867004	24.71	-260.885794347018	24.89	6.43704350602547	25.05	2117.26906529009	25.0600000000001	8.30747729298764	25.0899999999999	6.0564378819663	24.72	6.29877447499894	25.9200000000001	3.31765005694251	26.3199999999999	26.6069078230657	24.7	7.33857035197616	25	37.4873505619462	24.8899999999999	2.39913743303077	25.6700000000001	46.9880897890107	25.25	8.99487488698014	26.02	76.3666405820231	25.5999999999999	7.16008237293408	27.1599999999999	117.119939693907	25.3000000000002	7.51701801391391	25.6400000000003	2.28373922107039	25.2600000000002	3.14536068492544	25.4000000000001	4.42467833295268
24.96	-2315.20755957399	24.86	-172.585314660068	24.67	2351.23821548393	25.17	-244.98685173694	25.09	-304.019052578951	24.8200000000001	-261.205584267032	24.99	6.18537452498913	25.22	2124.02573660904	25.1700000000001	8.28826321401266	25.25	5.87247720295636	24.8199999999999	6.29759898799875	26.0300000000002	3.50137470695699	26.4300000000001	26.7207826530012	24.8	7.2617726310682	25.1100000000001	37.5343087029023	24.99	2.52828012708051	25.77	46.7092788229593	25.3499999999999	8.95151067390998	26.1199999999999	76.4366458520271	25.7000000000003	7.04961463191012	27.29	117.307374961001	25.4000000000001	7.22691591499824	25.7400000000002	2.42466035103917	25.3699999999999	3.41787138302152	25.5	4.45798064504288
25.06	-2316.24754143706	24.96	-170.986823485009	24.77	2350.90997011696	25.31	-244.68281993893	25.25	-304.244899338983	24.92	-261.538180850039	25.17	5.94520893798745	25.33	2130.63052149505	25.2900000000001	8.22174035101853	25.3499999999999	5.66552765099004	24.9200000000001	6.23971072502627	26.1300000000001	3.68687935497292	26.53	26.7771885499997	24.9000000000001	7.18550712701926	25.28	37.6046385289328	25.1299999999999	2.65339775705797	25.8699999999999	46.3991313459928	25.46	8.89292332294644	26.29	76.47012756604	25.8000000000002	6.96463556494109	27.5499999999997	117.467345021964	25.5	6.94389751492963	25.8400000000001	2.54270832999737	25.48	3.61962246597614	25.5999999999999	4.51559829105008
25.16	-2317.25744310108	25.06	-169.419641872992	24.87	2350.59612130294	25.41	-244.333689396967	25.35	-304.443552082034	25.02	-261.861904915008	25.27	5.70955479997792	25.43	2136.75260580203	25.39	8.15036862798024	25.4499999999998	5.50519670696303	25.02	6.13915072699456	26.2700000000002	3.87840121402405	26.6399999999999	26.6998092311042	25.01	7.11567518999345	25.4000000000001	37.6855377949141	25.25	2.71414173403173	25.98	46.0775166569647	25.5599999999999	8.81117876599546	26.4499999999998	76.4334875359509	25.9100000000003	6.92292324799837	27.6699999999996	117.599849874978	25.5999999999999	6.65846440699625	25.9500000000003	2.64529985906847	25.5799999999999	3.7671027999977	25.71	4.59433804894616
25.26	-2318.32195773404	25.16	-167.98508360705	24.98	2350.29423868502	25.52	-243.896547421969	25.45	-304.608984156971	25.13	-262.185811935979	25.38	5.51251458000479	25.53	2142.39198952805	25.49	8.07414804296513	25.5599999999999	5.42336309297298	25.1199999999999	5.99591899299412	26.3800000000001	4.07170307198612	26.74	26.5405822181037	25.1600000000001	7.0465631749812	25.5	37.7807842229458	25.3499999999999	2.7325279240813	26.0900000000001	45.7932376289136	25.6599999999999	8.71421107092374	26.5599999999999	76.2961540989409	26.0100000000002	6.9066996049969	27.7799999999997	117.714927902966	25.6999999999998	6.37061658994753	26.0500000000002	2.73243493802511	25.6800000000003	3.82297930002551	25.8200000000002	4.69739314098661
25.37	-2319.35639216908	25.27	-166.656457788008	25.15	2350.00675262097	25.62	-243.414306703926	25.56	-304.747222214928	25.24	-262.479353766025	25.4799999999999	5.33310988396352	25.64	2148.29224450909	25.6	7.9930785959732	25.6599999999999	5.38814808601273	25.22	5.83488121503706	26.48	4.24878697094755	26.8399999999999	26.2995075120216	25.27	6.97817108198251	25.6000000000001	37.8891326049597	25.45	2.70973188401058	26.2199999999998	45.5596581030022	25.7599999999998	8.61448796297282	26.6699999999996	76.0853353369839	26.1600000000003	6.9339314879926	27.8799999999997	117.815065210948	25.8099999999999	6.1362573749193	26.21	2.7854914631007	25.79	3.81458438891968	25.9200000000001	4.7815790550203
25.47	-2320.42032198808	25.37	-165.253087134033	25.25	2349.73366310896	25.72	-242.911884779005	25.66	-304.858266254996	25.34	-262.76402662802	25.5899999999999	5.20296268496168	25.74	2154.07926192802	25.7	7.94235930197829	25.76	5.39955168596862	25.3199999999999	5.63983954396008	26.5800000000002	4.379936861028	26.95	26.0533743040696	25.3800000000001	6.91049891202056	25.7	38.0105829430022	25.5599999999999	2.65303090804991	26.3800000000001	45.3985440159386	25.8600000000001	8.51082303790918	26.7799999999997	75.8010312499664	26.29	7.02220266896347	27.9799999999996	117.88536812594	25.9099999999999	5.97142529795747	26.3299999999999	2.78616084801797	25.8899999999999	3.74191806793078	26.02	4.83485193694833
25.57	-2321.48690243503	25.48	-163.774971645012	25.36	2349.52043457497	25.83	-242.459432741953	25.77	-304.926199626948	25.4400000000001	-263.039830524008	25.6899999999999	5.09045100795902	25.85	2160.12715060299	25.8000000000001	7.94959544498397	25.8599999999999	5.52492308793262	25.4300000000001	5.42699182994966	26.6900000000001	4.48560791403452	27.05	25.8106670190728	25.48	6.85409722598251	25.8099999999999	38.1451352349131	25.6599999999999	2.54325863306804	26.4899999999998	45.2881294309009	25.9699999999998	8.39803764392855	26.8799999999997	75.4510132300084	26.3900000000003	7.15392937695469	28.1099999999997	117.939049661004	26.02	5.86008182290243	26.4300000000003	2.7527516790542	25.9900000000002	3.60498033592194	26.1199999999999	4.87288774195349
25.67	-2322.61133129407	25.58	-162.222111320034	25.46	2349.33083177998	25.93	-242.03421910795	25.87	-304.973773362008	25.54	-263.263407089994	25.79	4.98159096503059	25.95	2165.77428223809	25.9	8.00203637800223	25.9599999999998	5.72945855196849	25.53	5.210379110963	26.7900000000002	4.5658001299671	27.1499999999999	25.562901234025	25.5799999999999	6.80877831700855	25.9100000000001	38.2662394939643	25.76	2.39958142208252	26.6100000000001	45.3169558239779	26.0699999999997	8.27613177989406	27.2999999999997	75.068879467949	26.4900000000002	7.32911160991989	28.2199999999998	117.976109813981	26.1799999999998	5.79272853997281	26.5300000000002	2.70009735709209	26.0900000000001	3.43674892292256	26.2600000000002	4.8956864700358
25.78	-2323.79360856601	25.68	-160.797133723008	25.56	2349.16485472695	26.03	-241.636243876997	25.97	-305.000987460971	25.65	-263.425704404995	25.89	4.85540415900232	26.0600000000001	2171.32482276202	26.01	8.08609377600078	26.0699999999999	6.01315807796254	25.6299999999999	5.03794786698109	26.9000000000001	4.61203908298558	27.27	25.3620144690103	25.6900000000001	6.76882854202177	26.01	38.374841216978	25.8699999999999	2.26603100804823	26.71	45.4362203239498	26.1700000000001	8.16097358097068	27.5599999999999	74.6586328319836	26.5999999999999	7.52028689998951	28.4099999999999	118.002810829921	26.29	5.79351275098361	26.6400000000003	2.61984461303655	26.23	3.22699876892329	26.3600000000001	4.90963456502413
25.88	-2324.86434791406	25.78	-159.422984685079	25.66	2349.02736412698	26.13	-241.351332431918	26.08	-305.019895219971	25.75	-263.535774391016	26	4.7328689860251	26.22	2176.47460624801	26.11	8.21936714498861	26.1699999999998	6.31226422001419	25.73	4.89726525199785	27	4.61506389694932	27.3699999999999	25.2666790420335	25.79	6.73870030198032	26.1200000000001	38.4761591639062	25.97	2.14988468303545	26.8099999999999	45.6459229319535	26.27	8.04619799191642	27.6799999999998	74.2394756649674	26.7000000000003	7.71936156593256	28.5499999999997	117.973104707971	26.3899999999999	5.83448280190169	26.7400000000002	2.52034671609636	26.3499999999999	3.02351241896304	26.46	4.91836412595603
25.98	-2325.85190236705	25.89	-158.073095260079	25.76	2348.90818084295	26.24	-241.226904381961	26.21	-305.038914686975	25.85	-263.615113274	26.14	4.61398544598524	26.3200000000001	2181.22363269504	26.24	8.38425697895673	26.27	6.6392585789572	25.8399999999999	4.78833126499012	27.1000000000001	4.58413544902214	27.47	25.2385003560676	25.8900000000001	6.72357502503473	26.27	38.5701933329301	26.1199999999999	2.04386515508759	26.9099999999999	45.9060103329421	26.3899999999999	7.93817006797326	27.79	73.8724148060328	26.8099999999999	7.92633560899958	28.6599999999999	117.906700442973	26.5	5.91563869090805	26.8400000000001	2.41917734706476	26.4500000000003	2.84684137000113	26.5599999999999	4.91824305402133
26.14	-2326.72791889809	25.99	-156.74746544903	25.87	2348.81748401301	26.35	-241.215540117992	26.34	-305.049627814014	25.96	-263.633957600064	26.25	4.47842176799895	26.42	2185.95184143999	26.36	8.58076327801882	26.3799999999999	6.9816595539578	25.9400000000001	4.74354160496659	27.2	4.53970890998789	27.5699999999999	25.2774784109988	25.99	6.71827128303448	26.4000000000001	38.6441414809724	26.22	1.94797242500044	27.02	46.2145858949725	26.4899999999998	7.8317111559727	27.9099999999999	73.5367654619949	26.9100000000003	8.10036778193535	28.7799999999997	117.862961601986	26.5999999999999	6.004903342955	26.9400000000001	2.34206179209195	26.5599999999999	2.71347448494907	26.6700000000001	4.92494730303861
26.25	-2327.54759528905	26.09	-155.436013774079	25.97	2348.74798654596	26.46	-241.294508154965	26.45	-305.104012884954	26.1	-263.613986552969	26.3499999999999	4.33316989699506	26.52	2190.99004663099	26.47	8.74008714697538	26.48	7.30466340598923	26.04	4.79840990601588	27.3300000000002	4.48591270003362	27.6800000000001	25.3666443560405	26.1600000000001	6.7224136639652	26.5	38.7108058509966	26.3199999999999	1.91379344801135	27.1199999999999	46.5517803149851	26.5899999999997	7.73746028789901	28.02	73.2997240120312	27.0100000000002	8.22368001297491	28.8899999999999	117.841888184898	26.6999999999998	6.0984724049149	27.0500000000002	2.28158335107764	26.6600000000003	2.60692290191855	26.77	4.94167009696866
26.35	-2328.30971399403	26.24	-154.037426454011	26.14	2348.70211880002	26.56	-241.470607417909	26.55	-305.208096547972	26.2	-263.555200131009	26.4599999999999	4.17822983399674	26.63	2196.33824826906	26.5700000000001	8.87581691199557	26.5799999999999	7.53234454498397	26.1399999999999	4.91742253495886	27.4400000000001	4.42698403003305	27.78	25.5262759110337	26.26	6.74045457105876	26.6100000000001	38.7785414048949	26.4299999999998	1.91931235804077	27.2800000000002	46.8199878529276	26.6900000000001	7.64748339497601	28.1299999999997	73.1612904579606	27.1600000000003	8.31405037502009	29.0099999999998	117.833441810944	26.8099999999999	6.20015022991538	27.2200000000003	2.23774202402183	26.7600000000002	2.5271866179537	26.8699999999999	4.95587517900731
26.45	-2329.09896818001	26.34	-152.551703490985	26.25	2348.67745041697	26.67	-241.700925216946	26.65	-305.35585215398	26.3	-263.475702180017	26.5599999999999	4.05555836800886	26.73	2201.38811449806	26.6700000000001	8.98795257501206	26.6899999999998	7.69658169201648	26.3099999999999	5.08814664499369	27.5400000000002	4.36292290100937	27.8799999999999	25.7360953560237	26.3700000000001	6.76794160096961	26.71	38.8408841779437	26.53	1.96452915599821	27.3800000000001	46.9791551959133	26.79	7.56178047890899	28.27	73.1537811060434	27.27	8.3552915079963	29.1499999999996	117.841398616974	26.9099999999999	6.28093731393164	27.3400000000001	2.24481802899845	26.8600000000001	2.51526725401163	26.9700000000003	4.96756254995034
26.55	-2329.91535784709	26.45	-151.132953219076	26.36	2348.67398139795	26.77	-241.985461550939	26.75	-305.547279702978	26.4	-263.367408431009	26.67	3.98343764800302	26.84	2206.47628998404	26.78	9.06725255799756	26.79	7.79737484901943	26.4200000000001	5.28597008906218	27.6400000000001	4.31225106797228	27.99	25.9577080940971	26.47	6.80487475506197	26.8099999999999	38.8978341688926	26.6299999999999	2.03488925603779	27.4899999999998	47.0693356559195	26.8899999999999	7.49308164893137	28.4899999999998	73.236873912947	27.3800000000001	8.32414593901376	29.2799999999997	117.951327147921	27.0100000000002	6.32479511693873	27.4400000000001	2.2852376840774	26.96	2.55061331301931	27.0799999999999	4.96946800899423
26.66	-2330.7021769391	26.55	-149.669780382055	26.46	2348.74101816501	26.88	-242.229377200943	26.86	-305.794770354964	26.5	-263.238403153991	26.77	3.94358552398444	26.9400000000001	2211.266130063	26.88	9.08611158104122	26.8899999999999	7.80976081500739	26.52	5.49469501800104	27.74	4.28333416402893	28.0899999999999	26.1501794840342	26.5699999999999	6.86223603099734	26.9100000000001	38.9565161528935	26.73	2.14079738600503	27.5900000000001	47.0905292339694	27	7.44409186995654	28.5999999999999	73.4234822759845	27.48	8.24387114096226	29.5099999999998	118.117076848989	27.1700000000001	6.3477621789616	27.54	2.35900099005448	27.0599999999999	2.63322479395356	27.1800000000003	4.96159155602527
26.76	-2331.54290107802	26.65	-148.27358023706	26.56	2348.84961257501	26.98	-242.396558401992	26.96	-306.069096859005	26.61	-263.110365528973	26.87	3.94299394395148	27.04	2216.08844888101	26.98	9.07213492496339	26.99	7.68969272394315	26.6199999999999	5.71432143101447	27.8500000000001	4.26780655595849	28.23	26.3219939500914	26.6800000000001	6.94021313597659	27.02	39.0306778718923	26.8299999999999	2.27184881805442	27.6999999999998	46.9771251989641	27.0999999999999	7.41210617900379	28.7199999999998	73.6703829020371	27.5799999999999	8.11446711497865	29.6199999999999	118.31248665294	27.2800000000002	6.34983849897708	27.6500000000001	2.44907036403674	27.23	2.73769724196882	27.3200000000002	4.93459015899589
26.86	-2332.35405464302	26.75	-146.806820064057	26.67	2348.999764626	27.08	-242.523118919962	27.06	-306.37025921601	26.71	-262.981538037025	26.9799999999999	4.00778327605167	27.14	2220.9308274081	27.08	9.05249924403506	27.0999999999999	7.48121744391028	26.72	5.87382206504117	27.95	4.26990545702211	28.3499999999999	26.4731514940877	26.78	7.03880606999974	27.1200000000001	39.1193738299762	26.9299999999998	2.40602768599274	27.8099999999999	46.7779264199635	27.2599999999998	7.38919050593267	28.8199999999997	73.9735729209769	27.6900000000001	7.93676257592324	29.7299999999996	118.537556561932	27.3800000000001	6.33758493495407	27.75	2.56379907204973	27.3299999999999	2.87425571798394	27.4200000000001	4.89461362894872
26.97	-2333.24105604902	26.86	-145.346554032017	26.77	2349.19652952101	27.19	-242.566146062927	27.2	-306.675405559986	26.8099999999999	-262.842868756024	27.14	4.1169751259531	27.25	2226.09743157307	27.24	9.03556246896642	27.25	7.21621369598324	26.8299999999999	5.9323869210175	28.0500000000002	4.3246822809806	28.46	26.5630966750905	26.8800000000001	7.14911002796725	27.27	39.2096760949698	27.04	2.54804064400105	27.9099999999999	46.4929328969674	27.3800000000001	7.38473822798369	28.9199999999996	74.3370552039551	27.79	7.71885120298066	29.8299999999999	118.822033948959	27.48	6.31204933699792	27.8499999999999	2.6948338480679	27.4400000000001	3.03267516096639	27.5300000000002	4.83986938399994
27.07	-2334.17555227106	26.96	-143.815727972992	26.88	2349.45008639897	27.32	-242.465505262999	27.37	-306.976117843988	26.92	-262.694357685064	27.25	4.27056949502003	27.36	2231.58826137501	27.35	9.01296666893359	27.3499999999999	6.91076221096409	26.9300000000001	5.93082599800709	28.1600000000001	4.42287614896486	28.5599999999999	26.5593792760228	26.98	7.28747614402891	27.4200000000001	39.3087094410021	27.1499999999999	2.70516498505913	28.0099999999998	46.202251259956	27.48	7.39238428798217	29.0299999999997	74.6801856570301	27.8900000000003	7.4607329979699	29.9499999999998	119.146209820997	27.5799999999999	6.27323170499494	27.96	2.80702732709415	27.54	3.17185257893016	27.6300000000001	4.77398952500607
27.24	-2335.18589633502	27.06	-142.214341886984	26.98	2349.75025612096	27.42	-242.268616129991	27.48	-307.280814113938	27.02	-262.552173365975	27.3499999999999	4.43200208599137	27.46	2236.73002748308	27.45	8.98471184393657	27.4499999999998	6.57734458798132	27.04	5.85294144605086	28.2700000000002	4.56448706199808	28.6599999999999	26.4944495150985	27.0799999999999	7.43755328596762	27.52	39.409349093944	27.25	2.87740070905329	28.1199999999999	45.9089429469941	27.5799999999999	7.41212868797447	29.1799999999998	74.993339178036	28	7.20892290701158	30.0799999999999	119.382079402953	27.6799999999998	6.24878587200328	28.0599999999999	2.89075862701793	27.6399999999999	3.282872378918	27.7400000000002	4.69697405196712
27.34	-2336.272088241	27.17	-140.728967350015	27.14	2350.03914239599	27.52	-241.975478664926	27.58	-307.531039871037	27.13	-262.40550635498	27.4599999999999	4.6064148749565	27.5700000000001	2241.81447679302	27.5500000000001	8.99355126796308	27.55	6.21596082692122	27.1399999999999	5.68207220806016	28.3900000000001	4.73278375795871	28.77	26.3901466070138	27.2	7.59952915802842	27.6300000000001	39.5115950529998	27.3599999999999	3.04393835904193	28.23	45.6099465199031	27.6900000000001	7.43856149790645	29.3599999999997	75.2275513870018	28.1600000000003	6.95456524999827	30.1999999999998	119.555803760932	27.79	6.2425161909232	28.2200000000003	2.95564863108666	27.7400000000002	3.37465015297767	27.8400000000001	4.60882296499676
27.45	-2337.28790199802	27.33	-139.395823301015	27.25	2350.32423078303	27.62	-241.65832039796	27.68	-307.709969897019	27.23	-262.265166095972	27.5599999999999	4.78866588605342	27.67	2246.5498624091	27.66	9.02589661598086	27.6499999999999	5.91470466292776	27.24	5.45373191698673	28.49	4.95355677094267	28.8799999999999	26.2261928340877	27.3	7.74648331002936	27.73	39.5945841199818	27.46	3.21676188400488	28.3400000000001	45.354064846947	27.79	7.47471103693442	29.4599999999996	75.3828222849506	28.2600000000002	6.70651570794689	30.4499999999998	119.667382894932	27.8899999999999	6.25061830794493	28.3400000000001	3.00169733907296	27.8499999999999	3.44718590201865	27.9400000000001	4.53006184898186
27.55	-2338.21261235607	27.43	-138.214909739986	27.35	2350.59803572301	27.72	-241.304426370903	27.78	-307.834429410036	27.33	-262.12210066501	27.66	4.9447918589749	27.78	2251.24035025806	27.76	9.08174788901306	27.75	5.70213842593148	27.3399999999999	5.16792057305793	28.5900000000001	5.20101556696773	28.98	26.0228659150243	27.4000000000001	7.88286814406547	27.8300000000002	39.6647802609778	27.5599999999999	3.38388733609918	28.4400000000001	45.2032115609882	27.8899999999999	7.51754898692525	29.5799999999999	75.4228326940165	28.3700000000003	6.47286795901891	30.5999999999999	119.716816804953	28	6.27518792396131	28.4500000000003	2.99598718402194	27.9500000000003	3.45212176500809	28.04	4.45885118597289
27.65	-2339.04621931504	27.54	-137.108210202996	27.46	2350.86055721592	27.82	-240.926511542966	27.89	-307.913892369925	27.4400000000001	-262.011974074994	27.77	5.05651064702306	27.88	2255.78105779402	27.87	9.14438922097816	27.8599999999999	5.54969978600184	27.45	4.90625817099044	28.7	5.46589926796059	29.0799999999999	25.7801658500512	27.5	8.00868365899987	27.9400000000001	39.7221834749644	27.6599999999999	3.55259200705405	28.5500000000002	45.1173333480028	28	7.56275019898567	29.6799999999998	75.3879046600332	28.4700000000003	6.31142286692921	30.7199999999998	119.628703342983	28.0999999999999	6.32784033393818	28.5500000000002	2.95609184809109	28.0500000000002	3.41000923901902	28.1500000000001	4.39882307500739
27.75	-2339.81707590306	27.64	-136.187119949	27.56	2351.04836078494	27.93	-240.578984556919	27.99	-307.927549573947	27.54	-261.926702057963	27.87	5.14210439598628	27.98	2260.50862968509	27.97	9.21538027694169	27.9599999999998	5.46987034294943	27.55	4.68759728698842	28.8000000000002	5.68783261996941	29.22	25.5763478650124	27.6099999999999	8.09122759005732	28.04	39.7525442130018	27.77	3.71499473601489	28.6500000000001	45.0964302069679	28.0999999999999	7.60760970990759	29.7799999999997	75.2530468889745	28.5700000000002	6.198922956969	30.8299999999999	119.458735662988	28.21	6.3969602420002	28.6500000000001	2.88201133207622	28.21	3.32084832393775	28.2600000000002	4.33769291100816
27.86	-2340.47843867802	27.75	-135.340243719043	27.66	2351.19039457697	28.03	-240.297959179998	28.1	-307.90462827099	27.64	-261.866284613006	27.9699999999999	5.2015731080246	28.08	2265.42306593103	28.0700000000001	9.29316139297498	28.0699999999999	5.50504691898368	27.6499999999999	4.49308534405191	28.9000000000001	5.87518125496445	29.3299999999999	25.3980571670809	27.72	8.10803188699083	28.1400000000001	39.7424087399259	27.8699999999999	3.8815002510546	28.75	45.1343792580019	28.2599999999998	7.65483248289911	29.9099999999999	75.0625008839734	28.6700000000001	6.13536822891092	30.9499999999998	119.283534239912	28.3200000000002	6.48254764894318	28.75	2.79298740099421	28.3299999999999	3.2024702010176	28.3899999999999	4.2848037260228
27.96	-2341.11378325906	27.85	-134.640019390076	27.76	2351.28665859099	28.13	-240.047321645989	28.25	-307.84512846094	27.74	-261.852340623022	28.13	5.21164796703033	28.22	2269.94087273408	28.24	9.36414424199938	28.1699999999998	5.61118264590732	27.75	4.35823597399576	29.0100000000002	6.02794517192251	29.4300000000001	25.2452937580756	27.8199999999999	8.08156460004739	28.26	39.7052307909007	27.98	4.05210855205951	28.8499999999999	45.253040818011	28.3800000000001	7.7044185189834	30.0599999999999	74.8162666429835	28.77	6.13847004194668	31.0599999999999	119.103099075005	28.4200000000001	6.58184605094903	28.8600000000001	2.68202944005225	28.4300000000003	3.03729356892291	28.5	4.2308124890269
28.06	-2341.681659149	27.95	-134.085484666002	27.87	2351.32218170895	28.24	-239.827071955006	28.37	-307.792174540964	27.84	-261.912449833062	28.24	5.18531383602294	28.3200000000001	2274.29381221702	28.35	9.4324983280103	28.28	5.78827752394773	27.8599999999999	4.3257331329869	29.1100000000001	6.0945433009465	29.53	25.1383353570418	27.9300000000001	8.01627813200412	28.4300000000001	39.6484833669319	28.1199999999999	4.20285174504897	28.9499999999998	45.4305545689522	28.4899999999998	7.75235108596917	30.1699999999996	74.5322392109529	28.8800000000001	6.2427717839455	31.1799999999998	118.917430167926	28.52	6.69782370391658	28.96	2.55612806404315	28.54	2.84289972898932	28.5999999999999	4.1720401600287
28.16	-2342.18206634603	28.05	-133.67760184201	27.97	2351.27265673998	28.4	-239.669629056948	28.47	-307.736292549976	27.95	-262.019032500007	28.3499999999999	5.1225707170488	28.42	2278.25012225799	28.45	9.50658158399165	28.3799999999999	5.97920689494913	27.96	4.35476682298486	29.2700000000002	6.02296601994112	29.6399999999999	25.1169584701074	28.03	7.93072317696897	28.53	39.5650416940043	28.24	4.33625339508126	29.0599999999999	45.6301551379283	28.5899999999997	7.79659027796242	30.2999999999997	74.2507406309869	28.98	6.41373006692447	31.3399999999997	118.726527518902	28.6300000000001	6.83048061000591	29.0599999999999	2.430862397091	28.6399999999999	2.63984017794883	28.7000000000003	4.09620213304152
28.27	-2342.65173703	28.16	-133.416370919008	28.07	2351.16239087392	28.5	-239.568003918976	28.57	-307.677482487975	28.1	-262.16400435203	28.4499999999999	5.03770553598315	28.52	2282.14644752302	28.5500000000001	9.58639400801076	28.48	6.18232071292368	28.0599999999999	4.44533704398964	29.3800000000001	5.86522295100167	29.74	25.1487128800818	28.1700000000001	7.84125086897802	28.6300000000001	39.4620305469289	28.3499999999999	4.4497899370981	29.23	45.8487810839188	28.6900000000001	7.83713609189363	30.3999999999996	73.98139600798	29.0900000000001	6.62486819896912	31.5	118.646086287981	28.73	6.95658617689787	29.21	2.31585332005579	28.7400000000002	2.43266898701222	28.8000000000002	4.01558301496152
28.37	-2343.05393902105	28.26	-133.226615576064	28.17	2351.02033225701	28.6	-239.522196538928	28.68	-307.644493007956	28.21	-262.354791559005	28.55	4.92557631798718	28.63	2285.93392178107	28.66	9.66881627198291	28.5899999999999	6.39926902397292	28.23	4.5597386430245	29.48	5.62967972393835	29.8399999999999	25.2068890040391	28.28	7.74786120905446	28.73	39.3394499249098	28.45	4.55386609905872	29.3499999999999	46.0894938489673	28.79	7.85865978696165	30.5	73.7645628259997	29.25	6.88504185791317	31.6099999999997	118.62564706496	28.8299999999999	7.0761404069799	29.3400000000001	2.20147995105435	28.8400000000001	2.21247056492757	28.9099999999999	3.93018280499291
28.47	-2343.45142269206	28.36	-132.975413688996	28.3	2350.83297440303	28.7	-239.496093151956	28.78	-307.654149326936	28.3099999999999	-262.580584678972	28.66	4.79132503801338	28.73	2289.90429193107	28.76	9.76637580902207	28.6899999999998	6.58600496001327	28.3299999999999	4.69984557798853	29.5800000000002	5.32749244996467	29.9400000000001	25.2914868430025	28.3800000000001	7.69549029496375	28.8400000000001	39.225216333989	28.55	4.63447045706289	29.46	46.3522934319371	28.8899999999999	7.85813304298699	30.6099999999997	73.6181361270383	29.3499999999999	7.18539536694607	31.7199999999998	118.665209849951	28.9299999999998	7.19315940693832	29.4400000000001	2.08774229008668	28.9500000000003	1.97924491294543	29.0100000000002	3.85184488504819
28.57	-2343.92029914602	28.47	-132.662765259056	28.4	2350.60780286904	28.81	-239.49129045991	28.88	-307.689626228012	28.41	-262.841383713067	28.76	4.66092142698926	28.83	2294.05755797109	28.86	9.86654518601426	28.79	6.71884169901205	28.4300000000001	4.86378389098263	29.6800000000001	4.98445166294914	30.05	25.4098326849999	28.48	7.71903995700995	28.9400000000001	39.1183207399308	28.6499999999999	4.70358696099993	29.5599999999999	46.5967471379827	28.9899999999998	7.83858417992178	30.7099999999996	73.5242208679665	29.46	7.52592872493096	31.8699999999999	118.759195175926	29.04	7.30257921793509	29.5500000000002	1.98662700904606	29.0500000000002	1.76815463294133	29.1100000000001	3.78240877500957
28.68	-2344.46056838408	28.57	-132.290594874007	28.51	2350.34481765695	28.91	-239.495073502894	28.98	-307.731975787988	28.51	-263.082029171983	28.86	4.53037026295533	28.93	2297.93019565909	28.96	9.97807538794859	28.8899999999999	6.82634156896711	28.54	5.01074358498954	29.7800000000002	4.60055736493814	30.1499999999999	25.5546002430265	28.5899999999999	7.78360836500269	29.05	39.0187631429626	28.76	4.76121560802767	29.6599999999999	46.8195670270006	29.0999999999999	7.79593338199902	30.8099999999999	73.4633424669937	29.5599999999999	7.83433593596783	31.9699999999998	118.917145640921	29.1599999999999	7.39278454693704	29.6500000000001	1.90012866801226	29.1500000000001	1.5748382069205	29.2600000000002	3.72187447396755
28.78	-2345.07223040509	28.67	-131.858902534987	28.61	2350.09263314794	29.01	-239.493464211932	29.08	-307.780719410971	28.62	-263.299137784998	28.9699999999999	4.40366676900794	29.04	2301.76508566103	29.0700000000001	10.0994067489637	29	6.90850457101533	28.6399999999999	5.12731379706111	29.8800000000001	4.27982879796218	30.26	25.6799845070645	28.6900000000001	7.88853099106746	29.1500000000001	38.9649688299869	28.8599999999999	4.80230926700642	29.7599999999998	46.9984867949051	29.25	7.71214694191258	30.9199999999996	73.4604922170092	29.6600000000003	8.11383621999084	32.0799999999999	119.129518645991	29.27	7.49855921390008	29.75	1.82824726709896	29.3200000000002	1.40365715401458	29.3699999999999	3.69481119298598
28.88	-2345.68182085309	28.78	-131.270985054016	28.71	2349.84522841398	29.11	-239.48646258691	29.21	-307.836335693992	28.72	-263.496092824994	29.14	4.28081094401023	29.14	2305.31934731107	29.24	10.2320989359441	29.0999999999999	6.96863079599552	28.74	5.2323471049931	29.98	4.05921260801279	30.3699999999999	25.8036824350256	28.8	8.05627588601965	29.3	38.9703915379869	28.97	4.82484046199261	29.8600000000001	47.1365678829443	29.3600000000001	7.60525856696859	31.04	73.4810537200019	29.7600000000002	8.36442957700001	32.1799999999998	119.321556437967	29.3699999999999	7.61990321791473	29.8600000000001	1.75520398909157	29.4200000000001	1.27009537095546	29.48	3.72424486795353
28.99	-2346.34472558503	28.88	-130.587326681052	28.82	2349.60862438493	29.22	-239.462950368988	29.31	-307.898824636936	28.8200000000001	-263.662084847965	29.25	4.1924218450049	29.26	2308.8847275061	29.36	10.3761519479804	29.25	7.01159575100974	28.8499999999999	5.32584350696652	30.0900000000001	3.90176215000793	30.47	25.9256940280466	28.9000000000001	8.26437499802068	29.4200000000001	39.021577531912	29.1199999999999	4.83083666904349	29.9699999999998	47.2119499729615	29.4699999999998	7.47526825796285	31.1399999999999	73.5250269769949	29.8700000000003	8.57726032700157	32.3299999999999	119.487679548001	29.48	7.75681656000415	29.96	1.68798945105664	29.52	1.19173415794194	29.5799999999999	3.78714956298154
29.14	-2347.02628399305	28.98	-129.754003796052	28.92	2349.39030661803	29.33	-239.434045817916	29.42	-307.980982876984	28.93	-263.77138302405	29.3499999999999	4.1255146079493	29.36	2312.44452449903	29.46	10.5069039669843	29.3899999999999	7.03252392997911	28.95	5.40405508900221	30.1900000000001	3.833267958953	30.5799999999999	26.0460192860137	29.01	8.51282832900324	29.54	39.1165087389709	29.26	4.82954895403509	30.0700000000002	47.2464933839092	29.5699999999997	7.33860713592094	31.3499999999999	73.5371473209625	29.9700000000003	8.71102663290912	32.5	119.622989657955	29.5799999999999	7.90126702599991	30.0599999999999	1.6196130360413	29.6300000000001	1.15099221397941	29.6900000000001	3.88536479795221
29.24	-2347.72649607908	29.08	-128.770054103029	29.03	2349.20644058798	29.44	-239.380044938912	29.52	-308.092284374993	29.03	-263.851567095003	29.4599999999999	4.08008923102443	29.46	2316.23050041105	29.5600000000001	10.6239619400412	29.49	7.05997766101518	29.0599999999999	5.4724235650383	30.3000000000002	3.91695637893008	30.6800000000001	26.1500056300292	29.1600000000001	8.71481655906337	29.6400000000001	39.2864856748929	29.3699999999999	4.81845375099965	30.23	47.2113559279705	29.6700000000001	7.19731510889687	31.4699999999998	73.5368893330133	30.0799999999999	8.80027188293298	32.6299999999997	119.727486768966	29.6799999999998	8.07642313998258	30.2000000000003	1.5540638640914	29.73	1.14786953997736	29.79	4.03127444496931
29.34	-2348.45926978801	29.24	-127.635477601984	29.15	2349.032719104	29.54	-239.287794332995	29.62	-308.232729130964	29.13	-263.90263706196	29.5599999999999	4.06413615803558	29.5700000000001	2320.24265524399	29.66	10.7273258649911	29.5999999999999	7.07249919901187	29.22	5.52550722204614	30.4000000000001	4.10081778795757	30.78	26.2419952280197	29.27	8.8873553470421	29.74	39.5002078249718	29.47	4.80007462601861	30.3400000000001	47.1288039109368	29.7799999999997	7.05139217598116	31.5699999999997	73.5242530139431	30.1800000000003	8.85143451296244	32.7599999999998	119.767329936963	29.79	8.2707316739743	30.3299999999999	1.48518400010289	29.8299999999999	1.21548865899968	29.8899999999999	4.21259389804618
29.45	-2349.26133729709	29.35	-126.350274293031	29.28	2348.86914216395	29.64	-239.157294001984	29.72	-308.40327433998	29.23	-263.931359470007	29.66	4.09014760600712	29.67	2323.99522766104	29.77	10.7948448129491	29.6999999999998	7.06843849991401	29.3199999999999	5.58215863497935	30.5	4.38485218796814	30.8799999999999	26.3310007049995	29.3700000000001	9.030444696009	29.8500000000001	39.7576751889801	29.5699999999999	4.77441158000147	30.46	46.998837332012	29.8800000000001	6.93690575394612	31.6699999999996	73.4985592149542	30.2800000000002	8.8645145249302	32.8799999999997	119.76681750798	29.8899999999999	8.48419262490552	30.4300000000003	1.41913137804295	29.9400000000001	1.32945008692786	29.9900000000002	4.42932315695543
29.55	-2350.13269860701	29.45	-125.052964635074	29.39	2348.72775162603	29.74	-238.988543943947	29.83	-308.643015816983	29.34	-263.939583232059	29.77	4.145631355982	29.78	2327.70327803803	29.87	10.813991347959	29.8	7.04779556394897	29.4300000000001	5.64214840801469	30.6000000000001	4.69516628595557	30.99	26.417022060059	29.47	9.12161655401178	29.95	40.0305408459189	29.6699999999998	4.74278668207262	30.5599999999999	46.8420577229836	29.98	6.8692985519192	31.77	73.4419128930313	30.3900000000003	8.8327534670043	32.9799999999996	119.715471696964	29.9900000000002	8.7021430420009	30.5300000000002	1.35590599904845	30.04	1.4897538239893	30.0999999999999	4.63541035401249
29.65	-2350.96258200701	29.56	-123.798434541982	29.49	2348.600405772	29.85	-238.803780673948	29.93	-308.912857747941	29.4400000000001	-263.925459434063	29.87	4.20709783702478	29.88	2331.15174599902	29.97	10.797292905977	29.8999999999999	7.00081937600316	29.53	5.70735049996074	30.7	5.04297680492982	31.0899999999999	26.4738571980843	29.5699999999999	9.13030379206248	30.05	40.3198138319567	29.78	4.70793281203896	30.6700000000001	46.6770374619045	30.0799999999999	6.83312785997714	31.8799999999997	73.3722090909623	30.4900000000002	8.76290979101668	33.0999999999999	119.634929220979	30.0999999999999	8.9285990299004	30.6400000000003	1.28639298304734	30.1500000000001	1.67787100292571	30.2600000000002	4.8309547549934
29.75	-2351.80162762299	29.66	-122.585721721975	29.59	2348.49524632	29.95	-238.582861758914	30.03	-309.222274090985	29.55	-263.91656782107	29.9699999999999	4.27854226995805	29.98	2334.57239366703	30.0700000000001	10.7439633779904	30.01	6.90440214691534	29.6299999999999	5.77776491002169	30.8100000000002	5.4170670239273	31.23	26.5088324080125	29.6800000000001	9.09140823898724	30.1600000000001	40.6254941459565	29.8799999999999	4.66984997103737	30.77	46.5070644899015	30.1900000000001	6.83043358594659	31.98	73.328396973011	30.5900000000001	8.69274610295179	33.2099999999996	119.518785042942	30.1999999999998	9.16356058996826	30.7400000000002	1.20859777109672	30.27	1.89816314593827	30.3699999999999	5.01585709298524
29.85	-2352.59919532905	29.76	-121.409093849024	29.69	2348.38796607801	30.06	-238.352918666919	30.18	-309.547293222977	29.65	-263.92225013501	30.14	4.35596943395922	30.09	2337.932418675	30.2900000000001	10.6302921690258	30.1099999999999	6.78165166800682	29.73	5.84250820998022	30.9100000000001	5.76542731903373	31.3399999999999	26.5219476900711	29.78	9.03896121803882	30.28	40.8849807608931	29.98	4.62705102006566	30.8800000000001	46.3766714129861	30.3499999999999	6.88068037095491	32.0799999999999	73.3347886849742	30.7000000000003	8.6290034579406	33.3699999999999	119.36703916092	30.3000000000002	9.36069067097378	30.8400000000001	1.12252036410609	30.4100000000003	2.14626873196266	30.4700000000003	5.17783276404771
29.95	-2353.39201730301	29.86	-120.365254112016	29.8	2348.30165139101	30.16	-238.113951397963	30.29	-309.887436543931	29.75	-263.939123103	30.25	4.43937932800509	30.23	2341.47470169103	30.4	10.4799898730334	30.26	6.64827762193454	29.8299999999999	5.90322496202589	31.0200000000002	6.02126978299111	31.4400000000001	26.5045187110218	29.8800000000001	8.97296272705717	30.3900000000001	41.0843895259632	30.1199999999999	4.58156343609062	30.9899999999998	46.3064597639686	30.4499999999998	6.9658345089465	32.1899999999996	73.3892573409776	30.8000000000002	8.57168185791579	33.5	119.203989919924	30.4000000000001	9.50934242700896	30.9400000000001	1.04047662705398	30.52	2.37338878901028	30.5700000000002	5.27967610400992
30.05	-2354.16991112106	29.97	-119.357499323087	29.9	2348.23028132996	30.3	-237.890066859904	30.39	-310.242704054986	29.85	-263.96718672504	30.36	4.49328281104044	30.34	2345.19924271399	30.5	10.3097029119681	30.3799999999999	6.49940450296072	29.9400000000001	5.95827060396914	31.1200000000001	6.22154106099515	31.55	26.4376696650288	29.99	8.89774746701733	30.49	41.23760459197	30.23	4.53135974203178	31.0900000000001	46.2758280109483	30.5599999999999	7.0858959988982	32.3999999999996	73.491802941021	30.9100000000003	8.52078130196787	33.6299999999997	119.035216786983	30.5100000000002	9.62016270295862	31.04	0.958347739015153	30.6199999999999	2.57857575297749	30.6700000000001	5.34441304694155
30.16	-2354.98826263699	30.07	-118.495601313043	30.01	2348.17385589497	30.4	-237.670146794926	30.5	-310.53490412296	29.96	-264.002743178025	30.4599999999999	4.52818459200444	30.45	2348.67592099602	30.61	10.131565666029	30.48	6.33990781693683	30.04	6.00951909405012	31.2700000000002	6.36624115293216	31.6499999999999	26.3402763570184	30.0899999999999	8.80898073796743	30.5900000000001	41.3456349939452	30.3299999999999	4.48190569909457	31.23	46.2847761529019	30.6599999999999	7.20997941994028	32.54	73.6797951090011	31.0100000000002	8.48981868898591	33.7599999999998	118.869690826955	30.6100000000001	9.69716760789652	31.2000000000003	0.880252522051705	30.73	2.76277718796791	30.7800000000002	5.37204359295629
30.26	-2355.84707185103	30.24	-117.773827760061	30.15	2348.14865852195	30.51	-237.454191204961	30.6	-310.739586525983	30.1	-264.051750932026	30.5699999999999	4.54408466896439	30.55	2352.114814836	30.71	9.94597119199625	30.5899999999999	6.16978756499975	30.1399999999999	6.01864936697893	31.3700000000001	6.43293661300959	31.76	26.2319468380383	30.1900000000001	8.7585800299621	30.7	41.3807065789342	30.4400000000001	4.42919060401437	31.3699999999999	46.3555809039917	30.7599999999998	7.33951570896352	32.6399999999999	73.9337592630136	31.1700000000001	8.48875429301188	33.8799999999997	118.733474702935	30.71	9.69446707290444	31.3200000000002	0.804196415060687	30.8299999999999	2.93564441494709	30.8800000000001	5.36236920902411
30.36	-2356.64505851503	30.34	-117.197910986988	30.29	2348.17175462695	30.61	-237.282484954903	30.7	-310.88120148695	30.2	-264.108251516063	30.67	4.56327457004591	30.65	2355.30584593505	30.8200000000001	9.75291948793711	30.6899999999998	6.05261905695897	30.24	5.99110313896745	31.48	6.39178617996095	31.8599999999999	26.1083389410715	30.3	8.72856427099578	30.8	41.3741198619846	30.54	4.37722515903261	31.48	46.4659759589949	30.8699999999999	7.47307392998664	32.7599999999998	74.275880664004	31.27	8.5044086220023	34	118.626568413902	30.8099999999999	9.63522962490515	31.4200000000001	0.732551722080643	30.9300000000003	3.06841642793643	30.9900000000002	5.30121016697649
30.46	-2357.42742605805	30.44	-116.767850993028	30.39	2348.22607879403	30.72	-237.168016695932	30.8	-310.959270408944	30.3099999999999	-264.16886165805	30.78	4.57326207799724	30.76	2358.70490824004	30.9200000000001	9.61647816598088	30.79	5.97104256291914	30.3399999999999	5.92688040796929	31.5800000000002	6.27263111596221	31.96	25.9737948321117	30.4000000000001	8.71893346106845	30.9000000000001	41.3258748429826	30.6399999999999	4.32600936608196	31.5900000000001	46.6159613189348	30.9699999999998	7.59262037593089	32.8599999999997	74.6353497600012	31.3700000000003	8.4945191620136	34.1099999999997	118.54897196099	30.9200000000001	9.51945526298914	31.52	0.659160509030698	31.0300000000002	3.18549271491975	31.0900000000001	5.20274619600514
30.57	-2358.14897105308	30.55	-116.459075536	30.49	2348.27504095801	30.82	-237.097797778915	30.91	-310.940850573957	30.41	-264.241963529003	30.88	4.58653940904696	30.86	2362.09694137801	31.02	9.52000080496873	30.8899999999999	5.92505808197075	30.4400000000001	5.82269205096964	31.6800000000001	6.11241806598173	32.0699999999999	25.8283145120686	30.5	8.72968760006643	31.01	41.2637398209199	30.75	4.25051980801072	31.6900000000001	46.7643339179631	31.0699999999997	7.66543940494557	32.9699999999998	75.0121665539609	31.4700000000003	8.46584435998921	34.2199999999998	118.511163128915	31.02	9.36843768090512	31.6300000000001	0.58402277602454	31.1399999999999	3.28687327396437	31.1900000000001	5.09000322904285
30.67	-2358.865079353	30.65	-116.216698699077	30.59	2348.32678283794	30.93	-237.060709944899	31.01	-310.865037798976	30.51	-264.329406040019	30.9799999999999	4.62411597902701	30.96	2365.69700572102	31.12	9.46348740501435	31	5.92615209495762	30.55	5.64565871900413	31.7900000000002	5.93803718300023	32.25	25.7219313540418	30.5999999999999	8.75215728899548	31.1100000000001	41.1912411589128	30.8599999999999	4.14802360705835	31.8000000000002	46.9078162240066	31.1700000000001	7.70697372695395	33.0699999999997	75.4005706850194	31.5799999999999	8.41162576898569	34.4099999999999	118.516742287966	31.1700000000001	9.15945533699869	31.73	0.515376166049464	31.2600000000002	3.38410455401572	31.29	4.97729802100366
30.77	-2359.57735841703	30.76	-116.040720484079	30.7	2348.37316271501	31.03	-237.089108239957	31.18	-310.731832084002	30.61	-264.431189190987	31.13	4.71227853404343	31.0600000000001	2369.50510127099	31.26	9.4507357580369	31.0999999999999	5.99743239001782	30.6499999999999	5.42865976103712	31.8900000000001	5.76070519002769	32.3699999999999	25.6423635960346	30.71	8.78537711605532	31.28	41.1048524939588	30.96	4.01852076106479	31.9000000000001	47.0496857689113	31.29	7.7172233429792	33.1799999999998	75.7810875710447	31.6800000000003	8.33186338695668	34.5499999999997	118.558861895963	31.27	8.91522977292425	31.8299999999999	0.449435050086322	31.3800000000001	3.4675352319482	31.4000000000001	4.8647298369815
30.87	-2360.33644836903	30.86	-115.94260553602	30.8	2348.41418058897	31.13	-237.16285022897	31.28	-310.590133874939	30.72	-264.535396043016	31.24	4.824740326967	31.22	2373.31408470607	31.37	9.50545645901002	31.24	6.11579117696692	30.75	5.2159859120593	31.99	5.58042208592724	32.47	25.5896112380469	30.8099999999999	8.81329683102194	31.4300000000001	41.0622409979169	31.1199999999999	3.87003267906039	32	47.1676762479092	31.3899999999999	7.69332638390097	33.2999999999997	76.1294050670358	31.7800000000002	8.16437415096516	34.6799999999998	118.637521951996	31.3800000000001	8.65892951298974	31.9300000000003	0.389985056017395	31.48	3.53716530901238	31.5	4.75229867902272
30.98	-2361.14234920899	30.97	-115.939598883074	30.9	2348.38513649299	31.23	-237.281935913984	31.38	-310.446096273949	30.8200000000001	-264.652257679018	31.3399999999999	4.96150135904827	31.3200000000001	2376.91094274703	31.47	9.60393891296008	31.3699999999999	6.24650899692369	30.8599999999999	5.00599260806212	32.1000000000001	5.45687039902987	32.5799999999999	25.5438181160343	30.9100000000001	8.83591643605541	31.54	41.0772908209083	31.23	3.6768305400301	32.0999999999999	47.2484039629535	31.4899999999998	7.61800991699602	33.3999999999996	76.4254647989446	31.8900000000003	7.95142057495468	34.7999999999997	118.756317372913	31.48	8.39476238490988	32.04	0.351579781067812	31.5900000000001	3.61739427000884	31.6100000000001	4.66836400300963
31.08	-2361.90465407901	31.07	-116.014455496043	31	2348.31659956296	31.33	-237.420387991961	31.49	-310.293566178984	30.92	-264.771543015058	31.4399999999999	5.12165707903023	31.42	2380.29567539309	31.5700000000001	9.71289027802413	31.4699999999998	6.3961968219246	30.96	4.80032441305411	32.2	5.42815700293886	32.6900000000001	25.5238600360599	31.01	8.86270407602296	31.6400000000001	41.1361178129255	31.3299999999999	3.46464316510264	32.2199999999998	47.3124704449219	31.5899999999997	7.50854687396441	33.5099999999998	76.6635064070442	31.9900000000002	7.69300265892525	34.9199999999996	118.915248159965	31.5900000000001	8.11208153993448	32.1400000000003	0.338338044002739	31.6900000000001	3.68334300992501	31.71	4.62734183099656
31.24	-2362.67561056104	31.23	-116.077357337076	31.14	2348.208569799	31.44	-237.5904190759	31.59	-310.171639407031	31.02	-264.895100964054	31.55	5.29470278104327	31.53	2383.68334301902	31.6700000000001	9.83571529093297	31.5799999999999	6.55824367891	31.0599999999999	4.59898132498893	32.3100000000002	5.45617502393725	32.79	25.5108611910373	31.1600000000001	8.89799444996697	31.74	41.2387219739685	31.4299999999998	3.2307376729932	32.3200000000002	47.3598756939282	31.6900000000001	7.38037996700314	33.6199999999999	76.8492902519711	32.0900000000001	7.38236195297759	35.02	119.110241567	31.6900000000001	7.81088698090571	32.3000000000002	0.346141024010649	31.79	3.73406396693099	31.8200000000002	4.61481614104287
31.34	-2363.40297107199	31.33	-116.134036726066	31.25	2348.01159338599	31.54	-237.779816552916	31.69	-310.094184269019	31.15	-265.024692649035	31.65	5.48063846497371	31.63	2387.06771753402	31.78	9.96900921597899	31.6799999999998	6.73264956799358	31.23	4.50657106398467	32.4100000000001	5.55214118298863	32.8899999999999	25.4802580590194	31.26	8.94178755902431	31.8500000000001	41.4044172379135	31.53	2.99985945900971	32.4299999999998	47.3971747749147	31.79	7.2563598139368	33.73	76.982816333043	32.1900000000001	7.04142846200284	35.1299999999997	119.29557730798	31.79	7.53662178794912	32.4100000000003	0.37498872109154	31.8899999999999	3.75025449693567	31.9200000000001	4.64652647497132
31.44	-2364.13737573707	31.44	-116.178761343008	31.35	2347.70860490801	31.65	-237.968437990958	31.79	-310.03675054194	31.27	-265.166276542004	31.76	5.62689063497146	31.73	2390.65887723802	31.88	10.1127720529348	31.79	6.88205075391579	31.3399999999999	4.48424461103514	32.5200000000002	5.70815204196151	33	25.4078523090584	31.3599999999999	8.99601422599972	31.95	41.6068369469258	31.6399999999999	2.76799781806858	32.5300000000002	47.4315855179839	31.8899999999999	7.13791734995084	33.8299999999999	76.9999687330483	32.3000000000002	6.68016245992931	35.2599999999998	119.497209305905	31.9000000000001	7.28284694298509	32.5100000000002	0.453163924021283	32	3.73191459800637	32.02	4.73665256299682
31.54	-2364.88214252199	31.54	-116.211531185058	31.45	2347.316669782	31.75	-238.153514630994	31.9	-309.999338224998	31.37	-265.319852641028	31.86	5.70955781699922	31.83	2394.03079557007	31.98	10.253484260943	31.8899999999999	7.02380696600358	31.45	4.53200196602666	32.6200000000001	5.8943663369746	33.0999999999999	25.3178422721021	31.47	9.07447729503019	32.05	41.8459811019147	31.75	2.53515275107929	32.6300000000001	47.4558900920101	31.9899999999998	7.02505257595476	33.9299999999998	76.9472448570241	32.4000000000001	6.38308897600837	35.4599999999996	119.711542643927	32	7.05600146500274	32.6100000000001	0.559955107064525	32.0999999999999	3.65321760398274	32.1199999999999	4.87101467604134
31.65	-2365.68247485604	31.65	-116.162924073024	31.56	2346.89692627899	31.85	-238.348035122954	32	-309.969641120006	31.47	-265.464958780967	31.9599999999999	5.75254148600379	31.93	2397.18347253108	32.09	10.4077922609349	31.99	7.15791820493905	31.55	4.63823755706017	32.72	6.1107840680279	33.25	25.2573876410906	31.5699999999999	9.16337392197875	32.1500000000001	42.0711404249232	31.8499999999999	2.35278189802557	32.7399999999998	47.4906900309406	32.0999999999999	6.95231135398444	34.04	76.8246447049705	32.5	6.15020801092214	35.5599999999999	119.938577321932	32.1700000000001	6.86265479998838	32.7200000000003	0.695362269084399	32.2200000000003	3.53999018193463	32.25	5.04961281296801
31.75	-2366.53837274002	31.75	-116.067872130998	31.66	2346.40806230198	31.96	-238.551999467973	32.1	-309.937077314999	31.5700000000001	-265.609314557992	32.0599999999999	5.74533693304602	32.03	2400.32075833108	32.25	10.5756960539338	32.0899999999999	7.27116252596716	31.6599999999999	4.83583073298632	32.8300000000002	6.28119148495898	33.3699999999999	25.1953308510338	31.6700000000001	9.26703880600144	32.27	42.2787885539719	31.95	2.24161994901806	32.8400000000001	47.5339654549316	32.25	6.9439752389826	34.1599999999999	76.6436889960005	32.5999999999999	6.01340984292165	35.6999999999998	120.158655716978	32.29	6.72552848891428	32.8200000000002	0.847385682050117	32.3499999999999	3.38163344792974	32.3699999999999	5.25925520798864
31.85	-2367.34534100799	31.85	-115.926375358072	31.76	2345.89138994897	32.06	-238.740982444938	32.21	-309.912228721032	31.68	-265.745200376045	32.2299999999999	5.6348736890186	32.14	2403.2388027581	32.36	10.7503861660234	32.25	7.36664371299867	31.76	5.09190214495447	32.9300000000001	6.36784388495926	33.47	25.143953661086	31.77	9.38399467099771	32.3800000000001	42.4724518519497	32.05	2.18093221508298	32.9400000000001	47.5824388349793	32.3600000000001	6.97576267589284	34.3599999999997	76.3624470720288	32.71	5.94080419296006	36.2399999999998	120.39168624699	32.3899999999999	6.62190099092186	32.9200000000001	1.01981097702719	32.46	3.19265169798655	32.4700000000003	5.48430158801239
31.95	-2368.15190105608	31.96	-115.730770732057	31.86	2345.34690921998	32.16	-238.92520394395	32.32	-309.870645114984	31.78	-265.878574704971	32.3299999999999	5.44743850196028	32.3	2406.10167529803	32.47	10.9587000720239	32.3599999999999	7.44125798200912	31.8599999999999	5.32875375404274	33.0400000000002	6.40848597095101	33.5699999999999	25.1032560720432	31.8800000000001	9.51327610505359	32.48	42.5993970029594	32.22	2.18583841706277	33.04	47.6361101699467	32.46	7.0491045999006	34.48	76.0228495910269	32.8099999999999	5.99083929091648	36.4199999999996	120.615309906952	32.5	6.55177230498794	33.0300000000002	1.20885252204062	32.5599999999999	2.97304493392403	32.5700000000002	5.72475195201605
32.06	-2368.90953148907	32.06	-115.463813223073	31.96	2344.82225466695	32.3	-239.094444074908	32.42	-309.815193755981	31.88	-266.00433940996	32.43	5.18303137005205	32.4	2409.12238922908	32.5700000000001	11.1738002980246	32.4599999999998	7.51236506300756	31.97	5.53313542502565	33.1400000000001	6.37327647893926	33.6700000000001	25.1687944410151	31.98	9.6548831089649	32.5900000000001	42.6227988809842	32.3199999999999	2.28206737608616	33.1500000000001	47.6805437959911	32.5599999999999	7.16339474797678	34.5799999999999	75.6620167229585	32.9200000000001	6.12125262000518	36.52	120.822336859987	32.5999999999999	6.5452367649641	33.1300000000001	1.37308726505125	32.6700000000001	2.72281315494638	32.6800000000003	5.96642657001212
32.16	-2369.66343573499	32.17	-115.142747861	32.07	2344.31231595102	32.41	-239.261691486945	32.52	-309.752027743002	31.98	-266.132725570969	32.53	4.88945524205064	32.5	2412.30094455204	32.6800000000001	11.4123332630243	32.5599999999999	7.57401269800084	32.0699999999999	5.71829729403817	33.2700000000002	6.22729257702304	33.78	25.2934090740382	32.0899999999999	9.78120999104704	32.6900000000001	42.5794826119272	32.4199999999998	2.44389027102443	33.25	47.7104423029004	32.6700000000001	7.30136019092242	34.6899999999996	75.285708826982	33.02	6.33204418193145	36.6299999999997	121.012767107914	32.6999999999998	6.58507807895603	33.25	1.50463429906722	32.77	2.49360969701229	32.7800000000002	6.18635493697184
32.27	-2370.39466390399	32.32	-114.837438894028	32.17	2343.81709307399	32.51	-239.387407382992	32.62	-309.681147075025	32.12	-266.263733191067	32.64	4.53992639495482	32.61	2415.63734126703	32.78	11.6493536969529	32.6599999999999	7.63281185891174	32.22	5.88423935801075	33.3900000000001	6.00864113800981	33.8799999999999	25.4770999700895	32.1900000000001	9.88981406396761	32.8	42.4989181209412	32.52	2.67130710210495	33.3699999999999	47.7311030999772	32.77	7.46300092794172	34.79	74.8881655430296	33.1800000000003	6.62321397692267	36.75	121.170897478919	32.8000000000002	6.67129624696372	33.3499999999999	1.6113745310804	32.8699999999999	2.29028753597049	32.8800000000001	6.39895307301686
32.37	-2371.15546357802	32.43	-114.545955623043	32.27	2343.41921022803	32.61	-239.483804374004	32.72	-309.623715578937	32.24	-266.381923079052	32.74	4.16122854994683	32.71	2418.89088341804	32.88	11.8882663349495	32.77	7.6887625469908	32.3199999999999	5.96027374797359	33.49	5.71732216394594	33.98	25.7269135749993	32.3	9.98313801403583	32.9000000000001	42.3582651129664	32.6299999999999	2.94197891605563	33.48	47.739248656967	32.8800000000001	7.59975384892186	34.9099999999999	74.4693868709874	33.2800000000002	6.93720688593658	36.8499999999999	121.32006656293	32.9099999999999	6.80657646194049	33.46	1.69330796006761	32.9700000000003	2.11764501898415	32.98	6.57294042696321
32.47	-2371.94583475605	32.53	-114.270228747046	32.37	2343.11866741393	32.71	-239.550882458957	32.83	-309.588753611024	32.34	-266.492428183028	32.8499999999999	3.77964845597489	32.8200000000001	2421.89456654307	32.99	12.129071178947	32.8699999999999	7.73565719100588	32.4300000000001	5.98524948202339	33.6000000000001	5.42882505897069	34.0899999999999	26.0670482180103	32.4000000000001	10.0602164320662	33	42.1838902439049	32.73	3.23677528706412	33.5799999999999	47.7457461789754	32.98	7.69373976095267	35.0099999999998	74.1281690369533	33.3800000000001	7.26779746992179	36.9899999999998	121.411961429999	33.0100000000002	6.99735774492183	33.5599999999999	1.72593743002381	33.0799999999999	1.97033053098039	33.0799999999999	6.70831699903829
32.57	-2372.66873464705	32.63	-114.010258267058	32.47	2342.94092342998	32.81	-239.568201854922	32.93	-309.567240813976	32.45	-266.590115556028	32.9499999999999	3.44541537299392	32.92	2425.07858661804	33.09	12.3180932749847	32.9699999999998	7.77415450693297	32.53	5.95916656004647	33.7	5.14633386501373	34.23	26.4733055680608	32.51	10.1120516860647	33.1100000000001	41.9757935159168	32.8299999999999	3.55569621399354	33.6799999999998	47.7578135009935	33.0799999999999	7.76283785592113	35.1199999999999	73.8495771309999	33.48	7.57272321391156	37.1099999999997	121.450176998906	33.1799999999998	7.23720107498593	33.6600000000003	1.72168042001886	33.2200000000003	1.87417073891538	33.1900000000001	6.79652830297073
32.67	-2373.357460943	32.73	-113.82327581498	32.58	2342.82995034096	32.92	-239.508436373967	33.03	-309.565330287001	32.55	-266.685216280962	33.05	3.13462782696661	33.02	2428.442943645	33.25	12.4337920899507	33.0699999999999	7.80359577890977	32.6299999999999	5.90852524999264	33.8000000000002	4.86666454003171	34.3499999999999	26.8513662390433	32.6099999999999	10.1524466209639	33.27	41.8370951069846	32.9299999999998	3.85739419004949	33.7800000000002	47.7754506199517	33.1799999999998	7.76929228891277	35.2399999999998	73.6336111519904	33.5799999999999	7.84354619497663	37.2099999999996	121.434713266922	33.29	7.49167386800309	33.7600000000002	1.68053693107595	33.3400000000001	1.80333897696983	33.3000000000002	6.84612882594138
32.78	-2373.97871595101	32.84	-113.674349266034	32.68	2342.82902208997	33.02	-239.398912203001	33.19	-309.58103917601	32.66	-266.767173348967	33.17	2.84728581902982	33.17	2431.783787413	33.37	12.49770815798	33.1799999999998	7.83059198192859	32.73	5.83436604904364	33.9000000000001	4.64396479094376	34.46	27.1959949110396	32.71	10.1814012369914	33.3900000000001	41.7383250919556	33.04	4.12113452409812	33.8899999999999	47.8092523559326	33.3600000000001	7.68882150498484	35.3599999999997	73.5001263819868	33.6900000000001	8.04837613395648	37.3899999999999	121.353548031948	33.3899999999999	7.78618285789889	33.8600000000001	1.61826877706517	33.4400000000001	1.75783524298367	33.4099999999999	6.85589431202516
32.88	-2374.58474725406	32.94	-113.563478619085	32.78	2342.89682657902	33.12	-239.251841951955	33.3	-309.603785568015	32.76	-266.843706354052	33.27	2.636956793026	33.34	2435.3049681331	33.48	12.5446896610129	33.28	7.88292163895221	32.8299999999999	5.73564846104091	34	4.51597932101322	34.5599999999999	27.5124269040816	32.8199999999999	10.203800910972	33.49	41.6794834719667	33.1599999999999	4.36765190704591	34.0099999999998	47.8773037469864	33.46	7.5457070589664	35.4599999999996	73.4910534789606	33.79	8.21910331092113	37.4899999999998	121.227750834919	33.4900000000002	8.0953213119983	33.9700000000003	1.53487595707702	33.54	1.72260197200558	33.5100000000002	6.82195563001642
32.98	-2375.18850283607	33.04	-113.494525275996	32.89	2343.03336380901	33.23	-239.058788510988	33.4	-309.633569463927	32.86	-266.914815295991	33.38	2.52996853600962	33.45	2438.88965957603	33.58	12.5478991240016	33.3999999999999	7.96368853593776	32.9400000000001	5.65122150396746	34.1100000000001	4.44496342697676	34.6599999999999	27.8006622170324	32.9200000000001	10.2244508559579	33.6000000000001	41.68693690292	33.26	4.55868548806393	34.1199999999999	47.9615197549492	33.5699999999997	7.33994894994794	35.5699999999997	73.5644617850539	33.8900000000003	8.343276846972	37.6099999999997	121.079680679941	33.5900000000001	8.41908922996026	34.0700000000002	1.42206442706083	33.6399999999999	1.70299077899472	33.6100000000001	6.74431278093834
33.14	-2375.83850409305	33.15	-113.472543716057	32.99	2343.23863377995	33.33	-238.829971769974	33.5	-309.652350146962	32.97	-266.970234283008	33.4799999999999	2.49999326194938	33.55	2442.320679045	33.6800000000001	12.5341740230169	33.5	8.07289267197575	33.04	5.5894267959502	34.2700000000002	4.43091710894805	34.77	27.9950313230302	33.03	10.2385458569643	33.7	41.7742002989598	33.3599999999999	4.67861657705271	34.2399999999998	48.0496348659472	33.6700000000001	7.08682264996696	35.6699999999996	73.6904814809805	33.9900000000002	8.41245881792929	37.7199999999998	120.931843111975	33.6999999999998	8.72159026994268	34.21	1.30883975703	33.75	1.69900166395109	33.71	6.62296576501831
33.25	-2376.534751024	33.25	-113.492479459978	33.15	2343.46368074	33.44	-238.565391729935	33.61	-309.647562850955	33.1	-267.007125901046	33.5799999999999	2.52312949601219	33.66	2445.5980265401	33.78	12.5035143579453	33.5999999999999	8.20921662000274	33.1399999999999	5.5370142040374	34.3800000000001	4.48351311592887	34.8699999999999	28.1426939150151	33.1700000000001	10.2598887609702	33.8	41.9044485309996	33.47	4.74306386399803	34.3600000000001	48.1469464899646	33.77	6.80681107189685	35.77	73.8947282079607	34.0900000000001	8.43508714797281	37.8199999999997	120.784238130909	33.8000000000002	9.02004072395357	34.3200000000002	1.22323793209489	33.8499999999999	1.73681821399896	33.8200000000002	6.4750235540032
33.35	-2377.21064824802	33.35	-113.519400384007	33.25	2343.70654284294	33.54	-238.319700763896	33.71	-309.631772342982	33.2	-267.028327564049	33.68	2.63274778603773	33.76	2448.87329092705	33.88	12.5304446429482	33.6999999999998	8.4035426899618	33.3199999999999	5.49398372902488	34.48	4.58671061494442	34.98	28.2436499950336	33.28	10.2727638210354	33.9000000000001	42.0187417499847	33.5699999999999	4.75202734708091	34.4899999999998	48.2481572179267	33.8699999999999	6.49991421596496	35.8699999999999	74.1515863239783	34.2000000000003	8.41116183698887	37.9399999999996	120.652568906962	33.9000000000001	9.31444059290243	34.4200000000001	1.15737804605942	33.9500000000003	1.81158745499488	33.9200000000001	6.2809767420049
33.46	-2377.92766514303	33.46	-113.592294651085	33.36	2343.92590799303	33.64	-238.094681652001	33.81	-309.64747174994	33.3	-267.041558867049	33.79	2.80206440800157	33.86	2452.18331795206	33.99	12.58352143293	33.8099999999999	8.62498857100036	33.4200000000001	5.45825437404801	34.5900000000001	4.74050960701788	35.0799999999999	28.3083701980331	33.3800000000001	10.2747283480085	34	42.117079955915	33.6699999999998	4.72783651605369	34.5900000000001	48.3532670499471	33.9699999999998	6.21996110191958	35.98	74.4610558290333	34.3099999999999	8.36634772497291	38.04	120.545176679911	34	9.55397640700539	34.52	1.1112600971046	34.0500000000002	1.9281623609686	34.02	6.07597501004875
33.56	-2378.62433232908	33.56	-113.709231561074	33.46	2344.12549964395	33.74	-237.888551614901	33.91	-309.685640714974	33.41	-267.004848730039	33.89	3.03107936201741	33.96	2455.69511207805	34.09	12.6627447280043	33.9099999999999	8.87665804793869	33.53	5.42491762496411	34.6900000000001	4.90589786500095	35.22	28.3425430220632	33.49	10.2657823440495	34.1100000000001	42.1761529349851	33.77	4.68962179604659	34.6900000000001	48.4066225619699	34.0699999999997	5.98483092096558	36.0799999999999	74.7501165479889	34.4100000000003	8.29542615497303	38.1499999999996	120.498031858006	34.1700000000001	9.72640713791861	34.6200000000003	1.08488408704943	34.1600000000003	2.09724616297535	34.1199999999999	5.86001835802108
33.66	-2379.34917120401	33.67	-113.870211115	33.57	2344.27985899993	33.84	-237.711530544971	34.01	-309.75529959403	33.51	-266.923330098962	34	3.26713707602266	34.0600000000001	2458.97430790899	34.25	12.7886735909897	34.01	9.09734434196707	33.6299999999999	5.39888199602956	34.7900000000002	5.07969134798714	35.3399999999999	28.3404799700975	33.5899999999999	10.2363153780516	34.21	42.2192708999773	33.8799999999999	4.63738318808282	34.8000000000002	48.4277070979715	34.1700000000001	5.7766444799654	36.1899999999996	75.033703391	34.52	8.1983971280124	38.25	120.492223815972	34.2800000000002	9.84397381500912	34.73	1.11499318302322	34.2600000000002	2.37084911691454	34.2600000000002	5.66690110395029
33.76	-2380.104138972	33.77	-114.065124353033	33.67	2344.41444485594	33.94	-237.588703061988	34.18	-309.856448388018	33.61	-266.797002974045	34.15	3.5168243730368	34.22	2462.17249431299	34.37	12.9828485549979	34.1099999999999	9.28770616792463	33.73	5.36689735497475	34.8900000000001	5.26507409699661	35.4400000000001	28.3493407330297	33.6900000000001	10.1681690169926	34.3099999999999	42.1801388009726	33.98	4.60235806599485	34.9000000000001	48.4165206599982	34.2799999999997	5.63636760989539	36.29	75.3118163579529	34.6200000000003	8.09213648994955	38.3899999999999	120.527752552903	34.3899999999999	9.94199659896822	34.8299999999999	1.18143230804435	34.3600000000001	2.69696096597727	34.3600000000001	5.48806876304297
33.86	-2380.92253332502	33.87	-114.331028742072	33.77	2344.52533352498	34.05	-237.492742979953	34.3	-310.067291669952	33.72	-266.631542184996	34.25	3.77355442799399	34.3200000000001	2465.13808242105	34.47	13.2237290889634	34.24	9.44774352399236	33.8399999999999	5.3352255399659	35	5.42996444801247	35.54	28.3528167700524	33.79	10.0795016950315	34.4100000000001	42.0931506939723	34.1299999999999	4.60527165500935	35	48.4044807309374	34.3800000000001	5.59354777294629	36.3999999999996	75.533224164019	34.73	7.97664424101185	38.6999999999998	120.616640273965	34.4900000000002	9.99506875496081	34.9300000000003	1.27632055705362	34.4700000000003	3.07558170993616	34.4700000000003	5.32352133302538
33.96	-2381.80435426204	33.98	-114.630866816015	33.87	2344.61624845994	34.15	-237.423650297956	34.4	-310.334754400969	33.8200000000001	-266.390109599001	34.36	4.00752620203093	34.42	2467.87107223508	34.5700000000001	13.4484282970107	34.3599999999999	9.51569179301259	33.9400000000001	5.30490704795739	35.1000000000001	5.57309487896873	35.6499999999999	28.3456727630664	33.9000000000001	9.98783478303267	34.51	41.9583065799998	34.23	4.62539872910384	35.1100000000001	48.3735022709197	34.48	5.61863750590419	36.5	75.6817722029837	34.8299999999999	7.84047628496864	38.8299999999999	120.725862379913	34.5999999999999	10.0285970189589	35.04	1.39965792800467	34.5700000000002	3.51691593994019	34.5700000000002	5.21227762703802
34.07	-2382.62666302501	34.08	-114.962707875065	33.97	2344.68346620702	34.32	-237.377859456956	34.5	-310.658836580956	33.92	-266.109543347966	34.4599999999999	4.19241190797948	34.53	2470.51589628609	34.6800000000001	13.6506677689567	34.4699999999998	9.431002906922	34.04	5.2759418789492	35.2700000000002	5.69573291193137	35.75	28.3279087100254	34	9.88836306703433	34.6200000000001	41.7756064568948	34.3299999999999	4.68186971602336	35.23	48.3416703199282	34.5899999999997	5.71163680899645	36.6199999999999	75.773615081971	34.9300000000003	7.70130215801146	38.9799999999996	120.872115628003	34.6999999999998	10.042581388916	35.1400000000003	1.53752446806266	34.6700000000001	3.98981307694157	34.6700000000001	5.17957747797482
34.17	-2383.42471451108	34.24	-115.299438191073	34.07	2344.72698676598	34.42	-237.353128890959	34.6	-311.048558568018	34.03	-265.794976378061	34.5599999999999	4.35453933096142	34.67	2473.28973727201	34.78	13.8367259160077	34.5699999999999	9.25422493298811	34.1399999999999	5.2581470649784	35.3800000000001	5.79787854701408	35.8499999999999	28.2881476150578	34.1600000000001	9.78589176099831	34.72	41.5916707569295	34.4299999999998	4.75636367605148	35.3600000000001	48.3479515669387	34.6900000000001	5.87514940389156	36.7199999999998	75.8295553960124	35.0300000000002	7.58780809894688	39.1399999999999	121.017578764963	34.8000000000002	10.0796077929317	35.2400000000002	1.68162613101686	34.7800000000002	4.49427312196349	34.77	5.20018105203235
34.27	-2384.16325382207	34.35	-115.646112244008	34.23	2344.76916967401	34.52	-237.351700165959	34.71	-311.517793515009	34.14	-265.46323461298	34.67	4.49390847199993	34.77	2476.19259519308	34.88	13.9779510000153	34.6699999999998	8.98601658400366	34.25	5.25882494196139	35.48	5.84418987500612	35.96	28.2048456180064	34.27	9.68042086606147	34.8199999999999	41.4114236119758	34.54	4.83326192204458	35.46	48.4290609059599	34.79	6.05826276694188	36.8299999999999	75.8239775029779	35.1600000000003	7.49155618495934	39.27	121.162251789997	34.9000000000001	10.1215723609585	35.3400000000001	1.79165276301774	34.8800000000001	4.92627556093339	34.8699999999999	5.25325303203772
34.38	-2384.87557865005	34.45	-116.002730032051	34.33	2344.81197677803	34.62	-237.346247095957	34.81	-312.053976654965	34.24	-265.111480636051	34.77	4.59432836601081	34.88	2478.92129231604	34.99	14.0213590390204	34.78	8.63955719501064	34.3599999999999	5.2706731729586	35.5900000000001	5.8507077279728	36.0599999999999	28.0995465780052	34.3700000000001	9.62823130896595	34.9300000000001	41.2594108139501	34.6399999999999	4.91256445400268	35.5700000000002	48.5482834419599	34.8899999999999	6.26097689598737	36.9299999999998	75.7824970460206	35.27	7.41254641491196	39.4499999999998	121.306134704923	35.0100000000002	10.1684750919731	35.4500000000003	1.86760436508848	34.98	5.28582039498815	34.98	5.35830282296956
34.48	-2385.56534650002	34.55	-116.295176629023	34.43	2344.85540807793	34.72	-237.330166975994	34.91	-312.550957909025	34.34	-264.739714448979	34.87	4.65881632999299	34.98	2481.67043940805	35.09	13.9983934799375	34.8799999999999	8.24572907401944	34.46	5.29473225606125	35.6900000000001	5.81743210500463	36.23	27.951991435998	34.48	9.60935903106019	35.03	41.0950322079771	34.74	4.95282082204085	35.6700000000001	48.7056191759621	35	6.4241968659644	37.0599999999999	75.7051140250269	35.3800000000001	7.35077878994161	39.5699999999997	121.448602836949	35.1799999999998	10.226382292899	35.5500000000002	1.88726693602348	35.0799999999999	5.54710865992547	35.0900000000001	5.49582101996293
34.58	-2386.29402675008	34.65	-116.50139278504	34.54	2344.89201666202	34.83	-237.305242587922	35.01	-313.008737276959	34.4400000000001	-264.42161231796	34.9699999999999	4.68737236599281	35.1	2484.24542570308	35.24	13.9090543219709	34.98	7.80453222193955	34.5599999999999	5.32527102404856	35.8000000000002	5.74689805500839	36.3399999999999	27.756491693026	34.5799999999999	9.62380403200314	35.1300000000001	40.9415980099084	34.8499999999999	4.92009140202754	35.7800000000002	48.9029123649516	35.0999999999999	6.54792267596349	37.1599999999999	75.6300053390078	35.48	7.34938981690902	39.7099999999996	121.569946471936	35.29	10.3075349929895	35.6500000000001	1.87285447600516	35.2200000000003	5.73058770498847	35.1900000000001	5.66580762199465
34.69	-2387.06161940206	34.76	-116.643437749985	34.64	2344.920665117	34.93	-237.271473930946	35.18	-313.428623145001	34.55	-264.171162750017	35.15	4.72626215105265	35.21	2487.00709923207	35.36	13.7372466530223	35.0899999999999	7.43706277000911	34.6599999999999	5.35738095902616	35.9000000000001	5.61662045799949	36.4400000000001	27.5187358470248	34.6800000000001	9.62524063504588	35.29	40.7757980029828	34.95	4.84831581707112	35.8800000000001	49.120679663929	35.2599999999998	6.60172471691567	37.3199999999997	75.5513033050192	35.5799999999999	7.38813117800419	39.8099999999999	121.703542798969	35.3899999999999	10.3996921619682	35.75	1.8100515920878	35.3400000000001	5.76557492297525	35.3000000000002	5.80550213396691
34.79	-2387.79761466105	34.86	-116.726366002013	34.74	2344.94249085594	35.03	-237.233344136939	35.32	-313.80930712794	34.65	-263.974377236991	35.27	4.76889886294884	35.38	2489.80387112999	35.46	13.5116222089664	35.25	7.18738235991623	34.77	5.3910620639499	36	5.44908443202985	36.54	27.2387238990177	34.78	9.63182727605272	35.3900000000001	40.597632186973	35.05	4.72187538207436	35.98	49.3589210730079	35.3699999999999	6.59554968297016	37.4299999999998	75.4690079229476	35.6800000000003	7.45856495097996	39.9199999999996	121.849391815999	35.4900000000002	10.4666460609906	35.8499999999999	1.71901336102565	35.4500000000003	5.70408057001259	35.4400000000001	5.92718538803183
34.89	-2388.56713941209	34.97	-116.741149362042	34.84	2344.95945572598	35.13	-237.186033283933	35.42	-314.079556058005	34.75	-263.828418365961	35.37	4.82186932299555	35.48	2492.78733026199	35.5700000000001	13.2321809929863	35.3599999999999	7.01142934792642	34.8699999999999	5.41170966403115	36.1100000000001	5.24748510201789	36.6399999999999	26.9445198280209	34.8900000000001	9.62540551904567	35.5	40.3566521439416	35.1599999999999	4.5472060260181	36.0900000000001	49.544206804967	35.4699999999998	6.52087291996395	37.54	75.4255715170302	35.79	7.56501619798655	40.04	122.007493524961	35.5999999999999	10.4890562629407	35.9500000000003	1.59973978304606	35.5500000000002	5.54610464598682	35.54	6.03085738396203
34.99	-2389.30506677104	35.07	-116.724845292083	34.95	2344.99665635803	35.24	-237.134361293897	35.52	-314.292444974967	34.86	-263.796618218066	35.4699999999999	4.89120817098865	35.58	2495.95747662909	35.6700000000001	12.998379079022	35.4599999999998	6.95020499199472	34.97	5.40868407699691	36.2800000000002	5.01308999196226	36.74	26.6511473780611	34.99	9.56604724603949	35.6000000000001	40.0934580289913	35.27	4.34503297401534	36.25	49.640812732946	35.5699999999997	6.40724189190678	37.6399999999999	75.4371486970058	35.8900000000003	7.7189290119577	40.1899999999996	122.183147146984	35.6999999999998	10.4862631949345	36.0599999999999	1.45223085803536	35.6600000000003	5.2916471510116	35.6500000000001	6.09700871598307
35.14	-2390.07286611809	35.17	-116.677453793045	35.05	2345.05781620794	35.4	-237.051848214946	35.62	-314.447973879965	34.96	-263.842138661062	35.5699999999999	4.99685329805288	35.6900000000001	2499.06875403099	35.77	12.8164948779386	35.5599999999999	7.06425735495486	35.0699999999999	5.39262498602966	36.3800000000001	4.744631577978	36.8499999999999	26.3586065470918	35.0999999999999	9.40262156700555	35.7	39.8080498409854	35.3799999999999	4.11535622606607	36.3499999999999	49.684462984942	35.6799999999998	6.25465659891233	37.7399999999998	75.4875848540451	35.9900000000002	7.90885929995966	40.3599999999997	122.362724955906	35.8000000000002	10.4534414109594	36.2000000000003	1.33504831603659	35.7600000000002	4.97363366196169	35.75	6.08665223194294
35.25	-2390.85428948704	35.33	-116.643093362995	35.15	2345.14293527593	35.5	-236.940735612961	35.72	-314.546142770951	35.11	-263.964979695061	35.68	5.11886681204032	35.79	2501.97749713504	35.87	12.6802499800078	35.6699999999998	7.2930383739731	35.23	5.35862387596353	36.49	4.44210985995142	36.95	26.1023152800135	35.27	9.18625937106299	35.8099999999999	39.5121807569012	35.48	3.92605503304821	36.46	49.6556742149323	35.7799999999997	6.06311703995743	37.8399999999997	75.5651446180536	36.0999999999999	8.09431042694087	40.4899999999998	122.550671015915	35.9000000000001	10.3602460139882	36.3400000000001	1.23405842600732	35.8600000000001	4.61073653002586	35.8499999999999	6.02502776200708
35.35	-2391.68459177699	35.43	-116.649793284978	35.25	2345.25428839197	35.6	-236.798781922971	35.82	-314.578741517948	35.21	-264.137164303065	35.78	5.25724871295097	35.9	2504.68370594001	35.98	12.6469478619811	35.77	7.63654804700309	35.3299999999999	5.29992683300407	36.5900000000001	4.13764936797634	37.0599999999999	25.9038174380066	35.3700000000001	8.9169606590076	35.9100000000001	39.2009266419109	35.5799999999999	3.80429055110199	36.5700000000002	49.5126501419918	35.8800000000001	5.9145052449594	37.9499999999998	75.7035013569975	36.25	8.27960745596101	40.6199999999999	122.709853706965	36.0100000000002	10.2247808719085	36.4400000000001	1.16941626504286	35.96	4.25496601098985	35.9500000000003	5.93669697298083
35.45	-2392.56377298602	35.53	-116.669524277086	35.35	2345.42069564293	35.71	-236.625987142929	35.93	-314.551363478017	35.3099999999999	-264.385186437039	35.88	5.39242470904355	36	2507.50833317102	36.08	12.78460115293	35.8699999999999	8.01678203492884	35.4300000000001	5.22383619397715	36.6900000000001	3.84409581192813	37.23	25.741569159095	35.48	8.58389512495705	36.02	38.8792116299328	35.6799999999998	3.72290162499667	36.6700000000001	49.2921056579689	35.98	5.78779840691368	38.0499999999997	75.8689817040477	36.3499999999999	8.46042532498359	40.75	122.840273029965	36.1700000000001	10.0470459869939	36.54	1.14930583299611	36.0700000000002	3.92227628799446	36.0599999999999	5.82165986304517
35.55	-2393.36157934804	35.64	-116.73934380201	35.46	2345.61333694103	35.81	-236.403728387927	36.04	-314.50155626203	35.41	-264.682552146041	35.9799999999999	5.52137748104542	36.1	2510.25676806205	36.24	13.0251972250335	35.9699999999998	8.42362138996577	35.54	5.13035196001965	36.8000000000002	3.5614491899878	37.3499999999999	25.6456179280349	35.5799999999999	8.20702682904084	36.1200000000001	38.6282360309451	35.79	3.70261348007261	36.7800000000002	48.9940407640006	36.0899999999997	5.71254398698784	38.1899999999996	76.0655889359896	36.4500000000003	8.63676403298541	40.8699999999999	122.930531451971	36.29	9.86089676791835	36.6400000000003	1.19594113107269	36.23	3.63846632592413	36.1599999999999	5.66616911100937
35.66	-2394.09701779402	35.74	-116.897074479994	35.56	2345.835935742	35.92	-236.160268389995	36.19	-314.429319869987	35.51	-264.992423296007	36.14	5.64410702997975	36.24	2513.12362138003	36.35	13.3687360779504	36.0799999999999	8.85706611200021	35.6399999999999	5.04075349704181	36.9000000000001	3.30625508001958	37.45	25.6456931900857	35.6800000000001	7.78635577103159	36.28	38.4830632369813	35.8899999999999	3.7597165051011	36.8800000000001	48.689903713921	36.25	5.72461110095901	38.3399999999997	76.2713007600269	36.5599999999999	8.72059881396581	40.9699999999998	122.986727282978	36.4000000000001	9.6711586619449	36.7400000000002	1.28710815806699	36.3699999999999	3.3777371609176	36.29	5.48397203897366
35.76	-2394.751081393	35.85	-117.120657061037	35.66	2346.06934953899	36.02	-235.895607148905	36.32	-314.333345914974	35.62	-265.274871916063	36.24	5.72073756995906	36.37	2515.82156245502	36.45	13.8039725050021	36.1799999999998	9.25656813797104	35.74	4.95558922796135	37.0100000000002	3.10099860200808	37.55	25.7120655010112	35.79	7.42414373200972	36.3900000000001	38.4086298549846	35.99	3.86027107606424	36.9899999999998	48.3746131189946	36.3499999999999	5.85442935994251	38.5499999999997	76.5088215459855	36.6600000000003	8.73217798391579	41.0799999999999	122.94279578191	36.5	9.47783166895988	36.8400000000001	1.39453945405421	36.4700000000003	3.17743349398825	36.3899999999999	5.3125893109609
35.86	-2395.35902504008	35.95	-117.410091546049	35.76	2346.31244091895	36.12	-235.625615652907	36.42	-314.21494278402	35.72	-265.543886513001	36.3399999999999	5.72209066899632	36.47	2518.51995514699	36.5500000000001	14.3022547680403	36.3	9.5819916820119	35.8499999999999	4.87431072997424	37.1100000000001	2.9231946349455	37.6499999999999	25.8447348600157	35.8900000000001	7.14768290106349	36.5	38.4049358879111	36.1199999999999	4.00427719102936	37.0900000000001	48.0532503700033	36.4499999999998	6.07156915191354	38.6599999999999	76.7276412400406	36.77	8.67150154499541	41.1899999999996	122.835868565971	36.5999999999999	9.33602752195384	36.9500000000003	1.52641902104733	36.5700000000002	3.05350950998218	36.5	5.1333116839487
35.96	-2395.93187171204	36.05	-117.709319368032	35.87	2346.56520988096	36.23	-235.355113824994	36.52	-314.069769765979	35.83	-265.799467087049	36.4499999999999	5.67734475998805	36.5700000000001	2521.049435598	36.65	14.8635828660417	36.3999999999999	9.87739838899415	35.95	4.83535455100537	37.2800000000002	2.79853459699098	37.76	26.0311734300558	35.99	6.92968109001413	36.6000000000001	38.5399170679648	36.22	4.13741254203615	37.21	47.7920974479957	36.5599999999999	6.33398486093029	38.7599999999998	76.9317631210242	36.8700000000003	8.52991937097158	41.3699999999999	122.673516694931	36.71	9.26508665099846	37.0500000000002	1.67456285805656	36.6700000000001	2.99001102393959	36.5999999999999	4.94613915805076
36.06	-2396.53474829504	36.16	-118.034103897003	35.97	2346.77001624902	36.4	-235.079281742969	36.62	-313.913354292026	35.93	-265.988625738032	36.55	5.58348252502583	36.67	2523.41000380602	36.75	15.3519315419999	36.5	10.1225503659634	36.05	4.84936037298667	37.4000000000001	2.74483158693783	37.8599999999999	26.2563574690375	36.0899999999999	6.81795090702053	36.71	38.7729732429989	36.3199999999999	4.24202789406536	37.3099999999999	47.6268784839249	36.6599999999999	6.67754560095091	38.8599999999997	77.1171839110139	36.98	8.25109910999799	41.4899999999998	122.455740167993	36.8099999999999	9.24566862693155	37.21	1.821438477009	36.7800000000002	2.96964995197868	36.7000000000003	4.75107173303968
36.18	-2397.16765478602	36.26	-118.368681763059	36.08	2346.90658010197	36.5	-234.854644869984	36.72	-313.745696361025	36.04	-266.085423001982	36.65	5.44420938297208	36.78	2525.79046816209	36.86	15.7336822639991	36.6099999999999	10.3174476129198	36.1499999999999	4.90568851296302	37.5100000000002	2.74427250599274	37.96	26.5202869770746	36.27	6.86362324404399	36.8099999999999	39.104104410967	36.4299999999998	4.33577248099937	37.4200000000001	47.5218693469515	36.7599999999998	7.06638225790357	38.9699999999998	77.2422346129815	37.0799999999999	7.89137311392096	41.5999999999999	122.179469956905	36.9200000000001	9.28742434200558	37.3700000000003	1.93069815099989	36.8800000000001	2.98529968199546	36.8000000000002	4.57560405095592
36.29	-2397.79257732209	36.36	-118.690993716086	36.19	2346.99518136199	36.6	-234.699315761986	36.82	-313.548939649991	36.1900000000001	-266.11579834298	36.75	5.2794632269979	36.88	2528.33449400009	36.96	16.0424535629318	36.7099999999998	10.4660159889818	36.3399999999999	5.0043389729808	37.6100000000001	2.79685735392832	38.0599999999999	26.7635030641031	36.3700000000001	7.01556721003271	36.9100000000001	39.4631837918951	36.53	4.38470667802449	37.5300000000002	47.4809463559041	36.8600000000001	7.48327058897758	39.0799999999999	77.2959462279914	37.1900000000001	7.47098970293791	41.6999999999998	121.859172623999	37.02	9.42736165995939	37.48	2.01647560800211	36.98	3.01828786200531	36.9099999999999	4.41330770195236
36.39	-2398.48566576404	36.46	-118.984194020982	36.29	2347.03468261398	36.71	-234.595181863938	36.93	-313.329985906989	36.3	-266.163664089959	36.86	5.08924405596645	36.98	2531.04208131901	37.0600000000001	16.2495937009908	36.8099999999999	10.5643296359403	36.4400000000001	5.17534911398343	37.71	2.91792377299771	38.22	26.9799980120524	36.47	7.27378280498669	37.01	39.8726228339683	36.6299999999999	4.36166933002369	37.6399999999999	47.5438393809782	36.9699999999998	7.87675817593936	39.23	77.2783187550203	37.29	7.06134635493072	41.8499999999999	121.57668246391	37.1700000000001	9.62847271591727	37.5799999999999	2.07877084801567	37.0900000000001	3.06861449291773	37.0100000000002	4.2583302630419
36.49	-2399.17077025007	36.56	-119.276311962039	36.39	2346.99626376903	36.81	-234.542243174928	37.03	-313.083241770983	36.4	-266.202526294023	36.9599999999999	4.93190873999083	37.08	2533.57450240298	37.1700000000001	16.2694846029581	36.9099999999999	10.6538727100087	36.54	5.38758472600875	37.8200000000002	3.09462605594035	38.3399999999999	27.1757795400163	36.5699999999999	7.61153420205574	37.1200000000001	40.3100100890015	36.74	4.2839796460612	38.1799999999998	47.6809813309274	37.0699999999997	8.26786782590716	39.3299999999999	77.2061888800408	37.3900000000003	6.66676813398226	41.9699999999998	121.324428418916	37.29	9.89075751192559	37.6800000000003	2.08368338610399	37.2200000000003	3.08708312195449	37.1100000000001	4.13855522197082
36.59	-2399.91301766406	36.67	-119.567347540055	36.49	2346.90571436192	36.91	-234.572681232976	37.17	-312.839762101021	36.5	-266.258878902022	37.0599999999999	4.83110058894454	37.24	2536.06962020808	37.34	16.1701388959727	37.01	10.7447641579483	36.6399999999999	5.64104580905678	37.9200000000001	3.32696420298362	38.45	27.3358239051049	36.6700000000001	8.00097285195989	37.27	40.7347454018918	36.8399999999999	4.15163762500015	38.3400000000001	47.892372205979	37.1700000000001	8.65659953990416	39.4499999999998	77.0298810480199	37.5	6.28725503997885	42.0799999999999	121.076816622917	37.3899999999999	10.1660359299558	37.79	2.04874570704305	37.3400000000001	3.09098183299739	37.2600000000002	4.06772989902038
36.7	-2400.72572050201	36.77	-119.825774011019	36.59	2346.76303439403	37.02	-234.658233304913	37.29	-312.581690575939	36.61	-266.332721917024	37.18	4.76317629397727	37.34	2538.38957177709	37.4400000000001	15.9515565819675	37.1099999999999	10.8370039789634	36.74	5.89831809395491	38.0200000000002	3.57931201199335	38.55	27.4585648330685	36.78	8.44209875504021	37.3800000000001	41.1241604849693	36.9400000000001	3.99994173903906	38.4499999999998	48.1461641949181	37.2799999999997	8.95399084595283	39.5499999999997	76.7910642559855	37.5999999999999	6.03547178093322	42.2199999999998	120.833847075914	37.4900000000002	10.4494825269512	37.9000000000001	1.97395781208343	37.4500000000003	3.08031062797909	37.3800000000001	4.03210697504619
36.8	-2401.62788569808	36.88	-120.062774924008	36.69	2346.60878370494	37.12	-234.798899392899	37.39	-312.326883517926	36.71	-266.545858087056	37.28	4.74807374405373	37.51	2540.79723620202	37.5400000000001	15.6809747250009	37.25	10.9305921729401	36.8499999999999	6.15885315801279	38.1200000000001	3.87664653896991	38.6499999999999	27.5737317700759	36.8800000000001	8.84777441297047	37.49	41.5133187279935	37.04	3.82889198806424	38.5599999999999	48.4204488619753	37.3899999999999	9.17726598800073	39.6599999999999	76.4897385049608	37.7000000000003	5.98714090301655	42.3899999999999	120.647117958924	37.5999999999999	10.741097299956	38	1.88026899809302	37.5500000000002	3.05304546600382	37.48	4.03168644902507
36.9	-2402.61951324999	36.98	-120.267166731992	36.8	2346.44296229499	37.22	-234.958454385946	37.49	-312.075340926981	36.8200000000001	-266.828363593049	37.38	4.79173057101434	37.61	2543.12324962507	37.65	15.3407878790404	37.3599999999999	11.025218479972	36.95	6.42319942505765	38.2700000000002	4.19399072802662	38.75	27.6813247160135	36.98	9.19070763802665	37.5900000000001	41.9022201309645	37.1499999999999	3.62864642499972	38.8099999999999	48.7101448169369	37.4899999999998	9.32642496400149	39.77	76.1448810769707	37.8000000000002	6.06653986096717	42.5	120.47949765099	37.6999999999998	10.966864520924	38.0999999999999	1.75949526601471	37.6500000000001	2.99323216393077	37.5799999999999	4.10720862703329
37	-2403.54830343802	37.09	-120.466978716991	36.9	2346.26253961096	37.34	-235.145637011897	37.6	-311.869878026982	36.92	-267.180238436026	37.4799999999999	4.86496833798356	37.72	2545.53697590302	37.75	14.9486014910281	37.4599999999998	11.1133414399092	37.05	6.62908847198196	38.3800000000001	4.51849887201661	38.8599999999999	27.7933591070223	37.0799999999999	9.49819061804646	37.7	42.2460417989896	37.25	3.43620815101531	38.9099999999999	48.9561178799249	37.5999999999999	9.42249058289235	39.8699999999999	75.7524886939791	37.9100000000003	6.27799371693527	42.6099999999997	120.290250171934	37.8099999999999	11.0931190579322	38.21	1.61982061501931	37.7600000000002	2.91682490501444	37.6900000000001	4.23079002496252
37.14	-2404.44657569003	37.25	-120.671641704007	37	2346.09936629499	37.44	-235.351708542908	37.7	-311.69496738994	37.02	-267.590085418988	37.5899999999999	4.96778704598455	37.8200000000001	2548.03841503804	37.85	14.5724281890125	37.5599999999999	11.2050799999679	37.1499999999999	6.74974571404618	38.48	4.82985399401059	38.96	27.9379981150214	37.25	9.71452625299207	37.8	42.557178832908	37.3599999999999	3.26922640203975	39.0099999999998	49.1583680490066	37.6999999999998	9.40880246889719	39.98	75.316564632999	38.0100000000002	6.63074798501384	42.7199999999998	120.104969386944	37.9099999999999	11.1535260419942	38.3299999999999	1.49631002000206	37.8699999999999	2.85839985792791	37.79	4.40243063997059
37.25	-2405.28201057805	37.35	-120.896919063057	37.14	2345.97372226597	37.54	-235.548406247972	37.81	-311.550609014034	37.12	-268.083844009993	37.6899999999999	5.05290007197345	37.93	2550.47105487199	37.96	14.2938054590331	37.6699999999998	11.3004341599208	37.3299999999999	6.81194573701305	38.5800000000002	5.14586919598514	39.0599999999999	28.0870785680918	37.3499999999999	9.80370793706697	37.9000000000001	42.8232361309711	37.46	3.11379777008369	39.1300000000001	49.2937818149812	37.7999999999997	9.32122973699734	40.0999999999999	74.9204468889957	38.1700000000001	7.06847030994595	42.8299999999999	119.951520366953	38.0100000000002	11.1442335019092	38.4400000000001	1.39577904701582	37.9700000000003	2.83460533398738	37.8899999999999	4.59231328102305
37.35	-2406.07361503305	37.45	-121.142810794026	37.25	2345.82597567396	37.64	-235.717033879951	37.91	-311.472515546029	37.22	-268.635574742007	37.79	5.09706661000564	38.03	2552.71568164801	38.0600000000001	14.0791147699701	37.77	11.3766762809746	37.4300000000001	6.81568853804038	38.6900000000001	5.46654447794026	39.23	28.2534310319988	37.45	9.80174227504449	38.01	43.062587823897	37.5599999999999	2.96992225503345	39.29	49.377720054963	37.9000000000001	9.19422086997201	40.2099999999996	74.5662760609775	38.29	7.59116069298216	42.9499999999998	119.829903109917	38.1799999999998	11.0282335720058	38.54	1.31141212909824	38.0700000000002	2.82879302199035	37.9900000000002	4.80686635796701
37.46	-2406.79397105703	37.56	-121.386949800012	37.35	2345.65612652102	37.74	-235.875703993997	38.01	-311.493568140008	37.33	-269.10542997598	37.9	5.17108349094997	38.14	2554.94174518003	38.16	13.9283561210277	37.8699999999999	11.4377322259998	37.53	6.72047324303549	38.7900000000002	5.74192573003529	39.3299999999999	28.4430632240174	37.5599999999999	9.70862926897098	38.1100000000001	43.2528224639555	37.6699999999998	2.83759985609322	39.3899999999999	49.3755342869235	38.0099999999998	9.02777586998127	40.3299999999999	74.2519115490268	38.3900000000003	8.04737404598654	43.0699999999997	119.695414939997	38.3200000000002	10.8425341169323	38.6400000000003	1.24320926602195	38.2200000000003	2.84096292193681	38.0999999999999	5.03966145902268
37.56	-2407.51922851007	37.66	-121.654530276032	37.45	2345.46417480601	37.85	-236.024416590908	38.17	-311.580885640979	37.43	-269.455518567042	38	5.24577228100043	38.3	2557.31860932701	38.28	13.8767404049531	37.9699999999998	11.4685190729915	37.6299999999999	6.55743406105103	38.8900000000001	5.96950907697646	39.4300000000001	28.6499674260767	37.6600000000001	9.55298185897391	38.21	43.4163514979673	37.77	2.7365144670739	39.5	49.3313418879779	38.1199999999999	8.80110347293339	40.4299999999998	73.9773533540529	38.5	8.3900235309784	43.1799999999998	119.55562691594	38.4200000000001	10.587135136916	38.75	1.24134484110527	38.3600000000001	2.87885108900809	38.2600000000002	5.23493161097122
37.66	-2408.24938739308	37.76	-121.920358027069	37.55	2345.25618163502	37.95	-236.145694213974	38.28	-311.718940619926	37.54	-269.723731660065	38.15	5.2974896680098	38.45	2559.70841113106	38.38	13.9721865770071	38.0799999999999	11.4690368239962	37.74	6.32657099401968	38.99	6.15179839496705	39.54	28.8741436380633	37.76	9.36264859603853	38.3400000000001	43.5531749269558	37.8699999999999	2.67041191500539	39.5999999999999	49.2451428559662	38.25	8.53499494292009	40.54	73.7951913799861	38.5999999999999	8.66619598593843	43.3399999999997	119.489591838942	38.52	10.3303403719792	38.8499999999999	1.28828636707112	38.46	2.92516943898136	38.3600000000001	5.37660694101305
37.76	-2408.91980884805	37.87	-122.227691921012	37.66	2344.99279507895	38.05	-236.238953172915	38.38	-311.934148625028	37.64	-269.910069254024	38.29	5.3498789650348	38.5600000000001	2562.24901354904	38.49	14.1667756810193	38.1799999999998	11.4204837009311	37.8399999999999	6.08143320903309	39.1000000000001	6.30660678200456	39.6399999999999	29.0423666380093	37.8700000000001	9.13762947800478	38.53	43.6218132869044	37.97	2.61789713601956	39.71	49.1130608749017	38.3600000000001	8.31714001992623	40.6399999999999	73.663756630026	38.7000000000003	8.81144997993033	43.4599999999996	119.469444640913	38.6300000000001	10.0711763479922	38.9500000000003	1.38403384301	38.5700000000002	2.9799179709471	38.4700000000003	5.48075732297093
37.87	-2409.57922473604	37.97	-122.565348409012	37.76	2344.69308714699	38.16	-236.304777157898	38.49	-312.208653332959	37.74	-269.903437647031	38.5799999999999	5.4504961949533	38.67	2564.87143888	38.59	14.426889187007	38.29	11.3416614809694	37.95	5.81210561801981	39.2	6.41946717996689	39.75	29.1715353040445	37.97	8.94993772101316	38.6300000000001	43.6389558369683	38.1299999999999	2.61211468307465	39.8099999999999	48.9851992809918	38.46	8.13031446091372	40.7399999999998	73.5830491030356	38.8000000000002	8.7500629679198	43.5599999999999	119.495185320943	38.73	9.8096430649548	39.0599999999999	1.51495613499719	38.6700000000001	3.00980006295504	38.5700000000002	5.54738275502586
37.97	-2410.17890319608	38.08	-122.944511039009	37.86	2344.35705783903	38.32	-236.342102964954	38.62	-312.542454743948	37.85	-269.773760659973	38.68	5.59826694495769	38.77	2567.40623731105	38.7	14.7612791910205	38.4099999999999	11.2422973909361	38.05	5.52850331098398	39.3000000000002	6.51535664303537	39.8499999999999	29.2616496381015	38.0699999999999	8.8287426279976	38.74	43.6046025769201	38.28	2.66290650301926	39.9200000000001	48.8761083589679	38.5599999999999	7.97451826792894	40.8499999999999	73.5487876049774	38.9000000000001	8.55775749391796	43.6699999999996	119.524840902955	38.8299999999999	9.59200086492729	39.2000000000003	1.70551113706097	38.77	2.98930950202703	38.71	5.53963824199855
38.08	-2410.79499408909	38.25	-123.36517981305	37.96	2343.99428230699	38.42	-236.342191865901	38.72	-312.86979054903	37.95	-269.521038293988	38.79	5.76187636704617	38.87	2569.85340884103	38.8000000000001	15.1523402470275	38.52	11.1299328889345	38.1499999999999	5.25891787003729	39.4000000000001	6.59427516995947	39.96	29.3024183880561	38.1800000000001	8.74487489397779	38.8400000000001	43.5537221319464	38.3799999999999	2.76043064809528	40.0300000000002	48.8008049129576	38.6599999999999	7.84975143892552	40.9499999999998	73.5678897619891	39.0100000000002	8.23453355894799	43.77	119.591576312928	38.9400000000001	9.45191487994634	39.3099999999999	1.931240953013	38.8800000000001	2.94395250000434	38.8099999999999	5.48540727402269
38.19	-2411.42547204106	38.35	-123.80446183704	38.06	2343.60172999595	38.52	-236.313782588923	38.82	-313.199219973967	38.1	-269.221052834041	38.89	5.94132446099138	38.97	2572.31496687803	38.91	15.6000723559373	38.6199999999999	11.004567977011	38.3299999999999	5.03012388105617	39.5100000000002	6.66123051200884	40.0599999999999	29.2656783830125	38.3299999999999	8.72618307096218	38.9400000000001	43.4739194009808	38.48	2.90468712000802	40.1300000000001	48.7548552609951	38.77	7.83219288393866	41.0499999999997	73.6334379470236	39.1700000000001	7.86645576397405	43.8699999999999	119.669797681922	39.04	9.35571997797524	39.4100000000003	2.17461309807732	38.98	2.85644097391469	38.9099999999999	5.38468984802876
38.3	-2412.10265647999	38.45	-124.234861615037	38.17	2343.17940090796	38.72	-236.256875133904	38.92	-313.522183792998	38.28	-268.858573866055	38.99	6.16025453803104	39.0700000000001	2574.80956062204	39.01	16.0086376089339	38.7199999999998	10.866202653915	38.4300000000001	4.81534675896	39.6100000000001	6.72673266092261	40.23	29.1795927940939	38.4300000000001	8.76502605501628	39.05	43.3775894849759	38.5899999999999	3.12132881401794	40.29	48.7613729129635	38.8699999999999	7.88724621691017	41.1899999999996	73.7037631630528	39.2800000000002	7.4616331900188	43.9699999999998	119.70377487296	39.1700000000001	9.30146921291453	39.52	2.41568281501259	39.0799999999999	2.74629494299461	39.02	5.26962571098011
38.41	-2412.82654740701	38.55	-124.656379146018	38.27	2342.80599890099	38.83	-236.15346112399	39.03	-313.79836992096	38.38	-268.448831805017	39.14	6.4419074029729	39.1900000000001	2577.456403832	39.12	16.3691826579679	38.8299999999999	10.7657832990071	38.53	4.61458650499935	39.71	6.78027162393846	40.3299999999999	29.0779593821071	38.53	8.82539724000253	39.1500000000001	43.2981109039474	38.6900000000001	3.377211180009	40.4000000000001	48.8011206739429	38.9699999999998	7.99768719696203	41.29	73.8032039180325	39.3800000000001	7.02006583594539	44.0799999999999	119.651534909963	39.27	9.29841506194862	39.6200000000003	2.66126567407809	39.23	2.63016271992456	39.1199999999999	5.13768176404028
38.51	-2413.49968109807	38.66	-125.111912019065	38.38	2342.48806857295	38.93	-236.022716318985	39.18	-313.994897201951	38.49	-268.061750472043	39.24	6.63661535304527	39.3200000000001	2579.916596879	39.23	16.6905608519983	38.9299999999998	10.6899670879557	38.6299999999999	4.44483066905832	39.8100000000002	6.84682445603357	40.4400000000001	28.9564946129985	38.6300000000001	8.90729662603462	39.28	43.2480408348965	38.8	3.67233421707169	40.5099999999998	48.8740985470031	39.0799999999999	8.16351582295738	41.3899999999999	73.9339008119941	39.4900000000002	6.61747624394593	44.25	119.54035218298	39.3699999999999	9.33730504800678	39.7200000000003	2.91136167402328	39.3299999999999	2.5080443049319	39.27	4.99139110399938
38.61	-2414.1523516081	38.77	-125.576266038024	38.49	2342.21906532593	39.03	-235.864640716954	39.28	-314.144646790965	38.59	-267.749144369986	39.3499999999999	6.77569323499938	39.43	2582.29215317101	39.33	16.9551667429459	39.04	10.6462954789777	38.74	4.30892188103371	39.9200000000001	6.89817928196135	40.54	28.8194820210492	38.73	8.95238560701728	39.3900000000001	43.2148221009356	38.8999999999999	3.98350664704594	40.6199999999999	48.9467722769632	39.1799999999998	8.38900940095755	41.4899999999998	74.095853843005	39.5900000000001	6.30526080692562	44.3599999999997	119.370226691899	39.48	9.41813916995216	39.8200000000002	3.11705502303994	39.4300000000003	2.43095212294975	39.3699999999999	4.84788775895595
38.72	-2414.75426488307	38.87	-126.074635398027	38.59	2341.99595860696	39.13	-235.683989385961	39.38	-314.247618689024	38.6900000000001	-267.473122356023	39.4499999999999	6.85914104894891	39.54	2584.48105930108	39.4400000000001	17.1414656830393	39.1399999999999	10.619170614973	38.8399999999999	4.20686014001603	40.0200000000002	6.93183222801963	40.6399999999999	28.6669216050086	38.8399999999999	8.91701647299215	39.49	43.1984547019511	39.01	4.30698264301554	40.7199999999998	49.0235755479489	39.2799999999997	8.65337666891719	41.5999999999999	74.275227755038	39.7000000000003	6.0363326820152	44.4599999999996	119.087699501961	39.5799999999999	9.50496020800529	39.9200000000001	3.26521653403233	39.54	2.43505450600878	39.4700000000003	4.72324159898108
38.82	-2415.33774035008	38.97	-126.552029105028	38.7	2341.83679382102	39.24	-235.481346016968	39.48	-314.264238679925	38.8	-267.233684429016	39.55	6.87942807996933	39.64	2586.48331526808	39.5400000000001	17.2973766269706	39.26	10.6273942739108	38.95	4.16326562697122	40.1200000000001	6.94778329398105	40.75	28.5462688250391	38.9400000000001	8.84483693403126	39.5900000000001	43.21840582395	39.1199999999999	4.64650803303357	40.8200000000002	49.1045083599602	39.3899999999999	8.88742485699368	41.6999999999998	74.4985016549435	39.8000000000002	5.82691002693991	44.5799999999999	118.720635681939	39.6799999999998	9.5987416339085	40.0300000000002	3.3689753940962	39.6399999999999	2.48418312298782	39.5700000000002	4.60138275195732
38.93	-2415.89732644604	39.08	-127.040161198011	38.8	2341.70221904003	39.34	-235.256126917989	39.58	-314.216962528008	38.9	-267.061291423033	39.66	6.78899830097635	39.74	2588.369429507	39.64	17.4228995730346	39.3699999999999	10.6521646789588	39.05	4.1880534330403	40.2700000000002	6.92501249193356	40.8499999999999	28.4406248010782	39.04	8.69984038297389	39.6900000000001	43.2579862069815	39.22	4.93579371106989	40.9200000000001	49.1465949439771	39.4899999999998	9.09115396689231	41.7999999999997	74.7391964359849	39.9000000000001	5.67699284192713	44.75	118.254336646942	39.7800000000002	9.69948344891236	40.1300000000001	3.43514717201288	39.7400000000002	2.57131989496884	39.6700000000001	4.48231121902154
39.03	-2416.48175503008	39.23	-127.507317637992	38.9	2341.592234264	39.45	-235.046683607948	39.69	-314.10579023202	39	-266.969866696058	39.76	6.61216693197275	39.85	2590.30885183108	39.74	17.5357412180119	39.4699999999998	10.6667961779294	39.1499999999999	4.27130846696855	40.3700000000001	6.83280407201892	40.95	28.3499895330124	39.1600000000001	8.48969386606768	39.8	43.3171958499088	39.3199999999999	5.16149034706359	41.0300000000002	49.1352850169733	39.5899999999997	9.24805004092377	41.9099999999999	74.9994526950104	40.0100000000002	5.59089067598961	44.8499999999999	117.787446933903	39.8800000000001	9.7886806979659	40.2400000000002	3.42213584303863	39.8499999999999	2.72197103492999	39.7800000000002	4.36034373296934
39.15	-2417.091026104	39.34	-127.953498425086	39	2341.49375029597	39.55	-234.849032425927	39.79	-313.963602946956	39.1	-266.945486889995	39.86	6.4115636699853	39.95	2592.30158224	39.85	17.662285868937	39.5699999999999	10.6556909139499	39.25	4.4187159850253	40.47	6.70187378398168	41.05	28.2829300861067	39.26	8.24356668897508	39.9000000000001	43.3709203999797	39.4199999999998	5.33694727209877	41.1300000000001	49.0851288619751	39.6900000000001	9.37462703598158	42.0099999999998	75.270871335988	40.1600000000003	5.56429398000091	44.9599999999996	117.319966541913	39.9900000000002	9.86501476700141	40.3400000000001	3.35439930609027	39.9500000000003	2.91063033091632	39.8800000000001	4.24622975504008
39.25	-2417.664551558	39.44	-128.387929411019	39.14	2341.38546061297	39.65	-234.667157031936	39.89	-313.800453997032	39.21	-266.950260859971	39.9699999999999	6.17965779895258	40.05	2594.14359391599	39.95	17.7761492179798	39.6699999999998	10.6344467440067	39.3599999999999	4.68167075200654	40.5800000000002	6.52971775298283	41.1499999999999	28.2418398680875	39.3599999999999	7.9614588489676	40	43.4095426799104	39.53	5.46216448503856	41.23	49.0049938470065	39.79	9.41549730498537	42.1099999999997	75.560369986988	40.27	5.55460378598127	45.0599999999999	116.822683364944	40.0900000000001	9.9298042709961	40.4500000000003	3.23193755900775	40.0599999999999	3.13729778099514	39.98	4.13996928500637
39.36	-2418.24561168903	39.55	-128.838106092076	39.24	2341.28867173797	39.75	-234.501057427906	39.99	-313.624902609035	39.3099999999999	-266.999869056008	40.14	5.9239800340265	40.17	2595.95563135008	40.0500000000001	17.9252502219924	39.78	10.6030636690093	39.46	5.00877800300259	40.6800000000001	6.3109063939919	41.27	28.2243254700916	39.47	7.73066576698511	40.1100000000001	43.4426798659615	39.6299999999999	5.52621297401856	41.3400000000001	48.8750177119073	39.9000000000001	9.38686510096431	42.2199999999998	75.8679486480105	40.3700000000003	5.55371101597757	45.1599999999999	116.323462470973	40.1999999999998	9.98402268294285	40.5500000000002	3.08100897507302	40.2200000000003	3.30597033200775	40.0799999999999	4.02549244995498
39.46	-2418.79092619899	39.65	-129.304028468027	39.35	2341.16403174198	39.86	-234.37136892494	40.1	-313.481860308002	39.41	-267.079081063002	40.24	5.64453037497969	40.27	2597.61695005307	40.16	18.1061771779696	39.8799999999999	10.5583486249543	39.5599999999999	5.40003773903663	40.7800000000002	6.05594969897538	41.3699999999999	28.2134880130798	39.5699999999999	7.58802379198187	40.27	43.457063670985	39.74	5.56223729108751	41.4400000000001	48.7150627179744	40	9.28873042391842	42.3299999999999	76.1406491039907	40.4700000000003	5.56161566998981	45.2799999999997	115.864276835964	40.3000000000002	10.0145904889359	40.6500000000001	2.88447542902759	40.3299999999999	3.44031437498415	40.1900000000001	3.9134257870046
39.56	-2419.349226951	39.76	-129.722268461023	39.45	2340.98237706394	39.96	-234.258915763917	40.21	-313.371327094956	39.52	-267.187896880046	40.3399999999999	5.44343784599732	40.38	2599.29699983604	40.2900000000001	18.3100767400219	39.98	10.5136444390155	39.6599999999999	5.84837749499911	40.8900000000001	5.76484766997964	41.48	28.1997687850435	39.6800000000001	7.49669657398044	40.3800000000001	43.4401369199122	39.8399999999999	5.57023743601803	41.54	48.5251288629343	40.0999999999999	9.12109327396138	42.4299999999998	76.37698988799	40.5799999999999	5.57831774801798	45.3899999999999	115.432550654987	40.4000000000001	10.0307601659324	40.75	2.65947504703945	40.4300000000003	3.54032990901487	40.3099999999999	3.80123619902406
39.66	-2419.93701555009	39.86	-130.104353225079	39.56	2340.75025229993	40.06	-234.163697946997	40.31	-313.311915517943	39.62	-267.298469787988	40.4399999999999	5.28938759998709	40.48	2600.99940082102	40.4	18.5369489070126	40.0799999999999	10.4689511109655	39.77	6.30446575496535	40.99	5.49903180296951	41.5799999999999	28.1788842520427	39.78	7.48585341500529	40.48	43.4044567879255	39.9400000000001	5.57691207200151	41.6700000000001	48.3644326029662	40.25	8.91698156294751	42.5299999999997	76.5784524669471	40.6800000000003	5.59157694397072	45.4899999999998	114.999071818943	40.5100000000002	10.0325317139323	40.8499999999999	2.43046572609273	40.54	3.57568662798258	40.4099999999999	3.71042260803733
39.77	-2420.58458605209	39.96	-130.438755607997	39.66	2340.467657452	40.16	-234.093682793969	40.42	-313.285013029031	39.72	-267.41124981902	40.55	5.18237963603951	40.59	2602.82616641609	40.5	18.7340250679426	40.25	10.4554643539814	39.8699999999999	6.76830251802585	41.0900000000001	5.26358250795056	41.6800000000001	28.1508344160102	39.8800000000001	7.57153095798913	40.5800000000002	43.3500232759343	40.04	5.60073091003233	41.77	48.2285402539446	40.3600000000001	8.65800316194054	42.6399999999999	76.7519544699553	40.7800000000002	5.60501446295802	45.5999999999999	114.593052434998	40.6100000000001	10.0225423630036	40.96	2.21835208810717	40.6399999999999	3.51021620099345	40.5100000000002	3.64098501404442
39.87	-2421.29193845608	40.07	-130.752971105039	39.76	2340.17720556494	40.31	-234.050913550959	40.52	-313.321634616955	39.83	-267.525786940041	40.65	5.13747538605003	40.6900000000001	2604.77729662102	40.6	18.8890401759636	40.3499999999999	10.5021357099986	39.97	7.13709825197384	41.1900000000001	5.05341937594039	41.78	28.110832459106	39.98	7.71008149206409	40.6900000000001	43.2994917089218	40.1599999999999	5.62322423809292	41.8800000000001	48.1174518179159	40.46	8.39714658400226	42.7399999999998	76.8483154839714	40.8800000000001	5.61052122691308	45.6999999999998	114.214492503947	40.71	9.99696507699355	41.0599999999999	2.01000494905657	40.7400000000002	3.38008695894132	40.6100000000001	3.60101685600966
39.97	-2421.97251216999	40.17	-131.071927586049	39.87	2339.85627767697	40.41	-234.033346971955	40.62	-313.397710263985	39.93	-267.626850735041	40.76	5.17793299900404	40.79	2606.61130245603	40.71	19.0142592780376	40.4499999999998	10.580013636968	40.0699999999999	7.41085295601351	41.3000000000002	4.87905240095188	41.8899999999999	28.0450361360636	40.0799999999999	7.90150501700282	40.79	43.2494411149946	40.26	5.67753660902781	41.98	48.0708918099708	40.5599999999999	8.13441183095165	42.8599999999997	76.8940146169825	40.98	5.61588045593453	45.7999999999997	113.784569559925	40.8200000000002	9.95962689296448	41.21	1.80542430803143	40.8499999999999	3.23263168297672	40.71	3.58242469496872
40.08	-2422.67310285399	40.27	-131.427339091033	39.97	2339.52749274999	40.51	-234.021807299996	40.73	-313.51323997103	40.03	-267.745655226008	40.86	5.28049432602984	40.89	2608.43381744803	40.8100000000001	19.1008290260015	40.5599999999999	10.7024409619498	40.21	7.54307774104745	41.4000000000001	4.79098292896651	41.99	27.967287693059	40.1900000000001	8.07212883296415	40.8900000000001	43.1998714929023	40.3599999999999	5.7783188550502	42.0799999999999	48.1290927189093	40.6700000000001	7.9007942199496	42.98	76.8890518689886	41.0799999999999	5.61678260100962	45.8999999999996	113.246612041962	40.9200000000001	9.91978028798712	41.3099999999999	1.63888641804988	40.9500000000003	3.06302627996047	40.8099999999999	3.61718473004657
40.19	-2423.34691484803	40.37	-131.819205619991	40.08	2339.19739538203	40.62	-234.025827383903	40.83	-313.668223736954	40.14	-267.896123772061	40.9599999999999	5.41384452003513	41	2610.13920807	40.9200000000001	19.140445155017	40.6599999999999	10.8869873959065	40.3199999999999	7.57741886900476	41.5	4.75849521296823	42.0899999999999	27.8733035970617	40.29	8.19434186996659	40.99	43.1521623169147	40.47	5.91222164405281	42.25	48.2518220569546	40.77	7.67977979489842	43.0799999999999	76.8363901760267	41.1900000000001	5.61753721092373	46	112.600619948921	41.02	9.87178119294185	41.4100000000003	1.51816671802862	41.0500000000002	2.87609484200857	40.9099999999999	3.69454750000386
40.29	-2424.024242207	40.48	-132.224472866028	40.18	2338.88534392793	40.72	-234.041423560939	40.93	-313.825436462935	40.24	-268.07825637502	41.0699999999999	5.5570105539573	41.1	2611.82948773103	41.02	19.1594919680256	40.76	11.1180550809422	40.4200000000001	7.46248157497575	41.6000000000001	4.78158925000116	42.23	27.7877691200956	40.3900000000001	8.29575519696846	41.1000000000001	43.1159307639746	40.5699999999999	6.07924497603562	42.3499999999999	48.4346461410041	40.8800000000001	7.4713685550023	43.2099999999996	76.7133282339501	41.3000000000002	5.62538669692003	46.0999999999999	111.905017497975	41.1900000000001	9.81431099194197	41.52	1.43548976802776	41.1500000000001	2.67183736991683	41.0100000000002	3.81451300404478
40.39	-2424.66180463305	40.58	-132.699782737063	40.28	2338.57003186495	40.82	-234.068595832923	41.03	-313.983263895011	40.34	-268.291152965958	41.17	5.7024617129855	41.26	2613.51568276109	41.13	19.1579694659367	40.8699999999999	11.3956440179663	40.52	7.27801900097802	41.71	4.85010422698906	42.3299999999999	27.7130776700005	40.49	8.3327211040114	41.2	43.0815596569119	40.6799999999998	6.24244942707719	42.46	48.6870573549822	40.98	7.31234476393183	43.3699999999999	76.542567347019	41.4000000000001	5.6481142779603	46.25	111.066283635978	41.29	9.74736968498746	41.6200000000003	1.37772638402112	41.29	2.49356154199631	41.1199999999999	3.97708124296514
40.49	-2425.34239617009	40.68	-133.188493325974	40.38	2338.25145919195	40.92	-234.10325770999	41.17	-314.120864523034	40.45	-268.579950927005	41.27	5.85019799802922	41.36	2615.318537652	41.24	19.1604077459715	40.9699999999998	11.6618511269735	40.6299999999999	7.02403114905792	41.8100000000002	4.983825739032	42.4400000000001	27.649229248027	40.5999999999999	8.26840324202749	41.3	43.0422070498935	40.78	6.4031365000119	42.5599999999999	48.9891934389561	41.0899999999997	7.21718978297758	43.4699999999998	76.3662753910239	41.5	5.6779367339459	46.3499999999999	110.177939415962	41.3899999999999	9.67861134699888	41.7200000000003	1.37321824206538	41.3899999999999	2.31760096892231	41.2600000000002	4.18982517294353
40.6	-2426.06601681609	40.79	-133.722318670038	40.48	2337.97486383594	41.03	-234.150958379928	41.28	-314.238238347002	40.55	-268.899512875009	41.37	5.9537031080481	41.46	2617.23805240308	41.35	19.1848868460056	41.0699999999999	11.9186482600071	40.73	6.7005180179649	41.9200000000001	5.16296818898354	42.54	27.6239083420933	40.7	8.16364043498652	41.4100000000001	42.9866952379143	40.8799999999999	6.56000469200535	42.6799999999998	49.341054393949	41.25	7.17142225198586	43.5799999999999	76.18593383404	41.5999999999999	5.7148540649905	46.4499999999998	109.225286251899	41.4900000000002	9.60107329296989	41.8200000000002	1.40482721701574	41.4900000000002	2.14395565092218	41.3600000000001	4.42898496100952
40.7	-2426.73907525	40.89	-134.31874908008	40.59	2337.73829762799	41.13	-234.206148654948	41.38	-314.293020835976	40.65	-269.263762171022	41.4699999999999	5.9844733019645	41.5600000000001	2619.06295995709	41.45	19.2133267270265	41.1799999999998	12.1640635640006	40.8299999999999	6.40045738998651	42.0200000000002	5.3568158290318	42.6399999999999	27.6641936330861	40.8	8.01843268402536	41.51	42.9262019259795	40.99	6.69970467299663	42.8000000000002	49.6621752459987	41.3499999999999	7.15852821394947	43.6799999999998	76.0000612079921	41.71	5.76607855191469	46.5499999999997	108.237536253	41.5999999999999	9.52171820790682	41.9200000000001	1.4725533070532	41.5999999999999	1.98227377200055	41.46	4.68381114501426
40.8	-2427.36157147306	41	-134.989311707045	40.69	2337.54370873703	41.24	-234.264844872996	41.48	-314.303824540957	40.76	-269.619077167022	41.5799999999999	5.97101231994657	41.67	2620.92503113604	41.5500000000001	19.2721116959547	41.3099999999999	12.3824991829906	40.9300000000001	6.15220764302649	42.1200000000001	5.54221545803557	42.75	27.7430064410282	40.9100000000001	7.88800212501428	41.6200000000001	42.8607271129522	41.1199999999999	6.74712990110038	42.9099999999999	49.9421861200062	41.4499999999998	7.21401982093539	43.8199999999997	75.7912606890159	41.8099999999999	5.82798898994952	46.6499999999996	107.079538769995	41.6999999999998	9.43922747489978	42.02	1.56084563900549	41.7000000000003	1.81602829093208	41.5700000000002	4.95430372404826
40.9	-2427.97301923008	41.1	-135.734006554003	40.79	2337.36979064099	41.34	-234.330152101961	41.59	-314.270649460013	40.86	-269.965907897017	41.68	5.90578944797926	41.79	2622.69249511803	41.66	19.3538381969347	41.4099999999999	12.5257724479297	41.03	5.97880516397709	42.2700000000002	5.72424748497724	42.8499999999999	27.8416113850426	41.01	7.77234875806698	41.72	42.7772326499962	41.22	6.72075008708362	43.0099999999998	50.1914568899338	41.5499999999997	7.31950494196099	44.2999999999997	75.6206236569597	41.9200000000001	5.90058537795812	46.7599999999998	105.751293805952	41.8000000000002	9.37084068493732	42.1300000000001	1.68090776207919	41.8000000000002	1.66174624996529	41.6700000000001	5.24652909996348
41	-2428.57718507105	41.25	-136.439549801025	40.9	2337.21866849896	41.44	-234.404113586947	41.69	-314.196724101976	40.97	-270.304254362031	41.79	5.79559338700619	41.89	2624.62042625202	41.76	19.4462411809582	41.51	12.6228349009807	41.1399999999999	5.88024995397518	42.3800000000001	5.90291190894732	42.95	27.9738507100546	41.1600000000001	7.69547505899482	41.8199999999999	42.6650231569283	41.3299999999999	6.62056523208321	43.1199999999999	50.3600978850045	41.6500000000001	7.47498357600307	44.4599999999996	75.4724613419739	42.02	5.96830127494741	46.8599999999997	104.439843460909	41.9000000000001	9.31273080095707	42.2400000000002	1.82153612604452	41.9000000000001	1.49576125795647	41.77	5.56858071104216
41.14	-2429.13478575099	41.35	-137.134958912043	41	2337.06772334801	41.54	-234.486729326932	41.79	-314.058296484973	41.1	-270.543841795984	41.89	5.66368228896863	42	2626.60319100701	41.86	19.5493206489346	41.6099999999999	12.6736865399835	41.24	5.88590274298895	42.48	6.0386375349708	43.05	28.1258821720485	41.27	7.67021490196385	41.9200000000001	42.5240986339759	41.4299999999998	6.44397233406835	43.2599999999998	50.4078766169869	41.7599999999998	7.65149300298162	44.5699999999997	75.3467737459914	42.1600000000003	6.03041820795625	46.9599999999996	103.145187734981	42.0100000000002	9.26489782091267	42.3400000000001	1.9655926030282	42.0100000000002	1.33619104292393	41.8699999999999	5.87293888804652
41.25	-2429.69261692906	41.45	-137.791216423011	41.14	2336.91695518894	41.65	-234.566900944969	41.9	-313.879118589966	41.21	-270.631498585999	41.99	5.51005615295708	42.1	2628.74642291399	41.97	19.6269165239755	41.7199999999998	12.6743836589185	41.3399999999999	5.94927463896511	42.5800000000002	6.11335157100257	43.24	28.2977057700009	41.3700000000001	7.71800576603709	42.02	42.3768144869427	41.54	6.13433456408075	43.3699999999999	50.3750255749083	41.8600000000001	7.86615324193463	44.6699999999996	75.2246825779821	42.2600000000002	6.08765464994576	47.0699999999997	101.761388090949	42.1700000000001	9.24126711595363	42.4400000000001	2.10530175706936	42.1100000000001	1.17821151002317	41.98	6.15960363097656
41.35	-2430.25067860799	41.55	-138.419849488059	41.24	2336.77026036003	41.75	-234.649776754964	42	-313.677802967959	41.3099999999999	-270.620396345066	42.14	5.39172245998998	42.26	2631.05012197207	42.0700000000001	19.6593602030362	41.8199999999999	12.6056951289684	41.4400000000001	6.07036564304053	42.6900000000001	6.14512680897406	43.3399999999999	28.4140353550129	41.47	7.81123658100569	42.1300000000001	42.2231707169658	41.6399999999999	5.74828875210187	43.4699999999998	50.2615447569497	41.96	8.10184427393779	44.7799999999997	75.1462859640242	42.3700000000003	6.13638939694283	47.1699999999996	100.365170957957	42.27	9.25525123591342	42.5500000000002	2.23817650407909	42.2400000000002	1.02182266095951	42.0799999999999	6.44273477996649
41.45	-2430.80897078505	41.65	-139.07929805498	41.35	2336.60714505697	41.85	-234.730208443921	42.1	-313.45555978794	41.41	-270.51098510799	42.25	5.33872806295221	42.36	2633.38507639401	42.24	19.6663202880245	41.9199999999998	12.4868520779273	41.55	6.19245899895304	42.7900000000002	6.13454146298409	43.4400000000001	28.4959997160286	41.5799999999999	7.94990734698331	42.27	42.0490509709452	41.74	5.30430460901243	43.5999999999999	50.0581465009873	42.0599999999999	8.34017396493891	44.8799999999997	75.0888826009941	42.4700000000003	6.16626590499436	47.3099999999999	98.9900720619517	42.3699999999999	9.2934376299354	42.6500000000001	2.36421684303423	42.3400000000001	0.900078580002628	42.1800000000003	6.70817249499578
41.56	-2431.29597838504	41.76	-139.826204033056	41.45	2336.44810308397	41.95	-234.810239255921	42.21	-313.210774796971	41.52	-270.288968011982	42.3499999999999	5.32102610998209	42.46	2635.61695632404	42.35	19.6695301399359	42.02	12.3468060459118	41.6499999999999	6.29842654598178	42.9000000000001	6.06180993599992	43.55	28.5435988520248	41.6800000000001	8.13401806601632	42.3700000000001	41.8719925739879	41.8399999999999	4.84938574606986	43.6999999999998	49.7948582199115	42.1599999999999	8.61759334293311	44.98	75.0088716839628	42.5700000000002	6.1850673949948	47.4099999999999	97.5425703499013	42.48	9.35199925993402	42.75	2.46101567302048	42.4400000000001	0.826272901917946	42.3000000000002	6.94025038103518
41.66	-2431.70418899501	41.86	-140.660567420014	41.56	2336.27051547796	42.05	-234.876305661942	42.31	-312.94344799494	41.62	-269.999482439061	42.4599999999999	5.36187475097449	42.5700000000001	2637.74576176002	42.45	19.6509097189619	42.1299999999999	12.1638817389567	41.75	6.4053964449613	43	5.94671782403111	43.6499999999999	28.5218448500473	41.78	8.3093901949951	42.48	41.7031732309852	41.9400000000001	4.38483366201581	43.8099999999999	49.4716799139496	42.2599999999998	8.94858376796037	45.0799999999999	74.9062532139533	42.6800000000003	6.19279386694416	47.5099999999998	96.0226658239662	42.5799999999999	9.46673557496069	42.8600000000001	2.52857299210518	42.54	0.787111992963219	42.4000000000001	7.15747600997929
41.76	-2432.080398273	41.97	-141.524353292994	41.66	2336.09878032303	42.16	-234.93395685	42.42	-312.701083343995	41.72	-269.642528388999	42.5599999999999	5.45221333595691	42.67	2640.00374904708	42.5500000000001	19.6285390650246	42.25	11.9400510109244	41.8499999999999	6.49860968098892	43.1100000000001	5.78926512798716	43.76	28.4036590280721	41.8800000000001	8.48219732597499	42.5800000000002	41.5455635019271	42.05	3.91064835810084	43.9099999999999	49.1571811959375	42.3699999999999	9.33314523899753	45.2099999999996	74.7810271899425	42.7800000000002	6.19088227097109	47.6099999999997	94.4303584819863	42.6799999999998	9.63068388898591	42.96	2.55662628103437	42.6500000000001	0.777771758976087	42.5100000000002	7.35984938296497
41.86	-2432.42460622105	42.07	-142.532643507025	41.76	2335.93094945002	42.31	-234.983192818959	42.52	-312.483276760986	41.8200000000001	-269.324449089027	42.67	5.56353812703492	42.77	2642.25914736107	42.65	19.602418175964	42.3499999999999	11.6753138619288	41.96	6.54970787695675	43.2800000000002	5.62109523798426	43.8599999999999	28.2161200690325	41.98	8.62482839204404	42.6800000000001	41.3991633889736	42.1499999999999	3.54010349406053	44.0099999999998	48.8617319389277	42.4699999999998	9.73703771592227	45.3099999999999	74.6679872579534	42.8800000000001	6.17675928401695	47.7199999999998	92.9175400769964	42.7800000000002	9.84384420394235	43.0599999999999	2.56321349809241	42.75	0.828436596975735	42.6100000000001	7.54737050101539
41.97	-2432.80689897904	42.23	-143.570356205032	41.87	2335.76702285995	42.41	-235.013716947947	42.62	-312.29043232895	41.93	-269.076085059965	42.77	5.69584912102528	42.88	2644.64372752605	42.75	19.6458826669641	42.4599999999998	11.4081325449433	42.0599999999999	6.58704940997268	43.3900000000001	5.4467103469733	43.96	28.0014855480886	42.0899999999999	8.73728339104218	42.78	41.2639728899649	42.26	3.32150418000765	44.1100000000001	48.5749622710046	42.5699999999997	10.2111935849507	45.4099999999999	74.5165200760312	42.98	6.15299822800353	47.8199999999997	91.5441959349437	42.8800000000001	10.0793914149335	43.2000000000003	2.51721538006677	42.8499999999999	0.922579463917828	42.71	7.69171968397586
42.07	-2433.2667902911	42.33	-144.69413329698	41.97	2335.64798815701	42.52	-235.017514893002	42.73	-312.120935794951	42.03	-268.866595780992	42.87	5.78905261397722	42.98	2646.888829825	42.86	19.7249341309771	42.5599999999999	11.1188036210024	42.22	6.61063428003672	43.49	5.26611045495429	44.0699999999999	27.7386097970975	42.1900000000001	8.7814633840253	42.8900000000001	41.1682247129193	42.3599999999999	3.20654530707998	44.2800000000002	48.3569270149928	42.6700000000001	10.7046804589572	45.52	74.3545376819839	43.0900000000001	6.12738232291576	47.9199999999996	90.2168050049568	42.9900000000002	10.3661622839581	43.3099999999999	2.42983547900621	42.96	1.06020035900656	42.8200000000002	7.78764467099791
42.17	-2433.78925532909	42.44	-145.986958485082	42.07	2335.59629525894	42.62	-235.002600995927	42.83	-311.937774594981	42.14	-268.741118635035	42.9699999999999	5.80558421597743	43.08	2649.121077073	42.96	19.8395725669798	42.6599999999999	10.8270305279348	42.3299999999999	6.68644868505908	43.6000000000001	5.08445944899449	44.23	27.4486384840884	42.29	8.78137084396258	42.99	41.1260671208993	42.46	3.19652837504236	44.3800000000001	48.2359632979978	42.77	11.2319796999145	45.6199999999999	74.1820400729694	43.1900000000001	6.10063004592121	48.02	88.8563267109248	43.0900000000001	10.6753200489038	43.4100000000003	2.3010737960476	43.0599999999999	1.21471201600798	42.9200000000001	7.86415755896996
42.27	-2434.37429409209	42.54	-147.477849230995	42.17	2335.58949424798	42.72	-234.974524445988	42.94	-311.717196746031	42.24	-268.731358415039	43.14	5.78300831705292	43.22	2651.21384645602	43.0600000000001	20.0078780139847	42.76	10.5347851230135	42.4300000000001	6.78276275004919	43.7	4.91983011897901	44.3299999999999	27.1315716090612	42.3900000000001	8.74935295405521	43.1000000000001	41.1121741479974	42.5699999999999	3.34809021308047	44.48	48.1837339949607	42.8800000000001	11.712428447936	45.7199999999998	73.9417602610501	43.3000000000002	6.0864456499985	48.1199999999999	87.5686995919978	43.2199999999998	10.9999020249916	43.5100000000002	2.13093033107725	43.23	1.39977178696427	43.02	7.88055446594171
42.38	-2435.13150646606	42.65	-149.166805536083	42.27	2335.62563695602	42.82	-234.918731943935	43.04	-311.459202250944	42.34	-268.784143508014	43.24	5.69310874800522	43.3200000000001	2653.16713797301	43.1700000000001	20.249998137956	42.8599999999999	10.2743174519446	42.53	6.89957647398387	43.8000000000002	4.75414967297638	44.4300000000001	26.8653274230246	42.5	8.68540971498533	43.2	41.126545792963	42.6699999999998	3.60665456503284	44.5999999999999	48.1972887819211	42.98	12.1631467249017	45.8299999999999	73.6163014209978	43.4000000000001	6.08482913492026	48.25	86.247985108912	43.3200000000002	11.2958971769785	43.6200000000003	1.92001441405409	43.3299999999999	1.60172231994693	43.1300000000001	7.82267555098315
42.48	-2435.95129256505	42.75	-150.823663686992	42.37	2335.69522966093	42.92	-234.840371801965	43.18	-311.164599275003	42.45	-268.899473912029	43.3499999999999	5.50583865799581	43.43	2655.06176662507	43.27	20.5462643369856	42.9699999999998	10.0263963889802	42.6399999999999	7.06524823499421	43.9100000000001	4.59642250098113	44.53	26.6287771360112	42.5999999999999	8.57544465895899	43.3	41.1697653139527	42.77	3.97222143010367	44.71	48.2962851959883	43.0799999999999	12.5841345299023	45.9299999999998	73.2056635549725	43.5	6.10092714794064	48.3599999999997	85.0141539159495	43.4200000000001	11.5767180569719	43.7200000000003	1.68824175500504	43.4300000000003	1.80403657202532	43.2800000000002	7.70468065502428
42.58	-2436.86565372104	42.85	-152.560424848048	42.48	2335.77777856101	43.02	-234.739444019965	43.28	-310.772623274033	42.55	-269.015668592033	43.4499999999999	5.25124490002327	43.53	2657.03206226806	43.37	20.8286797949313	43.0699999999999	9.79102193298331	42.74	7.27057654501095	44.0100000000002	4.43202688893507	44.6399999999999	26.4219207490441	42.7	8.4335542539975	43.4100000000001	41.2277163559338	42.8799999999999	4.34818058806741	44.8400000000001	48.4506958239308	43.25	12.8735270899369	46.04	72.7499819660125	43.6100000000001	6.13473968701328	48.4599999999996	83.7881654379089	43.52	11.8423646659949	43.8200000000002	1.44681590700202	43.5300000000002	1.97952552900915	43.3800000000001	7.52656977704191
42.68	-2437.92289332703	42.95	-154.265087854014	42.58	2335.87328365593	43.12	-234.631977280969	43.38	-310.344038790959	42.65	-269.111260725026	43.55	4.92932747204122	43.63	2659.07802490199	43.47	21.0972445120206	43.1699999999998	9.60760096597824	42.8399999999999	7.49843324399535	44.1100000000001	4.27558455101007	44.74	26.287049599091	42.8099999999999	8.31985618003728	43.51	41.3003989209528	42.98	4.73453204006091	44.9400000000001	48.6605206669992	43.3499999999999	12.9677815679088	46.1899999999996	72.174592841975	43.71	6.2006894819433	48.5599999999999	82.6490602489685	43.6300000000001	12.0351634759572	43.9200000000001	1.21762369701628	43.6399999999999	2.14148282293536	43.48	7.25814355803323
42.79	-2439.12301138403	43.05	-155.966670170073	42.68	2335.93684511402	43.23	-234.50856659997	43.49	-309.855093846977	42.75	-269.207717131962	43.65	4.61550272802924	43.73	2660.94640890003	43.58	21.3524375519683	43.27	9.48915240701353	42.9400000000001	7.68535857798724	44.2800000000002	4.12709548595558	44.8399999999999	26.2538744690346	42.9100000000001	8.22817684399979	43.6100000000001	41.3595164769731	43.1299999999999	5.13333635603885	45.04	48.8661351499786	43.4499999999998	12.9304408019379	46.29	71.5541599950029	43.8099999999999	6.28363532996445	48.6699999999996	81.5968383509471	43.73	12.1245160049739	44.02	1.01092764600708	43.7400000000002	2.28990845494081	43.5900000000001	6.94010587801586
42.89	-2440.46600789102	43.16	-157.780223142026	42.79	2335.93847540999	43.33	-234.378616960953	43.59	-309.288189037034	42.85	-269.251866199056	43.75	4.30948309303858	43.83	2662.72058829509	43.6800000000001	21.5937798509458	43.3799999999999	9.42265733692693	43.05	7.831352549033	44.3800000000001	3.97792278295128	44.95	26.2926845770153	43.01	8.15851624804509	43.71	41.3915359299608	43.23	5.48589613606509	45.1500000000001	49.0704895969429	43.5599999999999	12.7786248099255	46.3999999999996	70.871286603051	43.9200000000001	6.38430761796371	48.77	80.5459872319716	43.8299999999999	12.14102073493	44.1300000000001	0.816465233015151	43.8400000000001	2.3974877190085	43.6900000000001	6.57245673903617
42.99	-2441.73268307804	43.26	-159.820828628995	42.89	2335.90816206902	43.44	-234.247276677934	43.69	-308.642920277975	42.95	-269.203989538028	43.86	4.01126856900191	43.9400000000001	2664.31718905403	43.7900000000001	21.772449939931	43.48	9.3888846279242	43.1499999999999	7.91008550697825	44.49	3.82356424699992	45.05	26.3823511340888	43.1600000000001	8.1108743910363	43.8099999999999	41.4099903759961	43.3299999999999	5.74763419001556	45.2800000000002	49.2735840089154	43.6599999999999	12.4708645269038	46.5	70.0716597259543	44.02	6.5001330249288	48.8699999999999	79.4365215639345	43.9400000000001	12.0980902179326	44.2600000000002	0.674067879003815	43.9500000000003	2.45032523491773	43.79	6.20317376797175
43.15	-2442.96382792606	43.36	-162.088486630068	42.99	2335.82541128897	43.54	-234.122560090896	43.79	-307.919287567984	43.11	-269.09492766606	43.9599999999999	3.75090600698513	44.04	2665.87054103309	43.89	21.9224462269949	43.5799999999999	9.40753771897107	43.25	7.94788710095418	44.5900000000001	3.66401987798781	45.1499999999999	26.5116878970275	43.27	8.14338582006258	43.9100000000001	41.4061130439904	43.4400000000001	5.96685562902621	45.3800000000001	49.4133731699549	43.7599999999998	12.0580923379521	46.5999999999999	69.1430560940489	44.1700000000001	6.6311115509734	48.9699999999998	78.2684413479728	44.04	11.9792847029885	44.3700000000003	0.605622411057993	44.0500000000002	2.46231638402605	43.9000000000001	5.83750922794479
43.25	-2444.12616386808	43.47	-164.359194813983	43.14	2335.64933732396	43.64	-234.007599408983	43.9	-307.238819999952	43.21	-268.924680584064	44.0599999999999	3.56138591098443	44.15	2667.33426124108	43.99	22.0437687110007	43.6799999999998	9.47247151691499	43.3599999999999	7.89589929399881	44.6900000000001	3.52853310198498	45.27	26.6595491940507	43.3700000000001	8.22610891998465	44.02	41.365755670995	43.54	6.14356045309705	45.4899999999998	49.4615199569353	43.8699999999999	11.5403082439798	46.7099999999996	68.0854757069937	44.27	6.77724319496065	49.0799999999999	77.1998277349439	44.1700000000001	11.8134409519826	44.4700000000003	0.589242003002255	44.1600000000003	2.44675479893885	44	5.47021085594679
43.35	-2445.227799029	43.57	-166.863086389071	43.24	2335.40239009096	43.74	-233.902394629922	44	-306.583514083968	43.3200000000001	-268.736181934059	44.16	3.40514389301916	44.26	2668.8349724941	44.1	22.1364173939946	43.78	9.58368601993698	43.46	7.76836466695841	44.7900000000002	3.42203760396842	45.3699999999999	26.825935027091	43.48	8.35287010204411	44.1200000000001	41.3030665199585	43.6399999999999	6.2777486620007	45.5900000000001	49.4463614940059	43.9699999999998	11.0445979189535	46.8099999999999	67.0482461930533	44.3700000000003	6.90783956497398	49.2399999999998	76.191121426973	44.2800000000002	11.6005589649149	44.5799999999999	0.624926654040792	44.2600000000002	2.38102104799509	44.0999999999999	5.18268641496888
43.45	-2446.15913352504	43.68	-169.370028148023	43.35	2335.08456958896	43.84	-233.825755726912	44.11	-305.971373309035	43.42	-268.520553844041	44.27	3.28160480398765	44.38	2670.37267478906	44.23	22.2042796889355	43.8799999999999	9.7151433859608	43.5699999999999	7.56528322199301	44.8900000000001	3.33959969896114	45.48	26.9514238360671	43.5799999999999	8.53010951095712	44.27	41.2180455919042	43.75	6.36902703308806	45.71	49.3737984289737	44.0799999999999	10.5804246819616	46.9199999999996	65.9648313419439	44.4700000000003	7.02474359400185	49.3499999999999	75.281881721935	44.3800000000001	11.4018357089662	44.6800000000003	0.712848465013849	44.3699999999999	2.27877248198638	44.27	5.00875369698406
43.56	-2447.02976724102	43.78	-172.241270897075	43.45	2334.75585086796	43.94	-233.777682700975	44.21	-305.401993590976	43.53	-268.286674186015	44.37	3.19076864604995	44.48	2671.78062005905	44.34	22.2425100539567	43.99	9.86684361396328	43.6700000000001	7.28665495796577	45	3.27671719298905	45.5799999999999	27.0036837040379	43.6900000000001	8.77192361497237	44.3700000000001	41.1431086629364	43.8499999999999	6.41366764409668	45.8099999999999	49.2118129619712	44.1799999999998	10.1383252139158	47.02	64.9017673649723	44.5799999999999	7.12538196000878	49.4499999999998	74.412123293996	44.48	11.2296681940052	44.79	0.833091726008206	44.4700000000003	2.1400091019359	44.3699999999999	4.91459491001933
43.66	-2447.83970017602	43.88	-175.364813474062	43.56	2334.39779809794	44.05	-233.769322099988	44.32	-304.87636948294	43.63	-268.065383477051	44.4799999999999	3.12806153203837	44.58	2673.13904812602	44.4400000000001	22.2851068970158	44.0899999999999	10.052345049985	43.78	6.98513917200216	45.1000000000001	3.26095259902104	45.6800000000001	27.0150465470351	43.79	9.06421594697804	44.48	41.0729061489974	43.95	6.45997560502565	45.9200000000001	48.9924228940026	44.29	9.76923190296475	47.1799999999998	63.8193572669934	44.6800000000003	7.20975466401796	49.5499999999997	73.5661330769517	44.5900000000001	11.0716594099358	44.8900000000003	0.985656437023863	44.5700000000002	1.99252167101349	44.4700000000003	4.9002100549842
43.77	-2448.51545849508	43.99	-178.852657042057	43.66	2334.02884710699	44.15	-233.781513034955	44.42	-304.333736439958	43.73	-267.86591770599	44.5799999999999	3.09805734798374	44.6900000000001	2674.36771916607	44.5500000000001	22.332070217999	44.25	10.2383859079964	43.8799999999999	6.6432485699579	45.2	3.27768420402208	45.79	26.9643666950969	43.8900000000001	9.34710327999255	44.5800000000002	41.0074380499736	44.0599999999999	6.50795091610235	46.02	48.715628222908	44.3899999999999	9.53440991895604	47.2799999999997	62.7922648619688	44.7800000000002	7.27529481991951	49.6499999999996	72.6648704949184	44.6900000000001	10.9411217729303	44.9900000000002	1.12676894207198	44.6700000000001	1.82734810800866	44.5799999999999	4.96751240996218
43.87	-2449.04893407499	44.09	-182.704801601062	43.76	2333.67144781198	44.31	-233.770052859995	44.52	-303.774094461005	43.83	-267.666810051992	44.6899999999999	3.08042359904448	44.8	2675.59325599404	44.65	22.3987438779432	44.3499999999999	10.4121391399303	43.98	6.31020032301421	45.3200000000002	3.32691200799218	45.8899999999999	26.8378930970812	44	9.62702575998264	44.6900000000001	40.9608526309739	44.1599999999999	6.53945097405995	46.1199999999999	48.3623997120048	44.4899999999998	9.37031642592956	47.3899999999999	61.7458263379831	44.8800000000001	7.33642515797328	49.75	71.7083355489194	44.79	10.8686537679432	45.0900000000001	1.24694815303883	44.7800000000002	1.65345049401822	44.6800000000003	5.0757980909566
43.98	-2449.44012691508	44.24	-186.707149691074	43.87	2333.314515712	44.41	-233.725536588963	44.63	-303.23345052102	43.93	-267.468060514034	44.79	3.07544785596292	44.9	2676.82939240808	44.75	22.4856069420412	44.4499999999998	10.586623664949	44.0799999999999	5.98599443003422	45.4200000000001	3.39876863995414	46	26.6653365350749	44.1500000000001	9.8975432399584	44.79	40.9519806219123	44.26	6.55653635101316	46.29	47.9297870359687	44.5899999999997	9.2769514229758	47.4899999999998	60.68004169299	44.9900000000002	7.39683154597515	49.8599999999997	70.7756468380012	44.8899999999999	10.8236569109295	45.2200000000003	1.35567515803814	44.8800000000001	1.48448618097063	44.79	5.2250671000138
44.15	-2449.84335306299	44.34	-190.613532360999	43.97	2332.92806328302	44.51	-233.647964222996	44.73	-302.65203463	44.03	-267.287424833057	44.89	3.08313012203598	45.01	2678.15950244199	44.86	22.5829683249685	44.5599999999999	10.7618394849851	44.22	5.7303512320459	45.5200000000002	3.5061949009787	46.0999999999999	26.4466970080548	44.26	10.1586557200335	44.9000000000001	40.9672889269359	44.3599999999999	6.55175120402873	46.3899999999999	47.4177901949133	44.6999999999998	9.23538827191805	47.5899999999997	59.700509622985	45.0900000000001	7.45651398494829	49.9599999999996	69.7720507189388	45	10.8061312029122	45.3200000000002	1.433034247043	44.98	1.37578165197283	44.8899999999999	5.34768385693951
44.25	-2450.21782154004	44.45	-194.423949612087	44.07	2332.51209052401	44.61	-233.537335760957	44.83	-302.089616777948	44.13	-267.112672177063	44.99	3.10347039498993	45.11	2679.58358609599	44.96	22.6908280279758	44.6599999999999	10.9377865979923	44.3199999999999	5.51694108003176	45.6300000000001	3.63624998999512	46.23	26.2466383441051	44.3599999999999	10.3630019630145	45	40.9960783779297	44.47	6.52509553208347	46.5	46.8904447899376	44.7999999999997	9.24334930891746	47.6999999999998	58.8347038529946	45.2000000000003	7.5273283180195	50.0599999999999	68.7923008349571	45.0999999999999	10.7757582759405	45.4300000000003	1.4573930620827	45.0900000000001	1.31344152600832	44.9900000000002	5.41011001803327
44.36	-2450.60432332605	44.55	-198.250402607073	44.17	2332.103469093	44.71	-233.317750475976	44.94	-301.485432421941	44.24	-266.956033378051	45.14	3.16313591497419	45.24	2680.94116372504	45.0600000000001	22.825008975019	44.76	11.0875401879866	44.4300000000001	5.3457639729686	45.73	3.7743121939684	46.3399999999999	26.0811202730338	44.46	10.5405235809712	45.1000000000001	41.038348975917	44.5699999999999	6.46048730504845	46.5999999999999	46.2974341339759	44.9000000000001	9.30311219894975	47.7999999999997	58.0826243809724	45.3000000000002	7.5974187019483	50.1699999999996	67.7573566089222	45.21	10.7480624749314	45.5300000000002	1.45063843001481	45.23	1.29746580296342	45.0999999999999	5.4458839280187
44.46	-2450.98664217107	44.65	-202.079360813059	44.28	2331.66112696301	44.82	-233.042815998942	45.04	-300.679645312925	44.34	-266.796041615976	45.25	3.24460721196829	45.34	2682.32934316006	45.16	22.9696882420285	44.8699999999999	11.2109083839869	44.53	5.25179450096402	45.8300000000002	3.91793966093701	46.4400000000001	25.934183066056	44.5699999999999	10.6912205750405	45.2	41.0993983539356	44.6699999999998	6.37400855305259	46.6999999999998	45.689074912957	45.0099999999998	9.36614524994184	47.8999999999996	57.3031813979696	45.4000000000001	7.68305079793663	50.29	66.7052696439896	45.3099999999999	10.7230437999988	45.6300000000001	1.41277035299936	45.3299999999999	1.34577864298535	45.27	5.41430170301282
44.56	-2451.40949423899	44.76	-206.140957435082	44.38	2331.22613616194	44.92	-232.703127342006	45.19	-299.654251963943	44.45	-266.620939869995	45.3499999999999	3.34817186296732	45.45	2683.651016569	45.27	23.1204993499432	44.9699999999998	11.320910105951	44.6299999999999	5.26842335398214	45.9400000000001	4.07206607701482	46.54	25.8355375040082	44.6700000000001	10.8022126499918	45.3199999999999	41.1739288779245	44.78	6.24564437407571	46.8000000000002	45.0267798959203	45.1100000000001	9.42298514291906	48	56.5629111119961	45.5	7.76034612795229	50.3899999999999	65.596480639897	45.4099999999999	10.6701037689163	45.7400000000002	1.36275100510375	45.4300000000003	1.49981114793718	45.3699999999999	5.29009772401423
44.66	-2451.82816336603	44.86	-209.942854571068	44.48	2330.76850916302	45.02	-232.2001864909	45.29	-298.409252374995	44.55	-266.421850270035	45.4499999999999	3.47638099196956	45.5600000000001	2684.98955798805	45.37	23.2562301770258	45.0699999999999	11.417545355016	44.74	5.36225984205885	46.0400000000002	4.23669144095129	46.6399999999999	25.7677153800842	44.77	10.8701766480408	45.4200000000001	41.2430578689964	44.8799999999999	6.079122689016	46.9000000000001	44.3425668819373	45.27	9.48309519594659	48.1099999999997	55.7952773140187	45.6100000000001	7.82930469199528	50.5	64.430989597895	45.52	10.5697623099559	45.8400000000001	1.30083485805699	45.5300000000002	1.71813221595585	45.4700000000003	5.10708977799368
44.77	-2452.24264955209	44.97	-213.48505222204	44.59	2330.20695731898	45.13	-231.522846896951	45.39	-297.064186530974	44.65	-266.198772817006	45.55	3.63380848602901	45.67	2686.28628871704	45.47	23.3768807229353	45.1799999999998	11.4654619769681	44.8399999999999	5.50697431503977	46.1400000000001	4.38593415299238	46.74	25.6983847800711	44.8700000000001	10.8984357260624	45.52	41.271228162941	44.99	5.87444349901034	47.0099999999998	43.6044180709132	45.3699999999999	9.5464754109571	48.2099999999996	55.0552274520442	45.71	7.88992648892872	50.5999999999999	63.3983037979533	45.6300000000001	10.4344164329859	45.9400000000001	1.22676744103956	45.6300000000001	1.98684646602487	45.5700000000002	4.86527786597435
44.87	-2452.59150253401	45.07	-216.984153057069	44.69	2329.5230448	45.23	-230.682255109969	45.5	-295.441214697007	44.75	-265.976169176042	45.66	3.81588045900116	45.78	2687.62144857999	45.5700000000001	23.4824509869895	45.28	11.4782183139823	44.9400000000001	5.72404648698921	46.2700000000002	4.5222860450167	46.8499999999999	25.6275457051061	44.98	10.9169314989686	45.6300000000001	41.2584397599858	45.1199999999999	5.63160680303554	47.1100000000001	42.8123334639849	45.4699999999998	9.63269226394914	48.3199999999997	54.2763355299485	45.8099999999999	7.91849982795156	50.6999999999998	62.4969155459212	45.73	10.2951148300008	46.04	1.16243558204587	45.7400000000002	2.26972497091538	45.6700000000001	4.63173867603928
44.98	-2452.88283043703	45.25	-220.223554407085	44.79	2328.71677160699	45.33	-229.785626389003	45.6	-293.718176607968	44.85	-265.733404458047	45.76	3.98755797800732	45.88	2688.995037577	45.6800000000001	23.5412951209355	45.3799999999999	11.4554306259151	45.05	5.99598906399024	46.3700000000001	4.64325528503196	46.95	25.5232786960278	45.0799999999999	10.9263419469698	45.73	41.2046926599032	45.22	5.36442910902224	47.25	42.0313095260099	45.5699999999997	9.72673460898932	48.4199999999996	53.5250275429462	45.9200000000001	7.89298916402004	50.8099999999999	61.7283325359494	45.8299999999999	10.1518574999773	46.2200000000003	1.12775792899811	45.8400000000001	2.55780564896213	45.7800000000002	4.41502437502095
45.14	-2453.11663326106	45.35	-223.321654638085	44.89	2327.87028178893	45.44	-228.734462719899	45.7	-291.444422457971	44.95	-265.491113553026	45.87	4.15139216795524	45.98	2690.21284004305	45.78	23.5273554579862	45.48	11.3970989109475	45.1499999999999	6.32280204604285	46.47	4.75377555801515	47.05	25.3357836320447	45.2	10.9331072179657	45.8300000000002	41.0993915959352	45.3299999999999	5.09125797009347	47.3499999999999	41.2969831679675	45.6700000000001	9.82860244698713	48.52	52.8013034939931	46.02	7.83358710896209	50.9099999999999	61.0529954699359	45.9299999999998	9.99756138298835	46.3200000000002	1.11325339605628	45.9400000000001	2.85108850096094	45.8800000000001	4.20658279597319
45.24	-2453.20347867903	45.45	-226.524622701049	45	2326.88385086999	45.54	-227.627262116926	45.81	-288.679722238953	45.1	-265.24041859102	45.9699999999999	4.30483190405084	46.09	2691.29641710299	45.89	23.4715352059993	45.5799999999999	11.2814293599968	45.26	6.63770405003561	46.5700000000002	4.82132473996444	47.1599999999999	25.1148606340621	45.3	10.9372273119561	45.9400000000001	40.9016298199276	45.4299999999998	4.81582130805691	47.4499999999998	40.6093543889483	45.7799999999997	9.9231342769599	48.6299999999997	52.0661008949901	46.1600000000003	7.7402936630051	51.0099999999998	60.4914276709678	46.0300000000002	9.83930953896106	46.4200000000001	1.11892198106034	46.0500000000002	3.06671132500469	45.98	4.04023172802681
45.35	-2453.0492335731	45.56	-229.83245859507	45.14	2325.857203326	45.64	-226.464024581901	45.91	-285.364305957955	45.2	-264.825398641051	46.0699999999999	4.44787718595308	46.2	2692.22420763208	45.99	23.3955014190315	45.6799999999998	11.1302157829414	45.3599999999999	6.94468749497901	46.6800000000001	4.85884363297373	47.26	24.8281777870716	45.4100000000001	10.9453485440554	46.04	40.6576636629552	45.54	4.53811912200308	47.5599999999999	39.9364053889713	45.8800000000001	10.0126077649065	48.73	51.286498950958	46.2600000000002	7.59521221391424	51.1099999999997	59.9488754959339	46.1700000000001	9.70502332495471	46.5300000000002	1.14425474509972	46.1500000000001	3.15948311094871	46.0799999999999	3.95633877803903
45.45	-2452.74803106008	45.66	-233.245162321055	45.24	2324.77190332997	45.75	-225.309504292909	46.01	-281.498173614978	45.3	-264.23382286896	46.17	4.55843465999806	46.3	2693.07645145307	46.09	23.283431173013	45.78	10.9762650960192	45.47	7.23975996197623	46.7800000000002	4.86633223601984	47.3599999999999	24.4528994730899	45.51	10.9645890430556	46.1500000000001	40.3674931259275	45.6399999999999	4.29728498409077	47.6599999999999	39.303053499907	45.98	10.094745245965	48.8299999999999	50.4624976609875	46.3600000000001	7.41019860993219	51.25	59.4253389459709	46.27	9.55550198500532	46.6300000000001	1.19968924809655	46.2600000000002	3.17459486791449	46.1800000000003	3.92136560094514
45.55	-2451.829223142	45.76	-236.463962649054	45.35	2322.84536045199	45.85	-223.973185328987	46.18	-277.004358363001	45.41	-263.465691274973	46.27	4.65524647404436	46.41	2693.74396559704	46.24	23.1511473920136	45.8799999999999	10.8197691699843	45.5699999999999	7.50543415699667	46.8800000000001	4.83880688295812	47.46	24.0049854220388	45.6200000000001	10.987830680051	46.27	39.9951721849447	45.75	4.07723686305417	47.77	38.6589820329846	46.0899999999997	10.1395244279274	48.9399999999996	49.7269490199415	46.46	7.18525284798943	51.3499999999999	58.9238334149513	46.3699999999999	9.39074551990871	46.73	1.27478793001501	46.3699999999999	3.10308451491892	46.3200000000002	3.93531219697252
45.66	-2450.342226771	45.87	-239.354425467013	45.45	2320.03650266802	45.95	-222.455067689907	46.28	-272.315506519021	45.51	-262.562273642061	46.38	4.73831262695512	46.51	2694.32385789503	46.35	22.9986500760333	45.98	10.6607280069966	45.6700000000001	7.68551697603925	46.98	4.75668625097114	47.5699999999999	23.4844356340318	45.72	11.0215136020315	46.3700000000001	39.5459984749778	45.8499999999999	3.91466986502564	47.8699999999999	38.0754648080028	46.2599999999998	10.1223204919734	49.04	49.0798530289567	46.5700000000002	6.96444602192514	51.4599999999996	58.3701285839879	46.4699999999998	9.21075392795956	46.8299999999999	1.38079027010463	46.4700000000003	2.93556460997024	46.4200000000001	3.98107423200145
45.76	-2448.331758113	45.97	-242.162719726025	45.55	2316.34532997896	46.05	-220.952147405001	46.38	-267.431618083947	45.62	-261.355418204062	46.4799999999999	4.80253086698212	46.62	2694.81612834704	46.45	22.899721608951	46.0899999999999	10.4991416050098	45.77	7.81339910997758	47.0800000000002	4.63955166196683	47.6700000000001	22.9908503480374	45.8299999999999	11.0602015539598	46.48	39.019971996936	45.95	3.80958399102838	47.9699999999998	37.5525018249618	46.3600000000001	10.0677582579465	49.1899999999996	48.515762613988	46.6700000000001	6.7417373659282	51.5599999999999	57.8384547709447	46.5799999999999	9.02969333390047	46.9400000000001	1.51744179800062	46.5700000000002	2.71346625299884	46.5300000000002	4.06548096702863
45.86	-2445.89195028402	46.08	-244.721215019013	45.66	2311.97129133795	46.15	-219.464424475973	46.48	-262.292923064024	45.72	-260.013276725999	46.5899999999999	4.8479011929885	46.72	2695.17765470505	46.5600000000001	22.832694936028	46.24	10.3980380289386	45.8799999999999	7.88908056006221	47.1800000000001	4.50034391792542	47.77	22.5173536761076	45.9300000000001	11.1005713780514	46.5800000000002	38.4989062439445	46.05	3.78503078104586	48.0700000000002	37.064693725938	46.46	9.97583772596045	49.29	48.0126511240542	46.77	6.52316764501393	51.6599999999999	57.2340583369169	46.6799999999998	8.8238873249793	47.04	1.68499698304458	46.6700000000001	2.43678944400472	46.6300000000001	4.18170314094368
46.07	-2442.63818027707	46.23	-246.813308675087	45.76	2306.09072429297	46.3	-217.854990610931	46.58	-256.693174833003	45.83	-258.523618374056	46.6899999999999	4.87564628599557	46.8200000000001	2695.39636183106	46.66	22.7975700579464	46.3499999999999	10.3379768369223	45.98	7.9045764859984	47.2900000000002	4.33657118401243	47.8699999999999	22.0708215060768	46.03	11.1426230730558	46.6800000000001	37.9521528269606	46.1599999999999	3.81795869304824	48.21	36.6374398689686	46.5699999999997	9.82270354290904	49.3899999999999	47.5898575989504	46.8800000000001	6.32059270492391	51.77	56.559808156976	46.7800000000002	8.60148796698468	47.2200000000003	1.88345582603233	46.7800000000002	2.19591619895709	46.73	4.29620241004613
46.17	-2439.14333733505	46.34	-248.655603364	45.87	2299.52729129695	46.41	-216.207146470992	46.68	-250.454533653965	45.93	-256.649452821989	46.79	4.90206293102347	46.9400000000001	2695.48432486101	46.76	22.811654474026	46.4499999999998	10.3191498980095	46.0899999999999	7.83708447602294	47.3900000000001	4.14494804101651	47.98	21.6672135670706	46.1700000000001	11.1721203840034	46.78	37.4103601359366	46.26	3.91063325207597	48.3200000000002	36.267981441938	46.6700000000001	9.62336685392984	49.5	47.1809560430074	46.98	6.16458936201525	51.8699999999999	55.8141965339019	46.8800000000001	8.36249525900712	47.3299999999999	2.1126637730049	46.8800000000001	2.02289017602197	46.8299999999999	4.41198754401739
46.27	-2435.31328834104	46.44	-249.979230864028	45.97	2292.23992032496	46.51	-214.341488568948	46.79	-244.442292166013	46.03	-254.370145177063	46.9	4.91097705696575	47.0600000000001	2695.48673636109	46.87	22.9010058479844	46.55	10.3415572140193	46.22	7.70940694201272	47.5	3.92547448996083	48.0799999999999	21.3715782340387	46.27	11.1803038960261	46.8900000000001	36.8788258039103	46.3699999999999	4.01500500800012	48.4200000000001	35.9206815339803	46.77	9.37782765993234	49.5999999999999	46.7859464539515	47.0900000000001	6.03312206999362	51.9699999999998	54.9972234668985	46.9900000000002	8.14422613700572	47.4300000000003	2.35190025705379	46.98	1.88566771794285	46.9400000000001	4.53761070798464
46.38	-2430.71591425007	46.55	-250.616560765025	46.07	2282.979659224	46.61	-212.159518889962	46.89	-238.656450368012	46.13	-251.68569543996	47	4.90493979100393	47.22	2695.38203520506	46.97	23.0395665149672	46.6499999999999	10.4072118579097	46.3199999999999	7.5549345770014	47.6000000000001	3.71731317602553	48.25	21.1341153850526	46.3700000000001	11.1759330229688	46.99	36.3821561659279	46.47	4.13107396002488	48.5300000000002	35.5955401469146	46.8699999999999	9.13533559889856	49.6999999999998	46.4048288330332	47.21	5.9261908299959	52.0799999999999	54.2573495959005	47.0900000000001	7.93959753900708	47.5300000000002	2.60116527704213	47.0799999999999	1.82567992601435	47.04	4.67307190501742
46.48	-2425.25708194501	46.65	-250.735223477022	46.17	2271.64678351801	46.72	-209.66123743392	46.99	-232.712921897928	46.24	-248.932407140046	47.14	4.88395113200113	47.3200000000001	2695.19178251903	47.0700000000001	23.1840023669747	46.76	10.4943200190064	46.4200000000001	7.38452137795775	47.7	3.52046409796003	48.3499999999999	20.954825022045	46.48	11.1556846070471	47.0900000000001	35.8324956719116	46.5699999999999	4.25884011008293	48.6300000000001	35.292557279945	46.9699999999998	8.88932412897248	49.7999999999997	46.0014103680351	47.3099999999999	5.85587717193903	52.25	53.5959360989864	47.1900000000001	7.74860946489753	47.6400000000003	2.86071330504001	47.23	1.86479857302402	47.1399999999999	4.80471260800641
46.58	-2418.93679142504	46.75	-250.335218998998	46.28	2258.24129320495	46.82	-206.846644200937	47.09	-226.995793118931	46.34	-245.852655058002	47.24	4.84801107995736	47.42	2694.91597830199	47.24	23.3357979780067	46.8599999999999	10.5640008099499	46.52	7.20215976298277	47.8100000000002	3.32915000399225	48.46	20.8474589210255	46.5799999999999	11.0846106069857	47.1900000000001	35.3074415129413	46.6699999999998	4.35220037400086	48.73	35.0744526119797	47.0699999999997	8.64635979098694	49.8999999999996	45.6227780159679	47.4100000000003	5.83072236599946	52.3599999999997	53.0116217989871	47.29	7.61861473495173	47.7400000000002	3.09311207900009	47.3299999999999	1.95783265201044	47.27	4.94409375596661
46.68	-2412.61842182303	46.86	-248.496931405043	46.38	2244.41051319297	46.92	-203.711654270933	47.19	-221.75987061496	46.4400000000001	-242.704064413033	47.3499999999999	4.78105133004192	47.53	2694.52685756107	47.34	23.493468772017	46.9599999999998	10.6162542309676	46.6299999999999	7.00784973400914	47.9100000000001	3.15163998095613	48.5599999999999	20.8272653341055	46.6800000000001	10.9698291510085	47.3	34.8376420758996	46.78	4.38145285806968	48.8299999999999	34.9293051770019	47.1799999999998	8.42145373189851	50.0099999999998	45.2025057790024	47.52	5.84218514097756	52.4599999999996	52.4749335449997	47.3899999999999	7.57984722292804	47.8400000000001	3.30879916009508	47.4300000000003	2.10478216297361	47.3699999999999	5.07965441101987
46.78	-2405.63687169504	46.96	-245.939502253009	46.48	2228.805766851	47.03	-200.53416914493	47.3	-216.248298718938	46.55	-239.466000313996	47.4499999999999	4.69669482902191	47.63	2694.076335565	47.45	23.6570147509383	47.0699999999999	10.6312995459348	46.73	6.84719611501805	48.0200000000002	2.98839954996311	48.6700000000001	20.8789960090598	46.78	10.8113402379786	47.4000000000001	34.4067969479056	46.8799999999999	4.35795190503541	48.9400000000001	34.8214780649414	47.2799999999997	8.23648834989399	50.1099999999997	44.7396218229414	47.6200000000003	5.86822995296643	52.5599999999999	52.0601016579576	47.4900000000002	7.60207305495442	47.9400000000001	3.46633341507641	47.54	2.24155978992258	47.4700000000003	5.21994674204507
46.89	-2398.56310936705	47.06	-242.830561950086	46.59	2212.77573080999	47.13	-197.215690809003	47.4	-210.461077430978	46.65	-236.078389390968	47.55	4.59749270100929	47.74	2693.564412314	47.5500000000001	23.7693778269659	47.1699999999998	10.6289174909762	46.8299999999999	6.73504532403513	48.1200000000001	2.81984738899155	48.77	20.9528508250969	46.8900000000001	10.6266626979732	47.6100000000001	33.9842577409399	46.98	4.28169751501173	49.04	34.750971275912	47.3899999999999	8.0668388269487	50.2199999999998	44.2395732210343	47.7200000000003	5.89666539792688	52.6699999999996	51.6928958189737	47.5900000000001	7.67820917099016	48.0500000000002	3.5657148420114	47.6399999999999	2.34484629902454	47.5700000000002	5.33462033297383
46.99	-2391.30300171905	47.16	-239.337740905057	46.69	2196.220680593	47.23	-193.7562192619	47.51	-204.398206753012	46.75	-232.373079880063	47.66	4.48684386503828	47.85	2692.906700246	47.65	23.8522250549522	47.28	10.567873811965	46.9400000000001	6.65655094303474	48.2700000000002	2.64598349895095	48.8699999999999	21.0141173870397	46.99	10.3879666160083	47.71	33.6619227199435	47.1299999999999	4.15598930408123	49.1500000000001	34.6927288289862	47.4899999999998	7.91250516294895	50.3199999999997	43.6969128990086	47.8200000000002	5.92145071300365	52.77	51.3733160260017	47.6999999999998	7.81388629491175	48.21	3.57994874207179	47.75	2.43796092399862	47.6800000000003	5.43050444696291
47.15	-2383.66090139505	47.37	-234.459254632043	46.79	2178.04123967198	47.33	-190.020881973965	47.61	-198.827859410017	46.86	-228.350071780028	47.76	4.36352563997389	47.96	2692.1152745	47.76	23.9055564339878	47.3799999999999	10.4575167879375	47.04	6.61570539205059	48.3700000000001	2.46680787893183	48.97	21.0559198080773	47.0899999999999	10.1230819060447	47.8099999999999	33.3621946959966	47.23	4.00387881200004	49.25	34.621351368969	47.5899999999997	7.78662043990153	50.4199999999996	43.2058147709995	47.9200000000001	5.94258589694618	52.8999999999996	51.07067447193	47.8000000000002	7.98542801794611	48.3099999999999	3.53602981499535	47.8499999999999	2.47571265697388	47.7800000000002	5.50759908298915
47.25	-2375.25218538701	47.47	-229.781595062036	46.89	2157.413745594	47.44	-185.872770653987	47.71	-193.425826056	46.96	-224.524615529958	47.87	4.22876070695111	48.0600000000001	2691.17805993608	47.86	23.9264028159596	47.48	10.2978464199168	47.1399999999999	6.6168341750199	48.48	2.27475923395559	49.0799999999999	21.0782580860496	47.1900000000001	9.83912669596521	47.9200000000001	33.0850736698949	47.3399999999999	3.82536604001871	49.3499999999999	34.5129969609843	47.6999999999998	7.68644223899173	50.52	42.7653070039469	48.02	5.94298840792362	53	50.8129366079402	47.9000000000001	8.19283433895635	48.4100000000003	3.44082018409608	47.9500000000003	2.45086443692344	47.8800000000001	5.54278236904793
47.35	-2366.07685369506	47.57	-224.498665034048	47	2134.33819835996	47.54	-181.867688304919	47.81	-188.083669718935	47.11	-220.668485993997	47.9699999999999	4.10979495700303	48.22	2690.19888709204	47.96	23.9054308329969	47.5899999999999	10.0888627059703	47.25	6.6371348799521	48.5800000000002	2.08895336493242	49.23	21.0506357160511	47.3	9.56349331704587	48.02	32.8468600529277	47.4400000000001	3.67985478101218	49.4499999999998	34.3676656049183	47.7999999999997	7.6147129778974	50.6299999999997	42.3763614310246	48.1600000000003	5.90442607892783	53.0999999999999	50.6001024319858	48.0100000000002	8.37563751190373	48.5100000000002	3.31504041503194	48.0500000000002	2.39545992099011	47.9900000000002	5.51253315200029
47.46	-2357.27684297001	47.67	-218.442834139069	47.14	2111.51195123	47.64	-178.00563492699	47.91	-182.421760387001	47.21	-217.009908306068	48.14	4.01002730598066	48.33	2689.07180728206	48.0700000000001	23.8519738529703	47.6899999999998	9.87012712198521	47.3499999999999	6.67660750696086	48.6800000000001	1.88980894802171	49.3299999999999	20.9314644120013	47.4000000000001	9.28742235601021	48.1300000000001	32.6721132809098	47.54	3.59369619104655	49.5500000000002	34.1349019629433	47.9099999999999	7.54680783893491	50.73	42.0389780530286	48.2600000000002	5.84513107799012	53.25	50.359757960905	48.1700000000001	8.51579185200535	48.6100000000001	3.15869050905349	48.2200000000003	2.30949910996969	48.0900000000001	5.4403725849852
47.56	-2348.2718828451	47.78	-211.614102379031	47.24	2087.01196522395	47.74	-174.0148296999	48.01	-176.824184423936	47.3099999999999	-213.380730702966	48.24	3.92605883803299	48.43	2687.90276919208	48.1700000000001	23.7876989299366	47.79	9.6315475029769	47.45	6.70555922101812	48.7800000000002	1.72687099097857	49.4300000000001	20.7623324580481	47.5	9.01091381001606	48.28	32.5995231329443	47.6499999999999	3.54053911405572	49.6599999999999	33.8651613739103	48.0099999999998	7.51382894191011	50.8299999999999	41.7662612469485	48.3700000000003	5.75906263998149	53.3499999999999	50.0905420149138	48.27	8.63134304393043	48.71	2.97177046604702	48.3200000000002	2.23962047095938	48.27	5.33647707595719
47.66	-2339.64224368708	47.88	-204.429546791062	47.34	2062.76127932199	47.85	-170.167053442924	48.18	-170.906855467024	47.41	-209.752755265981	48.3499999999999	3.85788955202315	48.53	2686.69177282106	48.27	23.7353382880201	47.8899999999999	9.40265645692762	47.55	6.70551311395684	48.8900000000001	1.60591674693933	49.53	20.5363639680627	47.5999999999999	8.78962751005474	48.3800000000001	32.5514924199979	47.75	3.54343509104638	49.7599999999998	33.5148738649877	48.1100000000001	7.50920974689961	50.9399999999996	41.5111240580472	48.4700000000003	5.63789346801968	53.4599999999996	49.7938157719773	48.3699999999999	8.69861467697319	48.8200000000002	2.82541481305998	48.4200000000001	2.21063060098459	48.3699999999999	5.18928568897081
47.77	-2331.00330248806	47.98	-197.367497626033	47.45	2037.93623107094	47.95	-166.32999679598	48.28	-164.669773515016	47.52	-205.868356777046	48.4499999999999	3.82952483801091	48.64	2685.42777210507	48.38	23.6963765020164	47.99	9.18345398292786	47.6599999999999	6.69494609496724	48.99	1.52116896299503	49.6299999999999	20.2529178670829	47.71	8.64219637003316	48.49	32.5278907149595	47.8499999999999	3.61790195699996	49.8600000000001	33.0959604040117	48.25	7.53295025197076	51.04	41.2735664849606	48.5700000000002	5.49016483296327	53.5599999999999	49.5255101359362	48.48	8.69593274796898	48.9200000000001	2.70247842308891	48.52	2.19772290301989	48.48	5.01035936201788
47.87	-2322.55075155399	48.09	-190.366701673042	47.55	2011.41419532803	48.05	-162.225758256909	48.38	-158.381727251026	47.62	-201.727535236046	48.5599999999999	3.82734175002497	48.74	2684.05885177299	48.48	23.670813571016	48.0999999999999	9.0339499199672	47.76	6.65105575103553	49.0900000000001	1.51085923698702	49.74	19.9272424110859	47.8099999999999	8.54998747399804	48.5900000000001	32.5124176069949	47.95	3.73423781604743	49.96	32.6084209899591	48.3499999999999	7.590535296913	51.1899999999996	41.0555321969923	48.6700000000001	5.31587673594913	53.6599999999999	49.2874414389917	48.5799999999999	8.6535311309035	49.02	2.62368186099593	48.6199999999999	2.23294103602711	48.5799999999999	4.79969809293834
47.97	-2313.71362256107	48.23	-183.259528523081	47.66	1981.84649546295	48.16	-157.854337826961	48.49	-152.42234668699	47.72	-197.786740911056	48.66	3.85134028795164	48.85	2682.58501182709	48.58	23.6773162320105	48.25	8.93436353101151	47.8599999999999	6.53787689498131	49.2	1.62453257894413	49.8399999999999	19.5593375990484	47.9100000000001	8.50424140901396	48.7	32.505073094967	48.0599999999999	3.89244266705191	50.0700000000002	32.0522556239666	48.4499999999998	7.70650045990351	51.29	40.8284856889622	48.7800000000002	5.15149350894717	53.7599999999998	49.0777933479194	48.6799999999998	8.57140982600413	49.1300000000001	2.57153291306622	48.7200000000003	2.2917894409602	48.6800000000003	4.60769133496797
48.07	-2304.49191550804	48.33	-176.076374952004	47.76	1949.23313147694	48.31	-153.215735503977	48.59	-146.791631823021	47.8200000000001	-193.760150667003	48.76	3.8947226170194	48.95	2681.21814963899	48.6900000000001	23.7401012819873	48.3499999999999	8.88469481594711	47.96	6.37025594301122	49.3300000000002	1.81264397997438	49.95	19.2323799980159	48.02	8.51371980797921	48.8	32.4893391339174	48.1699999999998	4.03981419799493	50.2199999999998	31.5221253309801	48.5599999999999	7.85631016299249	51.3899999999999	40.6209624660505	48.8800000000001	4.99722912695688	53.8699999999999	48.8965658619236	48.79	8.4856602019272	49.25	2.57302627608169	48.8299999999999	2.35094888398635	48.7800000000002	4.43099193898888
48.17	-2296.04617112705	48.43	-168.400163920978	47.86	1917.42018132902	48.42	-148.580210359	48.7	-141.105496294017	47.92	-189.933587638961	48.86	3.9666485009775	49.0700000000001	2679.90737901107	48.7900000000001	23.8349519239591	48.4499999999998	8.90512810292421	48.0699999999999	6.14819289705792	49.4300000000001	2.07519343894091	50.05	18.9609767900265	48.1600000000001	8.55059275602343	48.9000000000001	32.4487848869239	48.27	4.16216834707939	50.3200000000002	31.0242797589808	48.6599999999999	8.03339786295965	51.4899999999998	40.3858755720421	48.9900000000002	4.85286961691145	53.9699999999998	48.7730856129929	48.8899999999999	8.40484212994852	49.3600000000001	2.60116725303305	48.9300000000003	2.41041936396869	48.8899999999999	4.26959990602427
48.28	-2288.00111339706	48.54	-160.230895430004	47.96	1883.936343247	48.52	-144.221064963972	48.8	-135.440672174013	48.02	-186.049426608975	48.9599999999999	4.05795817800936	49.25	2678.70358614209	48.9	23.9633527320393	48.55	9.03589249492143	48.23	5.90864157095439	49.5400000000002	2.40175439000723	50.1499999999999	18.7305207940653	48.26	8.61486025405611	49	32.3998411909088	48.3699999999999	4.2736891750792	50.4299999999998	30.5706398759185	48.77	8.24050598089343	51.5999999999999	40.0879575349791	49.0900000000001	4.72695624796415	54.0699999999997	48.6418110089062	48.9900000000002	8.32039573992915	49.46	2.62166558400168	49.0300000000002	2.42058768992592	48.9900000000002	4.10850883304192
48.38	-2280.73201834002	48.65	-152.615477950008	48.06	1851.25291900192	48.62	-139.860397817984	48.9	-129.472950115996	48.12	-182.33589271199	49.0699999999999	4.15502869998363	49.35	2677.48140791707	49	24.1204030319295	48.6499999999999	9.23675888896014	48.3299999999999	5.63048319600057	49.6400000000001	2.77321103203576	50.26	18.5562602620166	48.3599999999999	8.66925646903383	49.1100000000001	32.3354602719519	48.48	4.34467478601164	50.5300000000002	30.115786621991	48.8699999999999	8.45367794499907	51.6999999999998	39.7262365199822	49.2000000000003	4.6214115229759	54.1699999999996	48.5027420509141	49.0900000000001	8.26255490494532	49.5599999999999	2.61702905208949	49.1399999999999	2.33363906897921	49.0999999999999	3.97123987102077
48.49	-2273.66791762802	48.75	-145.167231216078	48.17	1818.02123196496	48.73	-135.263074509908	49	-123.961590142017	48.22	-178.303350259057	49.17	4.25254738399872	49.45	2676.34679302205	49.1	24.2967694570098	48.76	9.48794654800622	48.4300000000001	5.33483654203337	49.74	3.18956336502652	50.3599999999999	18.4795849420425	48.47	8.69471312103087	49.28	32.2473831059824	48.5799999999999	4.34836599401933	50.6300000000001	29.710175334003	48.9699999999998	8.67291375391233	51.7999999999997	39.3007125270515	49.3099999999999	4.51800327596175	54.2799999999997	48.3522460699533	49.2199999999998	8.24263792992497	49.6600000000003	2.60474987510406	49.2400000000002	2.19738829298421	49.27	3.83427186898189
48.59	-2267.14110989201	48.85	-138.272835491989	48.27	1783.42480095796	48.83	-130.700875860953	49.11	-118.906592252984	48.3200000000001	-173.951799253018	49.28	4.35391314704248	49.5600000000001	2675.1937927711	49.24	24.4924520069389	48.8599999999999	9.760456460981	48.53	5.03654802605524	49.8400000000001	3.55172137392401	50.46	18.4589065480623	48.5699999999999	8.71029848997296	49.3800000000001	32.1438687159343	48.6799999999998	4.3111139540315	50.7399999999998	29.3033506749225	49.0699999999997	8.84914224991462	51.8999999999996	38.8684565690482	49.4100000000003	4.41673150601218	54.3799999999997	48.1903230679563	49.3200000000002	8.24259912894831	49.77	2.58482805099902	49.3499999999999	1.98851612799444	49.3699999999999	3.69091053198645
48.7	-2260.57132476501	48.95	-131.515213739021	48.38	1745.54058700096	48.94	-125.90202104991	49.21	-114.060479173986	48.43	-169.852885964019	49.38	4.45912598695486	49.66	2674.02240716308	49.34	24.6590170850141	48.9599999999998	10.0441964630136	48.6299999999999	4.77963106095558	49.95	3.83591994500421	50.5599999999999	18.4942250820086	48.6700000000001	8.68818266201288	49.49	32.0249171019213	48.79	4.2329186680945	50.8400000000001	28.9078119409396	49.1700000000001	8.98236343289227	52.0099999999998	38.3932293400449	49.5100000000002	4.31716826392403	54.4899999999998	47.9793969039974	49.4200000000001	8.26243850394803	49.8700000000003	2.5190873190013	49.4500000000003	1.67452111395505	49.4700000000003	3.51458851798725
48.8	-2253.95856224702	49.05	-125.186971018024	48.48	1704.36859009294	49.04	-121.413115221912	49.31	-109.670728179026	48.54	-166.006610393993	49.4799999999999	4.549866379989	49.76	2672.86096074804	49.45	24.7822306509988	49.0599999999999	10.3391665539903	48.74	4.5456087390221	50.0500000000002	4.06592419199114	50.6700000000001	18.5563261800326	48.77	8.6101419329907	49.5900000000001	31.9326425789086	48.8899999999999	4.14214825707404	50.9499999999998	28.4781400729344	49.2799999999997	9.05136315100208	52.1099999999997	37.9112701449458	49.6100000000001	4.20300388600481	54.5899999999997	47.7290782669115	49.5300000000002	8.28503631294097	49.9700000000003	2.42467280509118	49.5599999999999	1.28020984595878	49.5700000000002	3.3318731690315
48.9	-2248.05337437806	49.15	-118.76465309399	48.59	1664.85141377996	49.14	-116.999023965946	49.42	-105.792759932001	48.64	-162.151561989049	49.5799999999999	4.62422055704792	49.86	2671.78290137008	49.5500000000001	24.8763267450158	49.1699999999998	10.5649085309096	48.8399999999999	4.33448105900425	50.1500000000001	4.22261831693049	50.77	18.6450113041019	48.8800000000001	8.49480921897339	49.6900000000001	31.8577925089585	48.99	4.03839469004197	51.0500000000002	28.059754129913	49.3800000000001	9.07461313590829	52.2399999999998	37.4216071500086	49.71	4.09054803492381	54.6899999999996	47.4375508239291	49.6300000000001	8.30366517698167	50.0700000000002	2.30158451108764	49.6600000000003	0.805582324005627	49.6800000000003	3.14276448295914
49.01	-2242.60778941903	49.25	-112.248259966009	48.69	1624.24953790401	49.31	-112.894881692	49.52	-101.766112372957	48.74	-158.320926168017	49.68	4.68410228597804	49.96	2670.78822902999	49.66	24.9319720010135	49.28	10.6823312179358	48.9400000000001	4.18848556205376	50.2800000000002	4.26695297494462	50.8699999999999	18.7604789920215	48.98	8.34218451905144	49.8	31.8003668929805	49.1199999999999	3.92206599906331	51.21	27.6526541139219	49.48	9.02757781000219	52.3399999999997	36.9444477900061	49.8200000000002	3.96156854594665	54.79	47.0697235919033	49.73	8.32505247592508	50.2200000000003	2.18480686908151	49.7600000000002	0.346268133966987	49.7800000000002	2.97141872397333
49.15	-2237.86977910902	49.36	-106.411152162082	48.79	1585.30248262196	49.41	-109.100688400986	49.62	-97.5907855020068	48.84	-154.544638626021	49.79	4.73291048501778	50.0700000000001	2669.69754291506	49.76	24.9109171369355	49.3799999999999	10.7305257899952	49.05	4.13315875300668	50.3800000000001	4.24847317492549	50.98	18.8611409600981	49.0899999999999	8.19040439500895	49.9000000000001	31.7378902828978	49.23	3.81951333906727	51.3099999999999	27.2113049539939	49.5899999999997	8.93963107989748	52.4499999999998	36.4512565599853	49.9200000000001	3.82066136296544	54.8999999999996	46.6255965709479	49.8400000000001	8.3311525239651	50.3200000000002	2.08030344504095	49.8699999999999	-0.105427589005558	49.8800000000001	2.82118303903189
49.25	-2233.25907308106	49.46	-101.022480506003	48.89	1546.08720895499	49.52	-105.390319689946	49.72	-93.2667793199471	48.9400000000001	-150.536876226056	49.89	4.74434703903626	50.22	2668.5617292211	49.86	24.8373789519292	49.48	10.6994000849454	49.1499999999999	4.14296412600379	50.48	4.16717891698681	51.0799999999999	18.9154267781078	49.1900000000001	8.03987805795714	50	31.6867935159735	49.3299999999999	3.73472225510341	51.4099999999999	26.7294570049899	49.6900000000001	8.81077294593524	52.5499999999997	35.9420334580136	50.02	3.66804046200286	55	46.1051697619723	49.9400000000001	8.28983726489696	50.4300000000003	1.98211067208831	49.9700000000003	-0.541809980973085	49.98	2.69205742699796
49.35	-2229.04176456802	49.56	-96.3130941739792	49	1506.42188653694	49.62	-101.490472985006	49.82	-89.2890483729616	49.1	-146.297638969031	50	4.72757171098692	50.3200000000001	2667.32990175308	49.96	24.7113574470177	49.5899999999999	10.5494681009759	49.25	4.19942477401491	50.5900000000001	4.07060043096408	51.22	18.9379436280888	49.3	7.89019629803533	50.1100000000001	31.6306457528981	49.4299999999998	3.6535086881031	51.52	26.2071102639538	49.79	8.6410034069786	52.6499999999996	35.489257099016	50.1600000000003	3.50370584192206	55.0999999999999	45.5835954419399	50.04	8.20966656795008	50.5300000000002	1.90737368109239	50.0700000000002	-0.938072445023863	50.0900000000001	2.6371765679869
49.46	-2224.84257755002	49.66	-91.7595389310009	49.15	1463.83521359598	49.72	-97.401148287986	49.93	-85.3767606130305	49.2	-141.82692685506	50.15	4.68258450200665	50.42	2666.14895620103	50.0700000000001	24.5613207030146	49.6899999999998	10.3209589399285	49.3499999999999	4.32118481899124	50.6900000000001	3.96923338303168	51.3299999999999	18.9286915100411	49.4000000000001	7.75999202801358	50.27	31.5509417220028	49.53	3.57587263704318	51.6199999999999	25.7351028519679	49.9000000000001	8.47275077092036	52.75	35.08459940997	50.2600000000002	3.36027683295015	55.25	45.0239662969807	50.1700000000001	8.09064043494345	50.6400000000003	1.87522012708996	50.2200000000003	-1.23323740501746	50.1900000000001	2.7075650250481
49.56	-2220.66151202705	49.77	-87.6332755270823	49.25	1418.327190132	49.82	-93.5926144179575	50.03	-81.4311180779441	49.3099999999999	-137.391673546972	50.25	4.61321294699246	50.53	2664.94544043906	50.23	24.3732362389437	49.79	10.0138726010073	49.46	4.4871254890495	50.7900000000002	3.85258210792472	51.4300000000001	18.888067499006	49.5	7.67198492997068	50.3800000000001	31.4169469509125	49.6399999999999	3.50263016207464	51.73	25.3121053909808	50	8.31085336290016	52.8599999999997	34.7363884629885	50.3600000000001	3.24256335295559	55.3599999999997	44.4650059749847	50.27	7.94621362399539	50.7400000000002	1.86815779409244	50.3200000000002	-1.47511965303693	50.3099999999999	2.85219823501848
49.67	-2216.99451147401	49.87	-83.5476237000421	49.36	1375.37685645998	49.93	-89.8372252219133	50.18	-77.45212076793	49.41	-133.247766485965	50.3499999999999	4.50231869695017	50.63	2663.79280659407	50.33	24.1611365360086	49.8999999999999	9.70639143793051	49.5599999999999	4.69724678703187	50.8900000000001	3.77019161294356	51.54	18.7991083470251	49.5999999999999	7.60710672204823	50.48	31.2593959120022	49.74	3.42358274599519	51.8299999999999	24.939447257907	50.0999999999999	8.17500843595553	52.9599999999996	34.416088751982	50.4700000000003	3.14575548395624	55.4599999999996	43.9067144779983	50.3800000000001	7.75281794892635	50.8400000000001	1.88618668300933	50.4300000000003	-1.66371918908226	50.4099999999999	3.07442334701591
49.77	-2213.73239310208	49.98	-79.5025834499938	49.46	1332.33108044294	50.03	-86.3626268529742	50.28	-73.4643600969775	49.51	-129.109382536967	50.4499999999999	4.36704010098765	50.73	2662.69105466506	50.4400000000001	23.9492383930155	50	9.39925855300316	49.6599999999999	4.9004757009925	50.99	3.74582701294912	51.6399999999999	18.6787773020569	49.71	7.56535740504205	50.5800000000002	31.0782886029983	49.8399999999999	3.34892890509764	51.9299999999998	24.6108788049924	50.25	8.06102311992163	53.0699999999997	34.1575038499968	50.5700000000002	3.07006719901892	55.5599999999999	43.3777240739346	50.48	7.53402159591587	50.9500000000003	1.91737966201799	50.5300000000002	-1.78364628402505	50.5100000000002	3.3880074439594
49.88	-2210.98433970008	50.08	-75.9598531260508	49.56	1291.842994219	50.14	-82.8955167409049	50.38	-69.220358793018	49.61	-124.976521699068	50.5599999999999	4.21653692296786	50.83	2661.53693727802	50.5400000000001	23.7556468599678	50.0999999999999	9.09173084301074	49.76	5.09433758304567	51.1000000000001	3.73039622093074	51.74	18.567625278024	49.8099999999999	7.5459185550244	50.6900000000001	30.8304209329435	49.95	3.26448457906281	52.0300000000002	24.369549533958	50.3499999999999	7.99011156698271	53.1899999999996	33.9243944499685	50.6700000000001	3.01872588295282	55.6599999999999	42.8404586249371	50.5799999999999	7.29838443692188	51.0500000000002	1.9633721720993	50.6300000000001	-1.8217381540353	50.6100000000001	3.76638318800815
49.98	-2208.31116802299	50.24	-72.8042132150222	49.66	1251.44129601495	50.24	-79.4927170759365	50.49	-64.720116854005	49.71	-120.908971175027	50.66	4.05433200796779	50.93	2660.25700658804	50.65	23.5661278950374	50.26	8.82403740990867	49.8699999999999	5.28130708300978	51.2	3.72389923495575	51.8399999999999	18.4658508120492	49.9100000000001	7.55244157096513	50.79	30.5250455389796	50.05	3.16402360999746	52.1399999999999	24.1700403850018	50.46	7.94105962597769	53.29	33.7167605520108	50.7800000000002	2.97542187092859	55.77	42.2949181310059	50.6900000000001	7.05355653997231	51.21	2.02252877306819	50.7400000000002	-1.7911575830567	50.7200000000003	4.2095505780253
50.14	-2205.96084981003	50.34	-70.1508832310083	49.76	1211.50519887397	50.34	-75.9190934479648	50.59	-60.5252983799573	49.8200000000001	-116.645320414023	50.76	3.87851158802732	51.03	2658.85126259502	50.75	23.3806814990203	50.3599999999999	8.6281367639458	49.97	5.44026542900156	51.3100000000002	3.70534472699546	51.95	18.3732553670097	50.01	7.58127505400807	50.8900000000001	30.1621624219024	50.1599999999999	3.04713796901979	52.2399999999998	24.012351356987	50.5599999999999	7.91386729395072	53.3999999999996	33.5512582979618	50.8800000000001	2.94015516396939	55.8699999999999	41.8149172229505	50.79	6.79281052498482	51.3099999999999	2.0773572480266	50.8400000000001	-1.73971936305861	50.8200000000002	4.61546049200479
50.24	-2203.685413323	50.45	-67.6131829100086	49.87	1169.29518263794	50.45	-72.1746458578991	50.69	-56.4130175119999	49.92	-112.697344299022	50.87	3.68907566394228	51.14	2657.46660955006	50.86	23.2273726339827	50.4699999999998	8.46493772496615	50.0699999999999	5.52864892199523	51.4100000000001	3.67473269693619	52.05	18.2898389430193	50.1600000000001	7.61335072297697	51	29.8032405208915	50.26	2.91382765601611	52.3499999999999	23.8991412099949	50.6599999999999	7.89466504795655	53.5	33.4254519550541	50.98	2.90330591894872	55.9699999999998	41.3915120329875	50.8899999999999	6.51614639298259	51.4100000000003	2.08266662207279	50.9400000000001	-1.63076418107266	50.9300000000003	4.97131267400164
50.35	-2201.48485856203	50.55	-65.3886427260204	49.97	1124.81124730698	50.55	-68.7146666139142	50.8	-52.6061601079846	50.02	-109.065042827069	50.9699999999999	3.52030093597477	51.27	2655.97723843109	50.96	23.1100723109421	50.5699999999999	8.33444029592556	50.23	5.57199406500786	51.5100000000002	3.60673617194607	52.1599999999999	18.2754717681064	50.26	7.65621364905655	51.1000000000001	29.4307592218956	50.3699999999999	2.78448970209411	52.4499999999998	23.8281403849214	50.77	7.88764575690948	53.5999999999999	33.341777255032	51.0900000000001	2.85179185800644	56.0699999999997	41.0336464279908	51	6.27070051700684	51.52	2.04442046106124	51.0500000000002	-1.47198690308414	51.0300000000002	5.28990737905133
50.45	-2199.51364387703	50.65	-63.2464135049986	50.07	1083.35965715798	50.65	-65.360843497956	50.9	-48.8572488940235	50.13	-105.546792653058	51.0699999999999	3.37379648101432	51.37	2654.508958262	51.0600000000001	23.0249095189947	50.6699999999998	8.23515827494248	50.3299999999999	5.57030085997212	51.6100000000001	3.50291700897287	52.26	18.3042101120918	50.3599999999999	7.71027304199379	51.2	29.0622391408988	50.47	2.65248992002398	52.5599999999999	23.801618438938	50.8699999999999	7.89280942092319	53.6999999999998	33.2639948940141	51.2000000000003	2.79869525900267	56.25	40.6698332699307	51.0999999999999	6.05739558591267	51.6200000000003	1.96261876203607	51.1500000000001	-1.26338752806987	51.1300000000001	5.54467726794883
50.55	-2197.83567649301	50.76	-61.1864952460337	50.17	1042.58010507499	50.76	-62.291488728988	51	-45.28546955396	50.23	-102.344217123004	51.18	3.24795322296723	51.47	2652.98832119504	51.16	22.957650218018	50.77	8.15995899199606	50.4400000000001	5.52851860197734	51.72	3.35277954400226	52.3599999999999	18.3760539740661	50.47	7.77552890201605	51.3	28.7069329139058	50.5699999999999	2.52446249601235	52.6599999999999	23.774156313948	50.9699999999998	7.88894188690392	53.8099999999999	33.2004329400206	51.3000000000002	2.72770645995024	56.3499999999999	40.3369798749509	51.2199999999998	5.87530891300503	51.7200000000003	1.8339906480378	51.25	-1.03129162403093	51.27	5.67520592198889
50.66	-2196.45095640806	50.86	-59.4393269740294	50.27	1004.83289817203	50.86	-59.2714678959965	51.1	-41.609990037955	50.33	-99.4517931270593	51.28	3.14085739296388	51.58	2651.45428272206	51.26	22.9573742609546	50.8699999999999	8.11597511699347	50.54	5.4296200950148	51.8200000000002	3.13907197994467	52.46	18.4908048161105	50.5699999999999	7.84467843300263	51.4000000000001	28.4158933959588	50.6699999999998	2.39999940106372	52.7599999999998	23.7388686829263	51.0799999999999	7.88221553091262	53.9099999999999	33.0949176379818	51.4100000000003	2.64779318501951	56.4499999999998	39.9981789269077	51.3200000000002	5.71771311490465	51.8299999999999	1.61930870808646	51.3499999999999	-0.746734743984234	51.3699999999999	5.73251790297036
50.76	-2195.11151188806	50.96	-57.9715899890516	50.38	967.378516292001	50.96	-56.3720551629103	51.21	-37.8308103449854	50.43	-96.4079888150309	51.38	3.10783160705341	51.68	2649.83339071705	51.37	23.0100491660323	50.98	8.06411547296193	50.6399999999999	5.2906325360027	51.9300000000001	2.86179431896016	52.5599999999999	18.6276571890858	50.6700000000001	7.92567591599891	51.51	28.1583861149102	50.77	2.32308626607391	52.8600000000001	23.6944261660028	51.1799999999998	7.87746868093109	54.0099999999998	32.9474489869881	51.5100000000002	2.56376535594427	56.5499999999997	39.6534304259148	51.4299999999998	5.62268083592699	51.9300000000003	1.35780035100197	51.4500000000003	-0.438681334003377	51.4700000000003	5.71661320896055
50.86	-2193.91540785	51.06	-56.8166029900112	50.48	930.951812807962	51.06	-53.3656043749033	51.31	-34.3937021939382	50.54	-93.2128041849865	51.4799999999999	3.13173751499107	51.8	2648.12564518002	51.47	23.1156749330239	51.0799999999999	8.01689952390916	50.75	5.1536343579528	52.0300000000002	2.52094656002555	52.6700000000001	18.7696478460566	50.77	8.01056706802683	51.6100000000001	27.9344110729198	50.8799999999999	2.28352457600067	52.9699999999998	23.6408287629502	51.29	7.88308707592478	54.1099999999997	32.7628984549619	51.6100000000001	2.47562297101922	56.6499999999996	39.2867111099804	51.5300000000002	5.5666438879598	52.04	1.05542914400303	51.5500000000002	-0.114826260983136	51.5700000000002	5.6530923519631
50.96	-2192.7534615071	51.16	-55.743516802977	50.58	892.899655582937	51.17	-50.2521155309523	51.42	-31.137019218022	50.64	-89.8662392399956	51.5899999999999	3.21257511598105	51.9	2646.58266415609	51.5700000000001	23.266509543987	51.1799999999998	7.97507037191281	50.8499999999999	5.02110020704549	52.1300000000001	2.16718264903193	52.77	18.8648893230265	50.8800000000001	8.09976110303978	51.72	27.7790094999091	50.98	2.28131433107137	53.0700000000002	23.5826155929999	51.3899999999999	7.89907071794005	54.2199999999998	32.5412660399707	51.7200000000003	2.40953059301319	56.7599999999998	38.9319319789365	51.6399999999999	5.54960227191259	52.1400000000003	0.750768814100411	51.6600000000003	0.22114054092981	51.6800000000003	5.53256347302522
51.06	-2191.75348730801	51.27	-54.838892821067	50.69	853.222044616018	51.3	-47.3882130698939	51.52	-28.2224077840283	50.75	-86.7715406750449	51.6899999999999	3.34712625601696	52	2645.16995101008	51.6700000000001	23.4976003710017	51.28	7.93862801594969	50.96	4.89055543698669	52.2700000000002	1.77275512794495	52.8799999999999	18.9133816201092	50.98	8.17690266103455	51.8199999999999	27.7124997819556	51.1299999999999	2.32972390404029	53.21	23.5115719489158	51.4899999999998	7.93643030897329	54.3199999999997	32.2347060580341	51.8200000000002	2.37926586601134	56.8599999999997	38.5890930319874	51.7400000000002	5.56971060791511	52.2400000000002	0.445454802047607	51.7600000000002	0.58238185602022	51.7800000000002	5.36441843200919
51.17	-2190.91548525103	51.37	-53.9875115330233	50.79	816.63959413595	51.41	-44.6175249999214	51.63	-25.3690358420045	50.85	-83.7230640810276	51.79	3.57357519794732	52.1	2643.92200237899	51.78	23.7739000419879	51.3899999999999	7.92183779299194	51.0599999999999	4.76200004595739	52.3700000000001	1.37590711892699	52.98	18.87735603907	51.0799999999999	8.24564313995779	51.9200000000001	27.7145635329816	51.24	2.46254040905569	53.3200000000002	23.435912536911	51.5899999999997	7.98415514589124	54.4299999999998	31.8827361229523	51.9200000000001	2.3710511459285	56.9699999999998	38.1957216089859	51.8400000000001	5.6414733519432	52.3499999999999	0.139487106025626	51.8600000000001	0.968897682014358	51.8800000000001	5.19968178696217
51.27	-2190.22833746999	51.47	-53.1893729380499	50.89	781.234025379035	51.51	-42.0964233119321	51.73	-22.6334247739715	50.95	-80.6705664269884	51.9	3.85373767903729	52.26	2642.67486709207	51.88	24.0813760759693	51.49	7.93796226992072	51.23	4.68603035506021	52.48	0.976638623001236	53.0799999999999	18.7945812790531	51.2	8.30598254003689	52.02	27.7544662839091	51.3399999999999	2.645976732083	53.4200000000001	23.354307977911	51.6999999999998	8.05127642593106	54.5299999999997	31.4877919679475	52.0300000000002	2.38969635199737	57.0699999999997	37.7607615789657	51.9499999999998	5.75038604893052	52.4500000000003	-0.0886794499592725	51.9700000000003	1.32275912494606	51.9900000000002	5.0474191690455
51.38	-2189.70316183209	51.57	-52.5111144360153	50.99	748.923617109995	51.62	-39.5972618509859	51.83	-19.7926887209405	51.1	-77.6140477130411	52	4.17047534699577	52.36	2641.55435417501	51.99	24.3689433209511	51.5899999999999	7.97373887996855	51.3299999999999	4.64610443600577	52.5800000000002	0.674965011967288	53.24	18.6221503580555	51.3	8.34201230100007	52.1300000000001	27.7968949259275	51.4400000000001	2.86983435705679	53.52	23.2411617429307	51.7999999999997	8.09111333489909	54.6299999999997	31.0478091209916	52.1600000000003	2.46040645799894	57.1699999999996	37.2752690709603	52.0500000000002	5.87288051190171	52.5599999999999	-0.198835699961819	52.0700000000002	1.65343903199755	52.0900000000001	4.89483032004046
51.48	-2189.29468277304	51.68	-51.9240779100301	51.15	717.055237189925	51.72	-37.1766544388947	51.93	-16.846827684958	51.2	-74.6120435450166	52.13	4.50593640596253	52.48	2640.43465460202	52.09	24.6404727870413	51.6899999999998	8.02991072396253	51.4300000000001	4.64222228799827	52.6800000000001	0.445559311970101	53.3399999999999	18.391950258092	51.4000000000001	8.34102845999496	52.27	27.8243288419162	51.54	3.11656639905777	53.6199999999999	23.0942042740026	51.9000000000001	8.10366587199951	54.73	30.5627875829941	52.27	2.57009918391304	57.2999999999997	36.807066086908	52.1700000000001	6.01704434700423	52.6600000000003	-0.231190810950466	52.2200000000003	1.95146455496342	52.25	4.74191524199341
51.58	-2188.94556952705	51.78	-51.4569214769836	51.25	686.469044308978	51.82	-34.6562888579456	52.04	-14.119134395969	51.3099999999999	-71.4629305740573	52.24	4.86172993203127	52.58	2639.22878192204	52.24	24.8959644729894	51.8	8.11943362896272	51.54	4.67190926406147	52.7900000000002	0.288421521986493	53.4400000000001	18.1039809810954	51.51	8.31573497998761	52.3700000000001	27.8367680309657	51.6499999999999	3.37953867199303	53.73	22.9134355719225	52.0099999999998	8.08893403791444	54.8299999999999	30.0327273520224	52.3700000000003	2.71877452894387	57.3999999999996	36.3305872799629	52.27	6.18380024297949	52.7600000000002	-0.184109342967531	52.3200000000002	2.22999847801475	52.3499999999999	4.60745764894455
51.68	-2188.65582209401	51.88	-50.9944256260724	51.35	654.804731350964	51.93	-32.0361651070016	52.18	-11.4432443789383	51.41	-68.166708800959	52.3399999999999	5.23785592702097	53.1	2637.915230364	52.34	25.0653236379321	51.8999999999999	8.23517492597148	51.6399999999999	4.75353719002669	52.8900000000001	0.25904656399689	53.54	17.7582425250193	51.6099999999999	8.26978325699201	52.48	27.7935757299019	51.75	3.65875117608994	53.8299999999999	22.7152850469565	52.1100000000001	8.02489642489945	54.9399999999996	29.5533198019484	52.4700000000003	2.87887720196522	57.5	35.8713979959475	52.3800000000001	6.37314820096435	52.8600000000001	-0.0446313509883112	52.4300000000003	2.4354815100196	52.46	4.48772291395017
51.79	-2188.425440473	51.98	-50.5460549529744	51.45	622.062298315996	52.03	-29.6290271689941	52.28	-8.98552211094739	51.51	-65.1346670440489	52.4399999999999	5.55794585795866	53.21	2636.584498969	52.45	25.1013361379364	52	8.37713461601197	51.74	4.87007886897572	52.99	0.43212283298999	53.6499999999999	17.4302722850825	51.71	8.13418952304801	52.5800000000002	27.6419182099517	51.8499999999999	3.88662967804976	53.9400000000001	22.4718866129479	52.25	7.86906508790253	55.04	29.1249361920336	52.5799999999999	3.06252989491895	57.5999999999999	35.4294982349757	52.48	6.55607930991664	52.9700000000003	0.14801575605361	52.5300000000002	2.59687809898423	52.5599999999999	4.38644566497715
51.89	-2188.27666040102	52.09	-50.0784907600291	51.56	592.078302733967	52.14	-27.3131766469987	52.38	-6.52308173198435	51.61	-62.2237175609826	52.54	5.80575700701047	53.34	2635.23658773806	52.5500000000001	25.0512161160259	52.0999999999999	8.51878756691349	51.8499999999999	4.98845044603513	53.1000000000001	0.732961933977094	53.75	17.1260135110742	51.8099999999999	7.91690805704093	52.6800000000001	27.4346291989787	51.96	4.03899310902034	54.04	22.2111063569628	52.3600000000001	7.65973510090134	55.1899999999996	28.7447695289984	52.6800000000003	3.2576099159769	57.7099999999996	35.0465692049511	52.5799999999999	6.74160386597578	53.0700000000002	0.393831975998182	52.6399999999999	2.71418824399916	52.6599999999999	4.29082564403416
52	-2188.21605833307	52.24	-49.5917330459861	51.66	563.332596178952	52.24	-25.2103119379399	52.49	-4.11792267698274	51.71	-59.5769480939907	52.65	5.99753209303344	53.4400000000001	2633.65870119503	52.65	24.9188345809443	52.25	8.66595693696581	51.95	5.10865192200072	53.2	1.13623689298947	53.8599999999999	16.8654666859993	51.9100000000001	7.61793885897077	52.78	27.1541880789528	52.1299999999999	4.14002253705803	54.1399999999999	21.9306747200108	52.46	7.39690646594227	55.29	28.4128198129565	52.79	3.45103498398203	57.8099999999999	34.6886999059279	52.6799999999998	6.92071157391183	53.21	0.612398975022188	52.7400000000002	2.76846624899463	52.77	4.18906244294703
52.15	-2188.17315059107	52.34	-49.1430980470113	51.77	537.345327076991	52.35	-23.1421208239908	52.59	-1.60839858097006	51.8099999999999	-56.9927352939885	52.75	6.13488019405395	53.55	2631.97232242806	52.76	24.705964038958	52.3499999999999	8.81281956901603	52.05	5.23202792601296	53.3100000000002	1.66076209995936	53.96	16.6636913480716	52.02	7.26268985204115	52.8900000000001	26.7653434879094	52.24	4.18499874604095	54.2399999999998	21.668914021916	52.5599999999999	7.0773186309907	55.3899999999999	28.1618185399566	52.8900000000003	3.62344567793116	57.9199999999996	34.3558903389294	52.79	7.09432512292096	53.3099999999999	0.777449286033516	52.8400000000001	2.73511727198184	52.8699999999999	4.07176420299038
52.25	-2188.20351719	52.44	-48.7087316620318	51.87	511.756188313029	52.45	-21.1883665659798	52.69	1.00549055798638	51.92	-54.5867834480305	52.8499999999999	6.16862112497074	53.67	2630.14295480104	52.86	24.4476518620331	52.4599999999998	8.95224279292961	52.1499999999999	5.35723382904507	53.4100000000001	2.2787900950334	54.0599999999999	16.5584561960941	52.1600000000001	6.79013154399399	52.99	26.2884138079471	52.3399999999999	4.14013461909235	54.3400000000001	21.4176095569201	52.6700000000001	6.7119823009989	55.4899999999998	27.9439200260185	52.9900000000002	3.78861964293264	58.02	34.0992711938952	52.8899999999999	7.23675875099161	53.4200000000001	0.91525037601059	52.9500000000003	2.63873615494958	52.9700000000003	3.93893092496
52.35	-2188.31827599809	52.54	-48.3124879940533	51.97	487.402733773024	52.55	-19.1926771728959	52.8	3.39101578504142	52.02	-52.1534481470098	52.9599999999999	6.13693915204294	53.77	2628.29706880405	52.96	24.1438980499424	52.5599999999999	9.031635438987	52.26	5.45070050702634	53.5100000000002	2.99032087798423	54.23	16.5119925330828	52.26	6.26129342697368	53.0900000000001	25.7233990399754	52.45	4.03921727104262	54.4400000000001	21.1767613249094	52.77	6.30089747596685	55.5999999999999	27.7591242710287	53.0900000000001	3.94655688000967	58.1199999999999	33.9355565479309	52.9900000000002	7.36251691500911	53.52	0.986574833063969	53.0500000000002	2.50828734601782	53.0700000000002	3.79803186194749
52.46	-2188.50630914903	52.64	-47.9210483409815	52.14	462.366684689982	52.66	-17.1550526449664	52.9	5.64782403205299	52.12	-49.6927293900171	53.0599999999999	6.03983427299681	53.87	2626.43466443808	53.0600000000001	23.8891308849816	52.6599999999999	9.06426007293248	52.3599999999999	5.51229873406101	53.6200000000001	3.64597765394592	54.3399999999999	16.5243003580144	52.3599999999999	5.68412977997923	53.2	25.1759666329008	52.55	3.88224670302861	54.54	21.0021014989934	52.8699999999999	5.92904004497541	55.6999999999998	27.6066887510069	53.1900000000001	4.07301200198162	58.2399999999998	33.8480323259773	53.0999999999999	7.47159961292709	53.6200000000003	0.99123817005875	53.1500000000001	2.33261463392864	53.1700000000001	3.6278747469396
52.56	-2188.76761664103	52.74	-47.5869472600152	52.25	436.648041065951	52.76	-15.3188897769496	53	7.67626836807267	52.23	-47.4908026610592	53.17	5.9097919299802	53.98	2624.55574170201	53.1700000000001	23.7201702479979	52.76	9.05011669294709	52.46	5.54202851105856	53.72	4.23682735402053	54.4400000000001	16.5985527100929	52.46	5.13249433902274	53.3	24.631183607994	52.6499999999999	3.71950002499943	54.6500000000001	20.9237376949432	52.98	5.60416016196541	55.7999999999997	27.4714992799545	53.29	4.16240323500006	58.3399999999997	33.8027875259286	53.1999999999998	7.54598625599101	53.73	0.969449557032931	53.27	2.12119086700113	53.3000000000002	3.44965184797275
52.67	-2189.14462558007	52.85	-47.2815266330144	52.35	413.287099753006	52.87	-13.6075798379807	53.11	9.63799515807295	52.33	-45.4577278389934	53.27	5.73581620096775	54.08	2622.83427350201	53.2900000000001	23.6001962589398	52.8699999999999	8.97755898495234	52.5599999999999	5.53988983699583	53.8200000000002	4.77180304596914	54.54	16.7196900511044	52.5599999999999	4.59368314398034	53.4000000000001	24.1039829459169	52.76	3.5490622690304	54.75	20.9115622969875	53.0799999999999	5.31850767390551	55.8999999999996	27.3686700450071	53.3900000000003	4.22031235200393	58.4399999999996	33.8152675689116	53.3000000000002	7.57449553691458	53.8299999999999	0.921208993077016	53.3699999999999	1.87401604500792	53.4099999999999	3.25397130700367
52.77	-2189.58175594605	52.95	-47.0047864590697	52.45	391.203135871024	52.97	-12.0977315589244	53.21	11.4736567810496	52.43	-43.6834450440529	53.37	5.52890300696163	54.22	2621.27173465001	53.39	23.564256288978	52.9699999999998	8.80725834099394	52.6599999999999	5.50319345200023	53.9300000000001	5.22315727198475	54.6399999999999	16.8877123790026	52.6700000000001	4.06769619405623	53.51	23.6146830279722	52.8599999999999	3.37093343500783	54.8499999999999	20.9573606009599	53.1799999999998	5.08309328495216	56.0099999999998	27.2503553610477	53.5	4.26051700094376	58.54	33.8599071109229	53.4099999999999	7.56830876093773	53.9300000000003	0.899051407031948	53.4700000000003	1.64027985499615	53.5100000000002	3.03374395195988
52.87	-2190.07900774	53.05	-46.8044349449883	52.56	371.476874298992	53.07	-10.6329729469508	53.31	13.3496177120378	52.54	-41.9623098690636	53.4699999999999	5.32723661297041	54.33	2619.83215369798	53.49	23.6519025510233	53.0699999999999	8.57854336993569	52.77	5.4152682040467	54.0300000000002	5.50349174602616	54.74	17.0648509980538	52.77	3.67659246899166	53.6100000000001	23.2275500459309	52.96	3.22044189806547	54.96	21.0502356039797	53.2999999999997	4.96212162590837	56.1099999999997	27.0740421029814	53.5999999999999	4.26867231794859	58.6399999999999	33.9367061499161	53.5100000000002	7.54193038494577	54.04	0.943001482028194	53.5799999999999	1.41829893402701	53.6100000000001	2.78523515498819
52.97	-2190.62526309506	53.16	-46.7043485269869	52.66	351.386482641033	53.17	-9.26953790099105	53.41	15.2658779510375	52.64	-40.3575483110217	53.5699999999999	5.14705973796481	54.43	2618.51553064707	53.6	23.8159209029618	53.1699999999998	8.30467663399759	52.8699999999999	5.30932717299493	54.1400000000001	5.68749486501474	54.8499999999999	17.221308322064	52.8800000000001	3.48152174399274	53.72	22.8897502749987	53.1299999999999	3.12176873103454	55.0599999999999	21.1623212200038	53.4000000000001	4.91310475297269	56.2399999999998	26.8401015320023	53.7000000000003	4.25690099496023	58.75	34.0122365329307	53.6100000000001	7.48635011200349	54.21	1.01303453607215	53.6800000000003	1.20975664401612	53.7200000000003	2.50844491597491
53.08	-2191.22825363809	53.26	-46.6806507680531	52.76	332.452109321025	53.31	-7.88572802196086	53.52	17.0231436360382	52.74	-38.7260726270142	53.68	4.96521332502198	54.53	2617.35715624707	53.7	24.0563113450207	53.28	8.01478497692187	52.97	5.18537035804911	54.2700000000002	5.7751666289505	54.95	17.3630276020731	52.98	3.42133424499025	53.8199999999999	22.6012837149483	53.23	3.05073286108382	55.21	21.2936174499418	53.5099999999998	4.93604266489456	56.3399999999997	26.5485336469737	53.8099999999999	4.22520303300189	58.8499999999999	34.0763783339071	53.71	7.38520921595409	54.3099999999999	1.11256232207779	53.7800000000002	1.0241258349879	53.8200000000002	2.24575777394875
53.18	-2191.89455582602	53.36	-46.7046835500469	52.87	313.153605913953	53.41	-6.48154331292972	53.62	18.7284316210707	52.84	-37.0678828180644	53.78	4.78169737402823	54.63	2616.270044045	53.8000000000001	24.2994341209624	53.3899999999999	7.71469155699833	53.0699999999999	5.04951895504746	54.3800000000001	5.78437317801672	55.05	17.4598897571059	53.0799999999999	3.48332601004131	53.9200000000001	22.3920163259663	53.3399999999999	3.00350435509245	55.3099999999999	21.3839090649799	53.6100000000001	5.01543505492918	56.4399999999996	26.2295668260322	53.9100000000003	4.18474198295371	58.9499999999998	34.139251478905	53.8200000000002	7.23850769793444	54.4200000000001	1.26785230600035	53.8800000000001	0.84917666902129	53.9300000000003	1.9863499260282
53.28	-2192.51300962401	53.46	-46.8314418020555	52.97	293.490972419932	53.51	-5.21020122994287	53.72	20.2747250500579	52.95	-35.5628591289587	53.89	4.61850372300887	54.74	2615.25419404006	53.91	24.537627299992	53.49	7.40439637399959	53.22	4.90311759494944	54.48	5.70240462400307	55.1499999999999	17.5118947870487	53.1900000000001	3.72852653003974	54.02	22.2733805738926	53.4400000000001	2.98162447109007	55.4200000000001	21.3944329769902	53.71	5.17299861098763	56.54	25.8410592050495	54.0100000000002	4.13329567300025	59.0599999999999	34.1752906209649	53.9200000000001	7.0686081689928	54.52	1.45263702302145	53.9900000000002	0.660314304013809	54.0300000000002	1.74104517498108
53.39	-2193.08361503101	53.57	-47.0370714230057	53.07	274.82210496396	53.61	-4.00623727489346	53.82	21.8283884020138	53.1	-34.1311398160542	53.99	4.47563237298709	54.84	2614.32816238209	54.01	24.7785528140412	53.5899999999999	7.16255663894572	53.3199999999999	4.74616627695923	54.5800000000002	5.54197085500618	55.26	17.4951883581116	53.29	4.09656474403164	54.1300000000001	22.233943993001	53.54	2.98355195104705	55.52	21.36395227501	53.8099999999999	5.38701664390828	56.6499999999996	25.4251526480402	54.1600000000003	4.07308627495695	59.1599999999999	34.1346303599721	54.04	6.8755106279923	54.6200000000003	1.66691647200423	54.0900000000001	0.457538738942276	54.1300000000001	1.50610889204472
53.49	-2193.62068013299	53.67	-47.3215724119882	53.18	257.950557179925	53.72	-2.93511594600204	53.92	23.3810454390095	53.2	-32.8525866229938	54.14	4.34616698498758	54.9400000000001	2613.44025336507	54.11	24.9749965189494	53.6999999999998	7.02412235091288	53.4200000000001	4.61200730705968	54.6800000000001	5.37776026692427	55.3699999999999	17.4336248030613	53.3900000000001	4.58744065201699	54.28	22.220872857929	53.6399999999999	3.00261936206425	55.6300000000001	21.2646008709498	53.9099999999999	5.61500121193603	56.75	25.0111296519435	54.27	4.01623648099303	59.29	34.0339847729183	54.1700000000001	6.63384605400097	54.7200000000003	1.79384387604387	54.23	0.24421670002539	54.27	1.33381821603962
53.59	-2194.10989684502	53.77	-47.6371918940686	53.28	242.876329069986	53.82	-1.87513884691271	54.03	25.0323430930166	53.3	-31.5841118090248	54.24	4.22078117799174	55.05	2612.64216269308	54.23	25.0763658899587	53.8	6.95414351093859	53.52	4.50810651000211	54.7800000000002	5.18630982401191	55.47	17.3180878340418	53.5	5.07885470403835	54.3800000000001	22.2431468889681	53.75	3.01273066509111	55.73	21.0701868729757	54.0099999999998	5.85036108793702	56.8499999999999	24.6141044059414	54.3700000000003	3.98607854299371	59.3899999999999	33.8733538590077	54.27	6.3779937649997	54.8299999999999	1.87021665010434	54.3299999999999	-0.0164764920782545	54.3699999999999	1.20298087597348
53.7	-2194.54995677609	53.88	-48.0150706970335	53.39	228.079272204013	53.92	-0.861773352994533	54.19	26.782281364035	53.41	-30.336188083993	54.3399999999999	4.10027393195378	55.15	2611.84690391406	54.34	25.1194808030277	53.8999999999999	6.95844327697159	53.6299999999999	4.42699806205837	54.8900000000001	4.95868645600694	55.5799999999999	17.1444840390222	53.5999999999999	5.57080690202838	54.49	22.2858331059115	53.8499999999999	3.01580082805231	55.8299999999999	20.8108178959492	54.1199999999999	6.10084642698894	56.9599999999996	24.2189627219886	54.4700000000003	3.97703068597366	59.4899999999998	33.6729774689957	54.3699999999999	6.12077592097648	54.9300000000003	1.89603479304878	54.4300000000003	-0.28771615700407	54.4700000000003	1.11359687400636
53.8	-2194.996439943	53.98	-48.4240679929826	53.49	214.10005253199	54.03	0.181589267072013	54.29	28.416826544003	53.51	-29.0188753280063	54.4499999999999	3.97364932803157	55.25	2611.03252384999	54.4400000000001	25.1043412579293	54	7.07269658096266	53.73	4.3700265920279	54.99	4.69489016302305	55.6800000000001	16.9128134200491	53.7	6.0639556750175	54.5900000000001	22.3489315089864	53.95	3.01182985003834	55.9299999999998	20.4864939379377	54.25	6.36645722897811	57.0599999999999	23.825704598039	54.5799999999999	3.9890929080002	59.5999999999999	33.3997042779401	54.48	5.85101121691878	55.0300000000002	1.84503084005883	54.54	-0.594097139014593	54.5799999999999	1.08731380998961
53.9	-2195.449346347	54.08	-48.840329680047	53.6	199.857945170947	54.13	1.25494901203638	54.4	30.0272493290095	53.62	-27.6321735390184	54.55	3.84090736497456	55.36	2610.14449490801	54.5400000000001	25.0462711169348	54.0999999999999	7.25757481791334	53.8299999999999	4.35683978298584	55.0900000000001	4.42034072000297	55.78	16.6230759770087	53.8099999999999	6.49661310205829	54.6900000000001	22.4095771679913	54.1199999999999	2.99106778106761	56.04	20.1747411759925	54.3499999999999	6.60376011990138	57.1899999999996	23.5475250000263	54.6800000000003	4.02670955190843	59.6999999999998	33.0866856099874	54.5799999999999	5.56869965294027	55.1300000000001	1.67879691809958	54.6399999999999	-0.897644001042863	54.6800000000003	1.15521655197881
54.01	-2195.90867598606	54.25	-49.2717228589754	53.7	186.960057389001	54.24	2.22737688307006	54.5	31.522279022056	53.72	-26.3358062060206	54.66	3.70204804301011	55.46	2609.18281708803	54.64	24.9314977279482	54.25	7.51307798793732	53.9400000000001	4.37076648199763	55.2	4.10264202002963	55.8899999999999	16.3229803780496	53.9100000000001	6.81699065899011	54.8	22.4618168209645	54.23	2.96018205199289	56.1399999999999	19.8794753320044	54.4499999999998	6.81391402895315	57.29	23.3555126919782	54.7800000000002	4.1076310939161	59.8099999999999	32.7506355439482	54.6799999999998	5.27384122790409	55.2400000000002	1.43735770802778	54.75	-1.20004010807406	54.7800000000002	1.28622023203206
54.15	-2196.39350786304	54.35	-49.7421239690539	53.8	175.406389186946	54.34	3.14001423600985	54.61	33.0015625570468	53.8200000000001	-25.05030591999	54.76	3.56070709995038	55.5700000000001	2608.25088179502	54.74	24.7737937419288	54.3499999999999	7.76930608901694	54.04	4.41180668804009	55.3000000000002	3.77419017002012	55.99	15.9933736730409	54.02	7.08623812101905	54.9000000000001	22.5116037299813	54.3299999999999	2.9191726650879	56.2599999999998	19.5967806829458	54.5599999999999	6.99576002796221	57.3899999999999	23.2496676729852	54.8800000000001	4.21410705598646	59.9099999999999	32.4271127169595	54.79	5.01881484194655	55.3400000000001	1.1943080370429	54.8499999999999	-1.50128545908501	54.8800000000001	1.44645943294108
54.25	-2196.85614680805	54.46	-50.251533010055	53.9	164.65688162998	54.45	3.95171971501895	54.71	34.4120791860405	53.93	-23.8551400909728	54.86	3.42708147604753	55.67	2607.27220825709	54.85	24.6099790369954	54.4499999999998	8.0226054499235	54.1499999999999	4.46502875297483	55.4000000000001	3.42605209993962	56.0899999999999	15.6684683530557	54.1600000000001	7.30435548803143	55	22.544004912902	54.4299999999998	2.87963477603626	56.3600000000001	19.3567648429962	54.6599999999999	7.15704826893671	57.4899999999998	23.214875753979	54.9900000000002	4.34055566392999	60.0099999999998	32.1059972059174	54.8899999999999	4.80197963793216	55.4400000000001	0.949647907077633	54.9500000000003	-1.72773069505183	54.9900000000002	1.64675795701896
54.35	-2197.35217283801	54.56	-50.7376683250413	54.01	155.25159365302	54.55	4.73910205005268	54.81	35.860845763068	54.03	-22.660368594984	54.9699999999999	3.29017524995834	55.77	2606.32327724704	54.95	24.4599241989363	54.55	8.27662974199939	54.25	4.53340920398659	55.5	3.10164482993969	56.23	15.3482644170708	54.27	7.47134275900407	55.1100000000001	22.5592704049404	54.54	2.8400271260125	56.46	19.219261210992	54.7599999999998	7.28880341398508	57.5899999999997	23.2947789450009	55.0900000000001	4.472745664998	60.1099999999997	31.7872890109356	54.9900000000002	4.61215431096207	55.5500000000002	0.704994125044323	55.0599999999999	-1.84308374207376	55.0900000000001	1.87629200195261
54.46	-2197.88158595304	54.66	-51.2322734570034	54.15	146.91335400903	54.65	5.4366967410715	54.92	37.3478622880157	54.14	-21.5058703370232	55.0699999999999	3.14998842395653	55.87	2605.34956116805	55.0500000000001	24.31596729798	54.6599999999999	8.49205036001877	54.3499999999999	4.61397151195797	55.6100000000001	2.78825847101416	56.3299999999999	15.0621189100093	54.3700000000001	7.59524432601211	55.27	22.5688326729596	54.6399999999999	2.80189097304628	56.5700000000002	19.1455066989192	54.8600000000001	7.41274215090471	57.6999999999998	23.4472353810133	55.1900000000001	4.60845488794348	60.2399999999998	31.5372907799656	55.0900000000001	4.44933886194576	55.6500000000001	0.458729883007436	55.23	-1.88363667405156	55.2600000000002	2.13506156899257
54.56	-2198.43299699005	54.76	-51.7036048630644	54.25	138.464217080923	54.76	6.13758612200854	55.02	38.6905873709793	54.24	-20.3117835729927	55.17	3.05336549297408	55.98	2604.33902668603	55.15	24.1781083340129	54.76	8.61667210892847	54.46	4.69004452497757	55.71	2.48589302293567	56.4300000000001	14.7861774970579	54.47	7.66669893801009	55.3700000000001	22.5726917169595	54.74	2.77856118407271	56.6700000000001	19.1355013079146	54.96	7.52886447889978	57.7999999999997	23.6144225890484	55.29	4.74768333197062	60.3399999999997	31.3814412269267	55.21	4.34662070290415	55.75	0.309736114104453	55.3299999999999	-1.84063802703349	55.3600000000001	2.3482237729695
54.67	-2199.02071403305	54.86	-52.1755389820555	54.35	129.90418286995	54.86	6.84177019104482	55.17	39.9430171199811	54.34	-19.078108303006	55.28	2.99339011894517	56.08	2603.23997809905	55.28	24.0738926059976	54.8599999999999	8.68544498894153	54.5599999999999	4.74181046899957	55.8100000000002	2.25934070192579	56.54	14.5204401790124	54.5699999999999	7.74685637099992	55.48	22.5827540559749	54.8499999999999	2.77971794810128	56.77	19.1814135929462	55.0699999999997	7.63485253889939	57.8999999999996	23.7963405689925	55.4000000000001	4.85493004691762	60.4499999999998	31.2943016378995	55.3099999999999	4.27863081392843	55.8499999999999	0.221215405076691	55.4400000000001	-1.67726312201921	55.4700000000003	2.52845176203209
54.77	-2199.54934674399	54.97	-52.6329438559969	54.45	121.233251375998	54.96	7.46696624003107	55.28	41.051155428022	54.4400000000001	-17.963779347042	55.38	2.9904561810099	56.22	2602.05241540609	55.38	24.015528770974	54.9699999999998	8.69836899892107	54.6599999999999	4.77673517002586	55.9200000000001	2.13930863696987	56.6399999999999	14.3032128540881	54.6800000000001	7.8134968480299	55.5800000000002	22.6107021899224	54.95	2.79568107509931	56.8800000000001	19.3043138659732	55.1700000000001	7.74344767989987	58	23.9944894659629	55.5	4.91374160799296	60.5599999999999	31.2657520889843	55.4099999999999	4.24208748393085	55.9500000000003	0.193167754105161	55.54	-1.43033663800907	55.5700000000002	2.67574553402028
54.88	-2200.01889512309	55.07	-53.1069603150627	54.56	113.531540466965	55.06	8.01317426908099	55.38	42.1220191479961	54.54	-16.9288138660022	55.4799999999999	3.04456367905459	56.33	2600.9293001481	55.49	23.9908081709928	55.0699999999999	8.66275148598561	54.77	4.79481862703324	56.0200000000002	2.09508969896888	56.75	14.1399982320536	54.78	7.86596193995592	55.6800000000001	22.6448536189992	55.05	2.82645056506681	56.98	19.4831318149227	55.29	7.84190855392808	58.1099999999997	24.207369134956	55.5999999999999	4.94057143998816	60.6599999999999	31.2861554209576	55.5100000000002	4.2369907120019	56.0599999999999	0.225593163008853	55.6399999999999	-1.09985857602624	55.6700000000001	2.78265613098938
54.98	-2200.43227809106	55.17	-53.597588356979	54.66	106.424658159995	55.16	8.50801211004182	55.48	43.0652549280239	54.65	-16.0131947000082	55.5799999999999	3.19564077199175	56.43	2599.806903287	55.59	23.9920688779875	55.1699999999998	8.56134725290758	54.8699999999999	4.79010778201427	56.1200000000001	2.11397399800717	56.8499999999999	14.0252936040497	54.8800000000001	7.90491007796845	55.78	22.6966408089311	55.1699999999998	2.88023511006941	57.0799999999999	19.6791043529174	55.3899999999999	7.95195184593922	58.2199999999998	24.363926475985	55.7000000000003	4.93319737199727	60.7599999999998	31.3223603099004	55.6199999999999	4.271058891959	56.21	0.337316853006087	55.7400000000002	-0.747978254025838	55.7800000000002	2.81809868499749
55.15	-2200.78657672605	55.27	-54.0413409020175	54.77	99.4834428049671	55.31	8.98932643008266	55.59	43.9721334610113	54.75	-15.1370601030294	55.6899999999999	3.40375930102255	56.53	2598.74895386099	55.6900000000001	24.0019235849331	55.29	8.41140149793773	54.97	4.75025068703872	56.2700000000002	2.20955615100138	56.96	13.9352446350358	54.98	7.91161875997659	55.8900000000001	22.7698111739301	55.27	2.93036257403401	57.2199999999998	19.853000276953	55.5	8.03748293299122	58.3199999999997	24.4962142429586	55.8099999999999	4.84375372900558	60.8699999999999	31.3743667569497	55.7199999999998	4.33657362998474	56.3099999999999	0.506279987007474	55.8499999999999	-0.385130499012121	55.8800000000001	2.81315806296334
55.26	-2201.10183889005	55.38	-54.454226821008	54.87	92.7078944009736	55.41	9.4864220660611	55.69	44.8426547479812	54.85	-14.3258532890513	55.79	3.64825226904486	56.63	2597.70375616802	55.7900000000001	24.0065996430303	55.3899999999999	8.24786421901536	55.0799999999999	4.68759929003681	56.3700000000001	2.34944004796489	57.0599999999999	13.8856068190307	55.0899999999999	7.86386821300766	55.99	22.8584114558998	55.3799999999999	2.97683295809748	57.3200000000002	20.0087353109666	55.5999999999999	8.09966074189106	58.4299999999998	24.6042324339442	55.9100000000003	4.68999098791301	60.9699999999998	31.3912973309698	55.8299999999999	4.39859418395372	56.4200000000001	0.69568515004903	55.9500000000003	-0.0113153109850828	55.98	2.79318055902422
55.36	-2201.42575975308	55.48	-54.8202372430069	54.97	86.3894297519892	55.51	10.0404403730181	55.79	45.5688265750496	54.95	-13.5001068470046	55.89	3.91892273694339	56.74	2596.69639629101	55.9	24.006097051938	55.5	8.05892787798257	55.22	4.60961941598725	56.47	2.53362569094406	57.1599999999999	13.8572272051078	55.2	7.78387821003435	56.1000000000001	22.9624416539309	55.48	3.00028588105761	57.4200000000001	20.1463094529117	55.6999999999998	8.13848527400296	58.5299999999997	24.6879810509881	56.0100000000002	4.47190914701423	61.0699999999997	31.3303635509783	55.9299999999998	4.45876140895507	56.52	0.90553234304025	56.0500000000002	0.336012661932728	56.0799999999999	2.76154101698012
55.47	-2201.7583393141	55.58	-55.1705129950051	55.07	79.9879899259395	55.61	10.6513813510674	55.9	46.1515662840384	55.12	-12.6598207780262	56	4.215770704036	56.84	2595.65039346205	56	23.975998498031	55.5999999999999	7.84093879997272	55.3199999999999	4.48737160104429	56.5800000000002	2.70069881798918	57.26	13.850105794063	55.3	7.67164875401249	56.2	23.058536765916	55.5799999999999	3.00072134302809	57.5300000000002	20.2235820819396	55.7999999999997	8.12847383190274	58.6299999999997	24.744459802946	56.1700000000001	4.22241505691545	61.1699999999996	31.2343538979576	56.04	4.51707530589829	56.6200000000003	1.12837996800863	56.2200000000003	0.620561345954229	56.1900000000001	2.71486459200787
55.57	-2202.09957757402	55.68	-55.473310537991	55.18	73.5035749220287	55.71	11.319244999072	56	46.5899565319887	55.22	-11.8849607599714	56.14	4.53879617100483	56.9400000000001	2594.56574768001	56.1	23.8851440269627	55.6999999999998	7.59389698600899	55.4300000000001	4.32383237500744	56.6800000000001	2.83185793398388	57.3599999999999	13.8532371660176	55.4000000000001	7.51847702201758	56.3099999999999	23.1444909479706	55.6799999999998	2.9581346420855	57.6300000000001	20.2052377179598	55.9000000000001	8.03469071991003	58.73	24.7768102090049	56.27	3.91139351700076	61.27	31.0701170488983	56.1599999999999	4.57353587296438	56.7200000000003	1.36584483107072	56.3200000000002	0.878622813957008	56.3000000000002	2.65315128797283
55.68	-2202.49707163703	55.78	-55.790383240037	55.28	67.6849687049526	55.82	12.0592418440992	56.1	46.9752680139663	55.33	-11.12150259803	56.24	4.78419522403328	57.05	2593.56991702009	56.28	23.7995554989539	55.8	7.35229282793171	55.53	4.1190017379904	56.7900000000002	2.94590453302135	57.46	13.8632238650871	55.51	7.29383245004556	56.4100000000001	23.2225100450023	55.79	2.88586304907312	57.73	20.1265918419722	56.0099999999998	7.89207163393257	58.8399999999997	24.8108019869733	56.3700000000003	3.56895972799975	61.3799999999997	30.8122142889715	56.27	4.60477545993854	56.8200000000002	1.57380925907091	56.4200000000001	1.08932741397894	56.4000000000001	2.60584013994958
55.78	-2202.89738655606	55.88	-56.1217311020528	55.38	62.2835291459296	55.92	12.8009256920905	56.2	47.3055009250629	55.43	-10.4234704880355	56.3399999999999	4.97591546002241	57.15	2592.61150679606	56.5500000000001	23.7054602639546	55.8999999999999	7.10066511192053	55.6299999999999	3.89758358505787	56.8900000000001	3.0104425089803	57.5699999999999	13.8834633470424	55.6099999999999	6.99771503695956	56.51	23.2866407969823	55.8899999999999	2.75935870706689	57.8400000000001	19.9915601739349	56.1100000000001	7.70177550396056	58.9399999999996	24.8464351369648	56.4700000000003	3.21286416397015	61.4799999999996	30.5015430459434	56.3699999999999	4.61872493292503	56.9300000000003	1.75227325200922	56.5300000000002	1.25204517598831	56.5	2.56025800297266
55.88	-2203.34821750009	55.98	-56.4353363820373	55.49	57.5478983749917	56.02	13.5854378989961	56.31	47.63465137205	55.53	-9.7113970200553	56.4399999999999	5.10375994099377	57.25	2591.74191169507	56.66	23.5906496669713	56.01	6.8544750519095	55.73	3.63361498295944	56.99	2.9937526219328	57.6700000000001	13.8948026620938	55.71	6.67456433495772	56.6100000000001	23.329395973974	55.99	2.58830180803216	57.9400000000001	19.785172479942	56.25	7.46538250791673	59.04	24.859242570983	56.5799999999999	2.88197996292183	61.5799999999999	30.1381033199277	56.4699999999998	4.61702514598983	57.0300000000002	1.89541201802967	56.6300000000001	1.36740607001684	56.6100000000001	2.5164048760189
55.98	-2203.85005996206	56.09	-56.7311990799908	55.59	52.9380174569951	56.13	14.4127784650436	56.41	47.9627193550414	55.63	-9.01746511101464	56.54	5.16772866501469	57.35	2590.88465094601	56.76	23.4673323619745	56.1099999999999	6.61006897394145	55.8399999999999	3.35305886403603	57.1000000000001	2.92654200302422	57.77	13.902309553032	55.8099999999999	6.32438034301686	56.72	23.3624580779406	56.1199999999999	2.37269235208259	58.04	19.5284990679738	56.3600000000001	7.1956339929784	59.1899999999996	24.8507244340317	56.6800000000003	2.55985369892642	61.6799999999998	29.8074720749355	56.5700000000002	4.59967610095191	57.1300000000001	2.00905034910193	56.73	1.43541009697401	56.71	2.46753107796849
56.15	-2204.39999502003	56.24	-57.0393290240645	55.7	48.6599277919595	56.23	15.2518905210854	56.51	48.2878701900518	55.74	-8.3016919199963	56.65	5.10818178702266	57.46	2590.04105860799	56.86	23.3703702569983	56.26	6.37982930891212	55.9400000000001	3.05889176001983	57.2	2.80881065395988	57.8699999999999	13.9114867290573	55.9200000000001	5.90727124699697	56.8199999999999	23.3858271089957	56.23	2.11253033808134	58.1500000000001	19.2215399399629	56.46	6.89252996096457	59.2999999999997	24.8208807259971	56.7800000000002	2.24648537198391	61.79	29.5096493109668	56.6799999999998	4.54581248993691	57.2600000000002	2.07274621402576	56.8400000000001	1.48344134993295	56.8099999999999	2.39931762996548
56.25	-2205.00094159502	56.35	-57.361459925005	55.8	44.3392373970255	56.33	16.1303919020384	56.62	48.6621001799676	55.84	-7.56407744802345	56.75	4.96504746399751	57.5600000000001	2589.14740564308	56.97	23.3272213549753	56.3599999999999	6.15667285092059	56.04	2.78461006200814	57.3100000000002	2.67816155894707	57.98	13.9223341900561	56.02	5.47249011106032	56.9200000000001	23.4039147549083	56.3299999999999	1.83295750809975	58.25	18.9349260559766	56.5599999999999	6.62594180289489	59.3999999999996	24.7634284120295	56.8900000000003	2.00210538196188	61.8899999999999	29.2600937430052	56.7800000000002	4.46315270596642	57.3700000000003	2.08388712110263	56.9400000000001	1.52193465794426	56.9200000000001	2.3260835120027
56.35	-2205.54602979405	56.45	-57.6756561140428	55.9	39.9759462729889	56.44	16.9073902220589	56.72	49.0334130220162	55.9400000000001	-6.91267009096919	56.86	4.78622089394776	57.66	2588.20369205	57.08	23.3378856569288	56.4699999999998	5.9560608119682	56.1399999999999	2.51786182195701	57.4100000000001	2.53358261193171	58.0799999999999	13.9416468500713	56.1600000000001	5.04436214100679	57.03	23.4209162869092	56.4299999999998	1.54884152709656	58.3600000000001	18.6747574899755	56.6599999999999	6.41019104693896	59.5099999999998	24.6554005490225	56.9900000000002	1.84913343900917	61.9899999999998	29.0687853689633	56.8800000000001	4.36755847999848	57.4700000000003	2.04247306908201	57.04	1.5508900179384	57.02	2.23515557502196
56.45	-2206.03575511007	56.55	-57.9979264609847	56.01	36.0673386769577	56.54	17.5828854820566	56.83	49.4558048239924	56.1	-6.33966992404567	56.9599999999999	4.57170207505442	57.77	2587.31270720307	57.23	23.3617251150235	56.5699999999999	5.793454405989	56.25	2.25864704100331	57.5200000000002	2.37608591896787	58.23	13.9799951590476	56.26	4.60066756102151	57.1300000000001	23.4326364349045	56.53	1.26986258510442	58.46	18.4349341689085	56.77	6.23095616492719	59.6099999999997	24.519764080992	57.0900000000001	1.76514983195375	62.0999999999999	28.9741377929431	56.9900000000002	4.25902981396575	57.5700000000002	1.94850405705438	57.1500000000001	1.57156737202513	57.1199999999999	2.12016597401998
56.56	-2206.4696220491	56.66	-58.328270966058	56.14	32.4450640280247	56.64	18.1534386470048	56.93	49.9493222309866	56.21	-5.85287687306391	57.0599999999999	4.30177932003062	57.87	2586.41205612105	57.34	23.4109483859584	56.77	5.66399086801539	56.3499999999999	2.05889158701211	57.6200000000001	2.23637861199677	58.3299999999999	14.0268086680635	56.3599999999999	4.14140636996763	57.27	23.4507576989245	56.6299999999999	0.996020682009657	58.5700000000002	18.2365264020063	56.8699999999999	6.10097850699276	59.7099999999996	24.3324429219456	57.2000000000003	1.73370113600413	62.25	28.9333625319159	57.0900000000001	4.1244197919923	57.6800000000003	1.81362966804954	57.2600000000002	1.58549356694948	57.2600000000002	1.98448954995456
56.66	-2206.84763061206	56.76	-58.6666896290353	56.24	29.2774729080065	56.75	18.6224887510207	57.04	50.5148825860715	56.3099999999999	-5.4255586620684	57.18	3.99616431695904	57.97	2585.56413378301	57.4400000000001	23.5167154239662	56.8799999999999	5.58269495297736	56.45	1.93973990405993	57.72	2.17350649597847	58.4300000000001	14.0875900840456	56.47	3.66657857000519	57.3700000000001	23.449205133943	56.74	0.769677166090332	58.6700000000001	18.1148496689048	56.9699999999998	6.05760080190976	59.8199999999997	24.0902955580395	57.3000000000002	1.77974585096763	62.3499999999999	28.9464595869049	57.1999999999998	3.97687532995405	57.7800000000002	1.61317856907317	57.3699999999999	1.59114175392006	57.3600000000001	1.82812630396256
56.76	-2207.16886058005	56.86	-58.9472359910133	56.34	26.1901733349532	56.85	18.9547497670901	57.19	51.1524858869734	56.41	-5.11173948905252	57.28	3.71873282097113	58.0700000000001	2584.705211151	57.5500000000001	23.5781424660217	56.98	5.55911886101512	56.5599999999999	1.88004754795656	57.8200000000002	2.16866807795668	58.54	14.1632207480598	56.5699999999999	3.25807321996763	57.47	23.4257728959619	56.8399999999999	0.570827335081958	58.77	18.0325003909729	57.0699999999997	6.06588735490732	59.9199999999996	23.7964635030039	57.4000000000001	1.87316877895682	62.4599999999996	29.0134289559774	57.3000000000002	3.83204568493056	57.8800000000001	1.39388092907211	57.4700000000003	1.5989467599411	57.46	1.67971418898105
56.86	-2207.48674690105	56.97	-59.1758368540241	56.44	23.3174582130005	56.96	19.2206678850653	57.29	51.7581395330353	56.52	-4.85739515499972	57.38	3.47370141901138	58.22	2583.84240207999	57.65	23.5545914630393	57.0799999999999	5.57780137899044	56.6599999999999	1.86746256997594	57.9300000000001	2.2218633570219	58.6399999999999	14.2503032030845	56.6700000000001	2.9137848910068	57.5699999999999	23.3804609860044	56.9400000000001	0.429206517992498	58.8800000000001	17.9894785659371	57.1700000000001	6.12583816598544	60.02	23.4509467589987	57.5100000000002	2.01396991894853	62.5599999999999	29.0989783329678	57.4000000000001	3.68086992295957	57.98	1.15573674804637	57.5799999999999	1.610075184999	57.5599999999999	1.5362602030109
56.96	-2207.80128957301	57.07	-59.3685010870786	56.54	20.4106854149586	57.06	19.420243106083	57.39	52.3528075110562	56.62	-4.66252566207004	57.4799999999999	3.26107011198928	58.3200000000001	2582.92431188306	57.75	23.4867004619446	57.1799999999998	5.63874250792651	56.76	1.93665321103254	58.0300000000002	2.33511654903396	58.74	14.3488374490062	56.78	2.6114938060573	57.6700000000001	23.304878858994	57.04	0.344814714026143	58.98	17.9735840449666	57.2799999999997	6.20881017994179	60.1199999999999	23.074102982946	57.6100000000001	2.15730984700713	62.6599999999999	29.2074825969166	57.5	3.52334804199472	58.0900000000001	0.93441413207529	57.6800000000003	1.62389705792521	57.6700000000001	1.40075734896072
57.07	-2208.11149761403	57.24	-59.5716048900385	56.65	17.4698549379855	57.16	19.5534754300297	57.49	52.9155258329865	56.72	-4.55598142104918	57.5899999999999	3.08083889797217	58.42	2581.950940561	57.86	23.3744694639881	57.29	5.73664302294219	56.8699999999999	2.06165653798962	58.1300000000001	2.54867196395026	58.8399999999999	14.43768258207	56.8800000000001	2.35186965096545	57.78	23.1707457259063	57.1499999999999	0.34000857101546	59.0799999999999	17.9848168299941	57.3899999999999	6.31721043293965	60.25	22.6915084050461	57.71	2.29803186391564	62.77	29.2961532649088	57.5999999999999	3.35948004396869	58.21	0.724088291008229	57.7800000000002	1.64041238099344	57.77	1.27658046801571
57.17	-2208.46696683009	57.35	-59.7551384330473	56.75	14.8316679509435	57.31	19.6347852560166	57.59	53.4472118409894	56.83	-4.52451186902181	57.6899999999999	2.97243115403489	58.52	2581.04707807104	57.96	23.1910106920168	57.3899999999999	5.89786386399282	56.97	2.24247254902821	58.2800000000002	2.82228529192707	58.95	14.5143224860931	56.98	2.17480424100813	57.8800000000001	23.0063423769025	57.25	0.392431441014196	59.21	18.0210888189549	57.4899999999998	6.44863188892941	60.3499999999999	22.3031630249579	57.8099999999999	2.44129266900472	62.8699999999999	29.3421304489812	57.71	3.21555975597221	58.3099999999999	0.524759224049376	57.8899999999999	1.65656745400611	57.8800000000001	1.18075536397555
57.28	-2208.81810141407	57.45	-59.9491115460751	56.85	12.3817752289597	57.41	19.6566302530528	57.7	53.9127419909846	56.93	-4.56811700200888	57.8	2.96401106504618	58.63	2580.16844358099	58.0600000000001	22.9400260969896	57.5	6.09074486794725	57.0699999999999	2.43681235599524	58.3800000000001	3.13715503898493	59.05	14.581273277031	57.0899999999999	2.04040576102216	57.98	22.8094629679845	57.3499999999999	0.496946286034472	59.3200000000002	18.0491726320042	57.5899999999997	6.56813885291285	60.4599999999996	21.9122083590264	57.9200000000001	2.55697706393221	62.9699999999998	29.3299554328996	57.8099999999999	3.09045710889677	58.4100000000003	0.385769593094665	57.9900000000002	1.67289890794109	57.98	1.09896305798429
57.38	-2209.21833631303	57.55	-60.1653778300033	56.95	10.2345259959975	57.51	19.6894566150831	57.8	54.3641125830163	57.04	-4.63277262599604	57.9	3.00346684798569	58.73	2579.35931792304	58.16	22.6215156779972	57.5999999999999	6.29982481996194	57.22	2.6533812630305	58.48	3.47930830696441	59.1499999999999	14.635137498999	57.22	1.9444633500143	58.0800000000002	22.5873886139425	57.45	0.613793957995767	59.4200000000001	18.0629681959772	57.6900000000001	6.63939312494222	60.5599999999999	21.5215758049681	58.02	2.5925546480039	63.0799999999999	29.2750869309657	57.9099999999999	2.97737130597397	58.5100000000002	0.336962713049616	58.0900000000001	1.68887011295737	58.0799999999999	1.03120355095143
57.48	-2209.695824336	57.66	-60.4503134810557	57.06	8.14127812202514	57.61	19.7332643400614	57.9	54.8013236190172	57.14	-4.64690540502488	58	3.09079850296712	58.83	2578.56830641208	58.27	22.3167555309374	57.6999999999998	6.51970303192684	57.3299999999999	2.8834739659942	58.5800000000002	3.84773298992513	59.25	14.6843419000788	57.3199999999999	1.88764669405828	58.1900000000001	22.3443145869169	57.5599999999999	0.742974454055911	59.52	18.0381615919032	57.7999999999997	6.67671623295973	60.6599999999999	21.1082984169479	58.1700000000001	2.57044513591609	63.25	29.1862747048981	58.02	2.87630234799963	58.6200000000003	0.348495271055072	58.2200000000003	1.70385109993276	58.1800000000003	0.983462851991135
57.58	-2210.25106097409	57.76	-60.7575423030084	57.16	6.17770974497489	57.72	19.7876830380892	58	55.1824471240252	57.24	-4.60271541805923	58.14	3.23046089704349	58.93	2577.81026856003	58.37	22.0337197839626	57.8099999999999	6.75567872792726	57.4300000000001	3.10112753004432	58.6800000000001	4.24242908593442	59.3599999999999	14.7394569310109	57.4300000000001	1.86928610798986	58.29	22.0802408869076	57.6599999999999	0.884487777057075	59.6300000000001	17.9747528219423	57.9000000000001	6.68010817594222	60.7599999999998	20.7235286550258	58.27	2.49064852596348	63.3499999999999	29.037655114962	58.1700000000001	2.78648765993239	58.7200000000003	0.41454247400452	58.3200000000002	1.72240521396816	58.2800000000002	0.958447786047145
57.69	-2210.88404622799	57.86	-61.0870642940426	57.26	4.17547027996079	57.82	19.8492736730032	58.1	55.5243558540042	57.34	-4.47370153301563	58.24	3.40274234099525	59.04	2577.02280938804	58.48	21.764434308011	57.9099999999999	7.00775190694003	57.53	3.28830512501099	58.7800000000002	4.58290797394056	59.46	14.8004825930457	57.53	1.88938159101326	58.3900000000001	21.8517290929867	57.76	0.993620634062609	59.73	17.8727418859808	58	6.64475488497374	60.8699999999999	20.3672665179511	58.3700000000003	2.36347821601157	63.4499999999998	28.8520880538954	58.27	2.69478032794268	58.8200000000002	0.517165907012895	58.4200000000001	1.74605930499183	58.3899999999999	0.953451527948346
57.79	-2211.49558848401	57.97	-61.465585593055	57.36	2.13455972800602	57.92	19.9029515860047	58.21	55.8101770529902	57.4400000000001	-4.25986375000775	58.3399999999999	3.60764283595927	59.14	2576.20592889702	58.58	21.5437610089566	58.01	7.23292622194549	57.6399999999999	3.46615119406124	58.8800000000001	4.85418464597842	59.5599999999999	14.8724511190039	57.6300000000001	1.90593590002663	58.49	21.6702555909478	57.8699999999999	1.04548153899486	59.8299999999999	17.7363049849646	58.0999999999999	6.54863968793507	60.9699999999998	20.0194764579464	58.4700000000003	2.15882352097196	63.5499999999997	28.6295735199928	58.3800000000001	2.60118035191681	58.9300000000003	0.631694239018543	58.5300000000002	1.77481337402696	58.4900000000002	0.954155100998832
57.89	-2212.11433604208	58.07	-61.8871793980134	57.47	0.283676536923849	58.02	19.9487167780035	58.31	56.0919070220507	57.55	-3.8818288130642	58.4499999999999	3.7888340129939	59.24	2575.44818874908	58.6800000000001	21.4396219389528	58.1099999999999	7.43110020891891	57.74	3.63466574003724	58.99	5.07124410898996	59.6700000000001	14.9743597090719	57.73	1.95080472406062	58.5900000000001	21.5243439949973	57.97	1.05009431399594	59.9299999999998	17.5350281269857	58.2599999999998	6.41377925694542	61.0699999999997	19.7001940240398	58.5799999999999	1.90679512593306	63.9699999999998	28.3899451089837	58.48	2.50794787200448	59.0300000000002	0.758127468998282	58.6300000000001	1.80759415900411	58.5900000000001	0.963551507993543
[truncated: 1,850 more rows]
[truncated: 38 more columns]
