# Supplementary material for: Editorial Note: The role of 9-O-acetylated glycan receptor moieties in the typhoid toxin binding and intoxication
Source: PLoS Pathog. 2026 Jul 13;22(7):e1014413. doi: 10.1371/journal.ppat.1014413 (PMC13362111; doi:10.1371/journal.ppat.1014413)
Supplement: S1 File — (ZIP) [file ppat.1014413.s001.zip › SPR Data/OpenSPR/2020-01-06--20-36-21--TyT WT 4oac/TraceDrawerExport/LowResolution/2020-01-06--20-36-21--TyT WT 4oac_CH1_LR.txt]

X_imd _51.31s	Y_imd _51.31s	X_imd _112.38s	Y_imd _112.38s	X_stripping _180.64s	Y_stripping _180.64s	X_h2o _260.98s	Y_h2o _260.98s	X_cobalt _382.62s	Y_cobalt _382.62s	X_h2o _503.25s	Y_h2o _503.25s	X_buffer _638.58s	Y_buffer _638.58s	X_TyT wt _759.13s	Y_TyT wt _759.13s	X_buffer _955.65s	Y_buffer _955.65s	X_buffer _1035.9s	Y_buffer _1035.9s	X_buffer _1192.46s	Y_buffer _1192.46s	X_buffer _1459.12s	Y_buffer _1459.12s	X_a23 4oac 125µM_1579.96s	Y_a23 4oac 125µM_1579.96s	X_buffer _1704.51s	Y_buffer _1704.51s	X_a23 4oac 250µM_1852.3s	Y_a23 4oac 250µM_1852.3s	X_buffer _1975.19s	Y_buffer _1975.19s	X_a23 4oac 500µM_2115.98s	Y_a23 4oac 500µM_2115.98s	X_buffer _2246.65s	Y_buffer _2246.65s	X_a23 4oac 1mM_2380.03s	Y_a23 4oac 1mM_2380.03s	X_buffer _2501.64s	Y_buffer _2501.64s	X_a23 4oac 2.5mM_2632.26s	Y_a23 4oac 2.5mM_2632.26s	X_buffer _2773.27s	Y_buffer _2773.27s	X_buffer _2986.64s	Y_buffer _2986.64s	X_buffer _3107.85s	Y_buffer _3107.85s	X_buffer _3198.58s	Y_buffer _3198.58s
0	0	0	0	0	0	0	0	0	0	0	0	0	0	0	0	0	0	0	0	0	0	0	0	0	0	0	0	0	0	0	0	0	0	0	0	0	0	0	0	0	0	0	0	0	0	0	0	0	0
0.369999999999997	-0.0145496500181252	0.109999999999999	-0.129257710000275	0.330000000000013	0.067507880089579	0.5	0.0306502329294744	0.389999999999986	-0.0348016610587365	0.310000000000002	0.00303430795156601	0.339999999999918	0.0438170629877277	0.509999999999991	0.0172422579680642	0.430000000000064	0.0141106670525915	0.449999999999818	-0.0454615139915404	0.1099999999999	-0.00642332008737867	0.610000000000127	0.00259441105754377	0.579999999999927	-0.0187418689847618	0.370000000000118	0.0125988880199657	0.460000000000036	0.0200647780275176	0.319999999999936	0.010853237995434	0.420000000000073	0.00807276899195131	0.440000000000055	0.0204085019959166	0.419999999999618	-0.0049979080358753	0.349999999999909	0.0218892570273965	0.4399999999996	-0.0456538299431486	0.369999999999891	-0.00960995998866565	0.400000000000091	0.0346071630019651	0.440000000000055	0.00727721499060863	0.470000000000255	-0.0174409559576816
0.469999999999999	-0.0308530700294796	0.290000000000006	-0.253600426049161	0.470000000000027	0.131979138018323	0.680000000000007	0.0630191249229028	0.490000000000009	-0.0710585790102414	0.420000000000016	0.00894604704626545	0.439999999999941	0.0848284539642918	0.620000000000005	0.0350057299556283	0.550000000000068	0.0275919270507075	0.589999999999918	-0.0868608549353667	0.409999999999854	-0.0134532759830108	0.740000000000009	-0.00177245294707973	0.720000000000027	-0.0368546900517686	0.480000000000018	0.0190900200323085	0.600000000000136	0.0364833640560391	0.419999999999845	0.0228274309392873	0.519999999999982	0.0216535850086075	0.549999999999727	0.0417922429960527	0.539999999999964	-0.00976662295215647	0.470000000000255	0.04337611903793	0.539999999999964	-0.0845753379508096	0.5300000000002	-0.0195864339502805	0.550000000000182	0.0703279509934873	0.579999999999927	0.0208613099630384	0.570000000000164	-0.0287072709852509
0.57	-0.0490777530330888	0.410000000000011	-0.373028147009791	0.580000000000013	0.196502764083561	0.779999999999973	0.0971066739339221	0.600000000000023	-0.106721327028936	0.519999999999982	0.0215160459902108	0.539999999999964	0.123019423995174	0.720000000000027	0.0532904159626924	0.649999999999977	0.0374392110416011	0.699999999999818	-0.120353391025674	0.519999999999982	-0.0198715870283195	0.900000000000091	-0.00883984193933429	0.829999999999927	-0.0543384629736465	0.579999999999927	0.0212337109815053	0.700000000000045	0.0516249290285487	0.519999999999982	0.0360315509624343	0.619999999999891	0.0316371950930261	0.650000000000091	0.0619082439925478	0.649999999999636	-0.0157967709810691	0.570000000000164	0.0631332189868772	0.649999999999636	-0.116841374961041	0.630000000000109	-0.0317097250217557	0.660000000000309	0.103532588013877	0.680000000000291	0.0407522840077945	0.700000000000273	-0.0369969980056339
0.669999999999995	-0.057412971955273	0.510000000000005	-0.481243713011281	0.680000000000007	0.261078755102062	0.889999999999986	0.132912881895209	0.699999999999989	-0.141789905001133	0.629999999999995	0.0407443060339574	0.639999999999986	0.157553773988184	0.82000000000005	0.0720963159892563	0.75	0.0436290030165765	0.799999999999955	-0.147308047985462	0.619999999999891	-0.025678252995931	1.01000000000022	-0.0223838419515232	0.930000000000064	-0.0725046320440015	0.690000000000055	0.0190299590485665	0.809999999999945	0.0631203020020621	0.629999999999882	0.0507489600067856	0.730000000000018	0.0414758890201483	0.759999999999764	0.080756504985402	0.75	-0.0230883520089264	0.670000000000073	0.0835983440765631	0.75	-0.142451943020205	0.740000000000236	-0.0470653160391521	0.760000000000218	0.137850851047006	0.789999999999964	0.0669501370111902	0.820000000000164	-0.042310135995649
0.769999999999996	-0.0535214300043663	0.609999999999999	-0.581233349066679	0.79000000000002	0.325707114029683	0.990000000000009	0.163879532919964	0.800000000000011	-0.171186288980607	0.730000000000018	0.0633427489447058	0.740000000000009	0.192964242955895	0.919999999999959	0.093084220907258	0.860000000000014	0.0461613000197758	0.909999999999854	-0.167724826951599	0.720000000000027	-0.0349881630654636	1.11000000000013	-0.0401174049784458	1.02999999999997	-0.0876966760188225	0.789999999999964	0.00972564203038928	0.910000000000082	0.0720025431064641	0.730000000000018	0.0656903230265016	0.829999999999927	0.0511696670173478	0.860000000000127	0.0983370259746152	0.849999999999909	-0.0298521830472964	0.7800000000002	0.104212307064699	0.849999999999909	-0.161407038945072	0.840000000000146	-0.0645677259853983	0.860000000000127	0.166719516982994	0.889999999999873	0.0918205309972109	0.930000000000291	-0.0446466849552962
0.879999999999995	-0.0397404239720345	0.710000000000008	-0.672997054039115	0.890000000000015	0.39307663200816	1.09999999999997	0.193948934906985	0.909999999999968	-0.196060682014831	0.829999999999984	0.0884024930201122	0.849999999999909	0.228359962989089	1.01999999999998	0.117093209951236	0.960000000000036	0.0450361050070569	1.00999999999999	-0.181603725991408	0.829999999999927	-0.0448750280384047	1.33000000000015	-0.0566763649203494	1.13999999999987	-0.0952097069557567	0.8900000000001	-0.00041122802940663	1.00999999999999	0.0782716540470574	0.839999999999918	0.0790406429587165	0.929999999999836	0.0608724160429119	0.960000000000036	0.114717955057131	0.949999999999818	-0.0360374340289127	0.880000000000109	0.126118341086112	0.959999999999582	-0.17674823800462	0.940000000000055	-0.0789191780086185	0.970000000000255	0.190138586049216	1	0.114864419970218	1.0300000000002	-0.0458699539649388
0.979999999999997	-0.0152653980194373	0.820000000000007	-0.755258310050522	0.990000000000009	0.463187311083857	1.19999999999999	0.21850343296137	1.00999999999999	-0.213902579048408	0.930000000000007	0.115707583972835	0.949999999999932	0.263740935906753	1.13	0.143602066941639	1.06000000000006	0.0395626150293538	1.1099999999999	-0.189736652032479	0.930000000000064	-0.0552093730448178	1.5300000000002	-0.0720607230277892	1.29999999999995	-0.095043724968491	1	-0.0126592059359609	1.11000000000013	0.0819276330048524	0.940000000000055	0.0914939599852005	1.0300000000002	0.0705841359831538	1.05999999999995	0.127537620073781	1.04999999999973	-0.0437133139712387	0.980000000000018	0.149316447050296	1.05999999999995	-0.183589522976035	1.03999999999996	-0.0921633160260171	1.07000000000016	0.208108059041479	1.09999999999991	0.133575888980886	1.13000000000011	-0.0459799459804344
1.15	0.0199036479671122	0.920000000000002	-0.825832388045455	1.14000000000001	0.535205084020163	1.31999999999999	0.238860424929044	1.19	-0.22586017098547	1.11000000000001	0.140983024039087	1.04999999999995	0.299107160003587	1.25999999999999	0.172610793924832	1.15999999999997	0.0278690920367808	1.25999999999999	-0.194072919953214	1.02999999999997	-0.0659911970615212	1.63000000000011	-0.0851549559683917	1.45000000000005	-0.0871987309665201	1.17000000000007	-0.0176434779177725	1.26999999999998	0.0829704820262123	1.03999999999996	0.103050273992267	1.13999999999987	0.0803048289981234	1.15999999999985	0.137392381020618	1.1899999999996	-0.0528798219647797	1.07999999999993	0.173806623024575	1.15999999999985	-0.184750673952294	1.19000000000005	-0.104300139014413	1.21000000000004	0.220031576986912	1.23000000000002	0.144653020925034	1.2800000000002	-0.0484454769775766
1.27	0.0634481059478276	1.02000000000001	-0.886904015032997	1.26000000000002	0.611898522038246	1.41999999999996	0.255019907967835	1.30000000000001	-0.231933459076572	1.22000000000003	0.16634348696698	1.16999999999996	0.33445863596171	1.36000000000001	0.20411938999132	1.26999999999998	0.0156928459773553	1.38999999999987	-0.198504896957274	1.13999999999987	-0.0780831779820801	1.74000000000001	-0.0975992679741466	1.54999999999995	-0.0723037710486096	1.29999999999995	-0.0210314730111349	1.38000000000011	0.0835867421073999	1.14999999999986	0.113709584979915	1.25	0.0861582279867434	1.26999999999998	0.14428223903451	1.32999999999993	-0.0635369569863542	1.21000000000004	0.198260500042124	1.26999999999998	-0.185634885951913	1.32000000000016	-0.115465066983234	1.32999999999993	0.225729624048654	1.34999999999991	0.148095816030036	1.42000000000007	-0.0482103470176298
1.37	0.115367977059577	1.13000000000001	-0.944292840017624	1.36000000000001	0.689047544028654	1.51999999999998	0.266981883896733	1.39999999999998	-0.232122442980653	1.32999999999998	0.187629667038891	1.28999999999996	0.369171707006899	1.46000000000004	0.238127854004233	1.38999999999999	0.00363066499176057	1.49000000000001	-0.203032580998297	1.24000000000001	-0.0948821420934109	1.84000000000015	-0.105238096921312	1.64999999999986	-0.0503588479432437	1.40000000000009	-0.0209045789461015	1.48000000000002	0.0825742530423668	1.25	0.118334830972344	1.36000000000013	0.0934165130956899	1.38000000000011	0.148474816000999	1.42999999999984	-0.0746383240084469	1.32999999999993	0.21973885202442	1.37999999999965	-0.189560669923594	1.42999999999984	-0.126830764997976	1.44000000000005	0.223869733986248	1.46000000000004	0.14390427293165	1.51999999999998	-0.0413000580010703
1.47	0.207646849048615	1.24000000000001	-0.998524917008581	1.46000000000001	0.766652153060932	1.62	0.269704983907104	1.5	-0.2210105570839	1.43000000000001	0.203516010969906	1.38999999999999	0.398601278902788	1.57000000000005	0.272370952984602	1.49000000000001	-0.00747103194953525	1.59999999999991	-0.20799881201583	1.33999999999992	-0.114136031015732	1.94000000000005	-0.106426962020123	1.75999999999999	-0.0255616560025373	1.5	-0.0153524659936011	1.59000000000015	0.0811351750371614	1.3599999999999	0.116542634032157	1.4699999999998	0.101154094068079	1.48000000000002	0.147941015029573	1.53999999999996	-0.0850989190439577	1.43000000000029	0.238653167002667	1.47999999999956	-0.199178533989652	1.5300000000002	-0.134552892973261	1.53999999999996	0.21819703795245	1.55999999999995	0.137284642960367	1.61999999999989	-0.0277146079952217
1.57	0.339459641054418	1.35000000000001	-1.05085908808178	1.57000000000002	0.845354386001418	1.72999999999996	0.268135452984097	1.60000000000002	-0.200288585006092	1.52999999999997	0.217783348944067	1.5	0.42500807990109	1.66999999999996	0.307842544998493	1.60000000000002	-0.016464820987494	1.69999999999982	-0.214052687965705	1.44000000000005	-0.138096903015139	2.04000000000019	-0.103001058960217	1.8599999999999	0.00247244997808593	1.59999999999991	-0.00228756198339397	1.69000000000005	0.0818826390514005	1.46000000000004	0.109979097942414	1.57000000000016	0.109370972040779	1.57999999999993	0.141872277026778	1.63999999999987	-0.0970527700019375	1.53999999999996	0.255253174032077	1.57999999999993	-0.211837970937268	1.63999999999987	-0.139289600042503	1.64000000000033	0.211748466995232	1.66000000000031	0.125803278933745	1.72000000000025	-0.00773716396906821
1.7	0.512228172965479	1.46000000000001	-1.10129535198666	1.67000000000002	0.921373204050724	1.82999999999998	0.260294184954546	1.70999999999998	-0.170531454045886	1.63999999999999	0.223815799017757	1.59999999999991	0.448406858936323	1.77999999999997	0.343491556009212	1.70000000000005	-0.0244981259811539	1.79999999999995	-0.211765815038234	1.54999999999995	-0.165811572060193	2.15000000000009	-0.0975167120031983	1.97000000000003	0.0337434720449892	1.70000000000005	0.0156520750351774	1.78999999999996	0.0805504630534415	1.56999999999994	0.0964731839303568	1.67000000000007	0.120092304996433	1.69000000000005	0.130268601083117	1.73999999999978	-0.108470676991601	1.64000000000033	0.268428453068736	1.6899999999996	-0.230465576009919	1.75	-0.145056916039721	1.74000000000024	0.206402786943727	1.76000000000022	0.113844816951314	1.82999999999993	0.0182361919769392
1.8	0.71869640805744	1.56	-1.15104725000492	1.77000000000001	0.994708606071981	1.93000000000001	0.246181180955318	1.81999999999999	-0.133213663048082	1.74000000000001	0.221613359030925	1.70999999999992	0.468797616917982	1.88	0.379317986926253	1.80000000000007	-0.0308520930047962	1.92999999999984	-0.211376590982582	1.65999999999985	-0.199570138988747	2.29000000000019	-0.0933069790107766	2.06999999999994	0.0695628550602123	1.79999999999995	0.0357963079977708	1.8900000000001	0.081404829074927	1.66999999999985	0.0790929329923529	1.7800000000002	0.129865805092777	1.78999999999996	0.115868523039353	1.83999999999969	-0.11935264103613	1.75	0.278179002975776	1.78999999999996	-0.250419901931309	1.84999999999991	-0.150769358015168	1.84000000000015	0.204662631972496	1.86000000000013	0.0970246210272308	1.93000000000029	0.050205460070174
1.91	0.956527049993383	1.66000000000001	-1.19712855700982	1.88000000000002	1.06536059206519	2.02999999999997	0.232354654940536	1.92000000000002	-0.0921700910794243	1.85000000000002	0.211451300970111	1.80999999999995	0.482483812902501	1.98000000000002	0.411415152939298	1.89999999999998	-0.0364107360155685	2.02999999999997	-0.212885016026121	1.75999999999999	-0.23708250398613	2.41000000000008	-0.0855497660268156	2.27999999999997	0.10797896504755	1.91000000000008	0.0635683979908208	2	0.0844457380253516	1.76999999999998	0.0578383460378973	1.88000000000011	0.13869147198875	1.88999999999987	0.0974739770072119	1.9399999999996	-0.129698660998656	1.84999999999991	0.28703849102385	1.88999999999987	-0.271974141924147	1.94999999999982	-0.157512408009097	1.95000000000027	0.20816669496071	1.97000000000025	0.0829770269774599	2.0300000000002	0.0897589679880184
2.01	1.22746882698266	1.76000000000001	-1.23953927106868	1.98000000000002	1.13422278707276	2.13999999999999	0.216453899952285	2.01999999999998	-0.047493679062427	1.94999999999999	0.194941341987942	1.91999999999996	0.494507252938092	2.08000000000004	0.441189868979563	2.00999999999999	-0.0464662389276782	2.12999999999988	-0.21629109096466	1.8599999999999	-0.275690754051539	2.51000000000022	-0.0796092369910184	2.44000000000005	0.140172058991084	2.00999999999999	0.0927003339938892	2.10000000000014	0.0942036310789263	1.86999999999989	0.0331064289866845	1.98000000000002	0.147003695019521	2	0.0737738209863892	2.04999999999973	-0.141577943963966	1.95000000000027	0.294790126076805	1.98999999999978	-0.291813529997853	2.05999999999995	-0.165161192967389	2.05000000000018	0.216914976022053	2.07000000000016	0.071471370006293	2.13000000000011	0.133821162080494
2.15	1.53152174004845	1.87	-1.27833335807281	2.08000000000001	1.21624273003818	2.24000000000001	0.198478915990563	2.18000000000001	0.000908514948605443	2.10000000000002	0.171380645952013	2.01999999999998	0.507325464923269	2.22000000000003	0.468642134933361	2.11000000000001	-0.055035616924215	2.25	-0.219628327954524	1.96000000000004	-0.315016217996344	2.61000000000013	-0.0754853929265664	2.54999999999995	0.168552104014452	2.16000000000008	0.1231921140743	2.20000000000005	0.112912942995536	1.98000000000002	0.0070797630087327	2.13000000000011	0.155580177079173	2.09999999999991	0.0483727230857767	2.1899999999996	-0.14699689097597	2.05000000000018	0.301433906997772	2.08999999999969	-0.309938066948234	2.17000000000007	-0.175578496055095	2.20000000000027	0.233921541962445	2.23000000000002	0.06273831593262	2.28999999999996	0.178686682033913
2.25	1.88662445202681	1.97	-1.29495218300235	2.19000000000003	1.31142041902876	2.39999999999998	0.184602875947348	2.29000000000002	0.0576251250095083	2.19999999999999	0.145260166959815	2.18999999999994	0.519490617989504	2.32000000000005	0.497246074928626	2.24000000000001	-0.0637701549521807	2.36999999999989	-0.226038423988939	2.06999999999994	-0.355058896047922	2.72000000000003	-0.0742937569384594	2.64999999999986	0.196145639961287	2.26999999999998	0.149376311014748	2.37000000000012	0.138339240038476	2.12999999999988	-0.0192245950074721	2.25	0.163643216069431	2.25	0.0216744390399981	2.29999999999973	-0.143537244980507	2.17000000000007	0.310852003053697	2.25999999999976	-0.328413988995635	2.30000000000018	-0.188581817042177	2.32000000000016	0.256768684948838	2.36999999999989	0.056623248951837	2.46000000000004	0.225207515995862
2.34999999999999	2.29767405903658	2.08	-1.29043356207603	2.29000000000002	1.41782135108315	2.5	0.161742616000993	2.39999999999998	0.121739939004328	2.30000000000001	0.112420594973628	2.28999999999996	0.532450541982143	2.42999999999995	0.525643818946264	2.35000000000002	-0.0748841399627054	2.4699999999998	-0.235521381000581	2.22000000000003	-0.395818788092583	2.82000000000016	-0.075393735983198	2.75999999999999	0.22245601803661	2.37000000000012	0.175560478055559	2.48000000000002	0.168295979051436	2.25999999999999	-0.0444062769702214	2.34999999999991	0.1711928110808	2.38999999999987	-0.00694787399879715	2.40999999999985	-0.1325103810359	2.2800000000002	0.320490617014002	2.38999999999987	-0.345175059010217	2.40000000000009	-0.204218235012377	2.42000000000007	0.285635921045468	2.48000000000002	0.052469515935627	2.55999999999995	0.272531676046128
2.46	2.76467056096408	2.24000000000001	-1.26373967805193	2.39000000000001	1.53861903299912	2.59999999999997	0.131317772002149	2.5	0.19416916791215	2.41000000000003	0.0747955100450781	2.39999999999998	0.549213260001125	2.52999999999997	0.555193237914864	2.45000000000005	-0.086163285004659	2.57999999999993	-0.252409948984678	2.31999999999994	-0.425444909069483	2.92000000000007	-0.0791360879475178	2.8599999999999	0.247483236989865	2.47000000000003	0.20274114399399	2.58000000000015	0.204292287094177	2.3599999999999	-0.0647285900186034	2.46000000000004	0.177987022993875	2.48999999999978	-0.0374942159169223	2.50999999999976	-0.113651320020836	2.39000000000033	0.332446106085627	2.5	-0.35897253303574	2.51000000000022	-0.218099413018535	2.51999999999998	0.322043253049742	2.57999999999993	0.0511806269969384	2.67000000000007	0.317114510039573
2.56	3.25159564704336	2.35000000000001	-1.21122436701171	2.5	1.67176583704531	2.69999999999999	0.0940124679118526	2.60000000000002	0.271187032012676	2.50999999999999	0.032384910014116	2.5	0.572039502003463	2.63	0.588216779988215	2.55000000000007	-0.098524644954523	2.67999999999984	-0.271051795948551	2.42000000000007	-0.448496273065757	3.02000000000021	-0.0855208139682873	2.96000000000004	0.270248347987945	2.57999999999993	0.230102178989	2.69000000000005	0.244819037106936	2.47000000000003	-0.0814542599982815	2.57000000000016	0.184951437063319	2.59999999999991	-0.0725897459687985	2.61999999999989	-0.0864496089434397	2.49000000000024	0.347149849062589	2.59999999999991	-0.352075811974828	2.61000000000013	-0.230883499966694	2.63000000000011	0.362712704031765	2.68000000000029	0.0527565820220843	2.78999999999996	0.35868323698196
2.66	3.75987113704923	2.45	-1.13162878506046	2.60000000000002	1.81726176299435	2.79999999999995	0.0492377020009371	2.70999999999998	0.352793529941664	2.62	-0.0325773249869599	2.59999999999991	0.598668538941638	2.73000000000002	0.62366337090225	2.64999999999998	-0.110180616957223	2.77999999999997	-0.290454985020006	2.51999999999998	-0.464972880081405	3.13000000000011	-0.0944835450127357	3.06999999999994	0.295543350034677	2.68000000000006	0.25446181098232	2.78999999999996	0.289876229089714	2.59999999999991	-0.0945832870229424	2.67000000000007	0.192086056017615	2.69999999999982	-0.106771649939219	2.7199999999998	-0.0503666740314657	2.59000000000015	0.364170467037184	2.69999999999982	-0.326849441989907	2.71000000000004	-0.241912346041318	2.73000000000002	0.4076442760379	2.7800000000002	0.0544247779998841	2.88999999999987	0.397510639004395
2.77	4.29164357205991	2.55000000000001	-1.02495293208449	2.70000000000002	1.97579886503263	2.90999999999997	-0.00102741807950224	2.81	0.437514161944819	2.72000000000003	-0.119051392971414	2.69999999999993	0.62910036899666	2.84000000000003	0.662584084921036	2.75999999999999	-0.117663154014735	2.87999999999988	-0.320047910008725	2.62999999999988	-0.477046197033815	3.33000000000015	-0.104271964914915	3.25999999999999	0.326659392953843	2.77999999999997	0.278458097000112	2.8900000000001	0.337905960009266	2.70000000000005	-0.102053602063279	2.76999999999998	0.208658672022466	2.79999999999973	-0.140039926009194	2.82999999999993	0.00694838399795117	2.69000000000005	0.385524726084441	2.79999999999973	-0.278002280992951	2.80999999999995	-0.246414000002915	2.82999999999993	0.457883679018778	2.88000000000011	0.0518005789444942	3	0.433062525985406
2.87	4.84691295298489	2.66000000000001	-0.896598332019494	2.80000000000001	2.20688328806773	3.00999999999999	-0.0567828921020919	2.90999999999997	0.526823428003809	2.81999999999999	-0.225242042006357	2.79999999999995	0.659689132930907	2.94000000000005	0.704978923977251	2.86000000000001	-0.125159157960297	2.99000000000001	-0.3482232469878	2.73000000000002	-0.479525714013107	3.47000000000003	-0.110622661964044	3.43000000000006	0.360305326012167	2.8900000000001	0.304761177062574	2.99000000000001	0.39042904006692	2.79999999999995	-0.10617790599099	2.88000000000011	0.23679227001594	2.90000000000009	-0.175133110019488	2.92999999999984	0.0839153279912352	2.80000000000018	0.411212625067492	2.89999999999964	-0.210175775009702	2.92000000000007	-0.244388461965173	2.94000000000005	0.507147958956011	2.99000000000024	0.0492686209554449	3.09999999999991	0.462322178009345
2.97	5.40227763701751	2.76000000000001	-0.710947650077287	2.91000000000003	2.51090128506348	3.10999999999996	-0.118028721999508	3.00999999999999	0.601087197992456	2.92000000000002	-0.351424541008782	2.90999999999997	0.692675333993975	3.03999999999996	0.770250487903468	2.99000000000001	-0.131784613927266	3.08999999999992	-0.372535398014406	2.82999999999993	-0.474701529014965	3.58000000000015	-0.115521447924039	3.52999999999997	0.40017057597197	2.99000000000001	0.330700912059001	3.09000000000015	0.445924658038166	2.89999999999986	-0.106956200056629	2.98000000000002	0.274363865059968	3	-0.210853136991318	3.02999999999975	0.180534157038892	2.90000000000009	0.437376757986385	3.00999999999976	-0.12309673195432	3.01999999999998	-0.236415124049927	3.03999999999996	0.555699979031488	3.09000000000015	0.0522198280350494	3.26999999999998	0.483701267057768
3.14	5.95791495095455	2.86	-0.469199072995252	3.01000000000002	2.88771159102907	3.21999999999997	-0.218047201997251	3.17000000000002	0.661353444911583	3.01999999999998	-0.498301728043771	3.00999999999999	0.724473201898945	3.13999999999999	0.860052355960761	3.09000000000003	-0.132247338001434	3.25	-0.392984360019	2.93000000000006	-0.462573642039388	3.68000000000006	-0.118968323931767	3.62999999999988	0.448446479026643	3.09999999999991	0.355004674020165	3.20000000000005	0.499862373089854	3.00999999999999	-0.106524891066329	3.07999999999993	0.319336329994258	3.11000000000013	-0.243342955968728	3.20999999999958	0.298196979997556	3.01000000000022	0.46555765800349	3.10999999999967	-0.0170383449358269	3.17000000000007	-0.222039466052593	3.21000000000004	0.60353973697147	3.22000000000025	0.0620226840055693	3.40999999999985	0.498788121035432
3.25	6.51423613498991	2.96000000000001	-0.171352604070307	3.14000000000001	3.32218454900612	3.31999999999999	-0.358782315061035	3.27999999999997	0.706574195987741	3.13	-0.662035988057141	3.13999999999999	0.752625209997859	3.31000000000006	0.972730949911238	3.25	-0.131839515006504	3.36999999999989	-0.413436983990323	3.02999999999997	-0.442358055011027	3.7800000000002	-0.118768293987159	3.74000000000001	0.502723067029365	3.27999999999997	0.37522086199715	3.29999999999995	0.550007749097858	3.11999999999989	-0.105327159985791	3.21000000000004	0.368883553051091	3.25	-0.2726025679749	3.31999999999971	0.429587297048784	3.18000000000029	0.495755323072444	3.25999999999976	0.125410925988945	3.2800000000002	-0.199876575038616	3.32999999999993	0.647653169039586	3.32999999999993	0.0778806339667426	3.51000000000022	0.513794835001136
3.34999999999999	7.053302525037	3.06	0.161362574999657	3.25	3.81432015899463	3.41999999999996	-0.546407232036472	3.38	0.732160817960903	3.24000000000001	-0.842627321048894	3.25	0.778579188931872	3.42999999999995	1.10481214494484	3.36000000000001	-0.128131202927761	3.48000000000002	-0.431062533948534	3.12999999999988	-0.413884143085852	3.88000000000011	-0.113484137955311	3.83999999999992	0.560890479050613	3.38000000000011	0.392097512076361	3.41000000000008	0.598595221049436	3.23000000000002	-0.104380060975018	3.32000000000016	0.423783237010866	3.34999999999991	-0.299994616966615	3.42999999999984	0.572286848978365	3.28999999999996	0.524087584039989	3.37999999999965	0.305589952063201	3.38000000000011	-0.170108948964298	3.43000000000029	0.687863705024938	3.43000000000029	0.0999482920178707	3.61000000000013	0.526416145021358
3.45	7.57253563403992	3.17	0.529984277932272	3.35000000000002	4.3641184209946	3.51999999999998	-0.767838789101916	3.48000000000002	0.73902952192384	3.35000000000002	-1.06706488600139	3.34999999999991	0.800887307946141	3.52999999999997	1.25765381199017	3.47000000000003	-0.122525892948033	3.57999999999993	-0.44586101000732	3.23000000000002	-0.37732252906153	3.98000000000002	-0.104078146023312	3.94000000000005	0.621522233018368	3.49000000000001	0.40699450005377	3.50999999999999	0.645624790081456	3.33999999999992	-0.105083964967889	3.42999999999984	0.484035381987269	3.44999999999982	-0.323529615002371	3.52999999999975	0.727607013004672	3.40000000000009	0.55443661199206	3.47999999999956	0.522159862043736	3.49000000000024	-0.132554088963843	3.5300000000002	0.724171347997071	3.53999999999996	0.128882312992573	3.72000000000025	0.536652052005593
3.55	8.06944409100652	3.32000000000001	0.933474688963543	3.45000000000002	4.97224467005708	3.62	-1.02449662301751	3.62	0.726264097920648	3.44999999999999	-1.33532064103292	3.45999999999992	0.819549564994304	3.63	1.42989808000493	3.57000000000005	-0.114474499923745	3.67999999999984	-0.453499661034584	3.33999999999992	-0.341127373985728	4.08000000000015	-0.0901995589401849	4.03999999999996	0.685624780999206	3.58999999999992	0.418915295995248	3.61000000000013	0.697944533044392	3.44000000000005	-0.106263698057774	3.5300000000002	0.554676024080436	3.55999999999995	-0.343207562991665	3.62999999999965	0.904707501035773	3.5	0.583579931003442	3.57999999999993	0.773871911064816	3.59000000000015	-0.0920109549724657	3.64000000000033	0.758587960035584	3.63999999999987	0.163779187005275	3.82000000000016	0.545274178080035
3.65	8.54402789695996	3.43000000000001	1.36871369693381	3.56	5.75706432209699	3.72999999999996	-1.31638073401064	3.71999999999997	0.69386454299547	3.55000000000001	-1.64519689701592	3.55999999999995	0.831715088907004	3.73000000000002	1.62154494898914	3.69000000000005	-0.103609055031484	3.77999999999997	-0.458667390944356	3.44000000000005	-0.302658636996966	4.18000000000006	-0.0718483760238087	4.13999999999987	0.753198124016308	3.70000000000005	0.428676029059716	3.72000000000003	0.753816109067884	3.53999999999996	-0.107919261040479	3.63000000000011	0.632508288049394	3.65999999999985	-0.356403300997954	3.73999999999978	1.10358831295798	3.61000000000013	0.611517541074136	3.67999999999984	1.04299550002906	3.69000000000005	-0.0499047370112748	3.74000000000024	0.791056453977035	3.74000000000024	0.204638912009614	3.92000000000007	0.552555301055691
3.76	8.91324151302797	3.53	1.85574362501484	3.66000000000003	6.71857737700066	3.82999999999998	-1.64354032699521	3.81999999999999	0.616519577988583	3.64999999999998	-1.97892753601536	3.65999999999997	0.838935734918778	3.84000000000003	1.89225144299598	3.79000000000008	-0.0917171589662757	3.88999999999987	-0.461364200987191	3.54999999999995	-0.261916316048882	4.31000000000017	-0.0517762629215213	4.31999999999994	0.823325402052433	3.79999999999995	0.435460569974566	3.81999999999994	0.814977861068655	3.63999999999987	-0.112260578021051	3.73000000000002	0.723037717079933	3.76999999999998	-0.36574198895778	3.83999999999969	1.32670502000565	3.71000000000004	0.641684740003257	3.78999999999996	1.3318951760084	3.80000000000018	-0.00481024403597985	3.84000000000015	0.824207533014487	3.84999999999991	0.251461490961447	4.0300000000002	0.558222643007866
3.86	9.17205910104713	3.64	2.39558918099192	3.76000000000002	7.85678383499544	3.93000000000001	-2.03596613107493	3.93000000000001	0.494292168923494	3.75999999999999	-2.33471730405199	3.76999999999998	0.839659647908775	3.94000000000005	2.24184610192424	3.89999999999998	-0.0822668599766985	3.99000000000001	-0.461590089003039	3.64999999999986	-0.218900412050971	4.45000000000005	-0.0282794759414173	4.55999999999995	0.892242130021259	3.90000000000009	0.440634292999675	3.92000000000007	0.882987690033588	3.75	-0.116818437049915	3.82999999999993	0.821085561028667	3.86999999999989	-0.370917150007699	3.94999999999982	1.56365043005735	3.82000000000016	0.668629465053527	3.88999999999987	1.63820639204459	3.90000000000009	0.0412585400226817	3.95000000000027	0.856995485946754	3.95000000000027	0.297750371942129	4.13000000000011	0.562276203027068
3.96	9.3204806629501	3.74000000000001	2.98825036497874	3.86000000000001	9.11217754799054	4.02999999999997	-2.49384077301329	4.02999999999997	0.327119348980887	3.86000000000001	-2.71231362103208	3.87	0.837532687910425	4.04999999999995	2.67032892600128	4	-0.0717901099278606	4.08999999999992	-0.460130826013483	3.75	-0.17952454004444	4.55000000000018	-0.00135801701617311	4.65999999999985	0.965252365972447	4	0.44527142597417	4.02999999999997	0.95632478803509	3.84999999999991	-0.123811416983699	3.92999999999984	0.924528836094396	3.9699999999998	-0.371928786989884	4.04999999999973	1.81352249899192	3.92000000000007	0.692351714064898	3.98999999999978	1.97680815904278	4	0.0860660369426114	4.05000000000018	0.891321868039086	4.05999999999995	0.344728770983238	4.26000000000022	0.568321024047691
4.06	9.38190784097515	3.84	3.60015485500753	3.97000000000003	10.4841278310914	4.13	-3.01698162502362	4.17000000000002	0.13463524794588	3.95999999999998	-3.11171648797881	3.9799999999999	0.830314350992012	4.14999999999998	3.15829731391659	4.10000000000002	-0.0599465479353967	4.25	-0.460123544030466	3.8599999999999	-0.144248544984293	4.66000000000008	0.0260773480249554	4.76999999999998	1.03820417598399	4.16000000000008	0.449157345997264	4.13000000000011	1.03650996402394	3.95000000000005	-0.133239518049777	4.03999999999996	1.03549052607832	4.07999999999993	-0.366588501947263	4.17999999999984	2.0763212280599	4.0300000000002	0.716708895993179	4.08999999999969	2.34770047802613	4.17000000000007	0.130191642028876	4.21000000000004	0.925285124026232	4.22000000000025	0.387005762945591	4.36999999999989	0.577255528014575
4.23	9.35675187599827	3.94	4.23250083997573	4.07000000000002	11.9726346820244	4.24000000000001	-3.57210639208461	4.27999999999997	-0.0842081050222987	4.10000000000002	-3.56216851605495	4.13999999999999	0.820245141994747	4.25999999999999	3.70409768493118	4.25	-0.0487703829321617	4.36999999999989	-0.461568243963484	3.96000000000004	-0.112612581006033	4.76000000000022	0.054659785973854	4.86999999999989	1.11077224698874	4.26999999999998	0.453564681038188	4.27999999999997	1.12378801702562	4.04999999999995	-0.142966331054595	4.13999999999987	1.15986829405301	4.17999999999984	-0.360941740950693	4.30999999999995	2.35065450897309	4.19000000000005	0.737843603019428	4.23999999999978	2.74941242605564	4.28999999999996	0.173055959976409	4.32000000000016	0.95888525402188	4.32000000000016	0.423212864006928	4.48000000000002	0.58799357202588
4.33	9.2452727780028	4.04000000000001	4.88528831999702	4.17000000000002	13.5819369290857	4.38999999999999	-4.15727109304953	4.38	-0.328362738059695	4.19999999999999	-4.06659029101775	4.25999999999999	0.810505293998176	4.36000000000001	4.30938362092093	4.38	-0.0362274059853007	4.4699999999998	-0.460598076983842	4.05999999999995	-0.0859087950857429	4.86000000000013	0.0821943020810068	4.97000000000003	1.18295657603085	4.37000000000012	0.460945031022675	4.3900000000001	1.22275433102459	4.23000000000002	-0.156739220983582	4.25999999999976	1.29871923604696	4.28999999999996	-0.354988505023357	4.41999999999962	2.64994126905549	4.32000000000016	0.760543842034167	4.35999999999967	3.16600338601347	4.38999999999987	0.212971021937847	4.42000000000007	0.986874931982129	4.43000000000029	0.454146628953822	4.57999999999993	0.598028420995433
4.43	8.88535235299059	4.15000000000001	5.57019102495815	4.27000000000001	15.4905964180898	4.49000000000001	-4.77247572905526	4.48000000000002	-0.597828652075805	4.30000000000001	-4.62519600398537	4.36000000000001	0.804702842970073	4.46000000000004	4.97415511892996	4.49000000000001	-0.0247475569494782	4.57999999999993	-0.461180728962063	4.22000000000003	-0.0610763140684867	4.97000000000003	0.10816327107932	5.06999999999994	1.25631338903531	4.47000000000003	0.470550361001187	4.49000000000001	1.3322256140782	4.33999999999992	-0.17455818704093	4.42000000000007	1.45176182206797	4.38999999999987	-0.347366148957917	4.51999999999998	2.9741815089892	4.42000000000007	0.783750478035472	4.45999999999958	3.59613448802065	4.5	0.25066783098282	4.51999999999998	1.01438774402141	4.5300000000002	0.479807059946324	4.68000000000029	0.60966533806095
4.53	8.27677184804543	4.26000000000001	6.28922175292246	4.38000000000002	17.6986131480135	4.59999999999997	-5.41772029907861	4.58999999999998	-0.926761799064479	4.41000000000003	-5.21099649495227	4.46999999999991	0.800105636926673	4.57000000000005	5.78855488697627	4.59000000000003	-0.0129273470292901	4.67999999999984	-0.46331619898865	4.33999999999992	-0.0379445120870514	5.07000000000016	0.134003912990011	5.25	1.33006737996766	4.57999999999993	0.482380670064231	4.60000000000014	1.45220186607276	4.44000000000005	-0.191432010979042	4.51999999999998	1.61899605006965	4.5	-0.339437317961711	4.61999999999989	3.31834585495017	4.5300000000002	0.808522645002085	4.56999999999971	4.04114460206983	4.59999999999991	0.285415384041698	4.62000000000035	1.03839489395341	4.63000000000011	0.497496248954121	4.7800000000002	0.622904322995055
4.64	7.42224138605252	4.36	7.0403677059403	4.48000000000002	20.2053217830098	4.70999999999998	-6.12398141208814	4.69	-1.31927123800324	4.50999999999999	-5.82179407797412	4.56999999999994	0.796713675981664	4.66999999999996	6.75065608197656	4.69000000000005	-0.00131585898088815	4.77999999999997	-0.469133966930713	4.44000000000005	-0.0165133900509318	5.18000000000006	0.158834037051747	5.43000000000006	1.40416926399212	4.68000000000006	0.49552424002286	4.73000000000002	1.57583500708824	4.53999999999996	-0.208948512067764	4.63000000000011	1.79316376500083	4.59999999999991	-0.330107342961128	4.73000000000002	3.67413308902087	4.63000000000011	0.838082818972907	4.66999999999962	4.50103372804733	4.69999999999982	0.314104319954822	4.73000000000002	1.05688451697006	4.73000000000002	0.504395973962346	4.88999999999987	0.636543909081411
4.73999999999999	6.32176096598869	4.47	7.82362888196531	4.59	22.8953573840727	4.81	-6.89133712205603	4.79000000000002	-1.77124790900507	4.61000000000001	-6.46075973099869	4.66999999999996	0.797377833009705	4.77999999999997	7.86238554599095	4.79000000000008	0.0106359900655661	4.88999999999987	-0.476399953981854	4.54999999999995	0.000809838979876076	5.34000000000015	0.183091745043384	5.52999999999997	1.47866832696764	4.78999999999996	0.514333486080432	4.84000000000015	1.70486338004139	4.64999999999986	-0.225294675033183	4.73000000000002	1.97746184198877	4.69999999999982	-0.319376223956169	4.82999999999993	4.04154320995076	4.73000000000002	0.872430999038443	4.76999999999998	4.98819776203163	4.80000000000018	0.338159827947493	4.82999999999993	1.07167167300304	4.84000000000015	0.500506234970999	4.99000000000024	0.64387786108
4.84	5.05837612695359	4.57000000000001	8.62159842097299	4.69000000000003	25.768719953021	4.90999999999997	-7.71973822304517	4.88999999999999	-2.25738053200075	4.72000000000003	-7.12789345504916	4.76999999999998	0.80054625198045	4.88	9.06408625689892	4.88999999999999	0.0246538339752078	4.99000000000001	-0.485114160028388	4.64999999999986	0.0168708329510991	5.46000000000004	0.209216946018387	5.62999999999988	1.55448142902515	4.8900000000001	0.534957084028065	4.94000000000005	1.83754864406183	4.75	-0.23826057702081	4.82999999999993	2.16638473807507	4.79999999999973	-0.305000981938974	4.92999999999984	4.4181206490066	4.84000000000015	0.908131886035335	4.87999999999965	5.50271355507448	4.90999999999985	0.356156720044964	4.93000000000029	1.08012565999616	4.94000000000005	0.485827033003261	5.09000000000015	0.6467435949844
4.94	3.63354434398389	4.68000000000001	9.43325161597386	4.79000000000002	28.8254094870126	5.01999999999998	-8.57919398708873	5	-2.77773207108112	4.81999999999999	-7.85582725700351	4.88	0.807770787901063	4.98000000000002	10.3559296729827	4.99000000000001	0.0407611910304695	5.08999999999992	-0.495276583933446	4.75	0.0316695929996058	5.56000000000017	0.235379550986181	5.74000000000001	1.63107544904051	4.99000000000001	0.556029659037449	5.04999999999995	1.97776764707669	4.84999999999991	-0.250315427024361	4.94000000000005	2.36309405306656	4.90999999999985	-0.289531070961857	5.03999999999996	4.80584958904728	4.94000000000005	0.948620780036435	4.98999999999978	6.04450425601044	5.01000000000022	0.368682313023783	5.03999999999996	1.08224647601674	5.03999999999996	0.466854914975556	5.26000000000022	0.649269432074107
5.05	2.04709812305737	4.78	10.2585884659447	4.90000000000001	32.3381978670341	5.12	-9.46952178708216	5.10000000000002	-3.33223956204165	4.92000000000002	-8.6433208920198	4.9799999999999	0.821368423999047	5.09000000000003	11.7379157949244	5.10000000000002	0.0589345420394238	5.25	-0.506101458995545	4.84999999999991	0.04821932395771	5.67000000000007	0.26157956199313	5.83999999999992	1.70845038906009	5.16000000000008	0.576476984065266	5.15000000000009	2.12163159505963	4.96000000000004	-0.258990015026939	5.03999999999996	2.56842935402801	5.00999999999976	-0.272966490001636	5.20999999999958	5.20721231305288	5.03999999999996	0.98934379207094	5.08999999999969	6.59869085200171	5.17000000000007	0.377972183969177	5.21000000000004	1.07900877799239	5.15000000000009	0.442366668949035	5.36999999999989	0.650867051035675
5.15	0.0736970180241769	4.88000000000001	11.0977420230256	5	36.3038883730269	5.21999999999997	-10.3909042500163	5.20999999999998	-3.92090300408654	5.02999999999997	-9.49366243696659	5.14999999999998	0.835702573908748	5.22000000000003	13.2100446229515	5.24000000000001	0.0788335270272	5.3599999999999	-0.515039777951642	4.96000000000004	0.0669798710077885	5.77000000000021	0.285604413988949	5.94000000000005	1.78867992201504	5.25999999999999	0.596513682012301	5.26999999999998	2.27113227401787	5.12999999999988	-0.264319189000162	5.13999999999987	2.78383949307681	5.11000000000013	-0.257495637015381	5.33999999999969	5.62286865704209	5.18000000000029	1.0316913560473	5.23999999999978	7.16527334304828	5.26999999999998	0.382634981974661	5.34000000000015	1.06768689795445	5.26000000000022	0.412362294014201	5.47000000000025	0.650638027082096
5.26	-2.28746352695453	4.98	11.9494897300001	5.10000000000002	40.7259221600498	5.32999999999998	-11.3737672510297	5.31	-4.57503029008421	5.19999999999999	-10.3776092820453	5.26999999999998	0.855573623994133	5.32000000000005	14.8812979739432	5.34000000000003	0.10249235504034	5.4699999999998	-0.522091541938607	5.05999999999995	0.0833764979688567	5.87000000000012	0.306820942000741	6.03999999999996	1.87401288201272	5.37000000000012	0.616139752082745	5.37000000000012	2.42602488401644	5.26999999999998	-0.266599982978732	5.25	3.00281752402043	5.25999999999976	-0.240930114955518	5.4399999999996	6.05394796798464	5.30000000000018	1.07427303805707	5.34999999999991	7.74572265299867	5.36999999999989	0.384062058969903	5.44000000000005	1.05056452696317	5.40000000000009	0.383430765964476	5.57000000000016	0.649668506071066
5.36	-5.03625020701293	5.09	12.8150541429477	5.23000000000002	45.600242520095	5.43000000000001	-12.4178465870273	5.42000000000002	-5.29347322708418	5.30000000000001	-11.29537561701	5.37	0.877801339925099	5.42999999999995	16.7502231189474	5.45000000000005	0.12787681600912	5.56999999999994	-0.523242311032845	5.21000000000004	0.0974092070009647	5.97000000000003	0.325664320030228	6.13999999999987	1.96444927200901	5.47000000000003	0.63460357000622	5.48000000000002	2.58171404107088	5.37999999999988	-0.263924408045568	5.34999999999991	3.22551519002445	5.36000000000013	-0.221959271016203	5.54999999999973	6.48842342604894	5.40000000000009	1.11230083302871	5.45999999999958	8.3428590199901	5.4699999999998	0.386462894994111	5.53999999999996	1.03288898799292	5.5	0.351837409994005	5.67000000000007	0.647958486069911
5.46	-8.0105448280392	5.23	13.685432084003	5.34	50.7482876070071	5.53999999999996	-13.5218248620959	5.51999999999998	-6.07738000701374	5.41000000000003	-12.2469632050297	5.46999999999991	0.898777686984431	5.52999999999997	18.8168200589871	5.55000000000007	0.154986910047228	5.66999999999985	-0.52029300002232	5.31999999999994	0.106891654922947	6.08000000000015	0.341214952982227	6.25999999999999	2.05872037599875	5.57999999999993	0.653055413977199	5.58000000000015	2.73938303803334	5.48000000000002	-0.256292463973296	5.46000000000004	3.45221402506013	5.46000000000004	-0.200583105993246	5.6899999999996	6.92629503100761	5.5	1.14683387300829	5.55999999999995	8.96156846101803	5.57999999999993	0.389106484021795	5.64000000000033	1.0127173300134	5.61000000000013	0.317582223942736	5.76999999999998	0.645087959014745
5.57	-11.2101286370034	5.33	14.560795481998	5.44000000000003	56.1692233570739	5.63999999999999	-14.6857020750986	5.63	-6.89259467901593	5.50999999999999	-13.2323720449676	5.56999999999994	0.921234815905336	5.63	20.990946086954	5.64999999999998	0.179788814079984	5.76999999999998	-0.513243606974356	5.42000000000007	0.110961164978107	6.18000000000006	0.349317278050876	6.37999999999988	2.15731399100605	5.68000000000006	0.671495282063006	5.68000000000006	2.89903187604068	5.57999999999993	-0.248695366963148	5.55999999999995	3.68291402799059	5.55999999999995	-0.177069241999561	5.79999999999973	7.37259215702579	5.61000000000013	1.17681302606343	5.65999999999985	9.60516948703116	5.67999999999984	0.39272383298794	5.74000000000024	0.993078350006726	5.71000000000004	0.283363115954671	5.88000000000011	0.640027476038085
5.66999999999999	-14.635220386026	5.44	15.443157134996	5.54000000000002	61.8630497680215	5.74000000000001	-15.87850161809	5.73000000000002	-7.73500818206685	5.61000000000001	-14.2805899749874	5.67999999999995	0.945172726915189	5.73000000000002	23.2745280459312	5.75	0.201436110046416	5.87999999999988	-0.499964654977703	5.52999999999997	0.109617737962253	6.32000000000016	0.35500904800756	6.48000000000002	2.26027939902451	5.77999999999997	0.690834895976877	5.77999999999997	3.06066055304655	5.67999999999984	-0.239320101968588	5.65999999999985	3.91912894099278	5.67000000000007	-0.152244725995843	5.89999999999964	7.82578899497821	5.71000000000004	1.20223829105726	5.75999999999976	10.2703435860576	5.78999999999996	0.403444396965824	5.84999999999991	0.97155938499327	5.80999999999995	0.25199830793099	5.98000000000002	0.632777038049426
5.77	-18.2858200760165	5.54000000000001	16.3325170449298	5.65000000000001	67.8288139920369	5.83999999999998	-17.1001454380075	5.82999999999998	-8.6087295770767	5.72000000000003	-15.3919692550062	5.77999999999997	0.970003798897778	5.84000000000003	25.6656390929493	5.86000000000001	0.220775214984315	5.98000000000002	-0.483653648984728	5.62999999999988	0.107187558910482	6.44000000000005	0.3578521630061	6.58999999999992	2.36756731806054	5.8900000000001	0.706721836991164	5.8900000000001	3.22461298208054	5.78999999999996	-0.229979684036152	5.75999999999976	4.16085876508987	5.76999999999998	-0.126109556958909	6	8.28588554600174	5.80999999999995	1.22242506506609	5.86999999999989	10.9446948630421	5.88999999999987	0.418081986026664	5.96000000000004	0.950760633941172	5.91000000000031	0.223487798962196	6.09000000000015	0.63004288006141
5.88	-22.4261471399814	5.64	17.2209678029276	5.75	74.3991678410794	5.94999999999999	-18.3549907790166	5.94	-9.54617802199209	5.81999999999999	-16.5665098840009	5.88	0.998986573904403	5.94000000000005	28.1643364429556	5.96000000000004	0.236080497074909	6.07999999999993	-0.461672757978704	5.73000000000002	0.103077027006293	6.56000000000017	0.35992920300032	6.71000000000004	2.47982150403914	5.99000000000001	0.724917760067001	5.99000000000001	3.39160988710319	5.88999999999987	-0.220998943063933	5.86999999999989	4.40544158709599	5.86999999999989	-0.102935811014504	6.10999999999967	8.75364164903658	5.91000000000031	1.23848376802016	5.9699999999998	11.6254959590378	5.99000000000024	0.437894657011384	6.05999999999995	0.930682099010482	6.01999999999998	0.20441215201572	6.19000000000005	0.629987585057279
5.98	-27.0489455409688	5.74000000000001	18.1121382479432	5.85000000000002	81.5723064069971	6.04999999999995	-19.670463464081	6.04000000000002	-10.547353514994	5.92000000000002	-17.7677990250231	5.9799999999999	1.02886250999745	6.04999999999995	30.8944801179223	6.06000000000006	0.248475864054853	6.25999999999999	-0.435390905977329	5.83999999999992	0.097286140999131	6.66000000000008	0.361240167990218	6.80999999999995	2.59704196002986	6.16000000000008	0.745422664977013	6.09000000000015	3.55777441905047	5.99000000000001	-0.213383849995807	5.9699999999998	4.65153815105168	5.9699999999998	-0.0804805089273941	6.23000000000002	9.22542645503199	6.01000000000022	1.24930397998924	6.06999999999971	12.3128237260062	6.09000000000015	0.461037035961454	6.20000000000027	0.914787278020412	6.11999999999989	0.194771366977875	6.30000000000018	0.628199668085472
6.14	-32.1613038220221	5.85000000000001	19.0023995399997	5.95000000000002	89.0754578100541	6.14999999999998	-21.0465634910406	6.18000000000001	-11.6084211809948	6.01999999999998	-18.9991247569878	6.13999999999999	1.05731462394942	6.14999999999998	33.8573418919168	6.15999999999997	0.25798483102335	6.36999999999989	-0.403439167939723	5.94000000000005	0.0914668879659075	6.77000000000021	0.365791963076845	6.92000000000007	2.71986887105413	6.25999999999999	0.764944728075534	6.19000000000005	3.72272919105399	6.12999999999988	-0.206128434001585	6.07000000000016	4.90260074604976	6.06999999999971	-0.0569479209389101	6.35999999999967	9.70123996296479	6.17000000000007	1.25943958903463	6.16999999999962	13.0146437950316	6.26000000000022	0.487509120034701	6.32999999999993	0.90398027896299	6.25	0.190570081031183	6.40999999999985	0.62835529001859
6.23999999999999	-37.5378815369913	5.95	19.8865873899194	6.06	96.9120632059912	6.31	-22.4830207380364	6.29000000000002	-12.7332158959916	6.19	-20.2571990009801	6.25999999999999	1.0899795018986	6.31000000000006	37.0516499899622	6.26999999999998	0.264607400026762	6.4699999999998	-0.367675015013447	6.03999999999996	0.0830908309126244	6.87000000000012	0.38179448097253	7.01999999999998	2.8463558750218	6.3599999999999	0.786237074066776	6.31999999999994	3.88448241710648	6.23000000000002	-0.199197845063281	6.2199999999998	5.15718052304237	6.17000000000007	-0.0323380450026889	6.45999999999958	10.1804223360205	6.2800000000002	1.26750016102051	6.28999999999996	13.7265827600004	6.36000000000013	0.519787745020039	6.44000000000005	0.900986770943746	6.36000000000013	0.195803658016303	6.51999999999998	0.631941675010239
6.34	-43.1802114260336	6.05000000000001	20.7659243519629	6.17000000000002	105.078681441	6.41999999999996	-23.9475888680545	6.38999999999999	-13.8904297680256	6.29000000000002	-21.5420217580231	6.36000000000001	1.11836021892486	6.40999999999997	40.3670157789975	6.38	0.267666892000307	6.56999999999994	-0.328098446971126	6.14999999999986	0.0788012949897166	6.97000000000003	0.403883558078633	7.11999999999989	2.97479808295975	6.46000000000004	0.809299701018062	6.43000000000006	4.04303409800377	6.32999999999993	-0.192295050055691	6.34000000000015	5.41672633107737	6.28999999999996	-0.0106593059854276	6.55999999999995	10.6618442270019	6.38000000000011	1.27740979507962	6.40999999999985	14.4530140280494	6.4699999999998	0.556481558987798	6.53999999999996	0.903523064039291	6.46000000000004	0.203883119979764	6.61999999999989	0.6374715990205
6.45	-49.0890980449876	6.15000000000001	21.6391878719833	6.27000000000001	113.575312514058	6.52999999999997	-25.4405320890783	6.5	-15.0813039319928	6.38999999999999	-22.8845078729591	6.45999999999992	1.14245677491454	6.51999999999998	43.804891988998	6.48000000000002	0.268814590071997	6.66999999999985	-0.288723903963728	6.25	0.0787277559766153	7.08000000000015	0.431624020052368	7.26999999999998	3.10519549600485	6.56999999999994	0.834884235018762	6.53999999999996	4.2053100130488	6.42999999999984	-0.185320078003315	6.44000000000005	5.68045368902403	6.38999999999987	0.0107860670368609	6.66999999999962	11.1503065810439	6.48000000000002	1.29490518406783	6.50999999999976	15.1896464360561	6.57000000000016	0.59242101201562	6.64000000000033	0.910992799049382	6.55999999999995	0.218312477954896	6.72000000000025	0.644945061026192
6.55	-55.264541392944	6.26000000000001	22.4898173700012	6.37	122.401956425051	6.63	-26.9631677940652	6.64999999999998	-16.3046901960797	6.49000000000001	-24.2799504400182	6.56999999999994	1.16067944099996	6.62	47.3652786189405	6.58000000000004	0.266399209976953	6.77999999999997	-0.243471821931962	6.34999999999991	0.081825057009155	7.18000000000006	0.465015864051566	7.39999999999986	3.23826705403008	6.67000000000007	0.861840399011271	6.6400000000001	4.37221875802152	6.53999999999996	-0.17827292901984	6.55000000000018	5.94836259608655	6.48999999999978	0.0315943190116741	6.76999999999998	11.6458093959864	6.59000000000015	1.31998632798513	6.60999999999967	15.9315939699809	6.67000000000007	0.62747068295721	6.74000000000024	0.923992334946888	6.66000000000031	0.239091731941699	6.82999999999993	0.654782070000692
6.65	-61.974268346944	6.36	23.3156281190077	6.47000000000003	131.88389196705	6.72999999999996	-28.5154959840384	6.75	-17.5605885600589	6.60000000000002	-25.7283494589728	6.66999999999996	1.17207719392809	6.72000000000003	51.0481756699619	6.68000000000006	0.264454576040407	6.87999999999988	-0.194311710970396	6.46000000000004	0.0889558759809006	7.33000000000015	0.507099133074007	7.5	3.37204122001822	6.76999999999998	0.884500764072982	6.74000000000001	4.54285173702829	6.63999999999987	-0.171034196000619	6.65000000000009	6.22199152508074	6.59999999999991	0.0520330720519269	6.86999999999989	12.1493990700401	6.69000000000005	1.35055686905616	6.70999999999958	16.6734718810631	6.7800000000002	0.661765993982044	6.84999999999991	0.938985451966801	6.76000000000022	0.265533518017946	6.93000000000029	0.66886406307276
6.75	-69.182260594971	6.47	24.114835222008	6.58000000000001	142.020423637064	6.82999999999998	-30.1219033390225	6.86000000000001	-18.8733452710039	6.69999999999999	-27.2048763999919	6.77999999999997	1.17760105797515	6.82000000000005	54.9830690519002	6.79000000000008	0.261612820054324	6.98000000000002	-0.141243570965344	6.55999999999995	0.100120213915034	7.45000000000005	0.550743382973451	7.6099999999999	3.50651799203661	6.88000000000011	0.902865329976521	6.85000000000014	4.71720895006911	6.74000000000001	-0.162341154009482	6.75	6.49828825999066	6.69999999999982	0.0718347030215227	6.9699999999998	12.6593851440475	6.80000000000018	1.38871316505629	6.81999999999971	17.4185986810471	6.88000000000011	0.692697469048653	6.95000000000027	0.958384813998237	6.86999999999989	0.297637835956266	7.0300000000002	0.687237733018264
6.86	-76.9245364469953	6.57000000000001	24.8892235749736	6.68000000000001	152.811551436002	6.94	-31.783779963007	6.95999999999998	-20.2451218880242	6.80000000000001	-28.708205711041	6.88	1.1778386530068	6.92999999999995	59.171748033009	6.88999999999999	0.257027523048237	7.08999999999992	-0.0852593390163747	6.67000000000007	0.115318068992565	7.55000000000018	0.595948612044594	7.71000000000004	3.64261405104571	6.98000000000002	0.920437859008416	6.95000000000005	4.89645561310681	6.84999999999991	-0.15345652900578	6.86000000000013	6.77632721499322	6.80999999999995	0.0915654920845554	7.07999999999993	13.1757676169855	6.90000000000009	1.43513981902288	6.91999999999962	18.1731420140068	6.98000000000002	0.723451300018496	7.05000000000018	0.981110223960968	6.97000000000025	0.335108062927247	7.13999999999987	0.709903080974073
6.96	-84.9368764710334	6.67	25.6428062809846	6.78	163.924623550997	7.03999999999996	-33.4953785060179	7.06	-21.6434992530594	6.89999999999998	-30.2383373930297	6.9799999999999	1.17179216692875	7.02999999999997	63.6141553979996	6.99000000000001	0.250698683998962	7.25	-0.0280049119965042	6.76999999999998	0.134356550915982	7.65000000000009	0.63944437306418	7.80999999999995	3.77870668705782	7.07999999999993	0.931310117039175	7.04999999999995	5.07987100002083	6.95000000000005	-0.144055492000916	6.96000000000004	7.05877030202373	6.90999999999985	0.113254534994667	7.19999999999982	13.6977866490042	7	1.4891577900471	7.02999999999975	18.9397523880643	7.09000000000015	0.752111275005518	7.21000000000004	1.0071616809455	7.07000000000016	0.37166025992974	7.26999999999998	0.737394295015292
7.06	-93.2251148830119	6.77000000000001	26.3719545030199	6.88000000000002	175.361444890996	7.14999999999998	-35.2312522520606	7.18000000000001	-23.0684773659959	7.00999999999999	-31.7990522739819	7.13999999999999	1.16272014190599	7.13	68.1853800509771	7.09000000000003	0.243546325009447	7.36999999999989	0.0318886379773176	6.86999999999989	0.155064192995269	7.76000000000022	0.682856635989992	7.92000000000007	3.91479590098243	7.20000000000005	0.935482104068797	7.15000000000009	5.26745511103854	7.04999999999995	-0.133132070004649	7.07000000000016	7.34295560801002	7.00999999999976	0.138442302045405	7.31999999999971	14.2251451979973	7.16000000000031	1.55187749805918	7.12999999999965	19.7230712500414	7.21000000000004	0.779935455966552	7.34000000000015	1.03745708702263	7.22000000000025	0.407294426963745	7.38999999999987	0.769460351079942
7.16999999999999	-101.781995648025	6.88000000000001	27.0802970779869	6.99000000000001	187.122015455088	7.29999999999995	-36.9914012010213	7.29000000000002	-24.5253656059958	7.11000000000001	-33.4152259780467	7.25	1.15062257998488	7.25	72.8841502179876	7.23000000000002	0.234686430985676	7.4699999999998	0.0836239879618006	6.97000000000003	0.175789008949323	7.86000000000013	0.722178495038861	8.01999999999998	4.05024150495592	7.29999999999995	0.936245644084011	7.26999999999998	5.46364499007268	7.22000000000003	-0.119630166977913	7.23000000000002	7.63088299106585	7.11000000000013	0.163792592047685	7.41999999999962	14.7637596320465	7.26999999999998	1.62103541606484	7.25	20.5104915210086	7.32000000000016	0.804021338012717	7.44000000000005	1.06573627601847	7.32000000000016	0.441621288928218	7.5	0.802425090000725
7.27	-110.865051637006	6.98	27.770820232945	7.15000000000001	199.495329563092	7.39999999999998	-38.7760954780561	7.38999999999999	-26.0103290939924	7.23000000000002	-35.0871337719809	7.34999999999991	1.14189443092982	7.38	77.7117376729848	7.35000000000002	0.225003017021663	7.56999999999994	0.127201138980126	7.07999999999993	0.201349535927875	7.96000000000004	0.756309199005045	8.11999999999989	4.18830213800447	7.41000000000008	0.933517752059743	7.38000000000011	5.67277438403835	7.31999999999994	-0.103549783034396	7.34000000000015	7.92458957903364	7.46000000000004	0.188107340022725	7.52999999999975	15.3136299529706	7.37000000000035	1.69764513304926	7.35999999999967	21.3063866090124	7.42000000000007	0.82340831397687	7.53999999999996	1.09199924997938	7.42000000000007	0.470645484938359	7.59999999999991	0.834801285009235
7.37	-120.471945556005	7.08	28.416612398928	7.26000000000002	212.496476016099	7.50999999999999	-40.5871555400381	7.5	-27.5233678299855	7.32999999999998	-36.8147756570352	7.44999999999993	1.13888696796494	7.49000000000001	82.6695492309	7.45000000000005	0.215172762068505	7.67999999999984	0.161197962029291	7.22000000000003	0.229217337960108	8.06000000000017	0.789921637078805	8.25999999999999	4.3289778000144	7.50999999999999	0.927298426972811	7.48000000000002	5.89050954704362	7.42999999999984	-0.0819260310436221	7.44000000000005	8.22203824600365	7.58999999999969	0.215394970041416	7.62999999999965	15.8806805519589	7.48000000000002	1.77815939400716	7.4699999999998	22.1066562970691	7.51999999999998	0.837971510009083	7.65000000000009	1.11629356604226	7.5300000000002	0.491835925004125	7.70000000000027	0.866487835082808
7.47	-130.582160251947	7.24000000000001	29.0362322140254	7.36000000000001	226.11022474905	7.60999999999996	-42.4463089850633	7.60000000000002	-29.0837427330644	7.43000000000001	-38.5679396249543	7.54999999999995	1.14160019393239	7.59000000000003	87.9039199849103	7.56000000000006	0.20883656497972	7.77999999999997	0.185712465054166	7.32999999999993	0.259262938925531	8.17000000000007	0.823015806986405	8.49000000000001	4.47770499897615	7.62000000000012	0.917587670073772	7.58000000000015	6.10992469910343	7.52999999999997	-0.0541388619694771	7.53999999999996	8.52401347106024	7.69000000000005	0.241647058032868	7.73000000000002	16.4541860930285	7.57999999999993	1.85684150505949	7.56999999999971	22.9113005869976	7.63000000000011	0.848974053042184	7.75	1.1392155829526	7.63000000000011	0.505268663005154	7.80000000000018	0.895722884024508
7.58	-141.216212876998	7.35000000000001	29.6276816189902	7.46000000000001	240.336575761035	7.70999999999998	-44.3652193430353	7.69999999999999	-30.6976057449901	7.54000000000002	-40.35111662904	7.65999999999997	1.15162383497136	7.69000000000005	93.4114603769558	7.65999999999997	0.207645710020188	7.87999999999988	0.197406933011735	7.44000000000005	0.291074981987549	8.31000000000017	0.855591709978398	8.58999999999992	4.63054051499512	7.72000000000003	0.905123060078949	7.69000000000005	6.32787681001901	7.62999999999988	-0.0212053299719628	7.65000000000009	8.82973755301464	7.78999999999996	0.268267153046509	7.82999999999993	17.0341465769752	7.69000000000005	1.93369146700206	7.67999999999984	23.7246670229752	7.73000000000002	0.856551362971913	7.84999999999991	1.15715487504531	7.73000000000002	0.511098310994385	7.90000000000009	0.922506431038528
7.68	-152.103798066946	7.45	30.1909606159825	7.56	254.851084325992	7.81	-46.3322230840504	7.80000000000001	-32.3649568680366	7.63999999999999	-42.1643066690649	7.75999999999999	1.17135674690871	7.79999999999995	99.1921704089691	7.76999999999998	0.211600199008899	7.98000000000002	0.198250878042927	7.53999999999996	0.328548613993007	8.43000000000006	0.888414112068858	8.70000000000005	4.78965362503914	7.82999999999993	0.896931900001618	7.78999999999996	6.54527447602504	7.74000000000001	0.0167551569347779	7.75	9.13767202007421	7.88999999999987	0.295675589995881	7.9399999999996	17.6195156069525	7.78999999999996	2.00692346902542	7.77999999999975	24.5488218409946	7.82999999999993	0.860385521946228	7.95000000000027	1.17364766094852	7.82999999999993	0.510012234940405	8.01000000000022	0.946416334045352
7.78	-163.280934134036	7.55000000000001	30.728891916965	7.66000000000003	269.654445945093	7.91999999999996	-48.3215138920059	7.90999999999997	-34.0605336419912	7.74000000000001	-44.0033504380608	7.86000000000001	1.19984790694616	7.89999999999998	105.117922037948	7.87	0.221627533051105	8.08999999999992	0.188244297987694	7.64999999999986	0.367788687981374	8.54000000000019	0.924808649983788	8.79999999999995	4.95412764905723	7.93000000000006	0.893014190978647	7.8900000000001	6.76211769507518	7.83999999999992	0.0570795040175653	7.84999999999991	9.44935534300839	7.98999999999978	0.323872368994671	8.03999999999996	18.2117790759548	7.89000000000033	2.07653031804966	7.87999999999965	25.4014956410629	7.92999999999984	0.860476528941945	8.05000000000018	1.18693596903086	7.93000000000029	0.502913943932981	8.11000000000013	0.966976052040991
7.88	-174.711602766024	7.65000000000001	31.2396906259664	7.77000000000001	284.746660620044	8.01999999999998	-50.3317016620031	8.00999999999999	-35.7821745080855	7.83999999999998	-45.9057737459716	7.95999999999992	1.2370973159932	8.00999999999999	111.186925997004	7.98000000000002	0.2395153139787	8.25	0.174031463984647	7.75	0.404236191002383	8.6400000000001	0.964775324064249	8.90999999999985	5.12487926698668	8.02999999999997	0.889866171064568	8	6.97976934702638	7.95000000000005	0.101030438031557	7.94999999999982	9.76705641699027	8.09999999999991	0.352291212038836	8.1899999999996	18.8109369850054	8	2.14251201498428	7.98999999999978	26.2587901789857	8.03999999999996	0.859683757994389	8.20000000000027	1.19725776801261	8.03999999999996	0.490100061028897	8.25	0.984185586048625
7.98	-186.622918880971	7.76000000000001	31.7246155849489	7.87	300.355047972062	8.12	-52.3641764990543	8.18000000000001	-37.5298794659784	7.94999999999999	-47.8538104730433	8.06999999999994	1.28255215895479	8.11000000000001	117.399182286931	8.08000000000004	0.263475939050295	8.3599999999999	0.154620435978359	7.84999999999991	0.435831955996946	8.74000000000001	1.00994010404065	9.01999999999998	5.30366294799478	8.16000000000008	0.892301875978774	8.11000000000013	7.19547304800017	8.04999999999995	0.148607957953573	8.05000000000018	10.0959539930727	8.25	0.383557278041735	8.30999999999995	19.4298788060223	8.09999999999991	2.20555339103612	8.08999999999969	27.1207054549905	8.17000000000007	0.860679342963522	8.30999999999995	1.20461305800745	8.13999999999987	0.475728276001064	8.36000000000013	0.997783528077889
8.14	-199.016304298993	7.86	32.1487131139975	7.97000000000003	316.53950040004	8.22999999999996	-54.4169592980097	8.27999999999997	-39.303648516011	8.10000000000002	-49.8474606190484	8.17999999999995	1.3346257799185	8.22000000000003	123.755741981995	8.24000000000001	0.291441962986028	8.45999999999981	0.129509793964644	7.96000000000004	0.464747449996139	8.85000000000014	1.05880336604969	9.11999999999989	5.49047869299102	8.25999999999999	0.900321305039142	8.27999999999997	7.41198518107922	8.15999999999985	0.19637742195755	8.2199999999998	10.4308693200892	8.34999999999991	0.416130098074063	8.40999999999985	20.0551764929742	8.26000000000022	2.26453823506745	8.25	27.9849645700097	8.28999999999996	0.861449301964967	8.42000000000007	1.20504034100577	8.26000000000022	0.459798589986349	8.46000000000004	1.00830406506702
8.27	-211.915160661988	7.97	32.5464023609356	8.07000000000002	333.240125505085	8.38999999999999	-56.5038905590427	8.38	-41.1462464539909	8.19999999999999	-51.8600533109748	8.28999999999996	1.39490483400095	8.34000000000003	130.420480297971	8.35000000000002	0.320829352062901	8.55999999999995	0.110573531969749	8.05999999999995	0.490982671976781	8.95000000000005	1.11264798806587	9.24000000000001	5.68572477698126	8.3599999999999	0.9139244580183	8.40000000000009	7.62913488404138	8.28999999999996	0.242864536971865	8.32999999999993	10.7663502510604	8.44999999999982	0.448717533004128	8.51999999999998	20.6809136769834	8.36000000000013	2.32173007498204	8.36999999999989	28.856208970069	8.38999999999987	0.864896137045434	8.51999999999998	1.20292101701125	8.36999999999989	0.452086562972909	8.57000000000016	1.01550481406321
8.38	-225.038553454965	8.07000000000001	32.8832641789631	8.24000000000001	350.168315221026	8.49000000000001	-58.6567956320323	8.49000000000001	-43.0367387900787	8.30000000000001	-53.8913132779726	8.38999999999999	1.45699437200619	8.44000000000005	137.370634001968	8.46000000000004	0.350754093005889	8.66999999999985	0.0953660500044862	8.24000000000001	0.517129282002315	9.05000000000018	1.16721055508151	9.3599999999999	5.88178187797439	8.46000000000004	0.929168568973182	8.5	7.84106760102077	8.38999999999987	0.288069305042882	8.42999999999984	11.0982366730923	8.54999999999973	0.48267452507389	8.61999999999989	21.3070903580501	8.46000000000004	2.37611532099891	8.47999999999956	29.738381909965	8.49000000000024	0.870894974013936	8.62000000000035	1.20015664197126	8.47000000000025	0.447201270958431	8.67000000000007	1.01938577506644
8.48	-238.386482677015	8.17	33.1850119449655	8.34	367.308980745065	8.59999999999997	-60.8438491670995	8.58999999999998	-44.975125523024	8.39999999999998	-55.9412405210651	8.5	1.51999915397028	8.53999999999996	144.606203091939	8.56000000000006	0.381216182972821	8.76999999999998	0.0853094779813546	8.33999999999992	0.544479425002464	9.16000000000008	1.22537734102934	9.46000000000004	6.07864999597041	8.56999999999994	0.949453013049606	8.61000000000013	8.05211707609033	8.49000000000001	0.329026838016944	8.53999999999996	11.4285657140272	8.65999999999985	0.517844195996986	8.73999999999978	21.9277821439618	8.57000000000016	2.43256496901267	8.57999999999993	30.6476161000546	8.59999999999991	0.880150079979103	8.73000000000002	1.19669965897629	8.57000000000016	0.447673802000281	8.76999999999998	1.02173674804362
8.58	-251.979054241019	8.33	33.4330870239228	8.44000000000003	384.677352144081	8.69999999999999	-63.0452675470679	8.69999999999999	-46.9431007670664	8.5	-58.009132202983	8.59999999999991	1.58391917898371	8.63999999999999	151.979198898971	8.65999999999997	0.409229853062243	8.87999999999988	0.0803058080691699	8.44000000000005	0.571740954001143	9.29000000000019	1.28495334899981	9.55999999999995	6.2718092999603	8.67000000000007	0.974777788997017	8.71000000000004	8.26228331004586	8.59999999999991	0.366856490018108	8.63999999999987	11.757337375002	8.75999999999976	0.554226548047154	8.83999999999969	22.5535236919541	8.67000000000007	2.49107901902335	8.67999999999984	31.5675056369855	8.69999999999982	0.892661454940935	8.82999999999993	1.18935943203269	8.67000000000007	0.452862217002803	8.88000000000011	1.02411811701586
8.69	-265.795750994016	8.44	33.6460480509686	8.54000000000002	402.27342941705	8.79999999999995	-65.24938724408	8.80000000000001	-48.9345125770342	8.61000000000001	-60.132573348028	8.70999999999992	1.64875444897916	8.74000000000001	159.49301097794	8.75999999999999	0.433391610044964	8.98000000000002	0.0833817890679711	8.53999999999996	0.599325227994996	9.41000000000008	1.3459385789929	9.65999999999985	6.46336965405681	8.76999999999998	1.00515335600448	8.80999999999995	8.4722245580906	8.70000000000005	0.402575313955822	8.75	12.0875104430525	8.86000000000013	0.590821788023277	8.94999999999982	23.1843150020268	8.7800000000002	2.55274452797494	8.77999999999975	32.493702974989	8.80999999999995	0.911503825022919	8.94000000000005	1.18434066394002	8.76999999999998	0.462611899024523	8.98000000000002	1.02422461998231
8.79	-279.839151423971	8.54000000000001	33.7806895059884	8.64000000000001	420.097212564997	8.90999999999997	-67.4678717850838	8.89999999999998	-50.9493609520177	8.70999999999998	-62.2845747969905	8.80999999999995	1.71084824398804	8.85000000000002	167.147639329983	8.86000000000001	0.455104947036489	9.08999999999992	0.0945374220009398	8.63999999999987	0.623166474952086	9.51000000000022	1.40724657001101	9.76999999999998	6.64774826304892	8.88000000000011	1.03921983702548	8.91000000000008	8.6889637520926	8.80999999999995	0.438022900993928	8.84999999999991	12.426343072093	8.96000000000004	0.628572224059099	9.04999999999973	23.8306271650117	8.88000000000011	2.62207537605264	8.88999999999987	33.4248692430492	8.90999999999985	0.936449065989109	9.03999999999996	1.18164335401616	8.88000000000011	0.476663842960079	9.07999999999993	1.02162641098857
8.89	-294.302926550017	8.65000000000001	33.8359735719678	8.74000000000001	438.429491182092	9.00999999999999	-69.70214080809	9.00999999999999	-53.0028235669988	8.80999999999995	-64.4651365489608	8.90999999999997	1.76654392498676	8.95000000000005	174.941726083944	8.97000000000003	0.475656647040523	9.25	0.118755968060213	8.74000000000001	0.647159840013956	9.61000000000013	1.4685265650769	9.86999999999989	6.82595158002641	8.98000000000002	1.07697723103684	9.00999999999999	8.90547796007013	8.90999999999985	0.474599618996763	8.94999999999982	12.7665771090051	9.06999999999971	0.667477857973608	9.19999999999982	24.4815495930197	8.98000000000002	2.69635068605112	8.98999999999978	34.3432738420688	9.01000000000022	0.967907800941248	9.21000000000004	1.18179999299173	8.98000000000002	0.494114536991219	9.18000000000029	1.01675333507956
9	-309.27157938504	8.75	33.8329672799773	8.85000000000002	457.152616810049	9.10999999999996	-71.9628923170603	9.11000000000001	-55.1194247950662	8.90999999999997	-66.6345351070277	9.00999999999999	1.81949812997573	9.04999999999995	183.069315480907	9.07000000000005	0.492710023991094	9.3599999999999	0.149421668993455	8.84999999999991	0.675864338973042	9.72000000000003	1.52849170501668	9.98000000000002	6.99706274497203	9.07999999999993	1.11842553997121	9.12000000000012	9.1188951780623	9.01999999999998	0.510095543972966	9.05000000000018	13.1068692450071	9.17000000000007	0.707181634084009	9.33999999999969	25.1370822869603	9.07999999999993	2.77557045899357	9.08999999999969	35.2666473710315	9.17000000000007	1.00302065698088	9.57999999999993	1.18386825101879	9.07999999999993	0.514963982027439	9.30000000000018	1.0127516910643
9.14	-324.433491996956	8.86	33.7506035989463	8.95000000000002	476.039269825037	9.20999999999998	-74.2801170400753	9.26999999999998	-57.2746402640405	9.01999999999998	-68.8105365890124	9.14999999999998	1.86800294397926	9.14999999999998	191.472568461904	9.24000000000001	0.508052681993831	9.45999999999981	0.186534524004855	8.95000000000005	0.707205259004695	9.82000000000016	1.58897207904829	10.0799999999999	7.16030641797261	9.20000000000005	1.16238004704883	9.26999999999998	9.33371012899897	9.12999999999988	0.546720600937078	9.23000000000002	13.4452376059926	9.26999999999998	0.74579504803296	9.4399999999996	25.7843357750289	9.19000000000005	2.85861848101376	9.23999999999978	36.1955489360071	9.26999999999998	1.04119883803833	9.72000000000025	1.18521742604116	9.23000000000002	0.529760788026579	9.40000000000009	1.00934869806224
9.25	-339.790121861029	8.96000000000001	33.6248609149834	9.05000000000001	495.029557830094	9.31999999999999	-76.6238242490545	9.37	-59.4684699730124	9.12	-70.9931409979845	9.25	1.91209316790264	9.25999999999999	200.151313567972	9.35000000000002	0.521560855077041	9.56999999999994	0.230595955031276	9.04999999999995	0.738169395958721	9.92000000000007	1.648011251973	10.26	7.31568260005133	9.29999999999995	1.20747537903299	9.38000000000011	9.54716643104803	9.24000000000001	0.587909432965716	9.34000000000015	13.7868609430143	9.38000000000011	0.782581445037067	9.53999999999996	26.4361995280069	9.28999999999996	2.94317566897462	9.35999999999967	37.1440429939867	9.38000000000011	1.08445632804433	9.82000000000016	1.18542761401841	9.34999999999991	0.543502030950549	9.51000000000022	1.0080311000138
9.34999999999999	-355.31806733195	9.06	33.4213200809472	9.16000000000003	514.183373221044	9.41999999999996	-78.9801734410958	9.48000000000002	-61.656737591079	9.23000000000002	-73.1841435840579	9.36000000000001	1.95018214492393	9.36000000000001	208.941675581968	9.45000000000005	0.538809954036878	9.66999999999985	0.279160364016207	9.21000000000004	0.771769955008494	10.0200000000002	1.70432634797635	10.3899999999999	7.46379946895104	9.41000000000008	1.25371153399101	9.48000000000002	9.75926408409578	9.34999999999991	0.630605049991573	9.44000000000005	14.1311008580942	9.48000000000002	0.820373433043642	9.63999999999987	27.0896418410302	9.40000000000009	3.02617599106725	9.45999999999958	38.0957005399978	9.48000000000002	1.1327931259757	9.93000000000029	1.18449881699689	9.46000000000004	0.552020001009623	9.61000000000013	1.00755453797774
9.45	-371.040730055029	9.17	33.1744002450023	9.26000000000002	533.500329749018	9.51999999999998	-81.3171566441042	9.57999999999998	-63.8603776089894	9.33000000000004	-75.4215029729721	9.45999999999992	1.98226987390626	9.46000000000004	217.866417737923	9.55000000000007	0.557692615984706	9.76999999999998	0.333981814037543	9.31999999999994	0.803125177981201	10.1200000000001	1.75791736705833	10.49	7.60733999595686	9.50999999999999	1.30214651903771	9.59000000000015	9.97427883100954	9.45000000000005	0.674807453037829	9.55000000000018	14.4859779979925	9.57999999999993	0.859014137063241	9.75	27.7446627129621	9.5	3.10761944797378	9.55999999999995	39.0465783190166	9.57999999999993	1.18248850901637	10.0300000000002	1.18052947698288	9.55999999999995	0.560705620955559	9.71000000000004	1.00881743503578
9.55	-387.113116924979	9.33	32.841137859009	9.36000000000001	552.980427411057	9.63	-83.666599205003	9.68000000000001	-66.0793900250383	9.44000000000005	-77.6759765550423	9.56999999999994	2.00978930695328	9.57000000000005	226.925540036973	9.65999999999997	0.578208841034211	9.87999999999988	0.39506030600478	9.42000000000007	0.831402762969446	10.2800000000002	1.80722248103393	10.5999999999999	7.75225542497537	9.6099999999999	1.34938095698089	9.69000000000005	10.1919658731049	9.55999999999995	0.720133032018566	9.65000000000009	14.8455947010007	9.69000000000005	0.896472035037732	9.84999999999991	28.4132889660214	9.61000000000013	3.18335729298269	9.65999999999985	39.9802704280319	9.67999999999984	1.23266002503897	10.1300000000001	1.17681934898428	9.67000000000007	0.571857424006339	9.82000000000016	1.01161831707941
9.66	-403.697757373948	9.43000000000001	32.4305361049255	9.46000000000001	572.924482799067	9.74000000000001	-86.0265571440095	9.77999999999997	-68.3127268699764	9.53999999999996	-79.9475643300411	9.66999999999996	2.02956020791589	9.66999999999996	236.120696056901	9.75999999999999	0.600086425038171	9.98000000000002	0.46347586498996	9.51999999999998	0.857894856949315	10.3900000000001	1.85402528700251	10.7	7.89909552599966	9.71000000000004	1.39541484804795	9.79999999999995	10.4123252100408	9.65999999999985	0.764445380013967	9.75	15.2099509670052	9.78999999999996	0.932747129013478	9.94999999999982	29.0788835120566	9.71000000000004	3.25368086600974	9.76999999999998	40.914653694017	9.78999999999996	1.28361073097949	10.2400000000002	1.17655906694836	9.76999999999998	0.586271964948537	9.92000000000007	1.01154170101836
9.77	-420.632533209982	9.54000000000001	31.9335918010211	9.57000000000002	593.145820653035	9.83999999999998	-88.4067966920838	9.88999999999999	-70.6066166030723	9.63999999999999	-82.1988954639892	9.77999999999997	2.04158257793097	9.76999999999998	245.672783597001	9.86000000000001	0.624728859975221	10.0799999999999	0.537338690037359	9.62999999999988	0.882601459920807	10.5	1.89832578507776	10.8	8.04731052903662	9.80999999999995	1.43950015706196	9.90000000000009	10.6357497290901	9.75999999999999	0.812735714021073	9.86999999999989	15.5765841790299	9.90000000000009	0.971939481019035	10.0499999999997	29.7414463530004	9.80999999999995	3.3175031120436	9.86999999999989	41.8497281150394	9.88999999999987	1.33226590094182	10.3700000000003	1.1754721519992	9.88000000000011	0.601866782972138	10.02	1.01089284908085
9.87	-437.917444431037	9.64	31.3935104700249	9.67000000000002	613.644440971029	9.94999999999999	-90.8390527220035	9.99000000000001	-72.9298001150482	9.74000000000001	-84.4569591170057	9.88	2.04533315297795	9.88	255.495468255958	9.96000000000004	0.650732653980413	10.1799999999998	0.616648782965967	9.73000000000002	0.904937328982669	10.6000000000001	1.9406790040648	10.8999999999999	8.2014767730243	9.92000000000007	1.47779734902542	10	10.8552164970206	9.86999999999989	0.85817322803905	9.98000000000002	15.9382361820235	10	1.0113920020558	10.2099999999996	30.3905063969978	9.92000000000007	3.37525145300788	9.98999999999978	42.793634081022	10	1.37830515302539	10.48	1.17658740202842	9.98000000000002	0.620983345925197	10.1199999999999	1.0096717610395
9.97	-455.35860126995	9.75	30.8082793109179	9.77000000000001	634.139554160015	10.05	-93.2915903600815	10.1	-75.2680159430383	9.84000000000003	-86.7217552879538	9.9799999999999	2.04446856901086	9.99000000000001	265.588750035931	10.0700000000001	0.679638907968183	10.3	0.696422880992031	9.82999999999993	0.923421935908664	10.7	1.98196713404286	11	8.36159425898586	10.02	1.51121814405997	10.1000000000001	11.0777484470646	9.97000000000003	0.900757922977391	10.0799999999999	16.305865443087	10.0999999999999	1.05239913705191	10.3499999999999	31.0387046069991	10.02	3.4275576000482	10.0899999999997	43.7580773490254	10.0999999999999	1.42131786401478	10.5799999999999	1.18113029895994	10.0799999999999	0.644237101028011	10.27	1.00300961798894
10.07	-472.87150071304	9.85000000000001	30.1568312939935	9.87	654.748808677027	10.15	-95.7537896570102	10.2	-77.5926306530437	9.95000000000005	-89.0051871709829	10.14	2.03533218996199	10.09	275.760511536987	10.1700000000001	0.711506584025301	10.4099999999999	0.779753891038126	9.94000000000005	0.939535809948211	10.8100000000002	2.02347703304895	11.1099999999999	8.5286291320017	10.1600000000001	1.5397625420519	10.21	11.3033455789946	10.1199999999999	0.944512736964498	10.2199999999998	16.6794719619929	10.25	1.09531793907536	10.4499999999998	31.6877887670444	10.1700000000001	3.47411843108603	10.25	44.7313521609658	10.27	1.46289743895522	10.6800000000003	1.18828519794079	10.23	0.671628047030026	10.3800000000001	0.992628941048679
10.24	-490.540645771944	9.96000000000001	29.4602334489582	9.97000000000003	675.472204523999	10.32	-98.1956598820943	10.32	-79.9281686180393	10.1	-91.3398867720616	10.27	2.01792401594503	10.22	286.068591819912	10.28	0.746825803048523	10.51	0.866641814013747	10.04	0.958199321985376	10.9100000000001	2.06294051201894	11.24	8.70166453398724	10.26	1.55994780300261	10.3199999999999	11.5371139380613	10.23	0.987227746009012	10.3200000000002	17.0590204650125	10.3499999999999	1.13941175402488	10.5599999999999	32.342225345019	10.3000000000002	3.51493394498448	10.3699999999999	45.7128994120239	10.3699999999999	1.50220600801276	10.79	1.200682803983	10.3299999999999	0.708153261939515	10.4900000000002	0.980367145984928
10.35	-508.487352098996	10.06	28.6739132069442	10.07	696.657630081063	10.42	-100.647191765006	10.42	-82.2746298380252	10.21	-93.693222084994	10.37	1.99797761092668	10.3200000000001	296.513162341967	10.39	0.785720329986361	10.6099999999999	0.957086647986216	10.1399999999999	0.982425675942977	11.0100000000002	2.1021876600571	11.3599999999999	8.88029263796852	10.3700000000001	1.57313930208147	10.4400000000001	11.7751766740639	10.3299999999999	1.03019752702949	10.4299999999998	17.4413493510883	10.4499999999998	1.18317425801706	10.6599999999999	32.997547873947	10.4000000000001	3.55132334004793	10.4799999999996	46.6862132460619	10.4699999999998	1.53865625304661	10.8900000000003	1.21618977198068	10.4300000000003	0.748767705999853	10.5900000000001	0.964737488061473
10.45	-526.936960140006	10.16	27.8000486309793	10.23	718.032313467006	10.52	-103.108385306086	10.53	-84.6319513490243	10.3200000000001	-96.0651931110306	10.4699999999999	1.97317599293001	10.43	307.094223104968	10.49	0.82605928605517	10.7199999999998	1.04998446306581	10.24	1.0092016669887	11.1100000000001	2.14445738401992	11.47	9.06713106701318	10.47	1.57933703803792	10.54	12.0175337860928	10.4299999999998	1.07456710895804	10.5300000000002	17.8270970160384	10.5599999999999	1.22660545105191	10.7599999999998	33.6567880600569	10.5	3.5884687450789	10.5799999999999	47.667722667029	10.5799999999999	1.57224817394308	11	1.23480610000115	10.5300000000002	0.792248163975273	10.6900000000001	0.950466738004252
10.55	-545.664129447005	10.33	26.836461657922	10.33	739.596254684102	10.62	-105.613414077084	10.63	-87.048254282081	10.42	-98.4211292990267	10.5699999999999	1.94351916195501	10.53	318.054918653957	10.6	0.869950031983535	10.8199999999999	1.14416932399308	10.3399999999999	1.03852729591836	11.2800000000002	2.18974968402108	11.5799999999999	9.25956219896307	10.5699999999999	1.5787556350233	10.6500000000001	12.2634221280578	10.54	1.12166067299313	10.6300000000001	18.2103657990638	10.6599999999999	1.26718677506688	10.8699999999999	34.3199459040306	10.6100000000001	3.62637016201006	10.6899999999996	48.6574276769716	10.6799999999998	1.60670249499617	11.0999999999999	1.25608981102232	10.6399999999999	0.84217865003211	10.79	0.936656473982111
10.66	-564.513853126982	10.44	25.827314020944	10.44	761.352894885022	10.73	-108.131852201041	10.73	-89.4909876000156	10.52	-100.790273260031	10.67	1.91461505789903	10.63	329.285474008998	10.7	0.917392570045195	10.9199999999998	1.23964122997222	10.45	1.0685057640103	11.3800000000001	2.23786657204528	11.6800000000001	9.45163479298117	10.6700000000001	1.57307230006154	10.75	12.5130864990979	10.6399999999999	1.17186182899331	10.7399999999998	18.5956045120292	10.7599999999998	1.30966027404611	10.9699999999998	34.9743347479716	10.71	3.66392849798558	10.79	49.6587752670621	10.7800000000002	1.64371362495785	11.21	1.27445746102239	10.7400000000002	0.892676619969279	10.9000000000001	0.923306695995052
10.76	-583.323208429988	10.54	24.7648250979182	10.54	783.001417482069	10.83	-110.663699677048	10.83	-91.9601513020325	10.62	-103.172624995977	10.78	1.88964391497848	10.74	340.784436441936	10.8100000000001	0.966682218972892	11.02	1.33532015706805	10.55	1.09931954898457	11.49	2.28878426605661	11.78	9.64279907805121	10.77	1.56350628208202	10.8500000000001	12.7665268980763	10.75	1.22546761201647	10.8400000000001	18.9857402250482	10.8600000000001	1.35147230105304	11.0799999999999	35.6319814120525	10.8099999999999	3.70413664404623	10.8899999999999	50.6660033530579	10.8899999999999	1.68297850802901	11.3200000000002	1.28990905204773	10.8499999999999	0.940737111932322	11	0.916201733048183
10.86	-602.254313548997	10.64	23.6579980679608	10.65	804.728497733095	10.93	-113.197872879027	10.94	-94.410665119085	10.73	-105.567970315064	10.88	1.86860573194281	10.84	352.330908154954	10.91	1.01730818005308	11.1199999999999	1.42615272307012	10.6599999999999	1.13078617391693	11.5900000000001	2.34250276901093	11.8899999999999	9.8336048240526	10.8700000000001	1.55248641203798	10.95	13.0249266190958	10.8499999999999	1.27748680597506	10.9400000000001	19.3810544690223	10.9699999999998	1.38852279303592	11.2099999999996	36.2925054270136	10.9100000000003	3.74699460007832	10.9899999999998	51.6791119340496	10.9900000000002	1.7250341450108	11.4300000000003	1.30353042698061	10.9500000000003	0.988442584002769	11.0999999999999	0.914174212994112
10.97	-621.307168485032	10.75	22.5068329299347	10.75	826.534135639008	11.03	-115.702636934088	11.04	-96.8737881620427	10.83	-108.011431103023	10.9799999999999	1.85625632195752	10.9400000000001	364.011223546981	11.01	1.06978125302248	11.25	1.51213892706892	10.76	1.1627988269538	11.6900000000001	2.39990427007797	11.99	10.0259800019558	10.97	1.54385222504061	11.0599999999999	13.2899969040636	10.96	1.32809677393197	11.04	19.7858691039983	11.0699999999997	1.4221061940134	11.3099999999999	36.956550854029	11.02	3.79144323198943	11.0999999999999	52.6912994939721	11.0900000000001	1.77322101501431	11.5300000000002	1.31229278895262	11.0500000000002	1.03371057900858	11.27	0.918811517976792
11.07	-640.577785060941	10.85	21.2766784479754	10.85	848.418331200037	11.13	-118.209726716032	11.18	-99.3495204310193	10.9400000000001	-110.472693972042	11.13	1.84962369598907	11.05	375.825382618928	11.11	1.12256033798985	11.3599999999999	1.59406347097502	10.8599999999999	1.19683803700354	11.8000000000002	2.46426214403073	12.0999999999999	10.2199246130112	11.0799999999999	1.53669200199147	11.1600000000001	13.562495422093	11.1199999999999	1.37729751793358	11.1399999999999	20.1921619590166	11.1700000000001	1.45119568105656	11.4099999999999	37.6213037610569	11.1700000000001	3.83764080606852	11.2399999999998	53.6875417660667	11.2600000000002	1.82492964302128	11.6300000000001	1.31755897496078	11.2200000000003	1.07511327200882	11.3800000000001	0.934982467015288
11.24	-660.329785972976	10.95	19.9622626779501	10.96	870.760583879019	11.24	-120.719064170999	11.28	-101.876080928037	11.04	-112.943378966975	11.24	1.85167984398049	11.15	387.892664266928	11.24	1.17698197504978	11.4599999999998	1.67277754599127	10.96	1.23142327697678	11.9000000000001	2.53432786200847	12.24	10.4202930970132	11.1900000000001	1.53100574107157	11.28	13.8416645040707	11.22	1.42459729602251	11.3000000000002	20.5999330340774	11.29	1.47579125405173	11.5099999999998	38.2850163620105	11.29	3.88573217799149	11.3499999999999	54.6795445050066	11.3600000000001	1.87856662398644	11.73	1.32174164798471	11.3400000000001	1.11402497600466	11.48	0.95960352905422
11.34	-680.299548524999	11.06	18.5688575639915	11.06	893.230688812082	11.41	-123.25880530409	11.39	-104.430505783057	11.14	-115.390854081966	11.3399999999999	1.86242476399912	11.3100000000001	400.33692851398	11.36	1.23255604398764	11.5699999999999	1.74530048298038	11.0699999999999	1.26370888597194	12	2.61053952499424	12.3499999999999	10.622181727058	11.29	1.5306447680814	11.3900000000001	14.1213804890867	11.3299999999999	1.46867483397273	11.4099999999999	21.0060207280094	11.4000000000001	1.49927074198786	11.6199999999999	38.9432221900279	11.3900000000003	3.93571735003206	11.4499999999998	55.667307711019	11.4699999999998	1.93354464101958	11.8400000000001	1.3283043069805	11.4400000000001	1.1490713790181	11.5799999999999	0.990837287986324
11.44	-700.364299593048	11.16	17.1400109709339	11.17	915.478310672029	11.51	-125.801524294047	11.49	-107.01279499699	11.24	-117.847751322984	11.4399999999999	1.87441820401091	11.41	413.034315337995	11.46	1.2892825450308	11.6699999999998	1.81163228000969	11.23	1.29682041995238	12.1100000000001	2.69783439398452	12.45	10.8259983289827	11.4000000000001	1.53507038305634	11.51	14.4055202280242	11.4299999999998	1.50823555600255	11.5099999999998	21.416248555056	11.5	1.52567285306304	11.7199999999998	39.6012233260308	11.4900000000002	3.98860200107265	11.5499999999997	56.6633896860367	11.5700000000002	1.98919295200994	11.9400000000001	1.33591679900746	11.54	1.18030044393436	11.6900000000001	1.03235990502526
11.54	-720.305954767014	11.33	15.6699159949767	11.27	937.776221337003	11.61	-128.347221139052	11.59	-109.622948571086	11.34	-120.314070690029	11.55	1.88997714599282	11.51	425.984824737952	11.5700000000001	1.3453216150765	11.77	1.87424579405615	11.3299999999999	1.3291058919549	12.2900000000002	2.78803629998947	12.5599999999999	11.0291252800607	11.5	1.54419048897125	11.6100000000001	14.6940837190641	11.53	1.54560961595962	11.6199999999999	21.8312624720056	11.5999999999999	1.55320185797336	11.8199999999997	40.2590197710424	11.5999999999999	4.04227003105007	11.6599999999999	57.6598247970423	11.6700000000001	2.04551155604804	12.04	1.34457912395192	11.6399999999999	1.20771217200399	11.79	1.07725519308133
11.64	-740.349854492024	11.43	14.1607507019899	11.38	960.124420806096	11.72	-130.861904895028	11.7	-112.216680248025	11.45	-122.786524107028	11.65	1.90910159096802	11.61	438.944040393949	11.6700000000001	1.39999657596945	11.8699999999999	1.93499849706313	11.4300000000001	1.36056530391215	12.4100000000001	2.88114524198591	12.6599999999999	11.2335400150414	11.5999999999999	1.56075820802926	11.72	14.9850791790414	11.6299999999999	1.57947283196336	11.7199999999998	22.2510624790857	11.71	1.58437631307606	11.9299999999998	40.9214112689824	11.7000000000003	4.09382662803637	11.7599999999998	58.6566130430128	11.77	2.10354394698697	12.21	1.35473325997282	11.75	1.23171790994547	11.8899999999999	1.12552314999448
11.75	-760.495998770011	11.53	12.6125150909502	11.48	982.519467927091	11.82	-133.376271564089	11.8	-114.826541067032	11.55	-125.294259280963	11.76	1.92699115200412	11.72	452.021737286941	11.77	1.45398410700182	11.98	1.99389038800746	11.53	1.39516404499318	12.5100000000002	2.97136188100922	12.76	11.439242531992	11.71	1.5830963350254	11.8199999999999	15.28230987401	11.74	1.60982520503694	11.8200000000002	22.676312943986	11.8099999999999	1.616642572003	12.0299999999997	41.5959278089986	11.8099999999999	4.15039891697688	11.8599999999997	59.6546808410494	11.8699999999999	2.16063564596425	12.3299999999999	1.36866289597037	11.8499999999999	1.25590167192513	11.9900000000002	1.17567655206585
11.85	-780.81498321194	11.63	10.9805197339483	11.58	1004.96136269805	11.92	-135.890321145098	11.9	-117.452531029016	11.65	-127.810852320977	11.86	1.94086282192529	11.8200000000001	465.219368142925	11.88	1.50695467800688	12.0799999999999	2.05010912600301	11.6299999999999	1.43271963793268	12.6200000000001	3.05912139208431	12.8699999999999	11.6466445349488	11.8099999999999	1.60998561807446	11.9200000000001	15.5788500240988	11.8399999999999	1.63779617003001	11.9200000000001	23.1048712799975	11.9099999999999	1.65656270507952	12.1899999999996	42.275699238985	11.9100000000003	4.20296597508241	11.9599999999996	60.6583193530241	11.98	2.2180497790032	12.4300000000003	1.3881244079812	11.9500000000003	1.28066738602683	12.0900000000001	1.22654802407851
11.95	-801.574534692008	11.73	9.28132520891722	11.68	1027.807104148	12.03	-138.410910597031	12	-120.093501940005	11.75	-130.331812272971	11.9599999999999	1.95230632994026	11.92	478.536932963948	11.98	1.55776780400174	12.1799999999998	2.10569964201568	11.74	1.47341456101913	12.72	3.13965300904329	12.97	11.8544934249485	11.9100000000001	1.63899722804217	12.02	15.8746996301034	11.95	1.66350513495672	12.0300000000002	23.5367374859834	12.0099999999998	1.70072548007738	12.2999999999997	42.9611060300203	12.0100000000002	4.2515278009887	12.0699999999997	61.6675285800738	12.0799999999999	2.27524934496159	12.5300000000002	1.41017793396259	12.0599999999999	1.30532769094316	12.27	1.27611310904285
12.06	-822.506926334995	11.84	7.5149315159706	11.78	1050.73100854599	12.14	-140.962426599003	12.11	-122.784075615982	11.85	-132.82201725201	12.0699999999999	1.95929801691364	12.02	492.215753040909	12.08	1.6059126850223	12.3499999999999	2.16263144500317	11.8399999999999	1.51811149100922	12.8300000000002	3.20998185100052	13.0699999999999	12.0621138289607	12.01	1.67013116504222	12.1300000000001	16.1672388539955	12.05	1.69164654494125	12.1300000000001	23.9675897030338	12.1199999999999	1.74913089597339	12.3999999999996	43.6515041189978	12.1700000000001	4.29608439503681	12.1699999999996	62.6823085210617	12.1999999999998	2.32976028894427	12.6300000000001	1.43835969402062	12.2200000000003	1.33056994798153	12.4000000000001	1.32283111906872
12.22	-843.516365069945	11.94	5.71800269096912	11.89	1073.73431489509	12.24	-143.520482472013	12.21	-125.497744253039	11.96	-135.31178064602	12.17	1.96576089092559	12.13	506.124553194923	12.24	1.65138932106856	12.4499999999998	2.22011983203174	11.95	1.56964839095508	12.9300000000001	3.26892723307992	13.23	12.2695057480087	12.1600000000001	1.70289328502804	12.28	16.4557100250704	12.1499999999999	1.7222203999836	12.25	24.4002113180386	12.2599999999998	1.8020776120693	12.5	44.3464911710407	12.3200000000002	4.33857385007741	12.2799999999997	63.7143115210392	12.3200000000002	2.38419208801588	12.7400000000002	1.47130685195407	12.3499999999999	1.35720653292992	12.5100000000002	1.36665536001601
12.32	-864.375246511941	12.04	3.89759557492653	11.99	1096.43752373199	12.41	-146.085078217084	12.31	-128.202559468036	12.11	-137.799776903989	12.28	1.96872296692163	12.23	520.143916954908	12.35	1.69770536297165	12.55	2.27518413498728	12.05	1.62791295997522	13.0300000000002	3.31773768402854	13.3499999999999	12.4717654549613	12.26	1.74127489208331	12.3800000000001	16.740870815056	12.27	1.75264269898889	12.3600000000001	24.8319529740684	12.3600000000001	1.8589993489968	12.6099999999997	45.0446855360269	12.4200000000001	4.3791544310352	12.3799999999997	64.7573699360464	12.4299999999998	2.43854473899319	12.8400000000001	1.50660674501069	12.4500000000003	1.38386313494721	12.6100000000001	1.40580054403472
12.42	-885.347193355983	12.15	2.04843822200473	12.15	1119.17083992205	12.51	-148.626667722056	12.41	-130.921485129079	12.21	-140.286006025008	12.38	1.96818424399225	12.34	534.149984297983	12.45	1.7469282570346	12.6499999999999	2.33179695999297	12.1499999999999	1.6930174999743	13.1300000000001	3.35641320407376	13.46	12.6728799970124	12.3700000000001	1.78127808305817	12.49	17.0220004960129	12.3799999999999	1.78423471595579	12.46	25.2628146680536	12.4699999999998	1.91651827708483	12.7099999999996	45.7460872139563	12.52	4.41859712907444	12.4799999999996	65.8114837669928	12.5300000000002	2.49139207403459	12.9500000000003	1.54079587400702	12.5599999999999	1.41221068895447	12.71	1.44026666998798
12.53	-906.432205602982	12.25	0.170530631976362	12.25	1141.93671041107	12.61	-151.172676810006	12.52	-133.654521237077	12.3099999999999	-142.799925149006	12.4799999999999	1.96740326498457	12.4400000000001	548.266615246007	12.5500000000001	1.79699055706806	12.76	2.38995830898148	12.3099999999999	1.75966498898106	13.3000000000002	3.38164250001682	13.5599999999999	12.8718954899796	12.47	1.82344155803094	12.5900000000001	17.3024181000301	12.48	1.81699645202116	12.5599999999999	25.6955866360613	12.5699999999997	1.97283866600628	12.8099999999999	46.4557769589646	12.6200000000003	4.45574883701738	12.5799999999999	66.8641715619742	12.6300000000001	2.54108965100386	13.0500000000002	1.57733773698965	12.6600000000003	1.44224919392855	12.8200000000002	1.4658433930208
12.63	-927.93659234394	12.35	-1.75257228602277	12.35	1165.04955984703	12.71	-153.723105480026	12.62	-136.401667789983	12.41	-145.316383385989	12.5799999999999	1.97115878393106	12.54	562.493809800003	12.66	1.84975564297929	12.8599999999999	2.44683693404113	12.4099999999999	1.82950741293553	13.4400000000001	3.39836283399109	13.6599999999999	13.0727418300012	12.5799999999999	1.86785741402673	12.7	17.5819527620433	12.5799999999999	1.85254073494434	12.6700000000001	26.1241707730733	12.6700000000001	2.02821577704526	12.9199999999996	47.1678384019469	12.73	4.49287308299517	12.6899999999996	67.9187575090054	12.7400000000002	2.59053997001502	13.21	1.61187194999002	12.7600000000002	1.47495296801026	12.9200000000001	1.48620687104994
12.74	-949.602820705991	12.46	-3.74778210198201	12.46	1188.22039391205	12.81	-156.277953733024	12.73	-139.159089913051	12.52	-147.835656003963	12.6899999999999	1.97440111298874	12.64	576.928888562975	12.76	1.90678420699442	12.9599999999998	2.50101070798792	12.51	1.90254477297458	13.5400000000002	3.40961982601584	13.77	13.2721293100531	12.6800000000001	1.91177252702346	12.8	17.8606044830758	12.6900000000001	1.89383245003683	12.77	26.548567079999	12.7799999999997	2.08296378104933	13.0299999999997	47.8774717970509	12.8299999999999	4.53286467904945	12.79	68.9752416060401	12.8400000000001	2.63869954096663	13.3200000000002	1.64444607003134	12.8699999999999	1.5037955599837	13.02	1.50491045201306
12.84	-971.430890689021	12.56	-5.7881872460257	12.56	1211.44921260509	12.92	-158.855219637076	12.83	-141.95738656008	12.62	-150.328595295036	12.79	1.97578498796247	12.75	591.714797071973	12.86	1.96739957004866	13.0599999999999	2.55390175800585	12.6099999999999	1.97624862994417	13.6400000000001	3.42146891500761	13.8699999999999	13.470057926952	12.78	1.9551868980443	12.9000000000001	18.130236252091	12.79	1.93790671301031	12.8800000000001	26.9675229089898	12.8800000000001	2.13708267608581	13.1899999999996	48.5778069939897	12.9400000000001	4.56897334197492	12.8899999999999	70.0292504460549	12.9499999999998	2.6867066160321	13.4200000000001	1.67501253997671	12.9700000000003	1.53130806097579	13.1199999999999	1.52167950602689
12.94	-993.351011236996	12.66	-7.83032084802926	12.67	1234.72092712302	13.02	-161.433175591014	12.93	-144.771051928046	12.72	-152.821625152001	12.89	1.97809341591437	12.85	606.708589790969	12.96	2.0316017330515	13.1699999999998	2.60632242600423	12.72	2.05140979392127	13.75	3.43391010198957	13.97	13.6661159820051	12.8900000000001	2.00019798000994	13	18.3977738470276	12.8899999999999	1.98333704997822	12.98	27.3810633680114	12.9899999999998	2.18798416801747	13.3099999999999	49.2697897519747	13.04	4.60693576405902	12.9899999999998	71.0868306490511	13.0500000000002	2.7332980699839	13.5300000000002	1.70181498401689	13.0700000000002	1.56009150202863	13.27	1.53827589099365
13.05	-1015.11597262697	12.77	-9.90930211901286	12.77	1257.67853844104	13.12	-164.006282034052	13.03	-147.606237960076	12.83	-155.319236525997	13	1.97973666695361	12.95	621.906877163951	13.0700000000001	2.10064939005861	13.27	2.66014421504224	12.8199999999999	2.12843962299303	13.8500000000001	3.45171415506229	14.0699999999999	13.8585295289886	12.99	2.04037299897664	13.1100000000001	18.6632172679992	13	2.02898700001697	13.0799999999999	27.7891884550172	13.0899999999997	2.23765936107156	13.4099999999999	49.9555542010057	13.1600000000003	4.646262344977	13.0899999999997	72.1436346700557	13.1700000000001	2.77568921103466	13.6300000000001	1.72779326203454	13.2200000000003	1.59098786195955	13.3899999999999	1.55789143502716
13.15	-1036.99350173395	12.87	-12.0251310599997	12.87	1280.647730287	13.22	-166.538488757055	13.18	-150.428322840071	12.93	-157.821615429953	13.13	1.98071474289918	13.05	637.068337898995	13.1700000000001	2.17325575806626	13.3699999999999	2.71339761400213	12.9200000000001	2.2073381159089	13.95	3.47785595204186	14.23	14.0469626510367	13.0899999999999	2.07707182903505	13.27	18.9274751120365	13.1299999999999	2.07497597000383	13.2199999999998	28.1918981710305	13.25	2.28652859107115	13.52	50.6342284600123	13.2800000000002	4.68904224999278	13.2399999999998	73.1996625099782	13.27	2.81374461894757	13.73	1.74941115596994	13.3299999999999	1.62330977696001	13.4900000000002	1.5804794450105
13.26	-1058.98359855803	12.97	-14.1778076709898	12.97	1303.62726365809	13.33	-169.054182441073	13.28	-153.263814375009	13.03	-160.348521554965	13.24	1.97797954797352	13.15	652.324247176011	13.35	2.25070762007817	13.48	2.76608262402078	13.02	2.28137216595314	14.0600000000002	3.50971137402212	14.3499999999999	14.2296027230486	13.2	2.1107886129812	13.3700000000001	19.1971021530435	13.24	2.12130395993881	13.3299999999999	28.5920742950339	13.3600000000001	2.33402557807949	13.6199999999999	51.3077308060019	13.3800000000001	4.73108995606708	13.3399999999997	74.2465803330106	13.3699999999999	2.85032366696214	13.8400000000001	1.76815947497744	13.4400000000001	1.65715378693676	13.5999999999999	1.6056567690157
13.36	-1081.31455378202	13.08	-16.3819956110274	13.07	1326.84445817802	13.43	-171.553363084058	13.38	-156.110551006009	13.1900000000001	-162.880195209027	13.3399999999999	1.97323899999446	13.3100000000001	667.766273631969	13.45	2.32865090697487	13.5799999999999	2.82070719401872	13.1299999999999	2.35065407196089	14.1600000000001	3.54728041997987	14.45	14.4090586239827	13.3	2.13753204798195	13.47	19.4692263860361	13.3399999999999	2.16700852104168	13.4299999999998	28.9910228780172	13.46	2.38071660203332	13.7199999999998	51.9774428900064	13.4900000000002	4.77240546399571	13.4399999999996	75.2728251840153	13.48	2.88256698104306	13.9400000000001	1.78579619193897	13.54	1.69697420301418	13.7000000000003	1.63342340806594
13.46	-1103.75925248502	13.24	-18.6726485610507	13.18	1350.08429963307	13.54	-174.035824181033	13.48	-158.96853273307	13.29	-165.398870272043	13.4399999999999	1.96478518091681	13.42	683.394417268005	13.5500000000001	2.40323057005298	13.6899999999998	2.87577796302685	13.23	2.41507153396014	14.2800000000002	3.58902064999711	14.5599999999999	14.5836381540221	13.4100000000001	2.16130003605031	13.5800000000002	19.7438478110143	13.45	2.20924278801249	13.5300000000002	29.3887439220271	13.5599999999999	2.42649420704311	13.8299999999999	52.6433647120257	13.5900000000001	4.81221778102281	13.5499999999997	76.2789130840247	13.5900000000001	2.91190073096459	14.0500000000002	1.80274120793911	13.6500000000001	1.73802008896473	13.8099999999999	1.66336871200201
13.56	-1126.31769466896	13.35	-21.014812841031	13.28	1373.34678802301	13.64	-176.515406234103	13.58	-161.868659297056	13.4	-167.875089606014	13.54	1.95261809290059	13.52	699.349790064957	13.65	2.47651405402394	13.79	2.93179635502838	13.3399999999999	2.47679601898199	14.4000000000001	3.63458896902102	14.6599999999999	14.7542951980313	13.51	2.18209257900526	13.6800000000001	20.0204037820413	13.55	2.2508536260375	13.6399999999999	29.774606528008	13.6599999999999	2.46852578402468	13.9299999999998	53.2866904300136	13.6900000000001	4.8516742240281	13.6499999999996	77.2648440330386	13.6900000000001	2.93921343597958	14.2000000000003	1.81857462200696	13.75	1.78029144592529	13.9099999999999	1.69578448299035
13.66	-1148.67631520701	13.45	-23.3884145189904	13.39	1396.25760630099	13.75	-178.978268740025	13.68	-164.787625893041	13.5	-170.334004099004	13.64	1.93354563896264	13.63	715.491280041988	13.76	2.54850136104778	13.8899999999999	2.99022468800558	13.4400000000001	2.53691643297316	14.5100000000002	3.68270250305613	14.76	14.917099858053	13.6099999999999	2.19990967502781	13.78	20.299065160998	13.6599999999999	2.2898100129396	13.7399999999998	30.1574576110397	13.77	2.51118441099152	14.0299999999997	53.9128189039957	13.8000000000002	4.88851126408463	13.75	78.2392027300602	13.79	2.96160259495082	14.3099999999999	1.83765681902059	13.8499999999999	1.82281395598238	14.0100000000002	1.73091310807649
13.76	-1171.06924532698	13.55	-25.8009611760599	13.49	1419.10574878807	13.85	-181.424411699027	13.79	-167.704498031071	13.6	-172.775338485053	13.75	1.91261750796912	13.73	731.700075134995	13.86	2.61546107503818	14	3.05003949301863	13.54	2.59055101798822	14.6100000000001	3.73031563003678	14.8699999999999	15.0722926050548	13.72	2.22045861505649	13.8800000000001	20.5798319479982	13.76	2.32314706192938	13.8499999999999	30.5372971730549	13.8699999999999	2.55415591800556	14.1799999999998	54.5217501339721	13.9000000000001	4.92633159899469	13.8599999999997	79.1980459230217	13.8899999999999	2.98181946595832	14.4200000000001	1.85994024195679	13.96	1.8627277829637	14.1100000000001	1.76520123704904
13.87	-1193.49648502998	13.65	-28.2793643780224	13.59	1441.891215483	13.95	-183.803741572092	13.89	-170.588676755074	13.71	-175.205834750045	13.8499999999999	1.8911789629783	13.83	747.833229807952	13.96	2.67969960907521	14.0999999999999	3.10981864106452	13.6399999999999	2.63769977391348	14.71	3.77673707498616	14.97	15.2252607780383	13.8199999999999	2.24288527806493	13.99	20.8670378880242	13.8599999999999	2.35382966093312	13.9499999999998	30.9161623390537	13.9699999999998	2.59728343007737	14.29	55.1194864949593	14	4.96614881899404	13.9599999999996	80.1474734770409	14	2.99998891898667	14.52	1.88547244601978	14.0599999999999	1.89750183892556	14.27	1.80041072599124
13.97	-1215.95803431501	13.76	-30.8236241249915	13.7	1464.62909518903	14.06	-186.137985956066	13.99	-173.465667870005	13.8099999999999	-177.636088759982	13.9599999999999	1.87155321896171	13.93	764.115400038008	14.0700000000001	2.73891055201148	14.25	3.16956213100639	13.75	2.67627974494644	14.8100000000002	3.81977184304105	15.0699999999999	15.3760043770035	13.9200000000001	2.26509220897242	14.0900000000001	21.1552945440872	13.97	2.38185780801814	14.0500000000002	31.2954246080608	14.0799999999999	2.63914681602273	14.3899999999999	55.705950004949	14.1600000000003	5.00904998102669	14.0599999999999	81.065032867059	14.0999999999999	3.01918568402471	14.6200000000003	1.91425343302853	14.2200000000003	1.92623525094859	14.3899999999999	1.83457824800826
14.07	-1238.46797253702	13.86	-33.4619256640281	13.8	1487.31938790502	14.16	-188.427144852085	14.09	-176.329319431034	13.91	-180.055504651023	14.0599999999999	1.85153138500027	14.03	780.549975379927	14.1700000000001	2.79348649200983	14.3599999999999	3.23019375605327	13.8499999999999	2.70587957493262	14.9100000000001	3.86099956301678	15.23	15.5210504700563	14.03	2.29351218604279	14.1900000000001	21.4461780960846	14.1399999999999	2.40684127402346	14.21	31.6729028950249	14.1799999999998	2.68124363901734	14.4899999999998	56.2790065330319	14.27	5.0544376280186	14.1699999999996	81.9550716399817	14.2600000000002	3.03911972298465	14.7200000000003	1.94485316194459	14.3200000000002	1.94851439493959	14.4900000000002	1.8677038020769
14.23	-1261.21997071095	13.96	-36.1510634739943	13.9	1510.13406601101	14.3	-190.680773853046	14.2	-179.193892901026	14.01	-182.436907250008	14.16	1.83332235098987	14.13	797.136955834958	14.33	2.84611770507581	14.4599999999998	3.29573335102396	13.96	2.72649926398572	15.0100000000002	3.90042023605019	15.3299999999999	15.665981848997	14.1600000000001	2.32678533097896	14.3	21.7396885440166	14.28	2.42694046994529	14.3400000000001	32.0485972000597	14.2999999999997	2.7231535619876	14.5999999999999	56.8395279600509	14.3700000000003	5.10022259607013	14.2799999999997	82.81758979399	14.3699999999999	3.05979103802656	14.8299999999999	1.9760461509577	14.4300000000003	1.96459827998297	14.5999999999999	1.89918835701519
14.33	-1284.02035782096	14.07	-38.8910375560272	14	1532.90932303503	14.41	-192.909570964048	14.3	-182.048954809034	14.11	-184.760536867998	14.26	1.81902318797711	14.24	814.012546583967	14.4400000000001	2.89551740706884	14.5699999999999	3.36216108200915	14.0599999999999	2.7420339559967	15.1100000000001	3.93639624405751	15.4300000000001	15.8126111419961	14.27	2.36491164605468	14.4000000000001	22.0222481810879	14.3799999999999	2.442155396011	14.4400000000001	32.4139060600146	14.4000000000001	2.76451953106971	14.6999999999998	57.3761713170597	14.48	5.14786233804898	14.3799999999997	83.6525873289702	14.4699999999998	3.07875087503362	14.9300000000003	2.00756707101846	14.5300000000002	1.97439036799096	14.7000000000003	1.93260805701811
14.44	-1306.60482487394	14.23	-41.6689691450074	14.14	1555.30085623002	14.51	-195.102838181015	14.4	-184.894505153011	14.22	-187.046153194956	14.37	1.81058261500766	14.34	830.947084539957	14.5400000000001	2.94168559798891	14.6699999999998	3.42600557098649	14.22	2.74872349098132	15.2700000000002	3.9702144470084	15.53	15.9592461469629	14.3700000000001	2.40466895797908	14.51	22.296729012055	14.48	2.45471122696017	14.54	32.7660762460482	14.5099999999998	2.80569860001378	14.7999999999997	57.8916231820585	14.5799999999999	5.19735685406886	14.4799999999996	84.4783539520222	14.5700000000002	3.09885861099701	15.04	2.03765795004074	14.6300000000001	1.97343634397384	14.8000000000002	1.96481660407244
14.54	-1329.11598377495	14.34	-44.4709715930003	14.24	1577.52367981004	14.61	-197.262172115074	14.51	-187.706019563052	14.3200000000001	-189.311522352	14.4699999999999	1.80970854989937	14.4400000000001	847.88273064396	14.65	2.98712685003011	14.78	3.48776824000652	14.3199999999999	2.74864257994523	15.3800000000001	4.00341728402509	15.6399999999999	16.1084959239588	14.48	2.44779122601813	14.6100000000001	22.5631310370318	14.5799999999999	2.46966475197041	14.6399999999999	33.1051077560005	14.6100000000001	2.84679822607359	14.8999999999996	58.3858835569799	14.6800000000003	5.24817904704378	14.5899999999997	85.2921749930147	14.6799999999998	3.12011424296088	15.1400000000003	2.06326818204161	14.73	1.96619052303504	14.9000000000001	1.99622464697313
14.64	-1351.55383452297	14.44	-47.3319985800345	14.34	1599.57779377601	14.71	-199.343741537064	14.61	-190.452598296019	14.42	-191.55664433697	14.5699999999999	1.81640099094693	14.55	864.678372914909	14.75	3.03196492905045	14.8799999999999	3.54694766804187	14.4200000000001	2.7417912239116	15.48	4.03289179098465	15.74	16.2603604750302	14.5799999999999	2.49291307602562	14.71	22.8186978730491	14.6900000000001	2.48416910494598	14.75	33.4355409460159	14.71	2.8899143610488	15.0099999999998	58.871292489016	14.79	5.29837910005426	14.6899999999996	86.0940504520613	14.79	3.14610045700192	15.3000000000002	2.08481766901514	14.8299999999999	1.95837566297996	15	2.02707457106044
14.75	-1373.918377118	14.54	-50.2520501059962	14.45	1621.5230905251	14.82	-201.361386947042	14.71	-193.157546159	14.53	-193.787467547054	14.68	1.83140658896264	14.65	881.552148245987	14.85	3.07619983504992	14.98	3.60354385497885	14.53	2.73009371892385	15.5800000000002	4.05992084506579	15.8399999999999	16.4129873819547	14.6800000000001	2.54003450697837	14.8199999999999	23.0680280690194	14.79	2.4976365079965	14.8499999999999	33.7546194440392	14.8199999999997	2.93221439801528	15.1099999999997	59.3489169119721	14.8900000000003	5.35102304297652	14.79	86.8636080690521	14.8899999999999	3.17309652598397	15.4100000000003	2.10313691400188	14.9400000000001	1.9499917630128	15.1100000000001	2.05563724705371
14.85	-1396.40665392403	14.64	-53.2445253870719	14.55	1643.36953663701	14.92	-203.315108346033	14.81	-195.841797640014	14.63	-195.995275965061	14.78	1.85073755392295	14.76	898.526819872927	14.96	3.12057160601853	15.0799999999999	3.65769549000561	14.6299999999999	2.71843182292741	15.6800000000001	4.08565561201613	15.95	16.5765612609903	14.79	2.58344822998424	14.9200000000001	23.3086114910748	14.8899999999999	2.51272404602787	14.9499999999998	34.0623432480243	14.9200000000001	2.97306004199527	15.23	59.8187568259618	14.9900000000002	5.40250817800825	14.8999999999996	87.6047910979878	14.9900000000002	3.20207191793997	15.5100000000002	2.12152567303292	15.04	1.94872827898962	15.25	2.08164925800247
14.95	-1418.86365804498	14.74	-56.2652626870204	14.65	1665.23533014902	15.02	-205.233318977093	14.92	-198.506155236032	14.73	-198.144084992009	14.88	1.87838167494192	14.86	915.602387794934	15.0600000000001	3.16277382808039	15.24	3.71152154298215	14.73	2.70680553694547	15.7900000000002	4.10968469304862	16.05	16.7391995829576	14.8900000000001	2.62400836504639	15.02	23.5402033420087	14.99	2.52981532901231	15.0500000000002	34.3528146980816	15.02	3.01260816797821	15.3299999999999	60.2748098559687	15.0900000000001	5.45283450503575	15	88.3114996739778	15.0900000000001	3.23302663298364	15.6100000000001	2.13668418996349	15.1399999999999	1.95228668098935	15.3600000000001	2.10049364704901
15.06	-1441.28938948199	14.84	-59.3142620069784	14.75	1687.00227302509	15.13	-207.125785071071	15.02	-201.165588297044	14.84	-200.223298763035	14.99	1.90883550499166	14.97	932.831704968976	15.16	3.2051129149977	15.3499999999999	3.76290304404847	14.8399999999999	2.69650700693091	15.8900000000001	4.13461448306407	16.1499999999999	16.9009023500166	14.99	2.66171491307432	15.1300000000001	23.7681920571049	15.1199999999999	2.54891035604032	15.2199999999998	34.6266931180708	15.1199999999999	3.05495884106222	15.4399999999996	60.7110515560407	15.25	5.50120630907713	15.0999999999999	88.9996535480577	15.2199999999998	3.26318900204114	15.71	2.14861246502096	15.25	1.96156784102186	15.4700000000003	2.11698884299949
15.17	-1463.48713353495	14.95	-62.3537826439815	14.86	1708.48774671106	15.23	-208.982740399051	15.17	-203.805127472037	14.9400000000001	-202.243513143003	15.14	1.94430793294487	15.0700000000001	950.080207997985	15.27	3.25059227304791	15.4599999999998	3.81205315204625	14.9400000000001	2.68660473591353	15.99	4.15886535006393	16.29	17.0667025839748	15.0899999999999	2.69297173804262	15.27	23.9910014580573	15.24	2.57141641202452	15.3499999999999	34.8861595920198	15.2599999999998	3.095934564044	15.54	61.1259153480432	15.3499999999999	5.54844005205268	15.2399999999998	89.6760542369748	15.3299999999999	3.29563375100861	15.8099999999999	2.15874054003962	15.3499999999999	1.97683076601152	15.5700000000002	2.1311348460813
15.28	-1485.263219187	15.05	-65.4270301180304	14.96	1729.51977882803	15.34	-210.806292892016	15.28	-206.379252188071	15.11	-204.231717292032	15.24	1.98259007095203	15.23	967.261562482918	15.4	3.29934951298583	15.5599999999999	3.854952032043	15.04	2.67785459095649	16.1000000000001	4.18243729598089	16.3999999999999	17.2310174909853	15.2	2.72070665505453	15.3700000000001	24.2086315440702	15.3399999999999	2.59418186897165	15.4499999999998	35.1349144340247	15.3800000000001	3.13553533703725	15.6399999999999	61.5194012319762	15.46	5.59453573498558	15.3399999999997	90.333900225005	15.4400000000001	3.33269382895196	15.9200000000001	2.17132269403919	15.46	1.99989890802499	15.6800000000003	2.14353068804485
15.38	-1506.81131745603	15.16	-68.5340044290115	15.06	1750.26217584809	15.44	-212.554009675046	15.38	-208.898395915071	15.21	-206.201551582012	15.3399999999999	2.02368191992264	15.33	984.239563240976	15.5	3.34984353298751	15.6599999999999	3.89561951897122	15.1399999999999	2.67025657399245	16.2	4.20749936802167	16.5	17.3937611269821	15.3	2.74583138502749	15.47	24.4281052470114	15.4400000000001	2.61720672801857	15.5599999999999	35.3765154850407	15.48	3.17541265803811	15.75	61.9037280830526	15.5599999999999	5.63982194398704	15.4499999999998	90.9731915110115	15.54	3.37555201804207	16.02	2.18513344395888	15.5599999999999	2.02741687098751	15.7800000000002	2.15103007008111
15.49	-1528.131428341	15.26	-71.6670945200804	15.23	1770.83192089503	15.55	-214.236588749031	15.48	-211.362558654059	15.3099999999999	-208.143310505989	15.4499999999999	2.063983101948	15.43	1001.21198354896	15.6	3.40207433498563	15.77	3.93501904000004	15.3	2.66905137198137	16.3000000000002	4.23276470803557	16.5999999999999	17.5549334919651	15.4000000000001	2.77156809897861	15.5800000000002	24.651192377064	15.54	2.64049098700525	15.6599999999999	35.6150592850781	15.5899999999997	3.21520947397858	15.8499999999999	62.2744615350257	15.6700000000001	5.68460180397778	15.5499999999997	91.581663235047	15.6399999999999	3.422614914939	16.1300000000001	2.20008732401311	15.6600000000003	2.05938465398958	15.8800000000001	2.161648108995
15.59	-1549.44946693797	15.37	-74.8487812220446	15.34	1791.31015473706	15.65	-215.854030117043	15.58	-213.796264776079	15.41	-210.056994064985	15.55	2.10535834492021	15.53	1018.23666246696	15.71	3.45581506803683	15.8699999999999	3.97405266096484	15.4099999999999	2.67216427391759	16.46	4.25789155906386	16.7	17.7132099009896	15.51	2.7961828370735	15.6800000000001	24.8749253950109	15.6499999999999	2.66261947797375	15.7599999999998	35.8505458310674	15.6900000000001	3.25807993999661	15.9599999999996	62.6316015880093	15.77	5.7294024110206	15.6499999999996	92.1645357129819	15.75	3.47388251793745	16.2400000000002	2.216681691948	15.7600000000002	2.09575429198594	15.9900000000002	2.17517486998986
15.69	-1570.64266012401	15.48	-78.035516673026	15.44	1811.62176087309	15.75	-217.435615980094	15.69	-216.199514282039	15.51	-211.909970250986	15.65	2.14594292197035	15.63	1035.31359999397	15.8100000000001	3.51094196605573	15.9699999999998	4.00975897900935	15.51	2.67959527991479	16.5600000000002	4.28794892002315	16.8	17.8689981800062	15.6099999999999	2.82104097504998	15.78	25.0954274540618	15.75	2.6822976250287	15.8600000000001	36.0824372730804	15.79	3.30476071007979	16.0599999999999	62.971231199981	15.8700000000003	5.7772897949917	15.75	92.7218089450434	15.8499999999999	3.52719880902441	16.3600000000001	2.2370498940063	15.8600000000001	2.13085099301225	16.0900000000001	2.1948503809881
15.79	-1591.71100789899	15.58	-81.2273008720013	15.54	1831.49396742499	15.85	-218.984911408029	15.79	-218.591446775008	15.61	-213.696290669986	15.75	2.181086543942	15.74	1052.49914078297	15.91	3.5674550300655	16.0799999999999	4.04509939698983	15.6099999999999	2.6883311849133	16.6600000000001	4.31969788007791	16.9099999999999	18.024150743031	15.71	2.84614251302173	15.8900000000001	25.3081000030306	15.8499999999999	2.69952542794272	15.96	36.3100952140485	15.8899999999999	3.35273322798457	16.1799999999998	63.2938451529981	15.9700000000003	5.82731402698755	15.8499999999999	93.2699119380231	15.9499999999998	3.5862845139718	16.4700000000003	2.2603614260106	15.9700000000003	2.16467475502213	16.1900000000001	2.21892135698454
15.9	-1612.25552909605	15.68	-84.378493522081	15.64	1850.91680781204	15.95	-220.498351333049	15.89	-220.956492162031	15.72	-215.424671337018	15.8499999999999	2.21477699892603	15.84	1069.65991526795	16.01	3.62647539407135	16.1799999999998	4.08052335205866	15.72	2.70048078095897	16.7700000000002	4.35198727302577	17.01	18.169554781025	15.8199999999999	2.86926978503743	15.99	25.5154531760127	15.96	2.71296998403159	16.0700000000002	36.5335196540855	15.9899999999998	3.40515434606914	16.3099999999999	63.5994434470604	16.0799999999999	5.87738474598609	15.9499999999998	93.8080005220172	16.0500000000002	3.64741890598452	16.5700000000002	2.28331653397618	16.0700000000002	2.19492704798085	16.3600000000001	2.24765121697601
16	-1632.43123061102	15.79	-87.5332563580287	15.75	1869.77208399901	16.06	-221.948921980015	16	-223.261296908049	15.8200000000001	-217.12435486404	15.9599999999999	2.24302649894526	15.9400000000001	1086.68614846999	16.12	3.68833258903578	16.3399999999999	4.11391187606114	15.8199999999999	2.71748102295533	16.8700000000001	4.38522849901801	17.1099999999999	18.3138230059967	15.9200000000001	2.89331924807357	16.1000000000001	25.7177317710102	16.1199999999999	2.72224768298202	16.2199999999998	36.761535325013	16.0899999999997	3.46202406308294	16.4099999999999	63.8880260820542	16.1900000000001	5.93078618601339	16.0599999999999	94.3369188670431	16.21	3.70707307195062	16.6800000000003	2.30693128401072	16.2200000000003	2.2203223879842	16.46	2.28565691804761
16.15	-1652.23811244402	15.89	-90.6915893790483	15.85	1888.17799402204	16.16	-223.326857121037	16.1	-225.490891663071	15.92	-218.793569061063	16.0599999999999	2.26901527889822	16.05	1103.44327698999	16.24	3.75269708501946	16.4399999999998	4.14738393806147	15.9200000000001	2.73933190896969	16.97	4.41857498105946	17.23	18.4569554189693	16.02	2.91371723903922	16.2	25.914154229099	16.23	2.72735852695405	16.3400000000001	36.9883747480344	16.25	3.51668867108401	16.5099999999998	64.1712394079832	16.29	5.98394277301395	16.1699999999996	94.8497684170206	16.3099999999999	3.76548095493945	16.7800000000002	2.33120567600054	16.3400000000001	2.24370329794965	16.5599999999999	2.32832150197737
16.26	-1671.83829278895	15.99	-93.8341434110725	15.95	1906.31715643406	16.31	-224.641922985029	16.2	-227.660245777088	16.03	-220.437122424983	16.16	2.29310383997472	16.15	1120.12919126391	16.34	3.81656547403963	16.54	4.17990059304429	16.02	2.76678245791118	17.0700000000002	4.4520267219923	17.3399999999999	18.6007108179638	16.1600000000001	2.93405989202711	16.3099999999999	26.1064317910495	16.3299999999999	2.72348866303673	16.4400000000001	37.2140379240591	16.3600000000001	3.57324823198724	16.6099999999997	64.451030473947	16.4000000000001	6.03712509905563	16.2799999999997	95.3397476549753	16.4200000000001	3.82210555494567	16.8800000000001	2.35649214005207	16.4400000000001	2.26506977696772	16.6700000000001	2.37447759604947
16.36	-1691.33899343194	16.1	-96.9975824890525	16.05	1924.18957123505	16.42	-225.896440520046	16.3	-229.800618361082	16.14	-222.05020646004	16.28	2.31326852292568	16.3100000000001	1136.83022569194	16.4400000000001	3.87890745605546	16.6399999999999	4.21535523196326	16.1299999999999	2.79907679998814	17.1800000000001	4.48730496498229	17.45	18.7438801749522	16.26	2.95141939204768	16.4100000000001	26.2928532150681	16.4299999999998	2.72523441401518	16.5500000000002	37.4348245389911	16.46	3.62757169398265	16.7199999999998	64.7286469910568	16.5	6.0903331669806	16.4199999999996	95.8136580969722	16.52	3.87461392301702	16.9900000000002	2.38112471504337	16.54	2.28152699003203	16.77	2.42361667301338
16.46	-1710.64442130296	16.23	-100.145242578037	16.15	1941.84527461107	16.52	-227.122144600003	16.4	-231.914709098987	16.24	-223.588867405056	16.39	2.3295093269553	16.42	1153.66758601397	16.5500000000001	3.94126413107188	16.74	4.25296315404466	16.24	2.83621493701958	17.3300000000002	4.52227899199897	17.55	18.8865494350239	16.3599999999999	2.96488401897932	16.52	26.4734185010411	16.53	2.73259577897988	16.6500000000001	37.6506522460431	16.5699999999997	3.67836461100524	16.8199999999997	65.0016971120522	16.5999999999999	6.1438700989811	16.52	96.2714997440344	16.6300000000001	3.91880317795312	17.0900000000001	2.40374056500059	16.6399999999999	2.29724271093801	16.8699999999999	2.47752401799062
16.57	-1729.75457639996	16.33	-103.284734736008	16.26	1959.23497196407	16.63	-228.31976540806	16.51	-234.013664063013	16.34	-225.062810765962	16.49	2.34474197998225	16.52	1170.45849839394	16.65	4.0036354989752	16.8499999999999	4.29272435906114	16.3499999999999	2.87671634100661	17.4400000000001	4.55819733201679	17.6599999999999	19.0287185960187	16.46	2.97445377498207	16.6200000000001	26.6456001700135	16.6299999999999	2.74557275997722	16.75	37.8615210460111	16.6700000000001	3.72900481306715	16.9199999999996	65.2719286219963	16.7000000000003	6.19536337205773	16.6299999999997	96.7249783519719	16.73	3.95626672695926	17.23	2.42442515695984	16.75	2.3122169400267	16.98	2.52954552706797
16.67	-1748.26442394499	16.43	-106.367239153997	16.36	1975.94731766208	16.73	-229.488572762079	16.61	-236.052227239043	16.4400000000001	-226.472036541054	16.5899999999999	2.35710175400072	16.62	1187.20296283198	16.75	4.06194906497603	16.9499999999998	4.33075611204004	16.45	2.92212290491989	17.5400000000002	4.59540174006179	17.76	19.1658917569839	16.5699999999999	2.98549824105976	16.73	26.812365758019	16.74	2.76204932401924	16.8499999999999	38.0674309390088	16.77	3.77296031501828	17.0299999999997	65.5393415210028	16.8099999999999	6.24481298802948	16.7299999999996	97.1755880700584	16.8299999999999	3.98700456901224	17.3499999999999	2.44531183602703	16.8499999999999	2.32512332695478	17.0799999999999	2.57989113299573
16.77	-1766.29673706304	16.54	-109.436303696043	16.46	1992.05742820504	16.84	-230.601849364007	16.71	-238.030398630031	16.55	-227.849176740051	16.6999999999999	2.36845337599334	16.73	1203.77711930701	16.86	4.11434145200928	17.0599999999999	4.37001981299545	16.5599999999999	2.97096105998662	17.6500000000001	4.63065331007329	17.8599999999999	19.2972498899735	16.6700000000001	2.99738661999527	16.8300000000002	26.9775921160544	16.8399999999999	2.78332004995718	16.9499999999998	38.2702041290486	16.8800000000001	3.810231117086	17.1899999999996	65.8084022760477	16.9100000000003	6.29221894405418	16.8299999999999	97.6220102389789	16.9400000000001	4.01214405803785	17.4500000000003	2.46080375904967	16.9500000000003	2.3359139099739	17.1800000000003	2.62532081103473
16.88	-1783.85151575299	16.64	-112.49192836101	16.56	2007.83807547202	16.94	-231.656030147064	16.81	-239.929038630066	16.65	-229.19378476297	16.8	2.38111382896022	16.83	1220.04759825393	16.96	4.16267603702636	17.1599999999999	4.40755406100379	16.6599999999999	3.02157881799303	17.75	4.66225368700179	17.97	19.4227929930548	16.77	3.01128840806086	16.9300000000001	27.1431447840769	16.9400000000001	2.80938493801841	17.0599999999999	38.4691946610474	16.98	3.84154004700576	17.3099999999999	66.0828664259725	17.02	6.33257033007339	16.9299999999998	98.0562792269666	17.04	4.03272868800286	17.5500000000002	2.47090092398139	17.0599999999999	2.3465868579251	17.29	2.66539842698421
16.98	-1801.15410046199	16.74	-115.531935085073	16.67	2023.28925946301	17.04	-232.654680179053	16.91	-241.763717333015	16.75	-230.508584426957	16.9	2.39488942600019	16.93	1236.202392834	17.0600000000001	4.20793904800121	17.28	4.44521632800843	16.76	3.07186738893961	17.8500000000001	4.68711590701787	18.0699999999999	19.5451386889545	16.8700000000001	3.02942127200367	17.03	27.3059012520207	17.04	2.83891980302542	17.21	38.6644025330725	17.0899999999997	3.86633784205515	17.4099999999999	66.3579342250387	17.1700000000001	6.37085231699075	17.0299999999997	98.4792392030158	17.1700000000001	4.0477149649405	17.6500000000001	2.47800732404357	17.2200000000003	2.35714217001259	17.3899999999999	2.70012398198105
17.14	-1818.28595618799	16.84	-118.573249890005	16.77	2038.41098017801	17.15	-233.62727116205	17.01	-243.566985779012	16.85	-231.79085191498	17	2.40858688994194	17.03	1252.35127802694	17.16	4.25047763599196	17.3899999999999	4.47829532902233	16.8699999999999	3.12038981792284	17.96	4.70523996898464	18.23	19.6625811549893	16.97	3.0488887540514	17.1300000000001	27.4689840310884	17.1499999999999	2.87188228799096	17.3299999999999	38.8521770220223	17.2599999999998	3.88462450507632	17.52	66.6318560240597	17.2800000000002	6.40483762799704	17.1399999999999	98.8900459990418	17.29	4.06063180400906	17.75	2.48616302201299	17.3400000000001	2.36856282799636	17.4900000000002	2.72930341407118
17.25	-1835.17729187497	16.95	-121.588966480999	16.87	2053.23827040502	17.3	-234.579342658094	17.18	-245.34090909799	16.95	-233.015935524008	17.14	2.42339950000314	17.13	1268.49425383398	17.26	4.29062132900526	17.49	4.50760340299894	16.97	3.16714610596591	18.0600000000002	4.7122902819865	18.3799999999999	19.7747086909885	17.0799999999999	3.0742645179771	17.27	27.6262489010151	17.25	2.90684592096113	17.4299999999998	39.0362296800504	17.3699999999999	3.89554244804913	17.6499999999996	66.8981421420085	17.3900000000003	6.43207380301192	17.2599999999998	99.296084321054	17.3899999999999	4.07220532997599	17.8600000000001	2.49361164401307	17.4400000000001	2.38060734295686	17.5999999999999	2.74974489104807
17.35	-1851.82810752303	17.05	-124.572870275983	16.98	2067.73981484605	17.41	-235.505355106056	17.28	-247.093601301003	17.11	-234.17902675601	17.25	2.4405564809058	17.25	1284.67803932892	17.37	4.32837012806431	17.5999999999999	4.53314055198462	17.0699999999999	3.21231873101624	18.1600000000001	4.71303761401032	18.48	19.8803122669915	17.1800000000001	3.10554856400813	17.3700000000001	27.7759846230765	17.3499999999999	2.94862455393741	17.54	39.2165605080663	17.4699999999998	3.90250290399763	17.77	67.1564121090569	17.4900000000002	6.45256084305856	17.3799999999997	99.6973541690522	17.4900000000002	4.08718932999363	17.96	2.50000075800472	17.54	2.3932757150078	17.7000000000003	2.76580761908463
17.46	-1867.86345447001	17.15	-127.488297238983	17.14	2081.58992977201	17.51	-236.402987557085	17.38	-248.816948376088	17.21	-235.284934109018	17.3499999999999	2.46208149292215	17.36	1300.79258839794	17.47	4.36705731101483	17.6999999999998	4.55298289398343	17.23	3.26139372498346	18.2900000000002	4.70576071904816	18.5799999999999	19.9818535089662	17.28	3.14317741799641	17.48	27.9199024359968	17.46	2.98749367493656	17.6399999999999	39.3931695040237	17.5799999999999	3.90963692700552	17.8699999999999	67.4054182129566	17.5900000000001	6.46629874700011	17.4899999999998	100.100045151066	17.5999999999999	4.10558380394832	18.0700000000002	2.50750374800646	17.6500000000001	2.40806768294988	17.8000000000002	2.77800012599982
17.56	-1883.37912578902	17.25	-130.371911406087	17.24	2094.73857899604	17.61	-237.247853333088	17.48	-250.481742835063	17.3099999999999	-236.363970970956	17.4499999999999	2.4879745369617	17.46	1316.58542012497	17.5700000000001	4.41103694799949	17.8	4.56791512999644	17.3299999999999	3.31153312595234	18.4300000000001	4.69468300400422	18.6900000000001	20.0808027409494	17.3800000000001	3.19064824100224	17.5800000000002	28.0580023420498	17.5599999999999	3.02345328498177	17.7399999999998	39.5671899700574	17.6799999999998	3.91694451604963	17.9699999999998	67.6444228660102	17.6900000000001	6.47328751597342	17.5899999999997	100.501991075021	17.6999999999998	4.12999822594884	18.2000000000003	2.51748345101532	17.75	2.42417087099511	17.9000000000001	2.78449042798457
17.66	-1898.37512147903	17.36	-133.223712777067	17.34	2107.23505711803	17.72	-238.039222249085	17.59	-252.076838606058	17.42	-237.415176169975	17.5599999999999	2.5152636239909	17.5600000000001	1332.17774024797	17.6800000000001	4.45595496898932	17.9099999999999	4.57793726002365	17.4300000000001	3.36273693392286	18.5300000000002	4.67855594297362	18.79	20.1771599599851	17.49	3.24495801601188	17.6900000000001	28.1925773520015	17.6599999999999	3.05650338202668	17.8400000000001	39.7412712640062	17.7799999999997	3.92048156300007	18.0699999999997	67.8748077200453	17.8000000000002	6.47636754104042	17.6899999999996	100.897024297979	17.8000000000002	4.15900642701672	18.3099999999999	2.52955917994768	17.8499999999999	2.43958840496816	18	2.7870638150489
17.77	-1913.11506423699	17.46	-136.040433491075	17.45	2119.40956900003	17.82	-238.777824490057	17.69	-253.647491702054	17.52	-238.442855953053	17.66	2.54518111694324	17.66	1347.61490076301	17.78	4.50539374708114	18.01	4.58602995502133	17.53	3.41357555498689	18.6400000000001	4.65901081599895	18.8899999999999	20.2748750109549	17.5899999999999	3.30073715997514	17.79	28.3267756331043	17.77	3.08796524302579	17.9400000000001	39.9170425459943	17.8899999999999	3.92531449006128	18.1799999999998	68.0990580949583	17.9000000000001	6.47476782899048	17.79	101.280629002986	17.9000000000001	4.19403457499357	18.4200000000001	2.54373093400773	17.9500000000003	2.45569459593753	18.0999999999999	2.79012711303039
17.87	-1927.66429787196	17.56	-138.842147478044	17.55	2131.28765954104	17.92	-239.48986419407	17.79	-255.193702121005	17.63	-239.442704072985	17.76	2.57745607996185	17.77	1363.0207616909	17.88	4.55914921599287	18.1099999999999	4.59265736401449	17.6399999999999	3.46552255996357	18.74	4.63604762398973	19	20.3753129810593	17.6900000000001	3.35861646999547	17.9000000000001	28.4574490190153	17.8699999999999	3.11773988994446	18.0500000000002	40.0938578570731	17.9899999999998	3.93144329598272	18.3399999999997	68.3171739940462	18	6.46982926002693	17.8999999999996	101.65412384697	18.0100000000002	4.23454263500389	18.52	2.56348322500344	18.0500000000002	2.47346376102087	18.27	2.79368032204275
17.97	-1941.96679012998	17.67	-141.608780809065	17.65	2142.84389841305	18.03	-240.1753413601	17.9	-256.716053827063	17.73	-240.390016236006	17.87	2.61235944799409	18.05	1378.49137185992	17.99	4.6153579979773	18.25	4.59928180600855	17.75	3.52022993399714	18.8500000000001	4.61834052498489	19.0999999999999	20.4784738709805	17.79	3.41742645002796	18	28.5825611050541	17.97	3.14320852100991	18.23	40.2669110089846	18.0899999999997	3.94097788205272	18.4499999999998	68.5184393009877	18.1700000000001	6.46671017307199	18	102.025474463062	18.1700000000001	4.28238961603711	18.6200000000003	2.58879504099241	18.2200000000003	2.48992341494159	18.3899999999999	2.80495294907723
18.07	-1955.765008139	17.77	-144.340333481978	17.75	2153.78929129508	18.13	-240.830796584078	18	-258.21963996907	17.83	-241.282068625992	17.9699999999999	2.64503521998449	18.22	1393.87605884497	18.09	4.67402009098805	18.3499999999999	4.60590328304988	17.8499999999999	3.57769767799709	18.95	4.60523958804515	19.24	20.5804277840116	17.8900000000001	3.47716710007262	18.1000000000001	28.7052344020822	18.1199999999999	3.16437113701795	18.3499999999999	40.4362020000235	18.2599999999998	3.95163478106042	18.5599999999999	68.7076537600433	18.3000000000002	6.46251575699353	18.0999999999999	102.390614457022	18.29	4.33900542896026	18.73	2.61726239000382	18.3299999999999	2.50507355599439	18.5	2.82039164801517
18.18	-1968.97748689901	17.87	-146.992967909	17.86	2164.12383818908	18.23	-241.460643446089	18.11	-259.699367398071	17.93	-242.121585059977	18.14	2.67667667299065	18.3200000000001	1409.17482264695	18.24	4.73365786604063	18.4499999999998	4.61865520799165	17.95	3.63641705291684	19.0500000000002	4.59743608803365	19.3599999999999	20.680763017026	18	3.53779387603481	18.21	28.8223463990107	18.22	3.17830520896223	18.46	40.60326407307	18.3800000000001	3.96341399198263	18.6599999999999	68.8865670219911	18.4000000000001	6.45618905605261	18.2399999999998	102.751242903992	18.3899999999999	4.40439007502391	18.8299999999999	2.64708133897784	18.4400000000001	2.5240463079399	18.5999999999999	2.84019047899164
18.28	-1981.67401746798	17.97	-149.593590385052	17.96	2173.81250630706	18.4	-242.037614784067	18.21	-261.127665178037	18.04	-242.934989429045	18.26	2.70609052995496	18.43	1424.24471772995	18.36	4.79387873303949	18.5599999999999	4.63672524006142	18.05	3.6951858919565	19.1600000000001	4.59970079305094	19.46	20.7763121150037	18.1700000000001	3.59497145598198	18.3099999999999	28.940822875029	18.3199999999999	3.1864372099335	18.5599999999999	40.7665031580109	18.48	3.97972674898028	18.79	69.0641833659811	18.5100000000002	6.45297716198456	18.3399999999997	103.105660728033	18.4900000000002	4.47449573402992	18.9300000000003	2.6800082630416	18.54	2.54424063700753	18.7000000000003	2.86930313006906
18.38	-1993.85459984398	18.08	-152.158761487044	18.06	2182.88661094607	18.5	-242.567250161073	18.31	-262.496419299055	18.2	-243.723453983989	18.36	2.73540119098925	18.53	1438.97569797991	18.46	4.85507528298967	18.6599999999999	4.66011337903183	18.1499999999999	3.75441555092948	19.2800000000002	4.60726293601965	19.5599999999999	20.8670750770352	18.27	3.6509377080165	18.4100000000001	29.0610426230842	18.4199999999998	3.18876713993177	18.6599999999999	40.9259192530271	18.5799999999999	3.99574168898198	18.8999999999996	69.2375663769553	18.6100000000001	6.45336967500043	18.5699999999997	103.44952038497	18.5900000000001	4.54789031402925	19.0300000000002	2.71604316196772	18.6399999999999	2.56568098200205	18.8099999999999	2.90453776904087
18.48	-2005.78696090304	18.23	-154.674288601996	18.17	2191.671835835	18.6	-243.049549578018	18.42	-263.813743772062	18.3	-244.486792715065	18.4699999999999	2.76251158595642	18.64	1453.52566559995	18.5700000000001	4.91340343603497	18.76	4.68685011605885	18.25	3.80861999792614	19.4000000000001	4.61816234201251	19.6700000000001	20.9499866809892	18.3700000000001	3.70525610401273	18.52	29.186688414029	18.53	3.18554243494873	18.7599999999998	41.0829678290838	18.6799999999998	4.01281668507636	19.0099999999998	69.4067160550276	18.71	6.45844189102718	18.7199999999998	103.776632268023	18.6900000000001	4.6245738150219	19.1300000000001	2.75202223997439	18.75	2.58777651902165	18.9099999999999	2.94119113300439
18.59	-2017.51478314895	18.34	-157.15305049207	18.27	2200.16818097406	18.71	-243.511613505007	18.52	-265.106146403014	18.41	-245.225005621023	18.5699999999999	2.78951878590306	18.74	1468.11935367498	18.6700000000001	4.96579590799229	18.8599999999999	4.71944340006303	18.3599999999999	3.8606371969081	19.5	4.62942413207657	19.77	21.0253892289529	18.48	3.75442948507043	18.6200000000001	29.3140774770109	18.6299999999999	3.17453792104061	18.8699999999999	41.2402982429967	18.7799999999997	4.03095173601287	19.1099999999997	69.5738859310495	18.8099999999999	6.4661046440051	18.8399999999997	104.09112604998	18.8000000000002	4.70454623598471	19.3000000000002	2.78645468404193	18.8499999999999	2.61043070793221	19.0100000000002	2.97930991700923
18.69	-2029.00087250805	18.44	-159.582168394081	18.38	2208.39006555002	18.81	-243.951845330002	18.62	-266.373454712038	18.51	-245.919294185001	18.68	2.81642279094285	18.84	1482.66330429794	18.78	5.0166067679811	18.9699999999998	4.7575704539895	18.46	3.91046714594268	19.6100000000001	4.63950586606643	19.8799999999999	21.0932827219494	18.5799999999999	3.80146086797595	18.72	29.438802467098	18.73	3.15797877294699	18.9699999999998	41.393917830078	18.8899999999999	4.05060566504289	19.2399999999998	69.7376943539894	18.9200000000001	6.47558694402051	18.9699999999998	104.399685392991	18.9000000000001	4.78637437402085	19.4000000000001	2.81972118295926	18.9500000000003	2.63564042597864	19.1199999999999	3.01848347203304
18.8	-2040.01811406101	18.54	-161.970182115056	18.48	2216.097864532	18.92	-244.371841664019	18.72	-267.623263638029	18.61	-246.565352157063	18.78	2.84028332293929	18.95	1497.11216547394	18.88	5.06745385007434	19.0699999999999	4.80123127897514	18.5699999999999	3.95952676797151	19.71	4.64831870101534	19.98	21.1529288440033	18.6900000000001	3.84635025307034	18.8300000000002	29.5577152140822	18.8399999999999	3.13586498998575	19.0700000000002	41.5421974320225	18.9899999999998	4.07019733700054	19.3799999999997	69.8956560020179	19.02	6.48765978098709	19.1199999999999	104.701794278071	19	4.86759757802702	19.5	2.85182173695375	19.0500000000002	2.65895135999017	19.2600000000002	3.05471561807735
18.9	-2050.50116399798	18.65	-164.262064042077	18.58	2223.26603302201	19.02	-244.772824191045	18.83	-268.847978243002	18.72	-247.167485787031	18.89	2.86137131593023	19.0600000000001	1511.46593720398	18.98	5.12040459807395	19.1699999999998	4.85046314599913	18.6700000000001	4.00402321292859	19.8100000000002	4.65586263806017	20.0799999999999	21.2090302729848	18.79	3.88847536100911	18.9300000000001	29.6739638890813	18.9400000000001	3.11114241594623	19.23	41.688531814998	19.0999999999999	4.0897267509763	19.48	70.0472533660559	19.1800000000003	6.50098227799845	19.2799999999997	104.997452706016	19.0999999999999	4.94821584902638	19.6100000000001	2.8823154290194	19.2200000000003	2.67938919103017	19.3699999999999	3.08800635707485
19	-2060.50605457494	18.75	-166.477888109057	18.68	2229.920001349	19.13	-245.140952409088	18.93	-270.023709759016	18.8200000000001	-247.750845966038	18.99	2.87941583690099	19.16	1525.487458675	19.08	5.17261161303395	19.29	4.90380373696553	18.77	4.04774932997043	19.9200000000001	4.6571179050261	20.23	21.2615870090076	18.8900000000001	3.93141673498576	19.03	29.7875837350148	19.04	3.0864298510096	19.3400000000001	41.8349783600434	19.25	4.11171234600261	19.5799999999999	70.2014476249815	19.29	6.51689360302044	19.4399999999996	105.286660677052	19.21	5.02807794293858	19.71	2.91122327394078	19.3299999999999	2.70201865703257	19.4700000000003	3.11504472404067
19.15	-2070.29031866296	18.85	-168.606368629071	18.79	2236.34876383005	19.23	-245.479685724035	19.03	-271.145365037	18.92	-248.324515854961	19.14	2.89946657198925	19.3200000000001	1539.27277871799	19.25	5.226922294014	19.3899999999999	4.96125305005535	18.8699999999999	4.0858233619474	20.0200000000002	4.65582139906928	20.3299999999999	21.319916285961	18.99	3.97159383305734	19.1400000000001	29.8985747530196	19.1499999999999	3.06172729699483	19.4499999999998	41.9815370660217	19.3699999999999	4.13646829099434	19.6899999999996	70.3582387779988	19.3900000000003	6.53179105904655	19.6099999999997	105.575641195969	19.3400000000001	5.10404618296434	19.8099999999999	2.93854527001258	19.4300000000003	2.72683975697419	19.5700000000002	3.13938406702619
19.26	-2079.85395626201	18.96	-170.674417168016	18.89	2242.55232046801	19.37	-245.785564731023	19.18	-272.218037226025	19.03	-248.88175346598	19.24	2.92040275598993	19.42	1552.94435229894	19.36	5.28413759298019	19.49	5.02138895797088	18.98	4.1197540469966	20.1200000000001	4.65350963406763	20.4300000000001	21.3786307670034	19.0899999999999	4.00692444998185	19.28	30.0031246870276	19.26	3.03999963796286	19.5500000000002	42.1250277989884	19.4699999999998	4.16343057599988	19.79	70.5176268260175	19.4900000000002	6.54375958197306	19.75	105.858034364019	19.4499999999998	5.17612056796679	19.9100000000003	2.96632298102395	19.54	2.75042052896879	19.6700000000001	3.16273166902192
19.36	-2089.23757551804	19.06	-172.685572088994	18.99	2248.52672484906	19.47	-246.077841322062	19.28	-273.269709967053	19.13	-249.422558798983	19.3399999999999	2.93990117700105	19.52	1566.56341451094	19.46	5.34234368603848	19.5899999999999	5.0812467400192	19.0899999999999	4.15074355294109	20.2700000000002	4.6517622409965	20.54	21.4413096100543	19.26	4.04174390905609	19.3800000000001	30.1050457920837	19.3599999999999	3.02008742698945	19.6500000000001	42.2662601459933	19.5699999999997	4.19267663198752	19.8899999999999	70.6714752650441	19.5999999999999	6.553288772011	19.8699999999999	106.135539256002	19.5500000000002	5.24708579098387	20.02	2.98993573096595	19.6399999999999	2.77366184695893	19.7800000000002	3.18332567303514
19.46	-2098.40657992595	19.16	-174.636295029018	19.14	2254.28014288002	19.57	-246.354407563103	19.38	-274.300383258037	19.23	-249.935163737064	19.4399999999999	2.95424770297359	19.62	1580.1299653549	19.5600000000001	5.40114798400282	19.6999999999998	5.14000060900344	19.22	4.1783805210116	20.3800000000001	4.64899958899423	20.6399999999999	21.507952815	19.3599999999999	4.073814342064	19.48	30.2055354570712	19.47	3.0052375369678	19.7599999999998	42.4030530230084	19.6799999999998	4.22554915508044	20	70.8227205110461	19.7000000000003	6.55880197302849	20	106.412503415982	19.6500000000001	5.31108243399103	20.1200000000003	3.01400419596121	19.7400000000002	2.79653927100298	19.8800000000001	3.2005670500439
19.56	-2107.36096948494	19.33	-176.497573084021	19.25	2259.80440865601	19.68	-246.61737138706	19.49	-275.313885092032	19.34	-250.419754293034	19.55	2.96774829496371	19.73	1593.59614874199	19.66	5.4605504869869	19.8	5.19765056606047	19.3199999999999	4.20131088094422	20.48	4.64718185298807	20.74	21.5859558020384	19.46	4.10313574900556	19.5900000000001	30.3009109100003	19.5699999999999	2.99348234898389	19.8600000000001	42.5339509610012	19.7799999999997	4.26069027605536	20.1199999999999	70.9713625630002	19.8099999999999	6.55922388807539	20.1599999999999	106.688244818997	19.75	5.36506625599031	20.25	3.0381559520265	19.8400000000001	2.81921526993756	19.98	3.21975809208652
19.66	-2115.86339067298	19.43	-178.256527488998	19.35	2264.93571570302	19.78	-246.864019004079	19.59	-276.292126015051	19.4400000000001	-250.876330465985	19.65	2.97830588192483	19.83	1606.86850676598	19.77	5.51734763200784	19.8999999999999	5.24766882801941	19.4200000000001	4.21784918398771	20.5800000000002	4.64630903206853	20.8499999999999	21.6693243550026	19.5599999999999	4.12821991699275	19.6900000000001	30.394854922065	19.6699999999998	2.98704703800468	19.96	42.6548574250774	19.8800000000001	4.29809999297959	20.2399999999998	71.1192161220424	19.9100000000003	6.55664368298403	20.2799999999997	106.960799982062	19.8600000000001	5.4090372580049	20.3800000000001	3.06510729194542	19.9400000000001	2.8417863809409	20.0900000000001	3.240898800982
19.77	-2123.95103756694	19.54	-179.926037009977	19.45	2269.65964483509	19.88	-247.085249022007	19.7	-277.235278504008	19.55	-251.324651945993	19.76	2.98592046192425	19.93	1619.90429215098	19.87	5.57238015403527	20	5.29037817102562	19.53	4.22968087696063	20.6900000000001	4.64921042407696	20.96	21.7580584750294	19.6700000000001	4.14999074598654	19.79	30.4902394969986	19.78	2.98370642804002	20.0599999999999	42.7712122570938	19.98	4.33824281606121	20.3699999999999	71.2613418070305	20.0100000000002	6.55053426100949	20.5499999999997	107.228013343047	19.96	5.44585481395643	20.48	3.09485821594535	20.0500000000002	2.86425260594569	20.1900000000001	3.26125352705731
19.87	-2131.85102508203	19.65	-181.50610164605	19.55	2274.21582108309	19.99	-247.279464829035	19.8	-278.135747623992	19.65	-251.767079834053	19.86	2.99306145200262	20.03	1632.73953416092	19.97	5.62318948698248	20.0999999999999	5.32577859405592	19.6299999999999	4.23735145193405	20.8000000000002	4.65434359000483	21.0599999999999	21.8538503610262	19.77	4.17018219297915	19.9000000000001	30.5884589400875	19.8799999999999	2.98346051999943	20.2199999999998	42.880851474024	20.0899999999997	4.38101129100232	20.48	71.3977396200107	20.1700000000001	6.54142271901037	20.6799999999998	107.491481359034	20.0599999999999	5.47812210402299	20.5799999999999	3.1266009649471	20.1500000000001	2.88999812096336	20.3099999999999	3.28041162299542
19.97	-2139.56335321996	19.75	-183.020640901077	19.66	2278.60424444805	20.09	-247.446666425049	19.91	-279.001128311052	19.75	-252.200846509027	19.9699999999999	3.00206215899834	20.14	1645.45125770792	20.0700000000001	5.66989939500218	20.25	5.35336867699243	19.74	4.24465375692762	20.9000000000001	4.66217000700908	21.23	21.9491910360148	19.8700000000001	4.18941653902039	20	30.6916016650121	19.98	2.98106468096648	20.3299999999999	42.9803803070854	20.25	4.42554130904682	20.5799999999999	71.5289270669928	20.27	6.53124528207627	20.8499999999999	107.751204030023	20.1799999999998	5.50427042799129	20.6900000000001	3.16158594296212	20.3200000000002	2.91829724392301	20.4200000000001	3.29802531007317
20.07	-2147.11587981401	19.86	-184.473311403053	19.76	2282.83461681701	20.19	-247.596020652054	20.01	-279.854069001999	19.85	-252.628719590007	20.0699999999999	3.01058927391296	20.24	1658.10354986195	20.24	5.71535727806349	20.3499999999999	5.37431345105688	19.8399999999999	4.24779494392169	21	4.67512371801604	21.3799999999999	22.0459329150344	19.97	4.20411324103043	20.1000000000001	30.7977148740974	20.1199999999999	2.97955960593299	20.4400000000001	43.0738319220154	20.3600000000001	4.46836196704226	20.6799999999998	71.6524087659991	20.3700000000003	6.5194652830769	20.9699999999998	108.008274646068	20.3000000000002	5.52154852800868	20.79	3.19898264899621	20.4200000000001	2.94505955696422	20.52	3.31358878804622
20.23	-2154.48997103897	19.96	-185.87174221102	19.87	2286.89697160905	20.31	-247.724115405049	20.18	-280.695372193009	19.96	-253.032899900973	20.2299999999999	3.01864279992969	20.36	1670.69641062301	20.36	5.75671573596992	20.4599999999998	5.39091982307127	19.9400000000001	4.25165676995221	21.1100000000001	4.69205355602753	21.48	22.138688659993	20.0799999999999	4.21785284004272	20.2	30.9042884340442	20.23	2.97590460002084	20.54	43.1612063190414	20.46	4.51011156008008	20.79	71.7681847160065	20.48	6.50968542004193	21.0699999999997	108.260536595026	20.4000000000001	5.53642838701762	20.9000000000001	3.23879107997982	20.52	2.97028505997332	20.6199999999999	3.32736547306922
20.34	-2161.53061999898	20.06	-187.171771589988	19.97	2290.7913088261	20.44	-247.834362789035	20.28	-281.524235389043	20.11	-253.420129432016	20.3399999999999	3.03133128795707	20.46	1683.10738502498	20.47	5.79397476997201	20.5599999999999	5.40318779496829	20.05	4.25447511292987	21.2700000000002	4.71073173002878	21.5799999999999	22.226350420965	20.1900000000001	4.23276208505285	20.3600000000001	31.0151346020575	20.3299999999999	2.97048327297489	20.6399999999999	43.2477144540826	20.5599999999999	4.55135410197727	20.8899999999999	71.8762549170151	20.5799999999999	6.50382075502876	21.2199999999998	108.512164548983	20.5	5.55065677599487	21	3.27571748005084	20.6300000000001	2.99257609594861	20.73	3.33764808499382
20.44	-2168.197218552	20.16	-188.369861179012	20.07	2294.40337684207	20.54	-247.929238510096	20.38	-282.338180753982	20.21	-253.790408180976	20.4399999999999	3.05097795092024	20.5700000000001	1695.41818350899	20.5700000000001	5.83545071606295	20.6599999999999	5.41196311905878	20.1499999999999	4.25607434499398	21.3800000000001	4.72999000703567	21.6800000000001	22.3098422429757	20.29	4.24819309898794	20.47	31.1264411200227	20.4299999999998	2.96445507194676	20.75	43.3305159180009	20.6599999999999	4.59201215801386	21	71.9773959550594	20.6800000000003	6.50160069608319	21.3999999999996	108.763644661053	20.6100000000001	5.56423369494041	21.0999999999999	3.31438252203498	20.73	3.01103178992435	20.8299999999999	3.34905357806292
20.54	-2174.52436320104	20.33	-189.469549339037	20.23	2297.725009749	20.65	-248.001084271095	20.49	-283.122238938063	20.3200000000001	-254.154332013968	20.54	3.07758278893289	20.67	1707.49424267797	20.6700000000001	5.87814016500943	20.76	5.41807158197116	20.25	4.25663009298205	21.48	4.75140801904672	21.78	22.3891641270484	20.4000000000001	4.26481420106484	20.5699999999999	31.2365288330057	20.54	2.95457312302005	20.8499999999999	43.4171069590548	20.77	4.62806309701591	21.1099999999997	72.0731744099794	20.7800000000002	6.50438289198974	21.5099999999998	109.014976929984	20.71	5.58256681995317	21.2400000000002	3.35016553299283	20.8299999999999	3.02565214292372	20.9300000000003	3.36218098505015
20.64	-2180.51205394704	20.43	-190.514041590063	20.33	2300.76437345508	20.75	-248.047792138095	20.59	-283.872581949026	20.42	-254.51484994403	20.65	3.10665213794437	20.77	1719.36868951195	20.78	5.92204311703881	20.8599999999999	5.42151318302331	20.3599999999999	4.25825229899601	21.5800000000002	4.77498576503876	21.8899999999999	22.4586473350428	20.5	4.28555320706892	20.6700000000001	31.3453977410063	20.6399999999999	2.94267701599438	20.9499999999998	43.5074875780401	20.8699999999999	4.65950692000661	21.2599999999998	72.1640262380561	20.8900000000003	6.51304883308512	21.6099999999997	109.260041866037	20.8200000000002	5.60636744103249	21.3400000000001	3.38215674901221	20.9300000000003	3.03170913002759	21.0300000000002	3.37643127500087
20.75	-2186.35396180696	20.54	-191.487334835983	20.44	2303.68527443204	20.85	-248.069362111096	20.69	-284.607299241088	20.52	-254.868027104976	20.75	3.13824225997905	20.88	1731.1030921079	20.88	5.96753525201166	20.9699999999998	5.42630775601083	20.46	4.26262641099129	21.6900000000001	4.79971463505535	21.99	22.5225594000449	20.6099999999999	4.3118983300019	20.77	31.4518501180601	20.74	2.92955932695804	21.0500000000002	43.6020539980291	20.9699999999998	4.68565040307567	21.3899999999999	72.2472648590156	20.9900000000002	6.52759852107465	21.7599999999998	109.496692944049	20.9200000000001	5.63563555795099	21.4500000000003	3.40904522397523	21.04	3.03255814901604	21.1300000000001	3.39220002206275
20.85	-2192.071813692	20.64	-192.397040135006	20.54	2306.49262832708	20.95	-248.081656706063	20.79	-285.327307631064	20.62	-255.204157990988	20.8499999999999	3.17229689289888	20.98	1742.77208755097	20.99	6.01377583200247	21.0699999999999	5.43471675007368	20.5599999999999	4.26806697998927	21.7900000000002	4.82396601398705	22.0899999999999	22.5809003229642	20.71	4.34292567001648	20.8700000000001	31.5570836900179	20.8499999999999	2.91472023297956	21.23	43.6967096829903	21.0799999999999	4.70929064704251	21.5	72.3260818649578	21.0999999999999	6.54886217307649	21.9499999999998	109.729591377004	21.02	5.66877776702768	21.5500000000002	3.43091642196214	21.1399999999999	3.02819919897956	21.2600000000002	3.41242359002081
20.95	-2197.646970645	20.74	-193.243157487018	20.65	2309.18041087409	21.05	-248.083967397065	20.9	-286.032607119978	20.72	-255.52088150198	20.9599999999999	3.208054538959	21.08	1754.33964657896	21.09	6.06160559505042	21.1799999999998	5.44583809801225	20.6599999999999	4.27249929396112	21.8900000000001	4.84808165901995	22.25	22.6336701019818	20.8199999999999	4.37690126807411	20.98	31.6567366170375	20.95	2.89865955801361	21.4200000000001	43.795603968988	21.1799999999998	4.72727349699653	21.6199999999999	72.4004772559965	21.27	6.57631269302783	22.1099999999997	109.954635056965	21.1700000000001	5.70422536702608	21.6600000000003	3.4485781039848	21.25	3.01970241696381	21.4000000000001	3.43731191208008
21.06	-2202.95665954097	20.84	-193.993173203012	20.75	2311.673505572	21.16	-248.07700270901	21	-286.72676721601	20.8200000000001	-255.820965261023	21.0599999999999	3.24131716297416	21.23	1765.72874427791	21.23	6.10942085700117	21.28	5.45967180198659	20.77	4.27979117500854	22	4.87160009106447	22.3599999999999	22.683128978997	20.9200000000001	4.41382512497057	21.0800000000002	31.7487204830513	21.05	2.88248049093909	21.52	43.8967515029844	21.3499999999999	4.74046305998854	21.73	72.4714952380054	21.3800000000001	6.60801385606646	22.2199999999998	110.171823985979	21.2800000000002	5.74313272204563	21.7600000000002	3.46333311301805	21.3600000000001	3.00784144701538	21.5	3.4672127670774
21.16	-2207.97302254698	20.95	-194.643430654082	20.85	2313.9622105341	21.31	-248.065436303023	21.1	-287.406874778071	20.93	-256.101641645046	21.18	3.27441807201012	21.34	1777.01640556097	21.34	6.15623539101762	21.3899999999999	5.47801422999328	20.8699999999999	4.29348836792087	22.1000000000001	4.89013123603854	22.47	22.7296330019726	21.02	4.45196448902152	21.1800000000001	31.835827701002	21.1499999999999	2.86314233801477	21.6199999999999	43.9995138880249	21.46	4.74949762997312	21.8399999999997	72.5375421800436	21.48	6.63880927106675	22.3899999999999	110.38006487297	21.3800000000001	5.78549983401899	21.8600000000001	3.47601195096559	21.46	2.99261628902059	21.5999999999999	3.49914954404085
21.27	-2212.71469348903	21.05	-195.197586467998	20.95	2316.05649233802	21.44	-248.049115213007	21.27	-288.056557217033	21.03	-256.371626671012	21.29	3.30735726595321	21.4400000000001	1788.0692608619	21.4400000000001	6.20303542598322	21.49	5.49855847407343	20.97	4.31004512790878	22.2700000000002	4.90482625900768	22.5699999999999	22.7752996929667	21.1600000000001	4.49353702697408	21.3600000000001	31.9205684030521	21.28	2.84368579400507	21.7199999999998	44.0995288830663	21.5599999999999	4.75625747003505	21.9699999999998	72.6030095920578	21.5799999999999	6.67078929802756	22.52	110.579357718052	21.48	5.82407706099275	21.96	3.48852858496684	21.5700000000002	2.9762652250156	21.7000000000003	3.53285882704313
21.37	-2217.33667925901	21.15	-195.699802379977	21.05	2317.95635098501	21.54	-248.024627336008	21.38	-288.676617028045	21.1900000000001	-256.628267683027	21.4	3.3381380839046	21.55	1798.92397445201	21.5400000000001	6.2498209590558	21.5999999999999	5.52130453502286	21.0799999999999	4.33266252991871	22.3700000000001	4.91568516201824	22.6700000000001	22.8245067189619	21.27	4.53854273700927	21.47	32.00216103005	21.3899999999999	2.82372724996094	21.8299999999999	44.1939560780611	21.6700000000001	4.76074257903747	22.0799999999999	72.6678974749575	21.6900000000001	6.70142094702442	22.6399999999999	110.772965598017	21.5900000000001	5.86064654794427	22.0599999999999	3.50418276798337	21.6700000000001	2.96392930795264	21.8099999999999	3.5683406130147
21.47	-2221.83897985894	21.26	-196.127600238015	21.16	2319.78313728109	21.64	-247.991972670093	21.48	-289.270237377082	21.3	-256.87333687199	21.5	3.365097365986	21.65	1809.64387336894	21.65	6.29025253999771	21.6999999999998	5.54837137906361	21.23	4.36151620192504	22.47	4.92320765306431	22.77	22.8763300330002	21.3700000000001	4.58473304104245	21.5699999999999	32.0813871410337	21.49	2.8043998929661	21.9299999999998	44.2827088130571	21.77	4.76324755697988	22.25	72.7374316160194	21.79	6.7276905780318	22.7599999999998	110.963495904002	21.6900000000001	5.89520829498724	22.21	3.52332693103108	21.77	2.95276601502792	21.9099999999999	3.6009779480537
21.57	-2226.24211540801	21.36	-196.491326036039	21.26	2321.53685122501	21.74	-247.959305214067	21.59	-289.852387614019	21.4	-257.106834236993	21.5999999999999	3.38989826991565	21.75	1820.30019397291	21.75	6.32733357406323	21.8	5.57807051097825	21.3399999999999	4.3964305159534	22.5700000000002	4.92911497804016	22.8799999999999	22.9307696359911	21.47	4.6314396180378	21.6700000000001	32.1583497120628	21.5899999999999	2.79049497794404	22.0500000000002	44.3604719240511	21.8699999999999	4.76374141601354	22.4199999999996	72.811673617025	21.9000000000001	6.74932759704916	22.8799999999997	111.150948637032	21.79	5.92489235100402	22.3400000000001	3.54560864298037	21.8800000000001	2.94277534794674	22.0100000000002	3.62924474507054
21.67	-2230.53465718999	21.47	-196.790979775074	21.36	2323.21823440509	21.85	-247.924304017033	21.69	-290.42576742404	21.51	-257.321002266963	21.7099999999999	3.41280191298665	21.85	1830.85980928092	21.86	6.36106406307135	21.8999999999999	5.60729324399745	21.4400000000001	4.43664960494061	22.6800000000001	4.93168589298421	22.98	22.98670244204	21.5699999999999	4.67573465402893	21.77	32.2313375020258	21.7	2.78203510299591	22.1599999999999	44.4277846100931	21.98	4.76635520703894	22.5499999999997	72.8889398110368	22	6.76545051408084	23	111.342125314991	21.8899999999999	5.95191754302959	22.4400000000001	3.57193766694763	21.98	2.93842632299857	22.1100000000001	3.65364953199787
21.77	-2234.62081213302	21.57	-197.00590051707	21.46	2324.82654523403	21.95	-247.88696908206	21.79	-290.987677122075	21.61	-257.519775828996	21.8099999999999	3.43375203294727	21.96	1841.26115119795	21.96	6.39389537502666	22.01	5.63525487405059	21.55	4.47772881500441	22.7800000000002	4.93192900705708	23.0899999999999	23.0440425090137	21.6700000000001	4.71761814708316	21.8700000000001	32.301548237001	21.8	2.77822769101022	22.2800000000002	44.4878079850923	22.0799999999999	4.7717821560127	22.6499999999996	72.9692301980549	22.1600000000003	6.77414819597288	23.1499999999996	111.539172460994	22	5.97628387004079	22.5500000000002	3.60103663194877	22.0799999999999	2.9371759200103	22.27	3.67379673400592
21.87	-2238.47885332702	21.67	-197.128477203023	21.57	2326.30757346408	22.05	-247.842135894075	21.89	-291.537199891991	21.71	-257.712860426977	21.92	3.45280489091238	22.0600000000001	1851.44458207992	22.0600000000001	6.42224513705969	22.1099999999999	5.65969395597676	21.6499999999999	4.51973646897841	22.8900000000001	4.93143460607826	23.22	23.0992556530509	21.77	4.76424049804791	21.98	32.3685601550778	21.8999999999999	2.77957256594163	22.4200000000001	44.5405420480256	22.1799999999998	4.77686810700106	22.7599999999998	73.054292564052	22.2600000000002	6.77702865198171	23.25	111.739068407019	22.0999999999999	5.99958473901552	22.6500000000001	3.63282007197085	22.23	2.93902413693559	22.4000000000001	3.68811099906452
21.98	-2242.12741972997	21.77	-197.158709832024	21.67	2327.66734336201	22.16	-247.789782799032	21.99	-292.063189663054	21.8200000000001	-257.900256062953	22.02	3.46996048699566	22.22	1861.41010192694	22.1700000000001	6.44969572306309	22.25	5.68151255401972	21.75	4.56260424596167	22.99	4.92986093297532	23.3399999999999	23.1519306710197	21.8800000000001	4.81023212398668	22.0800000000002	32.4353407939952	22	2.78556990303969	22.52	44.5843348710468	22.3600000000001	4.78138938603934	22.8699999999999	73.1430786310057	22.3700000000003	6.77409188403999	23.4299999999998	111.945182754994	22.27	6.02236018494295	22.75	3.66624016896822	22.3400000000001	2.94299997096914	22.5	3.69638239101278
22.14	-2245.68928446399	21.87	-197.136201633043	21.77	2328.98097143004	22.31	-247.72920127009	22.09	-292.562076922991	21.92	-258.080338871991	22.15	3.48764356499487	22.3200000000001	1871.18948515297	22.28	6.47772704905947	22.3499999999999	5.70071066897526	21.8499999999999	4.60099075201015	23.1000000000001	4.92720798797563	23.4400000000001	23.202070942034	21.98	4.85559302398997	22.1900000000001	32.5037556950747	22.1299999999999	2.79751428104191	22.6300000000001	44.6211718070799	22.46	4.78534599403702	22.9899999999998	73.234544193042	22.4700000000003	6.76437341201108	23.54	112.149802529984	22.3699999999999	6.04448450701511	22.8499999999999	3.69916357499278	22.4400000000001	2.95105362499726	22.5999999999999	3.69861091007806
22.24	-2249.16670473704	21.98	-197.060952605057	21.87	2330.24927292706	22.41	-247.660391305999	22.21	-293.035598733013	22.02	-258.253555452029	22.26	3.50566044096468	22.42	1880.83735535395	22.38	6.50918872202055	22.4599999999998	5.71432689798712	21.96	4.63135024392614	23.2	4.92643658401448	23.54	23.2474680029782	22.0799999999999	4.90268674604977	22.3500000000001	32.5712353190966	22.24	2.81671088100666	22.73	44.6504068970626	22.5699999999997	4.79103704401496	23.0999999999999	73.3297334550116	22.8299999999999	6.74996359600755	23.6599999999999	112.35292773199	22.4699999999998	6.0659577060278	22.96	3.73399428201537	22.5500000000002	2.96118693199787	22.71	3.69823692801674
22.34	-2252.57135448999	22.08	-196.922982476053	21.97	2331.47224785102	22.52	-247.584579005093	22.31	-293.499325188009	22.12	-258.419905803976	22.36	3.52420479896409	22.53	1890.43245850098	22.48	6.54309451499557	22.5599999999999	5.72157304600296	22.0599999999999	4.65722846695371	23.3800000000001	4.93063368708135	23.6499999999999	23.2860043309984	22.1900000000001	4.94929562603375	22.45	32.6377796681072	22.3399999999999	2.84169087399277	22.8299999999999	44.6756787320055	22.6700000000001	4.79397468302523	23.25	73.4177055139753	22.9300000000003	6.73272384199208	23.7599999999998	112.554558359989	22.5700000000002	6.08926520294517	23.0599999999999	3.76641433399527	22.6500000000001	2.97116160993482	22.8099999999999	3.69506638105577
22.44	-2255.89155978003	22.24	-196.732271519068	22.08	2332.65361369502	22.62	-247.502718542023	22.41	-293.955321417002	22.23	-258.579318763964	22.4599999999999	3.54128551396116	22.63	1899.93813032197	22.59	6.57944442605185	22.6599999999999	5.72634805803318	22.22	4.67718846698517	23.48	4.93979929706256	23.75	23.3197974489485	22.29	4.99541966303241	22.55	32.7072928140524	22.45	2.87392308894141	22.96	44.697710963078	22.77	4.79415891106783	23.4099999999999	73.5002100179827	23.04	6.71413018699241	23.8899999999999	112.750878198995	22.6700000000001	6.11214311595631	23.21	3.79642373002298	22.75	2.97813513702749	22.9099999999999	3.68929333308188
22.55	-2259.05752955305	22.34	-196.484391591071	22.24	2333.78650019802	22.72	-247.414809915085	22.52	-294.398339124086	22.33	-258.73002214405	22.5599999999999	3.55975902198225	22.73	1909.29104377892	22.6900000000001	6.61873785099942	22.77	5.72946427405441	22.3199999999999	4.69328349493026	23.5800000000002	4.95302230501693	23.8499999999999	23.3498901360463	22.3900000000001	5.04395531402224	22.6600000000001	32.7789931960751	22.55	2.91084786704232	23.0700000000002	44.7194306619849	22.8699999999999	4.79129512700638	23.52	73.5745251439539	23.1800000000003	6.69746686298822	23.9899999999998	112.938793704075	22.9499999999998	6.13880823095769	23.3200000000002	3.82191366600182	22.8600000000001	2.9875510670081	23.0100000000002	3.68091778398139
22.65	-2262.04874368898	22.45	-196.168996696997	22.34	2334.83959206308	22.83	-247.316925799055	22.62	-294.828378309035	22.4400000000001	-258.872015944007	22.67	3.57796216599127	22.84	1918.55452591199	22.7900000000001	6.6648188679892	22.8699999999999	5.73261018996618	22.4200000000001	4.70816162192023	23.6800000000001	4.97335223508344	23.96	23.3762823929737	22.5	5.09289209003327	22.76	32.8514155560242	22.6599999999999	2.94767395303097	23.23	44.7408378280443	22.9699999999998	4.79292561703915	23.6199999999999	73.6390227109496	23.29	6.68273387100271	24.1099999999997	113.122328290046	23.0500000000002	6.16558076296769	23.4200000000001	3.84323656999186	22.96	2.99940940101351	23.1199999999999	3.67465764907138
22.75	-2264.87663090302	22.55	-195.786086835028	22.44	2335.812147703	22.93	-247.211387138009	22.73	-295.234625280045	22.54	-259.010108661982	22.78	3.59650441191661	22.9400000000001	1927.61853060495	22.9	6.71384339807446	22.9699999999998	5.73889449401577	22.52	4.71917477693751	23.7900000000002	5.00251032997312	24.0599999999999	23.4016535709998	22.5999999999999	5.14179346407673	22.8600000000001	32.9262711360343	22.76	2.98437874994306	23.3600000000001	44.7637740870732	23.0799999999999	4.79491932799192	23.7199999999998	73.6949504290578	23.4000000000001	6.66993121001269	24.2299999999996	113.297458541979	23.1700000000001	6.19257483504043	23.52	3.85963108999476	23.0599999999999	3.01179534301355	23.27	3.67000440007814
22.85	-2267.63698426703	22.65	-195.372221238017	22.55	2336.70490870406	23.03	-247.098193935017	22.83	-295.620811535059	22.64	-259.146342859026	22.88	3.61538576191833	23.04	1936.50829927992	23	6.76490117098183	23.0799999999999	5.74910188697686	22.6299999999999	4.72792965001645	23.8900000000001	5.0404965920734	24.22	23.4245333459739	22.7	5.1906594370621	22.96	33.0050952770762	22.8599999999999	3.0209622559596	23.5099999999998	44.7887786400543	23.1799999999998	4.79749842702404	23.8199999999997	73.742308299984	23.5	6.66473216699615	24.3899999999999	113.46201827007	23.2800000000002	6.21979044694854	23.6300000000001	3.87207937399126	23.2200000000003	3.0218996429312	23.3899999999999	3.66695803904804
22.95	-2270.32980378101	22.76	-194.918860100074	22.65	2337.564522349	23.14	-246.978107370069	22.93	-295.986937076009	22.75	-259.28167970801	22.9799999999999	3.63583857392769	23.15	1945.39038966991	23.1	6.81722049102973	23.1799999999998	5.76323236998633	22.73	4.73435791900556	23.99	5.0820293599827	24.3499999999999	23.4484559019847	22.8	5.22884245003752	23.0699999999999	33.085576673102	22.96	3.05769931696886	23.6100000000001	44.8201300050641	23.3499999999999	4.80235150598674	23.9299999999998	73.7849632970438	23.5999999999999	6.66522560504745	24.52	113.616007473979	23.3800000000001	6.24722759903307	23.73	3.88096210895128	23.3600000000001	3.03171917494183	23.5	3.67037275100301
23.06	-2272.96840153497	22.86	-194.434543225043	22.75	2338.39110320707	23.24	-246.850635944043	23.03	-296.344147974992	22.85	-259.416119208026	23.14	3.65663048796705	23.25	1954.21944978091	23.24	6.86721898307496	23.28	5.78303270401648	22.8399999999999	4.73852790696583	24.0900000000001	5.12547735206681	24.46	23.47383244296	22.9100000000001	5.26171208298365	23.1700000000001	33.1677153230885	23.1299999999999	3.09187215202655	23.7199999999998	44.8558655980378	23.4499999999998	4.81116780304092	24.0499999999997	73.8214783749527	23.71	6.67198141297831	24.6199999999999	113.76172457301	23.48	6.27577242300958	23.8299999999999	3.88732711496687	23.46	3.04222494594342	23.5999999999999	3.67584171101498
23.16	-2275.54346597196	22.96	-193.923215252084	22.86	2339.18453670708	23.4	-246.717001340016	23.18	-296.693028192976	22.95	-259.546978977028	23.25	3.67720148892658	23.35	1962.9637051969	23.36	6.91489664802702	23.3799999999999	5.8065764200137	22.9400000000001	4.74191318198791	24.1900000000001	5.17084056798467	24.5599999999999	23.5012056480173	23.01	5.28926833806054	23.29	33.2464975180073	23.24	3.12619854196328	23.8200000000002	44.8959854199984	23.5599999999999	4.82394731704971	24.1699999999996	73.8518535349613	23.8099999999999	6.68462319106311	24.7199999999998	113.906882544029	23.5799999999999	6.3059649569368	23.9400000000001	3.89117439101483	23.5700000000002	3.05141878493487	23.7000000000003	3.68336491703758
23.27	-2277.99670763397	23.07	-193.364802248084	22.96	2339.91857726403	23.5	-246.577203556058	23.28	-297.03482621801	23.11	-259.673812415031	23.3499999999999	3.69801619194732	23.46	1971.568532324	23.46	6.95975448206809	23.49	5.83532583698343	23.04	4.74471783991248	24.3100000000002	5.21839710199856	24.6599999999999	23.5305755179525	23.1600000000001	5.31088041702787	23.4100000000001	33.3238986941069	23.3399999999999	3.15675450201525	23.9299999999998	44.9411354270524	23.6599999999999	4.83839093408278	24.3699999999999	73.8780377409967	23.9100000000003	6.70315093805129	24.8399999999997	114.047414992001	23.6900000000001	6.33862901702287	24.04	3.89007893295457	23.6700000000001	3.06032454398064	23.8000000000002	3.69274202705583
23.37	-2280.31645257795	23.17	-192.769284486985	23.06	2340.59322487701	23.61	-246.433581567999	23.39	-297.369542049978	23.21	-259.796619522035	23.4599999999999	3.71888091490291	23.5600000000001	1979.99250592693	23.5700000000001	7.00099153300471	23.5899999999999	5.87006915202437	23.1499999999999	4.74423097500676	24.4200000000001	5.26132309403238	24.77	23.5627399649729	23.26	5.33030496603715	23.51	33.3999188530925	23.4400000000001	3.1850088629426	24.0300000000002	44.9923973660589	23.7599999999998	4.85615377999693	24.4699999999998	73.9065803879839	24.0100000000002	6.72361288900447	24.9599999999996	114.187388312075	23.79	6.37442167601421	24.1400000000003	3.88622750199374	23.7800000000002	3.06894222399023	23.9099999999999	3.70061375406294
23.47	-2282.51437474603	23.33	-192.126681695072	23.17	2341.20476205601	23.71	-246.288640604007	23.49	-297.690017408058	23.3099999999999	-259.918124114961	23.5599999999999	3.73936053290436	23.66	1988.23562600694	23.6700000000001	7.03940875200715	23.6899999999998	5.90690742001243	23.3099999999999	4.74316349300352	24.5200000000002	5.29961854397243	24.8699999999999	23.5941198300225	23.3599999999999	5.34758652804612	23.6100000000001	33.471435481033	23.55	3.20949279398519	24.1399999999999	45.0490475830065	23.8600000000001	4.87723585604272	24.5899999999997	73.935731826964	24.1600000000003	6.74671539104565	25.0799999999999	114.327841797035	23.8899999999999	6.41207790295084	24.2400000000002	3.87962009995135	23.8800000000001	3.07679680702222	24.0100000000002	3.70678603599117
23.57	-2284.66026519402	23.44	-191.46390016806	23.28	2341.75690629104	23.81	-246.142380665106	23.59	-297.998265296997	23.41	-260.038943957966	23.66	3.76197589798721	23.76	1996.324344914	23.77	7.07483627400052	23.79	5.94502830006149	23.4099999999999	4.73825997494259	24.6300000000001	5.33328345102291	24.97	23.6272514920302	23.46	5.3627251030548	23.71	33.5388273720127	23.6499999999999	3.2316327690296	24.29	45.1102764910729	23.9699999999998	4.89967309499662	24.6899999999996	73.9674115959588	24.27	6.77245844303798	25.1899999999996	114.467076371056	24	6.44738091204999	24.3499999999999	3.87201310104501	23.98	3.08131169992976	24.1100000000001	3.71125887397739
23.67	-2286.75412392101	23.54	-190.75621526008	23.38	2342.28031713508	23.91	-246.000341315039	23.7	-298.294285719066	23.51	-260.158092811025	23.77	3.78301288094463	23.86	2004.30651873592	23.88	7.10382261206632	23.8899999999999	5.98443179205788	23.52	4.72687235298963	24.73	5.35961076604963	25.0799999999999	23.6621349499728	23.5699999999999	5.38206650298889	23.8099999999999	33.6031809910082	23.75	3.25133600301797	24.4099999999999	45.1775395570166	24.0699999999997	4.92141213601371	24.7999999999997	74.0002878500263	24.3800000000001	6.80240694305212	25.3699999999999	114.601068616025	24.0999999999999	6.48733217997233	24.4500000000003	3.86228811703404	24.0799999999999	3.08246246402177	24.25	3.70864494902889
23.77	-2288.80847148105	23.64	-190.017819587069	23.48	2342.77499458904	24.01	-245.86402544503	23.8	-298.586192682023	23.62	-260.275384664055	23.87	3.80388567396039	23.97	2012.24433749701	23.98	7.13021184299123	24	6.02564889300083	23.6299999999999	4.71164869600216	24.8400000000001	5.38056066204717	25.23	23.697299882997	23.6700000000001	5.40604725301819	23.9200000000001	33.6644963369963	23.8499999999999	3.26847446501688	24.5099999999998	45.2470004880752	24.1700000000001	4.94109510702856	24.8999999999996	74.0343605899625	24.48	6.83548559300107	25.5299999999997	114.735197768027	24.21	6.5319317079684	24.5500000000002	3.85232488997644	24.23	3.08216389294103	24.3600000000001	3.70364752404839
23.87	-2290.81681944399	23.75	-189.248817952034	23.59	2343.24305243103	24.12	-245.730719264088	23.91	-298.872781891987	23.72	-260.388776954983	23.9699999999999	3.82669134796743	24.0700000000001	2020.11255977891	24.08	7.15404677600873	24.0999999999999	6.07086477305074	23.73	4.69542696600911	24.9400000000001	5.39613314003873	25.3299999999999	23.7360292379663	23.77	5.434667353029	24.02	33.717555299063	23.95	3.28304815695901	24.6199999999999	45.3186592820884	24.29	4.95849984008601	25.0099999999998	74.0675088229636	24.5900000000001	6.86793224303983	25.6599999999999	114.869666533991	24.3299999999999	6.58117949399184	24.6600000000003	3.84101329802888	24.3299999999999	3.08231632493516	24.46	3.69626659903588
23.98	-2292.74197373502	23.85	-188.444871398019	23.69	2343.68502419909	24.22	-245.59966158904	24.01	-299.15422582701	23.8200000000001	-260.497308510026	24.0699999999999	3.85019754196492	24.23	2027.77237568091	24.24	7.18129931203748	24.26	6.11538631198982	23.8299999999999	4.68032904791471	25.0400000000002	5.41036133199668	25.4400000000001	23.7783230149944	23.8700000000001	5.46957077403931	24.1200000000001	33.7673021861065	24.05	3.29700740803673	24.7399999999998	45.3858123790951	24.3899999999999	4.97193774401694	25.1099999999997	74.0958655740087	24.6900000000001	6.89974689203154	25.77	115.004474914031	24.4299999999998	6.6365643649533	24.7600000000002	3.82797265194768	24.4400000000001	3.08092288400985	24.5599999999999	3.68343327397724
24.14	-2294.57062226402	23.96	-187.597440119021	23.79	2344.088489917	24.32	-245.473670717047	24.18	-299.43052448607	23.92	-260.600979329979	24.17	3.87563661797685	24.34	2035.269137196	24.35	7.21035162007411	24.3699999999999	6.15746674907314	23.9300000000001	4.6648257199422	25.1400000000001	5.4264189600417	25.54	23.8303106849571	23.98	5.51013523704569	24.22	33.8137369971037	24.1599999999999	3.31306999794379	24.8400000000001	45.4500889389919	24.4899999999998	4.98320486701687	25.2599999999998	74.1219161659501	24.79	6.93035965502986	25.8699999999999	115.136460534018	24.5300000000002	6.69769462899694	24.8600000000001	3.81253228795231	24.54	3.08064094099336	24.6599999999999	3.66996502600614
24.24	-2296.31207658701	24.07	-186.706524114015	23.9	2344.45356415301	24.44	-245.351524963098	24.31	-299.693498972033	24.03	-260.704095663982	24.27	3.90436911300185	24.4400000000001	2042.60284432701	24.45	7.24120369898174	24.4699999999998	6.19903255199006	24.04	4.64891698095471	25.2800000000002	5.44430602599277	25.6499999999999	23.8853818010512	24.0799999999999	5.55698302105156	24.3800000000001	33.8598722830739	24.27	3.32851814800961	24.9499999999998	45.5114889600736	24.5999999999999	4.9923012080626	25.3699999999999	74.1481879009598	24.9000000000001	6.96111141098754	25.9699999999998	115.265623394066	24.6399999999999	6.76457028794175	24.96	3.79469220399642	24.6399999999999	3.0855609139735	24.77	3.65586185500888
24.34	-2298.02236895898	24.23	-185.774933956054	24	2344.80567723608	24.55	-245.233224328103	24.41	-299.947991206977	24.2	-260.809200050062	24.38	3.93612409493471	24.54	2049.79691948893	24.5500000000001	7.27249117699103	24.5699999999999	6.2386214029857	24.1399999999999	4.63619158801976	25.4100000000001	5.46402252803091	25.75	23.9435363639586	24.1800000000001	5.61011412503376	24.49	33.9057337660051	24.3699999999999	3.34567301899824	25.0599999999999	45.5666176760587	24.6999999999998	5.00090864807134	25.4699999999998	74.1707220199714	25	6.99126608901679	26.1299999999997	115.394888744049	24.7400000000002	6.83636752398797	25.0599999999999	3.77447341497827	24.7400000000002	3.09256670300329	24.8699999999999	3.64112376098547
24.45	-2299.70149937799	24.34	-184.813955331038	24.14	2345.143942444	24.65	-245.118768812063	24.51	-300.194001191016	24.3	-260.913951315956	24.4799999999999	3.96745758496309	24.65	2056.98815603591	24.66	7.30786240205816	24.6699999999998	6.2762333000137	24.3099999999999	4.62936044698381	25.5100000000002	5.49275477806077	25.8499999999999	24.0039764620406	24.29	5.66219136203472	24.5900000000001	33.9513214460112	24.48	3.36453461000019	25.2199999999998	45.6127464450447	24.8099999999999	5.00877734407368	25.5799999999999	74.1895185229851	25.1600000000003	7.01530592903055	26.6199999999999	115.521629228965	24.8400000000001	6.91072149902539	25.21	3.75408715296999	24.8499999999999	3.10165830592268	24.9700000000003	3.63102218500444
24.55	-2301.36099474805	24.44	-183.823588237033	24.26	2345.46441336499	24.75	-245.000029571997	24.62	-300.439099908999	24.41	-261.011607473961	24.5799999999999	4.00224868496935	24.75	2064.13580944491	24.76	7.34651642403605	24.78	6.30556104806601	24.4099999999999	4.62571265097722	25.6100000000001	5.5282749840444	25.95	24.0648939139874	24.3900000000001	5.71317018898299	24.6900000000001	33.9966353220689	24.5799999999999	3.38719034800761	25.3400000000001	45.6522458160862	24.9099999999999	5.01647130897709	25.6899999999996	74.204577412047	25.29	7.03549660306635	26.7199999999998	115.638305945026	24.9499999999998	6.9876322129403	25.3299999999999	3.73153941598048	24.9500000000003	3.11331073999099	25.0700000000002	3.62384984498476
24.65	-2302.99484342595	24.55	-182.803832676086	24.36	2345.77103641004	24.85	-244.879482314104	24.72	-300.68086165204	24.51	-261.101550759008	24.68	4.03446005293517	24.85	2071.13171692299	24.86	7.38587090097553	24.8799999999999	6.33039515196288	24.51	4.62645036793674	25.72	5.57058314700498	26.0599999999999	24.1227095609702	24.49	5.76305060508275	24.79	34.0451088590044	24.6900000000001	3.41155280500516	25.4499999999998	45.6859253760058	25.0099999999998	5.02595460898192	25.8199999999997	74.2193488290468	25.3900000000003	7.05183811101051	26.9199999999996	115.746617964987	25.0500000000002	7.0670996649369	25.4300000000003	3.70683020196338	25.0500000000002	3.12840044102813	25.1700000000001	3.61960674104012
24.75	-2304.56844891	24.65	-181.775874931077	24.46	2346.06446732505	24.96	-244.757127038042	24.88	-300.919286419003	24.61	-261.184767408963	24.79	4.06780581795374	24.95	2077.92802238191	24.96	7.42553324403161	24.98	6.34990982803174	24.6099999999999	4.63039863598169	25.8200000000002	5.61603591700077	26.1599999999999	24.1774234040122	24.5999999999999	5.80749728908359	24.9000000000001	34.0956087150062	24.79	3.44096164099028	25.5500000000002	45.7145733880679	25.1199999999999	5.03579194207759	25.9199999999996	74.2351646169936	25.4900000000002	7.06276555706609	27.0499999999997	115.845883265024	25.1700000000001	7.14213536593888	25.5300000000002	3.68569857403145	25.1500000000001	3.14695184601987	25.29	3.62048836200302
24.86	-2306.06929064504	24.75	-180.725522388002	24.56	2346.33654020206	25.06	-244.633568786071	24.99	-301.15437421	24.71	-261.261443438002	24.89	4.10114190299282	25.05	2084.57258191197	25.0600000000001	7.46358667402092	25.0899999999999	6.36357407904597	24.72	4.6389115269676	25.9200000000001	5.66267312103719	26.3199999999999	24.2227980729695	24.7	5.84698233603831	25	34.1481348900743	24.8899999999999	3.47554488496371	25.6700000000001	45.7396453200545	25.25	5.04734117805583	26.02	74.2520247770244	25.5999999999999	7.06935423602317	27.1599999999999	115.935428053035	25.3000000000002	7.21578355694419	25.6400000000003	3.66657756001132	25.2600000000002	3.16886175596665	25.4000000000001	3.62239047399271
24.96	-2307.50385706199	24.86	-179.652775046065	24.67	2346.58514126306	25.17	-244.511521350091	25.09	-301.382469512077	24.8200000000001	-261.331578844988	24.99	4.1323712389385	25.22	2091.06539551101	25.1700000000001	7.50190516100702	25.25	6.36920273302621	24.8199999999999	4.65198904191766	26.0300000000002	5.71049475797736	26.4300000000001	24.2612025309654	24.8	5.88094143404305	25.1100000000001	34.2063701540383	24.99	3.51530253601595	25.77	45.7611411720791	25.3499999999999	5.06060231703032	26.1199999999999	74.2697975030069	25.7000000000003	7.07160414901864	27.29	116.016518232072	25.4000000000001	7.28804423795282	25.7400000000002	3.65095797099002	25.3699999999999	3.19422670997938	25.5	3.62531307803238
25.06	-2308.90934223601	24.96	-178.569887357071	24.77	2346.81238428607	25.31	-244.39098472908	25.25	-301.600736951059	24.92	-261.398183670963	25.17	4.16225532194403	25.33	2097.55883016396	25.2900000000001	7.53887087398653	25.3499999999999	6.37148891098605	24.9200000000001	4.66919474490624	26.1300000000001	5.75950082907184	26.53	24.2926367790233	24.9000000000001	5.91328029804572	25.28	34.2682998450528	25.1299999999999	3.5575726129764	25.8699999999999	45.7834185410775	25.46	5.07573120398774	26.29	74.2880490149673	25.8000000000002	7.07060007800919	27.5499999999997	116.089153803046	25.5	7.35742858296362	25.8400000000001	3.6380320459557	25.48	3.22125088996472	25.5999999999999	3.62925617298515
25.16	-2310.28574616596	25.06	-177.46582514701	24.87	2347.03243328909	25.41	-244.270362310999	25.35	-301.809176527058	25.02	-261.458896816976	25.27	4.19003265596984	25.43	2104.01685660895	25.39	7.57526090899319	25.4499999999998	6.37232327699166	25.02	4.69205785896065	26.2700000000002	5.80536033305634	26.6399999999999	24.3109713450167	25.01	5.94462120898243	25.4000000000001	34.3325296570356	25.25	3.59995734493168	25.98	45.8086414109857	25.5599999999999	5.09175627598779	26.4499999999998	74.3091955280306	25.9100000000003	7.06880534505672	27.6699999999996	116.155490328993	25.5999999999999	7.4229021120118	25.9500000000003	3.62927821197445	25.5799999999999	3.24907274398356	25.71	3.63191700807874
25.26	-2311.64721600601	25.16	-176.351622588982	24.98	2347.24502358006	25.52	-244.146395042094	25.45	-302.014726809034	25.13	-261.513718283027	25.38	4.2143426999246	25.53	2110.43947484393	25.49	7.61288824105577	25.5599999999999	6.37517777101948	25.1199999999999	4.72057838396722	26.3800000000001	5.84761179106863	26.74	24.3218627930446	25.1600000000001	5.97434188603074	25.5	34.3991952090619	25.3499999999999	3.64485450097618	26.0900000000001	45.8368097799848	25.6599999999999	5.10954163905808	26.5599999999999	74.3307097440038	26.0100000000002	7.06428372507162	27.7799999999997	116.216621098033	25.6999999999998	7.48289612499775	26.0500000000002	3.6246964680231	25.6800000000003	3.27287616994454	25.8200000000002	3.63364335703409
25.37	-2312.98452774797	25.27	-175.244543044073	25.15	2347.45041985207	25.62	-244.023756583033	25.56	-302.213786203993	25.24	-261.562873149956	25.4799999999999	4.23285214890257	25.64	2116.72623753998	25.6	7.65175287097009	25.6599999999999	6.3765804520699	25.22	4.75096346895043	26.48	5.88625520299502	26.8399999999999	24.3271635370093	25.27	6.00244233203284	25.6000000000001	34.4660724670121	25.45	3.69256172200494	26.2199999999998	45.8713184179942	25.7599999999998	5.12740541500989	26.6699999999996	74.3546014530239	26.1600000000003	7.05777128700902	27.8799999999997	116.272593966073	25.8099999999999	7.53741062203517	26.21	3.6234563109474	25.79	3.296751589005	25.9200000000001	3.63443522201123
25.47	-2314.27904756799	25.37	-174.129644198047	25.25	2347.63954224604	25.72	-243.902446931997	25.66	-302.406354712048	25.34	-261.608702591047	25.5899999999999	4.24900497898761	25.74	2122.83640017199	25.7	7.68900739899436	25.76	6.37883823105767	25.3199999999999	4.77786807198299	26.5800000000002	5.91668998799832	26.95	24.328211196007	25.3800000000001	6.03250308699899	25.7	34.5335454910582	25.5599999999999	3.74003831200298	26.3800000000001	45.9141809120638	25.8600000000001	5.14654991002317	26.7799999999997	74.3808706560003	26.29	7.05478579106966	27.9799999999996	116.32411082303	25.9099999999999	7.58846900794197	26.3299999999999	3.62356373602779	25.8899999999999	3.32175013397773	26.02	3.63283792705715
25.57	-2315.51924856399	25.48	-173.006926051016	25.36	2347.816337175	25.83	-243.790547631079	25.77	-302.589152002042	25.4400000000001	-261.65794859503	25.6899999999999	4.26222012697508	25.85	2128.81070726598	25.8000000000001	7.72765834096845	25.8599999999999	6.38825830299083	25.4300000000001	4.80305631595002	26.6900000000001	5.94114393800282	27.05	24.3313171539512	25.48	6.06443944900548	25.8099999999999	34.6016142810868	25.6599999999999	3.78519684693401	26.4899999999998	45.9630267160946	25.9699999999998	5.16641111198624	26.8799999999997	74.4058581440186	26.3900000000003	7.05341217508249	28.1099999999997	116.378710573031	26.02	7.63432451299195	26.4300000000003	3.62660045198027	25.9900000000002	3.3478718059996	26.1199999999999	3.63055875300233
25.67	-2316.71114237702	25.58	-171.876388602982	25.46	2347.97685822605	25.93	-243.685582973058	25.87	-302.764655912029	25.54	-261.710611162016	25.79	4.27482080499431	25.95	2134.75406872692	25.9	7.76728152402484	25.9599999999998	6.40105016100279	25.53	4.82652820096519	26.7900000000002	5.95961705300851	27.1499999999999	24.3355573650206	25.5799999999999	6.09823097806839	25.9100000000001	34.6663636040603	25.76	3.83012475094802	26.6100000000001	46.0203305830191	26.0699999999997	5.18698902203596	27.2999999999997	74.4305752690479	26.4900000000002	7.04904758902103	28.2199999999998	116.436879369076	26.1799999999998	7.67497713502507	26.5300000000002	3.63256645800902	26.0900000000001	3.37421573101437	26.2600000000002	3.62759770098364
25.78	-2317.88932551103	25.68	-170.74344838602	25.56	2348.11777608809	26.03	-243.58755295907	25.97	-302.933536578053	25.65	-261.766818714023	25.89	4.28452223491149	26.0600000000001	2140.69961153893	26.01	7.80487354006709	26.0699999999999	6.418039592063	25.6299999999999	4.84963431597407	26.9000000000001	5.97368896205808	27.27	24.3409318289878	25.6900000000001	6.13454599101715	26.01	34.7294085710246	25.8699999999999	3.86877300297783	26.71	46.0785336190384	26.1700000000001	5.2064798610445	27.5599999999999	74.4570245650493	26.5999999999999	7.04284411904155	28.4099999999999	116.499299237034	26.29	7.71463067303557	26.6400000000003	3.6359313179446	26.23	3.39966828801153	26.3600000000001	3.6239547699779
25.88	-2319.05379796603	25.78	-169.599713363027	25.66	2348.24725666806	26.13	-243.494349654043	26.08	-303.09579400307	25.75	-261.827557106017	26	4.29475327291584	26.22	2146.61420871892	26.11	7.84235116600485	26.1699999999998	6.43994660197222	25.73	4.87102058991695	27	5.98650131007616	27.3699999999999	24.3536779170199	25.79	6.17291239302631	26.1200000000001	34.7907491820934	25.97	3.90193417797491	26.8099999999999	46.1376358230154	26.27	5.22419040601108	27.6799999999998	74.4841427109577	26.7000000000003	7.03392027503469	28.5499999999997	116.563141625988	26.3899999999999	7.74790793695956	26.7400000000002	3.63805337804024	26.3499999999999	3.42544629802433	26.46	3.62099656706505
25.98	-2320.21333802697	25.89	-168.453575570993	25.76	2348.36419134604	26.24	-243.412467658004	26.21	-303.256172993997	25.85	-261.888891471017	26.14	4.30551391593781	26.3200000000001	2152.497860268	26.24	7.87816843705968	26.27	6.46813057301188	25.8399999999999	4.89068702097484	27.1000000000001	5.99906270599604	27.47	24.3696999820031	25.8900000000001	6.21389449906928	26.27	34.850385436016	26.1199999999999	3.92881569996462	26.9099999999999	46.1976371950641	26.3899999999999	5.24081388107334	27.79	74.51418250605	26.8099999999999	7.02227605700045	28.6599999999999	116.631250640012	26.5	7.7748089289571	26.8400000000001	3.63893263795489	26.4500000000003	3.45490515894653	26.5599999999999	3.61832751707425
26.14	-2321.36485773901	25.99	-167.313270380987	25.87	2348.46968874308	26.35	-243.336742458041	26.34	-303.416419629002	25.96	-261.947811767982	26.25	4.31598640591346	26.42	2158.230089011	26.36	7.91232535402742	26.3799999999999	6.50123212403741	25.9400000000001	4.91117924298123	27.2	6.01137315106826	27.5699999999999	24.3889980259837	25.99	6.25543978003407	26.4000000000001	34.9109923730566	26.22	3.94985437901596	27.02	46.2566051830891	26.4899999999998	5.25619444101721	27.9099999999999	74.5475777309821	26.9100000000003	7.00682668207264	28.7799999999997	116.703626277058	26.5999999999999	7.795333648005	26.9400000000001	3.63946232403123	26.5599999999999	3.48984068693881	26.6700000000001	3.61594761807282
26.25	-2322.48971814499	26.09	-166.189831967017	25.97	2348.5558659811	26.46	-243.26717405404	26.45	-303.576533908995	26.1	-262.006679095975	26.3499999999999	4.32693224092873	26.52	2163.84692421195	26.47	7.94418273596875	26.48	6.53645852503359	26.04	4.93636507599149	27.3300000000002	6.02656296302939	27.6800000000001	24.4089365860418	26.1600000000001	6.29754823808071	26.5	34.9739642980467	26.3199999999999	3.96794780499476	27.1199999999999	46.3131619020487	26.5899999999997	5.26804203707343	28.02	74.5819121690374	27.0100000000002	6.9851088270525	28.8899999999999	116.775998852972	26.6999999999998	7.80836647800243	27.0500000000002	3.64109038798688	26.6600000000003	3.52845706493099	26.77	3.61595891104116
26.35	-2323.57377208996	26.24	-165.072226154052	26.14	2348.62298775204	26.56	-243.207730025006	26.55	-303.737172201068	26.2	-262.065493453974	26.4599999999999	4.33574828991823	26.63	2169.34836587097	26.5700000000001	7.97340752296805	26.5799999999999	6.57033783807037	26.1399999999999	4.96237669995026	27.4400000000001	6.0450936180132	27.78	24.4317241259751	26.26	6.34220806603025	26.6100000000001	35.0400052060422	26.4299999999998	3.98069820801084	27.2800000000002	46.3653220010656	26.6900000000001	5.27549256207749	28.1299999999997	74.6171858210118	27.1600000000003	6.95905871998548	29.0099999999998	116.847275077021	26.8099999999999	7.81589045800501	27.2200000000003	3.64381682902604	26.7600000000002	3.56866716992954	26.8699999999999	3.6180136190751
26.45	-2324.62624358402	26.34	-163.956648454018	26.25	2348.67078936509	26.67	-243.153736712088	26.65	-303.894108629038	26.3	-262.121487221975	26.5599999999999	4.34476786097093	26.73	2174.811438902	26.6700000000001	7.9999997150253	26.6899999999998	6.60634200096411	26.3099999999999	4.98921411394804	27.5400000000002	6.06696511806604	27.8799999999999	24.4532997660372	26.3700000000001	6.38893435097998	26.71	35.1104995170317	26.53	3.98810559102003	27.3800000000001	46.4087232380734	26.79	5.27854601705258	28.27	74.6567459890457	27.27	6.92867635905259	29.1499999999996	116.918548240051	26.9099999999999	7.8179055859664	27.3400000000001	3.65038611698765	26.8600000000001	3.61270928294744	26.9700000000003	3.62211174103777
26.55	-2325.66576645002	26.45	-162.846755495025	26.36	2348.70473806109	26.77	-243.105194116083	26.75	-304.046190706003	26.4	-262.174620683027	26.67	4.35598207798193	26.84	2180.29500908096	26.78	8.02494554000077	26.79	6.64216410598328	26.4200000000001	5.01867661398592	27.6400000000001	6.09332862904921	27.99	24.4723258889508	26.47	6.43994475797172	26.8099999999999	35.1850631710704	26.6299999999999	3.99546888093028	27.4899999999998	46.4480848140738	26.8899999999999	5.27920863305553	28.4899999999998	74.6962011650112	27.3800000000001	6.89699231099894	29.2799999999997	116.992703710025	27.0100000000002	7.81513971401182	27.4400000000001	3.65888428495964	26.96	3.65729398697567	27.0799999999999	3.62969325601625
26.66	-2326.69234068896	26.55	-161.730415120019	26.46	2348.72798660899	26.88	-243.058690132102	26.86	-304.197404092065	26.5	-262.22577430201	26.77	4.36453690292637	26.9400000000001	2185.76241213998	26.88	8.04523848205463	26.8899999999999	6.67814218900276	26.52	5.04900007695142	27.74	6.12098445003539	28.0899999999999	24.4857609250175	26.5699999999999	6.49532398699648	26.9100000000001	35.2636961690678	26.73	4.00392126493898	27.5900000000001	46.4834067280435	27	5.2777750080395	28.5999999999999	74.7346438520253	27.48	6.86653957006911	29.5099999999998	117.067150328012	27.1700000000001	7.81286852804897	27.54	3.66972363099194	27.0599999999999	3.70242128394693	27.1800000000003	3.64075816401055
26.76	-2327.72034221296	26.65	-160.61975948503	26.56	2348.7373822411	26.98	-243.011404635013	26.96	-304.344565623069	26.61	-262.276720268005	26.87	4.37043233694112	27.04	2191.19044861191	26.98	8.06680794903514	26.99	6.7094790659894	26.6199999999999	5.08018450500458	27.8500000000001	6.1490214729929	28.23	24.4945289209682	26.6800000000001	6.55509248099406	27.02	35.3472830450983	26.8299999999999	4.01232955698561	27.6999999999998	46.5122142270502	27.0999999999999	5.27395054302815	28.7199999999998	74.7684148410599	27.5799999999999	6.84192098208314	29.6199999999999	117.144495486968	27.2800000000002	7.81109202898733	27.6500000000001	3.68290415497086	27.23	3.74524865094372	27.3200000000002	3.65428890700059
26.86	-2328.740679617	26.75	-159.523256415014	26.67	2348.73625426803	27.08	-242.967270807071	27.06	-304.48700515899	26.71	-262.327330157063	26.9799999999999	4.37761631098965	27.14	2196.48266447496	27.08	8.09265735097142	27.0999999999999	6.74097192097634	26.72	5.11061118390899	27.95	6.17743969701223	28.3499999999999	24.5037660799881	26.78	6.61858192097498	27.1200000000001	35.4317101680408	26.9299999999998	4.02349590297035	27.8099999999999	46.5398224740738	27.2599999999998	5.26961644800394	28.8199999999997	74.7955115970171	27.6900000000001	6.82198446406801	29.7299999999996	117.224739188032	27.3800000000001	7.81157113601694	27.75	3.6989831869505	27.3299999999999	3.78688970999974	27.4200000000001	3.67130304300645
26.97	-2329.74192418794	26.86	-158.449297949005	26.77	2348.72460269003	27.19	-242.923967702041	27.2	-304.624722699032	26.8099999999999	-262.376618116036	27.14	4.38380405091721	27.25	2201.67218671395	27.24	8.12369695597681	27.25	6.76879205900605	26.8299999999999	5.13583546194241	28.0500000000002	6.20137623400296	28.46	24.5134724029867	26.8800000000001	6.68579230602973	27.27	35.5169775370996	27.04	4.03183647597416	27.9099999999999	46.5656545239881	27.3800000000001	5.26959700107454	28.9199999999996	74.8157497299644	27.79	6.80761150397302	29.8299999999999	117.310027953977	27.48	7.81675292000728	27.8499999999999	3.71619265001755	27.4400000000001	3.8262308389676	27.5300000000002	3.69034346408625
27.07	-2330.71529764095	26.96	-157.389492048083	26.88	2348.70279454003	27.32	-242.875000719096	27.37	-304.754101744038	26.92	-262.428519010996	27.25	4.3860785169727	27.36	2206.75901532695	27.35	8.15864568198776	27.3499999999999	6.79158009597813	26.9300000000001	5.16030199094075	28.1600000000001	6.21982247400865	28.5599999999999	24.5200277649928	26.98	6.75823841902456	27.4200000000001	35.6038611180338	27.1499999999999	4.03814385094847	28.0099999999998	46.589171177061	27.48	5.27319897798861	29.0299999999997	74.8291292400154	27.8900000000003	6.79880210407191	29.9499999999998	117.396505016018	27.5799999999999	7.82663738095835	27.96	3.73453254394462	27.54	3.86044518302242	27.6300000000001	3.71180574404661
27.24	-2331.66388792995	27.06	-156.336017379999	26.98	2348.6697211971	27.42	-242.825534372059	27.48	-304.876059110029	27.02	-262.483032842965	27.3499999999999	4.38449596992996	27.46	2211.82290701393	27.45	8.19750352900428	27.4499999999998	6.81069541496981	27.04	5.17977969093408	28.2700000000002	6.23277841600611	28.6599999999999	24.526966344979	27.0799999999999	6.83413944204858	27.52	35.6875156010119	27.25	4.04450153996549	28.1199999999999	46.610705857006	27.5799999999999	5.28042237897353	29.1799999999998	74.8346018480106	28	6.79814541501855	30.0799999999999	117.481321148034	27.6799999999998	7.84122451796065	28.0599999999999	3.75286958194465	27.6399999999999	3.8885617369715	27.7400000000002	3.7356898840244
27.34	-2332.60633401198	27.17	-155.284929309005	27.14	2348.63140692903	27.52	-242.775568660022	27.58	-304.991577214082	27.13	-262.539541379965	27.4599999999999	4.37961642796836	27.5700000000001	2216.895636191	27.5500000000001	8.2453327870553	27.55	6.82704008102064	27.1399999999999	5.19033241596389	28.3900000000001	6.2399023040598	28.77	24.5369236080251	27.2	6.90812579205158	27.6300000000001	35.7679409880802	27.3599999999999	4.05040971998005	28.23	46.6291390400784	27.6900000000001	5.29247411998313	29.3599999999997	74.834842407995	28.1600000000003	6.80467695804055	30.1999999999998	117.569955717045	27.79	7.86162994700135	28.2200000000003	3.76999587399496	27.7400000000002	3.91155150600753	27.8400000000001	3.76178594808607
27.45	-2333.54489309295	27.33	-154.240172471077	27.25	2348.59143973506	27.62	-242.724395058076	27.68	-305.098823603998	27.23	-262.599221886035	27.5599999999999	4.37348300397389	27.67	2221.94542844193	27.66	8.30065353898135	27.6499999999999	6.84068583598219	27.24	5.19582798801821	28.49	6.24434978499266	28.8799999999999	24.5481022919876	27.3	6.97820927598514	27.73	35.8444332809995	27.46	4.05717357500635	28.3400000000001	46.6464560760187	27.79	5.30968401801601	29.4599999999996	74.829850919059	28.2600000000002	6.81936121304716	30.4499999999998	117.659211565069	27.8899999999999	7.88689929504471	28.3400000000001	3.78591141895868	27.8499999999999	3.93222729599074	27.9400000000001	3.78936260301543
27.55	-2334.48093444895	27.43	-153.205551354063	27.35	2348.5490043571	27.72	-242.667652649061	27.78	-305.203200241976	27.33	-262.662520961044	27.66	4.36609569794655	27.78	2226.97228376899	27.76	8.36111978799181	27.75	6.85474342697034	27.3399999999999	5.19626640698334	28.5900000000001	6.243311987987	28.98	24.5627108630515	27.4000000000001	7.04487480697935	27.8300000000002	35.9190405300751	27.5599999999999	4.06348792103017	28.4400000000001	46.6670192100764	27.8899999999999	5.33172225800627	29.5799999999999	74.8162800780392	28.3700000000003	6.84219818003839	30.5999999999999	117.749088691994	28	7.91703256300025	28.4500000000003	3.79870225094692	27.9500000000003	3.94635265502075	28.04	3.8182195060017
27.65	-2335.41445807998	27.54	-152.181065960008	27.46	2348.50860013205	27.82	-242.606726231088	27.89	-305.305859611053	27.4400000000001	-262.729478321035	27.77	4.35565707095975	27.88	2231.86271279496	27.87	8.42574530406637	27.8599999999999	6.86610210607341	27.45	5.19530674000634	28.7	6.23987587800912	29.0799999999999	24.5801791360236	27.5	7.1059047199924	27.9400000000001	35.9917627361028	27.6599999999999	4.06709452499854	28.5500000000002	46.6864661980253	28	5.35397501403168	29.6799999999998	74.7985213939728	28.4700000000003	6.87015729101859	30.7199999999998	117.832212156031	28.0999999999999	7.95606185295128	28.5500000000002	3.80787834501461	28.0500000000002	3.95616586592951	28.1500000000001	3.84665325998412
27.75	-2336.333790043	27.64	-151.188828717068	27.56	2348.46707429108	27.93	-242.542569978013	27.99	-305.403618547075	27.54	-262.799213503058	27.87	4.3441582459991	27.98	2236.65337979196	27.97	8.49469995398522	27.9599999999998	6.8783227819722	27.55	5.19500223799696	28.8000000000002	6.23724115700952	29.22	24.6040791159885	27.6099999999999	7.16129901502427	28.04	36.0625998990827	27.77	4.06832903001941	28.6500000000001	46.7074903519915	28.0999999999999	5.37614768802541	29.7799999999997	74.7801693979682	28.5700000000002	6.89964859907377	30.8299999999999	117.912212411056	28.21	7.9991932179837	28.6500000000001	3.81343970104808	28.21	3.9610840789237	28.2600000000002	3.87485792703046
27.86	-2337.22455442501	27.75	-150.216707468076	27.66	2348.42386211301	28.03	-242.478004015084	28.1	-305.497595085058	27.64	-262.869954315988	27.9699999999999	4.33446660690606	28.08	2241.36793832099	28.0700000000001	8.56489097805024	28.0699999999999	6.89620263801771	27.6499999999999	5.19329964993176	28.9000000000001	6.2363189330199	29.3299999999999	24.6329563229892	27.72	7.20913401698908	28.1400000000001	36.129305199097	27.8699999999999	4.06832462397233	28.75	46.7300916720887	28.2599999999998	5.39853487998698	29.9099999999999	74.7639459140146	28.6700000000001	6.93067210397658	30.9499999999998	117.985995910999	28.3200000000002	8.04642665798383	28.75	3.81448300697684	28.3299999999999	3.96394981498815	28.3899999999999	3.90385106607027
27.96	-2338.09584263201	27.85	-149.254906704982	27.76	2348.37896359704	28.13	-242.409095160042	28.25	-305.587789225001	27.74	-262.941700760962	28.13	4.32350480400601	28.22	2246.06971541891	28.24	8.63631837705725	28.1699999999998	6.91494449006314	27.75	5.19164205991274	29.0100000000002	6.23710920604026	29.4300000000001	24.6616745509982	27.8199999999999	7.25185674207296	28.26	36.1973545540195	27.98	4.06538025993086	28.8499999999999	46.756650985003	28.3800000000001	5.41890577608228	30.0599999999999	74.7498509430216	28.77	6.96230882408599	31.0599999999999	118.053562656996	28.4200000000001	8.09178446797887	28.8600000000001	3.81059933897632	28.4300000000003	3.96284828002536	28.5	3.93261511806031
28.06	-2338.95908337695	27.95	-148.303321623075	27.87	2348.33259241009	28.24	-242.338164361058	28.37	-305.673864345067	27.84	-263.017147547998	28.24	4.3126870289143	28.3200000000001	2250.78395250694	28.35	8.7042278030367	28.28	6.93765702806104	27.8599999999999	5.19182605194146	29.1100000000001	6.24308024202946	29.53	24.6902338000154	27.9300000000001	7.28903066203657	28.4300000000001	36.2667479620313	28.1199999999999	4.06428719293217	28.9499999999998	46.785364409061	28.4899999999998	5.43335149200175	30.1699999999996	74.7419220180063	28.8800000000001	6.998320911066	31.1799999999998	118.110889230024	28.52	8.13515252696106	28.96	3.80340836795767	28.54	3.95969426801912	28.5999999999999	3.96064155597742
28.16	-2339.81427666095	28.05	-147.362057027976	27.97	2348.28284282207	28.4	-242.265972800055	28.47	-305.757488309041	27.95	-263.093290941015	28.3499999999999	4.30493032195045	28.42	2255.48540816499	28.45	8.77295405905443	28.3799999999999	6.96770367198951	27.96	5.18940697190828	29.2700000000002	6.24856762601667	29.6399999999999	24.720697929979	28.03	7.31914099799269	28.53	36.3367094580553	28.24	4.06532026693185	29.0599999999999	46.8167711450178	28.5899999999997	5.44164986001761	30.2999999999997	74.7401591399921	28.98	7.03494621302525	31.3399999999997	118.15968587905	28.6300000000001	8.17653083402092	29.0599999999999	3.79291009301141	28.6399999999999	3.95395923897013	28.7000000000003	3.98446766405414
28.27	-2340.67211770298	28.16	-146.431323192019	28.07	2348.23236215107	28.5	-242.191953459042	28.57	-305.838661119083	28.1	-263.171092114021	28.4499999999999	4.3002346819776	28.52	2260.15589378801	28.5500000000001	8.84249714601992	28.48	7.00490471297144	28.0599999999999	5.18438482095007	29.3800000000001	6.25923577501908	29.74	24.7495327589604	28.1700000000001	7.34396856398689	28.6300000000001	36.4064796660841	28.3499999999999	4.06612112499261	29.23	46.8505377680231	28.6900000000001	5.44380087899299	30.3999999999996	74.7456105870015	29.0900000000001	7.06959557805931	31.5	118.205448181016	28.73	8.21591938995425	29.21	3.78053302199532	28.7400000000002	3.94861107099587	28.8000000000002	4.00543137106979
28.37	-2341.52860596896	28.26	-145.523604559003	28.17	2348.18115039707	28.6	-242.116106338017	28.68	-305.916400358001	28.21	-263.251169298997	28.55	4.2968077319756	28.63	2264.71828296701	28.66	8.90927469106373	28.5899999999999	7.04943985897444	28.23	5.17629333194236	29.48	6.27345340399188	29.8399999999999	24.7773578259967	28.28	7.36888294397886	28.73	36.4735198500057	28.45	4.06668976893343	29.3499999999999	46.88324659503	28.79	5.44006319603341	30.5	74.7531161830466	29.25	7.10323348505426	31.6099999999997	118.244740132013	28.8299999999999	8.25198501297564	29.3400000000001	3.76522933402157	28.8400000000001	3.94267875992682	28.9099999999999	4.01912585004993
28.47	-2342.37217269697	28.36	-144.634956493064	28.3	2348.125504991	28.7	-242.039653119036	28.78	-305.992538477085	28.3099999999999	-263.332345229969	28.66	4.29520948898698	28.73	2269.20435011596	28.76	8.97465106606887	28.6899999999998	7.099310901026	28.3299999999999	5.16533659799734	29.5800000000002	6.28806486804478	29.9400000000001	24.8037619270463	28.3800000000001	7.39388413808229	28.8400000000001	36.5379399040648	28.55	4.06843879500229	29.46	46.9148976260385	28.8899999999999	5.43010699504975	30.6099999999997	74.7646248920546	29.3499999999999	7.13355457605758	31.7199999999998	118.280758890023	28.9299999999998	8.28570513704108	29.4400000000001	3.74919413695807	28.9500000000003	3.94182678996913	29.0100000000002	4.02628243205072
28.57	-2343.20144861101	28.47	-143.765378993066	28.4	2348.0662411921	28.81	-241.966954720056	28.88	-306.064659063054	28.41	-263.414173309002	28.76	4.29615732991806	28.83	2273.63060491393	28.86	9.0396078970798	28.79	7.15140708905437	28.4300000000001	5.15131052600282	29.6800000000001	6.30587903503965	30.05	24.8295429749987	28.48	7.42079568408371	28.9400000000001	36.598285880018	28.6499999999999	4.07267338403017	29.5599999999999	46.9458489540102	28.9899999999998	5.41426209304063	30.7099999999996	74.7781877510079	29.46	7.16055885197875	31.8699999999999	118.313504455045	29.04	8.31664236500274	29.5500000000002	3.73221020197434	29.0500000000002	3.94805332894066	29.1100000000001	4.02710146204299
28.68	-2344.016433712	28.57	-142.918908020079	28.51	2348.00335899899	28.91	-241.896626343078	28.98	-306.138542568078	28.51	-263.496653534958	28.86	4.29902244695768	28.93	2278.05167095698	28.96	9.10414518398284	28.8899999999999	7.20883917097126	28.54	5.13410179394214	29.7800000000002	6.32380894205653	30.1499999999999	24.8544732399978	28.5899999999999	7.44581639207809	29.05	36.6545577780926	28.76	4.08165073997679	29.6599999999999	46.9757424859836	29.0999999999999	5.39771582600679	30.8099999999999	74.7938047579737	29.5599999999999	7.18389570306499	31.9699999999998	118.349391864967	29.1599999999999	8.34037817594435	29.6500000000001	3.71689874998538	29.1500000000001	3.96088335992317	29.2600000000002	4.02158294002675
28.78	-2344.82880194196	28.67	-142.085563302999	28.61	2347.937263939	29.01	-241.827713812995	29.08	-306.214136865037	28.62	-263.575405361053	28.9699999999999	4.3042399619253	29.04	2282.49400059497	29.0700000000001	9.16889401298704	29	7.26770820506317	28.6399999999999	5.11436805595622	29.8800000000001	6.34171654007787	30.26	24.8770982400401	28.6900000000001	7.46899080604635	29.1500000000001	36.7067555980611	28.8599999999999	4.09390203299154	29.7599999999998	47.0018849100597	29.25	5.37850412899843	30.9199999999996	74.8106886760525	29.6600000000003	7.20372630803467	32.0799999999999	118.386804682018	29.27	8.35817760196278	29.75	3.70325977996799	29.3200000000002	3.98137475099247	29.3699999999999	4.00953280302474
28.88	-2345.63855330202	28.78	-141.254812810075	28.71	2347.87101775601	29.11	-241.760217129013	29.21	-306.293559210985	28.72	-263.65079725997	29.14	4.30894249291214	29.14	2286.90748791701	29.24	9.23334046001401	29.0999999999999	7.32141984497048	28.74	5.09416256397799	29.98	6.36362572197413	30.3699999999999	24.9024516169811	28.8	7.49224260107439	29.3	36.756344598075	28.97	4.1092064490158	29.8600000000001	47.0242762260114	29.3600000000001	5.35859106798853	31.04	74.8261176800042	29.7600000000002	7.22005066597831	32.1799999999998	118.425742906993	29.3699999999999	8.37004064294433	29.8600000000001	3.69219660399267	29.4200000000001	4.00952749896533	29.48	3.99620772100207
28.99	-2346.45555955501	28.88	-140.436638085021	28.82	2347.80527619409	29.22	-241.692681262066	29.31	-306.376809605013	28.8200000000001	-263.72184299305	29.25	4.31083010300881	29.26	2291.29213292299	29.36	9.29748452699641	29.25	7.3705050880335	28.8499999999999	5.07348531698426	30.0900000000001	6.38551259601172	30.47	24.9305333690018	28.9000000000001	7.5131247609761	29.4200000000001	36.8014807270356	29.1199999999999	4.12948584596506	29.9699999999998	47.0405356080619	29.4699999999998	5.34020745601538	31.1399999999999	74.8408940570471	29.8700000000003	7.23378775808214	32.3299999999999	118.465598874991	29.48	8.38215579096868	29.96	3.6844705770136	29.52	4.04723196299983	29.5799999999999	3.97909991602319
29.14	-2347.27378857997	28.98	-139.645336547005	28.92	2347.73982558806	29.33	-241.626317111013	29.42	-306.464224668048	28.93	-263.785847850954	29.3499999999999	4.30848859798516	29.36	2295.5748381039	29.46	9.36521309802174	29.3899999999999	7.41443293804878	28.95	5.05577968897342	30.1900000000001	6.40759031500693	30.5799999999999	24.9589971359683	29.01	7.53207381399079	29.54	36.8427002759972	29.26	4.1546121930196	30.0700000000002	47.0555870670069	29.5699999999997	5.32177325305838	31.3499999999999	74.8501069899703	29.9700000000003	7.2401001380058	32.5	118.511003668004	29.5799999999999	8.39452304899169	30.0599999999999	3.68043873299939	29.6300000000001	4.09257334501945	29.6900000000001	3.96291265303717
29.24	-2348.08675194699	29.08	-138.880803391999	29.03	2347.6773132561	29.44	-241.557649703054	29.52	-306.556836220011	29.03	-263.84581556897	29.4599999999999	4.30158936092084	29.46	2299.78084487993	29.5600000000001	9.43305883299672	29.49	7.44983997503823	29.0599999999999	5.04163834091287	30.3000000000002	6.43552329199792	30.6800000000001	24.9893132399848	29.1600000000001	7.54941087200223	29.6400000000001	36.8834122120916	29.3699999999999	4.18431064804281	30.23	47.0670055580058	29.6700000000001	5.30351062900536	31.4699999999998	74.8558774739649	30.0799999999999	7.24274995707219	32.6299999999997	118.55999380407	29.6799999999998	8.40966571900026	30.2000000000003	3.68010107001737	29.73	4.14555164593367	29.79	3.95110864599246
29.34	-2348.88375443597	29.24	-138.143038618978	29.15	2347.6129781011	29.54	-241.487246055044	29.62	-306.654816738046	29.13	-263.900784972975	29.5599999999999	4.29013238999687	29.5700000000001	2303.93134848293	29.66	9.50102172998868	29.5999999999999	7.47472073499011	29.22	5.03046861194889	30.4000000000001	6.46364711303704	30.78	25.0219545910113	29.27	7.5669891260759	29.74	36.921742909044	29.47	4.21885605294392	30.3400000000001	47.0772161249897	29.7799999999997	5.28541958203732	31.5699999999997	74.8582055080078	30.1800000000003	7.24173721505395	32.7599999999998	118.611164243021	29.79	8.4250604979843	30.3299999999999	3.67998689102933	29.8299999999999	4.20401757298805	29.8899999999999	3.94234996804244
29.45	-2349.668796581	29.35	-137.421099930975	29.28	2347.54682012306	29.64	-241.415106168006	29.72	-306.758166223062	29.23	-263.950756062968	29.66	4.27671058491796	29.67	2308.07170090691	29.77	9.56748395901741	29.6999999999998	7.48889550902732	29.3199999999999	5.02127586992174	30.5	6.49359305998587	30.8799999999999	25.0558287390277	29.3700000000001	7.58480857507493	29.8500000000001	36.960231105013	29.5699999999999	4.25455201298064	30.46	47.0899698769927	29.8800000000001	5.26918870502868	31.6699999999996	74.8602154700393	30.2800000000002	7.23926717398626	32.8799999999997	118.665101767988	29.8899999999999	8.44307504598873	30.4300000000003	3.68076686004315	29.9400000000001	4.26531375592276	29.9900000000002	3.94104344707102
29.55	-2350.45118993901	29.45	-136.709009652009	29.39	2347.47883001501	29.74	-241.340008359089	29.83	-306.871285131024	29.34	-263.99745370702	29.77	4.25996340698021	29.78	2312.22532456991	29.87	9.62796065800831	29.8	7.49429076802244	29.4300000000001	5.01385602092341	30.6000000000001	6.52291226003854	30.99	25.0852791230045	29.47	7.60349149800277	29.95	36.9987669040484	29.6699999999998	4.28838311097479	30.5599999999999	47.1052668110588	29.98	5.25318576001155	31.77	74.8599583970417	30.3900000000003	7.23594464398047	32.9799999999996	118.720665233013	29.9900000000002	8.46327196700258	30.5300000000002	3.6802458710099	30.04	4.32377570996323	30.0999999999999	3.94585156504945
29.65	-2351.23093450898	29.56	-136.012745458061	29.49	2347.40812105599	29.85	-241.261952628065	29.93	-306.990499464064	29.4400000000001	-264.040676539025	29.87	4.23917348098257	29.88	2316.35228737491	29.97	9.68381620202763	29.8999999999999	7.49570530297206	29.53	5.00841315999878	30.7	6.5528263349961	31.0899999999999	25.1095078309618	29.5699999999999	7.62121435707286	30.05	37.0375958170825	29.78	4.32064698395607	30.6700000000001	47.1227488370687	30.0799999999999	5.23572887004775	31.8799999999997	74.8568559509977	30.4900000000002	7.2325056939917	33.0999999999999	118.778995783032	30.0999999999999	8.48608865703682	30.6400000000003	3.67864115298744	30.1500000000001	4.37531301793115	30.2600000000002	3.95678513302755
29.75	-2352.02063858003	29.66	-135.339557072029	29.59	2347.33557996606	29.95	-241.178220303027	30.03	-307.110028773991	29.55	-264.078083383993	29.9699999999999	4.21477592794872	29.98	2320.45258932396	30.0700000000001	9.73505059107538	30.01	7.49062242505261	29.6299999999999	5.00494728498779	30.8100000000002	6.58211366203432	31.23	25.1276765250168	29.6800000000001	7.6417783410534	30.1600000000001	37.0722960460625	29.8799999999999	4.34908643194376	30.77	47.1427740470745	30.1900000000001	5.21359999197557	31.98	74.8509081339535	30.5900000000001	7.22930093104424	33.2099999999996	118.836027024031	30.1999999999998	8.50980515201627	30.7400000000002	3.67573547600841	30.27	4.42040069594896	30.3699999999999	3.97383334200185
29.85	-2352.81478689001	29.76	-134.689444495052	29.69	2347.26080122107	30.06	-241.091005113049	30.18	-307.229925183037	29.65	-264.114054793026	30.14	4.18977960293887	30.09	2324.45903353994	30.2900000000001	9.77828053203211	30.1099999999999	7.48155882399715	29.73	4.99958871500894	30.9100000000001	6.6086844980191	31.3399999999999	25.1397852050559	29.78	7.66513890607712	30.28	37.102867591102	29.98	4.37370145402838	30.8800000000001	47.163822241032	30.3499999999999	5.18932720603971	32.0799999999999	74.8465222150116	30.7000000000003	7.22914119899087	33.3699999999999	118.890897056986	30.3000000000002	8.53442145398731	30.8400000000001	3.66953483694488	30.4100000000003	4.4585637280079	30.4700000000003	3.99528890807233
29.95	-2353.60736780001	29.86	-134.072939756038	29.8	2347.18838697802	30.16	-241.002782765008	30.29	-307.347658733079	29.75	-264.148222290032	30.25	4.16635595900061	30.23	2328.41371909501	30.4	9.81677215406762	30.26	7.47889934905288	29.8299999999999	4.99251655992339	31.0200000000002	6.62851494905681	31.4400000000001	25.1422547139555	29.8800000000001	7.68572734205009	30.3900000000001	37.1277983171012	30.1199999999999	4.39262543795849	30.9899999999998	47.1881371510108	30.4499999999998	5.16094644501663	32.1899999999996	74.8410503369996	30.8000000000002	7.2320264970358	33.5	118.945181449021	30.4000000000001	8.55877800302096	30.9400000000001	3.6615785519416	30.52	4.48776848998023	30.5700000000002	4.01589516400236
30.05	-2354.38850954404	29.97	-133.479510825055	29.9	2347.11768149202	30.3	-240.915008290017	30.39	-307.463229424002	29.85	-264.181572115035	30.36	4.14707505092338	30.34	2332.31664598691	30.5	9.85052545797771	30.3799999999999	7.48211300606272	29.9400000000001	4.98355170998366	31.1200000000001	6.64562890904108	31.55	25.133029269	29.99	7.70401574504831	30.49	37.148979151084	30.23	4.40563757103973	31.0900000000001	47.213475045055	30.5599999999999	5.12845770902004	32.3999999999996	74.8336902130404	30.9100000000003	7.23795682597483	33.6299999999997	118.99948786504	30.5100000000002	8.58206264797445	31.04	3.65141803604274	30.6199999999999	4.50793622303536	30.6700000000001	4.03815988397582
30.16	-2355.164244246	30.07	-132.898017783077	30.01	2347.04868476206	30.4	-240.826470787056	30.5	-307.576028077051	29.96	-264.214104268035	30.4599999999999	4.1330809539204	30.45	2336.21567030593	30.61	9.87949763600682	30.48	7.49173078997956	30.04	4.97325293201811	31.2700000000002	6.65666716599844	31.6499999999999	25.1165110130387	30.0899999999999	7.71953201899578	30.5900000000001	37.1658738030192	30.3299999999999	4.41582402902441	31.23	47.2372927400784	30.6599999999999	5.09550848107665	32.54	74.8283965359633	31.0100000000002	7.2484785270035	33.7599999999998	119.053193088007	30.6100000000001	8.6073196309826	31.2000000000003	3.63838348698664	30.73	4.51917012594549	30.7800000000002	4.05737980599952
30.26	-2355.941060335	30.24	-132.327836315085	30.15	2346.984535611	30.51	-240.739884049049	30.6	-307.683391798037	30.1	-264.249353170044	30.5699999999999	4.12470228798156	30.55	2340.13367186594	30.71	9.91305558898148	30.5899999999999	7.50885476406893	30.1399999999999	4.96102756494565	31.3700000000001	6.66162972106576	31.76	25.0968815349779	30.1900000000001	7.73195505098556	30.7	37.1750733060026	30.4400000000001	4.42274800195719	31.3699999999999	47.2620152789887	30.7599999999998	5.06225460605947	32.6399999999999	74.8230483120551	31.1700000000001	7.26467638401118	33.8799999999997	119.108958178003	30.71	8.63202564494259	31.3200000000002	3.62247490397749	30.8299999999999	4.52147019996119	30.8800000000001	4.07355493007344
30.36	-2356.71895781104	30.34	-131.769590734052	30.29	2346.92920642601	30.61	-240.652169955069	30.7	-307.787811002072	30.2	-264.286669879994	30.67	4.12193905299318	30.65	2344.02657562191	30.8200000000001	9.95119931803856	30.6899999999998	7.53756076403533	30.24	4.94746827098425	31.48	6.65726653301135	31.8599999999999	25.0736679270176	30.3	7.73999596299291	30.8	37.1799866260289	30.54	4.42684630093027	31.48	47.2852176189917	30.8699999999999	5.02854024000499	32.7599999999998	74.8223145560587	31.27	7.28546561299481	34	119.165541820053	30.8099999999999	8.65817845203765	31.4200000000001	3.60678230003941	30.9300000000003	4.51498886195623	30.9900000000002	4.08364369502578
30.46	-2357.504929882	30.44	-131.225683534012	30.39	2346.88083859805	30.72	-240.564743112031	30.8	-307.889285691999	30.3099999999999	-264.323693298024	30.78	4.12266921091486	30.76	2347.85835230798	30.9200000000001	9.99735963102921	30.79	7.57595812797263	30.3399999999999	4.93410427191066	31.5800000000002	6.6468276430669	31.96	25.0505809580091	30.4000000000001	7.74365475706418	30.9000000000001	37.1830382450753	30.6399999999999	4.43181531898063	31.5900000000001	47.3090637430005	30.9699999999998	4.99436538200371	32.8599999999997	74.8231399969654	31.3700000000003	7.30864095305606	34.1099999999997	119.222944014041	30.9200000000001	8.68474357196192	31.52	3.59144276796997	31.0300000000002	4.50417929994273	31.0900000000001	4.08919042797606
30.57	-2358.29405340303	30.55	-130.713126562	30.49	2346.83955600303	30.82	-240.476188914045	30.91	-307.983415407989	30.41	-264.358698557999	30.88	4.12825330090527	30.86	2351.60557950894	31.02	10.0528440380003	30.8899999999999	7.62404685303864	30.4400000000001	4.92099529697043	31.6800000000001	6.63230044597185	32.0699999999999	25.0332771889816	30.5	7.74230915408225	31.01	37.1842281630279	30.75	4.44035046598401	31.6900000000001	47.3330002320154	31.0699999999997	4.96222637502797	32.9699999999998	74.8273583329819	31.4700000000003	7.33300224601408	34.2199999999998	119.278261867066	31.02	8.71172100403328	31.6300000000001	3.57645630799652	31.1399999999999	4.48904151301122	31.1900000000001	4.09188042306141
30.67	-2359.07710436402	30.65	-130.225942143056	30.59	2346.80651005601	30.93	-240.391181020073	31.01	-308.075114479038	30.51	-264.391887024999	30.9799999999999	4.13551347389785	30.96	2355.31012520994	31.12	10.1176525390656	31	7.67355620905619	30.55	4.90456042700771	31.7900000000002	6.61246331901566	32.25	25.0230942390317	30.5999999999999	7.73893156997474	31.1100000000001	37.1838048210975	30.8599999999999	4.4521541000222	31.8000000000002	47.3566701280106	31.1700000000001	4.93380509999497	33.0699999999997	74.8356631660272	31.5799999999999	7.35781342302744	34.4099999999999	119.331401873978	31.1700000000001	8.73663612594555	31.73	3.56271424698207	31.2600000000002	4.47645463896151	31.29	4.09170286798144
30.77	-2359.841474478	30.76	-129.752844594009	30.7	2346.78081403399	31.03	-240.312438103047	31.18	-308.162691798088	30.61	-264.425599872993	31.13	4.14731264197599	31.0600000000001	2358.97198941097	31.26	10.1917851329745	31.0999999999999	7.72700288405304	30.6499999999999	4.88838058095098	31.8900000000001	6.58853788399938	32.3699999999999	25.0203307380161	30.71	7.73341686203821	31.28	37.1858059610304	30.96	4.46722622200468	31.9000000000001	47.3804303900351	31.29	4.90910155508573	33.1799999999998	74.8484904969473	31.6800000000003	7.38307448500564	34.5499999999997	119.380223106987	31.27	8.76406994404988	31.8299999999999	3.54980428801355	31.3800000000001	4.46536754395765	31.4000000000001	4.08866857401335
30.87	-2360.592679006	30.86	-129.295550715028	30.8	2346.76246793799	31.13	-240.237766432074	31.28	-308.246147365026	30.72	-264.459837101981	31.24	4.15734391492606	31.22	2362.65511610191	31.37	10.2778241640635	31.24	7.78187018897825	30.75	4.87537865899412	31.99	6.56469197406295	32.47	25.0249866879813	30.8099999999999	7.72587017399928	31.4300000000001	37.1902315820307	31.1199999999999	4.4836446379577	32	47.4058012160867	31.3899999999999	4.89145826702497	33.2999999999997	74.8631924690244	31.7800000000002	7.3961323120102	34.6799999999998	119.426164604988	31.3800000000001	8.79227568702845	31.9300000000003	3.54013273295095	31.48	4.45578022902282	31.5	4.08448482403401
30.98	-2361.33672958795	30.97	-128.855938679067	30.9	2346.7419873391	31.23	-240.164690301071	31.38	-308.328629155994	30.8200000000001	-264.492887897973	31.3399999999999	4.16343584095102	31.3200000000001	2366.32065909896	31.47	10.3665193480538	31.3699999999999	7.83436761798839	30.8599999999999	4.86537555093491	32.1000000000001	6.54092558897901	32.5799999999999	25.0361380410595	30.9100000000001	7.72183977198893	31.54	37.1985938190846	31.23	4.50069462397096	32.0999999999999	47.4305388760286	31.4899999999998	4.87899402401126	33.3999999999996	74.8860761480046	31.8900000000003	7.40158975202121	34.7999999999997	119.467650803017	31.48	8.82241291196806	32.04	3.53216026394421	31.5900000000001	4.44972631396467	31.6100000000001	4.07915161702022
31.08	-2362.07362622304	31.07	-128.432130314081	31	2346.72270155102	31.33	-240.095182365053	31.49	-308.40946703006	30.92	-264.523637983984	31.4399999999999	4.16673249389987	31.42	2369.968618401	31.5700000000001	10.4578706859684	31.4699999999998	7.88564274603232	30.96	4.8585503659524	32.2	6.52138898203702	32.6900000000001	25.0558405780339	31.01	7.72085356197749	31.6400000000001	37.2094835130383	31.3299999999999	4.5211783300374	32.2199999999998	47.4515719359943	31.5899999999997	4.87359003807342	33.5099999999998	74.9146804689644	31.9900000000002	7.39944680503868	34.9199999999996	119.50468170005	31.5900000000001	8.85735261999798	32.1400000000003	3.52633546594916	31.6900000000001	4.44730900096602	31.71	4.07353889204387
31.24	-2362.81735279204	31.23	-128.021072927027	31.14	2346.70461057101	31.44	-240.030572709998	31.59	-308.489270165978	31.02	-264.553073213051	31.55	4.16837457498787	31.53	2373.56586702595	31.6700000000001	10.5522489900522	31.5799999999999	7.93497556605871	31.0599999999999	4.8569398879863	32.3100000000002	6.50333093699373	32.79	25.0813842139905	31.1600000000001	7.72338364004099	31.74	37.2253415130217	31.4299999999998	4.54213760895072	32.3200000000002	47.4721205760034	31.6900000000001	4.87295669597643	33.6199999999999	74.9491968419989	32.0900000000001	7.38835093602574	35.02	119.538097419991	31.6900000000001	8.89405057398562	32.3000000000002	3.52311951496631	31.79	4.44953870999143	31.8200000000002	4.06607658703706
31.34	-2363.56221896403	31.33	-127.631782866047	31.25	2346.68457558007	31.54	-239.969531249017	31.69	-308.570701459075	31.15	-264.577659164956	31.65	4.16836208398763	31.63	2377.08952515993	31.78	10.63995935408	31.6799999999998	7.98126401502941	31.23	4.86477519791606	32.4100000000001	6.48776006505614	32.8899999999999	25.1085873569536	31.26	7.7324630150315	31.8500000000001	37.2490394360057	31.53	4.56321669503268	32.4299999999998	47.4921847940095	31.79	4.87763137607544	33.73	74.9896252680173	32.1900000000001	7.36721736097934	35.1299999999997	119.569346908975	31.79	8.93250677097512	32.4100000000003	3.52060293403156	31.8899999999999	4.45453257998452	31.9200000000001	4.05636912603313
31.44	-2364.30513678499	31.44	-127.263635821009	31.35	2346.66184658704	31.65	-239.909971591032	31.79	-308.650181196072	31.27	-264.598044779973	31.76	4.16927003391265	31.73	2380.577487393	31.88	10.7210017770285	31.79	8.02125804705156	31.3399999999999	4.87782521292957	32.5200000000002	6.47792640302214	33	25.1348145460497	31.3599999999999	7.74752737299877	31.95	37.2777056660425	31.6399999999999	4.58397877798689	32.5300000000002	47.5125506910672	31.8899999999999	4.88776992403928	33.8299999999999	75.0267585229949	32.3000000000002	7.33713086401622	35.2599999999998	119.598821691056	31.9000000000001	8.97254547794546	32.5100000000002	3.52104143303222	32	4.46229061196846	32.02	4.04745806906703
31.54	-2365.03911304794	31.54	-126.916631791005	31.45	2346.63828220005	31.75	-239.850479127995	31.9	-308.725764631049	31.37	-264.616591157051	31.86	4.16925679292035	31.83	2384.065782991	31.98	10.7935632839826	31.8899999999999	8.05684832505449	31.45	4.89608993495949	32.6200000000001	6.47057991500333	33.0999999999999	25.1594633830337	31.47	7.77007999499801	32.05	37.3089157220647	31.75	4.60442385895021	32.6300000000001	47.5306903570072	31.9899999999998	4.90149643201221	33.9299999999998	75.0630128250123	32.4000000000001	7.29809144297633	35.4599999999996	119.626130241045	32	9.01486797204143	32.6100000000001	3.52137154197862	32.0999999999999	4.46820418198968	32.1199999999999	4.03779909004243
31.65	-2365.76907089795	31.65	-126.577150123012	31.56	2346.61388242205	31.85	-239.792468468067	32	-308.797451761052	31.47	-264.640913763969	31.9599999999999	4.17092549298559	31.93	2387.55441195394	32.09	10.8609367659938	31.99	8.08803485097087	31.55	4.91564181197646	32.72	6.46890235100273	33.25	25.182533866996	31.5699999999999	7.7986176009972	32.1500000000001	37.3426696040724	31.8499999999999	4.62215416894196	32.7399999999998	47.5471572100332	32.0999999999999	4.91794679305713	34.04	75.0983881709999	32.5	7.26028233498255	35.5599999999999	119.655316597004	32.1700000000001	9.05988858994533	32.7200000000003	3.52159326098445	32.2200000000003	4.4750860960221	32.25	4.02704441205515
31.75	-2366.50423434401	31.75	-126.248995306014	31.66	2346.58388322009	31.96	-239.731265950013	32.1	-308.863433735041	31.5700000000001	-264.671853346044	32.0599999999999	4.17745398294755	32.03	2391.04713021891	32.25	10.9212048009795	32.0899999999999	8.11911091000184	31.6599999999999	4.94006176495532	32.8300000000002	6.47289371102033	33.3699999999999	25.2004799179986	31.6700000000001	7.82968286000596	32.27	37.3778792560415	31.95	4.63835604693941	32.8400000000001	47.5623082099901	32.25	4.93976553298126	34.1599999999999	75.1328845640273	32.5999999999999	7.22717673897932	35.6999999999998	119.685333118014	32.29	9.11008195498653	32.8200000000002	3.52081526398251	32.3499999999999	4.48014763594529	32.3699999999999	4.01993424702596
31.85	-2367.24460338496	31.85	-125.932167340011	31.76	2346.55245387307	32.06	-239.667823318086	32.21	-308.926554145046	31.68	-264.708569156028	32.2299999999999	4.18597934992704	32.14	2394.5217362799	32.36	10.9743673859839	32.25	8.1504145400686	31.76	4.96576887292122	32.9300000000001	6.47844318598345	33.47	25.214639151045	31.77	7.86338091404559	32.3800000000001	37.4149287370074	32.05	4.65077125898006	32.9400000000001	47.5801486389855	32.3600000000001	4.96430812700055	34.3599999999997	75.1571077870494	32.71	7.19530145499903	36.2399999999998	119.71796842306	32.3899999999999	9.15930694395684	32.9200000000001	3.51753587995063	32.46	4.48220165401381	32.4700000000003	4.01476519698463
31.95	-2367.99898246898	31.96	-125.624949423013	31.86	2346.51959438099	32.16	-239.603253628047	32.32	-308.986812989019	31.78	-264.751941660961	32.3299999999999	4.19737338097548	32.3	2397.91836639893	32.47	11.0233474159713	32.3599999999999	8.18160770302256	31.8599999999999	4.98808296993047	33.0400000000002	6.48772154602284	33.5699999999999	25.2280788430426	31.8800000000001	7.89960662007161	32.48	37.4551680090462	32.22	4.66132199994718	33.04	47.6006784970195	32.46	4.9876680370744	34.48	75.1756245449542	32.8099999999999	7.1779275310746	36.4199999999996	119.745761074	32.5	9.20931032896988	33.0300000000002	3.5113428140221	32.5599999999999	4.48124815000028	32.5700000000002	4.01153726397752
32.06	-2368.762087086	32.06	-125.337595539008	31.96	2346.48768999205	32.3	-239.536443822999	32.42	-309.040356964033	31.88	-264.803681671992	32.43	4.21163607791186	32.4	2401.27320371994	32.5700000000001	11.0718899389894	32.4599999999998	8.21269040000061	31.97	5.00556097301796	33.1400000000001	6.49981768106045	33.6700000000001	25.2468592459536	31.98	7.93445890997191	32.5900000000001	37.4945864150504	32.3199999999999	4.67167723093098	33.1500000000001	47.6213804710142	32.5599999999999	5.01143187398156	34.5799999999999	75.184775629964	32.9200000000001	7.17045211899858	36.52	119.768711070037	32.5999999999999	9.26196714999605	33.1300000000001	3.50297835598212	32.6700000000001	4.4791003069804	32.6800000000003	4.01025044800463
32.16	-2369.52482583195	32.17	-125.071983861062	32.07	2346.45341139208	32.41	-239.469354432003	32.52	-309.087856208066	31.98	-264.864903467014	32.53	4.22623626195673	32.5	2404.58624824191	32.6800000000001	11.1199949529919	32.5599999999999	8.24731223906383	32.0699999999999	5.01964596594462	33.2700000000002	6.51058133701099	33.78	25.2658441539779	32.0899999999999	7.96793778397387	32.6900000000001	37.5370916370912	32.4199999999998	4.67903480102905	33.25	47.6469927809831	32.6700000000001	5.03371842705747	34.6899999999996	75.1854215410503	33.02	7.17287521899834	36.6299999999997	119.786818411967	32.6999999999998	9.31137180793939	33.25	3.49158418794104	32.77	4.47575812393097	32.7800000000002	4.01105236699095
32.27	-2370.27321482799	32.32	-124.828114387014	32.17	2346.41675858404	32.51	-239.400655367035	32.62	-309.132891837066	32.12	-264.934621192992	32.64	4.23597211897686	32.61	2407.89062694694	32.78	11.1672916450516	32.6599999999999	8.28619322703616	32.22	5.02694709393836	33.3900000000001	6.52416276898293	33.8799999999999	25.2856878729517	32.1900000000001	7.99977720600964	32.8	37.5802428250154	32.52	4.68339471194668	33.3699999999999	47.6748721930562	32.77	5.05452769607473	34.79	75.1773708700512	33.1800000000003	7.18607832004636	36.75	119.797548283032	32.8000000000002	9.35763842301185	33.3499999999999	3.47710886603636	32.8699999999999	4.47063652302404	32.8800000000001	4.01551308505077
32.37	-2371.01294440299	32.43	-124.600128728048	32.27	2346.37773156601	32.61	-239.331676715096	32.72	-309.175463851034	32.24	-265.008708091045	32.74	4.24376068895072	32.71	2411.20452844098	32.88	11.2132405599823	32.77	8.32933336300812	32.3199999999999	5.02767792693248	33.49	6.53928066708431	33.98	25.3063904040118	32.3	8.02721020204444	32.9000000000001	37.6211683620795	32.6299999999999	4.68763305093489	33.48	47.7050187080295	32.8800000000001	5.0709020620161	34.9099999999999	75.1606236150337	33.2800000000002	7.20561117202578	36.8499999999999	119.800464406012	32.9099999999999	9.40076699703241	33.46	3.46146186802798	32.9700000000003	4.46508982292926	32.98	4.02402817701386
32.47	-2371.74710251202	32.53	-124.388237158996	32.37	2346.33522171907	32.71	-239.2675829891	32.83	-309.217471482043	32.34	-265.087723195961	32.8499999999999	4.24702695693213	32.8200000000001	2414.49474934097	32.99	11.2630605930235	32.8699999999999	8.37809202903372	32.4300000000001	5.02606955001284	33.6000000000001	6.55593503097407	34.0899999999999	25.3341213909835	32.4000000000001	8.04845595405368	33	37.6619638980173	32.73	4.69007426795542	33.5799999999999	47.7366462240525	32.98	5.08089428706171	35.0099999999998	75.1413445590288	33.3800000000001	7.23079575607244	36.9899999999998	119.798210062982	33.0100000000002	9.44156483103598	33.5599999999999	3.44238748402859	33.0799999999999	4.4591180229645	33.0799999999999	4.03484745800142
32.57	-2372.47568915495	32.63	-124.192439679064	32.47	2346.287715931	32.81	-239.208310617073	32.93	-309.259877064051	32.45	-265.171107473066	32.9499999999999	4.24837405398648	32.92	2417.76128964796	33.09	11.3167517440615	32.9699999999998	8.43049324998901	32.53	5.02212195999618	33.7	6.57447263699851	34.23	25.3644048990509	32.51	8.06201118302852	33.1100000000001	37.7008117920923	32.8299999999999	4.69071836300827	33.6799999999998	47.7697852450092	33.0799999999999	5.08832751700083	35.1199999999999	75.1189554069924	33.48	7.26163207104946	37.1099999999997	119.794026005025	33.1799999999998	9.47933064401241	33.6600000000003	3.42318924197116	33.2200000000003	4.45650493395533	33.1900000000001	4.04703925198646
32.67	-2373.207638243	32.73	-124.019267403014	32.58	2346.23244146007	32.92	-239.150883480079	33.03	-309.302680596034	32.55	-265.252422722028	33.05	4.24981820094672	33.02	2420.990829875	33.25	11.3704880980094	33.0699999999999	8.48646528299923	32.6299999999999	5.01862311693912	33.8000000000002	6.59182643505574	34.3499999999999	25.39724092901	32.6099999999999	8.06937916900097	33.27	37.7409216400793	32.9299999999998	4.68956533700293	33.7800000000002	47.8044357720364	33.1799999999998	5.09320175308403	35.2399999999998	75.0934561580152	33.5799999999999	7.29083758903926	37.2099999999996	119.787912233051	33.29	9.51365010200789	33.7600000000002	3.40386714401575	33.3400000000001	4.454437750951	33.3000000000002	4.06153523499597
32.78	-2373.93706608998	32.84	-123.864915843001	32.68	2346.17308238501	33.02	-239.098277698076	33.19	-309.348867013	32.66	-265.330828196966	33.17	4.25135939792654	33.17	2424.16116851598	33.37	11.4285330770372	33.1799999999998	8.54518678102068	32.73	5.01568634501837	33.9000000000001	6.60518755603334	34.46	25.4342677619661	32.71	8.07422168202265	33.3900000000001	37.779787841032	33.04	4.68412366797111	33.8899999999999	47.8421824869883	33.3600000000001	5.09254265000436	35.3599999999997	75.0648468119834	33.6900000000001	7.31493911098369	37.3899999999999	119.778559398014	33.3899999999999	9.54729027398571	33.8600000000001	3.38708492097339	33.4400000000001	4.45013856892729	33.4099999999999	4.07339485207103
32.88	-2374.66397269498	32.94	-123.729384998001	32.78	2346.10546942906	33.12	-239.050926326058	33.3	-309.397283829071	32.76	-265.407164645012	33.27	4.25299764492593	33.34	2427.29450707895	33.48	11.4908866820542	33.28	8.60320896003941	32.8299999999999	5.01319831994351	34	6.61866680900403	34.5599999999999	25.4760555809526	32.8199999999999	8.07653872197989	33.49	37.8174103960873	33.1599999999999	4.6766515889658	34.0099999999998	47.8806328080736	33.46	5.08899473607016	35.4599999999996	75.0428389890203	33.79	7.33740983400821	37.4899999999998	119.767629160037	33.4900000000002	9.5811505899519	33.9700000000003	3.37475653702768	33.54	4.44526282092284	33.5100000000002	4.08432149902183
32.98	-2375.37955361302	33.04	-123.615669429	32.89	2346.02960259303	33.23	-239.007716305082	33.4	-309.448863238003	32.86	-265.480551600035	33.38	4.25959144990884	33.45	2430.45116339499	33.58	11.5546260210522	33.3999999999999	8.66086985604397	32.9400000000001	5.01407508795637	34.1100000000001	6.6281533830761	34.6599999999999	25.5195371089485	32.9200000000001	8.07685362804023	33.6000000000001	37.8524393440784	33.26	4.66714910203336	34.1199999999999	47.9178170770638	33.5699999999997	5.08632593300717	35.5699999999997	75.0228659850336	33.8900000000003	7.35483360108447	37.6099999999997	119.763622249025	33.5900000000001	9.61396601894648	34.0700000000002	3.36597868101762	33.6399999999999	4.44039335593516	33.6100000000001	4.09431517698522
33.14	-2376.08909335097	33.15	-123.512187465053	32.99	2345.94863464304	33.33	-238.96976069409	33.5	-309.506788405088	32.97	-265.549330305021	33.4799999999999	4.26827343096647	33.55	2433.59450022695	33.6800000000001	11.6225041200551	33.5	8.71816946801118	33.04	5.01770647997546	34.2700000000002	6.63570304106997	34.77	25.5581216620158	33.03	8.07856457299749	33.7	37.8888853410899	33.3599999999999	4.65865815101552	34.2399999999998	47.9562526049904	33.6700000000001	5.08260002800398	35.6699999999996	75.0076496229894	33.9900000000002	7.366291430003	37.7199999999998	119.766538664976	33.6999999999998	9.64386151702001	34.21	3.36091237602432	33.75	4.43371699100226	33.71	4.10337588505172
33.25	-2376.80168331497	33.25	-123.418388619029	33.15	2345.86277924802	33.44	-238.931037860993	33.61	-309.569690891067	33.1	-265.613191734019	33.5799999999999	4.28157476289925	33.66	2436.72451757391	33.78	11.6935567559722	33.5999999999999	8.77176379299272	33.1399999999999	5.02264941292196	34.3800000000001	6.64306280407345	34.8699999999999	25.5969454419755	33.1700000000001	8.08411857099145	33.8	37.9242029890747	33.47	4.65287978204287	34.3600000000001	47.9965163400493	33.77	5.08004783500837	35.77	74.9997465909473	34.0900000000001	7.37270230104059	37.8199999999997	119.771807095049	33.8000000000002	9.6737198240362	34.3200000000002	3.36041593698155	33.8499999999999	4.42523372703363	33.8200000000002	4.11021018305746
33.35	-2377.51732350398	33.35	-123.334272892066	33.25	2345.77253551799	33.54	-238.89154780602	33.71	-309.635358019023	33.2	-265.67244491298	33.68	4.30041615197752	33.76	2439.8412154369	33.88	11.7712084600043	33.6999999999998	8.82501624903398	33.3199999999999	5.0285942940036	34.48	6.64848564997556	34.98	25.6355419270449	33.28	8.09378165899943	33.9000000000001	37.959759901014	33.5699999999999	4.64981399500175	34.4899999999998	48.0356505080408	33.8699999999999	5.07866935299717	35.8699999999999	74.9963670670013	34.2000000000003	7.37406621601622	37.9399999999996	119.781137782979	33.9000000000001	9.70342681500824	34.4200000000001	3.36439240197706	33.9500000000003	4.41632981699058	33.9200000000001	4.11269328503749
33.46	-2378.246007955	33.46	-123.257411438999	33.36	2345.67790345307	33.64	-238.8514846931	33.81	-309.702757971991	33.3	-265.728212865042	33.79	4.32188055799543	33.86	2442.91227416295	33.99	11.8529449709968	33.8099999999999	8.87456341706638	33.4200000000001	5.03109646990652	34.5900000000001	6.65224427905287	35.0799999999999	25.6739111159732	33.3800000000001	8.10728780004411	34	37.9955560770213	33.6699999999998	4.64737727702413	34.5900000000001	48.0731722320797	33.9699999999998	5.08050680900851	35.98	74.9975110500145	34.3099999999999	7.37107127406489	38.04	119.792820485031	34	9.73298249095933	34.52	3.37284177203401	34.0500000000002	4.40753380200931	34.02	4.11294997707046
33.56	-2378.98104198405	33.56	-123.187593986017	33.46	2345.58153037108	33.74	-238.80989317604	33.91	-309.770908334031	33.41	-265.77993655701	33.89	4.34596798197617	33.96	2445.95588235597	34.09	11.9335473900719	33.9099999999999	8.92040529799942	33.53	5.02962134999052	34.6900000000001	6.66000310502568	35.22	25.7091383670058	33.49	8.12166410003101	34.1100000000001	38.0298287460619	33.77	4.64697033601169	34.6900000000001	48.1069595659847	34.0699999999997	5.08750744199915	36.0799999999999	75.0015519670342	34.4100000000003	7.36439549405077	38.1499999999996	119.805879964019	34.1700000000001	9.7609476499656	34.6200000000003	3.38433413503481	34.1600000000003	4.40278480903089	34.1199999999999	4.11406837008599
33.66	-2379.71842505601	33.67	-123.124820533008	33.57	2345.484929387	33.84	-238.766836826017	34.01	-309.838345845037	33.51	-265.828175022989	34	4.37267842198708	34.0600000000001	2448.972040017	34.25	12.0130157190488	34.01	8.96469757503837	33.6299999999999	5.02470352398632	34.7900000000002	6.67141535097926	35.3399999999999	25.7424446130017	33.5899999999999	8.13691055907384	34.21	38.0669342860074	33.8799999999999	4.64859317196442	34.8000000000002	48.1394678820379	34.1700000000001	5.09772401198916	36.1899999999996	75.0119519769896	34.52	7.35403887597386	38.25	119.81276106701	34.2800000000002	9.78865547199348	34.73	3.40001677898272	34.2600000000002	4.4067763150224	34.2600000000002	4.11698014306694
33.76	-2380.44922325901	33.77	-123.06860044805	33.67	2345.39087323901	33.94	-238.725291761057	34.18	-309.905070503078	33.61	-265.871750994961	34.15	4.39810990496881	34.22	2451.99057630794	34.37	12.093695955059	34.1099999999999	9.00751199105798	33.73	5.01742285393902	34.8900000000001	6.68682779303253	35.4400000000001	25.7738298530512	33.6900000000001	8.15104952698675	34.3099999999999	38.1036631030156	33.98	4.65224578397283	34.9000000000001	48.1706971780795	34.2799999999997	5.1111565210249	36.29	75.0287110789714	34.6200000000003	7.33903694003857	38.3899999999999	119.811862958045	34.3899999999999	9.81610595704296	34.8299999999999	3.4176945979425	34.3600000000001	4.41384383702825	34.3600000000001	4.12075361703046
33.86	-2381.17932028104	33.87	-123.022969691988	33.77	2345.30017718703	34.05	-238.682281861998	34.3	-309.975030309033	33.72	-265.91218088106	34.25	4.42154505299186	34.3200000000001	2454.99498155095	34.47	12.1718777280648	34.24	9.04884854503507	33.8399999999999	5.00746192494717	35	6.70570402405701	35.54	25.8038642709835	33.79	8.16288179908042	34.4100000000001	38.1431148960019	34.1299999999999	4.66003666997494	35	48.1990627710047	34.3800000000001	5.12955427507222	36.3999999999996	75.0498803080291	34.73	7.31985904201338	38.6999999999998	119.804494986056	34.4900000000002	9.84009463797975	34.9300000000003	3.43470385894307	34.4700000000003	4.42676527893582	34.4700000000003	4.1244184030802
33.96	-2381.90871612096	33.98	-122.983892303978	33.87	2345.21324675507	34.15	-238.635988468104	34.4	-310.04244481403	33.8200000000001	-265.945452606047	34.36	4.44298386696573	34.42	2457.98525574594	34.5700000000001	12.2504345730476	34.3599999999999	9.09011920998637	33.9400000000001	4.99493405698104	35.1000000000001	6.72790599401196	35.6499999999999	25.8311797709894	33.9000000000001	8.16860618601822	34.51	38.185289666103	34.23	4.66970862794369	35.1100000000001	48.2222369109877	34.48	5.14969923506214	36.5	75.0729468470581	34.8299999999999	7.29525879705761	38.8299999999999	119.788770659056	34.5999999999999	9.86324497296209	35.04	3.45126179195177	34.5700000000002	4.44612349201634	34.5700000000002	4.12797450098878
34.07	-2382.63741078003	34.08	-122.948373724057	33.97	2345.12735590806	34.32	-238.586411579035	34.5	-310.106381824085	33.92	-265.975578243001	34.4599999999999	4.45917390891282	34.53	2460.93774533199	34.6800000000001	12.3286827050606	34.4699999999998	9.12472964205335	34.04	4.98543669993978	35.2700000000002	6.75357175202862	35.75	25.8560370200485	34	8.16769934704098	34.6200000000001	38.2291399980659	34.3299999999999	4.6812616559464	35.23	48.2421892560296	34.5899999999997	5.16782347608569	36.6199999999999	75.0996701079885	34.9300000000003	7.26771636607282	38.9799999999996	119.764227828	34.6999999999998	9.88682199294999	35.1400000000003	3.46827170903907	34.6700000000001	4.47181064100732	34.6700000000001	4.13417080403633
34.17	-2383.37395759402	34.24	-122.915863466005	34.07	2345.04250464306	34.42	-238.533307064017	34.6	-310.166893464043	34.03	-266.004585026963	34.5599999999999	4.47298256290196	34.67	2463.86280190995	34.78	12.4074757740118	34.5699999999999	9.15927418407136	34.1399999999999	4.9810231059837	35.3800000000001	6.78155664502356	35.8499999999999	25.8798905030062	34.1600000000001	8.16068462404473	34.72	38.2746658910946	34.4299999999998	4.69278699802089	35.3600000000001	48.256756587989	34.6900000000001	5.18812187999629	36.7199999999998	75.127328266035	35.0300000000002	7.23815073001788	39.1399999999999	119.730866491977	34.8000000000002	9.91279740901518	35.2400000000002	3.48483029802082	34.7800000000002	4.5012492009846	34.77	4.14025841803323
34.27	-2384.11451692298	34.35	-122.897444045975	34.23	2344.95913504099	34.52	-238.479007503088	34.71	-310.225348174072	34.14	-266.032781982972	34.67	4.48440982790999	34.77	2466.76042548097	34.88	12.487778006971	34.6699999999998	9.19229965700197	34.25	4.98248857797989	35.48	6.80608975903851	35.96	25.9003938559772	34.27	8.14912688099412	34.8199999999999	38.3209383790017	34.54	4.70280442300464	35.46	48.2699375600077	34.79	5.20836363307353	36.8299999999999	75.153131500997	35.1600000000003	7.20564290804759	39.27	119.693257965992	34.9000000000001	9.93819181496747	35.3400000000001	3.49907102997804	34.8800000000001	4.534439170925	34.8699999999999	4.14400545207627
34.38	-2384.85305664199	34.45	-122.89311546499	34.33	2344.87674798902	34.62	-238.424723795106	34.81	-310.280377512981	34.24	-266.059860084965	34.77	4.49512341992886	34.88	2469.63061604299	34.99	12.5661648700088	34.78	9.21991164705105	34.3599999999999	4.98934740596724	35.5900000000001	6.82891811607078	36.0599999999999	25.9203599649709	34.3700000000001	8.13520042004257	34.9300000000001	38.3660535560466	34.6399999999999	4.71131393101132	35.5700000000002	48.2801143469942	34.8899999999999	5.22854873497636	36.9299999999998	75.1797082859866	35.27	7.17019290004828	39.4499999999998	119.652009914034	35.0100000000002	9.96300521194371	35.4500000000003	3.51023255200289	34.98	4.5694657550257	34.98	4.14753669099355
34.48	-2385.57958271497	34.55	-122.904028351059	34.43	2344.795343486	34.72	-238.370261776026	34.91	-310.335040409996	34.34	-266.088823068003	34.87	4.50545195792529	34.98	2472.50869987795	35.09	12.6460180899812	34.8799999999999	9.24547357203664	34.46	5.00159958892255	35.6900000000001	6.85004171600667	36.23	25.9397888299873	34.48	8.11673093903664	35.03	38.4100114240482	34.74	4.71831552101776	35.6700000000001	48.2877698240145	35	5.24889935400097	37.0599999999999	75.209179615058	35.3800000000001	7.13516846701623	39.5699999999997	119.605182135047	35.1799999999998	9.98723759903442	35.5500000000002	3.51589551598863	35.0799999999999	4.60351916501622	35.0900000000001	4.14872735007066
34.58	-2386.30078982703	34.65	-122.927780211057	34.54	2344.71227421705	34.83	-238.316576792045	35.01	-310.389336863068	34.4400000000001	-266.119719944982	34.9699999999999	4.51539544292245	35.1	2475.37348175194	35.24	12.7273376650692	34.98	9.26898543207244	34.5599999999999	5.01918705595017	35.8000000000002	6.86434945498604	36.3399999999999	25.9580609109662	34.5799999999999	8.10032534002403	35.1300000000001	38.4519417510774	34.8499999999999	4.72239919599815	35.7800000000002	48.2974509850465	35.0999999999999	5.26741238797968	37.1599999999999	75.2421845429581	35.48	7.10277487405619	39.7099999999996	119.549473741017	35.29	10.0096988539917	35.6500000000001	3.51990918102274	35.2200000000003	4.63547006495446	35.1900000000001	4.14623949905035
34.69	-2387.02067851204	34.76	-122.966773539019	34.64	2344.62741630205	34.93	-238.263891374004	35.18	-310.445855047078	34.55	-266.15407421798	35.15	4.52495387298768	35.21	2478.22496166691	35.36	12.8056673130459	35.0899999999999	9.29342065899164	34.6599999999999	5.04157521595516	35.9000000000001	6.86939246099882	36.4400000000001	25.9753228380077	34.6800000000001	8.08598362107205	35.29	38.4896783810973	34.95	4.72726134898949	35.8800000000001	48.3070358790201	35.2599999999998	5.28077371905056	37.3199999999997	75.2752001519639	35.5799999999999	7.07080685606343	39.8099999999999	119.489590658986	35.3899999999999	10.0286389880466	35.75	3.52074910404099	35.3400000000001	4.65699660094288	35.3000000000002	4.13961708807165
34.79	-2387.73924876898	34.86	-123.017554329067	34.74	2344.538430169	35.03	-238.212205524064	35.32	-310.504452466034	34.65	-266.190362385032	35.27	4.5345824009928	35.38	2481.04662994297	35.46	12.884127518987	35.25	9.32357804401818	34.77	5.06876407098389	36	6.86761960605509	36.54	25.9900670399702	34.78	8.07568343498133	35.3900000000001	38.5232213160407	35.05	4.73290198294762	35.98	48.3165245070722	35.3699999999999	5.29229746507554	37.4299999999998	75.308226442985	35.6800000000003	7.03926441508429	39.9199999999996	119.427133725026	35.4900000000002	10.0440580030181	35.8499999999999	3.52061039495766	35.4500000000003	4.67376325696023	35.4400000000001	4.13019763198008
34.89	-2388.468690183	34.97	-123.082064294977	34.84	2344.44531581607	35.13	-238.160994298028	35.42	-310.555090708021	34.75	-266.22686667406	35.37	4.54499840191147	35.48	2483.84307848391	35.5700000000001	12.9640826589821	35.3599999999999	9.35465879501862	34.8699999999999	5.09589456601134	36.1100000000001	6.86237617105689	36.6399999999999	26.0006572690372	34.8900000000001	8.06744712997443	35.5	38.5482586510761	35.1599999999999	4.73881541995524	36.0900000000001	48.3302986250465	35.4699999999998	5.2988822540101	37.54	75.343212379039	35.79	7.00841426203169	40.04	119.36324408407	35.5999999999999	10.054286912009	35.9500000000003	3.51949305195376	35.5500000000002	4.68524463599351	35.54	4.11915186407441
34.99	-2389.20190972703	35.07	-123.164339397022	34.95	2344.34855443999	35.24	-238.111216503057	35.52	-310.603550224982	34.86	-266.26759915905	35.4699999999999	4.55620187597106	35.58	2486.61430728998	35.6700000000001	13.0426591930473	35.4599999999998	9.388361689048	34.97	5.12180792600248	36.2800000000002	6.85257858003752	36.74	26.0095276850052	34.99	8.0620687500641	35.6000000000001	38.5692121850525	35.27	4.74725886499527	36.25	48.3448255799885	35.5699999999997	5.30374612708329	37.6399999999999	75.3819173739885	35.8900000000003	6.97950278402004	40.1899999999996	119.298498878038	35.6999999999998	10.0615757089599	36.0599999999999	3.51802667603351	35.6600000000003	4.69144073792904	35.6500000000001	4.10646897398692
35.14	-2389.93339214005	35.17	-123.264379635998	35.05	2344.25087208001	35.4	-238.065065870046	35.62	-310.649831014985	34.96	-266.308547767039	35.5699999999999	4.57074933092372	35.6900000000001	2489.37596307997	35.77	13.1205409089716	35.5599999999999	9.43379775799258	35.0699999999999	5.14206547700269	36.3800000000001	6.83808878602576	36.8499999999999	26.0164176210083	35.0999999999999	8.05397958299636	35.7	38.5871293340188	35.3799999999999	4.75823231693084	36.3499999999999	48.3639961170184	35.6799999999998	5.30688908497723	37.7399999999998	75.4201095950293	35.9900000000002	6.95093298600113	40.3599999999997	119.233896532023	35.8000000000002	10.0659243960308	36.2000000000003	3.51775058402382	35.7600000000002	4.68984292399455	35.75	4.08940006798275
35.25	-2390.65458408402	35.33	-123.388353933024	35.15	2344.152268735	35.5	-238.022786528063	35.72	-310.69370514399	35.11	-266.349344021023	35.68	4.58646931394924	35.79	2492.12570109592	35.87	13.1996263620522	35.6699999999998	9.48437266004021	35.23	5.15666721901198	36.49	6.81890678799846	36.95	26.0213270760232	35.27	8.0487483410252	35.8099999999999	38.6020100970654	35.48	4.77173577598933	36.46	48.3899734530269	35.7799999999997	5.30634706001365	37.8399999999997	75.455141186012	36.0999999999999	6.92355254500399	40.4899999999998	119.157676018062	35.9000000000001	10.065361263969	36.3400000000001	3.51712546000726	35.8600000000001	4.68506234392407	35.8499999999999	4.07069404002414
35.35	-2391.36932520103	35.43	-123.528782950984	35.25	2344.05208866008	35.6	-237.984134348039	35.82	-310.734563435062	35.21	-266.394903875039	35.78	4.60336182391075	35.9	2494.86352133499	35.98	13.2799155510384	35.77	9.54008639405401	35.3299999999999	5.164638738961	36.5900000000001	6.79981230803151	37.0599999999999	26.0266024120028	35.3700000000001	8.04236314399986	35.9100000000001	38.6148303180107	35.5799999999999	4.79064832200038	36.5700000000002	48.4165152040532	35.8800000000001	5.30598684304096	37.9499999999998	75.4888458450296	36.25	6.89783250800247	40.6199999999999	119.069837336042	36.0100000000002	10.0630175790002	36.4400000000001	3.51801783097017	35.96	4.677098997945	35.9500000000003	4.05544636907962
35.45	-2392.08364761498	35.53	-123.682613997062	35.35	2343.95347067709	35.71	-237.948502797053	35.93	-310.773015066047	35.3099999999999	-266.44811280903	35.88	4.62289955794404	36	2497.58942379992	36.08	13.3707849070106	35.8699999999999	9.60278677598581	35.4300000000001	5.16677533892107	36.6900000000001	6.78220438305743	37.23	26.0319530480047	35.48	8.03217759107611	36.02	38.6249089140165	35.6799999999998	4.81201180798507	36.6700000000001	48.4476200240351	35.98	5.30351882105151	38.0499999999997	75.5195512209639	36.3499999999999	6.87330182904589	40.75	118.96977282106	36.1700000000001	10.0581350279754	36.54	3.52087628300524	36.0700000000002	4.66605608596637	36.0599999999999	4.04365705503551
35.55	-2392.79755132497	35.64	-123.848591637056	35.46	2343.85306378806	35.81	-237.912813755088	36.04	-310.807032927073	35.41	-266.506085341007	35.9799999999999	4.6416495279118	36.1	2500.28221325692	36.24	13.4648699209947	35.9699999999998	9.67137174200161	35.54	5.16307702093854	36.8000000000002	6.76608301500892	37.3499999999999	26.0403281480421	35.5799999999999	8.02036598804534	36.1200000000001	38.6322458870154	35.79	4.83582623598977	36.7800000000002	48.48328791104	36.0899999999997	5.2989429950685	38.1899999999996	75.5451363199882	36.4500000000003	6.85035489607344	40.8699999999999	118.860120252975	36.29	10.0501880680213	36.6400000000003	3.52812016194548	36.23	4.65474339603134	36.1599999999999	4.03382886599957
35.66	-2393.51310639199	35.74	-124.029742677067	35.56	2343.75086799105	35.92	-237.88014534307	36.19	-310.839279913012	35.51	-266.568123517004	36.14	4.6596117339277	36.24	2502.95455640094	36.35	13.5621705920812	36.0799999999999	9.74584129301093	35.6399999999999	5.15722498096238	36.9000000000001	6.75089489004677	37.45	26.0549655720297	35.6800000000001	8.00507514202309	36.28	38.6440689870824	35.8899999999999	4.86421325501851	36.8800000000001	48.5199644300565	36.25	5.29410662204555	38.3399999999997	75.5649620880376	36.5599999999999	6.82570166497953	40.9699999999998	118.74212094699	36.4000000000001	10.0422255479771	36.7400000000002	3.5373301210484	36.3699999999999	4.6385511649305	36.29	4.02745903306823
35.76	-2394.23254623296	35.85	-124.223664624083	35.66	2343.64514855599	36.02	-237.850275027995	36.32	-310.869613527984	35.62	-266.63270383699	36.24	4.67678617792444	36.37	2505.60645323299	36.45	13.667143204998	36.1799999999998	9.82115162696573	35.74	5.14927894994344	37.0100000000002	6.74233892198117	37.55	26.0731003689898	35.79	7.98630505403253	36.3900000000001	38.6561868490389	35.99	4.89347647101113	36.9899999999998	48.5570961629946	36.3499999999999	5.29232382007194	38.5499999999997	75.5807937380268	36.6600000000003	6.80154739700356	41.0799999999999	118.611730866974	36.5	10.0346642730074	36.8400000000001	3.5490556830382	36.4700000000003	4.62013676201423	36.3899999999999	4.02654793799684
35.86	-2394.95094770098	35.95	-124.430357479014	35.76	2343.53824505604	36.12	-237.821788204997	36.42	-310.898176269006	35.72	-266.701349799064	36.3399999999999	4.6888224809436	36.47	2508.25634932198	36.5500000000001	13.7748542970257	36.3	9.89250395105046	35.8499999999999	5.13917919795404	37.1100000000001	6.73796623607359	37.6499999999999	26.0962401099505	35.8900000000001	7.9696422719735	36.5	38.6685994720892	36.1199999999999	4.9236158849908	37.0900000000001	48.5952365280582	36.4499999999998	5.29028047208158	38.6599999999999	75.5889638750205	36.77	6.7778920940782	41.1899999999996	118.472994048034	36.5999999999999	10.0275042440217	36.9500000000003	3.56418817602844	36.5700000000002	4.6012377720217	36.5	4.029758062984
35.96	-2395.65612121396	36.05	-124.647003883979	35.87	2343.43015749107	36.23	-237.795209815999	36.52	-310.924948139018	35.83	-266.77426277206	36.4499999999999	4.69889849398442	36.5700000000001	2510.89771687293	36.65	13.8853038670277	36.3999999999999	9.96469705705749	35.95	5.13198887199451	37.2800000000002	6.73777683300614	37.76	26.1260210450018	35.99	7.95211437900889	36.6000000000001	38.6857286561053	36.22	4.95433385594879	37.21	48.6300037700858	36.5599999999999	5.28965845808216	38.7599999999998	75.591742197048	36.8700000000003	6.75392143602949	41.3699999999999	118.324769347964	36.71	10.0228518430185	37.0500000000002	3.58183627099606	36.6700000000001	4.58064200802255	36.5999999999999	4.03708940802971
36.06	-2396.35515979603	36.16	-124.875320643014	35.97	2343.319999139	36.4	-237.770014919079	36.62	-310.951620245987	35.93	-266.84565178698	36.55	4.70701421591002	36.67	2513.53055588595	36.75	13.998491916027	36.5	10.0377309470332	36.05	5.13244766796106	37.4000000000001	6.74296405202313	37.8599999999999	26.1594693049574	36.0899999999999	7.93672852000782	36.71	38.7027685420662	36.3199999999999	4.97753982199356	37.3099999999999	48.6656455930188	36.6599999999999	5.29622887097503	38.8599999999997	75.5867980000176	36.98	6.72350021500279	41.4899999999998	118.153377974977	36.8099999999999	10.0210753109877	37.21	3.60115314003906	36.7800000000002	4.55729833402074	36.7000000000003	4.04855278497962
36.18	-2397.05357871003	36.26	-125.113590952992	36.08	2343.20556129705	36.5	-237.744570491031	36.72	-310.978192590028	36.04	-266.91269175501	36.65	4.7081352799978	36.78	2516.13921964292	36.86	14.108614895008	36.6099999999999	10.1069944499841	36.1499999999999	5.13939680797648	37.5100000000002	6.75158785304575	37.96	26.194283737027	36.27	7.92915855106457	36.8099999999999	38.7197191300857	36.4299999999998	4.99515597698519	37.4200000000001	48.6982712520785	36.7599999999998	5.30608517408382	38.9699999999998	75.5766037029844	37.0799999999999	6.69276364101279	41.5999999999999	117.95724436297	36.9200000000001	10.023635421021	37.3700000000003	3.62101176199303	36.8800000000001	4.53324037300717	36.8000000000002	4.06569035408211
36.29	-2397.75137795505	36.36	-125.355645893023	36.19	2343.08682067001	36.6	-237.720849186076	36.82	-311.00484097999	36.1900000000001	-266.978207764964	36.75	4.70770556989919	36.88	2518.73078538097	36.96	14.2167518849874	36.7099999999998	10.1729151350582	36.3399999999999	5.15283629397345	37.6100000000001	6.763648236074	38.0599999999999	26.2304643409834	36.3700000000001	7.92383576106204	36.9100000000001	38.7350429959952	36.53	5.00718232103736	37.5300000000002	48.7246104340784	36.8600000000001	5.31922736797696	39.0799999999999	75.5619734660513	37.1900000000001	6.66546688205472	41.6999999999998	117.748129540018	37.02	10.0345627320166	37.48	3.64295145300275	36.98	4.50643450301413	36.9099999999999	4.0878019920001
36.39	-2398.45766926499	36.46	-125.596554596996	36.29	2342.96710657009	36.71	-237.696878349993	36.93	-311.031504454036	36.3	-267.036169587982	36.86	4.70572508595524	36.98	2521.30525309997	37.0600000000001	14.3229028860787	36.8099999999999	10.2350654340171	36.4400000000001	5.17447064601129	37.71	6.77838937099295	38.22	26.2673568099672	36.47	7.92076015000021	37.01	38.7496688560987	36.6299999999999	5.01332111093689	37.6399999999999	48.7501270470148	36.9699999999998	5.33366987099271	39.23	75.5447409869703	37.29	6.64113889297369	41.8499999999999	117.526858076985	37.1700000000001	10.0486671279896	37.5799999999999	3.66697221397772	37.0900000000001	4.47832854592889	37.0100000000002	4.11300011705862
36.49	-2399.16415908999	36.56	-125.839369761025	36.39	2342.843280176	36.81	-237.672053616052	37.03	-311.057573835001	36.4	-267.083691745029	36.9599999999999	4.70104974999686	37.08	2523.86262279992	37.1700000000001	14.4176914690206	36.9099999999999	10.2914085200609	36.54	5.20090901090953	37.8200000000002	6.79026196803534	38.3399999999999	26.3035596690315	36.5699999999999	7.92276445201878	37.1200000000001	38.7623732310658	36.74	5.01653049002471	38.1799999999998	48.7716009150745	37.0699999999997	5.35170229704818	39.3299999999999	75.5255336309801	37.3900000000003	6.62025072006145	41.9699999999998	117.292605401985	37.29	10.0667069190195	37.6800000000003	3.69071598197479	37.2200000000003	4.44693643999017	37.1100000000001	4.13971466900875
36.59	-2399.86515709904	36.67	-126.084091383063	36.49	2342.71869248607	36.91	-237.648123016015	37.17	-311.083049122999	36.5	-267.123659716049	37.0599999999999	4.69935894500395	37.24	2526.41790925895	37.34	14.50815413898	37.01	10.3430464560006	36.6399999999999	5.23215138798605	37.9200000000001	6.79926602504111	38.45	26.3361237549589	36.6700000000001	7.92681565803832	37.27	38.7731561230567	36.8399999999999	5.01681046000613	38.3400000000001	48.7890320380302	37.1700000000001	5.37332464602969	39.4499999999998	75.499813191982	37.5	6.60280236297695	42.0799999999999	117.044673937016	37.3899999999999	10.089207651049	37.79	3.71497453500069	37.3400000000001	4.41414104693649	37.2600000000002	4.16944287906063
36.7	-2400.55859323104	36.77	-126.342628818065	36.59	2342.59334349906	37.02	-237.622008432027	37.29	-311.103278664064	36.61	-267.156722443019	37.18	4.69807765591668	37.34	2528.96462623596	37.4400000000001	14.5942908940242	37.1099999999999	10.3899792420634	36.74	5.26087815899245	38.0200000000002	6.80491120499482	38.55	26.3618112089716	36.78	7.93291376703564	37.3800000000001	38.7753271290876	36.9400000000001	5.01372421194901	38.4499999999998	48.8039719800781	37.2799999999997	5.39681685506821	39.5499999999997	75.472117875961	37.5999999999999	6.58959834197503	42.2199999999998	116.776530627021	37.4900000000002	10.1156437790451	37.9000000000001	3.73974787203224	37.4500000000003	4.38174234102462	37.3800000000001	4.20068751600411
36.8	-2401.24223406997	36.88	-126.61620007907	36.69	2342.46909182707	37.12	-237.593709863063	37.39	-311.120207207978	36.71	-267.193854259062	37.28	4.69720588398559	37.51	2531.50277373095	37.5400000000001	14.6798045310561	37.25	10.4340975429977	36.8499999999999	5.28702959695693	38.1200000000001	6.806667742012	38.6499999999999	26.3864953509483	36.8800000000001	7.94105877901075	37.49	38.7727050360809	37.04	5.0125326960142	38.5599999999999	48.8157658870705	37.3899999999999	5.4296019220601	39.6599999999999	75.4418239749839	37.7000000000003	6.58888566601945	42.3899999999999	116.491827983054	37.5999999999999	10.1467165829945	38	3.76156009497208	37.5500000000002	4.34974032202717	37.48	4.23190425101438
36.9	-2401.92100276204	36.98	-126.903587152015	36.8	2342.34593746703	37.22	-237.563769066014	37.49	-311.13383475406	36.8200000000001	-267.227439700036	37.38	4.70252460797838	37.61	2534.01390617591	37.65	14.7645906019989	37.3599999999999	10.4740767850444	36.95	5.31066542794179	38.2700000000002	6.80181536404234	38.75	26.4078731889867	36.98	7.94416086705496	37.5900000000001	38.7652898430133	37.1499999999999	5.01216401994498	38.8099999999999	48.8238603389846	37.4899999999998	5.47167984802854	39.77	75.4089314899602	37.8000000000002	6.59241732500959	42.5	116.186521968984	37.6999999999998	10.1855667010113	38.0999999999999	3.77951987695724	37.6500000000001	4.31921021197468	37.5799999999999	4.2655578730546
37	-2402.59489930702	37.09	-127.205434211078	36.9	2342.22599540203	37.34	-237.533137783998	37.6	-311.148439257067	36.92	-267.257478765032	37.4799999999999	4.70676480892962	37.72	2536.53025974199	37.75	14.8505665320045	37.4599999999998	10.5090956220693	37.05	5.33524138393204	38.3800000000001	6.79035407097217	38.8599999999999	26.4259447229733	37.0799999999999	7.9451924480054	37.7	38.7546224500284	37.25	5.01369007702124	38.9099999999999	48.8313415600032	37.5999999999999	5.52305063206404	39.8699999999999	75.3730044200438	37.9100000000003	6.60027156902743	42.6099999999997	115.857825133048	37.8099999999999	10.2285276319662	38.21	3.79451854394119	37.7600000000002	4.29188959492421	37.6900000000001	4.29861156499101
37.14	-2403.26744364302	37.25	-127.520024451997	37	2342.114095027	37.44	-237.500864273102	37.7	-311.163482097072	37.02	-267.28892167398	37.5899999999999	4.70992648490665	37.8200000000001	2539.02963292296	37.85	14.9377323210729	37.5599999999999	10.5391540540722	37.1499999999999	5.35426049998478	38.48	6.77231214501717	38.96	26.4451148450462	37.25	7.94415352106626	37.8	38.7424368771008	37.3599999999999	5.02294319596786	39.0099999999998	48.8378525890312	37.6999999999998	5.57529865500328	39.98	75.3363734689856	38.0100000000002	6.61511040698315	42.7199999999998	115.522203715045	37.9099999999999	10.2767912540003	38.3299999999999	3.80655609694713	37.8699999999999	4.27031703793546	37.79	4.32936193203659
37.25	-2403.94705245296	37.35	-127.849074678011	37.14	2342.012445048	37.54	-237.466387826998	37.81	-311.178963274074	37.12	-267.324593517969	37.6899999999999	4.71487255094871	37.93	2541.52500939392	37.96	15.0318915179923	37.6699999999998	10.5660085240515	37.3299999999999	5.37063882097755	38.5800000000002	6.75374043601096	39.0599999999999	26.4646174359768	37.3499999999999	7.9370174299811	37.9000000000001	38.7273831640869	37.46	5.03800118201525	39.1300000000001	48.8408761140136	37.7999999999997	5.63233045500056	40.0999999999999	75.3036053409915	38.1700000000001	6.6307986320453	42.8299999999999	115.177222577017	38.0100000000002	10.3288967919752	38.4400000000001	3.8137934899396	37.9700000000003	4.25630572601676	37.8899999999999	4.35626681201029
37.35	-2404.62844122897	37.45	-128.192584889007	37.25	2341.92106875901	37.64	-237.426622734006	37.91	-311.194882788072	37.22	-267.361669206025	37.79	4.71579939892308	38.03	2544.01197496099	38.0600000000001	15.1264598059697	37.77	10.5892314629727	37.4300000000001	5.38437634691036	38.6900000000001	6.73463894497672	39.23	26.4844524949694	37.45	7.92617042998245	38.01	38.7109987360645	37.5599999999999	5.05886403698241	39.29	48.8461997590548	37.9000000000001	5.69414603103269	40.2099999999996	75.2749331719542	38.29	6.64273339498322	42.9499999999998	114.822881718965	38.1799999999998	10.3808136880161	38.54	3.81548843495239	38.0700000000002	4.24804247495558	37.9900000000002	4.38002633006818
37.46	-2405.30249823701	37.56	-128.564631403037	37.35	2341.83663684701	37.74	-237.383541647091	38.01	-311.20887397401	37.33	-267.401263015017	37.9	4.7152382069271	38.14	2546.49052962293	38.16	15.2214371839818	37.8699999999999	10.609250439984	37.53	5.39539074895856	38.7900000000002	6.71341520705937	39.3299999999999	26.5001381229695	37.5599999999999	7.91161251902395	38.1100000000001	38.6948533970326	37.6699999999998	5.08272960996692	39.3899999999999	48.8506033480007	38.0099999999998	5.75886417198035	40.3299999999999	75.2501238270042	38.3900000000003	6.6509146960243	43.0699999999997	114.449748190054	38.3200000000002	10.4346974600276	38.6400000000003	3.81164092993913	38.2200000000003	4.24407946400152	38.0999999999999	4.39994036207736
37.56	-2405.97751702796	37.66	-128.967958142994	37.45	2341.759149312	37.85	-237.337144568073	38.17	-311.21735571503	37.43	-267.436910214997	38	4.71318897496076	38.3	2548.96067337995	38.28	15.3168236530519	37.9699999999998	10.6267854609996	37.6299999999999	5.40707288291742	38.8900000000001	6.69394677800028	39.4300000000001	26.5110200159597	37.6600000000001	7.89098305801872	38.21	38.6813880010095	37.77	5.10959790301513	39.5	48.8578840030414	38.1199999999999	5.81729997804814	40.4299999999998	75.2204182380183	38.5	6.65178505903441	43.1799999999998	114.058646562057	38.4200000000001	10.4905481069864	38.75	3.80501877202732	38.3600000000001	4.24629955296041	38.2600000000002	4.41314587305897
37.66	-2406.65918793104	37.76	-129.399821185075	37.55	2341.68860615603	37.95	-237.287737276006	38.28	-311.220328012041	37.54	-267.472737564958	38.15	4.71002504696116	38.45	2551.407391456	38.38	15.4182610970111	38.0799999999999	10.6432544299651	37.74	5.4194227490143	38.99	6.67650635602968	39.54	26.5203339999971	37.76	7.86758109506991	38.3400000000001	38.6706025450394	37.8699999999999	5.14010129495546	39.5999999999999	48.8677204029955	38.25	5.8717178420693	40.54	75.1903546130279	38.5999999999999	6.65047275208508	43.3399999999997	113.654321889044	38.52	10.5451391430051	38.8499999999999	3.7948301819597	38.46	4.25229133998073	38.3600000000001	4.41789267904369
37.76	-2407.34751094601	37.87	-129.847897138006	37.66	2341.61745555502	38.05	-237.235256202098	38.38	-311.219779621979	37.64	-267.508745065015	38.29	4.70832143798816	38.5600000000001	2553.83659036295	38.49	15.5205306190283	38.1799999999998	10.6566096279721	37.8399999999999	5.43667142699178	39.1000000000001	6.66158427907249	39.6399999999999	26.5262396039816	37.8700000000001	7.84140662699429	38.53	38.6620771030266	37.97	5.17174831202283	39.71	48.8796903730417	38.3600000000001	5.92399367201324	40.6399999999999	75.1553947429784	38.7000000000003	6.64658002108354	43.4599999999996	113.240272418011	38.6300000000001	10.598364547036	38.9500000000003	3.78107515996362	38.5700000000002	4.26205482597197	38.4700000000003	4.41593096400084
37.87	-2408.04779350503	37.97	-130.310967988976	37.76	2341.54998336408	38.16	-237.17976491605	38.49	-311.212783381052	37.74	-267.533399348054	38.5799999999999	4.71325751698259	38.67	2556.26672503195	38.59	15.6199294229964	38.29	10.6688987730195	37.95	5.45487147201129	39.2	6.64646027507843	39.75	26.5279418370028	37.97	7.81245965606558	38.6300000000001	38.657629317072	38.1299999999999	5.19927800394271	39.8099999999999	48.8950021880328	38.46	5.96865170905403	40.7399999999998	75.1152433009565	38.8000000000002	6.63185985501968	43.5599999999999	112.816889675059	38.73	10.6495230389783	39.0599999999999	3.76600941797278	38.6700000000001	4.27407664994917	38.5700000000002	4.40726072804409
37.97	-2408.75917075903	38.08	-130.790251751023	37.86	2341.48341684204	38.32	-237.122136267089	38.62	-311.199339290056	37.85	-267.554315877987	38.68	4.71705078291507	38.77	2558.67934053094	38.7	15.7183749340675	38.4099999999999	10.6813746970147	38.05	5.47510274498109	39.3000000000002	6.63350783804617	39.8499999999999	26.5277436930091	38.0699999999999	7.78868128406884	38.74	38.6572591880849	38.28	5.22376226399501	39.9200000000001	48.9152405319828	38.5599999999999	6.00569195103162	40.8499999999999	75.0699002879855	38.9000000000001	6.61455926501731	43.6699999999996	112.384173660075	38.8299999999999	10.6954739809453	39.2000000000003	3.75468039794669	38.77	4.28276610500689	38.71	4.39034886198897
38.08	-2409.47801622599	38.25	-131.281943934027	37.96	2341.41564100901	38.42	-237.064394632057	38.72	-311.179447348991	37.95	-267.571494655954	38.79	4.72379240898135	38.87	2561.06064625794	38.8000000000001	15.816295725017	38.52	10.6948587450688	38.1499999999999	5.49390951493933	39.4000000000001	6.62272697104527	39.96	26.5256451720006	38.1800000000001	7.76689465601521	38.8400000000001	38.6562162181008	38.3799999999999	5.24412919696715	40.0300000000002	48.9357344990822	38.6599999999999	6.03511439908289	40.9499999999998	75.0201191079896	39.0100000000002	6.5946782510764	43.77	111.944911821979	38.9400000000001	10.7398838720201	39.3099999999999	3.74442437203015	38.8800000000001	4.29090109400931	38.8099999999999	4.36823218001337
38.19	-2410.20080996805	38.35	-131.814103109036	38.06	2341.34182646801	38.52	-237.007491753047	38.82	-311.15092648804	38.1	-267.585776429996	38.89	4.73348239290772	38.97	2563.43284372099	38.91	15.9136917969818	38.6199999999999	10.7093509190008	38.3299999999999	5.51409450690699	39.5100000000002	6.61465500400027	40.0599999999999	26.519149182036	38.3299999999999	7.74709977304155	38.9400000000001	38.6531504470895	38.48	5.26263703795848	40.1300000000001	48.956484090013	38.77	6.06333150199134	41.0499999999997	74.9651463570444	39.1700000000001	6.57460612808336	43.8699999999999	111.493317623058	39.04	10.7763191440426	39.4100000000003	3.73524133897263	38.98	4.29699418202745	38.9099999999999	4.34261407906433
38.3	-2410.91913530295	38.45	-132.383734718019	38.17	2341.26197321905	38.72	-236.951427630061	38.92	-311.11284451606	38.28	-267.594535544958	38.99	4.7461207369679	39.0700000000001	2565.78294924293	39.01	16.0110908819888	38.7199999999998	10.7251892540035	38.4300000000001	5.5327416749833	39.6100000000001	6.60632578103559	40.23	26.5113229989993	38.4300000000001	7.73321814597239	39.05	38.6494118361043	38.5899999999999	5.28330159897905	40.29	48.978036958033	38.8699999999999	6.08760599607194	41.1899999999996	74.8931688100356	39.2800000000002	6.55522606405157	43.9699999999998	111.031826201042	39.1700000000001	10.804779797013	39.52	3.72855804596384	39.0799999999999	4.29981503702948	39.02	4.31717768401541
38.41	-2411.63827673904	38.55	-132.990838760065	38.27	2341.1760812611	38.83	-236.895226873003	39.03	-311.065201432029	38.38	-267.599430757969	39.14	4.76137123291664	39.1900000000001	2568.10029293899	39.12	16.1104516470232	38.8299999999999	10.7438269290014	38.53	5.54985102098726	39.71	6.59659464997731	40.3299999999999	26.4986453239544	38.53	7.72234018199924	39.1500000000001	38.6455830130217	38.6900000000001	5.30251307998242	40.4000000000001	48.9943887050686	38.9699999999998	6.10793787905095	41.29	74.8039533350493	39.3800000000001	6.53653805898102	44.0799999999999	110.555866242066	39.27	10.8276236940128	39.6200000000003	3.72602009599632	39.23	4.30117684095421	39.1199999999999	4.29164711306385
38.51	-2412.35823427496	38.66	-133.622666602037	38.38	2341.08285551008	38.93	-236.842191909091	39.18	-311.01103404103	38.49	-267.600462070959	39.24	4.77279403196462	39.3200000000001	2570.39361379998	39.23	16.2127383190409	38.9299999999998	10.7652874170299	38.6299999999999	5.56366986597823	39.8100000000002	6.58705407499838	40.4400000000001	26.485785838986	38.6300000000001	7.71446588100844	39.28	38.6390209340561	38.8	5.32197252300648	40.5099999999998	49.0055393300963	39.0799999999999	6.12655796498984	41.3899999999999	74.6977330650225	39.4900000000002	6.51946109405799	44.25	110.078617439967	39.3699999999999	10.8457181829635	39.7200000000003	3.72762748895639	39.3299999999999	4.30107959402903	39.27	4.26629824903557
38.61	-2413.08319032805	38.77	-134.276474320018	38.49	2340.98136952207	39.03	-236.79232274003	39.28	-310.955291899063	38.59	-267.604403236987	39.3499999999999	4.78379966193643	39.43	2572.67402219793	39.33	16.3179508959956	39.04	10.7895707170655	38.74	5.57260324694653	39.9200000000001	6.57622973199068	40.54	26.4732110670138	38.73	7.70959524299997	39.3900000000001	38.6283579859992	38.8999999999999	5.34167992998391	40.6199999999999	49.0104290109912	39.1799999999998	6.15265115607144	41.4899999999998	74.5798498810473	39.5900000000001	6.5075526470082	44.3599999999997	109.600079794973	39.48	10.8590632629557	39.8200000000002	3.73252190695439	39.4300000000003	4.29854722699474	39.3699999999999	4.24556418704469
38.72	-2413.80984554405	38.87	-134.955005837014	38.59	2340.87162329706	39.13	-236.746643672063	39.38	-310.897975006014	38.6900000000001	-267.607127497058	39.4499999999999	4.79143976292562	39.54	2574.93040776092	39.4400000000001	16.4173937749865	39.1399999999999	10.8118955080272	38.8399999999999	5.57665116491535	40.0200000000002	6.56384892306505	40.6399999999999	26.4576851809579	38.8399999999999	7.70340992403362	39.49	38.613594168055	39.01	5.36100292094943	40.7199999999998	49.00986194707	39.2799999999997	6.18395305707509	41.5999999999999	74.4503037809636	39.7000000000003	6.49568444703164	44.4599999999996	109.115508250056	39.5799999999999	10.8708854210136	39.9200000000001	3.73824084601893	39.54	4.29804740895179	39.4700000000003	4.23331989804865
38.82	-2414.53150524001	38.97	-135.684861358982	38.7	2340.76116865708	39.24	-236.705024109028	39.48	-310.836637684019	38.8	-267.608634852991	39.55	4.7957143349322	39.64	2577.17187875198	39.5400000000001	16.5162858520489	39.26	10.834309507004	38.95	5.57581361795201	40.1200000000001	6.54991164799412	40.75	26.4410486520319	38.9400000000001	7.7006636349779	39.5900000000001	38.5980210249954	39.1199999999999	5.38243296796281	40.8200000000002	49.0038381379918	39.3899999999999	6.22046366697759	41.6999999999998	74.3119786310444	39.8000000000002	6.48453451401565	44.5799999999999	108.62793761703	39.6799999999998	10.8812906789808	40.0300000000002	3.74621421701704	39.6399999999999	4.2956410129591	39.5700000000002	4.22781519807813
38.93	-2415.24286198398	39.08	-136.46949488998	38.8	2340.64571974704	39.34	-236.66740048202	39.58	-310.768198424057	38.9	-267.609484336958	39.66	4.79144400890164	39.74	2579.37998024397	39.64	16.6146271250227	39.3699999999999	10.8547649970205	39.05	5.57457264596906	40.2700000000002	6.53582730103608	40.8499999999999	26.4208414699851	39.04	7.70135637503699	39.6900000000001	38.5823596500359	39.22	5.40597007193355	40.9200000000001	48.9944795319843	39.4899999999998	6.26023574807277	41.7999999999997	74.1606249520146	39.9000000000001	6.47410284807393	44.75	108.123387781006	39.7800000000002	10.8916122169376	40.1300000000001	3.75644201994874	39.7400000000002	4.29284139795527	39.6700000000001	4.22905008701946
39.03	-2415.94478062495	39.23	-137.305452425039	38.9	2340.52804930809	39.45	-236.633772790015	39.69	-310.692657224081	39	-267.609860283983	39.76	4.78380815491164	39.85	2581.57316716495	39.74	16.712417596068	39.4699999999998	10.8733337179956	39.1499999999999	5.57184838601188	40.3700000000001	6.51859738002258	40.95	26.3970636329987	39.1600000000001	7.69905032302631	39.8	38.5666100430626	39.3199999999999	5.43016034498578	41.0300000000002	48.9802014460565	39.5899999999997	6.30122268808009	41.9099999999999	73.9962427450109	40.0100000000002	6.46615003506668	44.8499999999999	107.603459578058	39.8800000000001	10.9001592650202	40.2400000000002	3.76168170203073	39.8499999999999	4.28676198498579	39.7800000000002	4.23126946498087
39.15	-2416.64088764401	39.34	-138.192733964047	39	2340.40815734102	39.55	-236.594892596031	39.79	-310.610014085	39.1	-267.608246289001	39.86	4.77399745591356	39.95	2583.73492983594	39.85	16.8119080930182	39.5699999999999	10.8883377899929	39.25	5.56764083898997	40.47	6.50156716301353	41.05	26.3714533309667	39.26	7.69889998400686	39.9000000000001	38.5539818011011	39.4199999999998	5.45470616498278	41.1300000000001	48.95710852702	39.6900000000001	6.3452230360781	42.0099999999998	73.8180786049725	40.1600000000003	6.46020671899805	44.9599999999996	107.068153010005	39.9900000000002	10.9067882129921	40.3400000000001	3.76459699600673	39.9500000000003	4.27462486902641	39.8800000000001	4.23564406401056
39.25	-2417.33118304205	39.44	-139.099244976023	39.14	2340.27925014107	39.65	-236.551193764058	39.89	-310.515517140061	39.21	-267.604642350989	39.9699999999999	4.76119173492862	40.05	2585.87584435895	39.95	16.9102250770266	39.6699999999998	10.9014759920001	39.3599999999999	5.56766077500015	40.5800000000002	6.48419931906119	41.1499999999999	26.3437010489724	39.3599999999999	7.70090535900181	40	38.5440044780125	39.53	5.47735033194385	41.23	48.9252007770347	39.79	6.38525082899832	42.1099999999997	73.6268859369602	40.27	6.45735678199344	45.0599999999999	106.520467165069	40.0900000000001	10.9144097409626	40.4500000000003	3.76518789994407	40.0599999999999	4.25643005200982	39.98	4.24217388399484
39.36	-2418.02525058995	39.55	-140.027980017067	39.24	2340.14324269708	39.75	-236.502676293071	39.99	-310.41009858302	39.3099999999999	-267.6056862	40.14	4.74621116893559	40.17	2588.0090611239	40.0500000000001	17.006840816066	39.78	10.9127483210614	39.46	5.56994735597982	40.6800000000001	6.4654872430765	41.27	26.31354611799	39.47	7.70506644607849	40.1100000000001	38.5377254900732	39.6299999999999	5.4940770299936	41.3400000000001	48.8842846369835	39.9000000000001	6.42404333098057	42.2199999999998	73.4316706719937	40.3700000000003	6.45796344497285	45.1599999999999	105.960979185966	40.1999999999998	10.9230238490454	40.5500000000002	3.76345441497961	40.2200000000003	4.23352945301758	40.0799999999999	4.24717580006018
39.46	-2418.71837659403	39.65	-140.978939090019	39.35	2340.00013500906	39.86	-236.451428633018	40.1	-310.293758412058	39.41	-267.609719076972	40.24	4.73192314200332	40.27	2590.14508330199	40.16	17.1034033239721	39.8799999999999	10.9272959440432	39.5599999999999	5.57450057999631	40.7800000000002	6.44657558598283	41.3699999999999	26.2845098360458	39.5699999999999	7.71555653898304	40.27	38.534562207019	39.74	5.50849606202064	41.4400000000001	48.8400104090942	40	6.46160054304801	42.3299999999999	73.2324328090499	40.4700000000003	6.4620267060036	45.2799999999997	105.394260389062	40.3000000000002	10.930272673022	40.6500000000001	3.75665441401907	40.3299999999999	4.2085006009529	40.1900000000001	4.24817680197975
39.56	-2419.40672141197	39.76	-141.952672680986	39.45	2339.85122216109	39.96	-236.394392485067	40.21	-310.166496628085	39.52	-267.616740983044	40.3399999999999	4.72223632698388	40.38	2592.27517190095	40.2900000000001	17.1989483740163	39.98	10.9450953870009	39.6599999999999	5.58163004200196	40.8900000000001	6.42746434903074	41.48	26.2570587260598	39.6800000000001	7.72836375699626	40.3800000000001	38.533147018029	39.8399999999999	5.5189063839407	41.54	48.7923780940491	40.0999999999999	6.49569165102548	42.4299999999998	73.0290110000169	40.5799999999999	6.4686275850363	45.3899999999999	104.815739456967	40.4000000000001	10.9351922000087	40.75	3.74665442700461	40.4300000000003	4.18134349592947	40.3099999999999	4.24490100704134
39.66	-2420.08610262599	39.86	-142.974026612023	39.56	2339.69743059708	40.06	-236.331567849106	40.31	-310.009603216031	39.62	-267.626442891014	40.4399999999999	4.71374019491577	40.48	2594.38821655192	40.4	17.2934759669943	40.0799999999999	10.9661466500484	39.77	5.59213539997927	40.99	6.41017194197957	41.5799999999999	26.2330726260416	39.78	7.74348810102765	40.48	38.5343112430974	39.9400000000001	5.5253079939348	41.6700000000001	48.7378719180924	40.25	6.52795153303032	42.5299999999997	72.8171219029718	40.6800000000003	6.4773716920854	45.4899999999998	104.222070670971	40.5100000000002	10.9377824289822	40.8499999999999	3.73345445404993	40.54	4.15303420595592	40.4099999999999	4.23734841501755
39.77	-2420.75981959204	39.96	-144.041745452	39.66	2339.53876031705	40.16	-236.262954725021	40.42	-309.82105106807	39.72	-267.636626452031	40.55	4.70676336590259	40.59	2596.49532762398	40.5	17.3904106360396	40.25	10.9938131549825	39.8699999999999	5.60601665495142	41.0900000000001	6.39525167503052	41.6800000000001	26.2125515359912	39.8800000000001	7.76280757497716	40.5800000000002	38.5380548830199	40.04	5.52771419802411	41.77	48.6721277550259	40.3600000000001	6.55637708700851	42.6399999999999	72.5967655149589	40.7800000000002	6.48625350606835	45.5999999999999	103.616435545973	40.6100000000001	10.9380433599426	40.96	3.71951699901274	40.6399999999999	4.11963360500067	40.5100000000002	4.22432566301723
39.87	-2421.43456699205	40.07	-145.129018720013	39.76	2339.375211321	40.31	-236.178242302003	40.52	-309.603285858998	39.83	-267.647242651037	40.65	4.70158368591456	40.6900000000001	2598.57530988597	40.6	17.4855786210628	40.3499999999999	11.0312480370567	39.97	5.62327380691841	41.1900000000001	6.38215023707289	41.78	26.1900716809578	39.98	7.78156846899947	40.6900000000001	38.5447505190086	40.1599999999999	5.52411344301618	41.8800000000001	48.5951456050771	40.46	6.58297141399089	42.7399999999998	72.3650579740251	40.8800000000001	6.49527302607567	45.6999999999998	102.99759276802	40.71	10.9347867650058	41.0599999999999	3.70583149697268	40.7400000000002	4.08789060702475	40.6100000000001	4.20671421602492
39.97	-2422.11034482705	40.17	-146.234794906036	39.87	2339.19345907702	40.41	-236.077208048073	40.62	-309.360371517073	39.93	-267.658291489056	40.76	4.70073421990946	40.79	2600.63051157999	40.71	17.5803157189875	40.4499999999998	11.0729245780021	40.0699999999999	5.64337226501266	41.3000000000002	6.36945823498536	41.8899999999999	26.1647450289502	40.0799999999999	7.79977078298089	40.79	38.5470316430201	40.26	5.51820212297116	41.98	48.5048035220643	40.5599999999999	6.60773451500063	42.8599999999997	72.1272362769696	40.98	6.50222499007214	45.7999999999997	102.379522448018	40.8200000000002	10.9270962690289	41.21	3.69239794997611	40.8499999999999	4.05780521293764	40.71	4.18363261007926
40.08	-2422.78199753298	40.27	-147.362528012081	39.97	2338.99609091202	40.51	-235.959851965049	40.73	-309.092165543007	40.03	-267.66806513001	40.86	4.70168190190634	40.89	2602.672437347	40.8100000000001	17.6777424160264	40.5599999999999	11.1188427749767	40.21	5.66168369994102	41.4000000000001	6.36296982099793	41.99	26.1380791499732	40.1900000000001	7.81741451601192	40.8900000000001	38.5448982550543	40.3599999999999	5.51143412701549	42.0799999999999	48.4054832589891	40.6700000000001	6.63602711904332	42.98	71.8833004240196	41.0799999999999	6.50534881106069	45.8999999999996	101.760623752057	40.9200000000001	10.9166626419892	41.3099999999999	3.68141146304879	40.9500000000003	4.02959471500708	40.8099999999999	4.16124178502741
40.19	-2423.44442855199	40.37	-148.512218039059	40.08	2338.78310682701	40.62	-235.832446369045	40.83	-308.798667938049	40.14	-267.678079978964	40.9599999999999	4.70323604793066	41	2604.70609222398	40.9200000000001	17.7732618860773	40.6599999999999	11.1658817160105	40.3199999999999	5.6832712589312	41.5	6.35933971602753	42.0899999999999	26.1083358579981	40.29	7.83029011404324	40.99	38.5383503560206	40.47	5.50410707501214	42.25	48.2982830969831	40.77	6.66605067499404	43.0799999999999	71.633250413015	41.1900000000001	6.50511384503716	46	101.140896678999	41.02	10.9036294959424	41.4100000000003	3.6748556309476	41.0500000000002	4.0037845109282	40.9099999999999	4.13837100904857
40.29	-2424.09054485699	40.48	-149.702542287059	40.18	2338.56130052402	40.72	-235.695082340044	40.93	-308.438539255008	40.24	-267.688336037963	41.0699999999999	4.70621683598438	41.1	2606.72090010996	41.02	17.8697476660545	40.76	11.2123426250719	40.4200000000001	5.70253749197036	41.6000000000001	6.35856792098366	42.23	26.0768907320426	40.3900000000001	7.84140472103445	41.1000000000001	38.5322801890879	40.5699999999999	5.49847816898819	42.3499999999999	48.1832030360465	40.8800000000001	6.70102322499133	43.2099999999996	71.3746138269471	41.3000000000002	6.50152009302474	46.0999999999999	100.520341228048	41.1900000000001	10.8899596009451	41.52	3.67188362497473	41.1500000000001	3.98037460001888	41.0100000000002	4.11502027998267
40.39	-2424.710762676	40.58	-150.939669677996	40.28	2338.32875701603	40.82	-235.547759878045	41.03	-308.011603684008	40.34	-267.694821230975	41.17	4.70980408795185	41.26	2608.70371061492	41.13	17.9671997560718	40.8699999999999	11.2582255010238	40.52	5.72260201693098	41.71	6.35838376899756	42.3299999999999	26.044004442042	40.49	7.85075833903193	41.2	38.5256403390031	40.6799999999998	5.49454740894362	42.46	48.0662970389858	40.98	6.73826285708401	43.3699999999999	71.1081036710084	41.4000000000001	6.49416884505172	46.25	99.8801103060032	41.29	10.8756529590437	41.6200000000003	3.6724954429701	41.29	3.95743021192629	41.1199999999999	4.09118959908028
40.49	-2425.30979570404	40.68	-152.217431289046	40.38	2338.08547630406	40.92	-235.390478982026	41.17	-307.518037036061	40.45	-267.684137952983	41.27	4.71182635089917	41.36	2610.65202740997	41.24	18.067294148068	40.9699999999998	11.2969360010311	40.6299999999999	5.74346483301724	41.8100000000002	6.36094212597982	42.4400000000001	26.0096769859501	40.5999999999999	7.86026972605214	41.3	38.5184308070166	40.78	5.49245654394781	42.5599999999999	47.9454018890237	41.0899999999997	6.77934674899916	43.4699999999998	70.833126701018	41.5	6.48155451904131	46.3499999999999	99.2288138070307	41.3899999999999	10.8607095689877	41.7200000000003	3.67699058301696	41.3899999999999	3.9344074419887	41.2600000000002	4.07295934405738
40.6	-2425.891483584	40.79	-153.535827122028	40.48	2337.83145838606	41.03	-235.223599889082	41.28	-306.95783931003	40.55	-267.651370250974	41.37	4.71228362494003	41.46	2612.56585049398	41.35	18.1719999540064	41.0699999999999	11.3308061570478	40.73	5.76512594091128	41.9200000000001	6.36408812704303	42.54	25.973159505952	40.7	7.87395076201847	41.4100000000001	38.5094342180992	40.8799999999999	5.49457438899026	42.6799999999998	47.8177513200535	41.25	6.82269772403288	43.5799999999999	70.5498442630415	41.5999999999999	6.46367711499352	46.4499999999998	98.5664517330633	41.4900000000002	10.8437642089712	41.8200000000002	3.68350251699212	41.4900000000002	3.91130628895553	41.3600000000001	4.0577418110388
40.7	-2426.40368455795	40.89	-154.866958660023	40.59	2337.47678527504	41.13	-235.031607427004	41.38	-306.348961259005	40.65	-267.59651812597	41.4699999999999	4.70820470491162	41.5600000000001	2614.44386475398	41.45	18.2793480620376	41.1799999999998	11.359621213046	40.8299999999999	5.78838064393494	42.0200000000002	6.36894941999344	42.6399999999999	25.9350548039947	40.8	7.89180144806778	41.51	38.4970662950082	40.99	5.49794279902471	42.8000000000002	47.687343983057	41.3499999999999	6.86439129003702	43.6799999999998	70.263495827021	41.71	6.44045997398734	46.5499999999997	97.8963698030384	41.5999999999999	10.8255751910065	41.9200000000001	3.69203124398609	41.5999999999999	3.88812675396366	41.46	4.04553700002452
40.8	-2426.85665074998	41	-156.212081334047	40.69	2337.01853032608	41.24	-234.814501597043	41.48	-305.693429992061	40.76	-267.518894448017	41.5799999999999	4.70236533999469	41.67	2616.30042146794	41.5500000000001	18.3819311540674	41.3099999999999	11.3822791049643	40.9300000000001	5.81383404698954	42.1200000000001	6.37497269508458	42.75	25.8924137169743	40.9100000000001	7.91599608498927	41.6200000000001	38.4813270370614	41.1199999999999	5.50254846996268	42.9099999999999	47.5569317339932	41.4499999999998	6.90643055304463	43.8199999999997	69.9740813920471	41.8099999999999	6.41390862006119	46.6499999999996	97.2153865010341	41.6999999999998	10.8061425139567	42.02	3.70483346000583	41.7000000000003	3.86655876502573	41.5700000000002	4.03541348600811
40.9	-2427.25468563503	41.1	-157.571195146033	40.79	2336.45669353905	41.34	-234.585865492022	41.59	-304.991245509086	40.86	-267.418548231035	41.68	4.69448768399161	41.79	2618.14236458895	41.66	18.4839229930276	41.4099999999999	11.3956266950481	41.03	5.83839761395666	42.2700000000002	6.38271126103973	42.8499999999999	25.8506600190458	41.01	7.94558068002971	41.72	38.46184386407	41.22	5.51040295397343	43.0099999999998	47.4276439650794	41.5499999999997	6.94681240804584	44.2999999999997	69.6833096369573	41.9200000000001	6.38402305298769	46.7599999999998	96.5247431430498	41.8000000000002	10.7871799519899	42.1300000000001	3.72071000799679	41.8000000000002	3.84559250801431	41.6700000000001	4.02798703908047
41	-2427.60166779794	41.25	-158.923640825037	40.9	2335.8045994471	41.44	-234.345921645058	41.69	-304.242407810079	40.97	-267.295479475024	41.79	4.68203867296779	41.89	2619.96734587694	41.76	18.5839877809713	41.51	11.405190704977	41.1399999999999	5.86207134597316	42.3800000000001	6.39216512104213	42.95	25.8080634230282	41.1600000000001	7.98316936300125	41.8199999999999	38.4396257610433	41.3299999999999	5.51780985597361	43.1199999999999	47.299480676088	41.6500000000001	6.98553685504066	44.4599999999996	69.390110936979	42.02	6.35300853400622	46.8599999999997	95.8244397280623	41.9000000000001	10.7682706969854	42.2400000000002	3.73844069702045	41.9000000000001	3.82522798497575	41.77	4.02413912206612
41.14	-2427.89250067995	41.35	-160.272578690069	41	2335.0596607221	41.54	-234.094670056038	41.79	-303.402641354978	41.1	-267.151211681039	41.89	4.66755137097152	42	2621.76386068995	41.86	18.6790050299805	41.6099999999999	11.4109711349784	41.24	5.88942384092661	42.48	6.40088539898898	43.05	25.763116356984	41.27	8.02614800204537	41.9200000000001	38.4146727300276	41.4299999999998	5.52476917596323	43.2599999999998	47.1686135300615	41.7599999999998	7.01857461001509	44.5699999999997	69.0875233129873	42.1600000000003	6.32078681405801	46.9599999999996	95.118668543023	42.0100000000002	10.7494147509897	42.3400000000001	3.7580255290095	42.0100000000002	3.81091238295994	41.8699999999999	4.02253221898263
41.25	-2428.13228083901	41.45	-161.614848422005	41.14	2334.22187736403	41.65	-233.832110724052	41.9	-302.474532993983	41.21	-266.951895688976	41.99	4.65420362695568	42.1	2623.5249680999	41.97	18.7691364290004	41.7199999999998	11.4177667770718	41.3399999999999	5.91539195295354	42.5800000000002	6.40627456505172	43.24	25.7158188200037	41.3700000000001	8.07377608703064	42.02	38.3869847690903	41.54	5.525112546934	43.3699999999999	47.0407226060843	41.8600000000001	7.0477902310131	44.6699999999996	68.7754857590335	42.2600000000002	6.28836637997665	47.0699999999997	94.3958917250711	42.1700000000001	10.7306121119564	42.4400000000001	3.77658958302618	42.1100000000001	3.80038272294314	41.98	4.02442544202586
41.35	-2428.32810130096	41.55	-162.935808683073	41.24	2333.291249372	41.75	-233.528012915031	42	-301.50689372806	41.3099999999999	-266.703322466014	42.14	4.64051175595159	42.26	2625.24501396899	42.0700000000001	18.8522398500481	41.8199999999999	11.4234831530666	41.4400000000001	5.93997568296345	42.6900000000001	6.41030094402595	43.3399999999999	25.6638941100391	41.47	8.12304647001838	42.1300000000001	38.3521400790414	41.6399999999999	5.52177347594807	43.4699999999998	46.9158079040426	41.96	7.07131915999071	44.7799999999997	68.4579293980505	42.3700000000003	6.25574723198952	47.1699999999996	93.6676471360443	42.27	10.7145099690342	42.5500000000002	3.79497968799569	42.2400000000002	3.79363900401586	42.0799999999999	4.03136095201262
41.45	-2428.41777739704	41.65	-164.227573749031	41.35	2332.11865917508	41.85	-233.181815921057	42.1	-300.499899369015	41.41	-266.405492013973	42.25	4.6297481859483	42.36	2626.93862828291	42.24	18.9304574209928	41.9199999999998	11.4280604040005	41.55	5.96201625091908	42.7900000000002	6.41315711402513	43.4400000000001	25.6096433810171	41.5799999999999	8.17395915203178	42.27	38.3068259450283	41.74	5.51667415697921	43.5999999999999	46.7867083650617	42.0599999999999	7.08793677108588	44.8799999999997	68.13238180996	42.4700000000003	6.22821690001274	47.3099999999999	92.9522047269984	42.3699999999999	10.6996475490178	42.6500000000001	3.8131958459644	42.3400000000001	3.79068122595072	42.1800000000003	4.04179658698922
41.56	-2428.40212731301	41.76	-165.496312540995	41.45	2330.70854747609	41.95	-232.793519742017	42.21	-299.453374105042	41.52	-266.074627027024	42.3499999999999	4.62081194098118	42.46	2628.606827775	42.35	19.0050907859813	42.02	11.4314985289639	41.6499999999999	5.98126515296826	42.9000000000001	6.41268820902496	43.55	25.5530666349841	41.6800000000001	8.22094542206742	42.3700000000001	38.2474665540258	41.8399999999999	5.50967284300441	43.6999999999998	46.6566943010776	42.1599999999999	7.09606588600309	44.98	67.7994362409891	42.5700000000002	6.20728096498624	47.4099999999999	92.2409546020617	42.48	10.6860248520206	42.75	3.83277737103072	42.4400000000001	3.78838386995994	42.3000000000002	4.05240086297454
41.66	-2428.28033286298	41.86	-166.742025059079	41.56	2329.06091427401	42.05	-232.360547357075	42.31	-298.36731793705	41.62	-265.715643458066	42.4599999999999	4.61370302195974	42.5700000000001	2630.24961244696	42.45	19.0741708330506	42.1299999999999	11.4310379279914	41.75	5.99958783095644	43	6.41104909402657	43.6499999999999	25.4949127280497	41.78	8.26030192797589	42.48	38.1837304590817	41.9400000000001	5.49840071698782	43.8099999999999	46.5285319789928	42.2599999999998	7.09728368406104	45.0799999999999	67.4609263879802	42.6800000000003	6.19293942907007	47.5099999999998	91.5338967630532	42.5799999999999	10.6729482489527	42.8600000000001	3.85078424903895	42.54	3.78529911495207	42.4000000000001	4.06646160797663
41.76	-2428.08599013199	41.97	-167.858658756018	41.66	2327.26567755708	42.16	-231.898413937074	42.42	-297.241121687989	41.72	-265.328541309032	42.5599999999999	4.61139263200039	42.67	2631.86829741096	42.5500000000001	19.1396666740502	42.25	11.4268933559742	41.8499999999999	6.01359342999785	43.1100000000001	6.4068407330069	43.76	25.4328868049924	41.8800000000001	8.29270104100033	42.5800000000002	38.1119594360371	42.05	5.48581592499886	43.9099999999999	46.3990012200384	42.3699999999999	7.09387977599363	45.2099999999996	67.1168522529797	42.7800000000002	6.18566333707804	47.6099999999997	90.8271608959694	42.6799999999998	10.6596594289385	42.96	3.86609877796218	42.6500000000001	3.7814269600176	42.5100000000002	4.08397882108602
41.86	-2427.81909912196	42.07	-168.922428308974	41.76	2325.32576397205	42.31	-231.407119482014	42.52	-296.03943141808	41.8200000000001	-264.916206057023	42.67	4.61077640397889	42.77	2633.44853139199	42.65	19.2089856260509	42.3499999999999	11.420166877997	41.96	6.02267684496383	43.2800000000002	6.39749086906249	43.8599999999999	25.3699380280068	41.98	8.31510975001493	42.6800000000001	38.0321534840959	42.1499999999999	5.47191846703754	44.0099999999998	46.2692314180231	42.4699999999998	7.08555548499135	45.3099999999999	66.7671079910406	42.8800000000001	6.18517242708094	47.7199999999998	90.1142139450712	42.7800000000002	10.6461583900455	43.0599999999999	3.87949144294453	42.75	3.77696033797292	42.6100000000001	4.10495250298482
41.97	-2427.47535635397	42.23	-169.939056827047	41.87	2323.24117351709	42.41	-230.883585871993	42.62	-294.762291137999	41.93	-264.457140369018	42.77	4.60927932499544	42.88	2634.98965088797	42.75	19.2848139799935	42.4599999999998	11.4108584940595	42.0599999999999	6.02992661299595	43.3900000000001	6.3834898389814	43.96	25.3060663980023	42.0899999999999	8.32848205300252	42.78	37.9443126040542	42.26	5.46196929599319	44.1100000000001	46.1380931790245	42.5699999999997	7.07785790007165	45.4099999999999	66.4131918849762	42.98	6.18976127998394	47.8199999999997	89.4015889670072	42.8800000000001	10.6319195899687	43.2000000000003	3.88974205395698	42.8499999999999	3.77009927296967	42.71	4.12532371205998
42.07	-2427.06113536701	42.33	-170.908544311033	41.97	2321.01190619301	42.52	-230.32694025801	42.73	-293.411645595029	42.03	-263.947985376035	42.87	4.6072715729224	42.98	2636.48011693294	42.86	19.3634489399983	42.5599999999999	11.3968222840413	42.22	6.03534273295736	43.49	6.36483764503737	44.0699999999999	25.2376773649985	42.1900000000001	8.3302038160582	42.8900000000001	37.8531550780963	42.3599999999999	5.45357738701568	44.2800000000002	45.9996691949982	42.6700000000001	7.06711583904962	45.52	66.0581438610279	43.0900000000001	6.19942989499123	47.9199999999996	88.6892859600721	42.9900000000002	10.6181182950422	43.3099999999999	3.89807080000537	42.96	3.76084376694052	42.8200000000002	4.14452041798086
42.17	-2426.51323840005	42.44	-171.826512432062	42.07	2318.43096714999	42.62	-229.708455598029	42.83	-292.031912826019	42.14	-263.381125614046	42.9699999999999	4.60066197592823	43.08	2637.93372013197	42.96	19.4448905050422	42.6599999999999	11.3791050200689	42.3299999999999	6.04244066391857	43.6000000000001	6.33881401199687	44.23	25.1670739210113	42.29	8.3228891720637	42.99	37.7602218070479	42.46	5.44674273896817	44.3800000000001	45.856492268058	42.77	7.05404446898683	45.6199999999999	65.7070922000003	43.1900000000001	6.20600951401684	48.02	87.9731126410661	43.0900000000001	10.6016138660152	43.4100000000003	3.90447768097602	43.0599999999999	3.7491938179528	42.9200000000001	4.16311465005492
42.27	-2425.83166545205	42.54	-172.696121506988	42.17	2315.49591135001	42.72	-229.028131892051	42.94	-290.620505984066	42.24	-262.790410240996	43.14	4.59036385791478	43.22	2639.35511544901	43.0600000000001	19.5308944130375	42.76	11.3568853560082	42.4300000000001	6.04575234092408	43.7	6.30801647002954	44.3299999999999	25.09425606695	42.3900000000001	8.30951053706031	43.1000000000001	37.6639718900833	42.5699999999999	5.44870561600419	44.48	45.7041778549865	42.8800000000001	7.03677923297619	45.7199999999998	65.361931606958	43.3000000000002	6.20849164806714	48.1199999999999	87.2646068700078	43.2199999999998	10.5824063050477	43.5100000000002	3.91172131594431	43.23	3.74107615402863	43.02	4.17681048202212
42.38	-2425.02835314497	42.65	-173.460361671005	42.27	2312.20706885108	42.82	-228.314723191033	43.04	-289.175733960064	42.34	-262.170048290045	43.24	4.57786090396439	43.3200000000001	2640.74995702299	43.1700000000001	19.6236027900341	42.8599999999999	11.3322577710733	42.53	6.04527776295072	43.8000000000002	6.27047669604508	44.4300000000001	25.0198642570467	42.5	8.2920972380407	43.2	37.5661806200469	42.6699999999998	5.45653251094791	44.5999999999999	45.5427259549879	42.98	7.01718468803847	45.8299999999999	65.0212033770003	43.4000000000001	6.20687629805161	48.25	86.5550182360266	43.3200000000002	10.5594085389384	43.6200000000003	3.91763266702583	43.3299999999999	3.73500334001164	43.1300000000001	4.18406575101926
42.48	-2424.15002958796	42.75	-174.120949725079	42.37	2308.71355722707	42.92	-227.568790201076	43.18	-287.65625091205	42.45	-261.520039760967	43.3499999999999	4.55988068597435	43.43	2642.10361486892	43.27	19.7208735120284	42.9699999999998	11.3052821229758	42.6399999999999	6.04393297396655	43.9100000000001	6.22813472898542	44.53	24.9385300600125	42.5999999999999	8.26911401702546	43.3	37.4670354590307	42.77	5.46830122800657	44.71	45.3754068799981	43.0799999999999	6.99916737198691	45.9299999999998	64.6849075120599	43.5	6.1950282580483	48.3599999999997	85.8445445600182	43.4200000000001	10.5340813410066	43.7200000000003	3.92438076994495	43.4300000000003	3.7309753779482	43.2800000000002	4.18642261900004
42.58	-2423.19587659699	42.85	-174.69008381704	42.48	2305.010935773	43.02	-226.790332922064	43.28	-286.055438920016	42.55	-260.837559563015	43.4499999999999	4.53969563295686	43.53	2643.41773529497	43.37	19.8190451529854	43.0699999999999	11.2759584129662	42.74	6.04196648100697	44.0100000000002	6.18479409797601	44.6399999999999	24.8502534759609	42.7	8.24601764497856	43.4100000000001	37.3649989830938	42.8799999999999	5.48401176899915	44.8400000000001	45.2014676300223	43.25	6.98539947597965	46.04	64.3499361830209	43.6100000000001	6.17294752601083	48.4599999999996	85.1245774599647	43.52	10.5064247129576	43.8200000000002	3.93122333798601	43.5300000000002	3.72827097999107	43.3800000000001	4.18424562701603
42.68	-2422.16671235701	42.95	-175.200990032067	42.58	2301.09920449206	43.12	-225.981324010036	43.38	-284.379915904992	42.65	-260.089140474975	43.55	4.51983692096292	43.63	2644.69231830196	43.47	19.9207551860354	43.1699999999998	11.2447142080327	42.8399999999999	6.0375128399528	44.1100000000001	6.14204726502976	44.74	24.7550345039826	42.8099999999999	8.22651147200304	43.51	37.2600711920086	42.98	5.50366413199299	44.9400000000001	45.0202275520724	43.3499999999999	6.96896049203133	46.1899999999996	64.0079245549714	43.71	6.14222819899624	48.5599999999999	84.4037253169745	43.6300000000001	10.4804692119842	43.9200000000001	3.94110038496365	43.6399999999999	3.72833796996019	43.48	4.17240155502441
42.79	-2421.07083041697	43.05	-175.653668368	42.68	2296.97836338107	43.23	-225.110973531059	43.49	-282.626100750008	42.75	-259.277120464958	43.65	4.50133346896564	43.73	2645.92182182696	43.58	20.0260557870706	43.27	11.2129674130301	42.9400000000001	6.03396290694036	44.2800000000002	6.09989423105617	44.8399999999999	24.6570455479969	42.9100000000001	8.20992312799262	43.6100000000001	37.1529034400737	43.1299999999999	5.52593793895539	45.04	44.8345855010075	43.4499999999998	6.95677092903679	46.29	63.6670043279537	43.8099999999999	6.1012994850671	48.6699999999996	83.6858584430047	43.73	10.4538145930064	44.02	3.95512961404165	43.7400000000002	3.7311763459229	43.5900000000001	4.15532349904879
42.89	-2419.86735912997	43.16	-176.032841237998	42.79	2292.37599479609	43.33	-224.180305792061	43.59	-280.829347394047	42.85	-258.405626292983	43.75	4.48415395692336	43.83	2647.11532621197	43.6800000000001	20.1348947799715	43.3799999999999	11.1836815110564	43.05	6.03131668094647	44.3800000000001	6.06117995198474	44.95	24.5530507810372	43.01	8.19928562304995	43.71	37.0420218250729	43.23	5.55060877093183	45.1500000000001	44.6448627990321	43.5599999999999	6.95139386004939	46.3999999999996	63.3272813480517	43.9200000000001	6.05556991706635	48.77	82.9775098940218	43.8299999999999	10.4297933669386	44.1300000000001	3.97028384395526	43.8400000000001	3.73490324795966	43.6900000000001	4.13301145806599
42.99	-2418.55629849795	43.26	-176.351042308056	42.89	2287.29536470405	43.44	-223.189320790993	43.69	-278.989611825978	42.95	-257.496155292984	43.86	4.47087339796326	43.9400000000001	2648.278765893	43.7900000000001	20.2393669790126	43.48	11.1568565019979	43.1499999999999	6.02440651391589	44.49	6.02541409000423	45.05	24.4430502010573	43.1600000000001	8.19459895706132	43.8099999999999	36.928900248995	43.3299999999999	5.57200771197586	45.2800000000002	44.4510594460326	43.6599999999999	6.94728219400531	46.5	62.985548653046	44.02	6.00674491397513	48.8699999999999	82.2691118040666	43.9400000000001	10.4082995089811	44.2600000000002	3.98465798298275	43.9500000000003	3.73279776692925	43.79	4.10977732701667
43.15	-2417.14209110103	43.36	-176.566157887009	42.99	2281.74075895799	43.54	-222.138954950083	43.79	-277.10494930102	43.11	-256.552066333029	43.9599999999999	4.46112161500878	44.04	2649.42367983599	43.89	20.3431751790504	43.5799999999999	11.1366860249973	43.25	6.01609998898311	44.5900000000001	5.99259664397778	45.1499999999999	24.3357166920077	43.27	8.19704735602045	43.9100000000001	36.8144568550406	43.4400000000001	5.59252578898395	45.3800000000001	44.2590927510764	43.7599999999998	6.94810711399896	46.5999999999999	62.6404749949643	44.1700000000001	5.95482447499762	48.9699999999998	81.5606641750719	44.04	10.38815775496	44.3700000000003	4.00063574500109	44.0500000000002	3.72637325892811	43.9000000000001	4.08619313407144
43.25	-2415.67818469105	43.47	-176.679405984032	43.14	2275.91917240909	43.64	-221.05793531	43.9	-275.175359815989	43.21	-255.580974878058	44.0599999999999	4.45381040799475	44.15	2650.51782250896	43.99	20.4463193809943	43.6799999999998	11.122123305995	43.3599999999999	6.00402123995991	44.6900000000001	5.96544788800202	45.27	24.2287472609632	43.3700000000001	8.20336984907044	44.02	36.6971507449989	43.54	5.61216300093292	45.4899999999998	44.0658764930504	43.8699999999999	6.95386862105352	46.7099999999996	62.2920603759667	44.27	5.90805560898389	49.0799999999999	80.8521670049913	44.1700000000001	10.372508740943	44.4700000000003	4.01583341601963	44.1600000000003	3.71562972600259	44	4.06168685003649
43.35	-2414.16457926698	43.57	-176.715850612027	43.24	2269.83305009503	43.74	-219.946261870064	44	-273.171929626983	43.3200000000001	-254.582880930002	44.16	4.44484860690864	44.26	2651.57498451299	44.1	20.5468821610566	43.78	11.1139896920349	43.46	5.99363833191546	44.7900000000002	5.94191687503098	45.3699999999999	24.1221419059912	43.48	8.21038958406461	44.1200000000001	36.5785228181039	43.6399999999999	5.62984745204176	45.5900000000001	43.8729122090535	43.9699999999998	6.9645667150553	46.8099999999999	61.9363579399987	44.3700000000003	5.86623760307248	49.2399999999998	80.1352194059746	44.2800000000002	10.3613524689763	44.5799999999999	4.02571997301493	44.2600000000002	3.69915593000769	44.0999999999999	4.03640181900755
43.45	-2412.58933820802	43.68	-176.707437626078	43.35	2263.4820619561	43.84	-218.804886374073	44.11	-271.096619508057	43.42	-253.556817590038	44.27	4.43423621095462	44.38	2652.587166579	44.23	20.6438410079954	43.8799999999999	11.1122851840264	43.5699999999999	5.98495126496346	44.8900000000001	5.92146627207057	45.48	24.0159006290241	43.5799999999999	8.21607723207762	44.27	36.4595807870955	43.75	5.64598515495618	45.71	43.6752532669971	44.0799999999999	6.97892160098945	46.9199999999996	61.5653677640466	44.4700000000003	5.82779487001517	49.3499999999999	79.411342365006	44.3800000000001	10.3510224380443	44.6800000000003	4.03246445398509	44.3699999999999	3.67843930303025	44.27	4.01402116506233
43.56	-2410.96791807195	43.78	-176.651172465995	43.45	2256.86620799308	43.94	-217.608200124005	44.21	-268.989843110035	43.53	-252.475281300008	44.37	4.42176479100453	44.48	2653.55436870698	44.34	20.736668188988	43.99	11.1170097819695	43.6700000000001	5.97504399490845	45	5.9040960790071	45.5799999999999	23.909547784001	43.6900000000001	8.22196805302156	44.3700000000001	36.3422572420404	43.8499999999999	5.66012565900564	45.8099999999999	43.4694125819988	44.1799999999998	6.99213469897586	47.02	61.1863363659495	44.5799999999999	5.79361057805272	49.4499999999998	78.6803380640322	44.48	10.3421361329765	44.79	4.03389782195518	44.4700000000003	3.65347984700293	44.3699999999999	3.99086176400942
43.66	-2409.27331203795	43.88	-176.534856987018	43.56	2249.68511676207	44.05	-216.357417099061	44.32	-266.858218354059	43.63	-251.339930817039	44.4799999999999	4.40693619998456	44.58	2654.49831356398	44.4400000000001	20.8253637060807	44.0899999999999	11.125382682053	43.78	5.96391652300099	45.1000000000001	5.88485811704231	45.6800000000001	23.8066046689482	43.79	8.22260527502294	44.48	36.2259695540388	43.95	5.66865916198367	45.9200000000001	43.2563599280229	44.29	7.00153381603741	47.1799999999998	60.8023715730042	44.6800000000003	5.76368472707145	49.5499999999997	77.9508148820014	44.5900000000001	10.3333433839907	44.8900000000003	4.0307623650051	44.5700000000002	3.62609074397824	44.4700000000003	3.96655907400145
43.77	-2407.50640316799	43.99	-176.370689334021	43.66	2241.94079612403	44.15	-215.0534117701	44.42	-264.695127318987	43.73	-250.184233365985	44.5799999999999	4.38771740800803	44.6900000000001	2655.41026215999	44.5500000000001	20.9082543100294	44.25	11.1344740530512	43.8799999999999	5.95244549492691	45.2	5.86215992007055	45.79	23.7070712850027	43.8900000000001	8.21798889899128	44.5800000000002	36.1107177250233	44.0599999999999	5.67158566195758	46.02	43.0367759580577	44.3899999999999	7.01403946004575	47.2799999999997	60.4218382229647	44.7800000000002	5.73642322103751	49.6499999999996	77.2187357530356	44.6900000000001	10.3236364949453	44.9900000000002	4.02370758195048	44.6700000000001	3.59445787000823	44.5799999999999	3.94582207400163
43.87	-2405.66630839896	44.09	-176.133527519028	43.76	2233.63253330308	44.31	-213.726974066049	44.52	-262.504151120083	43.83	-249.005850973958	44.6899999999999	4.3664900249496	44.8	2656.29575655498	44.65	20.9852878280117	44.3499999999999	11.1428659930652	43.98	5.94284505996256	45.3200000000002	5.8360014900245	45.8899999999999	23.606587446011	44	8.20886489498207	44.6900000000001	35.9969236370716	44.1599999999999	5.6702255409391	46.1199999999999	42.8109819970359	44.4899999999998	7.02273112403873	47.3899999999999	60.0366046120371	44.8800000000001	5.71339685097882	49.75	76.4841006790675	44.79	10.3154157129666	45.0900000000001	4.01170087798164	44.7800000000002	3.55955729503421	44.6800000000003	3.92421766707685
43.98	-2403.79060002397	44.24	-175.852925942991	43.87	2225.03274594408	44.41	-212.377079684074	44.63	-260.285289758031	43.93	-247.800656885033	44.79	4.34328536994144	44.9	2657.13460603797	44.75	21.0565164330774	44.4499999999998	11.1475950179738	44.0799999999999	5.93511521901746	45.4200000000001	5.80611012799181	46	23.5083889790531	44.1500000000001	8.19453185999919	44.79	35.8860611920591	44.26	5.66480321697327	46.29	42.5791395970236	44.5899999999997	7.02534441199987	47.4899999999998	59.6466707410173	44.9900000000002	5.68947734802805	49.8599999999997	75.7469096590739	44.8899999999999	10.3053485289593	45.2200000000003	3.99577484699876	44.8800000000001	3.52138901803301	44.79	3.90174585299974
44.15	-2401.879278043	44.34	-175.50207412603	43.97	2216.13816807803	44.51	-211.003728623041	44.73	-258.001447961078	44.03	-246.56865109705	44.89	4.31810344491623	45.01	2657.93589094892	44.86	21.1271590220576	44.5599999999999	11.1486611269811	44.22	5.93442362196583	45.5200000000002	5.77503831902959	46.0999999999999	23.4124758840153	44.26	8.17974350502482	44.9000000000001	35.7766564890198	44.3599999999999	5.65572665095715	46.3899999999999	42.3412487580208	44.6999999999998	7.02187932506604	47.5899999999997	59.2481374039835	45.0900000000001	5.6646647120715	49.9599999999996	74.9958581890269	45	10.2935409639713	45.3200000000002	3.97926449295483	44.98	3.48273482393324	44.8899999999999	3.8822135790042
44.25	-2399.92789987502	44.45	-175.123085761015	44.07	2206.94451385305	44.61	-209.60685731302	44.83	-255.661581009008	44.13	-245.28063261198	44.99	4.29094424691812	45.11	2658.69161155092	44.96	21.1956873050667	44.6599999999999	11.1440166029979	44.3199999999999	5.93790268192151	45.6300000000001	5.74137666899333	46.23	23.3170076900251	44.3599999999999	8.16331560599792	45	35.6635445670008	44.47	5.64299584402761	46.5	42.0971646980206	44.7999999999997	7.01261474603143	47.6999999999998	58.8411129259612	45.2000000000003	5.6407740260056	50.0599999999999	74.2412659750471	45.0999999999999	10.2783022480253	45.4300000000003	3.95978610299608	45.0900000000001	3.44208135493318	44.9900000000002	3.86196815304629
44.36	-2397.94621553096	44.55	-174.712506844003	44.17	2197.451783269	44.71	-208.155834153104	44.94	-253.265688901024	44.24	-243.937933498955	45.14	4.26702865490824	45.24	2659.42022277591	45.0600000000001	21.263824571065	44.76	11.1336823409829	44.4300000000001	5.94447253899943	45.73	5.70512517901989	46.3399999999999	23.2218751019673	44.46	8.14850913104692	45.1000000000001	35.546725426002	44.5699999999999	5.62374855803682	46.5999999999999	41.8414073800477	44.9000000000001	6.99779873900752	47.7999999999997	58.4255973069503	45.3000000000002	5.61651406007968	50.1699999999996	73.4847338510463	45.21	10.25875631899	45.5300000000002	3.93972338997628	45.23	3.39942861000964	45.0999999999999	3.84466226705626
44.46	-2395.92233381802	44.65	-174.245273361066	44.28	2187.36654814904	44.82	-206.656497599056	45.04	-250.842685386033	44.34	-242.539037353026	45.25	4.24444860891526	45.34	2660.13230072292	45.16	21.3298475300689	44.8699999999999	11.1177183770224	44.53	5.95413319297222	45.8300000000002	5.67168007501095	46.4400000000001	23.1253399319939	44.5699999999999	8.13850093504698	45.2	35.4267760360472	44.6699999999998	5.60119018803107	46.6999999999998	41.5810415240685	45.0099999999998	6.97922985204968	47.8999999999996	58.0055374030053	45.4000000000001	5.59161617206883	50.29	72.7346627080578	45.3099999999999	10.2349031780022	45.6300000000001	3.92174008595703	45.3299999999999	3.35199868493419	45.27	3.83436012702987
44.56	-2393.86112481202	44.76	-173.746449326018	44.38	2176.69328168404	44.92	-205.109281513046	45.19	-248.390609684975	44.45	-241.084911070971	45.3499999999999	4.22320410598331	45.45	2660.82526856201	45.27	21.391905155042	44.9699999999998	11.0978234870345	44.6299999999999	5.970251736926	45.9400000000001	5.64157869098381	46.54	23.0274021799914	44.6700000000001	8.13329101697491	45.3199999999999	35.3021117140315	44.78	5.57491472397942	46.8000000000002	41.3210137600117	45.1100000000001	6.95818788108227	48	57.5889331349799	45.5	5.56765594603803	50.3899999999999	71.9867441059705	45.4099999999999	10.2068864359808	45.7400000000002	3.90601430797233	45.4300000000003	3.30573744895446	45.3699999999999	3.82737860797988
44.66	-2391.757718436	44.86	-173.206480637077	44.48	2165.43430438708	45.02	-203.539794596054	45.29	-245.910393993995	44.55	-239.603058211969	45.4499999999999	4.20432375597102	45.5600000000001	2661.49912629294	45.37	21.450525178011	45.0699999999999	11.0739976720424	44.74	5.98359411094407	46.0400000000002	5.61482102500577	46.6399999999999	22.9313440979695	44.77	8.1329151259979	45.4200000000001	35.1731972471043	44.8799999999999	5.5453726149608	46.9000000000001	41.0648111770797	45.27	6.93947140598539	48.1099999999997	57.1685379869677	45.6100000000001	5.54375021704345	50.5	71.2409780450116	45.52	10.1740886079824	45.8400000000001	3.89257377003105	45.5300000000002	3.2561326039513	45.4700000000003	3.82740083398403
44.77	-2389.63440781697	44.97	-172.625367295041	44.59	2153.88998770106	45.13	-201.946822865011	45.39	-243.402038310023	44.65	-238.091820019008	45.55	4.18830570390583	45.67	2662.13198453693	45.47	21.5057075989762	45.1799999999998	11.0490217340384	44.8399999999999	5.9941603169591	46.1400000000001	5.59255173106976	46.74	22.8336443880153	44.8700000000001	8.13773519098504	45.52	35.0406152630285	44.99	5.5161736639775	47.0099999999998	40.8111099020516	45.3699999999999	6.92308042698642	48.2099999999996	56.7443519570361	45.71	5.51989898303873	50.5999999999999	70.4973645270002	45.6300000000001	10.1378598640167	45.9400000000001	3.88139075801064	45.6300000000001	3.2057616780321	45.5700000000002	3.83442680504231
44.87	-2387.49030989197	45.07	-172.026699690036	44.69	2142.05832376501	45.23	-200.32949185304	45.5	-240.821899254001	44.75	-236.551196491064	45.66	4.1746518029413	45.78	2662.73258228193	45.5700000000001	21.5564881909813	45.28	11.0258255050439	44.9400000000001	6.00107370598835	46.2700000000002	5.57504219705152	46.8499999999999	22.7343030510383	44.98	8.14373933201296	45.6300000000001	34.9043657630546	45.1199999999999	5.48731787193901	47.1100000000001	40.5599099360643	45.4699999999998	6.91019317298469	48.3199999999997	56.3088752550129	45.8099999999999	5.49610224504704	50.6999999999998	69.7501939459926	45.73	10.0992078989748	46.04	3.87368230303764	45.7400000000002	3.15643879196159	45.6700000000001	3.84678655404969
44.98	-2385.32630772499	45.25	-171.412029421049	44.79	2129.94002535504	45.33	-198.687801560027	45.6	-238.189345507976	44.85	-234.978940262977	45.76	4.15995152695814	45.88	2663.2872175569	45.6800000000001	21.6032885500681	45.3799999999999	11.0044089840358	45.05	6.00212012898282	46.3700000000001	5.5592626509906	46.95	22.6356791180251	45.0799999999999	8.15018157902614	45.73	34.7639081730904	45.22	5.45680698996875	47.25	40.3070828510863	45.5699999999997	6.89917476506707	48.4199999999996	55.8695037419739	45.9200000000001	5.46853528908287	50.8099999999999	68.9996305070508	45.8299999999999	10.0581327129703	46.2200000000003	3.8704810000354	45.8400000000001	3.10718788000486	45.7800000000002	3.86541150305675
45.14	-2383.13874047401	45.35	-170.753290575021	44.89	2117.53509247308	45.44	-196.991604335039	45.7	-235.502349964008	44.95	-233.355339722038	45.87	4.14465796598051	45.98	2663.80700073194	45.78	21.6432707120475	45.48	10.9847721710139	45.1499999999999	5.99729958696571	46.47	5.54521309402389	47.05	22.5323488130016	45.2	8.15776333399754	45.8300000000002	34.6192424940455	45.3299999999999	5.4259167300188	47.3499999999999	40.0560270200003	45.6700000000001	6.89002520505255	48.52	55.4262374180325	46.02	5.43999241506299	50.9099999999999	68.2488557280294	45.9299999999998	10.013963374945	46.3200000000002	3.8707542529437	45.9400000000001	3.05800894000186	45.8800000000001	3.88937022898972
45.24	-2380.92760814095	45.45	-170.077293633085	45	2104.57560088503	45.54	-195.251627687071	45.81	-232.798007894075	45.1	-231.680345855011	45.9699999999999	4.12849327494769	46.09	2664.29428004892	45.89	21.6792726409949	45.5799999999999	10.9637646580723	45.26	5.98661207891382	46.5700000000002	5.52978772600454	47.1599999999999	22.429735912965	45.3	8.16173088605865	45.9400000000001	34.4659135350867	45.4299999999998	5.39263554094305	47.4499999999998	39.8067424409874	45.7799999999997	6.88474759499513	48.6299999999997	54.982975488997	46.1600000000003	5.41047362207792	51.0099999999998	67.5122089210163	46.0300000000002	9.96747130795939	46.4200000000001	3.87307215294186	46.0500000000002	3.01284109798416	45.98	3.91310560098646
45.35	-2378.682658603	45.56	-169.384038595013	45.14	2091.07241167305	45.64	-193.467649083004	45.91	-230.067364016008	45.2	-229.983159660037	46.0699999999999	4.11145745397334	46.2	2664.75470700391	45.99	21.7141584249703	45.6799999999998	10.9406068900171	45.3599999999999	5.96863797500191	46.6800000000001	5.51439594403291	47.26	22.327840417006	45.4100000000001	8.1620842349821	46.04	34.3113512250284	45.54	5.35696342194569	47.5599999999999	39.5593738990101	45.8800000000001	6.88306305198694	48.73	54.5396096309787	46.2600000000002	5.37816382802703	51.1099999999997	66.7793703810275	46.1700000000001	9.92076408704179	46.5300000000002	3.87316240596647	46.1500000000001	2.9699171059292	46.0799999999999	3.93938884701583
45.45	-2376.41414398195	45.66	-168.67335069503	45.24	2077.02798828802	45.75	-191.670300124088	46.01	-227.310418332081	45.3	-228.262449067984	46.17	4.09097592898888	46.3	2665.18828159496	46.09	21.7462047730805	45.78	10.9152779690476	45.47	5.94294245900073	46.7800000000002	5.49903774606264	47.3599999999999	22.2282791910402	45.51	8.16046493207523	46.1500000000001	34.1555555620516	45.6399999999999	5.32176261197037	47.6599999999999	39.3194014289975	45.98	6.88472351407654	48.8299999999999	54.096139842045	46.3600000000001	5.34435426197888	51.25	66.0487392740379	46.27	9.87471777398241	46.6300000000001	3.87216177693972	46.2600000000002	2.93415875501069	46.1800000000003	3.96456727503391
45.55	-2374.12885891604	45.76	-167.959871272046	45.35	2062.73575890702	45.85	-189.853742354103	46.18	-224.480050944067	45.41	-226.519730483005	46.27	4.06895676189833	46.41	2665.57292308198	46.24	21.7771349759914	45.8799999999999	10.8877178620332	45.5699999999999	5.91458867495476	46.8800000000001	5.48036785301065	47.46	22.1327904220061	45.6200000000001	8.15609773303549	46.27	33.9979495780653	45.75	5.28382771301494	47.77	39.0769632390402	46.0899999999997	6.88793042900215	48.9399999999996	53.6525661240148	46.46	5.30951428197568	51.3499999999999	65.3166223210064	46.3699999999999	9.82933237003181	46.73	3.86893350093942	46.3699999999999	2.90609144292375	46.3200000000002	3.9874701529925
45.66	-2371.82193332796	45.87	-167.228958988062	45.45	2048.19125033907	45.95	-188.017541910995	46.28	-221.605776700017	45.51	-224.755003907035	46.38	4.04539995190589	46.51	2665.919207564	46.35	21.8098225719814	45.98	10.8562277920328	45.6700000000001	5.88020953193791	46.98	5.45625364600255	47.5699999999999	22.0413741110406	45.72	8.15198978500575	46.3700000000001	33.8391102410469	45.8499999999999	5.24315872598891	47.8699999999999	38.8320593300477	46.2599999999998	6.89000188799582	49.04	53.2088884759787	46.5700000000002	5.27364388801743	51.4599999999996	64.5749350329652	46.4699999999998	9.78446426302071	46.8299999999999	3.86245263200635	46.4700000000003	2.87976930098921	46.4200000000001	4.00707460403282
45.76	-2369.49823729299	45.97	-166.493162501979	45.55	2033.39214207108	46.05	-186.161698793057	46.38	-218.687595599022	45.62	-222.949955778972	46.4799999999999	4.0194853210096	46.62	2666.22337798196	46.45	21.8504443780603	46.0899999999999	10.820807758023	45.77	5.84903908793422	47.0800000000002	5.4258057430161	47.6700000000001	21.9542909260326	45.8299999999999	8.14810534006938	46.48	33.6802030310537	45.95	5.19975565202913	47.9699999999998	38.5837950310588	46.3600000000001	6.89481898598387	49.1899999999996	52.7617751549769	46.6700000000001	5.23758571000599	51.5599999999999	63.8317618989959	46.5799999999999	9.74011345294912	46.9400000000001	3.85269145499478	46.5700000000002	2.85970462596197	46.5300000000002	4.02412441007982
45.86	-2367.16248450898	46.08	-165.74631289302	45.66	2018.33843410407	46.15	-184.269182387993	46.48	-215.725683451069	45.72	-221.10050274398	46.5899999999999	3.99537155396956	46.72	2666.49858472692	46.5600000000001	21.8966406170011	46.24	10.7835750370668	45.8799999999999	5.82107734294368	47.1800000000001	5.38902414405129	47.77	21.8666785859796	45.9300000000001	8.14408246901621	46.5800000000002	33.5212279460393	46.05	5.15980883903921	48.0700000000002	38.3272408580524	46.46	6.90238172398949	49.29	52.3118194080325	46.77	5.20114997698329	51.6599999999999	63.0972883819823	46.6799999999998	9.69528101404649	47.04	3.83967768402727	46.6700000000001	2.84331989098519	46.6300000000001	4.03787579000436
46.07	-2364.76132236305	46.23	-164.964819771058	45.76	2002.73149917507	46.3	-182.325081892031	46.58	-212.763683638059	45.83	-219.20172884802	46.6899999999999	3.97319181195144	46.8200000000001	2666.74351268296	46.66	21.9484112890314	46.3499999999999	10.7438567899862	45.98	5.79812589398898	47.2900000000002	5.34348259498074	47.8699999999999	21.7792859500605	46.03	8.14393305097383	46.6800000000001	33.358847045065	46.1599999999999	5.12066597502781	48.21	38.065163079068	46.5699999999997	6.90993469697787	49.3899999999999	51.8665210270228	46.8800000000001	5.16433668701666	51.77	62.3726527689996	46.7800000000002	9.65254556501804	47.2200000000003	3.82154479200381	46.7800000000002	2.83061509594518	46.73	4.04713512602939
46.17	-2362.35714473105	46.34	-164.172273527015	45.87	1986.66104309802	46.41	-180.343703742096	46.68	-209.782227474989	45.93	-217.255881455003	46.79	3.95281293299377	46.9400000000001	2666.97317893795	46.76	22.0033656860323	46.4499999999998	10.7014382620036	46.0899999999999	5.77770130996669	47.3900000000001	5.29221086708276	47.98	21.6892874619816	46.1700000000001	8.14765708798859	46.78	33.1995238281024	46.26	5.08432530898517	48.3200000000002	37.8016901210003	46.6700000000001	6.91911277999679	49.5	51.4184841480301	46.98	5.13097055602429	51.8699999999999	61.6576908570323	46.8800000000001	9.61266541798977	47.3299999999999	3.80492868896454	46.8800000000001	2.82611184093184	46.8299999999999	4.05097099303475
46.27	-2359.94665968497	46.44	-163.366808411979	45.97	1970.12727804702	46.51	-178.35519558605	46.79	-206.783342072072	46.03	-215.282672181047	46.9	3.93688619294608	47.0600000000001	2667.18758349293	46.87	22.064341770033	46.55	10.6563194510727	46.22	5.76228702095705	47.5	5.2352089589931	48.0799999999999	21.5991577349541	46.27	8.1529169830219	46.8900000000001	33.0432582981075	46.3699999999999	5.04951112702656	48.4200000000001	37.5329407360141	46.77	6.92991597497894	49.5999999999999	50.967708772987	47.0900000000001	5.09825728204305	51.9699999999998	60.9492211290217	46.9900000000002	9.57631150504312	47.4300000000003	3.78757268003938	46.98	2.82632022299367	46.9400000000001	4.05031481705009
46.38	-2357.54011934796	46.55	-162.530167648015	46.07	1953.39812825705	46.61	-176.348829920016	46.89	-203.76702742999	46.13	-213.282150039049	47	3.92568943698279	47.22	2667.37002682692	46.97	22.1285015800277	46.6499999999999	10.6116507670322	46.3199999999999	5.74879449095533	47.6000000000001	5.17303018307302	48.25	21.5034729930039	46.3700000000001	8.16066673201021	46.99	32.8945056430712	46.47	5.01823498302656	48.5300000000002	37.2600443150759	46.8699999999999	6.94034117702813	49.6999999999998	50.514194900984	47.21	5.0661968670056	52.0799999999999	60.2444592400389	47.0900000000001	9.54271240300386	47.5300000000002	3.76947676500095	47.0799999999999	2.83304021593267	47.04	4.04516659705223
46.48	-2355.12296811896	46.65	-161.680608013057	46.17	1936.46273264608	46.72	-174.324829273019	46.99	-200.673333455029	46.24	-211.254315027986	47.14	3.91922266499023	47.3200000000001	2667.51300085195	47.0700000000001	22.1945093170461	46.76	10.5682117649621	46.4200000000001	5.73864334899099	47.7	5.10567453898148	48.3499999999999	21.4022332370405	46.48	8.17090633506723	47.0900000000001	32.7491832550777	46.5699999999999	4.99049687698516	48.6300000000001	36.9830008610279	46.9699999999998	6.9496732190828	49.7999999999997	50.0511055720381	47.3099999999999	5.03478931000245	52.25	59.5435534380613	47.1900000000001	9.51145130602526	47.6400000000003	3.75369304799733	47.23	2.84803906902198	47.1399999999999	4.03600105505575
46.58	-2352.69520599797	46.75	-160.821758276029	46.28	1919.318627763	46.82	-172.283193647104	47.09	-197.544091337022	46.34	-209.171108955957	47.24	3.92001894397254	47.42	2667.616505566	47.24	22.2573845330771	46.8599999999999	10.5260024430436	46.52	5.73226841390806	47.8100000000002	5.04064720200859	48.46	21.2939308950126	46.5799999999999	8.17938011198294	47.1900000000001	32.6015369660126	46.6699999999998	4.96629680696969	48.73	36.700073774	47.0699999999997	6.95399986898337	49.8999999999996	49.5836095029745	47.4100000000003	5.00628514203072	52.3599999999997	58.8463554739747	47.29	9.48252821501683	47.7400000000002	3.73908476501583	47.3299999999999	2.866394989951	47.27	4.02407730302912
46.68	-2350.26192954399	46.86	-159.935816780035	46.38	1901.96581360601	46.92	-170.180402259007	47.19	-194.429007822009	46.4400000000001	-207.045006202975	47.3499999999999	3.92482557595031	47.53	2667.68639147392	47.34	22.3169655430411	46.9599999999998	10.485022804005	46.6299999999999	5.72460653893359	47.9100000000001	4.97857737798313	48.5599999999999	21.1808739529715	46.6800000000001	8.1868633050135	47.3	32.4515667761034	46.78	4.93976633299553	48.8299999999999	36.4143464890958	47.1799999999998	6.95332112707092	50.0099999999998	49.1117066929974	47.52	4.9798323750565	52.4599999999996	58.1565586280703	47.3899999999999	9.46021724598722	47.8400000000001	3.72678867904597	47.4300000000003	2.88758258193411	47.3699999999999	4.00813622900387
46.78	-2347.76167033397	46.96	-159.037424863982	46.48	1884.09184388308	47.03	-168.046721611063	47.3	-191.298568062052	46.55	-204.881797735993	47.4499999999999	3.93512624998493	47.63	2667.71883894194	47.45	22.3732523450053	47.0699999999999	10.4437527130585	46.73	5.7156577229307	48.0200000000002	4.92356600807398	48.6700000000001	21.0614017099715	46.78	8.19034876701608	47.4000000000001	32.2974973920509	46.8799999999999	4.92030868201709	48.9400000000001	36.1258190050648	47.2799999999997	6.94845434600211	50.1099999999997	48.6372918470579	47.6200000000003	4.9554310090798	52.5599999999999	57.4937852479707	47.4900000000002	9.44122560099459	47.9400000000001	3.71765162094562	47.54	2.91160184599448	47.4700000000003	3.98920070904296
46.89	-2345.25661303803	47.06	-158.126582529007	46.59	1865.84360416805	47.13	-165.881590994104	47.4	-188.152772058061	46.65	-202.699797113041	47.55	3.95092096493954	47.74	2667.717605029	47.5500000000001	22.4222102469867	47.1699999999998	10.4064409890725	46.8299999999999	5.70718534891057	48.1200000000001	4.87650247600868	48.77	20.9378153219859	46.8900000000001	8.18983649799065	47.6100000000001	32.1337779770374	46.98	4.90792385403438	49.04	35.8353859920726	47.3899999999999	6.93551843107798	50.2199999999998	48.163696706979	47.7200000000003	4.93223841499457	52.6699999999996	56.8499508460718	47.5900000000001	9.42409250899345	48.0500000000002	3.70881277694934	47.6399999999999	2.93323441599114	47.5700000000002	3.96498480108676
46.99	-2342.74675765596	47.16	-157.206860723022	46.69	1847.22332645799	47.23	-163.702041023043	47.51	-184.991444000048	46.75	-200.503087692027	47.66	3.9647786079513	47.85	2667.66805974999	47.65	22.4661990270079	47.28	10.3709703540744	46.9400000000001	5.69757248001679	48.2700000000002	4.83738678008194	48.8699999999999	20.8149770689943	46.99	8.17564874205345	47.71	31.9755103720354	47.1299999999999	4.89642150000691	49.1500000000001	35.549084031004	47.4899999999998	6.91451338104798	50.3199999999997	47.690328026988	47.8200000000002	4.91044436205357	52.77	56.2148699600584	47.6999999999998	9.40981689302589	48.21	3.69733213096879	47.75	2.95502001097248	47.6800000000003	3.93623228501383
47.15	-2340.27438649503	47.37	-156.169154206054	46.79	1828.52963801599	47.33	-161.52298250006	47.61	-181.814583888013	46.86	-198.296585425965	47.76	3.97656601796825	47.96	2667.57151821992	47.76	22.5052186840458	47.3799999999999	10.338013647015	47.04	5.68688296198161	48.3700000000001	4.80837378802335	48.97	20.6921380920448	47.0899999999999	8.15081647999705	47.8099999999999	31.8142433970934	47.23	4.88845393203974	49.25	35.2641468530237	47.5899999999997	6.88701637398026	50.4199999999996	47.2171858059482	47.9200000000001	4.89004885400846	52.8999999999996	55.5873171940675	47.8000000000002	9.39582013597828	48.3099999999999	3.68614969897862	47.8499999999999	2.97551080893754	47.7800000000002	3.90553086799628
47.25	-2337.79760992104	47.47	-155.186249227086	46.89	1809.67283302903	47.44	-159.330108989025	47.71	-178.576029157057	46.96	-196.080290314057	47.87	3.98641635695185	48.0600000000001	2667.426665324	47.86	22.5412383319963	47.48	10.3077856250593	47.1399999999999	5.67760022693165	48.48	4.78738158108172	49.0799999999999	20.5692983929566	47.1900000000001	8.1160120810182	47.9200000000001	31.6487596790012	47.3399999999999	4.88402115001918	49.3499999999999	34.9805744600644	47.6999999999998	6.85272873204212	50.52	46.7441642030053	48.02	4.87105188801706	53	54.970338288058	47.9000000000001	9.38134392595202	48.4100000000003	3.66862957093872	47.9500000000003	2.99018521195649	47.8800000000001	3.87057247905886
47.35	-2335.316427934	47.57	-154.215842735994	47	1790.65269932107	47.54	-157.123420490052	47.81	-175.311089736056	47.11	-193.829346153052	47.9699999999999	3.99122525698203	48.22	2667.2335010619	47.96	22.5772515519793	47.5899999999999	10.2802862870703	47.25	5.66724084399084	48.5800000000002	4.77551916901575	49.23	20.4510472809716	47.3	8.073573143065	48.02	31.4774328530802	47.4400000000001	4.88333171404065	49.4499999999998	34.7016458990765	47.7999999999997	6.81279320906469	50.6299999999997	46.2697229600053	48.1600000000003	4.85085986701961	53.0999999999999	54.363933243053	48.0100000000002	9.36638826101444	48.5100000000002	3.64814613999442	48.0500000000002	3.00253312093446	47.9900000000002	3.82879541007242
47.46	-2332.83689380198	47.67	-153.22714428703	47.14	1771.46923689202	47.64	-154.894573479055	47.91	-172.01980963398	47.21	-191.558813688061	48.14	3.99016532298901	48.33	2666.99483774698	48.0700000000001	22.6142748480243	47.6899999999998	10.2555156340713	47.3499999999999	5.65889334995973	48.6800000000001	4.77327688997775	49.3299999999999	20.3328553400297	47.4000000000001	8.02254566906413	48.1300000000001	31.3011624160708	47.54	4.88925555293918	49.5500000000002	34.4207366410956	47.9099999999999	6.76720980504797	50.73	45.7938620779714	48.2600000000002	4.83173873601572	53.25	53.7774194600615	48.1700000000001	9.34777000497888	48.6100000000001	3.62469940898791	48.2200000000003	3.01075456297895	48.0900000000001	3.78276136905242
47.56	-2330.30011324195	47.78	-152.220153882013	47.24	1751.79530314301	47.74	-152.613968062042	48.01	-168.762138942043	47.3099999999999	-189.265334049992	48.24	3.9828663739172	48.43	2666.72613202593	48.1700000000001	22.648605424024	47.79	10.2280912050219	47.45	5.65255774301932	48.7800000000002	4.7806547449909	49.4300000000001	20.2192519869868	47.5	7.96292965901557	48.28	31.1190488720285	47.6499999999999	4.8936617849904	49.6599999999999	34.1433418210499	48.0099999999998	6.71114659701288	50.8299999999999	45.32474976304	48.3700000000003	4.81368849602859	53.3499999999999	53.2106486909925	48.27	9.32745452996642	48.71	3.59950956396915	48.3200000000002	3.01484953695308	48.27	3.73287709908254
47.66	-2327.76928401404	47.88	-151.194871521056	47.34	1731.84033796201	47.85	-150.312076982004	48.18	-165.496246473026	47.41	-186.976965431995	48.3499999999999	3.96932841192665	48.53	2666.42738389999	48.27	22.6852237270805	47.8899999999999	10.2012580659903	47.55	5.64440601795013	48.8900000000001	4.79014755899243	49.53	20.1125402149955	47.5999999999999	7.89733924500524	48.3800000000001	30.9368463890678	47.75	4.89655041099013	49.7599999999998	33.871198038014	48.1100000000001	6.64851581700532	50.9399999999996	44.8572172989543	48.4700000000003	4.79445861401473	53.4599999999996	52.6637691820042	48.3699999999999	9.30230119695352	48.8200000000002	3.57880302203739	48.4200000000001	3.01733641595092	48.3699999999999	3.67845551602386
47.77	-2325.24440611996	47.98	-150.100048057084	47.45	1711.60189631007	47.95	-148.032421019025	48.28	-162.219545376047	47.52	-184.681233454057	48.4499999999999	3.95689530193977	48.64	2666.09045690291	48.38	22.7242914439785	47.99	10.1750162179997	47.6599999999999	5.63299478199042	48.99	4.80112612501671	49.6299999999999	20.0104120390279	47.71	7.83446362902396	48.49	30.7547893580704	47.8499999999999	4.90378987296936	49.8600000000001	33.6025173930921	48.25	6.57931746400209	51.04	44.3912646860554	48.5700000000002	4.77490107800804	53.5599999999999	52.1367809350295	48.48	9.26803589004521	48.9200000000001	3.56071249098022	48.52	3.01551348900375	48.48	3.62075573104903
47.87	-2322.78694798003	48.09	-148.992693358082	47.55	1691.39242448	48.05	-145.744733673041	48.38	-158.89068981005	47.62	-182.372347147975	48.5599999999999	3.94408335898788	48.74	2665.71917066892	48.48	22.7658085750591	48.0999999999999	10.1508857919725	47.76	5.61832403400331	49.0900000000001	4.8116221220198	49.74	19.9145281610527	47.8099999999999	7.77227348498855	48.5900000000001	30.5711024880111	47.95	4.90597694295047	49.96	33.3372998860568	48.3499999999999	6.50541609604716	51.1899999999996	43.9249972199605	48.6700000000001	4.75501589005489	53.6599999999999	51.6172417370626	48.5799999999999	9.22795140604649	49.02	3.54523797102502	48.6199999999999	3.00789332493423	48.5799999999999	3.55977774597704
47.97	-2320.32278830502	48.23	-147.872807423028	47.66	1671.06503689809	48.16	-143.449575650038	48.49	-155.539370315978	47.72	-180.050306515	48.66	3.93089258193413	48.85	2665.31352519894	48.58	22.8076329950682	48.25	10.1246179709733	47.8599999999999	5.59863039495667	49.2	4.82703153898001	49.8399999999999	19.8225874239597	47.9100000000001	7.71076881301269	48.7	30.385785778094	48.0599999999999	4.90311162093349	50.0700000000002	33.0755455159988	48.4499999999998	6.42948390407128	51.29	43.4553070740549	48.7800000000002	4.73480304799523	53.7599999999998	51.1049537700501	48.6799999999998	9.18350851804917	49.1300000000001	3.53740931302582	48.7200000000003	2.99969428601798	48.6800000000003	3.49624943100935
48.07	-2317.85192709401	48.33	-146.788412458022	47.76	1650.61750156599	48.31	-141.146946952063	48.59	-152.165586894057	47.8200000000001	-177.683982303051	48.76	3.9205954009276	48.95	2664.88815047501	48.6900000000001	22.85156770904	48.3499999999999	10.0962127570483	47.96	5.57553079897843	49.3300000000002	4.84057413905248	49.95	19.7345898279764	48.02	7.66116262798278	48.8	30.1985469230885	48.1699999999998	4.8953617680354	50.2199999999998	32.8090815950191	48.5599999999999	6.35121388097559	51.3899999999999	42.9807123670116	48.8800000000001	4.71404383904428	53.8699999999999	50.5999170320592	48.79	9.13470722696275	49.25	3.5401665329573	48.8299999999999	2.9883766550256	48.7800000000002	3.42980624498068
48.17	-2315.37518253094	48.43	-145.681886082002	47.86	1629.962302742	48.42	-138.799952155068	48.7	-148.775957464977	47.92	-175.295805948963	48.86	3.91418941296706	49.0700000000001	2664.43750443898	48.7900000000001	22.8949752449807	48.4499999999998	10.0656701480375	48.0699999999999	5.54715980399578	49.4300000000001	4.85384238902498	50.05	19.6495282590377	48.1600000000001	7.62042395001572	48.9000000000001	30.0075964270263	48.27	4.88118258397208	50.3200000000002	32.5385887770153	48.6599999999999	6.2706060250548	51.4899999999998	42.5012130999676	48.9900000000002	4.69271495808243	53.9699999999998	50.1119653019941	48.8899999999999	9.08247979498356	49.3600000000001	3.55056961495848	48.9300000000003	2.97538825293486	48.8899999999999	3.3604481900511
48.28	-2312.853241276	48.54	-144.55322829599	47.96	1608.83028874707	48.52	-136.438356884014	48.8	-145.41664459307	48.02	-172.888115425053	48.9599999999999	3.90992375696442	49.25	2663.96149892398	48.9	22.937855601981	48.55	10.0411779679916	48.23	5.51351740898554	49.5400000000002	4.8689182040107	50.1499999999999	19.5658118350366	48.26	7.58788040707259	49	29.8147237870126	48.3699999999999	4.86211886800447	50.4299999999998	32.2640670610781	48.77	6.19487952405962	51.5999999999999	42.0250468180257	49.0900000000001	4.66924561203541	54.0699999999997	49.6380528370537	48.9900000000002	9.02313099697949	49.46	3.56461091996607	49.0300000000002	2.96072907894995	48.9900000000002	3.29491642901303
48.38	-2310.32697497596	48.65	-143.402439099987	48.06	1587.49061126002	48.62	-134.063185447076	48.9	-142.05233835105	48.12	-170.485766932984	49.0699999999999	3.9077671119685	49.35	2663.46013393297	49	22.9771630240521	48.6499999999999	10.0169369279683	48.3299999999999	5.47311666093719	49.6400000000001	4.88469257697943	50.26	19.4785645800266	48.3599999999999	7.5635319990397	49.1100000000001	29.6215553670436	48.48	4.83773763994577	50.5300000000002	31.9825587250762	48.8699999999999	6.12289162302204	51.6999999999998	41.5537537779755	49.2000000000003	4.64622940000936	54.1699999999996	49.1781796370105	49.0900000000001	8.95999334102271	49.5599999999999	3.57926765400407	49.1399999999999	2.93518097498691	49.0999999999999	3.23577267306518
48.49	-2307.79033036094	48.75	-142.203330045049	48.17	1565.94653624802	48.73	-131.682781366067	49	-138.682994728015	48.22	-168.07369973003	49.17	3.90854687395858	49.45	2662.93586808899	49.1	23.0118810070508	48.76	9.99294702603493	48.4300000000001	5.4282576239757	49.74	4.90067516807358	50.3599999999999	19.3923159109772	48.47	7.54530198207704	49.28	29.4286655710039	48.5799999999999	4.80516897300731	50.6300000000001	31.6995589020053	48.9699999999998	6.05464232000941	51.7999999999997	41.0873339790214	49.3099999999999	4.62140037802783	54.2799999999997	48.7258126470351	49.2199999999998	8.89624996398197	49.6600000000003	3.59644491095423	49.2400000000002	2.90395148999778	49.27	3.18045521100885
48.59	-2305.30650519302	48.85	-140.998014822003	48.27	1544.52520631105	48.83	-129.326744535092	49.11	-135.308613724987	48.3200000000001	-165.655272683011	49.28	3.91263322296709	49.5600000000001	2662.38310107599	49.24	23.045712346061	48.8599999999999	9.97459072300444	48.53	5.38180788191767	49.8400000000001	4.91686597797525	50.46	19.3025364110326	48.5699999999999	7.53533881106705	49.3800000000001	29.2369538960884	48.6799999999998	4.77254374698077	50.7399999999998	31.4095724580739	49.0699999999997	5.9956787080182	51.8999999999996	40.62445617501	49.4100000000003	4.59475854404445	54.3799999999997	48.277341325047	49.3200000000002	8.8299354939636	49.77	3.61614269002075	49.3499999999999	2.86855398496755	49.3699999999999	3.12896404398089
48.7	-2302.80785912896	48.95	-139.786493433007	48.38	1523.017181559	48.94	-126.964602213093	49.21	-131.892301999073	48.43	-163.230485793065	49.38	3.92002615797082	49.66	2661.80183289498	49.34	23.0786570430155	48.9599999999998	9.95862295405914	48.6299999999999	5.33759544293844	49.95	4.93067672607594	50.5599999999999	19.2069230879497	48.6700000000001	7.53038151697183	49.49	29.0464203420697	48.79	4.73913580697172	50.8400000000001	31.1125993920314	49.1700000000001	5.94600078704843	52.0099999999998	40.1643222589883	49.5100000000002	4.56630389908241	54.4899999999998	47.8286732229662	49.4200000000001	8.76419056999111	49.8700000000003	3.62975086204642	49.4500000000003	2.82647008600634	49.4700000000003	3.08121915202264
48.8	-2300.29439216696	49.05	-138.623175339035	48.48	1501.42490703308	49.04	-124.596354399046	49.31	-128.461012520006	48.54	-160.799339059963	49.4799999999999	3.92663450895725	49.76	2661.19785487797	49.45	23.1076648640283	49.0599999999999	9.94504371806215	48.74	5.29706369900396	50.0500000000002	4.94116740401296	50.6700000000001	19.1054759400231	48.77	7.52174089700475	49.5900000000001	28.8589651490838	48.8899999999999	4.70494515093378	50.9499999999998	30.8072057609934	49.2799999999997	5.90342432406032	52.1099999999997	39.7108790859875	49.6100000000001	4.53619336406064	54.5899999999997	47.3839007889865	49.5300000000002	8.69901519104133	49.9700000000003	3.63913671901628	49.5599999999999	2.78040150294601	49.5700000000002	3.04011400601212
48.9	-2297.771298832	49.15	-137.425986661015	48.59	1479.74838273205	49.14	-122.19191165309	49.42	-125.05805190699	48.64	-158.324707161	49.5799999999999	3.93113928794264	49.86	2660.57916629495	49.5500000000001	23.1342860499808	49.1699999999998	9.93385301603666	48.8399999999999	5.26021265091003	50.1500000000001	4.94780068004275	50.77	18.9960873790369	48.8800000000001	7.51144627804479	49.6900000000001	28.6735806020033	48.99	4.66992734197902	51.0500000000002	30.4983381940929	49.3800000000001	5.87025977199573	52.2399999999998	39.2641266560076	49.71	4.50640395297341	54.6899999999996	46.9482368150693	49.6300000000001	8.63385538002603	50.0700000000002	3.64430026104401	49.6600000000003	2.73183566798707	49.6800000000003	3.00564860799568
49.01	-2295.22350892205	49.25	-136.19492739906	48.69	1457.63042677606	49.31	-119.776882674046	49.52	-121.653729617037	48.74	-155.836027449027	49.68	3.93374892394149	49.96	2659.93743755791	49.66	23.1579928690735	49.28	9.92039546702017	48.9400000000001	5.22704229695137	50.2800000000002	4.94518056200377	50.8699999999999	18.8787790300466	48.98	7.49949765997826	49.8	28.4902667020788	49.1199999999999	4.63372080594127	51.21	30.1859966930351	49.48	5.84280428097372	52.3399999999997	38.8344193139574	49.8200000000002	4.4769356670713	54.79	46.5218791190409	49.73	8.56944382098845	50.2200000000003	3.64307245001783	49.7600000000002	2.6807725839717	49.7800000000002	2.9749541200772
49.15	-2292.67802925904	49.36	-134.929997553058	48.79	1435.36940274601	49.41	-117.35126746305	49.62	-118.248045652081	48.84	-153.364429177032	49.79	3.93446341797699	50.0700000000001	2659.27266866595	49.76	23.1769823160448	49.3799999999999	9.90892852701109	49.05	5.20065801890723	50.3800000000001	4.94008728799145	50.98	18.7570721890324	49.0899999999999	7.48435978402995	49.9000000000001	28.3071957010179	49.23	4.59615768397725	51.3099999999999	29.8785707200295	49.5899999999997	5.82136485797946	52.4499999999998	38.4232389410499	49.9200000000001	4.44800722004857	54.8999999999996	46.104827701015	49.8400000000001	8.5044303440327	50.3200000000002	3.63627887099938	49.8699999999999	2.63032679697517	49.8800000000001	2.94839508308087
49.25	-2290.13485984501	49.46	-133.621710498005	48.89	1413.05483424605	49.52	-114.95074746108	49.72	-114.834382090066	48.9400000000001	-150.887480906022	49.89	3.93278331694091	50.22	2658.58166269095	49.86	23.1938918640253	49.48	9.89797554404959	49.1499999999999	5.17827861199294	50.48	4.93092839201381	51.0799999999999	18.631973971992	49.1900000000001	7.46709676002411	50	28.1261570950164	49.3299999999999	4.55878277500688	51.4099999999999	29.5753796210647	49.6900000000001	5.80594150301295	52.5499999999997	38.0305855379675	50.02	4.41964191600164	55	45.6884741799968	49.9400000000001	8.43788268798562	50.4300000000003	3.62327002699203	49.9700000000003	2.58133636202729	49.98	2.92597149700669
49.35	-2287.63243095398	49.56	-132.295208224036	49	1390.95587295503	49.62	-112.545557043063	49.82	-111.412738930994	49.1	-148.402844665043	50	3.93045948499093	50.3200000000001	2657.86450779592	49.96	23.208721513015	49.5899999999999	9.87934869601759	49.25	5.16180863394311	50.5900000000001	4.91770387498036	51.22	18.5050752610323	49.3	7.44766401999186	50.1100000000001	27.9453613890155	49.4299999999998	4.52005127897337	51.52	29.2764233970502	49.79	5.78961371104469	52.6499999999996	37.6483274000066	50.1600000000003	4.39341054800479	55.0999999999999	45.275589112066	50.04	8.37349607695614	50.5300000000002	3.60805355603588	50.0700000000002	2.53477734599983	50.0900000000001	2.9018700230381
49.46	-2285.12987094098	49.66	-130.950490728992	49.15	1368.80336719503	49.72	-110.134671902074	49.93	-107.946649742985	49.2	-145.910520453981	50.15	3.92752324194134	50.42	2657.12120398098	50.0700000000001	23.2215234390196	49.6899999999998	9.85884727106168	49.3499999999999	5.15273503799563	50.6900000000001	4.90155683007742	51.3299999999999	18.3796118819828	49.4000000000001	7.42536016207396	50.27	27.7648085810824	49.53	4.48124189404098	51.6199999999999	28.9813807249857	49.9000000000001	5.77238147900516	52.75	37.2755575109522	50.2600000000002	4.36931311605804	55.25	44.8621528860258	50.1700000000001	8.30793800400897	50.6400000000003	3.59356714704973	50.2200000000003	2.49986790993262	50.1900000000001	2.88164778999089
49.56	-2282.62717980704	49.77	-129.599469652021	49.25	1346.59405099706	49.82	-107.718092039022	50.03	-104.466700193029	49.3099999999999	-143.382639344054	50.25	3.92397458597316	50.53	2656.35283184997	50.23	23.2320990060089	49.79	9.83647126997766	49.46	5.14875776195822	50.7900000000002	4.88468850403478	51.4300000000001	18.2555838359804	49.5	7.40226192999671	50.3800000000001	27.5809498040189	49.6399999999999	4.44235461998232	51.73	28.6924016070316	50	5.75615942807417	52.8599999999997	36.9133462710352	50.3600000000001	4.3460815149956	55.3599999999997	44.4521851110267	50.27	8.24120846800724	50.7400000000002	3.57790570501493	50.3200000000002	2.47140050294092	50.3099999999999	2.85974766904928
49.67	-2280.12435755102	49.87	-128.200031299002	49.36	1324.32792436202	49.93	-105.271024308081	50.18	-100.979399886	49.41	-140.842715698	50.3499999999999	3.91794696497527	50.63	2655.5673911389	50.33	23.2419765050054	49.8999999999999	9.81222069299292	49.5599999999999	5.14700921792155	50.8900000000001	4.86568950498167	51.54	18.1317429450019	49.5999999999999	7.37622087001455	50.48	27.3971323759952	49.74	4.40227872695687	51.8299999999999	28.4096308280368	50.0999999999999	5.74042060998181	52.9599999999996	36.5646858680293	50.4700000000003	4.32319189303598	55.4599999999996	44.0596160319728	50.3800000000001	8.170740636956	50.8400000000001	3.56106923095467	50.4300000000003	2.44786176597245	50.4099999999999	2.8361696590764
49.77	-2277.61427346297	49.98	-126.752175671072	49.46	1301.67525694003	50.03	-102.815253973063	50.28	-97.5216421639971	49.51	-138.292081585973	50.4499999999999	3.91565554400586	50.73	2654.75794106294	50.4400000000001	23.2511559360091	50	9.78429828205662	49.6599999999999	5.14748940793197	50.99	4.84714811102549	51.6399999999999	18.0099366920103	49.71	7.35049794900533	50.5800000000002	27.2133562961017	49.8399999999999	4.36285110095014	51.9299999999998	28.1330683860688	50.25	5.72541308702057	53.0699999999997	36.230374406955	50.5700000000002	4.29935301804107	55.5599999999999	43.6885380989906	50.48	8.10163273104081	50.9500000000003	3.54784388696316	50.5300000000002	2.430388164953	50.5100000000002	2.81407444401793
49.88	-2275.10881873798	50.08	-125.255902769027	49.56	1278.92500371706	50.14	-100.356619487002	50.38	-94.0664740570583	49.61	-135.730737008998	50.5599999999999	3.91519226195669	50.83	2653.93248089094	50.5400000000001	23.2609642430361	50.0999999999999	9.75260220798191	49.76	5.14858355290926	51.1000000000001	4.83000433200687	51.74	17.8884268890442	49.8099999999999	7.32509316799224	50.6900000000001	27.0292622270745	49.95	4.32582325004205	52.0300000000002	27.8727144840332	50.3499999999999	5.71332109302602	53.1899999999996	35.9064650340315	50.6700000000001	4.27440797102463	55.6599999999999	43.3348588610443	50.5799999999999	8.0338847500343	51.0500000000002	3.53840778905123	50.6300000000001	2.42041327101106	50.6100000000001	2.79056855004001
49.98	-2272.60279885104	50.24	-123.725471485045	49.66	1256.08163788206	50.24	-97.9252102910095	50.49	-90.6119347899903	49.71	-133.195807288985	50.66	3.917876105902	50.93	2653.07243525297	50.65	23.2698511860008	50.26	9.71713247201933	49.8699999999999	5.15056117001222	51.2	4.8147955000104	51.8399999999999	17.7693211220458	49.9100000000001	7.2979842290124	50.79	26.8452809120845	50.05	4.29123961293953	52.1399999999999	27.6236224910917	50.46	5.70183417403314	53.29	35.5929577480083	50.7800000000002	4.24637973605968	55.77	42.9942698790455	50.6900000000001	7.96805067204787	51.21	3.53258282098068	50.7400000000002	2.41650351392764	50.7200000000003	2.76565197702894
50.14	-2270.11835054998	50.34	-122.173430478028	49.76	1233.50234131806	50.34	-95.4954176860383	50.59	-87.1580243610879	49.8200000000001	-130.657855072968	50.76	3.92349864694097	51.03	2652.18613373793	50.75	23.2783444939741	50.3599999999999	9.68254445206185	49.97	5.14978564899593	51.3100000000002	4.80152161503611	51.95	17.6525977700521	50.01	7.26877345402954	50.8900000000001	26.6614123499949	50.1599999999999	4.25946176198977	52.2399999999998	27.3857924059939	50.5599999999999	5.69198298899209	53.3999999999996	35.2826060329789	50.8800000000001	4.21526831405572	55.8699999999999	42.6621110219685	50.79	7.9033978120151	51.3099999999999	3.53036898195569	50.8400000000001	2.41414659399197	50.8200000000002	2.74337540906799
50.24	-2267.62846701104	50.45	-120.599779750023	49.87	1210.88875044302	50.45	-93.0672416729976	50.69	-83.6803681650053	49.92	-128.116880361063	50.87	3.93205988393674	51.14	2651.27357634492	50.86	23.2864441700258	50.4699999999998	9.64458069506691	50.0699999999999	5.14315160899059	51.4100000000001	4.79018267606079	52.05	17.5347355350368	50.1600000000001	7.23782277100327	51	26.4782391700464	50.26	4.23048969696538	52.3499999999999	27.1557371430617	50.6599999999999	5.68331089004914	53.5	34.9751446100299	50.98	4.18107370308007	55.9699999999998	42.3374082059809	50.8899999999999	7.8412763380129	51.4100000000003	3.53091297199626	50.9400000000001	2.41022796592461	50.9300000000003	2.7223447580127
50.35	-2265.13314823296	50.55	-119.026204071019	49.97	1188.23885739403	50.55	-90.6418962320004	50.8	-80.2032409000049	50.02	-125.572883154064	50.9699999999999	3.94306167197556	51.27	2650.329800093	50.96	23.2911781490657	50.5699999999999	9.60471785197115	50.23	5.13344025500828	51.5100000000002	4.77597261408391	52.1599999999999	17.4185599710199	50.26	7.20406807101881	51.1000000000001	26.2936129450964	50.3699999999999	4.20214468897484	52.4499999999998	26.9293632820791	50.77	5.67246964703827	53.5999999999999	34.6711809020235	51.0900000000001	4.13909122903533	56.0699999999997	42.0211355150286	51	7.78168625299713	51.52	3.53486429003169	51.0500000000002	2.40390957299041	51.0300000000002	2.70395411098434
50.45	-2262.63213673599	50.65	-117.403971063027	50.07	1165.55266217108	50.65	-88.1922888620466	50.9	-76.7460112490426	50.13	-122.998020648993	51.0699999999999	3.95407110192991	51.37	2649.36850695392	51.0600000000001	23.2921248369848	50.6699999999998	9.56295592197876	50.3299999999999	5.1187470289733	51.6100000000001	4.76137842406388	52.26	17.30087550402	50.3599999999999	7.16755392102186	51.2	26.109441861081	50.47	4.17370420097996	52.5599999999999	26.7069180019917	50.8699999999999	5.65782438297902	53.6999999999998	34.3779494230603	51.2000000000003	4.09074569404311	56.25	41.7106865990036	51.0999999999999	7.723864287982	51.6200000000003	3.54222293401563	51.1500000000001	2.39421534899975	51.1300000000001	2.68958371100325
50.55	-2260.13239271094	50.76	-115.733080726045	50.17	1142.54602178801	50.76	-85.7378397070079	51	-73.3451456460443	50.23	-120.416499187968	51.18	3.96491292895007	51.47	2648.38409948595	51.16	23.289284232078	50.77	9.51683418497851	50.4400000000001	5.09907193099934	51.72	4.74525701406492	52.3599999999999	17.181682133014	50.47	7.12898172400855	51.3	25.9257259180004	50.5699999999999	4.14683474093636	52.6599999999999	26.4922825510894	50.9699999999998	5.63937509798507	53.8099999999999	34.0963571929933	51.3000000000002	4.03843700803463	56.3499999999999	41.410081070012	51.2199999999998	7.6677099519884	51.7200000000003	3.55195631198058	51.25	2.38107668201337	51.27	2.672745005043
50.66	-2257.63391615897	50.86	-114.040343540069	50.27	1119.47599939504	50.86	-83.2892762730353	51.1	-69.9700584210632	50.33	-117.856187702046	51.28	3.97530930592893	51.58	2647.38457742794	51.26	23.285692933996	50.8699999999999	9.46712946802108	50.54	5.06973286792345	51.8200000000002	4.72540713406033	52.46	17.066403634999	50.5699999999999	7.08835147906939	51.4000000000001	25.7445400829965	50.6699999999998	4.12153630600187	52.7599999999998	26.2833069250519	51.0799999999999	5.61520717405983	53.9099999999999	33.8253338100003	51.4100000000003	3.98343327708517	56.4499999999998	41.1152993160613	51.3200000000002	7.61399466898638	51.8299999999999	3.55915774696314	51.3499999999999	2.36764811597823	51.3699999999999	2.65899512203305
50.76	-2255.13670707994	50.96	-112.322130734015	50.38	1096.3534560741	50.96	-80.8713917050454	51.21	-66.6142399720684	50.43	-115.293571828033	51.38	3.98712678691027	51.68	2646.35959279997	51.37	23.2798226520572	50.98	9.41621535196191	50.6399999999999	5.03258428796016	51.9300000000001	4.70323817899043	52.5599999999999	16.9562881850425	50.6700000000001	7.04652949502815	51.51	25.5669922280504	50.77	4.09891962794973	52.8600000000001	26.0798463430092	51.1799999999998	5.58584755799529	54.0099999999998	33.5618870869894	51.5100000000002	3.92625835297622	56.5499999999997	40.8160216360329	51.4299999999998	7.56528526903821	51.9300000000003	3.56809953302673	51.4500000000003	2.35077510797055	51.4700000000003	2.64833406299658
50.86	-2252.66259088698	51.06	-110.585339476984	50.48	1073.50812217601	51.06	-78.4624007410457	51.31	-63.2776902990599	50.54	-112.727319493956	51.4799999999999	3.99415020797278	51.8	2645.31608638993	51.47	23.2754702279863	51.0799999999999	9.36588909701186	50.75	4.98719137192438	52.0300000000002	4.67875014805941	52.6700000000001	16.8494883030235	50.77	6.99830481005392	51.6100000000001	25.3930823530482	50.8799999999999	4.07787397602988	52.9699999999998	25.8819008030287	51.29	5.55104818704422	54.1099999999997	33.3060170239605	51.6100000000001	3.86820346705008	56.6499999999996	40.5085547509998	51.5300000000002	7.51648353502787	52.04	3.57637922002141	51.5500000000002	2.33424298403406	51.5700000000002	2.63554964408286
50.96	-2250.19967638696	51.16	-108.829969767044	50.58	1050.65104271409	51.17	-76.0564649260687	51.42	-59.9371413870813	50.64	-110.157430701975	51.5899999999999	3.99828762795096	51.9	2644.25405819691	51.5700000000001	23.2743589490383	51.1799999999998	9.31625253099355	50.8499999999999	4.93516889696366	52.1300000000001	4.65194304297256	52.77	16.7477421770172	50.8800000000001	6.94290218200422	51.72	25.2228104570804	50.98	4.05502859098306	53.0700000000002	25.6839902700676	51.3899999999999	5.51080906006973	54.2199999999998	33.0577236210274	51.7200000000003	3.80926861805619	56.7599999999998	40.1982755620338	51.6399999999999	7.46758946502268	52.1400000000003	3.58268192894684	51.6600000000003	2.31661817394979	51.6800000000003	2.61961899002472
51.06	-2247.74796357895	51.27	-107.05218538601	50.69	1027.77774449703	51.3	-73.6535842600006	51.52	-56.6573181840795	50.75	-107.583905450042	51.6899999999999	3.99953904991435	52	2643.18032726192	51.6700000000001	23.2803058570425	51.28	9.26730565402067	50.96	4.87624734898873	52.2700000000002	4.6196846320754	52.8799999999999	16.6510498049774	50.98	6.88234391100195	51.8199999999999	25.0594233160655	51.1299999999999	4.03038347496931	53.21	25.4858844380124	51.4899999999998	5.4678891350477	54.3199999999997	32.8092946119796	51.8200000000002	3.75339609399816	56.8599999999997	39.8851840669749	51.7400000000002	7.41860306095532	52.2400000000002	3.58718577604122	51.7600000000002	2.29933424702722	51.7800000000002	2.60156497597563
51.17	-2245.31237650501	51.37	-105.239437673049	50.79	1004.88822752709	51.41	-71.236728130998	51.63	-53.4382206890314	50.85	-104.983497325975	51.79	4.00206315293872	52.1	2642.09865064493	51.78	23.2894939119888	51.3899999999999	9.21904846507005	51.0599999999999	4.81406333597079	52.3700000000001	4.58712953604845	52.98	16.5564490040424	51.0799999999999	6.81702767303705	51.9200000000001	24.9007080350339	51.24	4.00761841103758	53.3200000000002	25.2884779770284	51.5899999999997	5.42377113504244	54.4299999999998	32.5659409120362	51.9200000000001	3.69908535901686	56.9699999999998	39.5820248910468	51.8400000000001	7.37110401394148	52.3499999999999	3.58989076198668	51.8600000000001	2.28690350400029	51.8800000000001	2.5810200449996
51.27	-2242.891704307	51.47	-103.391726628047	50.89	981.755235141009	51.51	-68.823301698103	51.73	-50.3042235089879	50.95	-102.396916804992	51.9	3.99955443992894	52.26	2641.002232853	51.88	23.2995633340352	51.49	9.17239579598572	51.23	4.75041845493251	52.48	4.55427775500539	53.0799999999999	16.4680531950125	51.2	6.74659154003621	52.02	24.7466646140992	51.3399999999999	3.98305361397888	53.4200000000001	25.0917708880252	51.6999999999998	5.37891171200044	54.5299999999997	32.328521044974	52.0300000000002	3.6469943170232	57.0699999999997	39.2897721150121	51.9499999999998	7.32208079000429	52.4500000000003	3.59082459999627	51.9700000000003	2.27949223301493	51.9900000000002	2.55863450297511
51.38	-2240.48715784397	51.57	-101.509052252027	50.99	958.587688789066	51.62	-66.4133049630209	51.83	-47.2310519450048	51.1	-99.8241638869786	52	3.99201290895235	52.36	2639.90477585799	51.99	23.3134861870212	51.5899999999999	9.12489268102945	51.3299999999999	4.68581397092294	52.5800000000002	4.52593535908363	53.24	16.3837856839564	51.3	6.67103551199943	52.1300000000001	24.5994414800634	51.4400000000001	3.95635725203647	53.52	24.9026228569846	51.7999999999997	5.33665909199499	54.6299999999997	32.0964275889537	52.1600000000003	3.60182764507044	57.1699999999996	39.0074516579944	52.0500000000002	7.2741120069395	52.5599999999999	3.59167953104134	52.0700000000002	2.27813213098216	52.0900000000001	2.53301426300823
51.48	-2238.152019415	51.68	-99.6112382600813	51.15	935.475294282014	51.72	-64.0487412300672	51.93	-44.199337312989	51.2	-97.2930813729818	52.13	3.98173830592441	52.48	2638.79389280294	52.09	23.3316840669886	51.6899999999998	9.07822301803662	51.4300000000001	4.62024988200938	52.6800000000001	4.49961535207422	53.3399999999999	16.3068420430363	51.4000000000001	6.58920529406259	52.27	24.4604683909984	51.54	3.92825185895163	53.6199999999999	24.7207867050747	51.9000000000001	5.29864815302972	54.73	31.8624260270326	52.27	3.56216054001379	57.2999999999997	38.7348993119758	52.1700000000001	7.22796093293709	52.6600000000003	3.58807633801916	52.2200000000003	2.28179150201413	52.25	2.50415932600845
51.58	-2235.86907670699	51.78	-97.7014058330496	51.25	912.702194608073	51.82	-61.7101903550292	52.04	-41.2090796140774	51.3099999999999	-94.7794629220198	52.24	3.96890587694543	52.58	2637.67518112797	52.24	23.3497310470057	51.8	9.03316363098838	51.54	4.55620962100056	52.7900000000002	4.4753177360235	53.4400000000001	16.2372222749809	51.51	6.50248448505408	52.3700000000001	24.3297453459945	51.6499999999999	3.89601665096961	53.73	24.5423811840055	52.0099999999998	5.26487889499094	54.8299999999999	31.6265163610296	52.3700000000003	3.52559308998934	57.3999999999996	38.4688542629874	52.27	7.18372805795298	52.7600000000002	3.57775832594598	52.3200000000002	2.28704905396171	52.3499999999999	2.47267514498617
51.68	-2233.63832971995	51.88	-95.7795549720686	51.35	890.011326615081	51.93	-59.3869248320971	52.18	-38.2398767379755	51.41	-92.2833085320462	52.3399999999999	3.95379346798563	53.1	2636.538784501	52.34	23.3647891650435	51.8999999999999	8.98893769306142	51.6399999999999	4.49837527992258	52.8900000000001	4.45304250899881	53.54	16.1695026030202	51.6099999999999	6.41182708102406	52.48	24.2072723450519	51.75	3.85965162899993	53.8299999999999	24.3674062940045	52.1100000000001	5.23535131901554	54.9399999999996	31.3859130600349	52.4700000000003	3.49212529704346	57.5	38.2121008540253	52.3800000000001	7.14064195904029	52.8600000000001	3.56563216996619	52.4300000000003	2.29075024196845	52.46	2.43815497708511
51.79	-2231.44952633095	51.98	-93.8675712220629	51.45	867.391829222015	52.03	-57.0789446620665	52.28	-35.3098475890192	51.51	-89.8060613350253	52.4399999999999	3.93640107699866	53.21	2635.39690749496	52.45	23.3717162850553	52	8.94317162305924	51.74	4.44489241294832	52.99	4.44530709603441	53.6499999999999	16.10368302795	51.71	6.31636677508141	52.5800000000002	24.0797599450389	51.8499999999999	3.82159167395457	53.9400000000001	24.1928271140068	52.25	5.2057001760204	55.04	31.1406565580228	52.5799999999999	3.46251583198409	57.5999999999999	37.9646390849757	52.48	7.09870263801804	52.9700000000003	3.54742557897225	52.5300000000002	2.29604960895813	52.5599999999999	2.40100556402467
51.89	-2229.30806806505	52.09	-91.9585574170014	51.56	844.843702428079	52.14	-54.7721741210125	52.38	-32.4608233530626	51.61	-87.3321375170235	52.54	3.91495969699918	53.34	2634.24955011101	52.5500000000001	23.3718576999991	52.0999999999999	8.8982068060659	51.8499999999999	4.39619583698914	53.1000000000001	4.44397711601141	53.75	16.0401368010525	51.8099999999999	6.22131452598751	52.6800000000001	23.9529623120234	51.96	3.77920320602243	54.04	24.0214511489967	52.3600000000001	5.18126803501673	55.1899999999996	30.8958347050066	52.6800000000003	3.43544440204369	57.7099999999996	37.7300139870158	52.5799999999999	7.05889141204352	53.0700000000002	3.52313855103148	52.6399999999999	2.29802536398438	52.6599999999999	2.3627863999991
52	-2227.21467116901	52.24	-90.0525135569978	51.66	822.188931639062	52.24	-52.4798674910016	52.49	-29.7160720440388	51.71	-84.9051790839894	52.65	3.89430572295169	53.4400000000001	2633.08241591096	52.65	23.3650517260457	52.25	8.85467744603829	51.95	4.35228555193135	53.2	4.44968177600913	53.8599999999999	15.9782166380182	51.9100000000001	6.1274455780449	52.78	23.8268794470287	52.1299999999999	3.73673905596661	54.1399999999999	23.851980075051	52.46	5.16205489498134	55.29	30.6514474990536	52.79	3.40998077001586	57.8099999999999	37.5028486599831	52.6799999999998	7.02010388704366	53.21	3.49390785095238	52.7400000000002	2.29673595094937	52.77	2.32326124807969
52.15	-2225.16861939596	52.34	-88.1640809810733	51.77	799.593077574059	52.35	-50.2322912710724	52.59	-27.01086871798	51.8099999999999	-82.5251860360368	52.75	3.87592284096172	53.55	2631.91438986496	52.76	23.3474813200019	52.3499999999999	8.81194933901952	52.05	4.31425610690894	53.3100000000002	4.46555330597675	53.96	15.9162618369919	52.02	6.03475992897984	52.8900000000001	23.6988415470023	52.24	3.69743408396062	54.2399999999998	23.684644198056	52.5599999999999	5.14530179998474	55.3899999999999	30.415207207966	52.8900000000003	3.38218265005708	57.9199999999996	37.2831431029681	52.79	6.97904726303022	53.3099999999999	3.46012292698106	52.8400000000001	2.28950272401107	52.8699999999999	2.28140723197612
52.25	-2223.232043449	52.44	-86.2957125909816	51.87	777.203025806102	52.45	-48.046476075001	52.69	-24.3452133730671	51.92	-80.2154047850081	52.8499999999999	3.85565236990715	53.67	2630.74171491394	52.86	23.3229635240377	52.4599999999998	8.7715996779707	52.1499999999999	4.28196105497136	53.4100000000001	4.4864370850064	54.0599999999999	15.8572345850416	52.1600000000001	5.93668374006029	52.99	23.5728367960064	52.3399999999999	3.65760850593233	54.3400000000001	23.5185488470506	52.6700000000001	5.12952602502992	55.4899999999998	30.1819029140233	52.9900000000002	3.35355057598008	58.02	37.0628128270027	52.8899999999999	6.93414184797803	53.4200000000001	3.42464459401981	52.9500000000003	2.27900432901151	52.9700000000003	2.23722435202944
52.35	-2221.40615418698	52.54	-84.4500063579972	51.97	755.246032998002	52.55	-45.9050167410169	52.8	-21.7191060090727	52.02	-77.9351248570492	52.9599999999999	3.83979980892946	53.77	2629.5711865489	52.96	23.2947265850498	52.5599999999999	8.73218402603015	52.26	4.251981864968	53.5100000000002	4.51233311298438	54.23	15.7970214579564	52.26	5.8398637860364	53.0900000000001	23.4539784310073	52.45	3.62094210595387	54.4400000000001	23.3536940230579	52.77	5.11472757102638	55.5999999999999	29.9509413739543	53.0900000000001	3.32342664501084	58.1199999999999	36.8411884860507	52.9900000000002	6.88839917700079	53.52	3.38747285104546	53.0500000000002	2.267614194011	53.0700000000002	2.19175119298143
52.46	-2219.68974075105	52.64	-82.6269622820064	52.14	733.513177698001	52.66	-43.8079132690063	52.9	-19.119856364	52.12	-75.6843462529559	53.0599999999999	3.82836515893814	53.87	2628.40280477201	53.0600000000001	23.2627705030382	52.6599999999999	8.69726409803206	52.3599999999999	4.22381727196353	53.6200000000001	4.54324139104756	54.3399999999999	15.7348735980349	52.3599999999999	5.747331049065	53.2	23.3338152730767	52.55	3.5899454489936	54.54	23.1873134580383	52.8699999999999	5.10090643706462	55.6999999999998	29.7223225850303	53.1900000000001	3.29181085498931	58.2399999999998	36.6164497349928	53.0999999999999	6.83924063093855	53.6200000000003	3.349855474994	53.1500000000001	2.25430062198484	53.1700000000001	2.14267968408421
52.56	-2218.04091350805	52.74	-80.9394522780167	52.25	711.914754097052	52.76	-41.7402548550854	53	-16.558317073077	52.23	-73.4630689710229	53.17	3.82148158200835	53.98	2627.23525446791	53.1700000000001	23.2311053640615	52.76	8.66683989204375	52.46	4.19746727698112	53.72	4.5765569800551	54.4400000000001	15.6724311519838	52.46	5.66023982503339	53.3	23.2119708600749	52.6499999999999	3.56211614098356	54.6500000000001	23.0226862009886	52.98	5.08650884307826	55.7999999999997	29.4922183610424	53.29	3.25481590903109	58.3399999999997	36.3916423140154	53.1999999999998	6.78666620899548	53.73	3.31617168194498	53.27	2.24009531098091	53.3000000000002	2.09231789506248
52.67	-2216.46884583799	52.85	-79.3206741569747	52.35	690.450762192995	52.87	-39.6936979750535	53.11	-14.0697980659752	52.33	-71.2528529410292	53.27	3.81795150394737	54.08	2626.06853563796	53.2900000000001	23.2001470079695	52.8699999999999	8.64090035906884	52.5599999999999	4.17044844698466	53.8200000000002	4.61533470706854	54.54	15.6101229749765	52.5599999999999	5.57720651204363	53.4000000000001	23.0900715580447	52.76	3.53724562103253	54.75	22.8532207889884	53.0799999999999	5.07098939408479	55.8999999999996	29.2623806429901	53.3900000000003	3.21304972408143	58.4399999999996	36.1700270429992	53.3000000000002	6.72945814699233	53.8299999999999	3.28867816801903	53.3699999999999	2.22848816292753	53.4099999999999	2.04099179802597
52.77	-2214.96748447305	52.95	-77.7523711400363	52.45	668.993406238997	52.97	-37.677001041061	53.21	-11.6747014520797	52.43	-69.0883498250514	53.37	3.81731086395121	54.22	2624.901388833	53.39	23.1709119410652	52.9699999999998	8.61516218401448	52.6599999999999	4.14276078390685	53.9300000000001	4.65957457299737	54.6399999999999	15.54794906599	52.6700000000001	5.49727711597825	53.51	22.9681173660765	52.8599999999999	3.5153338899363	54.8499999999999	22.6789172220379	53.1799999999998	5.05434808803784	56.0099999999998	29.0355949609875	53.5	3.16849798105068	58.54	35.948492434045	53.4099999999999	6.66731931494269	53.9300000000003	3.26737493298879	53.4700000000003	2.22014246696745	53.5100000000002	1.99166984202748
52.87	-2213.53682941299	53.05	-76.2345432290203	52.56	647.660388942995	53.07	-35.6901640540173	53.31	-9.35490832898722	52.54	-66.9681164920348	53.4699999999999	3.81918948596649	54.33	2623.74143533691	53.49	23.1485422970081	53.0699999999999	8.59390868106402	52.77	4.11292706996846	54.0300000000002	4.69675915201151	54.74	15.4904388419936	52.77	5.42045163706462	53.6100000000001	22.8540430400699	52.96	3.49107613794786	54.96	22.5083055549931	53.2999999999997	5.04095017402051	56.1099999999997	28.8118208819697	53.5999999999999	3.12040200606134	58.6399999999999	35.7270384889716	53.5100000000002	6.60221508496761	54.04	3.2519804350386	53.5799999999999	2.21487488693128	53.6100000000001	1.94394528705288
52.97	-2212.23467689697	53.16	-74.7687855259755	52.66	626.661150196014	53.17	-33.7768626270645	53.41	-7.06858750697847	52.64	-64.9077367560267	53.5699999999999	3.82535637595538	54.43	2622.58867514993	53.6	23.127895941002	53.1699999999998	8.57589761199051	52.8699999999999	4.08276297491739	54.1400000000001	4.73502282602567	54.8499999999999	15.4372190520462	52.8800000000001	5.35338995007351	53.72	22.7420944130472	53.1299999999999	3.467105944992	55.0599999999999	22.3385782870764	53.4000000000001	5.02545308404478	56.2399999999998	28.5859705570601	53.7000000000003	3.07008209404103	58.75	35.5058134540513	53.6100000000001	6.53316413797711	54.21	3.23813554996377	53.6800000000003	2.21286875898841	53.7200000000003	1.8978181329885
53.08	-2211.06031067598	53.26	-73.3524976270701	52.76	606.173704592038	53.31	-31.9238424790456	53.52	-4.81573898707666	52.74	-62.863568609032	53.68	3.83097514099973	54.53	2621.45740470896	53.7	23.112106086046	53.28	8.56049477101806	52.97	4.05428083490733	54.2700000000002	4.77373638807421	54.95	15.3889369800027	52.98	5.29267230797359	53.8199999999999	22.6322714850085	53.23	3.44078973103024	55.21	22.1710337390277	53.5099999999998	5.00785681799698	56.3399999999997	28.3580439860316	53.8099999999999	3.01846848208243	58.8499999999999	35.2837151590393	53.71	6.46127086895376	54.3099999999999	3.22397298702981	53.7800000000002	2.21136392997323	53.8200000000002	1.85454748998382
53.18	-2210.014446998	53.36	-72.0426893990407	52.87	586.032491412084	53.41	-30.1008371110356	53.62	-2.585819113051	52.84	-60.8356120540066	53.78	3.83456209294764	54.63	2620.33249610397	53.8000000000001	23.1011727310033	53.3899999999999	8.54833436301305	53.0699999999999	4.02638610398753	54.3800000000001	4.81289983906663	55.05	15.3472533260128	53.0799999999999	5.23626938206689	53.9200000000001	22.5191607380566	53.3399999999999	3.40889263497957	55.3099999999999	22.0056719119839	53.6100000000001	4.98816137599079	56.4399999999996	28.1280411689977	53.9100000000003	2.96556117007185	58.9499999999998	35.0618457740666	53.8200000000002	6.3898280769763	54.4200000000001	3.20910329696744	53.8800000000001	2.21303904493197	53.9300000000003	1.81228294798075
53.28	-2209.03490119599	53.46	-70.83690794002	52.97	566.090625081074	53.51	-28.3078465220115	53.72	-0.431829030048903	52.95	-58.8283913680243	53.89	3.8361172310033	54.74	2619.21394933495	53.91	23.0942614090282	53.49	8.53726205104977	53.22	3.99922522592533	54.48	4.8500375240792	55.1499999999999	15.3121680920094	53.1900000000001	5.19075501301813	54.02	22.4027573890453	53.4400000000001	3.3752020430029	55.4200000000001	21.8382710839933	53.71	4.9708345320596	56.54	27.8923209350523	54.0100000000002	2.91550605004431	59.0599999999999	34.8400074809661	53.9200000000001	6.31883576204473	54.52	3.19066566703441	53.9900000000002	2.21521545995529	54.0300000000002	1.77220333705463
53.39	-2208.11900271701	53.57	-69.7325552799839	53.07	546.260589859003	53.61	-26.5377409160692	53.82	1.64623126295282	53.1	-56.8332087379986	53.99	3.83564055698571	54.84	2618.1017644019	54.01	23.0913381170694	53.5899999999999	8.52789190298608	53.3199999999999	3.97441513700869	54.5800000000002	4.88113769699794	55.26	15.2770488490432	53.29	5.14948242403079	54.1300000000001	22.2818163180136	53.54	3.33955009398323	55.52	21.6739215289863	53.8099999999999	4.95083891303238	56.6499999999996	27.6585808200025	54.1600000000003	2.86854514104107	59.1599999999999	34.6188696260015	54.04	6.24829392404536	54.6200000000003	3.16866009700334	54.0900000000001	2.21535345394841	54.1300000000001	1.73364931299602
53.49	-2207.26830986905	53.67	-68.6842071860383	53.18	526.619969908097	53.72	-24.7937229140689	53.92	3.6356715029342	53.2	-54.8898912310278	54.14	3.83458567694106	54.9400000000001	2616.99031107992	54.11	23.0897653830198	53.6999999999998	8.52403035401039	53.4200000000001	3.95185930995012	54.6800000000001	4.90620035805023	55.3699999999999	15.2444935949916	53.3900000000001	5.10942063499442	54.28	22.1550876200354	53.6399999999999	3.30193678996693	55.6300000000001	21.5133039019975	53.9099999999999	4.92817451697647	56.75	27.4268208239619	54.27	2.82465513805619	59.29	34.3988952290601	54.1700000000001	6.17622092295278	54.7200000000003	3.13613893104048	54.23	2.20928751298288	54.27	1.69892894405166
53.59	-2206.48126434503	53.77	-67.6918636570463	53.28	507.168765226083	53.82	-23.1055581440387	54.03	5.54734432500936	53.3	-52.9984388450657	54.24	3.83270826000626	55.05	2615.88459375901	54.23	23.0855331210478	53.8	8.52187096700163	53.52	3.93237085393139	54.7800000000002	4.92783044603584	55.47	15.2112713000179	53.5	5.0705696460227	54.3800000000001	22.0259871580311	53.75	3.26640932098599	55.73	21.3531391569859	54.0099999999998	4.90439512498142	56.8499999999999	27.2008691370047	54.3700000000003	2.78772334002042	59.3899999999999	34.1770385490463	54.27	6.10444745893801	54.8299999999999	3.10024150201116	54.3299999999999	2.1930070279268	54.3699999999999	1.6657341619748
53.7	-2205.78956440897	53.88	-66.7601768730037	53.39	488.176127494057	53.92	-21.4815901290422	54.19	7.41655965794052	53.41	-51.1772916530617	54.3399999999999	3.83120587991925	55.15	2614.78461244099	54.34	23.0826514169848	53.8999999999999	8.51704340698234	53.6299999999999	3.9151366599981	54.8900000000001	4.94297313298375	55.5799999999999	15.1769531099717	53.5999999999999	5.03126935097953	54.49	21.8928885670948	53.8499999999999	3.23317624793162	55.8299999999999	21.200018755053	54.1199999999999	4.88004613202975	56.9599999999996	26.9789738130157	54.4700000000003	2.75714182998854	59.4899999999998	33.9532995850504	54.3699999999999	6.03419129799931	54.9300000000003	3.06096781196175	54.4300000000003	2.17052260802575	54.4700000000003	1.63406496699281
53.8	-2205.199263331	53.98	-65.8857552569998	53.49	469.769852459081	54.03	-19.913060458066	54.29	9.24331750400142	53.51	-49.3917979920298	54.4499999999999	3.83054259498294	55.25	2613.70148290291	54.4400000000001	23.0737321820698	54	8.51383098802216	53.73	3.90245679091095	54.99	4.95162842003083	55.6800000000001	15.1415390259899	53.7	4.99159145897465	54.5900000000001	21.7557918469993	53.95	3.20223757194071	55.9299999999998	21.0539426969945	54.25	4.85512753903095	57.0599999999999	26.7611348549508	54.5799999999999	2.73092492705018	59.5999999999999	33.7243949380763	54.48	5.96574956796303	55.0300000000002	3.02022295204551	54.54	2.14637851502175	54.5799999999999	1.60246127700248
53.9	-2204.71036111201	54.08	-65.1107125020189	53.6	451.832237411054	54.13	-18.3999691300869	54.4	11.0422760919846	53.62	-47.641957862993	54.55	3.83108858500236	55.36	2612.61772753198	54.5400000000001	23.0587754160752	54.0999999999999	8.50795039502827	53.8299999999999	3.89580846501758	55.0900000000001	4.95379630706339	55.78	15.1004996309894	53.8099999999999	4.95354100507939	54.6900000000001	21.6186670151046	54.1199999999999	3.17573706399799	56.04	20.909415846063	54.3499999999999	4.82963934507552	57.1899999999996	26.5505010099787	54.6800000000003	2.70907263006848	59.6999999999998	33.4939351480443	54.5799999999999	5.89715689795867	55.1300000000001	2.9782884649876	54.6399999999999	2.12075808701684	54.6800000000003	1.57430857200325
54.01	-2204.25965998697	54.25	-64.4334535040798	53.7	434.153842461001	54.24	-16.9127162530458	54.5	12.8034950510028	53.72	-45.9277712660651	54.66	3.83284385100069	55.46	2611.53334632695	54.64	23.0362811270197	54.25	8.49830248205308	53.9400000000001	3.89337601200168	55.2	4.94582211206307	55.8899999999999	15.0538349240605	53.9100000000001	4.91045811202184	54.8	21.4808656970717	54.23	3.15309602103753	56.1399999999999	20.7644027580045	54.4499999999998	4.80282005003119	57.29	26.3451384639666	54.7800000000002	2.69346781306012	59.8099999999999	33.2619202150681	54.6799999999998	5.82841328798622	55.2400000000002	2.93952347396953	54.75	2.09347798602266	54.7800000000002	1.54622137301885
54.15	-2203.85439949496	54.35	-63.8565786690606	53.8	416.734667610058	54.34	-15.4473635260501	54.61	14.5000214109814	53.8200000000001	-44.2365102570648	54.76	3.83469783298551	55.5700000000001	2610.44833928895	54.74	23.0047777810114	54.3499999999999	8.48499261996949	54.04	3.89314709491373	55.3000000000002	4.93382240404117	55.99	14.9976734129496	54.02	4.8657625289934	54.9000000000001	21.3430362680356	54.3299999999999	3.13431444396883	56.2599999999998	20.6184769690481	54.5599999999999	4.77454343399586	57.3899999999999	26.1489940720594	54.8800000000001	2.68217725601971	59.9099999999999	33.0335447609968	54.79	5.75969744500071	55.3400000000001	2.90579527097634	54.8499999999999	2.06723992096158	54.8800000000001	1.52109315104099
54.25	-2203.48938511404	54.46	-63.3230781270413	53.9	399.513746730008	54.45	-14.0083916900267	54.71	16.1213115150076	53.93	-42.5768297020568	54.86	3.83788525596174	55.67	2609.35904635392	54.85	22.965815620978	54.4499999999998	8.46762288404079	54.1499999999999	3.8951217139811	55.4000000000001	4.91779718504404	56.0899999999999	14.9341010640001	54.1600000000001	4.82148358298673	55	21.209059142052	54.4299999999998	3.1193923319961	56.3600000000001	20.4765851090087	54.6599999999999	4.7471199490019	57.4899999999998	25.9620678340298	54.9900000000002	2.67697725701055	60.0099999999998	32.8066357540138	54.8899999999999	5.69051329694048	55.4400000000001	2.87710385498485	54.9500000000003	2.04266693197042	54.9900000000002	1.50077431908358
54.35	-2203.16461684195	54.56	-62.8329518809778	54.01	382.549898120033	54.55	-12.6214094440229	54.81	17.7203665080015	54.03	-40.9726757800399	54.9699999999999	3.84261454792068	55.77	2608.273797111	54.95	22.9202291139927	54.55	8.44659119900371	54.25	3.89872069990815	55.5	4.90022210703955	56.23	14.8631394979475	54.27	4.77762127502501	55.1100000000001	21.0776892000695	54.54	3.10458673902758	56.46	20.3429489000655	54.7599999999998	4.71608181999272	57.5899999999997	25.7880009220344	55.0900000000001	2.67372192604398	60.1099999999997	32.5813910150146	54.9900000000002	5.62159352693925	55.5500000000002	2.8525126540444	55.0599999999999	2.02371161992687	55.0900000000001	1.48408604604811
54.46	-2202.90977205298	54.66	-62.3941963610832	54.15	366.229001104102	54.65	-11.2935465830333	54.92	19.2971863899629	54.14	-39.4327463039872	55.0699999999999	3.84888571090869	55.87	2607.19259155997	55.0500000000001	22.8671837929824	54.6599999999999	8.42554095197556	54.3499999999999	3.90361987501819	55.6100000000001	4.88510891807437	56.3299999999999	14.7914211439684	54.3700000000001	4.73632980799721	55.27	20.9501715630722	54.6399999999999	3.09006552492974	56.5700000000002	20.2124780680606	54.8600000000001	4.68646642104886	57.6999999999998	25.6190957990157	55.1900000000001	2.67216924305558	60.2399999999998	32.357810542976	55.0900000000001	5.55293813795288	55.6500000000001	2.83184557997629	55.23	2.00642138497642	55.2600000000002	1.47139287400933
54.56	-2202.72329244096	54.76	-62.0033543510772	54.25	350.473471519081	54.76	-10.0216004869935	55.02	20.8517711599825	54.24	-37.9172142080506	55.17	3.85524513490054	55.98	2606.121059928	55.15	22.815195581984	54.76	8.40066570799536	54.46	3.90713456397407	55.71	4.87245761598842	56.4300000000001	14.716348003958	54.47	4.69658963902475	55.3700000000001	20.8244631860453	54.74	3.07582868902045	56.6700000000001	20.0844919560268	54.96	4.65827375398931	57.7999999999997	25.4553524659968	55.29	2.67234251305126	60.3399999999997	32.1400222150032	55.21	5.48652876693723	55.75	2.81846077405135	55.3299999999999	1.99579979494047	55.3600000000001	1.46023975401022
54.67	-2202.60673631196	54.86	-61.6855678400725	54.35	335.283309365991	54.86	-8.77580552901236	55.17	22.3844684929873	54.34	-36.4260794909796	55.28	3.86193715496574	56.08	2605.054197821	55.28	22.7642644840671	54.8599999999999	8.37577190304728	54.5599999999999	3.90845165793507	55.8100000000002	4.86226820203228	56.54	14.6395109600235	54.5699999999999	4.65835620298094	55.48	20.6987745740435	54.8499999999999	3.0613857119306	56.77	19.9589905660105	55.0699999999997	4.63150381801825	57.8999999999996	25.2967709219547	55.4000000000001	2.67424173603104	60.4499999999998	31.9252554789955	55.3099999999999	5.42053471599502	55.8499999999999	2.80521890294949	55.4400000000001	1.99585745895092	55.4700000000003	1.4520069290711
54.77	-2202.51923202102	54.97	-61.4361846510292	54.45	320.389362965102	54.96	-7.55616170806661	55.28	23.8893976260215	54.4400000000001	-34.9593421530017	55.38	3.86896176996743	56.22	2603.99200524	55.38	22.715720152064	54.9699999999998	8.35524092303785	54.6599999999999	3.90838426596929	55.9200000000001	4.86004722597499	56.6399999999999	14.5609100110278	54.6800000000001	4.62328960304603	55.5800000000002	20.5743780770717	54.95	3.04644569303036	56.8800000000001	19.8382686839977	55.1700000000001	4.60472120505528	58	25.1419659509793	55.5	2.67399125198153	60.5599999999999	31.7135103340433	55.4099999999999	5.35495598398938	55.9500000000003	2.79211996701179	55.54	2.00258376901274	55.5700000000002	1.44669439998779
54.88	-2202.463415029	55.07	-61.2585963590391	54.56	305.791632319028	55.06	-6.36354370703884	55.38	25.3359728890246	54.54	-33.5141386559599	55.4799999999999	3.87631897990559	56.33	2602.93448218499	55.49	22.6746045150321	55.0699999999999	8.33608836001076	54.77	3.90463232497495	56.0200000000002	4.86130725505518	56.75	14.4852482750366	54.78	4.59131813101976	55.6800000000001	20.4500013450115	55.05	3.03100863402506	56.98	19.7189767370674	55.29	4.57653824503268	58.1099999999997	24.9916811890216	55.5999999999999	2.6733830180774	60.6599999999999	31.5136754790046	55.5100000000002	5.28979257194351	56.0599999999999	2.77725887303859	55.6399999999999	2.01077117299064	55.6700000000001	1.43764340703001
54.98	-2202.43960324001	55.17	-61.110689271004	54.66	291.449342059991	55.16	-5.1949436420955	55.48	26.7095360509302	54.65	-32.1226924939992	55.5799999999999	3.88639424090798	56.43	2601.87918609392	55.59	22.6424458629708	55.1699999999998	8.31643602305121	54.8699999999999	3.8971958330194	56.1200000000001	4.8660482869991	56.8499999999999	14.4119264469964	54.8800000000001	4.56043675205819	55.78	20.3259211750719	55.1699999999998	3.0158006890133	57.0799999999999	19.6012595080219	55.3899999999999	4.5464279889984	58.2199999999998	24.8427678859571	55.7000000000003	2.67189318299188	60.7599999999998	31.3221403740727	55.6199999999999	5.22657755504952	56.21	2.7630380679966	55.7400000000002	2.02197101896218	55.7800000000002	1.42146847099411
55.15	-2202.44747875097	55.27	-60.992463388061	54.77	277.39879546607	55.31	-4.07816254107729	55.59	28.0200274839899	54.75	-30.7850036680293	55.6899999999999	3.89670549498078	56.53	2600.83305775299	55.6900000000001	22.6207441879751	55.29	8.29816210205081	54.97	3.88362549597332	56.2700000000002	4.87792500507567	56.96	14.3427920080512	54.98	4.53064546798032	55.8900000000001	20.20278594307	55.27	3.00251129203843	57.2199999999998	19.487152442025	55.5	4.5151519400406	58.3199999999997	24.6971598579648	55.8099999999999	2.66763887304933	60.8699999999999	31.1389050190201	55.7199999999998	5.16703715004496	56.3099999999999	2.74786023499018	55.8499999999999	2.03504683895517	55.8800000000001	1.40155507199324
55.26	-2202.49169321903	55.38	-60.904203619998	54.87	263.928947520071	55.41	-3.01713870703679	55.69	29.2944001589603	54.85	-29.5138001209807	55.79	3.90836330097954	56.63	2599.79609716095	55.7900000000001	22.6079994970405	55.3899999999999	8.28108029497798	55.0799999999999	3.86526657496233	56.3700000000001	4.89082084004622	57.0599999999999	14.2817164510234	55.0899999999999	4.49796806799441	55.99	20.083753488052	55.3799999999999	2.99114044298676	57.3200000000002	19.3770820050077	55.5999999999999	4.48283631703816	58.4299999999998	24.5509102479673	55.9100000000003	2.66255330905096	60.9699999999998	30.9598769630384	55.8299999999999	5.11099264895165	56.4200000000001	2.73172537401933	55.9500000000003	2.0499986339928	55.98	1.37500973801252
55.36	-2202.577441166	55.48	-60.8441664260226	54.97	251.100764350099	55.51	-2.00739139904726	55.79	30.5326540759552	54.95	-28.300426985993	55.89	3.92013293389937	56.74	2598.77196438094	55.9	22.6039559390756	55.5	8.26558852702419	55.22	3.84238858600838	56.47	4.90473579100126	57.1599999999999	14.2266138119567	55.2	4.46482452798591	56.1000000000001	19.9698315220758	55.48	2.9816881400393	57.4200000000001	19.2661015640851	55.6999999999998	4.44717066807243	58.5299999999997	24.4040190569876	56.0100000000002	2.65486018997763	61.0699999999997	30.7814669340587	55.9299999999998	5.05894012394492	56.52	2.71445536805004	56.0500000000002	2.06476979496983	56.0799999999999	1.34271733406877
55.47	-2202.70472259404	55.58	-60.8249004670824	55.07	238.855427657995	55.61	-1.02331191806115	55.9	31.738939938009	55.12	-27.1164138069935	56	3.93180596392995	56.84	2597.75232982497	56	22.6086135140804	55.5999999999999	8.25128887197479	55.3199999999999	3.81557069897553	56.5800000000002	4.91966985805448	57.26	14.1774624660229	55.3	4.43081717003224	56.2	19.8610200460507	55.5799999999999	2.97410994596703	57.5300000000002	19.1542111210765	55.7999999999997	4.40815499302971	58.6299999999997	24.256486286049	56.1700000000001	2.64455951605669	61.1699999999996	30.6083350640165	56.04	5.01014689098156	56.6200000000003	2.69698678903296	56.2200000000003	2.07540771793902	56.1900000000001	1.3043103029986
55.57	-2202.84653067904	55.68	-60.8384093100085	55.18	226.894573861046	55.71	-0.0649002630552786	56	32.9131578349688	55.22	-25.9619752590652	56.14	3.94338239300396	56.9400000000001	2596.737193492	56.1	22.6185785629696	55.6999999999998	8.23392387599142	55.4300000000001	3.78513709097206	56.6800000000001	4.9338530679961	57.3599999999999	14.1342624150411	55.4000000000001	4.39379179204025	56.3099999999999	19.7570788189978	55.6799999999998	2.96411818601428	57.6300000000001	19.038888630007	55.9000000000001	4.3625285370581	58.73	24.1058013300517	56.27	2.62966813500043	61.27	30.4404813509791	56.1599999999999	4.96461294994788	56.7200000000003	2.67949572503312	56.3200000000002	2.0858650059381	56.3000000000002	1.25978864605258
55.68	-2203.01086979805	55.78	-60.8881501730139	55.28	215.218202959022	55.82	0.874974266935169	56.1	34.0310330709599	55.33	-24.8312275190301	56.24	3.95225406498412	57.05	2595.72655538193	56.28	22.6313662910798	55.8	8.21015730002728	55.53	3.75386896496366	56.7900000000002	4.94933310699253	57.46	14.0951368030073	55.51	4.3547679350695	56.4100000000001	19.6602911230457	55.79	2.95389158998205	57.73	18.9239803290775	56.0099999999998	4.3145528260311	58.8399999999997	23.9518873220277	56.3700000000003	2.61346591798883	61.3799999999997	30.2761093290655	56.27	4.92147454303904	56.8200000000002	2.66263167497982	56.4200000000001	2.09530360393728	56.4000000000001	1.21300149908166
55.78	-2203.19192030104	55.88	-60.948981065053	55.38	203.798123366028	55.92	1.78863931694195	56.2	35.0922179709414	55.43	-23.7300544099526	56.3399999999999	3.96124515998508	57.15	2594.72333069994	56.5500000000001	22.6465551040747	55.8999999999999	8.17830525102181	55.6299999999999	3.72176632095034	56.8900000000001	4.96886835901478	57.5699999999999	14.0576300959765	55.6099999999999	4.3137901669752	56.51	19.5725651470866	55.8899999999999	2.9423758790017	57.8400000000001	18.8097334000759	56.1100000000001	4.2642278610856	58.9399999999996	23.7947442630002	56.4700000000003	2.59737766998569	61.4799999999996	30.1179185410092	56.3699999999999	4.87889411294873	56.9300000000003	2.64639463603089	56.5300000000002	2.10459105301197	56.5	1.16256861804231
55.88	-2203.39664238304	55.98	-61.0209019870354	55.49	192.661414915051	56.02	2.6566747429797	56.31	36.102593299006	55.53	-22.6804149100417	56.4399999999999	3.97018043190656	57.25	2593.73311688694	56.66	22.6628153460524	56.01	8.14005162101239	55.73	3.69003457797135	56.99	4.98695227406643	57.6700000000001	14.0217422920159	55.71	4.2708584879847	56.6100000000001	19.4926285359998	55.99	2.93058448903594	57.9400000000001	18.6938530559928	56.25	4.21298904905143	59.04	23.6357573689929	56.5799999999999	2.58527904804851	61.5799999999999	29.9659089870374	56.4699999999998	4.83677116903891	57.0300000000002	2.63134126794284	56.6300000000001	2.11379596396455	56.6100000000001	1.10849000202506
55.98	-2203.62240058103	56.09	-61.1038740000822	55.59	182.065140760074	56.13	3.47995522599831	56.41	37.0927447229406	55.63	-21.6851725599554	56.54	3.97905987995273	57.35	2592.75591394294	56.76	22.6814766730286	56.1099999999999	8.09915764705238	55.8399999999999	3.66150138199828	57.1000000000001	5.00807228502254	57.77	13.9827702760158	55.8099999999999	4.22597289707483	56.72	19.4198851110059	56.1199999999999	2.91851741894789	58.04	18.5796888700906	56.3600000000001	4.16222406306588	59.1899999999996	23.4741830040548	56.6800000000003	2.575378097049	61.6799999999998	29.8148025090086	56.5700000000002	4.79510571199171	57.1300000000001	2.61810595100087	56.73	2.1229183359992	56.71	1.05632278302892
56.15	-2203.86887699101	56.24	-61.2011655030074	55.7	172.0500762641	56.23	4.25547288500638	56.51	38.0626722439956	55.74	-20.7121038630476	56.65	3.98549804890536	57.46	2591.79416442998	56.86	22.7005423599849	56.26	8.05750151801021	55.9400000000001	3.6380211810183	57.2	5.03222839301998	57.8699999999999	13.9413133520065	55.9200000000001	4.17553326803954	56.8199999999999	19.3509875530253	56.23	2.9061746699881	58.1500000000001	18.4670960570656	56.46	4.11245984798825	59.2999999999997	23.3100211679584	56.7800000000002	2.56819866797287	61.79	29.6645991060132	56.6799999999998	4.75236466502338	57.2600000000002	2.60855853105113	56.8400000000001	2.12725227800092	56.8099999999999	1.00547466900025
56.25	-2204.13638951698	56.35	-61.3131368660333	55.8	162.579918152005	56.33	5.01102874693515	56.62	39.0192350489542	55.84	-19.7612088200003	56.75	3.99197699698561	57.5600000000001	2590.84092756291	56.97	22.7162155659926	56.3599999999999	8.01320504501746	56.04	3.62204326893334	57.3100000000002	5.05942059601239	57.98	13.8955240380483	56.02	4.12301794403902	56.9200000000001	19.2859358620581	56.3299999999999	2.89082625999981	58.25	18.3560746170315	56.5599999999999	4.06369640506909	59.3999999999996	23.1432718619544	56.8900000000003	2.56374076104748	61.8899999999999	29.5169824020149	56.7800000000002	4.70682181298798	57.3700000000003	2.60429632498926	56.9400000000001	2.12793425703239	56.9200000000001	0.957505151973237
56.35	-2204.41006073804	56.45	-61.4395031800541	55.9	153.365711440074	56.44	5.74662281189831	56.72	39.9567701749675	55.9400000000001	-18.832487431041	56.86	3.99849672396613	57.66	2589.89620334091	57.08	22.7284962900285	56.4699999999998	7.96634915798222	56.1399999999999	3.6122223870052	57.4100000000001	5.08710414908364	58.0799999999999	13.8454023330041	56.1600000000001	4.07240313597868	57.03	19.2213807350754	56.4299999999998	2.87871523096328	58.3600000000001	18.2476573920667	56.6599999999999	4.01905572005035	59.5099999999998	22.97547373405	56.9900000000002	2.56733984804214	61.9899999999998	29.3739620500446	56.8800000000001	4.65847715497603	57.4700000000003	2.60531933395214	57.04	2.12496427297992	57.02	0.912414233994241
56.45	-2204.68994461794	56.55	-61.5820079850664	56.01	144.407456127055	56.54	6.45994351498302	56.83	40.857672571974	56.1	-17.9234132930333	56.9599999999999	4.00505723098377	57.77	2588.959991764	57.23	22.7360901429847	56.5699999999999	7.91693385804138	56.25	3.60828901591503	57.5200000000002	5.11538927901256	58.23	13.7936972649868	56.26	4.02126886706355	57.1300000000001	19.1568652620617	56.53	2.86984158299219	58.46	18.1411800170963	56.77	3.9769780230472	59.6099999999997	22.8091281329625	57.0900000000001	2.57655417601654	62.0999999999999	29.2401981820376	56.9900000000002	4.60733069201069	57.5700000000002	2.61180567497377	57.1500000000001	2.11977589594881	57.1199999999999	0.870339923039865
56.56	-2204.97598719396	56.66	-61.7281026210321	56.14	135.684725212059	56.64	7.15061630990022	56.93	41.7177915369393	56.21	-17.0348359030186	57.0599999999999	4.00947915193228	57.87	2588.02925439898	57.34	22.7351800850784	56.77	7.86597389003418	56.3499999999999	3.61024315793657	57.6200000000001	5.14729798806002	58.3299999999999	13.7392575950344	56.3599999999999	3.97001281601206	57.27	19.0901765490707	56.6299999999999	2.86420531494969	58.5700000000002	18.0375371620585	56.8699999999999	3.93626413006132	59.7099999999996	22.6494459759579	57.2000000000003	2.58988321206743	62.25	29.1082129480174	57.0900000000001	4.55498475400873	57.6800000000003	2.62375534703096	57.2600000000002	2.11142299099265	57.2600000000002	0.831649776046106
56.66	-2205.26818846395	56.76	-61.8777870880649	56.24	127.215853905	56.75	7.80198512995867	57.04	42.5372269800164	56.3099999999999	-16.1889375029887	57.18	4.00975062393627	57.97	2587.10692013096	57.4400000000001	22.7291597740305	56.8799999999999	7.81510561205323	56.45	3.61848605393789	57.72	5.1846002510274	58.4300000000001	13.6861967459936	56.47	3.91863498202838	57.3700000000001	19.0215548360584	56.74	2.86241431797407	58.6700000000001	17.9392508740648	56.9699999999998	3.90017479401195	59.8199999999997	22.4989378659757	57.3000000000002	2.6093101070046	62.3499999999999	28.978006349007	57.1999999999998	4.50129149101031	57.7800000000002	2.63644249696426	57.3699999999999	2.09973926803286	57.3600000000001	0.796343794036147
56.76	-2205.55975491004	56.86	-62.0335543850388	56.34	119.209763658091	56.85	8.40691927191983	57.19	43.3402535959431	56.41	-15.3916019149847	57.28	4.00847979994978	58.0700000000001	2586.19298895997	57.5500000000001	22.7146355520063	56.98	7.76679796899771	56.5599999999999	3.6289132449383	57.8200000000002	5.22524837901983	58.54	13.6363915729589	56.5699999999999	3.86919378900075	57.47	18.9495853049948	56.8399999999999	2.86228986101378	58.77	17.8424749130954	57.0699999999997	3.86444848902556	59.9199999999996	22.3576806699839	57.4000000000001	2.63155498907963	62.4599999999996	28.8486042990144	57.3000000000002	4.44711465900127	57.8800000000001	2.65255410101872	57.4700000000003	2.08472472797894	57.46	0.763027888979195
56.86	-2205.85650618	56.97	-62.1960500050136	56.44	111.694646057003	56.96	8.97309109393518	57.29	44.1268713869931	56.52	-14.636945316056	57.38	4.00284250190452	58.22	2585.28454568193	57.65	22.6913439080363	57.0799999999999	7.71936706598808	56.6599999999999	3.64152473298418	57.9300000000001	5.26648398897578	58.6399999999999	13.5922976110123	56.6700000000001	3.82145993307859	57.5699999999999	18.8723597680109	56.9400000000001	2.86383194395512	58.8800000000001	17.7469620990678	57.1700000000001	3.82908521601166	60.02	22.2256743890057	57.5100000000002	2.65519305503403	62.5599999999999	28.719601335979	57.4000000000001	4.39429181699325	57.98	2.66771094402429	57.5799999999999	2.06448013295812	57.5599999999999	0.731376090016056
56.96	-2206.15148208094	57.07	-62.3683951300791	56.54	104.643421267042	57.06	9.5199207389669	57.39	44.8953349130079	56.62	-13.9030087279934	57.4799999999999	3.9930139749913	58.3200000000001	2584.37599285492	57.75	22.6637107690522	57.1799999999998	7.67281290302435	56.76	3.65511509892258	58.0300000000002	5.30830708203212	58.74	13.5539148600401	56.78	3.77681701297661	57.6700000000001	18.7898782270395	57.04	2.86631803294313	58.98	17.652712433005	57.2799999999997	3.79408497406075	60.1199999999999	22.1001334930406	57.6100000000001	2.68022430600467	62.6599999999999	28.5914739309874	57.5	4.34292345300946	58.0900000000001	2.68135636804345	57.6800000000003	2.03893687296386	57.6700000000001	0.70157834204565
57.07	-2206.44342377102	57.24	-62.5506286970676	56.65	97.7990261360446	57.16	10.0474082059918	57.49	45.6433609670057	56.72	-13.1912352819654	57.5899999999999	3.97899422091541	58.42	2583.46733047995	57.86	22.6317361340307	57.29	7.62635865396533	56.8699999999999	3.66685669496292	58.1300000000001	5.3555518010171	58.8399999999999	13.5212433200422	56.8800000000001	3.73526503005905	57.78	18.7009291270215	57.1499999999999	2.86636911903315	59.0799999999999	17.5633577320014	57.3899999999999	3.76054947605553	60.25	21.9819517540145	57.71	2.70213187502577	62.77	28.4670064289685	57.5999999999999	4.29300957000578	58.21	2.69285598994884	57.7800000000002	2.00809494697296	57.77	0.673634645977472
57.17	-2206.73773277395	57.35	-62.7394823089844	56.75	91.1614606650346	57.31	10.5580403159138	57.59	46.3528306469243	56.83	-12.4990835610106	57.6899999999999	3.96078323694837	58.52	2582.56841488696	57.96	22.5958884390138	57.3899999999999	7.58166466903276	56.97	3.67489507596019	58.2800000000002	5.40383510099218	58.95	13.4910466069869	56.98	3.70040411200989	57.8800000000001	18.6085925540738	57.25	2.86155032097213	59.21	17.4786705820225	57.4899999999998	3.72821657003897	60.3499999999999	21.8711291710179	57.8099999999999	2.72147738405693	62.8699999999999	28.344832578	57.71	4.24455016604952	58.3099999999999	2.69793751897396	57.8899999999999	1.97510889995556	57.8800000000001	0.648544033992948
57.28	-2207.02900756498	57.45	-62.9345955950384	56.85	84.7182709770777	57.41	11.0509956278975	57.7	47.0168847649575	56.93	-11.8265535670616	57.8	3.94140968091961	58.63	2581.67442341301	58.0600000000001	22.5651066580213	57.5	7.53638956302893	57.0699999999999	3.67923024100492	58.3800000000001	5.44502260299851	59.05	13.4635987529919	57.0899999999999	3.66875591305416	57.98	18.5186226771066	57.3499999999999	2.85348088902992	59.3200000000002	17.4019133180536	57.5899999999997	3.70171365602801	60.4599999999996	21.7676253120089	57.9200000000001	2.73694053908002	62.9699999999998	28.2232687560509	57.8099999999999	4.19875516195134	58.4100000000003	2.69660095398194	57.9900000000002	1.94367522499306	57.98	0.624747013034721
57.38	-2207.32023437199	57.55	-63.1359685530697	56.95	78.4809799940831	57.51	11.5130198589668	57.8	47.6411862829309	57.04	-11.1892291120057	57.9	3.91957517490482	58.73	2580.78601543195	58.16	22.5393907920761	57.5999999999999	7.49053333504435	57.22	3.67971459093042	58.48	5.48165905399856	59.1499999999999	13.4382524729517	57.22	3.64032043398765	58.0800000000002	18.4305625850811	57.45	2.83855136501643	59.4200000000001	17.3320531010859	57.6900000000001	3.67791874703016	60.5599999999999	21.6699015260247	58.02	2.74318587003108	63.0799999999999	28.1003053070208	57.9099999999999	4.15476631701495	58.5100000000002	2.69413582304878	58.0900000000001	1.91373547500007	58.0799999999999	0.602243584012285
57.48	-2207.61064298097	57.66	-63.3486520580391	57.06	72.6151484340107	57.61	11.9464245759673	57.9	48.2433402519291	57.14	-10.5896365989793	58	3.8952797199272	58.83	2579.91266471799	58.27	22.5187408400416	57.6999999999998	7.44288463704379	57.3299999999999	3.67540002491751	58.5800000000002	5.51363422505347	59.25	13.4122587410275	57.3199999999999	3.61437190406377	58.1900000000001	18.3477271179981	57.5599999999999	2.81676174802215	59.52	17.2697542950573	57.7999999999997	3.65839161406711	60.6599999999999	21.5754564660529	58.1700000000001	2.74265512700822	63.25	27.9759422320467	58.02	4.11258362998979	58.6200000000003	2.68729186495875	58.2200000000003	1.88528965293244	58.1800000000003	0.580010870976366
57.58	-2207.90028735701	57.76	-63.56864180907	57.16	67.1412033000252	57.72	12.3515843259838	58	48.8233466719521	57.24	-10.0269265310544	58.14	3.87070267800027	58.93	2579.05740970193	58.37	22.5065806050679	57.8099999999999	7.39247625904227	57.4300000000001	3.66614009601562	58.6800000000001	5.53792611503923	59.3599999999999	13.3867687959537	57.4300000000001	3.59083738806021	58.29	18.2723291700313	57.6599999999999	2.78811203895657	59.6300000000001	17.2141222290065	57.9000000000001	3.6443314410235	60.7599999999998	21.4790792130088	58.27	2.73684884700742	63.3499999999999	27.8505075580142	58.1700000000001	4.07060477004961	58.7200000000003	2.67892989097618	58.3200000000002	1.8619625369638	58.2800000000002	0.558343676061668
57.69	-2208.1891675	57.86	-63.7985357769821	57.26	62.0408093800506	57.82	12.7451551729791	58.1	49.3854610939479	57.34	-9.47870199195222	58.24	3.84785591495529	59.04	2578.21732150194	58.48	22.5020416160078	57.9099999999999	7.33930820206297	57.53	3.6515335649483	58.7800000000002	5.55453472497902	59.46	13.3576692139741	57.53	3.57636366004499	58.3900000000001	18.2043687400437	57.76	2.75628202200551	59.73	17.1651569030473	58	3.63573823005936	60.8699999999999	21.3807697680295	58.3700000000003	2.72576702900551	63.4499999999998	27.7264909759651	58.27	4.02897758999643	58.8200000000002	2.67377575698902	58.4200000000001	1.84392041899173	58.3899999999999	0.537309723995349
57.79	-2208.47607255303	57.97	-64.0358409640385	57.36	57.1050452230111	57.92	13.1271371179764	58.21	49.9278458909203	57.4400000000001	-8.94496298201375	58.3399999999999	3.82673942999645	59.14	2577.39240011597	58.58	22.5051238739979	58.01	7.28482490399074	57.6399999999999	3.63568488694455	58.8800000000001	5.56182802404237	59.5599999999999	13.324959994975	57.6300000000001	3.56889229806256	58.49	18.1462703110356	57.8699999999999	2.72040559593734	59.8299999999999	17.1193728569961	58.0999999999999	3.62775730400244	60.9699999999998	21.2772253620415	58.4700000000003	2.70462139508254	63.5499999999997	27.6020721420309	58.3800000000001	3.98770208801125	58.9300000000003	2.6691424850469	58.5300000000002	1.83116329799304	58.4900000000002	0.516909015004785
57.89	-2208.76516044598	58.07	-64.2799118770654	57.47	52.3339108310665	58.02	13.4995368429145	58.31	50.439648425936	57.55	-8.41625050497896	58.4499999999999	3.80619912198199	59.24	2576.58264554391	58.6800000000001	22.5165124840032	58.1099999999999	7.22901531401021	57.74	3.61859406393705	58.99	5.56098580307207	59.6700000000001	13.2914058190181	57.73	3.56865260505401	58.5900000000001	18.0967839800132	57.97	2.68319371195958	59.9299999999998	17.0734576760196	58.2599999999998	3.62278652005443	61.0699999999997	21.1706280839508	58.5799999999999	2.67669132506398	63.9699999999998	27.4812590499778	58.48	3.94677826398038	59.0300000000002	2.66940929202519	58.6300000000001	1.82472287201563	58.5900000000001	0.49977558808223
[truncated: 1,850 more rows]
[truncated: 38 more columns]
