# Supplementary material for: Editorial Note: The role of 9-O-acetylated glycan receptor moieties in the typhoid toxin binding and intoxication
Source: PLoS Pathog. 2026 Jul 13;22(7):e1014413. doi: 10.1371/journal.ppat.1014413 (PMC13362111; doi:10.1371/journal.ppat.1014413)
Supplement: S1 File — (ZIP) [file ppat.1014413.s001.zip › SPR Data/OpenSPR/2020-01-06--20-36-21--TyT WT 4oac/TraceDrawerExport/NormalResolution/2020-01-06--20-36-21--TyT WT 4oac_CH1_NR.txt]

X_imd _51.31s	Y_imd _51.31s	X_imd _112.38s	Y_imd _112.38s	X_stripping _180.64s	Y_stripping _180.64s	X_h2o _260.98s	Y_h2o _260.98s	X_cobalt _382.62s	Y_cobalt _382.62s	X_h2o _503.25s	Y_h2o _503.25s	X_buffer _638.58s	Y_buffer _638.58s	X_TyT wt _759.13s	Y_TyT wt _759.13s	X_buffer _955.65s	Y_buffer _955.65s	X_buffer _1035.9s	Y_buffer _1035.9s	X_buffer _1192.46s	Y_buffer _1192.46s	X_buffer _1459.12s	Y_buffer _1459.12s	X_a23 4oac 125µM_1579.96s	Y_a23 4oac 125µM_1579.96s	X_buffer _1704.51s	Y_buffer _1704.51s	X_a23 4oac 250µM_1852.3s	Y_a23 4oac 250µM_1852.3s	X_buffer _1975.19s	Y_buffer _1975.19s	X_a23 4oac 500µM_2115.98s	Y_a23 4oac 500µM_2115.98s	X_buffer _2246.65s	Y_buffer _2246.65s	X_a23 4oac 1mM_2380.03s	Y_a23 4oac 1mM_2380.03s	X_buffer _2501.64s	Y_buffer _2501.64s	X_a23 4oac 2.5mM_2632.26s	Y_a23 4oac 2.5mM_2632.26s	X_buffer _2773.27s	Y_buffer _2773.27s	X_buffer _2986.64s	Y_buffer _2986.64s	X_buffer _3107.85s	Y_buffer _3107.85s	X_buffer _3198.58s	Y_buffer _3198.58s
0	0	0	0	0	0	0	0	0	0	0	0	0	0	0	0	0	0	0	0	0	0	0	0	0	0	0	0	0	0	0	0	0	0	0	0	0	0	0	0	0	0	0	0	0	0	0	0	0	0
0.369999999999997	-0.0124280850286596	0.109999999999999	-0.0400585309989765	0.330000000000013	0.0508308620510434	0.5	0.0744726180528232	0.389999999999986	0.00987348698799906	0.310000000000002	-0.0546847729765432	0.339999999999918	-0.0285492269540555	0.509999999999991	0.0225797069788314	0.430000000000064	-0.0360719369609797	0.449999999999818	0.0561219370638355	0.1099999999999	-0.0193655019984362	0.610000000000127	-0.0141671609981131	0.579999999999927	-0.0101537890486725	0.370000000000118	0.0383835709953928	0.460000000000036	0.0567368799693213	0.319999999999936	0.0101748290717296	0.420000000000073	0.0219661309301955	0.440000000000055	-0.0269184749868145	0.419999999999618	-0.036482005043581	0.349999999999909	0.03165012901718	0.4399999999996	-0.0422266850819142	0.369999999999891	0.0380753859872129	0.400000000000091	0.0620564441078386	0.440000000000055	0.0436572939861435	0.470000000000255	0.024098545054585
0.469999999999999	-0.0237102510709519	0.290000000000006	-0.0736204170834753	0.470000000000027	0.0952095309685319	0.680000000000007	0.155473774043458	0.490000000000009	0.0194871649910056	0.420000000000016	-0.118612102937732	0.439999999999941	-0.0596066799971595	0.620000000000005	0.0392571409975062	0.550000000000068	-0.0693642580245069	0.589999999999918	0.101805510098529	0.409999999999854	-0.0239584160226514	0.740000000000009	-0.0250145440077176	0.720000000000027	-0.0133909630903872	0.480000000000018	0.0737506779842079	0.600000000000136	0.12328407797213	0.419999999999845	0.0195596960566036	0.519999999999982	0.0516834479640238	0.549999999999727	-0.0521169640705921	0.539999999999964	-0.0711445200067828	0.470000000000255	0.0651327469540774	0.539999999999964	-0.0846715460056657	0.5300000000002	0.0867980669454482	0.550000000000182	0.128387016047782	0.579999999999927	0.0887242889575646	0.570000000000164	0.0504190591072984
0.57	-0.0341782000532476	0.410000000000011	-0.105974393022734	0.580000000000013	0.134407497057509	0.779999999999973	0.230778163995637	0.600000000000023	0.0319370029728816	0.519999999999982	-0.184294466976098	0.539999999999964	-0.0931723600388068	0.720000000000027	0.0498648259963375	0.649999999999977	-0.092792375994577	0.699999999999818	0.131250663002902	0.519999999999982	-0.0137787429821401	0.900000000000091	-0.0306996790868652	0.829999999999927	-0.00971152201145742	0.579999999999927	0.104619917010496	0.700000000000045	0.199908427930495	0.519999999999982	0.0281546000451272	0.619999999999891	0.0791122369037112	0.650000000000091	-0.0755954670239589	0.649999999999636	-0.108776647948616	0.570000000000164	0.0956200819928199	0.649999999999636	-0.127334581065952	0.630000000000109	0.14616804094203	0.660000000000309	0.18583429903174	0.680000000000291	0.135200984004769	0.700000000000273	0.0747903940236938
0.669999999999995	-0.0383938099730585	0.510000000000005	-0.13120656205956	0.680000000000007	0.168424761000097	0.889999999999986	0.30038578802305	0.699999999999989	0.047223001047314	0.629999999999995	-0.251731864977955	0.639999999999986	-0.128034994986592	0.82000000000005	0.0544027609521436	0.75	-0.106356289961695	0.799999999999955	0.144457395094832	0.619999999999891	0.0115114219170209	1.01000000000022	-0.0349138920228143	0.930000000000064	-0.00254446206326975	0.690000000000055	0.130991287960569	0.809999999999945	0.281918038012918	0.629999999999882	0.0385129329742995	0.730000000000018	0.111089381903184	0.759999999999764	-0.0996435919660144	0.75	-0.149378388982768	0.670000000000073	0.120251688031203	0.75	-0.167564299999867	0.740000000000236	0.213674210044701	0.760000000000218	0.24158667406482	0.789999999999964	0.182598506967224	0.820000000000164	0.0972125510543265
0.769999999999996	-0.0366622069805089	0.609999999999999	-0.153175539026051	0.79000000000002	0.197261322000486	0.990000000000009	0.362967911996748	0.800000000000011	0.0696215370226128	0.730000000000018	-0.316516477028017	0.740000000000009	-0.155217982978684	0.919999999999959	0.0538983599653875	0.860000000000014	-0.110056000949044	0.909999999999854	0.138812418072121	0.720000000000027	0.0437629850011945	1.11000000000013	-0.0320215229976384	1.02999999999997	0.0120905669973581	0.789999999999964	0.150891269981912	0.910000000000082	0.36896662993513	0.730000000000018	0.0448620450015369	0.829999999999927	0.143214214972431	0.860000000000127	-0.124261339010445	0.849999999999909	-0.186809415026801	0.7800000000002	0.126377114952447	0.849999999999909	-0.207833707008831	0.840000000000146	0.28277562500989	0.860000000000127	0.296033890094805	0.889999999999873	0.232706163956209	0.930000000000291	0.120064904081119
0.879999999999995	-0.0336121539703527	0.710000000000008	-0.17806036703405	0.890000000000015	0.226289912006905	1.09999999999997	0.425796897047803	0.909999999999968	0.0968547550428411	0.829999999999984	-0.383000585998161	0.849999999999909	-0.180446191961892	1.01999999999998	0.0500133239711431	0.960000000000036	-0.100987978953526	1.00999999999999	0.125509567055815	0.829999999999927	0.0780396729851418	1.33000000000015	-0.0220225720113376	1.13999999999987	0.0308172169525278	0.8900000000001	0.164319862051343	1.00999999999999	0.461054204947686	0.839999999999918	0.0464157079704819	0.929999999999836	0.17548673690726	0.960000000000036	-0.151910324007076	0.949999999999818	-0.220515169985447	0.880000000000109	0.119014015012908	0.959999999999582	-0.248142801069662	0.940000000000055	0.361208533945501	0.970000000000255	0.352770479025821	1	0.284535644937023	1.0300000000002	0.143347455036746
0.979999999999997	-0.0292436520794581	0.820000000000007	-0.205861047106737	0.990000000000009	0.255510529996172	1.19999999999999	0.485643109072953	1.00999999999999	0.127180205026889	0.930000000000007	-0.451611864946244	0.949999999999932	-0.203719622959397	1.13	0.0460083789448618	1.06000000000006	-0.0791522229519614	1.1099999999999	0.100459085047078	0.930000000000064	0.11459789698165	1.5300000000002	-0.0106166280602338	1.29999999999995	0.0536354879159262	1	0.170361285995568	1.11000000000013	0.554738163941693	0.940000000000055	0.0439601510606735	1.0300000000002	0.206147948915714	1.05999999999995	-0.17413048999515	1.04999999999973	-0.249730504947365	0.980000000000018	0.0981623869620307	1.05999999999995	-0.278815356978157	1.03999999999996	0.438414255995667	1.07000000000016	0.411796439038881	1.09999999999991	0.339075259944366	1.13000000000011	0.167600414101798
1.15	-0.0277370839967261	0.920000000000002	-0.234280283052613	1.14000000000001	0.283271398984652	1.31999999999999	0.542506549095378	1.19	0.160597886065261	1.11000000000001	-0.521922640928096	1.04999999999995	-0.221964994011614	1.25999999999999	0.0422230799586032	1.15999999999997	-0.0515257020197168	1.25999999999999	0.0677507290447465	1.02999999999997	0.153437656990718	1.63000000000011	0.00465569701191271	1.45000000000005	0.0816011669257932	1.17000000000007	0.182771309027885	1.26999999999998	0.64764504793402	1.03999999999996	0.037495371998375	1.13999999999987	0.235197850997793	1.15999999999985	-0.192573354979686	1.1899999999996	-0.27445541797988	1.07999999999993	0.0688420190044781	1.15999999999985	-0.300752909993207	1.19000000000005	0.514392790933016	1.21000000000004	0.471040853085469	1.23000000000002	0.395777908920536	1.2800000000002	0.185954158041568
1.27	-0.0290924500632173	1.02000000000001	-0.267644691007263	1.26000000000002	0.315055372993811	1.41999999999996	0.596387216091898	1.30000000000001	0.197232493974298	1.22000000000003	-0.578085039933285	1.16999999999996	-0.231104275030702	1.36000000000001	0.0386574299682252	1.26999999999998	-0.0136143889903906	1.38999999999987	0.0244588560462944	1.13999999999987	0.188815002957199	1.74000000000001	0.0215852300016195	1.54999999999995	0.106203310906494	1.29999999999995	0.192028556966761	1.38000000000011	0.73977485794785	1.14999999999986	0.0312436950480333	1.25	0.257075271974827	1.26999999999998	-0.207238919074371	1.32999999999993	-0.286644527022872	1.21000000000004	0.0310529110265634	1.26999999999998	-0.321117015005257	1.32000000000016	0.584716818025299	1.32999999999993	0.530503720028719	1.34999999999991	0.452221151022059	1.42000000000007	0.211252602070999
1.37	-0.033309751984234	1.13000000000001	-0.301904342109083	1.36000000000001	0.347312227972907	1.51999999999998	0.646923439035163	1.39999999999998	0.234508804055622	1.32999999999998	-0.628336120939821	1.28999999999996	-0.226415487986742	1.46000000000004	0.0419667969708826	1.38999999999999	0.026697206976678	1.49000000000001	-0.0280470219422568	1.24000000000001	0.220729934994779	1.84000000000015	0.0356614289103163	1.64999999999986	0.129435092958374	1.40000000000009	0.19855806601754	1.48000000000002	0.825735041985354	1.25	0.0252051199822745	1.36000000000013	0.274970067948743	1.38000000000011	-0.21812718205183	1.42999999999984	-0.286297831962656	1.32999999999993	-0.016874146012924	1.37999999999965	-0.339907672014306	1.42999999999984	0.643076430037581	1.44000000000005	0.591312061033022	1.46000000000004	0.508404984998379	1.51999999999998	0.241716514096879
1.47	-0.0415707620504691	1.24000000000001	-0.336939119051749	1.46000000000001	0.380041963012445	1.62	0.692221336066723	1.5	0.275775230988984	1.43000000000001	-0.672675884970886	1.38999999999999	-0.221534820980196	1.57000000000005	0.0522644900229352	1.49000000000001	0.0694090849719942	1.59999999999991	-0.0904458579498169	1.33999999999992	0.25273173594087	1.94000000000005	0.0488870899744143	1.75999999999999	0.144493630955367	1.5	0.206143037985385	1.59000000000015	0.907906351017118	1.3599999999999	0.0161197169745719	1.4699999999998	0.287049213966384	1.48000000000002	-0.232250463000128	1.53999999999996	-0.270255705004274	1.43000000000029	-0.0664850670091255	1.47999999999956	-0.362373926009241	1.5300000000002	0.698232357990491	1.53999999999996	0.656104681070246	1.55999999999995	0.573507187937139	1.61999999999989	0.275194906066645
1.57	-0.0533657100731944	1.35000000000001	-0.375242023096689	1.57000000000002	0.414876737067971	1.72999999999996	0.740979524039176	1.60000000000002	0.315607964012088	1.52999999999997	-0.709824895011479	1.5	-0.211985141959303	1.66999999999996	0.0682440070249868	1.60000000000002	0.112765064955056	1.69999999999982	-0.160200881964556	1.44000000000005	0.280360448982719	2.04000000000019	0.0580054989995915	1.8599999999999	0.159692010925028	1.59999999999991	0.214373999028794	1.69000000000005	0.993046061921632	1.46000000000004	0.00828801705665683	1.57000000000016	0.294848631938294	1.57999999999993	-0.245590355007153	1.63999999999987	-0.245501278982374	1.53999999999996	-0.106866451005772	1.57999999999993	-0.388171290069295	1.63999999999987	0.746138533031626	1.64000000000033	0.718337627063192	1.66000000000031	0.635639849974723	1.72000000000025	0.311127000031775
1.7	-0.0658788379723774	1.46000000000001	-0.411524317996737	1.67000000000002	0.458578930988551	1.82999999999998	0.789278594993448	1.70999999999998	0.356927092980186	1.63999999999999	-0.746846495985665	1.59999999999991	-0.196031857967682	1.77999999999997	0.0878238059840442	1.70000000000005	0.149680559047738	1.79999999999995	-0.212840115977997	1.54999999999995	0.310015705963451	2.15000000000009	0.0629953430006935	1.97000000000003	0.175030232981044	1.70000000000005	0.22473235196685	1.78999999999996	1.07504884795162	1.56999999999994	-0.00237368601574417	1.67000000000007	0.305762752986993	1.69000000000005	-0.258146860005581	1.73999999999978	-0.210967968996556	1.64000000000033	-0.138018296979681	1.6899999999996	-0.417299763057599	1.75	0.786794954933612	1.74000000000024	0.77788378303012	1.76000000000022	0.703486269003406	1.82999999999993	0.345508249097293
1.8	-0.0791101450658971	1.56	-0.4516999021007	1.77000000000001	0.511148545001561	1.93000000000001	0.837118551999083	1.81999999999999	0.391075648053629	1.74000000000001	-0.783740686983947	1.70999999999992	-0.168264237004223	1.88	0.118545828968308	1.80000000000007	0.180155567022666	1.92999999999984	-0.267035479964761	1.65999999999985	0.336824308988071	2.29000000000019	0.0544096099019953	2.06999999999994	0.195556409948949	1.79999999999995	0.231930176028072	1.8900000000001	1.16236342194043	1.66999999999985	-0.0117816859983577	1.7800000000002	0.312954690912193	1.78999999999996	-0.264848765027637	1.83999999999969	-0.172318712998276	1.75	-0.162038106054752	1.78999999999996	-0.452410836032868	1.84999999999991	0.823798979013191	1.84000000000015	0.831022456054598	1.86000000000013	0.768363147926721	1.93000000000029	0.378338654059007
1.91	-0.0931877190168962	1.66000000000001	-0.485868742998719	1.88000000000002	0.572585577970131	2.02999999999997	0.889986650008723	1.92000000000002	0.418053631051407	1.85000000000002	-0.820507466983145	1.80999999999995	-0.136002876956809	1.98000000000002	0.157624029952785	1.89999999999998	0.204190090016709	2.02999999999997	-0.322786973924849	1.75999999999999	0.365321550930275	2.41000000000008	0.0406915269195451	2.27999999999997	0.218673364997812	1.91000000000008	0.241255391983941	2	1.25533606194495	1.76999999999998	-0.0194900039787171	1.88000000000011	0.316424445941266	1.88999999999987	-0.2633373289882	1.9399999999996	-0.133850704969518	1.84999999999991	-0.166275425954154	1.88999999999987	-0.494045539085164	1.94999999999982	0.848029980943465	1.95000000000027	0.877363899007833	1.97000000000025	0.822251646013683	2.0300000000002	0.410384354040616
2.01	-0.103482796021126	1.76000000000001	-0.514030843078217	1.98000000000002	0.643739179054137	2.13999999999999	0.9438972940643	2.01999999999998	0.429539424999348	1.94999999999999	-0.853330161930899	1.91999999999996	-0.0935229079459532	2.08000000000004	0.204028551024749	2.00999999999999	0.210216125992702	2.12999999999988	-0.382196688974545	1.8599999999999	0.399564162989918	2.51000000000022	0.0218410939396563	2.44000000000005	0.239510813912602	2.00999999999999	0.253700359053255	2.10000000000014	1.35396676796518	1.86999999999989	-0.0283028939520591	1.98000000000002	0.316172017960525	2	-0.253612552000959	2.04999999999973	-0.0996617869759575	1.95000000000027	-0.155747909047932	1.98999999999978	-0.540296094982295	2.05999999999995	0.859487960042316	2.05000000000018	0.913313579076203	2.07000000000016	0.86469495295205	2.13000000000011	0.438499833080641
2.15	-0.109995378011263	1.87	-0.530966951032497	2.08000000000001	0.724329588024375	2.24000000000001	0.998947929019778	2.18000000000001	0.427275482024925	2.10000000000002	-0.883600663996731	2.01999999999998	-0.040824332018019	2.22000000000003	0.254498668027736	2.11000000000001	0.21310233796612	2.25	-0.438848737985609	1.96000000000004	0.433660211001552	2.61000000000013	0.004425512997841	2.54999999999995	0.262841435983319	2.16000000000008	0.276892209058133	2.20000000000005	1.46612319599626	1.98000000000002	-0.0390065839610543	2.13000000000011	0.315496561938744	2.09999999999991	-0.23647402701954	2.1899999999996	-0.0705171089521173	2.05000000000018	-0.130455554995024	2.08999999999969	-0.591162505088505	2.17000000000007	0.860995348944016	2.20000000000027	0.944840531019508	2.23000000000002	0.896149879963559	2.28999999999996	0.459046290075094
2.25	-0.120718254038366	1.97	-0.534647747031158	2.19000000000003	0.814356806017713	2.39999999999998	1.05513855510253	2.29000000000002	0.411261800991269	2.19999999999999	-0.911318973976449	2.18999999999994	0.0161522940516079	2.32000000000005	0.308694822024336	2.24000000000001	0.21284872502747	2.36999999999989	-0.499159007972594	2.06999999999994	0.467609695988358	2.72000000000003	-0.0137643900188777	2.64999999999986	0.287609447013892	2.26999999999998	0.299607213037234	2.37000000000012	1.58738028892458	2.12999999999988	-0.0516010729825211	2.25	0.312857920903298	2.25	-0.205828261073293	2.29999999999973	-0.0464166710116842	2.17000000000007	-0.0895133839549089	2.25999999999976	-0.650584530035303	2.30000000000018	0.852913567996438	2.32000000000016	0.965975721101131	2.36999999999989	0.917163524945863	2.46000000000004	0.481886691090949
2.34999999999999	-0.130876706975869	2.08	-0.527128515045661	2.29000000000002	0.90998975497314	2.5	1.1096577330818	2.39999999999998	0.379559229031656	2.30000000000001	-0.948777661960776	2.28999999999996	0.0802742449650395	2.42999999999995	0.363927899002192	2.35000000000002	0.205116705046748	2.4699999999998	-0.560201857979337	2.22000000000003	0.501412616927155	2.82000000000016	-0.0305194420207044	2.75999999999999	0.31381484495796	2.37000000000012	0.331366745058403	2.48000000000002	1.71398122097344	2.25999999999999	-0.0682030860161831	2.34999999999991	0.309918768948592	2.38999999999987	-0.161675252002169	2.40999999999985	-0.0348734070030332	2.2800000000002	-0.0454373860065971	2.38999999999987	-0.711400616069113	2.40000000000009	0.839308518038706	2.42000000000007	0.973251460095526	2.48000000000002	0.928369025928077	2.55999999999995	0.505333763044291
2.46	-0.140470740007004	2.24000000000001	-0.510403901103018	2.39000000000001	1.01554359002876	2.59999999999997	1.16567857310201	2.5	0.333982225015461	2.41000000000003	-0.981227986017075	2.39999999999998	0.149885517998882	2.52999999999997	0.422887013996842	2.45000000000005	0.197790790025465	2.57999999999993	-0.634540631949676	2.31999999999994	0.544097611964389	2.92000000000007	-0.0514753020297576	2.8599999999999	0.341457631975572	2.47000000000003	0.371745769029985	2.58000000000015	1.84497014197405	2.3599999999999	-0.0890325139835113	2.46000000000004	0.304846078961418	2.48999999999978	-0.104015001966218	2.50999999999976	-0.0332902729951456	2.39000000000033	0.00177243896359869	2.5	-0.773610763076249	2.51000000000022	0.820180197933951	2.51999999999998	0.97507584109735	2.57999999999993	0.931555686975116	2.67000000000007	0.531166738028332
2.56	-0.149500350062226	2.35000000000001	-0.486966906009911	2.5	1.12420347795705	2.69999999999999	1.22320107402629	2.60000000000002	0.276992707995305	2.50999999999999	-1.00866994694115	2.5	0.219956599039506	2.63	0.481124420957713	2.55000000000007	0.19087097996362	2.67999999999984	-0.710981495899432	2.42000000000007	0.579397622914257	3.02000000000021	-0.0753780529976211	2.96000000000004	0.372713606907382	2.57999999999993	0.419128023963822	2.69000000000005	1.97735838594326	2.47000000000003	-0.11408935495183	2.57000000000016	0.3040048419507	2.59999999999991	-0.0423802390514538	2.61999999999989	-0.0368172489970675	2.49000000000024	0.0557239959562139	2.59999999999991	-0.83721497105671	2.61000000000013	0.791469788964605	2.63000000000011	0.968438660038373	2.68000000000029	0.926723508996474	2.78999999999996	0.560996393005553
2.66	-0.158072455974434	2.45	-0.456745668998337	2.60000000000002	1.23596941796222	2.79999999999995	1.28143802010072	2.70999999999998	0.208590677971188	2.62	-1.03110354393721	2.59999999999991	0.286010355011967	2.73000000000002	0.539435553037038	2.64999999999998	0.188385806040969	2.77999999999997	-0.789524449942292	2.51999999999998	0.607312650913627	3.13000000000011	-0.102477909990739	3.06999999999994	0.407706089958992	2.68000000000006	0.475129770052263	2.78999999999996	2.1043886760026	2.59999999999991	-0.140771532983308	2.67000000000007	0.308253115917978	2.69999999999982	0.0259662670032412	2.7199999999998	-0.044387747948349	2.59000000000015	0.105503881968616	2.69999999999982	-0.903982969020944	2.71000000000004	0.762216937005178	2.73000000000002	0.959883872042155	2.7800000000002	0.918378374990425	2.88999999999987	0.595362939066035
2.77	-0.169002815027852	2.55000000000001	-0.419740190068296	2.70000000000002	1.34280753798066	2.90999999999997	1.34169985699373	2.81	0.128129919971798	2.72000000000003	-1.05293593401257	2.69999999999993	0.346312193983067	2.84000000000003	0.599901949954074	2.75999999999999	0.197203362972687	2.87999999999988	-0.878565118910046	2.62999999999988	0.621443061959326	3.33000000000015	-0.13434581603633	3.25999999999999	0.452952850992006	2.77999999999997	0.532408932031103	2.8900000000001	2.2237176259523	2.70000000000005	-0.16499534194736	2.76999999999998	0.317033354917839	2.79999999999973	0.101024515970494	2.82999999999993	-0.0570683559999452	2.69000000000005	0.151112099047168	2.79999999999973	-0.959555796043787	2.80999999999995	0.732421642965164	2.82999999999993	0.953259284074193	2.88000000000011	0.897836983995148	3	0.634266377005588
2.87	-0.182291428018289	2.66000000000001	-0.371623851037839	2.80000000000001	1.44230113198773	3.00999999999999	1.40398658504637	2.90999999999997	0.0442674009946131	2.81999999999999	-1.07061181495283	2.79999999999995	0.395451383951695	2.94000000000005	0.65498166998168	2.86000000000001	0.203478586968231	2.99000000000001	-0.959431579985903	2.73000000000002	0.628032590952898	3.47000000000003	-0.162538544032032	3.43000000000006	0.50005456796498	2.8900000000001	0.596253431012883	2.99000000000001	2.33835703795648	2.79999999999995	-0.190844486951391	2.88000000000011	0.334549900003367	2.90000000000009	0.180421869004022	2.92999999999984	-0.0691961370193894	2.80000000000018	0.194646146042032	2.89999999999964	-1.00393345405791	2.92000000000007	0.700636231044882	2.94000000000005	0.944799069998226	2.99000000000024	0.873782636972464	3.09999999999991	0.669380715066836
2.97	-0.19750508101879	2.76000000000001	-0.314009898033873	2.91000000000003	1.53521512902444	3.10999999999996	1.46695111902773	3.00999999999999	-0.0429968760045085	2.92000000000002	-1.08413118698536	2.90999999999997	0.437865001003956	3.03999999999996	0.704674714938847	2.99000000000001	0.207211478027602	3.08999999999992	-1.03212383498885	2.82999999999993	0.622545942974284	3.58000000000015	-0.203728970063821	3.52999999999997	0.549011242014785	2.99000000000001	0.661375344975568	3.09000000000015	2.44529510996472	2.89999999999986	-0.218318967995401	2.98000000000002	0.351037237919627	3	0.261269586985691	3.02999999999975	-0.076473894978335	2.90000000000009	0.228466847033815	3.00999999999976	-1.03000296007849	3.01999999999998	0.672684220944575	3.03999999999996	0.9382690560642	3.09000000000015	0.854234171924873	3.26999999999998	0.697560439107292
3.14	-0.215458191064499	2.86	-0.249271217057867	3.01000000000002	1.61938275596185	3.21999999999997	1.53428872602035	3.17000000000002	-0.123449966963562	3.01999999999998	-1.09033332898889	3.00999999999999	0.473837947993161	3.13999999999999	0.756071721980334	3.09000000000003	0.21720639506384	3.25	-1.09453979189311	2.93000000000006	0.604983117000302	3.68000000000006	-0.257917094018012	3.62999999999988	0.604693157924885	3.09999999999991	0.7267823160646	3.20000000000005	2.54513975698956	3.00999999999999	-0.248059229988939	3.07999999999993	0.366495367984498	3.11000000000013	0.343567670029188	3.20999999999958	-0.0761447099648649	3.01000000000022	0.258544167991204	3.10999999999967	-1.03967208906397	3.17000000000007	0.643403129970466	3.21000000000004	0.929262621070848	3.22000000000025	0.840769082969928	3.40999999999985	0.721951062018888
3.25	-0.236518115002582	2.96000000000001	-0.182627057029094	3.14000000000001	1.69508377098282	3.31999999999999	1.59352050900452	3.27999999999997	-0.195818851921103	3.13	-1.08782634902127	3.13999999999999	0.503370222986632	3.31000000000006	0.806011263989603	3.25	0.218594675061468	3.36999999999989	-1.15315846096564	3.02999999999997	0.585439593010051	3.7800000000002	-0.322713812010988	3.74000000000001	0.653891228921566	3.27999999999997	0.787149007010157	3.29999999999995	2.63203859901751	3.11999999999989	-0.279094277971126	3.21000000000004	0.379384133907479	3.25	0.423297712927706	3.31999999999971	-0.0678058729590703	3.18000000000029	0.284878110960562	3.25999999999976	-1.0381898880496	3.2800000000002	0.612792958008868	3.32999999999993	0.911810730030993	3.32999999999993	0.842120292986692	3.51000000000022	0.750756710999667
3.34999999999999	-0.255578435030657	3.06	-0.114077417038061	3.25	1.76843558301698	3.41999999999996	1.64464646707074	3.38	-0.260103530990818	3.24000000000001	-1.06912272292448	3.25	0.535782298015874	3.42999999999995	0.854493340966656	3.36000000000001	0.213648669046052	3.48000000000002	-1.20217978690107	3.12999999999988	0.564253275001647	3.88000000000011	-0.395272869013752	3.83999999999992	0.696605455914323	3.38000000000011	0.843956823018743	3.41000000000008	2.71041669293481	3.23000000000002	-0.31142411194196	3.32000000000016	0.384309385935921	3.34999999999991	0.493319166025685	3.42999999999984	-0.053112231967134	3.28999999999996	0.301979525033858	3.37999999999965	-1.02305706207062	3.38000000000011	0.582983736990172	3.43000000000029	0.891882417022316	3.43000000000029	0.858287802998348	3.61000000000013	0.770675590047176
3.45	-0.26304406901545	3.17	-0.0343804930480474	3.35000000000002	1.83943819001797	3.51999999999998	1.69047803808553	3.48000000000002	-0.314489544962271	3.35000000000002	-1.03422245001639	3.34999999999991	0.568206894968171	3.52999999999997	0.904207066014351	3.47000000000003	0.20232180304447	3.57999999999993	-1.24431477695452	3.23000000000002	0.541086257953793	3.98000000000002	-0.480282992043612	3.94000000000005	0.730842665007003	3.49000000000001	0.897205763976672	3.50999999999999	2.77558215100271	3.33999999999992	-0.349814234937185	3.42999999999984	0.388108011975419	3.44999999999982	0.556330601966692	3.52999999999975	-0.0294667429443507	3.40000000000009	0.322364400972219	3.47999999999956	-0.996925100025692	3.49000000000024	0.554336886011697	3.5300000000002	0.876666063049925	3.53999999999996	0.891060917979303	3.72000000000025	0.781707700070911
3.55	-0.258915015024286	3.32000000000001	0.0484945339849219	3.45000000000002	1.90940922004756	3.62	1.72820378600136	3.62	-0.353196792957533	3.44999999999999	-0.993989496009817	3.45999999999992	0.602300018954338	3.63	0.9549819400263	3.57000000000005	0.18570147904029	3.67999999999984	-1.26836960191667	3.33999999999992	0.506909904970598	4.08000000000015	-0.57210852105527	4.03999999999996	0.762461027989048	3.58999999999992	0.941443563988287	3.61000000000013	2.83147948800888	3.44000000000005	-0.394044756035328	3.5300000000002	0.390780009979608	3.55999999999995	0.61233201995492	3.62999999999965	0.00053355097406893	3.5	0.34603273797984	3.57999999999993	-0.959794004074865	3.59000000000015	0.529002085954744	3.64000000000033	0.864358310082025	3.63999999999987	0.930737948920068	3.82000000000016	0.78385304107087
3.65	-0.247820037998281	3.43000000000001	0.134547664970341	3.56	1.98384588099998	3.72999999999996	1.76249883406854	3.71999999999997	-0.378687194029226	3.55000000000001	-0.944071577919203	3.55999999999995	0.640247718024511	3.73000000000002	1.00847966302808	3.69000000000005	0.162700295049945	3.77999999999997	-1.28553809190635	3.44000000000005	0.473894648962414	4.18000000000006	-0.660126308048348	4.13999999999987	0.788084194937255	3.70000000000005	0.978286481995383	3.72000000000003	2.87466610598131	3.53999999999996	-0.444115675009016	3.63000000000011	0.383125022949571	3.65999999999985	0.666522267010805	3.73999999999978	0.0320386279781815	3.61000000000013	0.375248587033639	3.67999999999984	-0.920324837011322	3.69000000000005	0.506912325022313	3.74000000000024	0.851364627010298	3.74000000000024	0.977318897980695	3.92000000000007	0.780597116090576
3.76	-0.225279430992487	3.53	0.224170715910077	3.66000000000003	2.0627481729889	3.82999999999998	1.79023099508413	3.81999999999999	-0.391144810919286	3.64999999999998	-0.884468694948737	3.65999999999997	0.685123274024591	3.84000000000003	1.06216281994875	3.79000000000008	0.133318250959746	3.88999999999987	-1.29582024794672	3.54999999999995	0.442296900018846	4.31000000000017	-0.744086138070088	4.31999999999994	0.807712166988495	3.79999999999995	1.00611825996566	3.81999999999994	2.90858460198251	3.63999999999987	-0.498652520036558	3.73000000000002	0.371474116946047	3.76999999999998	0.708225860989842	3.83999999999969	0.0609506470254928	3.71000000000004	0.416815183029939	3.78999999999996	-0.87383486697945	3.80000000000018	0.483153787968149	3.84000000000015	0.837685014062117	3.84999999999991	1.02584107094117	4.0300000000002	0.771399713016763
3.86	-0.194179564005026	3.64	0.319393009931446	3.76000000000002	2.14611609601434	3.93000000000001	1.81400922701869	3.93000000000001	-0.392718822013194	3.75999999999999	-0.82009172092512	3.76999999999998	0.73385340601817	3.94000000000005	1.11569185196458	3.89999999999998	0.0939574449603242	3.99000000000001	-1.30307647998507	3.64999999999986	0.41211665791252	4.45000000000005	-0.82423822709643	4.55999999999995	0.812834001976626	3.90000000000009	1.03228097407282	3.92000000000007	2.93323497794518	3.75	-0.552765284965062	3.82999999999993	0.355827292992217	3.86999999999989	0.736643207005727	3.94999999999982	0.0921854970101776	3.82000000000016	0.463929290049236	3.88999999999987	-0.834683053085428	3.90000000000009	0.457726473996445	3.95000000000027	0.822138445073506	3.95000000000027	1.07388202695802	4.13000000000011	0.756260832076805
3.96	-0.154520437035899	3.74000000000001	0.415887926919822	3.86000000000001	2.23636635598723	4.02999999999997	1.83347186009541	4.02999999999997	-0.383533920967238	3.86000000000001	-0.754495957949075	3.87	0.78643811400525	4.04999999999995	1.16906675998507	4	0.0584629400464109	4.08999999999992	-1.30593727794803	3.75	0.381645483912507	4.55000000000018	-0.902791747989795	4.65999999999985	0.815377600929423	4	1.04597592996925	4.02999999999997	2.947404806946	3.84999999999991	-0.611343976970602	3.92999999999984	0.331980209011817	3.9699999999998	0.751774304944774	4.04999999999973	0.120827289038061	3.92000000000007	0.516590909001025	3.98999999999978	-0.80696135398739	4	0.430362196993883	4.05000000000018	0.808490749022894	4.05999999999995	1.12386420596522	4.26000000000022	0.743414508065143
4.06	-0.106302049061924	3.84	0.511282582920103	3.97000000000003	2.32644923698899	4.13	1.8489805650006	4.17000000000002	-0.363590108918288	3.95999999999998	-0.695918466931289	3.9799999999999	0.836556921058218	4.14999999999998	1.22228754401021	4.10000000000002	0.0224495810243752	4.25	-1.30577215293215	3.8599999999999	0.34997270392978	4.66000000000008	-0.97277097506776	4.76999999999998	0.814427020941366	4.16000000000008	1.04677809201803	4.13000000000011	2.95410589092171	3.95000000000005	-0.674388594006814	4.03999999999996	0.312745156975325	4.07999999999993	0.758483034019264	4.17999999999984	0.148948299056428	4.0300000000002	0.578287606003869	4.08999999999969	-0.797241722011677	4.17000000000007	0.402208384002734	4.21000000000004	0.792976097045539	4.22000000000025	1.17578761000914	4.36999999999989	0.734639969095952
4.23	0.0226203949296178	3.94	0.604415068892195	4.07000000000002	2.41636473799645	4.24000000000001	1.85668549704587	4.27999999999997	-0.330682045955655	4.10000000000002	-0.646984358922964	4.13999999999999	0.883924927052249	4.25999999999999	1.26853601705079	4.25	-0.0164349210081127	4.36999999999989	-1.30258110391424	3.96000000000004	0.318008991939678	4.76000000000022	-1.0329219870755	4.86999999999989	0.808905032954499	4.26999999999998	1.03468745896862	4.27999999999997	2.95571897800073	4.04999999999995	-0.735167520019786	4.13999999999987	0.296289109996906	4.17999999999984	0.752435511003569	4.30999999999995	0.173791607039675	4.19000000000005	0.643049413952212	4.23999999999978	-0.808437161026632	4.28999999999996	0.378427517034652	4.32000000000016	0.783011316002558	4.32000000000016	1.22807474497222	4.48000000000002	0.729937216078724
4.33	0.232614252922758	4.04000000000001	0.69279238391573	4.17000000000002	2.51414673095951	4.38999999999999	1.86631260100967	4.38	-0.286082751927097	4.19999999999999	-0.607269452984838	4.25999999999999	0.93301926199274	4.36000000000001	1.31097360804233	4.38	-0.0541620349849836	4.4699999999998	-1.29184954698758	4.05999999999995	0.281294391015763	4.86000000000013	-1.08650149900313	4.97000000000003	0.808940106935552	4.37000000000012	1.01531965106005	4.3900000000001	2.95601477603213	4.23000000000002	-0.794651745991359	4.25999999999976	0.28316961299879	4.28999999999996	0.737650140990809	4.41999999999962	0.194954503058398	4.32000000000016	0.711730633952357	4.35999999999967	-0.832385622061338	4.38999999999987	0.357716196958791	4.42000000000007	0.774748599042141	4.43000000000029	1.27140525796676	4.57999999999993	0.724740925079459
4.43	0.526495285953388	4.15000000000001	0.776414526967528	4.27000000000001	2.60564393602181	4.49000000000001	1.87394247006978	4.48000000000002	-0.22979222592312	4.30000000000001	-0.584685455010003	4.36000000000001	0.982797463962015	4.46000000000004	1.3475187770382	4.49000000000001	-0.0930041120454916	4.57999999999993	-1.27937753995866	4.22000000000003	0.243791349930689	4.97000000000003	-1.13957582505009	5.06999999999994	0.81652541598487	4.47000000000003	0.987193265018504	4.49000000000001	2.95264989699717	4.33999999999992	-0.852841272944715	4.42000000000007	0.278100753007493	4.38999999999987	0.71682549594243	4.51999999999998	0.215158418995998	4.42000000000007	0.780034696958865	4.45999999999958	-0.871738597084004	4.5	0.339030650025052	4.51999999999998	0.772035752106603	4.5300000000002	1.30577914796959	4.68000000000029	0.725235099025667
4.53	0.889460481971582	4.26000000000001	0.852081108973834	4.38000000000002	2.69085635397914	4.59999999999997	1.87957510502201	4.58999999999998	-0.164730555979986	4.41000000000003	-0.579232364998461	4.46999999999991	1.02784880300533	4.57000000000005	1.37817152301523	4.59000000000003	-0.132961151962263	4.67999999999984	-1.28112599293218	4.33999999999992	0.205837773933126	5.07000000000016	-1.18745623399263	5.25	0.829667787911603	4.57999999999993	0.950308299024982	4.60000000000014	2.9540730579356	4.44000000000005	-0.903660172980381	4.51999999999998	0.274245644959592	4.5	0.690313739937665	4.61999999999989	0.230106160984178	4.5300000000002	0.85005910500513	4.56999999999971	-0.91465270804747	4.59999999999991	0.320923199979006	4.62000000000035	0.779828973008989	4.63000000000011	1.32129428800454	4.7800000000002	0.731419735075178
4.64	1.3219430539948	4.36	0.921719895927708	4.48000000000002	2.76846635802031	4.70999999999998	1.88336508199427	4.69	-0.106629854940365	4.50999999999999	-0.58601275793535	4.56999999999994	1.06817327696263	4.66999999999996	1.3965973289487	4.69000000000005	-0.176871248982025	4.77999999999997	-1.30131210789841	4.44000000000005	0.171968957943136	5.18000000000006	-1.22169950100215	5.43000000000006	0.844404618987937	4.68000000000006	0.915404942020359	4.73000000000002	2.96028425600525	4.53999999999996	-0.950698928022575	4.63000000000011	0.271604286922411	4.59999999999991	0.655742234016543	4.73000000000002	0.244094921981741	4.63000000000011	0.921803856954284	4.66999999999962	-0.961127955065422	4.69999999999982	0.301244166962533	4.73000000000002	0.794533727003	4.73000000000002	1.32708188891684	4.88999999999987	0.743294836070163
4.73999999999999	1.82857176594098	4.47	0.985330887942837	4.59	2.83979157404701	4.81	1.88048269808405	4.79000000000002	-0.0473525719826284	4.61000000000001	-0.609378917943104	4.66999999999996	1.11375563699312	4.77999999999997	1.40939814298235	4.79000000000008	-0.223647003963379	4.88999999999987	-1.33571868298077	4.54999999999995	0.141556677931476	5.34000000000015	-1.25206115899346	5.52999999999997	0.860833514934711	4.78999999999996	0.890110325030946	4.84000000000015	2.98330860596252	4.64999999999986	-0.990367055010211	4.73000000000002	0.280542057907951	4.69999999999982	0.61311097692851	4.82999999999993	0.25712470403505	4.73000000000002	0.992258605947427	4.76999999999998	-1.00196224502724	4.80000000000018	0.283063278970985	4.82999999999993	0.819744548039125	4.84000000000015	1.32314194900118	4.99000000000024	0.751130793105403
4.84	2.40646024701618	4.57000000000001	1.04494340598649	4.69000000000003	2.934433990049	4.90999999999997	1.87092795408716	4.88999999999999	0.013285356999404	4.72000000000003	-0.650722737987053	4.76999999999998	1.16152260204672	4.88	1.41623441004413	4.88999999999999	-0.262807815033739	4.99000000000001	-1.38434571795187	4.64999999999986	0.119980046974888	5.46000000000004	-1.27940882202893	5.62999999999988	0.883727155951419	4.8900000000001	0.866797317030432	4.94000000000005	3.01970350892589	4.75	-1.02345078300914	4.82999999999993	0.294727892992341	4.79999999999973	0.574800198023695	4.92999999999984	0.285025965013119	4.84000000000015	1.05462011799773	4.87999999999965	-1.03700338297585	4.90999999999985	0.263558104961703	4.93000000000029	0.855461435094185	4.94000000000005	1.30993127993406	5.09000000000015	0.758566409103878
4.94	3.09912687396263	4.68000000000001	1.13528150393449	4.79000000000002	3.05239360500309	5.01999999999998	1.85470085102679	5	0.0873425010468054	4.81999999999999	-0.701150368968229	4.88	1.21454745305982	4.98000000000002	1.42415833499854	4.99000000000001	-0.297577303967955	5.08999999999992	-1.4534150069494	4.75	0.107239063936504	5.56000000000017	-1.3037424880622	5.74000000000001	0.919079279924517	4.99000000000001	0.845465915972454	5.04999999999995	3.06504390698592	4.84999999999991	-1.05282594699929	4.94000000000005	0.31262163190604	4.90999999999985	0.537167514949033	5.03999999999996	0.322882814998593	4.94000000000005	1.11569162697833	4.98999999999978	-1.06640356398202	5.01000000000022	0.24272864300201	5.03999999999996	0.89689637900392	5.03999999999996	1.28956612593356	5.26000000000022	0.765601683042405
5.05	3.91167806594694	4.78	1.25634518190054	4.90000000000001	3.19367041902296	5.12	1.80906469802267	5.10000000000002	0.174943553020057	4.92000000000002	-0.754150128955189	4.9799999999999	1.27569746700829	5.09000000000003	1.43316991898246	5.10000000000002	-0.328002040987485	5.25	-1.544296059933	4.84999999999991	0.103333728930011	5.67000000000007	-1.32285298309398	5.83999999999992	0.965074502005336	5.16000000000008	0.834221729974161	5.15000000000009	3.11358590795408	4.96000000000004	-1.07360254401101	5.03999999999996	0.334223277945966	5.00999999999976	0.499380496989943	5.20999999999958	0.375611145045696	5.03999999999996	1.16778491803871	5.08999999999969	-1.08607083097922	5.17000000000007	0.220481661017402	5.21000000000004	0.949447267089454	5.15000000000009	1.25962404297297	5.36999999999989	0.772328574043968
5.15	4.84411382296912	4.88000000000001	1.41018972396978	5	3.35773438598608	5.21999999999997	1.736469264074	5.20999999999998	0.277902974062272	5.02999999999997	-0.80799663999187	5.14999999999998	1.33734939402075	5.22000000000003	1.44595827600824	5.24000000000001	-0.349696873968242	5.3599999999999	-1.65561936694303	4.96000000000004	0.116888630941503	5.77000000000021	-1.3361810290462	5.94000000000005	1.02063559495491	5.25999999999999	0.833489793990339	5.26999999999998	3.16927402900546	5.12999999999988	-1.08855385303741	5.13999999999987	0.359355341970513	5.11000000000013	0.457105261034485	5.33999999999969	0.445042454998656	5.18000000000029	1.21780520294124	5.23999999999978	-1.09600518203479	5.26999999999998	0.194061736010553	5.34000000000015	1.00771621202966	5.26000000000022	1.2218943369362	5.47000000000025	0.777819116024148
5.26	5.82351042794471	4.98	1.59792878491771	5.10000000000002	3.55140034002943	5.32999999999998	1.63691454906711	5.31	0.391940029999205	5.19999999999999	-0.862689902987768	5.26999999999998	1.4090098819679	5.32000000000005	1.46894382999108	5.34000000000003	-0.358633269001984	5.4699999999998	-1.77619109490479	5.05999999999995	0.13796445796288	5.87000000000012	-1.34498054399046	6.03999999999996	1.08502440195934	5.37000000000012	0.84327010904417	5.37000000000012	3.22911960699912	5.26999999999998	-1.10076881401255	5.25	0.386981560950517	5.25999999999976	0.414675690990407	5.4399999999996	0.529870010041122	5.30000000000018	1.26299887904224	5.34999999999991	-1.05818007398284	5.36999999999989	0.166224290978789	5.44000000000005	1.06521153406902	5.40000000000009	1.18232801196427	5.57000000000016	0.782073307050268
5.36	6.85146121702473	5.09	1.82447650490758	5.23000000000002	3.76663440999891	5.43000000000001	1.51054454806854	5.42000000000002	0.519328592986312	5.30000000000001	-0.953837983956873	5.37	1.48620179902537	5.42999999999995	1.49924960703629	5.45000000000005	-0.355299603938875	5.56999999999994	-1.8960966559689	5.21000000000004	0.166561211017324	5.97000000000003	-1.34925152906362	6.13999999999987	1.15836424299687	5.47000000000003	0.852451481023309	5.48000000000002	3.29077925596266	5.37999999999988	-1.10965918099737	5.34999999999991	0.416544388940565	5.36000000000013	0.377290631945471	5.54999999999973	0.630093809036225	5.40000000000009	1.30251164603123	5.45999999999958	-0.975508510009604	5.4699999999998	0.138272723006594	5.53999999999996	1.1257810421057	5.5	1.1355614939248	5.67000000000007	0.785631360031402
5.46	7.92515043099229	5.23	2.08983288393938	5.34	4.01147046704864	5.53999999999996	1.36388762507522	5.51999999999998	0.657794790981825	5.41000000000003	-1.08101670093674	5.46999999999991	1.56351441296465	5.52999999999997	1.53895714902319	5.55000000000007	-0.339695879006285	5.66999999999985	-2.02328621196557	5.31999999999994	0.200086974928126	6.08000000000015	-1.34552371105201	6.25999999999999	1.23923133094195	5.57999999999993	0.865843946030509	5.58000000000015	3.35113764299422	5.48000000000002	-1.11522495501504	5.46000000000004	0.458857327998885	5.46000000000004	0.344950084013362	5.6899999999996	0.770173479054392	5.5	1.34065154099972	5.55999999999995	-0.843307757008915	5.57999999999993	0.112747831963134	5.64000000000033	1.18557692701415	5.61000000000013	1.08159478293146	5.76999999999998	0.784291733111786
5.57	9.0450112840017	5.33	2.39001179090792	5.44000000000003	4.40451894598937	5.63999999999999	1.19694378099666	5.63	0.810258712022005	5.50999999999999	-1.24067075091716	5.56999999999994	1.64321625095454	5.63	1.58806645595178	5.64999999999998	-0.318690189033077	5.76999999999998	-2.13908784292016	5.42000000000007	0.236833310964357	6.18000000000006	-1.34202673905293	6.37999999999988	1.32253168396801	5.68000000000006	0.883447504065771	5.68000000000006	3.4101947679801	5.57999999999993	-1.12271387399687	5.55999999999995	0.513920378921284	5.55999999999995	0.314073318008923	5.79999999999973	0.954406214987102	5.61000000000013	1.37532106305116	5.65999999999985	-0.664197749983941	5.67999999999984	0.0910972939891508	5.74000000000024	1.23592230306713	5.71000000000004	1.03033000596042	5.88000000000011	0.781198066079014
5.66999999999999	10.1642661310279	5.44	2.79716276497766	5.54000000000002	4.94654477802214	5.74000000000001	1.00955844004602	5.73000000000002	0.943399408015466	5.61000000000001	-1.43072016396673	5.67999999999995	1.72530731197185	5.73000000000002	1.69547355994837	5.75	-0.292208083010337	5.87999999999988	-2.23444109997217	5.52999999999997	0.272264923978582	6.32000000000016	-1.33897419209461	6.48000000000002	1.4156694179519	5.77999999999997	0.899974234016554	5.77999999999997	3.4649388279604	5.67999999999984	-1.12853545795133	5.65999999999985	0.577529198949378	5.67000000000007	0.287562967969279	5.89999999999964	1.17849482205656	5.71000000000004	1.40652021400456	5.75999999999976	-0.444750440010466	5.78999999999996	0.0733211079477769	5.84999999999991	1.27580497610325	5.80999999999995	0.991224480912933	5.98000000000002	0.776350359046774
5.77	11.2829149709341	5.54000000000001	3.30891292196611	5.65000000000001	5.63754796303328	5.83999999999998	0.738859507009693	5.82999999999998	1.04907932700371	5.72000000000003	-1.65379004999977	5.77999999999997	1.80268636495384	5.84000000000003	1.85736255900792	5.86000000000001	-0.258573317978517	5.98000000000002	-2.3135631859077	5.62999999999988	0.312017336000281	6.44000000000005	-1.3372336810562	6.58999999999992	1.51854692694542	5.8900000000001	0.905276702042102	5.8900000000001	3.5053599889352	5.78999999999996	-1.13628018698364	5.75999999999976	0.645649477974075	5.76999999999998	0.2657297100086	6	1.4424393000354	5.80999999999995	1.43988086301761	5.86999999999989	-0.185506857064865	5.88999999999987	0.0603194049517697	5.96000000000004	1.31000296801176	5.91000000000031	0.964278206993185	6.09000000000015	0.776532929080531
5.88	12.4017722230292	5.64	3.92526226198697	5.75	6.45277243097553	5.94999999999999	0.380997137995109	5.94	1.12522307404106	5.81999999999999	-1.90848851900682	5.88	1.88180660404669	5.94000000000005	2.07045871798073	5.96000000000004	-0.228266495014395	6.07999999999993	-2.37645410095411	5.73000000000002	0.353013980998185	6.56000000000017	-1.3315906430762	6.71000000000004	1.62639153097643	5.99000000000001	0.906982038031856	5.99000000000001	3.53288557096221	5.88999999999987	-1.14171713698852	5.86999999999989	0.713009582000268	5.86999999999989	0.244131565978023	6.10999999999967	1.73009526497481	5.91000000000031	1.47760207801184	5.9699999999998	0.145870925962299	5.99000000000024	0.0545836339824746	6.05999999999995	1.33851627606418	6.01999999999998	0.947913690993119	6.19000000000005	0.778505967105048
5.98	13.4945756759635	5.74000000000001	4.61664393094452	5.85000000000002	7.38737226402009	6.04999999999995	-0.0640286669977286	6.04000000000002	1.1596473859754	5.92000000000002	-2.19481556791834	5.9799999999999	1.95621483601371	6.04999999999995	2.32804938696063	6.06000000000006	-0.201334186044733	6.25999999999999	-2.42021889096122	5.83999999999992	0.395254856925931	6.66000000000008	-1.32204507906408	6.80999999999995	1.73502487791666	6.16000000000008	0.906571649011312	6.09000000000015	3.55194063297404	5.99000000000001	-1.14885269795195	5.9699999999998	0.786421301995688	5.9699999999998	0.227210514935905	6.23000000000002	2.04311756306197	6.01000000000022	1.51748479004254	6.06999999999971	0.549535103914423	6.09000000000015	0.0536223469680408	6.20000000000027	1.36099523103894	6.11999999999989	0.942437133971907	6.30000000000018	0.77770415100531
6.14	14.5418491139253	5.85000000000001	5.3758714069545	5.95000000000002	8.44134746296277	6.14999999999998	-0.573119547993883	6.18000000000001	1.15994682198561	6.01999999999998	-2.57273200099917	6.13999999999999	2.02304378399276	6.14999999999998	2.63265317903461	6.15999999999997	-0.180509279971375	6.36999999999989	-2.44214654594543	5.94000000000005	0.438402060012777	6.77000000000021	-1.31144324404886	6.92000000000007	1.84571478700946	6.25999999999999	0.901286354974218	6.19000000000005	3.56646968896257	6.12999999999988	-1.15569464696819	6.07000000000016	0.865884635913972	6.06999999999971	0.218497556943476	6.35999999999967	2.38150619304633	6.17000000000007	1.56721721805297	6.16999999999962	1.02283418698335	6.26000000000022	0.0577969599362405	6.32999999999993	1.37204194402329	6.25	0.939936149961795	6.40999999999985	0.774127480099196
6.23999999999999	15.5435925379379	5.95	6.20088940695496	6.06	9.62151286205426	6.31	-1.1485519909229	6.29000000000002	1.11671236300026	6.19	-3.0357261359768	6.25999999999999	2.09180009505872	6.31000000000006	2.97906236698964	6.26999999999998	-0.165791777021695	6.4699999999998	-2.44223706397406	6.03999999999996	0.469734377020359	6.87000000000012	-1.28846735208299	7.01999999999998	1.95918661097494	6.3599999999999	0.896578421020422	6.31999999999994	3.5864363840119	6.23000000000002	-1.15946970493042	6.2199999999998	0.962904288940081	6.17000000000007	0.217992694956592	6.45999999999958	2.76209424202989	6.2800000000002	1.6252967930086	6.28999999999996	1.55710711101165	6.36000000000013	0.0690497039386173	6.44000000000005	1.37705430302049	6.36000000000013	0.946533818932949	6.51999999999998	0.769869983059834
6.34	16.5013992830154	6.05000000000001	7.0941190689382	6.17000000000002	11.1514084619557	6.41999999999996	-1.79086094794911	6.38999999999999	1.02994400901935	6.29000000000002	-3.579445687933	6.36000000000001	2.14573554796971	6.40999999999997	3.36439997704474	6.38	-0.158269078042395	6.56999999999994	-2.42977631398844	6.14999999999986	0.503287745004855	6.97000000000003	-1.2637405490068	7.11999999999989	2.07544034890361	6.46000000000004	0.892447848059419	6.43000000000006	3.61184071698517	6.32999999999993	-1.15958962499008	6.34000000000015	1.08034955201219	6.28999999999996	0.217757674931818	6.55999999999995	3.18618844403318	6.38000000000011	1.69447711903103	6.40999999999985	2.12590139892654	6.4699999999998	0.0846251559778466	6.53999999999996	1.37591924999469	6.46000000000004	0.956279137994898	6.61999999999989	0.761986368047474
6.45	17.2463269090031	6.15000000000001	8.0948602379749	6.27000000000001	13.0310342630082	6.52999999999997	-2.49743745996511	6.5	0.848800012022366	6.38999999999999	-4.17760062202888	6.45999999999992	2.18485014204362	6.51999999999998	3.90608700001849	6.48000000000002	-0.158211144025699	6.66999999999985	-2.412714461002	6.25	0.539062162943083	7.08000000000015	-1.23726283607084	7.26999999999998	2.19266025794695	6.56999999999994	0.892088415071157	6.53999999999996	3.64612528596808	6.42999999999984	-1.16101916796651	6.44000000000005	1.22455149096368	6.38999999999987	0.220531904005838	6.66999999999962	3.65378880098888	6.48000000000002	1.77475819600659	6.50999999999976	2.72921705095541	6.57000000000016	0.107345749938759	6.64000000000033	1.37266558806459	6.55999999999995	0.975123107991749	6.72000000000025	0.749936424085718
6.55	17.7754890439701	6.26000000000001	9.20514223491864	6.37	15.2603902639612	6.63	-3.33028389297851	6.64999999999998	0.575554245983767	6.49000000000001	-4.82129708996126	6.56999999999994	2.20607059497979	6.62	4.60378387901983	6.58000000000004	-0.168888167991099	6.77999999999997	-2.3831013400013	6.34999999999991	0.575349190967245	7.18000000000006	-1.20566013504231	7.39999999999986	2.31227012397994	6.67000000000007	0.893394060994979	6.6400000000001	3.69654818700838	6.53999999999996	-1.1637583349966	6.55000000000018	1.38525414990909	6.48999999999978	0.227774244990542	6.76999999999998	4.13936910103985	6.59000000000015	1.85712625000178	6.60999999999967	3.36237133399209	6.67000000000007	0.132954824948683	6.74000000000024	1.36847433907406	6.66000000000031	0.993169558000773	6.82999999999993	0.73686379209903
6.65	18.088885687007	6.36	10.4249650599968	6.47000000000003	17.7184123200504	6.72999999999996	-4.28940024494295	6.75	0.210082015996704	6.60000000000002	-5.51409039496775	6.66999999999996	2.21065571599866	6.72000000000003	5.45749061404877	6.68000000000006	-0.183432054996047	6.87999999999988	-2.34093694996318	6.46000000000004	0.607889943012196	7.33000000000015	-1.16070279807445	7.5	2.44135710295268	6.76999999999998	0.896364785035075	6.74000000000001	3.76131004293256	6.63999999999987	-1.17153309793139	6.65000000000009	1.56550430597235	6.59999999999991	0.240014692963086	6.86999999999989	4.64008572896546	6.69000000000005	1.9374296720116	6.70999999999958	4.05132817195408	6.7800000000002	0.161720565984069	6.84999999999991	1.36334550506945	6.76000000000022	1.01284092897913	6.93000000000029	0.72256916803326
6.75	18.304191650941	6.47	11.6826305099949	6.58000000000001	20.4067892100284	6.82999999999998	-5.37442484596795	6.86000000000001	-0.201877442918885	6.69999999999999	-6.25860564900904	6.77999999999997	2.20048890196267	6.82000000000005	6.41858362303083	6.79000000000008	-0.195993157035446	6.98000000000002	-2.29243404794488	6.55999999999995	0.636684418964251	7.45000000000005	-1.11062047403721	7.6099999999999	2.57062151194987	6.88000000000011	0.900575552009286	6.85000000000014	3.84342265601845	6.74000000000001	-1.18184276300326	6.75	1.76645952399213	6.69999999999982	0.256723255006364	6.9699999999998	5.15386640802262	6.80000000000018	2.01982007001789	6.81999999999971	4.80265951796355	6.88000000000011	0.193642973044916	6.95000000000027	1.35829127805209	6.86999999999989	1.02346107792073	7.0300000000002	0.708831781025765
6.86	18.3500765559756	6.57000000000001	12.9840462639095	6.68000000000001	23.325520936055	6.94	-6.52508397990914	6.95999999999998	-0.664604866983609	6.80000000000001	-7.11012957697221	6.88	2.18000723100431	6.92999999999995	7.49060635598653	6.88999999999999	-0.208247716955157	7.08999999999992	-2.23955705894241	6.67000000000007	0.66264329200294	7.55000000000018	-1.05415924201679	7.71000000000004	2.70080150494323	6.98000000000002	0.916464079068646	6.95000000000005	3.94479814292481	6.84999999999991	-1.19718802500302	6.86000000000013	1.99979948695272	6.80999999999995	0.273255368028913	7.07999999999993	5.68071113900714	6.90000000000009	2.09665826798755	6.91999999999962	5.6163653709973	6.98000000000002	0.227574621021631	7.05000000000018	1.3485336390886	6.97000000000025	1.02444257402112	7.13999999999987	0.695651632099725
6.96	18.2257259839389	6.67	14.3292123229912	6.78	26.4697615799605	7.03999999999996	-7.73477484892737	7.06	-1.17602485897805	6.89999999999998	-8.06866217999413	6.9799999999999	2.14905561904288	7.02999999999997	8.67683355102145	6.99000000000001	-0.216167203006989	7.25	-2.18034155693658	6.76999999999998	0.687507961970368	7.65000000000009	-0.998886113052322	7.80999999999995	2.83008169799359	7.07999999999993	0.936112949034396	7.04999999999995	4.0640091849582	6.95000000000005	-1.22179980701276	6.96000000000004	2.27079582793976	6.90999999999985	0.289611033963411	7.19999999999982	6.24884950696014	7	2.16516822695212	7.02999999999975	6.46286861297085	7.09000000000015	0.260423885947603	7.21000000000004	1.33407258601892	7.07000000000016	1.01795033901908	7.26999999999998	0.683687627088148
7.06	17.5957125379682	6.77000000000001	15.7287719889609	6.88000000000002	30.1979795359557	7.14999999999998	-9.00349745199946	7.18000000000001	-1.7361374190159	7.00999999999999	-9.13462763901407	7.13999999999999	2.11408725999718	7.13	9.97726520597553	7.09000000000003	-0.219751617009933	7.36999999999989	-2.11993410391642	6.86999999999989	0.706978073935716	7.76000000000022	-0.941581030019734	7.92000000000007	2.95955085493915	7.20000000000005	0.958040758973766	7.15000000000009	4.19871239603253	7.04999999999995	-1.25368588794572	7.07000000000016	2.57361936996858	7.00999999999976	0.308840987031545	7.31999999999971	6.85662666796816	7.16000000000031	2.22754901403732	7.12999999999965	7.35136112996315	7.21000000000004	0.294682218964226	7.34000000000015	1.33375152199733	7.22000000000025	1.00398437393778	7.38999999999987	0.676447188084239
7.16999999999999	16.4744060140265	6.88000000000001	17.1899117829071	6.99000000000001	34.5101748059733	7.29999999999995	-10.3312517899212	7.29000000000002	-2.41444240703004	7.11000000000001	-10.2540316919431	7.25	2.06969142095659	7.25	11.5603586730231	7.23000000000002	-0.217972189943794	7.4699999999998	-2.06104571100241	6.97000000000003	0.721391533943461	7.86000000000013	-0.87939773504786	8.01999999999998	3.08594797991191	7.29999999999995	0.987699773986606	7.26999999999998	4.34890777592045	7.22000000000003	-1.28495392198147	7.23000000000002	2.90827011292549	7.11000000000013	0.325195920936494	7.41999999999962	7.50404261998483	7.26999999999998	2.28589813104918	7.25	8.27530252695396	7.32000000000016	0.328901945977123	7.44000000000005	1.33289535403947	7.32000000000016	0.986332973980097	7.5	0.673930315088001
7.27	14.8622396269502	6.98	18.7086455729286	7.15000000000001	39.4063473889901	7.39999999999998	-11.7814203119906	7.38999999999999	-3.20334526099941	7.23000000000002	-11.4274194819473	7.34999999999991	2.01853225701143	7.38	13.4286325679795	7.35000000000002	-0.209078227953796	7.56999999999994	-2.00367637694399	7.07999999999993	0.73575563999384	7.96000000000004	-0.824706458047331	8.11999999999989	3.21054089590689	7.41000000000008	1.01783216700824	7.38000000000011	4.50926967994292	7.31999999999994	-1.31560391002949	7.34000000000015	3.2644083729565	7.46000000000004	0.336112328000127	7.52999999999975	8.17465769603132	7.37000000000035	2.34097184795701	7.35999999999967	9.24335386594066	7.42000000000007	0.36414355395209	7.53999999999996	1.33150408100846	7.42000000000007	0.95830258692331	7.59999999999991	0.67319171807867
7.37	12.7592133759435	7.08	20.2849733589119	7.26000000000002	44.6860241960394	7.50999999999999	-13.3536226389879	7.5	-4.0947084310119	7.32999999999998	-12.6591432899659	7.44999999999993	1.96518718905736	7.49000000000001	15.5859027939869	7.45000000000005	-0.191982330989049	7.67999999999984	-1.94551686297473	7.22000000000003	0.7421310680229	8.06000000000017	-0.766884054087313	8.25999999999999	3.33342720591645	7.50999999999999	1.04843793701548	7.48000000000002	4.67121559495354	7.42999999999984	-1.34204536993821	7.44000000000005	3.63799983892932	7.58999999999969	0.349528459992143	7.62999999999965	8.88020451395732	7.48000000000002	2.39076285697593	7.4699999999998	10.2700360729386	7.51999999999998	0.400159746959616	7.65000000000009	1.333172236059	7.5300000000002	0.919893209925249	7.70000000000027	0.667534515059742
7.47	10.3733083730049	7.24000000000001	21.9139275329781	7.36000000000001	50.3193234800392	7.60999999999996	-15.0478587709131	7.60000000000002	-5.02778077793664	7.43000000000001	-13.9403092699695	7.54999999999995	1.90965621698069	7.59000000000003	17.9243379819809	7.56000000000006	-0.170925320958304	7.77999999999997	-1.88637307792305	7.32999999999993	0.746153341992795	8.17000000000007	-0.706798132000586	8.49000000000001	3.46241639294931	7.62000000000012	1.07188995298202	7.58000000000015	4.8313029219571	7.52999999999997	-1.3578876179281	7.53999999999996	4.02271344592009	7.69000000000005	0.357506065029156	7.73000000000002	9.60895045398047	7.57999999999993	2.43527115799225	7.56999999999971	11.3553491460152	7.63000000000011	0.434128093957042	7.75	1.33387101709559	7.63000000000011	0.870798646019466	7.80000000000018	0.66059751100056
7.58	7.66677898400303	7.35000000000001	23.5567253989757	7.46000000000001	56.3062452430358	7.70999999999998	-16.8278336639105	7.69999999999999	-6.01474556697212	7.54000000000002	-15.3444354399426	7.65999999999997	1.85501262296839	7.69000000000005	20.4375650389466	7.65999999999997	-0.142637008025304	7.87999999999988	-1.82643911398372	7.44000000000005	0.747822459970848	8.31000000000017	-0.648072987019077	8.58999999999992	3.58969933290609	7.72000000000003	1.08279114897414	7.69000000000005	4.99540996997894	7.62999999999988	-1.36514482403527	7.65000000000009	4.42481039897302	7.78999999999996	0.353311872004269	7.82999999999993	10.3697408729886	7.69000000000005	2.48129998897184	7.67999999999984	12.4991408910091	7.73000000000002	0.467479898020429	7.84999999999991	1.33241940000062	7.73000000000002	0.821221264914129	7.90000000000009	0.652380705105315
7.68	4.63962520700534	7.45	25.2133669569048	7.56	63.1894384830503	7.81	-18.6704489559588	7.80000000000001	-7.05547810196094	7.63999999999999	-16.8715217999988	7.75999999999999	1.80772833800802	7.79999999999995	23.1255839670439	7.76999999999998	-0.107163962979939	7.98000000000002	-1.76571496899669	7.53999999999996	0.760819664947121	8.43000000000006	-0.591403257089951	8.70000000000005	3.71709141199972	7.82999999999993	1.08383461406447	7.78999999999996	5.16533611300929	7.74000000000001	-1.35892698096995	7.75	4.84124392301055	7.88999999999987	0.337778309926762	7.9399999999996	11.1654193840423	7.78999999999996	2.52881024800899	7.77999999999975	13.668875428948	7.82999999999993	0.499946973945953	7.95000000000027	1.32881738602464	7.82999999999993	0.768738627016319	8.01000000000022	0.640791022078702
7.78	0.774254211023617	7.55000000000001	26.8917004249261	7.66000000000003	70.9664494889921	7.91999999999996	-20.5760663199044	7.90999999999997	-8.15425911798684	7.74000000000001	-18.5280800319561	7.86000000000001	1.76591996398656	7.89999999999998	25.9919382159524	7.87	-0.0686795909814464	8.08999999999992	-1.6991526149468	7.64999999999986	0.777431041001364	8.54000000000019	-0.536094303015489	8.79999999999995	3.84796115895369	7.93000000000006	1.07544538400361	7.8900000000001	5.3450258679959	7.83999999999992	-1.34435718393888	7.84999999999991	5.27506079390605	7.98999999999978	0.310905380956683	8.03999999999996	11.9980582629751	7.89000000000033	2.573650325985	7.87999999999965	14.899666304018	7.92999999999984	0.531529321960988	8.05000000000018	1.31418560999919	7.93000000000029	0.713350729938611	8.11000000000013	0.623197972004164
7.88	-3.85800362505506	7.65000000000001	28.5881910069747	7.77000000000001	79.6440930970448	8.01999999999998	-22.6021879680047	8.00999999999999	-9.37127170402619	7.83999999999998	-20.2913821839275	7.95999999999992	1.7390941479789	8.00999999999999	29.2504818439738	7.98000000000002	-0.0236437390412902	8.25	-1.62478762490537	7.75	0.796745913930863	8.6400000000001	-0.483400045027338	8.90999999999985	3.98520118790202	8.02999999999997	1.04970604297705	8	5.53399443697344	7.95000000000005	-1.31893474201661	7.94999999999982	5.71171203796439	8.09999999999991	0.277026966955418	8.1899999999996	12.8663507749707	8	2.61306661900562	7.98999999999978	16.1563999729424	8.03999999999996	0.564982364949174	8.20000000000027	1.29652814700876	8.03999999999996	0.662742757981505	8.25	0.59960155203953
7.98	-9.2555549640565	7.76000000000001	30.305259843999	7.87	89.2223693069809	8.12	-24.7515668559117	8.18000000000001	-10.7065158589421	7.94999999999999	-22.126244370952	8.06999999999994	1.72095277798689	8.11000000000001	32.8983378769863	8.08000000000004	0.0203749090132987	8.3599999999999	-1.54458442500527	7.84999999999991	0.81446393198803	8.74000000000001	-0.429238605079263	9.01999999999998	4.1288114979352	8.16000000000008	1.01785553397349	8.11000000000013	5.72678310197716	8.04999999999995	-1.28207140801351	8.05000000000018	6.16145360993414	8.25	0.24120029002006	8.30999999999995	13.7720053099883	8.09999999999991	2.64984663601808	8.08999999999969	17.4446616169917	8.17000000000007	0.60489475004033	8.30999999999995	1.27584499603017	8.13999999999987	0.610376276995339	8.36000000000013	0.568943864095672
8.14	-15.0973422059906	7.86	32.0250771109158	7.97000000000003	99.4662660749555	8.22999999999996	-27.0215940229264	8.27999999999997	-12.1622654569364	8.10000000000002	-24.0322424119768	8.17999999999995	1.70835364997401	8.22000000000003	36.9355063179455	8.24000000000001	0.0633763520454522	8.45999999999981	-1.46443566393373	7.96000000000004	0.835246826000002	8.85000000000014	-0.376830041091125	9.11999999999989	4.27770332794353	8.25999999999999	0.98470389502836	8.27999999999997	5.93119396694419	8.15999999999985	-1.23493121395768	8.2199999999998	6.61458709896579	8.34999999999991	0.200374615019427	8.40999999999985	14.6894956579899	8.26000000000022	2.68177983900841	8.25	18.7552593520195	8.28999999999996	0.647278000997176	8.42000000000007	1.23961146300644	8.26000000000022	0.556251286980114	8.46000000000004	0.53459466505501
8.27	-21.4297097810459	7.97	33.8158062179446	8.07000000000002	110.257172967067	8.38999999999999	-29.4122694699581	8.38	-13.7180736990103	8.19999999999999	-26.0099214469847	8.28999999999996	1.70984969997789	8.34000000000003	41.2360913279599	8.35000000000002	0.106099701952189	8.55999999999995	-1.37949809493421	8.05999999999995	0.857386157917972	8.95000000000005	-0.326174353062925	9.24000000000001	4.44060697600435	8.3599999999999	0.95025112705116	8.40000000000009	6.14722703096504	8.28999999999996	-1.18623469393242	8.32999999999993	7.07111250494563	8.44999999999982	0.157600675947833	8.51999999999998	15.6188218189754	8.36000000000013	2.70676872901277	8.36999999999989	20.097385062968	8.38999999999987	0.693579793960453	8.51999999999998	1.20250264001243	8.36999999999989	0.515168018978329	8.57000000000016	0.499697596069382
8.38	-28.2067464720512	8.07000000000001	35.6132698869942	8.24000000000001	121.595089982065	8.49000000000001	-31.923772371897	8.49000000000001	-15.3324820850003	8.30000000000001	-28.118768732952	8.38999999999999	1.72277677700095	8.44000000000005	45.7550127780451	8.46000000000004	0.146794263059746	8.66999999999985	-1.29461496590011	8.24000000000001	0.880881926946131	9.05000000000018	-0.267294809987106	9.3599999999999	4.61021592991528	8.46000000000004	0.913782488055404	8.5	6.36629977896064	8.38999999999987	-1.13598184998409	8.42999999999984	7.53555449193755	8.54999999999973	0.116282653948474	8.61999999999989	16.5569620929773	8.46000000000004	2.72280599801888	8.47999999999956	21.4644667969424	8.49000000000024	0.748720616002174	8.62000000000035	1.16451852704813	8.47000000000025	0.475231501013695	8.67000000000007	0.464252657025099
8.48	-35.4284522790067	8.17	37.4174681199975	8.34	133.450135375028	8.59999999999997	-34.492921482979	8.58999999999998	-17.0136281659552	8.39999999999998	-30.3614093819533	8.5	1.74391333200674	8.53999999999996	50.4884547640359	8.56000000000006	0.18713627798661	8.76999999999998	-1.21400347995859	8.33999999999992	0.911225112986358	9.16000000000008	-0.195844459085492	9.46000000000004	4.78643258600187	8.56999999999994	0.877818280969223	8.61000000000013	6.59849521196065	8.49000000000001	-1.08776316199055	8.53999999999996	8.01194737300648	8.65999999999985	0.0761098709745056	8.73999999999978	17.4921838620321	8.57000000000016	2.73221238001042	8.57999999999993	22.865812689929	8.59999999999991	0.812947762938165	8.73000000000002	1.13043714509331	8.57000000000016	0.436441731949344	8.76999999999998	0.438301015037723
8.58	-43.6575355280411	8.33	39.181207020988	8.44000000000003	146.506126013037	8.69999999999999	-37.1197168019535	8.69999999999999	-18.8412462649694	8.5	-32.7378433929653	8.59999999999991	1.77325936499528	8.63999999999999	55.4297046360261	8.65999999999997	0.228096378009468	8.87999999999988	-1.13195483299933	8.44000000000005	0.940221238920458	9.29000000000019	-0.115302643052928	9.55999999999995	4.97478989291267	8.67000000000007	0.849985638978978	8.71000000000004	6.84524065093228	8.59999999999991	-1.04097615496812	8.63999999999987	8.50029114690187	8.75999999999976	0.0370823279354227	8.83999999999969	18.4362197439896	8.67000000000007	2.7349878739642	8.67999999999984	24.2689326179288	8.69999999999982	0.886261233972618	8.82999999999993	1.09393978607386	8.67000000000007	0.401826588927179	8.88000000000011	0.417804871062799
8.69	-52.8533642140019	8.44	40.9412399659459	8.54000000000002	160.758215980991	8.79999999999995	-39.835373851929	8.80000000000001	-20.8031531179813	8.61000000000001	-35.2368957160252	8.70999999999992	1.80436168398046	8.74000000000001	60.8307664590484	8.75999999999999	0.266895101049158	8.98000000000002	-1.04827493191806	8.53999999999996	0.967870304975804	9.41000000000008	-0.0256693590472423	9.65999999999985	5.17946620300336	8.76999999999998	0.832977647974076	8.80999999999995	7.09885841092728	8.70000000000005	-0.993606660017576	8.75	8.99959623791347	8.86000000000013	0.00447443198936526	8.94999999999982	19.3818792320144	8.7800000000002	2.72893341195868	8.77999999999975	25.6739787779452	8.80999999999995	0.965006459978213	8.94000000000005	1.06820424207399	8.76999999999998	0.371079871001712	8.98000000000002	0.402764226009822
8.79	-63.0303081320562	8.54000000000001	42.6903804338963	8.64000000000001	175.66620998798	8.90999999999997	-42.6629909939038	8.89999999999998	-22.8993487239677	8.70999999999998	-37.8051172299365	8.80999999999995	1.83263175404136	8.85000000000002	66.6916402309425	8.86000000000001	0.306358482021096	9.08999999999992	-0.960252767981729	8.63999999999987	0.98972997693636	9.51000000000022	0.0835277450050853	9.76999999999998	5.40046151695606	8.88000000000011	0.823034386030486	8.91000000000008	7.37325665102162	8.80999999999995	-0.943662456961647	8.84999999999991	9.52423664091384	8.96000000000004	-0.0189899959650575	9.04999999999973	20.3498991879769	8.88000000000011	2.71949074203803	8.88999999999987	27.0967262470094	8.90999999999985	1.04837024798599	9.03999999999996	1.05323051400319	8.88000000000011	0.344201579991932	9.07999999999993	0.399608055090539
8.89	-73.7421048320357	8.65000000000001	44.4243149999011	8.74000000000001	191.461780498003	9.00999999999999	-45.6025682259451	9.00999999999999	-25.1374276449496	8.80999999999995	-40.4359962529952	8.90999999999997	1.85082800203418	8.95000000000005	73.0098073399859	8.97000000000003	0.346486521038969	9.25	-0.869658895908287	8.74000000000001	1.01351416992657	9.61000000000013	0.211594029906337	9.86999999999989	5.63132409695299	8.98000000000002	0.8256081169975	9.00999999999999	7.65058269701058	8.90999999999985	-0.888521142996979	8.94999999999982	10.0598383600072	9.06999999999971	-0.0333109560415323	9.19999999999982	21.3195427489836	8.98000000000002	2.70540882604564	8.98999999999978	28.5020614849145	9.01000000000022	1.1371657909649	9.21000000000004	1.05789796509725	8.98000000000002	0.329104099023425	9.18000000000029	0.409187621016827
9	-85.1561034180577	8.75	46.1847646479328	8.85000000000002	207.90644021406	9.10999999999996	-48.5943853349227	9.11000000000001	-27.5014939310267	8.90999999999997	-43.0943489000128	9.00999999999999	1.85668535402783	9.04999999999995	79.682414293984	9.07000000000005	0.382398974011267	9.3599999999999	-0.778401280967955	8.84999999999991	1.04423018194666	9.72000000000003	0.347906346974014	9.98000000000002	5.87023819991828	9.07999999999993	0.840698842011989	9.12000000000012	7.93083654900784	9.01999999999998	-0.83255923402703	9.05000000000018	10.6092706879508	9.17000000000007	-0.0384884480126857	9.33999999999969	22.2921166509877	9.07999999999993	2.6894412690126	9.08999999999969	29.9337590950017	9.17000000000007	1.22863766603132	9.57999999999993	1.07941234603004	9.07999999999993	0.318689673008521	9.30000000000018	0.428557631039439
9.14	-97.1065481210189	8.86	47.9275872559128	8.95000000000002	225.000189135017	9.20999999999998	-51.6978357259177	9.26999999999998	-29.9429797089488	9.01999999999998	-45.8676887259344	9.14999999999998	1.850203811955	9.14999999999998	86.597794046952	9.24000000000001	0.417635995063392	9.45999999999981	-0.68647992395654	8.95000000000005	1.08187801401982	9.82000000000016	0.495227171995793	10.0799999999999	6.11901956995098	9.20000000000005	0.867689010988215	9.26999999999998	8.23319268499745	9.12999999999988	-0.771988459973727	9.23000000000002	11.1607240859257	9.26999999999998	-0.0301825770065989	9.4399999999996	23.2557002750582	9.19000000000005	2.68073843301408	9.23999999999978	31.3833208929282	9.26999999999998	1.31629591203364	9.72000000000025	1.11256383206637	9.23000000000002	0.309013133914959	9.40000000000009	0.457718086067871
9.25	-109.593438941033	8.96000000000001	49.6199863819129	9.05000000000001	242.62441682697	9.31999999999999	-54.8561349519332	9.37	-32.4596111049686	9.12	-48.7471218820019	9.25	1.83137729595728	9.25999999999999	93.7559466000266	9.35000000000002	0.448927391062171	9.56999999999994	-0.585944660997484	9.04999999999995	1.12012895897351	9.92000000000007	0.649932210990301	10.26	6.37766820693741	9.29999999999995	0.899064608006483	9.38000000000011	8.55219238599148	9.24000000000001	-0.705644789036342	9.34000000000015	11.7244545099311	9.38000000000011	-0.00985220799520903	9.53999999999996	24.2358198339616	9.28999999999996	2.68151085401769	9.35999999999967	32.8832827559609	9.38000000000011	1.40412900395859	9.82000000000016	1.15853344800598	9.34999999999991	0.309970653916025	9.51000000000022	0.49730146508864
9.34999999999999	-123.100635650076	9.06	51.19379861992	9.16000000000003	261.542715226028	9.41999999999996	-58.0692830139924	9.48000000000002	-35.009929619946	9.23000000000002	-51.7326483679881	9.36000000000001	1.79706359801912	9.36000000000001	101.11179182195	9.45000000000005	0.481458150034086	9.66999999999985	-0.485539135979707	9.21000000000004	1.16665878294953	10.0200000000002	0.812021463957535	10.3899999999999	6.63497317793826	9.41000000000008	0.93482563499947	9.48000000000002	8.8860362759533	9.34999999999991	-0.634455780982535	9.44000000000005	12.3004619609901	9.48000000000002	0.0225026599309786	9.63999999999987	25.2324753259927	9.40000000000009	2.6917585330466	9.45999999999958	34.4011088059233	9.48000000000002	1.49240512803317	9.93000000000029	1.21031809203487	9.46000000000004	0.309524838939979	9.61000000000013	0.541219790079595
9.45	-137.67448268004	9.17	52.7171873749239	9.26000000000002	281.757538043962	9.51999999999998	-61.3225484299846	9.57999999999998	-37.6878896049675	9.33000000000004	-54.8221476240087	9.45999999999992	1.74914611795884	9.46000000000004	108.97038617702	9.55000000000007	0.511054868979954	9.76999999999998	-0.380420105898338	9.31999999999994	1.22146748697105	10.1200000000001	0.967373855928599	10.49	6.89824099492853	9.50999999999999	0.977492392962631	9.59000000000015	9.23520915296194	9.45000000000005	-0.558421437972356	9.55000000000018	12.8888203669248	9.57999999999993	0.0660413529658399	9.75	26.2423189809624	9.5	2.71563308001532	9.55999999999995	35.9433709969608	9.57999999999993	1.57595650102849	10.0300000000002	1.26791776403934	9.55999999999995	0.318351834948771	9.71000000000004	0.589565534028225
9.55	-153.386310411975	9.33	54.193687444922	9.36000000000001	303.268885281	9.63	-64.6789578689777	9.68000000000001	-40.4977717939801	9.44000000000005	-57.955082701028	9.56999999999994	1.6998086670128	9.57000000000005	117.335273116964	9.65999999999997	0.536041303007551	9.87999999999988	-0.270587568934388	9.42000000000007	1.28199611594937	10.2800000000002	1.11164243492112	10.5999999999999	7.16747165699871	9.6099999999999	1.02356598301867	9.69000000000005	9.59772573298778	9.55999999999995	-0.480042451954432	9.65000000000009	13.4778500460015	9.69000000000005	0.122196003985664	9.84999999999991	27.2891686170169	9.61000000000013	2.75224409597286	9.65999999999985	37.4897935619174	9.67999999999984	1.65418295102882	10.1300000000001	1.32655444406282	9.67000000000007	0.336451640919222	9.82000000000016	0.641939703086791
9.66	-170.035100125006	9.43000000000001	55.6515691689583	9.46000000000001	325.784478162973	9.74000000000001	-68.1357583779345	9.77999999999997	-43.3720251289742	9.53999999999996	-61.1314535989322	9.66999999999996	1.64275313397866	9.66999999999996	126.206452640986	9.75999999999999	0.556417454049551	9.98000000000002	-0.162037510904156	9.51999999999998	1.35058122498322	10.3900000000001	1.24917415200798	10.7	7.43222724099724	9.71000000000004	1.06512898901201	9.79999999999995	9.97215869801948	9.65999999999985	-0.401935467948533	9.75	14.0675509959465	9.78999999999996	0.190966611967269	9.94999999999982	28.3492064149868	9.71000000000004	2.80216855298931	9.76999999999998	39.0728666229734	9.78999999999996	1.72768464994988	10.2400000000002	1.39254683801937	9.76999999999998	0.36169000998143	9.92000000000007	0.698741291103033
9.77	-187.299794220053	9.54000000000001	57.0730027259287	9.57000000000002	348.947506256991	9.83999999999998	-71.6386360739989	9.88999999999999	-46.3725549069522	9.63999999999999	-64.2978111980028	9.77999999999997	1.58443271197939	9.76999999999998	135.509609301948	9.86000000000001	0.57905713697437	10.0799999999999	-0.0527124169593662	9.62999999999988	1.42292246198394	10.5	1.38318906499535	10.8	7.69141898399539	9.80999999999995	1.10218141003315	9.90000000000009	10.3585080449875	9.75999999999999	-0.314215918933769	9.86999999999989	14.6526515859478	9.90000000000009	0.272353177024343	10.0499999999997	29.4207775290261	9.80999999999995	2.86760552000942	9.86999999999989	40.692590180015	9.88999999999987	1.79895304802358	10.3700000000003	1.4467189480456	9.88000000000011	0.389942857964343	10.02	0.758912398055145
9.87	-205.166022898993	9.64	58.4651746369218	9.67000000000002	372.757969563963	9.94999999999999	-75.2504384539634	9.99000000000001	-49.437455831935	9.74000000000001	-67.557413245936	9.88	1.52484740306136	9.88	145.073767132999	9.96000000000004	0.601180887997543	10.1799999999998	0.0546767030300543	9.73000000000002	1.49574824592946	10.6000000000001	1.50216237591394	10.8999999999999	7.94504688792586	9.92000000000007	1.13398452197089	10	10.7432039919786	9.86999999999989	-0.228760591994615	9.98000000000002	15.2295752109239	10	0.357185205984933	10.2099999999996	30.49486182897	9.92000000000007	2.94282128402301	9.98999999999978	42.3239972699321	10	1.86305324700697	10.48	1.48639209510293	9.98000000000002	0.425334268015831	10.1199999999999	0.815172785110008
9.97	-224.14380224302	9.75	59.8280849019375	9.77000000000001	397.556517704061	10.05	-78.9083180209218	10.1	-52.559133340992	9.84000000000003	-70.9108048839653	9.9799999999999	1.48123914004827	9.99000000000001	154.90144474802	10.0700000000001	0.624539404043389	10.3	0.158221884021259	9.82999999999993	1.56612655200661	10.7	1.60784116792456	11	8.20216150998476	10.02	1.15689161896171	10.1000000000001	11.1401546989782	9.97000000000003	-0.145569488040564	10.0799999999999	15.812695865975	10.0999999999999	0.44802620595874	10.3499999999999	31.5921961780532	10.02	3.02906688398252	10.0899999999997	43.9902698789183	10.0999999999999	1.91917205404479	10.5799999999999	1.51156627703131	10.0799999999999	0.459951859966168	10.27	0.857880283092527
10.07	-244.065783148017	9.85000000000001	61.0667170819852	9.87	423.574823141053	10.15	-82.6117398210044	10.2	-55.6890195609867	9.95000000000005	-74.3579861130002	10.14	1.44370219504708	10.09	164.878098129975	10.1700000000001	0.64950214300552	10.4099999999999	0.257014717021775	9.94000000000005	1.63198210600513	10.8100000000002	1.70947959190926	11.1099999999999	8.46457859290695	10.1600000000001	1.17090270305198	10.21	11.5407776489747	10.1199999999999	-0.0543944539685981	10.2199999999998	16.3979792389455	10.25	0.544876176945763	10.4499999999998	32.7127805750251	10.1700000000001	3.12433501198939	10.25	45.6595649579867	10.27	1.96706217400333	10.6800000000003	1.51712585204677	10.23	0.488783084961142	10.3800000000001	0.899622353017548
10.24	-265.099314717986	9.96000000000001	62.2227921589911	9.97000000000003	450.783004127061	10.32	-86.3443396159482	10.32	-58.9261938620211	10.1	-77.9112514339886	10.27	1.4122365670346	10.22	175.401359514012	10.28	0.677039736046936	10.51	0.351055204077966	10.04	1.6933149089482	10.9100000000001	1.80345335593302	11.24	8.73048239498075	10.26	1.17331379703955	10.3199999999999	11.93903476792	10.23	0.0403879939767648	10.3200000000002	16.9932401209962	10.3499999999999	0.638338003000172	10.5599999999999	33.8401221659979	10.3000000000002	3.21726476795448	10.3699999999999	47.3318825070237	10.3699999999999	2.01038821001021	10.79	1.50828064704456	10.3299999999999	0.521724114946664	10.4900000000002	0.93690983101169
10.35	-287.285028961037	10.06	63.2923532009499	10.07	479.721255951063	10.42	-90.1655108099249	10.42	-62.2828395049737	10.21	-81.514870524984	10.37	1.3945790769867	10.3200000000001	186.464516249998	10.39	0.710422375959752	10.6099999999999	0.440149252085575	10.1399999999999	1.75527763894934	11.0100000000002	1.89338675193085	11.3599999999999	8.99387917695549	10.3700000000001	1.17098265900495	10.4400000000001	12.3272483720029	10.3299999999999	0.136763689965846	10.4299999999998	17.5922173040135	10.4499999999998	0.732682961029241	10.6599999999999	34.965375594993	10.4000000000001	3.30366544199023	10.4799999999996	48.983296491997	10.4699999999998	2.0479870439658	10.8900000000003	1.48384963506487	10.4300000000003	0.549184975966455	10.5900000000001	0.966798379067768
10.45	-310.53898412506	10.16	64.2797136279114	10.23	509.204401823013	10.52	-94.0521550450057	10.53	-65.7589564920045	10.3200000000001	-85.1688433849631	10.4699999999999	1.38614118998248	10.43	198.067568338956	10.49	0.74547665906266	10.7199999999998	0.531875782030511	10.24	1.8119029709851	11.1100000000001	1.97927977990275	11.47	9.26424887290977	10.47	1.16660237904398	10.54	12.7072178370327	10.4299999999998	0.231873760071721	10.5300000000002	18.1949107869741	10.5599999999999	0.828743480951744	10.7599999999998	36.0885408630338	10.5	3.3877277450074	10.5799999999999	50.6463427899462	10.5799999999999	2.07959049100737	11	1.45083591803541	10.5300000000002	0.572526916926108	10.6900000000001	0.992232335079279
10.55	-334.414917757044	10.33	65.1805600189164	10.33	539.229988032048	10.62	-98.0162322989599	10.63	-69.3665127939767	10.42	-88.8152581769646	10.5699999999999	1.38503950904578	10.53	210.167936954008	10.6	0.78382765002516	10.8199999999999	0.622556274038288	10.3399999999999	1.85547699095423	11.2800000000002	2.06771850798759	11.5799999999999	9.5364075669977	10.5699999999999	1.16017295397342	10.6500000000001	13.0784583649302	10.54	0.328340605960875	10.6300000000001	18.7926876649271	10.6599999999999	0.926519564018236	10.8699999999999	37.2099635800396	10.6100000000001	3.46943743295469	10.6899999999996	52.321021400985	10.6799999999998	2.10519854897484	11.0999999999999	1.41376209705868	10.6399999999999	0.59884769098062	10.79	1.0122679620963
10.66	-358.84149947799	10.44	65.9913575799465	10.44	569.798014578964	10.73	-101.997487405924	10.73	-73.0367638540201	10.52	-92.551158675974	10.67	1.38497592297426	10.63	222.544681137038	10.7	0.825475348960936	10.9199999999998	0.712190727085726	10.45	1.88599969692405	11.3800000000001	2.15956475597068	11.6800000000001	9.81217064395423	10.6700000000001	1.15599451100934	10.75	13.4471424499907	10.6399999999999	0.428664922992539	10.7399999999998	19.399887894906	10.7599999999998	1.02994697397207	10.9699999999998	38.3058259260451	10.71	3.54937147596956	10.79	53.9685026129746	10.7800000000002	2.13107407398638	11.21	1.37158704706053	10.7400000000002	0.621049544974994	10.9000000000001	1.02690525909566
10.76	-383.947448288041	10.54	66.6942764848955	10.54	600.997007111005	10.83	-105.998673319959	10.83	-76.7697096729307	10.62	-96.3413609960071	10.78	1.39563088703198	10.74	235.197800888045	10.8100000000001	0.866879601062465	11.02	0.800872230001914	10.55	1.90405486898726	11.49	2.25395670497619	11.78	10.0938005599573	10.77	1.15866293799627	10.8500000000001	13.8132700899405	10.75	0.532846709006662	10.8400000000001	20.0165114779338	10.8600000000001	1.13396849201308	11.0799999999999	39.3999457210157	10.8099999999999	3.62695290505144	10.8899999999999	55.5802882429361	10.8899999999999	2.1566168929894	11.3200000000002	1.3243107659946	10.8499999999999	0.647366336011146	11	1.0384560860075
10.86	-410.053821789006	10.64	67.2379245679622	10.65	633.188621977979	10.93	-110.019790039928	10.94	-80.5034449509776	10.73	-100.185865137973	10.88	1.41700439996839	10.84	247.956320239041	10.91	0.902934471014305	11.1199999999999	0.885550256043643	10.6599999999999	1.9135814799256	11.5900000000001	2.34767429697058	11.8899999999999	10.3823860779357	10.8700000000001	1.16817823402471	10.95	14.1823000059276	10.8499999999999	0.625363489007214	10.9400000000001	20.6323024569883	10.9699999999998	1.23858411802757	11.2099999999996	40.4667967529804	10.9100000000003	3.69997118104948	10.9899999999998	57.1563782899602	10.9900000000002	2.177838529974	11.4300000000003	1.2787630330422	10.9500000000003	0.681922147919067	11.0999999999999	1.04566648406035
10.97	-437.160619979977	10.75	67.6223018269866	10.75	666.254248744963	11.03	-114.025399690945	11.04	-84.3460276420274	10.83	-104.094894869945	10.9799999999999	1.45223866900324	10.9400000000001	261.270672220007	11.01	0.934651541001585	11.25	0.966224805097227	10.76	1.91457952894325	11.6900000000001	2.4450052139855	11.99	10.6779271969799	10.97	1.18634596299216	11.0599999999999	14.5538938219261	10.96	0.717263862043183	11.04	21.2450224179292	11.0699999999997	1.34379841699683	11.3099999999999	41.4959377850437	11.02	3.77290897802141	11.0999999999999	58.7059646389889	11.0900000000001	2.20565486097257	11.5300000000002	1.23762252701454	11.0500000000002	0.720592896982453	11.27	1.04805643809414
11.07	-464.711482349003	10.85	67.7792448549326	10.85	699.621565328016	11.13	-118.078349766961	11.18	-88.2559992460301	10.9400000000001	-108.00787265498	11.13	1.48544763396785	11.05	275.095776700027	11.11	0.960280117055845	11.3599999999999	1.03805263199774	10.8599999999999	1.91964883902074	11.8000000000002	2.54420237092745	12.0999999999999	10.9653346719369	11.0799999999999	1.21136056100113	11.1600000000001	14.9295520229771	11.1199999999999	0.808547830047246	11.1399999999999	21.8461123839688	11.1700000000001	1.44704788397121	11.4099999999999	42.4860933210311	11.1700000000001	3.8460797229618	11.2399999999998	60.2136744939799	11.2600000000002	2.23489810196043	11.6300000000001	1.20088925007167	11.2200000000003	0.752702437921471	11.3800000000001	1.05526812103562
11.24	-493.228485216036	10.95	67.7516085879688	10.96	733.944506851003	11.24	-122.115613599931	11.28	-92.3009108220185	11.04	-111.924798491941	11.24	1.52518114896338	11.15	289.431633678987	11.24	0.980790829999023	11.4599999999998	1.10975300503924	10.96	1.92585738398066	11.9000000000001	2.64663476696114	12.24	11.2543198029016	11.1900000000001	1.24995412602402	11.28	15.3163566390049	11.22	0.895960397997442	11.3000000000002	22.4396066679446	11.29	1.54802184101754	11.5099999999998	43.437263361966	11.29	3.92117729597885	11.3499999999999	61.7026898399899	11.3600000000001	2.26581554898075	11.73	1.16846901801182	11.3400000000001	0.785984996923617	11.48	1.05765935904856
11.34	-522.189552259988	11.06	67.5498335459679	11.06	768.599019936005	11.41	-126.148475904984	11.39	-96.3626998150176	11.14	-115.78104821001	11.3399999999999	1.57143921296665	11.3100000000001	304.240446355038	11.36	0.999780651000037	11.5699999999999	1.17542302803031	11.0699999999999	1.93064620896166	12	2.74795544692097	12.3499999999999	11.5351712879601	11.29	1.30212665806084	11.3900000000001	15.7066299859707	11.3299999999999	0.976884922010868	11.4099999999999	23.0192440609471	11.4000000000001	1.64672028802215	11.6199999999999	44.3642222260223	11.3900000000003	3.99820169695886	11.4499999999998	63.1405205549527	11.4699999999998	2.29724408393395	11.8400000000001	1.14722091609565	11.4400000000001	0.817718895973485	11.5799999999999	1.05832032500075
11.44	-551.554051476046	11.16	67.2106731040003	11.17	803.044909294044	11.51	-130.122622798922	11.49	-100.429182963012	11.24	-119.662229947949	11.4399999999999	1.61963329503578	11.41	319.283635961028	11.46	1.01724957801252	11.6699999999998	1.23525679202885	11.23	1.93810154200946	12.1100000000001	2.85794212697965	12.45	11.8120674829925	11.4000000000001	1.36265753701537	11.51	16.1049282929753	11.4299999999998	1.05333556996356	11.5099999999998	23.5956051739095	11.5	1.74388706500395	11.7199999999998	45.2758152670185	11.4900000000002	4.08349643396377	11.5499999999997	64.5343318730056	11.5700000000002	2.33643598903654	11.9400000000001	1.13660456599973	11.54	0.847597936967759	11.6900000000001	1.06453125511052
11.54	-580.875720410972	11.33	66.6442499639288	11.27	837.822370215008	11.61	-134.061152642971	11.59	-104.500360267025	11.34	-123.514894585014	11.55	1.66997746202924	11.51	334.561202500026	11.5700000000001	1.03597707402514	11.77	1.28557577806987	11.3299999999999	1.94495180198828	12.2900000000002	2.96681709096447	12.5599999999999	12.0687683489678	11.5	1.42992051303281	11.6100000000001	16.5112515600185	11.53	1.13157785096973	11.6199999999999	24.1686900059221	11.5999999999999	1.8351334909994	11.8199999999997	46.1720424849545	11.5999999999999	4.17287079699236	11.6599999999999	65.8683487159806	11.6700000000001	2.38339126497067	12.04	1.13661996806513	11.6399999999999	0.875109185017209	11.79	1.06901191304587
11.64	-610.98436608097	11.43	65.8548775509189	11.38	873.255803748975	11.72	-137.903810266948	11.7	-108.540011190939	11.45	-127.339042123936	11.65	1.7224717149702	11.61	349.855748459959	11.6700000000001	1.05717138706041	11.8699999999999	1.33801935407973	11.4300000000001	1.9589109019762	12.4100000000001	3.07388569990508	12.6599999999999	12.3104578029825	11.5999999999999	1.50391558497631	11.72	16.911691628934	11.6299999999999	1.20898936302183	11.7199999999998	24.7241245629084	11.71	1.92045956498532	11.9299999999998	47.0338936829648	11.7000000000003	4.26093638395741	11.7599999999998	67.1425710859239	11.77	2.43892310493266	12.21	1.14031758710098	11.75	0.89315488696684	11.8899999999999	1.0726135620871
11.75	-641.879988486039	11.53	64.8425558629242	11.48	909.113537436042	11.82	-141.732037082988	11.8	-112.61259955802	11.55	-131.147870293944	11.76	1.78435762995832	11.72	365.654411025957	11.77	1.08217260799393	11.98	1.39067955706196	11.53	1.97997884401957	12.5100000000002	3.17573765198631	12.76	12.5371358429902	11.71	1.58132122703591	11.8199999999999	17.3142765629564	11.74	1.28557010600616	11.8200000000002	25.257694988909	11.8099999999999	1.99410096001884	12.0299999999997	47.8749744549987	11.8099999999999	4.3590540930154	11.8599999999997	68.3836143369945	11.8699999999999	2.49486734003312	12.3299999999999	1.14873854909092	11.8499999999999	0.908832795971648	11.9900000000002	1.08156710302865
11.85	-672.945461917038	11.63	63.5327674779091	11.58	944.945389279042	11.92	-145.545833090978	11.9	-116.669557495015	11.65	-134.924233311949	11.86	1.84910457596743	11.8200000000001	381.842646178029	11.88	1.1145208909511	12.0799999999999	1.44355638610705	11.6299999999999	2.00368550497387	12.6200000000001	3.2732347659703	12.8699999999999	12.7472669939834	11.8099999999999	1.66202504601642	11.9200000000001	17.7052906029758	11.8399999999999	1.36569659605357	11.9200000000001	25.7709548659477	11.9099999999999	2.06111489796967	12.1899999999996	48.6816792059699	11.9100000000003	4.45586302600987	11.9599999999996	69.6010839009205	11.98	2.55372545700538	12.4300000000003	1.15667302804923	11.9500000000003	0.913321625944263	12.0900000000001	1.09356068105626
11.95	-704.710990578974	11.73	62.0275308269811	11.68	981.396340778019	12.03	-149.285804884926	12	-120.710885001927	11.75	-138.668131177951	11.9599999999999	1.91986083802931	11.92	398.420453917993	11.98	1.15498271600245	12.1799999999998	1.49374245199851	11.74	2.03039226494184	12.72	3.36275274798936	12.97	12.9383706229191	11.9100000000001	1.74332306505676	12.02	18.0792750289811	11.95	1.4552432110122	12.0300000000002	26.2741601509333	12.0099999999998	2.12004251295639	12.2999999999997	49.4795341500094	12.0100000000002	4.55357372004528	12.0699999999997	70.7949797799756	12.0799999999999	2.61948593094985	12.5300000000002	1.15628635103349	12.0599999999999	0.915156299925002	12.27	1.11090615109788
12.06	-736.646370267067	11.84	60.326845911959	11.78	1017.94002086797	12.14	-152.972838032952	12.11	-124.742925275996	11.85	-142.319531494991	12.0699999999999	1.99348421199375	12.02	415.368353514964	12.08	1.20254650005336	12.3499999999999	1.54513815709834	11.8399999999999	2.06606644997009	12.8300000000002	3.43585957398318	13.0699999999999	13.1129273619308	12.01	1.82521528302004	12.1300000000001	18.4362298419956	12.05	1.55280944807146	12.1300000000001	26.7574875919081	12.1199999999999	2.17649348098803	12.3999999999996	50.2661757129772	12.1700000000001	4.64611423399219	12.1699999999996	71.9327660959834	12.1999999999998	2.68698098000186	12.6300000000001	1.15458162099458	12.2200000000003	0.915698066933146	12.4000000000001	1.13123166806872
12.22	-768.797945412985	11.94	58.4988761389695	11.89	1054.57642954798	12.24	-156.558637349008	12.21	-128.754640963962	11.96	-145.955727787964	12.17	2.07586039698526	12.13	432.471448767956	12.24	1.25303883601191	12.4499999999998	1.6025867450935	11.95	2.10104026496083	12.9300000000001	3.4984466719834	13.23	13.2782437219703	12.1600000000001	1.9067231049803	12.28	18.7796256050206	12.1499999999999	1.65839530700396	12.25	27.2294961649777	12.2599999999998	2.23158925700773	12.5	51.0428793929805	12.3200000000002	4.7331711419929	12.2799999999997	73.0188480159768	12.3200000000002	2.75400988994079	12.7400000000002	1.15155883804619	12.3499999999999	0.925623070997972	12.5100000000002	1.15444475602544
12.32	-800.950614136013	12.04	56.4666044749629	11.99	1090.65163169703	12.41	-160.106229500911	12.31	-132.678481009975	12.11	-149.518808220023	12.28	2.15320631002669	12.23	449.729739675945	12.35	1.30645972603816	12.55	1.66018532206635	12.05	2.13509130992406	13.0300000000002	3.55051404199003	13.3499999999999	13.4374714239129	12.26	1.98209302902796	12.3800000000001	19.1104780069509	12.27	1.76862444902781	12.3600000000001	27.6785061849978	12.3600000000001	2.28451906195914	12.6099999999997	51.809645188996	12.4200000000001	4.81505787001879	12.3799999999997	74.0410111859546	12.4299999999998	2.82057266304037	12.8400000000001	1.15375280802255	12.4500000000003	0.946761628938475	12.6100000000001	1.1805454170144
12.42	-833.626452753037	12.15	54.2195904009759	12.15	1127.05364090107	12.51	-163.56130060899	12.41	-136.581996469999	12.21	-153.008772789917	12.38	2.21922383900619	12.34	466.897934824942	12.45	1.36233592195367	12.6499999999999	1.72803316809222	12.1499999999999	2.17100093891531	13.1300000000001	3.59559390597042	13.46	13.6003217679672	12.3700000000001	2.05132505607253	12.49	19.4287870469907	12.3799999999999	1.88611351597956	12.46	28.1045176529915	12.4699999999998	2.33528289697915	12.7099999999996	52.5307682260063	12.52	4.89235138900312	12.4799999999996	75.0317457259371	12.5300000000002	2.88726946996576	12.9500000000003	1.15430444805043	12.5599999999999	0.981835416951071	12.71	1.20078926011047
12.53	-866.504403667022	12.25	51.7400040929488	12.25	1163.42080081199	12.61	-166.99750551993	12.52	-140.494832530976	12.3099999999999	-156.454446158932	12.4799999999999	2.27391298597013	12.4400000000001	484.487813928013	12.5500000000001	1.41657307096921	12.76	1.80818779904257	12.3099999999999	2.20549757091248	13.3000000000002	3.62390855195827	13.5599999999999	13.7657059929097	12.47	2.11548602305811	12.5900000000001	19.7380125549671	12.48	2.01086250899607	12.5599999999999	28.5140085559306	12.5699999999997	2.38844424393392	12.8099999999999	53.2179652369678	12.6200000000003	4.95841622694115	12.5799999999999	75.9752765609392	12.6300000000001	2.94226305493339	13.0500000000002	1.153754135089	12.6600000000003	1.03084443492207	12.8200000000002	1.20789604704896
12.63	-900.094482957002	12.35	49.1134094249901	12.35	1200.32543351203	12.71	-170.414844234983	12.62	-144.35508389397	12.41	-159.859468818922	12.5799999999999	2.33164857195334	12.54	502.328401016939	12.66	1.46639170998242	12.8599999999999	1.90064921605426	12.4099999999999	2.24035587393701	13.4400000000001	3.64523569294306	13.6599999999999	13.9524629560128	12.5799999999999	2.16771087104917	12.7	20.0378161549679	12.5799999999999	2.1293437530403	12.6700000000001	28.8961815039102	12.6700000000001	2.44755935500507	12.9199999999996	53.8595194890377	12.73	5.01773505902747	12.6899999999996	76.9008484379583	12.7400000000002	2.99130151097415	13.21	1.15810007605432	12.7600000000002	1.09842570498131	12.9200000000001	1.20914601609456
12.74	-933.503129978021	12.46	46.2865109409449	12.46	1236.87081586604	12.81	-173.750469259971	12.73	-148.134507270015	12.52	-163.223840768978	12.6899999999999	2.3824302400044	12.64	520.419696092972	12.76	1.51618391396369	12.9599999999998	1.99464019601692	12.51	2.27557584594251	13.5400000000002	3.65995341599046	13.77	14.1528099219386	12.6800000000001	2.20980516201053	12.8	20.3421060080018	12.6900000000001	2.24742888599394	12.77	29.2727385619855	12.7799999999997	2.51519173798442	13.0299999999997	54.4761678449959	12.8299999999999	5.07155892103128	12.79	77.8084613580177	12.8400000000001	3.03357164398221	13.3200000000002	1.16986338900915	12.8699999999999	1.17956667600083	13.02	1.20453916611041
12.84	-966.730344730991	12.56	43.3126040959451	12.56	1273.28862033596	12.92	-177.026223516009	12.83	-151.88361415494	12.62	-166.51445304899	12.79	2.41901641300046	12.75	538.775047700028	12.86	1.56460958896787	13.0599999999999	2.09488507709921	12.6099999999999	2.31408951299272	13.6400000000001	3.67197919899809	13.8699999999999	14.3667468900048	12.78	2.24176889696537	12.9000000000001	20.6371663520031	12.79	2.3592462699753	12.8800000000001	29.6452333119532	12.8800000000001	2.59204849703565	13.1899999999996	55.0577660150111	12.9400000000001	5.10792661100368	12.8899999999999	78.6749333329908	12.9499999999998	3.07473050702356	13.4200000000001	1.18894988906959	12.9700000000003	1.2792798989949	13.1199999999999	1.19399760103533
12.94	-999.94347632105	12.66	40.2662063149819	12.67	1309.57884692202	13.02	-180.199077837983	12.93	-155.600460925939	12.72	-169.783635327008	12.89	2.44455537801969	12.85	557.225911638966	12.96	1.61263936900014	13.1699999999998	2.20138386009694	12.72	2.35919097099213	13.75	3.68131304401231	13.97	14.5924581169083	12.8900000000001	2.27118977807095	13	20.9425898349309	12.8899999999999	2.46041938999042	12.98	30.0121121709935	12.9899999999998	2.68094204602676	13.3099999999999	55.6179195930326	13.04	5.13819902903379	12.9899999999998	79.5077669589546	13.0500000000002	3.11227661393332	13.5300000000002	1.22056940404036	13.0700000000002	1.39756537191715	13.27	1.18101048610697
13.05	-1032.85545947699	12.77	37.02827930897	12.77	1345.24527425003	13.12	-183.328425631998	13.03	-159.285047583012	12.83	-172.96676343301	13	2.45959174003474	12.95	575.77228790899	13.0700000000001	1.6605183560614	13.27	2.31803694407517	12.8199999999999	2.41169486594117	13.8500000000001	3.69157924296815	14.0699999999999	14.8316165859796	12.99	2.29661799801306	13.1100000000001	21.2506987709276	13	2.55327554600626	13.0799999999999	30.3671139309927	13.0899999999997	2.78051883594799	13.4099999999999	56.1477832239916	13.1600000000003	5.16237617398474	13.0899999999997	80.2983523939247	13.1700000000001	3.14504684502026	13.6300000000001	1.26750017204813	13.2200000000003	1.52579318591961	13.3899999999999	1.16557782007476
13.15	-1065.996498402	12.87	33.5988230779094	12.87	1380.39268853504	13.22	-186.365971707914	13.18	-162.884878277964	12.93	-176.06383736495	13.13	2.4595369650342	13.05	594.154200176945	13.1700000000001	1.70569821204936	13.3699999999999	2.43507919310559	12.9200000000001	2.46563387202059	13.95	3.71508353293848	14.23	15.0817416639484	13.0899999999999	2.31805355906545	13.27	21.5614931619257	13.1299999999999	2.63805120698635	13.2199999999998	30.7115028689395	13.25	2.89077886793621	13.52	56.6467183190298	13.2800000000002	5.1948580660337	13.2399999999998	81.0792255130082	13.27	3.17304120198969	13.73	1.3227390920747	13.3299999999999	1.66260209095981	13.4900000000002	1.15696799105081
13.26	-1098.920330645	12.97	29.9735241979988	12.97	1415.02108977602	13.33	-189.367071491006	13.28	-166.483283749926	13.03	-179.096727933938	13.24	2.44439105301808	13.15	612.895748819028	13.35	1.75490068102135	13.48	2.54883208606316	13.02	2.52100798797983	14.0600000000002	3.74593448600535	14.3499999999999	15.3376494339454	13.2	2.33647505797308	13.3700000000001	21.8756896530294	13.24	2.71736877698459	13.3299999999999	31.0479392559273	13.3600000000001	3.00561295603075	13.6199999999999	57.1164515430382	13.3800000000001	5.23150733704369	13.3399999999997	81.8381719599302	13.3699999999999	3.20929085899024	13.8400000000001	1.38628616400638	13.4400000000001	1.80799208692406	13.5999999999999	1.1552734720226
13.36	-1131.76975836905	13.08	26.2398402239796	13.07	1449.58065997002	13.43	-192.271469811999	13.38	-170.015800178021	13.1900000000001	-182.084215039936	13.3399999999999	2.42543373201443	13.3100000000001	631.779536324984	13.45	1.80812576195422	13.5799999999999	2.65929562306155	13.1299999999999	2.57519388298988	14.1600000000001	3.78413210296458	14.45	15.5898280959264	13.3	2.3509038960583	13.47	22.1880853470111	13.3399999999999	2.79198794999047	13.4299999999998	31.385442504984	13.46	3.12614255494736	13.7199999999998	57.556982896017	13.4900000000002	5.27232398701472	13.4399999999996	82.5857343039615	13.48	3.24813313500272	13.9400000000001	1.44708398102011	13.54	1.95913471497988	13.7000000000003	1.16049426401332
13.46	-1164.09500497105	13.24	22.3285491609886	13.18	1483.38713865598	13.54	-195.079166669984	13.48	-173.482427562021	13.29	-185.026298681919	13.4399999999999	2.40558076905018	13.42	650.805562696974	13.5500000000001	1.8619316999775	13.6899999999998	2.76128040604817	13.23	2.62796915694707	14.2800000000002	3.82962929393216	14.5599999999999	15.8349264289654	13.4100000000001	2.36375466806749	13.5800000000002	22.4986802429612	13.45	2.85627081996154	13.5300000000002	31.7298093619911	13.5599999999999	3.24731044497639	13.8299999999999	57.9921301980448	13.5900000000001	5.32323511401955	13.5499999999997	83.3134143589405	13.5900000000001	3.28896785902089	14.0500000000002	1.50596411310744	13.6500000000001	2.1072086899494	13.8099999999999	1.18177375100004
13.56	-1196.21712805406	13.35	18.3267028279488	13.28	1516.80218218303	13.64	-197.798230718945	13.58	-176.899673370031	13.4	-187.873170232933	13.54	2.38483216401164	13.52	669.986796697003	13.65	1.92041284901734	13.79	2.85372193104649	13.3399999999999	2.67897243202242	14.4000000000001	3.88496665493676	14.6599999999999	16.0740331970146	13.51	2.37502737400064	13.6800000000001	22.8071359670139	13.55	2.91585529396343	13.6399999999999	32.0702424349975	13.6599999999999	3.35538721492412	13.9299999999998	58.4094232380039	13.6900000000001	5.38872339200225	13.6499999999996	84.0212121249806	13.6900000000001	3.33860659497986	14.2000000000003	1.56209499004945	13.75	2.25221401001363	13.9099999999999	1.21632006005257
13.66	-1227.62611153507	13.45	14.2343012219044	13.39	1549.25346846699	13.75	-200.401252337997	13.68	-180.283290246962	13.5	-190.684161030958	13.64	2.35719519696431	13.63	689.214757230957	13.76	1.98458079205466	13.8899999999999	2.93662020010288	13.4400000000001	2.73936841801969	14.5100000000002	3.9476035909729	14.76	16.3017600119701	13.6099999999999	2.39052023505337	13.78	23.1171798219521	13.6599999999999	2.97109262601225	13.7399999999998	32.4175391159542	13.77	3.45598254193646	14.0299999999997	58.8205787480547	13.8000000000002	5.46430614599558	13.75	84.7034671199935	13.79	3.39130125098563	14.3099999999999	1.60947840709014	13.8499999999999	2.39002658997833	14.0100000000002	1.2646132070131
13.76	-1259.02167934407	13.55	10.0320306329422	13.49	1581.313319591	13.85	-202.951079023933	13.79	-183.633278192019	13.6	-193.399238679945	13.75	2.33267022701966	13.73	708.489444298039	13.86	2.05138354704104	14	3.01434560003599	13.54	2.7994893180221	14.6100000000001	4.01716201395175	14.8699999999999	16.5258896120122	13.72	2.41263948396409	13.8800000000001	23.4288118099357	13.76	3.01611117606626	13.8499999999999	32.7558123569816	13.8699999999999	3.54653291697105	14.1799999999998	59.2243212320227	13.9000000000001	5.54998337702273	13.8599999999997	85.3523701549648	13.8899999999999	3.44188404494616	14.4200000000001	1.65071912999792	13.96	2.52405015692148	14.1100000000001	1.32665319108582
13.87	-1290.40383148003	13.65	5.66659560593052	13.59	1613.07935819298	13.95	-205.404681610958	13.89	-186.899125710966	13.71	-195.999182471951	13.8499999999999	2.31714295603069	13.83	727.767804576956	13.96	2.12538871596735	14.0999999999999	3.08408176010744	13.6399999999999	2.85640310892177	14.71	4.08980035194872	14.97	16.7464219969133	13.8199999999999	2.43717332602955	13.99	23.7405314439911	13.8599999999999	3.05678258303033	13.9499999999998	33.0850621600121	13.9699999999998	3.62703834002787	14.29	59.6290764430023	14	5.64604195994889	13.9599999999996	85.9911032169975	14	3.48719940996034	14.52	1.68591134308826	14.0599999999999	2.64927216198885	14.27	1.39982257610427
13.97	-1321.25049162505	13.76	1.14843665699027	13.7	1643.89764915006	14.06	-207.806535311988	13.99	-190.08586683492	13.8099999999999	-198.504976374011	13.9599999999999	2.31061338297422	13.93	747.332926286958	14.0700000000001	2.2010580649976	14.25	3.13992578401212	13.75	2.91092443592333	14.8100000000002	4.16551860394065	15.0699999999999	16.9536458639641	13.9200000000001	2.45996797798398	14.0900000000001	24.0433403860152	13.97	3.09049020404473	14.0500000000002	33.4096079269557	14.0799999999999	3.70137582501684	14.3899999999999	60.0229573240085	14.1600000000003	5.75463469203896	14.0599999999999	86.6110564629707	14.0999999999999	3.5333365100314	14.6200000000003	1.71505504499692	14.2200000000003	2.76297092796085	14.3899999999999	1.480632196035
14.07	-1351.31852084498	13.86	-3.5217682370785	13.8	1673.61943233402	14.16	-210.102326244964	14.09	-193.193501562973	13.91	-200.960260589	14.0599999999999	2.30501415398976	14.03	766.939518013032	14.1700000000001	2.27839159697396	14.3599999999999	3.18187767106792	13.8499999999999	2.96515689694843	14.9100000000001	4.2443167719739	15.23	17.137312744012	14.03	2.48517722400265	14.1900000000001	24.3480377720289	14.1399999999999	3.11831337501189	14.21	33.7313914629931	14.1799999999998	3.77235778501017	14.4899999999998	60.4148092320429	14.27	5.87360877705123	14.1699999999996	87.2297828240107	14.2600000000002	3.57536930096103	14.7200000000003	1.73551601301369	14.3200000000002	2.86472850791597	14.4900000000002	1.56908205201489
14.23	-1380.99146370405	13.96	-8.25845520409985	13.9	1703.10930408402	14.3	-212.292054410909	14.2	-196.250273183978	14.01	-203.365035118964	14.16	2.30930826603526	14.13	786.587579754951	14.33	2.356247427997	14.4599999999998	3.22376300505312	13.96	3.01582891302132	15.0100000000002	4.31000283094818	15.3299999999999	17.3084787579683	14.1600000000001	2.5126186729949	14.3	24.6546236029417	14.28	3.13660898996204	14.3400000000001	34.0516920169875	14.2999999999997	3.83642796600725	14.5999999999999	60.8063588300638	14.3700000000003	5.99463613798434	14.2799999999997	87.8315072229725	14.3699999999999	3.61329778104391	14.8299999999999	1.74486731305024	14.4300000000003	2.95505783594763	14.5999999999999	1.65147538200472
14.33	-1410.33203809207	14.07	-13.057310819022	14	1732.04286334806	14.41	-214.389845816982	14.3	-199.197103517918	14.11	-205.680168024969	14.26	2.32349571899704	14.24	806.282727142957	14.4400000000001	2.43207721996441	14.5699999999999	3.26129946006404	14.0599999999999	3.06294048300515	15.1100000000001	4.36002829894733	15.4300000000001	17.4723278209967	14.27	2.54229232405123	14.4000000000001	24.9574101840153	14.3799999999999	3.14275464700131	14.4400000000001	34.3678493159132	14.4000000000001	3.89786699395245	14.6999999999998	61.2053848319647	14.48	6.11612127897843	14.3799999999997	88.4162296599698	14.4699999999998	3.64352579504157	14.9300000000003	1.74553587908122	14.5300000000002	3.03395891194214	14.7000000000003	1.73404308804948
14.44	-1438.89046740605	14.23	-17.9183350840049	14.14	1759.96992812907	14.51	-216.434769388002	14.4	-202.098456387944	14.22	-207.95018546994	14.37	2.34419416801757	14.34	825.972618015044	14.5400000000001	2.50722106295598	14.6699999999998	3.29448703610069	14.22	3.10522859592766	15.2700000000002	4.3969416580012	15.53	17.6255087139907	14.3700000000001	2.5707642589623	14.51	25.2559014089684	14.48	3.13675034396965	14.54	34.6825236329096	14.5099999999998	3.95738197494211	14.7999999999997	61.6118872360403	14.5799999999999	6.23806420094297	14.4799999999996	88.9867291699602	14.5700000000002	3.67171602204053	15.04	1.74204431107228	14.6300000000001	3.09970820296712	14.8000000000002	1.81055426810417
14.54	-1467.254741906	14.34	-22.8255910200232	14.24	1787.34068042502	14.61	-218.426825125903	14.51	-204.954331793942	14.3200000000001	-210.122757784006	14.4699999999999	2.37242279899874	14.4400000000001	845.657252369051	14.65	2.5807812550056	14.78	3.32270999103912	14.3199999999999	3.14680199301165	15.3800000000001	4.42160472698561	15.6399999999999	17.77218798793	14.48	2.59905380301007	14.6100000000001	25.5363815209648	14.5799999999999	3.12705896703847	14.6399999999999	34.9914718040054	14.6100000000001	4.02003012993646	14.8999999999996	62.0122604509561	14.6800000000003	6.34259993501018	14.5899999999997	89.5503966919478	14.6799999999998	3.70036995002465	15.1400000000003	1.73703934899549	14.73	3.15597592896211	14.9000000000001	1.88100892103193
14.64	-1495.42486159407	14.44	-27.8155041791024	14.34	1814.21713680504	14.71	-220.349573916906	14.61	-207.718577080982	14.42	-212.19788496694	14.5699999999999	2.41132989697235	14.55	865.057173142986	14.75	2.65300290004689	14.8799999999999	3.34497531207489	14.4200000000001	3.1880220549283	15.48	4.42202891895249	15.74	17.9123656409956	14.5799999999999	2.62716095699034	14.71	25.7988505200046	14.6900000000001	3.10804260504938	14.75	35.2934295539171	14.71	4.08466555597897	15.0099999999998	62.4061698799778	14.79	6.42365654005062	14.6899999999996	90.1072322239997	14.79	3.72842410399699	15.3000000000002	1.73135256409296	14.8299999999999	3.20276209095027	15	1.94187784506994
14.75	-1522.87062226503	14.54	-32.8880745620381	14.45	1839.95431576898	14.82	-222.230425382008	14.71	-210.45341382694	14.53	-214.183305437018	14.68	2.4569078229888	14.65	884.66977185999	14.85	2.72287441600838	14.98	3.36518340100156	14.53	3.21922098498817	15.5800000000002	4.40075482890734	15.8399999999999	18.0461279579731	14.6800000000001	2.6550857210168	14.8199999999999	26.0448905229396	14.79	3.08899810204366	14.8499999999999	35.5896611589515	14.8199999999997	4.14567858001647	15.1099999999997	62.7947035969783	14.8900000000003	6.48730595798952	14.79	90.6494265780111	14.8899999999999	3.74850999003229	15.4100000000003	1.73198705908817	14.9400000000001	3.2414279379509	15.1100000000001	1.99268102505812
14.85	-1549.70929051001	14.64	-38.0581505540931	14.55	1864.55221731399	14.92	-224.02108433198	14.81	-213.106346179984	14.63	-216.121790462921	14.78	2.50125919296806	14.76	904.235072184974	14.96	2.79039580004792	15.0799999999999	3.38178024003355	14.6299999999999	3.25568685798316	15.6800000000001	4.36367388590497	15.95	18.1863379599463	14.79	2.678616299022	14.9200000000001	26.2695304840008	14.8899999999999	3.06916576300864	14.9499999999998	35.8887255949867	14.9200000000001	4.20306919897939	15.23	63.1791371000645	14.9900000000002	6.53354818803109	14.8999999999996	91.1890788479468	14.9900000000002	3.77316388596682	15.5100000000002	1.74277869109574	15.04	3.27813428498303	15.25	2.03332598607631
14.95	-1575.63389188999	14.74	-43.2382746020039	14.65	1888.14729727096	15.02	-225.721550766934	14.92	-215.67737414	14.73	-218.01334004499	14.88	2.54639569004667	14.86	923.51303922203	15.0600000000001	2.85962222096714	15.24	3.39896221601066	14.73	3.29741967493646	15.7900000000002	4.31244393701036	16.05	18.3201326249218	14.8900000000001	2.70986883401747	15.02	26.4742708859558	14.99	3.04930528307068	15.0500000000002	36.1853760919075	15.02	4.25571596099417	15.3299999999999	63.5448471219888	15.0900000000001	6.56269665694253	15	91.7139746790099	15.0900000000001	3.80238579202796	15.6100000000001	1.75719265109819	15.1399999999999	3.30832913800805	15.3600000000001	2.0511337750122
15.06	-1601.16650272607	14.84	-48.4388872240515	14.75	1911.159412296	15.13	-227.349719605968	15.02	-218.241620357958	14.84	-219.836970213919	14.99	2.59231731297405	14.97	942.770161268982	15.16	2.93512127996109	15.3499999999999	3.4184358390803	14.8399999999999	3.34464183492855	15.8900000000001	4.24787970996476	16.1499999999999	18.4572232549272	14.99	2.74884332498004	15.1300000000001	26.6622331829467	15.1199999999999	3.03203330702218	15.2199999999998	36.4752932470083	15.1199999999999	4.30504917392227	15.4399999999996	63.9037207199635	15.25	6.57412543500868	15.0999999999999	92.2241140719962	15.2199999999998	3.82726216798801	15.71	1.77522894102822	15.25	3.33473417595087	15.4700000000003	2.05524777800292
15.17	-1626.307123017	14.95	-53.5744245470369	14.86	1933.58856238899	15.23	-228.940563764922	15.17	-220.769439646006	14.9400000000001	-221.622192999916	15.14	2.64339852697049	15.0700000000001	961.985241440971	15.27	3.01279862196679	15.4599999999998	3.44020110810561	14.9400000000001	3.39293817694397	15.99	4.16998120499557	16.29	18.6067769069496	15.0899999999999	2.78974155105516	15.27	26.8365305279303	15.24	3.01370672696066	15.3499999999999	36.7627964649273	15.2599999999998	4.34294910303379	15.54	64.2557578929654	15.3499999999999	6.56998731903968	15.2399999999998	92.7240236089801	15.3299999999999	3.85388217898708	15.8099999999999	1.8037466441001	15.3499999999999	3.35786233097224	15.5700000000002	2.0456679930021
15.28	-1650.783174038	15.05	-58.7702047010907	14.96	1955.16070852	15.34	-230.494083243912	15.28	-223.23258871802	15.11	-223.319199776029	15.24	2.69472831405437	15.23	981.158279740043	15.4	3.09939645103441	15.5599999999999	3.45340120907167	15.04	3.44707719796133	16.1000000000001	4.08852613691124	16.3999999999999	18.7577374589409	15.2	2.83854412396067	15.3700000000001	26.9968245449945	15.3399999999999	3.00315490301273	15.4499999999998	37.0431371740096	15.3800000000001	4.37297200096509	15.6399999999999	64.5892419070151	15.46	6.55476498297958	15.3399999999997	93.2160086960039	15.4400000000001	3.88799391600969	15.9200000000001	1.84521431106077	15.46	3.37913020200631	15.6800000000003	2.02967465804704
15.38	-1674.46818426902	15.16	-64.0262276840531	15.06	1975.627929658	15.44	-231.989091798937	15.38	-225.65931086092	15.21	-224.947211247923	15.3399999999999	2.73630631500055	15.33	1000.20975083999	15.5	3.19186278602501	15.6599999999999	3.46599698900718	15.1399999999999	3.50705889593428	16.2	4.01346350895437	16.5	18.9023221749949	15.3	2.89525104301447	15.47	27.1431152330024	15.4400000000001	3.00037783597418	15.5599999999999	37.3089873049821	15.48	4.3964471540221	15.75	64.8981286900607	15.5599999999999	6.53359098600959	15.4499999999998	93.7000693329537	15.54	3.93068642199523	16.02	1.89720500702606	15.5599999999999	3.39853778598354	15.7800000000002	2.00807389308011
15.49	-1697.36215371097	15.26	-69.2891980430659	15.23	1994.99022580403	15.55	-233.439924692902	15.48	-228.05969251101	15.3099999999999	-226.481612484008	15.4499999999999	2.76813252799002	15.43	1019.40939441397	15.6	3.28885753606301	15.77	3.48080482001478	15.3	3.57699201492778	16.3000000000002	3.94361383291653	16.5999999999999	19.0405310539745	15.4000000000001	2.96329622904068	15.5800000000002	27.2874632789808	15.54	2.99950388796333	15.6599999999999	37.5603468589816	15.5899999999997	4.41266745599478	15.8499999999999	65.1789569379844	15.6700000000001	6.50706563101267	15.5499999999997	94.1750982730127	15.6399999999999	3.97880413004259	16.1300000000001	1.95962454904475	15.6600000000003	3.42109763300869	15.8800000000001	1.9870966000326
15.59	-1719.570007637	15.37	-74.5920726091072	15.34	2013.39635708598	15.65	-234.8035527599	15.58	-230.383222173941	15.41	-227.974733153019	15.55	2.79626300596192	15.53	1038.47412224604	15.71	3.3906258040588	15.8699999999999	3.49943345804604	15.4099999999999	3.65514857401195	16.46	3.87897710993457	16.7	19.1707411149764	15.51	3.0392457609878	15.6800000000001	27.4377075550092	15.6499999999999	3.00027185403451	15.7599999999998	37.7972655529675	15.6900000000001	4.42163290597364	15.9599999999996	65.4453322420068	15.77	6.48654981796426	15.6499999999996	94.6455675999687	15.75	4.02984555501007	16.2400000000002	2.02476976301114	15.7600000000002	3.45186582194401	15.9900000000002	1.97023194402846
15.69	-1740.84860711503	15.48	-79.8814059750157	15.44	2030.63554680602	15.75	-236.069005491004	15.69	-232.62989984994	15.51	-229.426573255978	15.65	2.81385656899147	15.63	1057.40393433405	15.8100000000001	3.49614500601092	15.9699999999998	3.51601816510083	15.51	3.74234321895983	16.5600000000002	3.83541564190182	16.8	19.2937600089635	15.6099999999999	3.11036022003464	15.78	27.5938480609739	15.75	3.00011796502986	15.8600000000001	38.0210076649519	15.79	4.42728667098891	16.0599999999999	65.7025690929913	15.8700000000003	6.47714588603776	15.75	95.1028674689951	15.8499999999999	4.07829591495101	16.3600000000001	2.09686551204413	15.8600000000001	3.49093733791506	16.0900000000001	1.97021752603632
15.79	-1761.728156348	15.58	-85.157198142042	15.54	2047.35277646398	15.85	-237.243343121918	15.79	-234.814491506995	15.61	-230.820240038952	15.75	2.82091321901135	15.74	1076.24502026295	15.91	3.60541514100987	16.0799999999999	3.53252327806786	15.6099999999999	3.83857594999881	16.6600000000001	3.80651511795804	16.9099999999999	19.4071071019835	15.71	3.17663960606751	15.8900000000001	27.750913748946	15.8499999999999	2.99927869104977	15.96	38.2303089169227	15.8899999999999	4.42464102002305	16.1799999999998	65.9495794139957	15.9700000000003	6.47278189603639	15.8499999999999	95.5469978810015	15.9499999999998	4.13152370504122	16.4700000000003	2.16890869205599	15.9700000000003	3.5369509339489	16.1900000000001	1.98063682205429
15.9	-1781.90168089907	15.68	-90.3319915551037	15.64	2063.54804606201	15.95	-238.367800606966	15.89	-236.958658104982	15.72	-232.172994631014	15.8499999999999	2.82117731705966	15.84	1094.99323232399	16.01	3.72098454795378	16.1799999999998	3.54894879603762	15.72	3.93538075695687	16.7700000000002	3.78638410995791	17.01	19.4943296639849	15.8199999999999	3.23808391897273	15.99	27.9211689959311	15.96	2.99851372903959	16.0700000000002	38.4251693099031	15.9899999999998	4.41868368397991	16.3099999999999	66.1880898719573	16.0799999999999	6.46932048096005	15.9499999999998	95.9719971430104	16.0500000000002	4.1821604299912	16.5700000000002	2.23731688606676	16.0700000000002	3.58554579895554	16.3600000000001	2.00158230506986
16	-1801.74981405798	15.79	-95.5187487710418	15.75	2078.98727713405	16.06	-239.442377943988	16	-239.062399644922	15.8200000000001	-233.445705094937	15.9599999999999	2.80675147803322	15.9400000000001	1113.83365381994	16.12	3.83488305806168	16.3399999999999	3.56606505602031	15.8199999999999	4.03560337099407	16.8700000000001	3.7758373489396	17.1099999999999	19.5682907169612	15.9200000000001	3.2925249309983	16.1000000000001	28.0989261069635	16.1199999999999	2.99265666399151	16.2199999999998	38.6139720859546	16.0899999999997	4.41053611700681	16.4099999999999	66.420836674979	16.1900000000001	6.47326570901896	16.0599999999999	96.3917513969363	16.21	4.22454340798595	16.6800000000003	2.30862490104755	16.2200000000003	3.64127392697355	16.46	2.04219736008326
16.15	-1820.82277922405	15.89	-100.71746978906	15.85	2093.47873568299	16.16	-240.444572248975	16.1	-241.096070941012	15.92	-234.638371429924	16.0599999999999	2.77425335900716	16.05	1132.49979645298	16.24	3.94645807296001	16.4399999999998	3.58806844303672	15.9200000000001	4.13902139291622	16.97	3.77100546495512	17.23	19.6256390410099	16.02	3.3342265239753	16.2	28.2841850819295	16.23	2.98170749499604	16.3400000000001	38.7909204979451	16.25	4.39186578000772	16.5099999999998	66.6470663460359	16.29	6.4765866450216	16.1699999999996	96.8072825650097	16.3099999999999	4.26256048797313	16.7800000000002	2.38283273699835	16.3400000000001	3.69531402998291	16.5599999999999	2.09252535410087
16.26	-1839.120576396	15.99	-105.858932618048	15.95	2107.02242170805	16.31	-241.39372449099	16.2	-243.104358129017	16.03	-235.751988287007	16.16	2.72769059904476	16.15	1151.25814852195	16.34	4.05980394498329	16.54	3.61595197000497	16.02	4.24713173697455	17.0700000000002	3.77188845993714	17.3399999999999	19.6706580529735	16.1600000000001	3.36898691898568	16.3099999999999	28.4741002459441	16.3299999999999	2.96177081600035	16.4400000000001	38.9560145479209	16.3600000000001	4.37079240600724	16.6099999999997	66.8675323630623	16.4000000000001	6.47928328794478	16.2799999999997	97.2051209760139	16.4200000000001	4.29514819597898	16.8800000000001	2.45910882404132	16.4400000000001	3.74766610900679	16.6700000000001	2.15256628905536
16.36	-1856.72194758604	16.1	-110.975992169074	16.05	2119.56797318703	16.42	-242.262425046988	16.3	-245.041108555938	16.14	-236.826841583024	16.28	2.66359211298095	16.3100000000001	1169.82925296304	16.4400000000001	4.17186869299258	16.6399999999999	3.65416562101473	16.1299999999999	4.35092615794019	17.1800000000001	3.77594573694751	17.45	19.7009534009567	16.26	3.39100789301483	16.4100000000001	28.6656210420233	16.4299999999998	2.93719368903567	16.5500000000002	39.1194465260014	16.46	4.35292567192391	16.7199999999998	67.0929265900213	16.5	6.47687296600452	16.4199999999996	97.5987362999149	16.52	4.31655844101897	16.9900000000002	2.5401104970797	16.54	3.79479181094666	16.77	2.22280017806042
16.46	-1873.947201026	16.23	-115.996039274023	16.15	2131.78533484006	16.52	-243.050673918901	16.4	-246.90632222098	16.24	-237.843710609013	16.39	2.59195826004088	16.42	1188.26293032498	16.5500000000001	4.28006533195457	16.74	3.70115537907623	16.24	4.44073685901003	17.3300000000002	3.77330419894406	17.55	19.7243078209794	16.3599999999999	3.40738032298304	16.52	28.8587474730093	16.53	2.9079761139883	16.6500000000001	39.288544503961	16.5699999999997	4.33764339595655	16.8199999999997	67.3197877240455	16.5999999999999	6.47709073405167	16.52	97.9803193489488	16.6300000000001	4.32908422499168	17.0900000000001	2.6231388060296	16.6399999999999	3.83829995791984	16.8699999999999	2.29972557008296
16.57	-1890.79633671702	16.33	-120.972369390074	16.26	2143.57688403004	16.63	-243.76676813597	16.51	-248.711986281933	16.34	-238.835167855996	16.49	2.51278903999719	16.52	1206.31914571197	16.65	4.3843938600503	16.8499999999999	3.75410487106365	16.3499999999999	4.51656383995669	17.4400000000001	3.76506742497895	17.6599999999999	19.751390356987	16.46	3.41389241498291	16.6200000000001	29.0476026509623	16.6299999999999	2.87998972805781	16.75	39.4633084819134	16.6700000000001	4.3316350039504	16.9199999999996	67.551577066979	16.7000000000003	6.4793362889759	16.6299999999997	98.3619502490001	16.73	4.33588111502559	17.23	2.70828793304645	16.75	3.87317800198161	16.98	2.37980689507822
16.67	-1907.02621572598	16.43	-125.818740668024	16.36	2154.79386062896	16.73	-244.452290814934	16.61	-250.486538640985	16.4400000000001	-239.801213321925	16.5899999999999	2.42699243301558	16.62	1224.442806056	16.75	4.48028667801736	16.9499999999998	3.81301409709067	16.45	4.57894458395458	17.5400000000002	3.75123541698486	17.76	19.7830086599424	16.5699999999999	3.41054416901443	16.73	29.2305136989626	16.74	2.85067076299583	16.8499999999999	39.6421351570098	16.77	4.32821106994652	17.0299999999997	67.7764075660434	16.8099999999999	6.48360963305095	16.7299999999996	98.7492072499663	16.8299999999999	4.3369491120302	17.3499999999999	2.79978273999859	16.8499999999999	3.89773684696593	17.0799999999999	2.45955498803596
16.77	-1922.94849163306	16.54	-130.628402298044	16.46	2165.58502476403	16.84	-245.107241955907	16.71	-252.229979295976	16.55	-240.72086304102	16.6999999999999	2.33826133001003	16.73	1242.63391135901	16.86	4.56483104596828	17.0599999999999	3.88538317406528	16.5599999999999	4.62414620096752	17.6500000000001	3.72852215093644	17.8599999999999	19.8183550789963	16.6700000000001	3.40882577904722	16.8300000000002	29.4106020700156	16.8399999999999	2.81615290305126	16.9499999999998	39.8219843779088	16.8800000000001	4.33033735293975	17.1899999999996	67.9900528050439	16.9100000000003	6.48872756698893	16.8299999999999	99.1417571099191	16.9400000000001	4.33171383201625	17.4500000000003	2.88424761799888	16.9500000000003	3.91188150592825	17.1800000000003	2.53255332506797
16.88	-1938.56316443703	16.64	-135.315790407049	16.56	2175.96654813497	16.94	-245.720386789912	16.81	-253.911473356993	16.65	-241.593748637001	16.8	2.25097019301757	16.83	1260.62833757703	16.96	4.64171718499529	17.1599999999999	3.96534736410104	16.6599999999999	4.65216868894913	17.75	3.70334193792132	17.97	19.8684857349463	16.77	3.40998647004653	16.9300000000001	29.5878677650308	16.9400000000001	2.77279304305011	17.0599999999999	40.0015768949515	16.98	4.34300158292444	17.3099999999999	68.2020181650387	17.02	6.48895722997622	16.9299999999998	99.5395998260165	17.04	4.32224179894547	17.5500000000002	2.96168256602414	17.0599999999999	3.91612491398519	17.29	2.60403211302673
16.98	-1953.48668957502	16.74	-139.880904995039	16.67	2185.61402969101	17.04	-246.298785550948	16.91	-255.541193349927	16.75	-242.425264334997	16.9	2.16927204803596	16.93	1278.69020875403	17.0600000000001	4.7083967559729	17.28	4.04494582005555	16.76	4.66585777996897	17.8500000000001	3.6756947779395	18.0699999999999	19.9369903359639	16.8700000000001	3.41402624303555	17.03	29.748833654935	17.04	2.72059118105972	17.21	40.1809127079105	17.0899999999997	4.36121602797357	17.4099999999999	68.4010715999648	17.1700000000001	6.49416885005394	17.0299999999997	99.9444071890139	17.1700000000001	4.30646648896982	17.6500000000001	3.03156212805789	17.2200000000003	3.91027588796078	17.3899999999999	2.67399135304913
17.14	-1967.78362185307	16.84	-144.351526074047	16.77	2194.52746943102	17.15	-246.821251996948	17.01	-257.119139275005	16.85	-243.249147845972	17	2.09080373304005	17.03	1296.36470191201	17.16	4.76421715995912	17.3899999999999	4.11760306508313	16.8699999999999	4.6590298919682	17.96	3.64812915290713	18.23	20.0246842139222	16.97	3.41226173304676	17.1300000000001	29.9053712350315	17.1499999999999	2.66677901299772	17.3299999999999	40.3487425959383	17.2599999999998	4.38568779702564	17.52	68.5925335919819	17.2800000000002	6.49785835798866	17.1399999999999	100.354507408952	17.29	4.29005058504117	17.75	3.09736461906596	17.3400000000001	3.88918336193456	17.4900000000002	2.73620014206699
17.25	-1981.76552421398	16.95	-148.674368629031	16.87	2203.19469638901	17.3	-247.301918552921	17.18	-258.645311132	16.95	-244.065399171973	17.14	2.02131075297984	17.13	1313.65181705098	17.26	4.81149598397224	17.49	4.18492785308899	16.97	4.6357937690118	18.0600000000002	3.61425171092833	18.3799999999999	20.1341032569644	17.0799999999999	3.41386297805002	17.27	30.0574805049791	17.25	2.60853156305529	17.4299999999998	40.5108633040072	17.3699999999999	4.40987411593596	17.6499999999996	68.7771576200475	17.3900000000003	6.50548596502176	17.2599999999998	100.764524379997	17.3899999999999	4.2719306119352	17.8600000000001	3.1556117251057	17.4400000000001	3.86681968996072	17.5999999999999	2.78515065008378
17.35	-1995.43239665707	17.05	-152.918654653035	16.98	2211.55369399401	17.41	-247.729814710965	17.28	-260.120736891963	17.11	-244.864495599927	17.25	1.95678546697309	17.25	1330.76948863004	17.37	4.85047833103636	17.5999999999999	4.24592717206451	17.0699999999999	4.59614940791653	18.1600000000001	3.58351044201299	18.48	20.262853115014	17.1800000000001	3.41882997804532	17.3700000000001	30.2017725349515	17.3499999999999	2.54974423705789	17.54	40.6672748329129	17.4699999999998	4.44053056298799	17.77	68.954190206	17.4900000000002	6.51705167103955	17.3799999999997	101.174458101013	17.4900000000002	4.25627668801098	17.96	3.20713501605496	17.54	3.84462200293001	17.7000000000003	2.82716395406624
17.46	-2008.59453133603	17.15	-157.011774977036	17.14	2219.60446224602	17.51	-248.132350090941	17.38	-261.575500286995	17.21	-245.650478868015	17.3499999999999	1.90585637801632	17.36	1347.93177878601	17.47	4.88116420206097	17.6999999999998	4.29904700501993	17.23	4.55322842299211	18.2900000000002	3.55844594400878	18.5799999999999	20.4096596260115	17.28	3.42716273496535	17.48	30.3457721370251	17.46	2.48088372097754	17.6399999999999	40.81251848595	17.5799999999999	4.47204746194529	17.8699999999999	69.1257442949791	17.5900000000001	6.53862741603461	17.4899999999998	101.588598476951	17.5999999999999	4.24308881201796	18.0700000000002	3.25088026602316	17.6500000000001	3.82419912398291	17.8000000000002	2.86176003805849
17.56	-2021.47853837801	17.25	-161.033580326034	17.24	2227.269116245	17.61	-248.509524692963	17.48	-263.00960131698	17.3099999999999	-246.406087847959	17.4499999999999	1.86852348599587	17.46	1364.89865262195	17.5700000000001	4.91781533105495	17.8	4.34127278401775	17.3299999999999	4.51107832998332	18.4300000000001	3.54381055399244	18.6900000000001	20.5745227909802	17.3800000000001	3.43869612106573	17.5800000000002	30.4845082620204	17.5599999999999	2.40797178196317	17.7399999999998	40.9413474930034	17.6799999999998	4.50316073897739	17.9699999999998	69.2890836760398	17.6900000000001	6.56307844701587	17.5899999999997	102.010464791988	17.6999999999998	4.23428690896799	18.2000000000003	3.28954642407098	17.75	3.80394223100211	17.9000000000001	2.88488166404477
17.66	-2033.777443345	17.36	-164.896613148017	17.34	2234.645278627	17.72	-248.85313516495	17.59	-264.40255564296	17.42	-247.117970757927	17.5599999999999	1.85268417499174	17.5600000000001	1381.91014503502	17.6800000000001	4.95180895200065	17.9099999999999	4.37260451110433	17.4300000000001	4.46969912900386	18.5300000000002	3.5371316949977	18.79	20.7339105459141	17.49	3.45071618005477	17.6900000000001	30.6179809099376	17.6599999999999	2.3317681179833	17.8400000000001	41.0590086229377	17.7799999999997	4.52718096801163	18.0699999999997	69.4469445600134	17.8000000000002	6.59193163096461	17.6899999999996	102.427976921945	17.8000000000002	4.22704660502404	18.3099999999999	3.31659868402312	17.8499999999999	3.77929933097221	18	2.90006440002344
17.77	-2045.49124623702	17.46	-168.600873442074	17.45	2241.49887092801	17.82	-249.164627554933	17.69	-265.776436858005	17.52	-247.794655659959	17.66	1.85373757403795	17.66	1398.80443730897	17.78	4.98771266404674	18.01	4.38884579807564	17.53	4.4261725739716	18.6400000000001	3.53922409692586	18.8899999999999	20.8859338259799	17.5899999999999	3.46322291306933	17.79	30.7599744510298	17.77	2.25227272699158	17.9400000000001	41.17112700294	17.8899999999999	4.5507975739838	18.1799999999998	69.6112140010428	17.9000000000001	6.62366009999005	17.79	102.831229005915	17.9000000000001	4.22419227402315	18.4200000000001	3.3320370440606	17.9500000000003	3.75205450700378	18.0999999999999	2.91645163008525
17.87	-2056.66239824507	17.56	-172.179108121099	17.55	2247.88025516898	17.92	-249.424660894988	17.79	-267.10159977597	17.63	-248.448598458936	17.76	1.87114713003211	17.77	1415.31504114403	17.88	5.03516461401432	18.1099999999999	4.38546529903761	17.6399999999999	4.38306909893527	18.74	3.54695947191885	19	21.0324816949878	17.6900000000001	3.47614201098168	17.9000000000001	30.9011328249653	17.8699999999999	2.18110194703058	18.0500000000002	41.2807427849202	17.9899999999998	4.56573747601396	18.3399999999997	69.7787895589954	18	6.65988076900703	17.8999999999996	103.229164132927	18.0100000000002	4.23181308099174	18.52	3.34505386899764	18.0500000000002	3.72413728894117	18.27	2.93404335707237
17.97	-2067.17993353107	17.67	-175.677126804999	17.65	2253.72289762902	18.03	-249.637409721913	17.9	-268.378044397991	17.73	-249.079799155993	17.87	1.90107493301639	18.05	1431.63217089	17.99	5.09047458103851	18.25	4.36535898006696	17.75	4.34188561700921	18.8500000000001	3.56773833993884	19.0999999999999	21.1624980329361	17.79	3.49402247002217	18	31.0414560319714	17.97	2.11671263105018	18.23	41.3891352189921	18.0899999999997	4.57262285499382	18.4499999999998	69.9401658570196	18.1700000000001	6.70632649894287	18	103.608312633014	18.1700000000001	4.25246265501755	18.6200000000003	3.35560754206199	18.2200000000003	3.69310521193711	18.3899999999999	2.96106291602882
18.07	-2077.427396659	17.77	-179.094929492067	17.75	2259.35119936003	18.13	-249.796023053932	18	-269.636519525989	17.83	-249.69065610594	17.9699999999999	1.94352098196759	18.22	1447.56561219799	18.09	5.15059058295719	18.3499999999999	4.33648769205774	17.8499999999999	4.30262212898924	18.95	3.59416018193315	19.24	21.2758126349399	17.8900000000001	3.51686428905396	18.1000000000001	31.1871278719309	18.1199999999999	2.05910477905036	18.3499999999999	41.4889762339499	18.2599999999998	4.57083153094118	18.5599999999999	70.1048482710576	18.3000000000002	6.75726442796076	18.0999999999999	103.968674504017	18.29	4.28820751994863	18.73	3.36127113109796	18.3299999999999	3.65231327191395	18.5	2.99047328701363
18.18	-2087.26657397108	17.87	-182.364158289033	17.86	2264.765160362	18.23	-249.928538115	18.11	-270.866938721952	17.93	-250.267342823008	18.14	2.00095985599091	18.3200000000001	1463.507033714	18.24	5.21551261897457	18.4499999999998	4.30046018800567	17.95	4.27099724595337	19.0500000000002	3.62367651291606	19.3599999999999	21.3716101709451	18	3.54761471498932	18.21	31.3295925749344	18.22	2.00545341704128	18.46	41.5899818799517	18.3800000000001	4.55965639798706	18.6599999999999	70.2640550159686	18.4000000000001	6.81329485803417	18.2399999999998	104.31361458393	18.3899999999999	4.33589210899754	18.8299999999999	3.35839706508523	18.4400000000001	3.60691253592904	18.5999999999999	3.02850537207178
18.28	-2096.87259157101	17.97	-185.538098209008	17.96	2269.91469447603	18.4	-250.023984395966	18.21	-272.069301985994	18.04	-250.809859309015	18.26	2.07102839601703	18.43	1479.45643543801	18.36	5.28279822299282	18.5599999999999	4.25745415509482	18.05	4.24052146399845	19.1600000000001	3.66505851297916	19.46	21.4507059710058	18.1700000000001	3.57425418906132	18.3099999999999	31.4629732549747	18.3199999999999	1.95759367602477	18.5599999999999	41.6905488579005	18.48	4.55209949598157	18.79	70.4220125060147	18.5100000000002	6.87449204701807	18.3399999999997	104.650106309919	18.4900000000002	4.39000164101344	18.9300000000003	3.35046365603375	18.54	3.55175193794821	18.7000000000003	3.08106449404022
18.38	-2106.00231052899	18.08	-188.530507406085	18.06	2274.71305814402	18.5	-250.091929247901	18.31	-273.227540396988	18.2	-251.318573938988	18.36	2.1500337110183	18.53	1495.19588291002	18.46	5.35297976898619	18.6599999999999	4.20746959400731	18.1499999999999	4.21119478494347	19.2800000000002	3.70885818995248	19.5599999999999	21.5139076869946	18.27	3.60536835000858	18.4100000000001	31.5872699119382	18.4199999999998	1.91296178707034	18.6599999999999	41.7946089419274	18.5799999999999	4.54140524993818	18.8999999999996	70.5744943279569	18.6100000000001	6.94182559595902	18.5699999999997	104.978149681983	18.5900000000001	4.45294425401244	19.0300000000002	3.34169576706245	18.6399999999999	3.48548933095572	18.8099999999999	3.1418295760659
18.48	-2114.65573084297	18.23	-191.341385879014	18.17	2279.16025136506	18.6	-250.132372670009	18.42	-274.364791906919	18.3	-251.798599310973	18.4699999999999	2.22920191595222	18.64	1510.79077105794	18.5700000000001	5.42605726002421	18.76	4.15637124103796	18.25	4.17739692693431	19.4000000000001	3.74866123490847	19.6700000000001	21.5612941219661	18.3700000000001	3.64095719703528	18.52	31.7056399940157	18.53	1.87155774801795	18.7599999999998	41.9008978569764	18.6799999999998	4.5275736589474	19.0099999999998	70.7224803429654	18.71	7.00922356099909	18.7199999999998	105.293454795969	18.6900000000001	4.52471994799453	19.1300000000001	3.33340106305968	18.75	3.40831589892332	18.9099999999999	3.20438409505641
18.59	-2122.86960908602	18.34	-193.98899707403	18.27	2283.23653640302	18.71	-250.138254426929	18.52	-275.450221622918	18.41	-252.267196553021	18.5699999999999	2.31268603204171	18.74	1526.16205914194	18.6700000000001	5.4914548089755	18.8599999999999	4.11369440303133	18.3599999999999	4.15177013792345	19.5	3.78218788591767	19.77	21.596454982955	18.48	3.66970313405091	18.6200000000001	31.8157612199457	18.6299999999999	1.82295307297409	18.8699999999999	42.0146623739583	18.7799999999997	4.51685652899414	19.1099999999997	70.8687067609617	18.8099999999999	7.07254621204356	18.8399999999997	105.600311556941	18.8000000000002	4.59796022801129	19.3000000000002	3.32262715608067	18.8499999999999	3.32004045799295	19.0100000000002	3.26924972000597
18.69	-2130.87726084507	18.44	-196.53529354207	18.38	2286.96628279397	18.81	-250.113169905944	18.62	-276.482240290989	18.51	-252.724365665927	18.68	2.39258867804892	18.84	1541.12466385902	18.78	5.55779518401778	18.9699999999998	4.07447235704694	18.46	4.13716014793408	19.6100000000001	3.80638350600293	19.8799999999999	21.6364468169559	18.5799999999999	3.69853191000402	18.72	31.9176335889324	18.73	1.77079478498854	18.9699999999998	42.1306557209391	18.8899999999999	4.50904105400696	19.2399999999998	71.010437371001	18.9200000000001	7.13026667995109	18.9699999999998	105.901413672996	18.9000000000001	4.66850083603276	19.4000000000001	3.31590885400601	18.9500000000003	3.22521500095263	19.1199999999999	3.33561320405806
18.8	-2138.67868611806	18.54	-198.980275281087	18.48	2290.55919946597	18.92	-250.060281025981	18.72	-277.475888863023	18.61	-253.15806895992	18.78	2.468909851018	18.95	1555.67858520703	18.88	5.62442578802802	19.0699999999999	4.0429014881056	18.5699999999999	4.13356695696621	19.71	3.82348800394539	19.98	21.6831586889157	18.6900000000001	3.72170740502042	18.8300000000002	32.0034747019236	18.8399999999999	1.71508288303812	19.0700000000002	42.2374560289427	18.9899999999998	4.50434004096678	19.3799999999997	71.1476721729696	19.02	7.17740776497067	19.1199999999999	106.190575561982	19	4.73351739503869	19.5	3.3132461560399	19.0500000000002	3.12946883593668	19.2600000000002	3.39514441009214
18.9	-2146.16291906805	18.65	-201.263698907042	18.58	2293.96492439901	19.02	-249.998928752007	18.83	-278.445771572933	18.72	-253.576834496016	18.89	2.5388924040044	19.0600000000001	1570.21572385702	18.98	5.68539869505003	19.1699999999998	4.0218777650125	18.6700000000001	4.13382704596188	19.8100000000002	3.83350137894922	20.0799999999999	21.7347015349105	18.79	3.74055315501209	18.9300000000001	32.0795191619254	18.9400000000001	1.6506311150124	19.23	42.3417862689348	19.0999999999999	4.51087322403509	19.48	71.2832422200336	19.1800000000003	7.21450535002077	19.2799999999997	106.467797224013	19.0999999999999	4.79194643196479	19.6100000000001	3.31529539801068	19.2200000000003	3.03087243094069	19.3699999999999	3.44784333708503
19	-2153.46355887004	18.75	-203.425318676068	18.68	2297.23381961503	19.13	-249.933709471975	18.93	-279.391888419923	18.8200000000001	-253.971139562964	18.99	2.59799214097711	19.16	1584.54586545702	19.08	5.73507493902525	19.29	4.01466164407793	18.77	4.14395483392127	19.9200000000001	3.83243185194715	20.23	21.7886810029313	18.8900000000001	3.75636181297523	19.03	32.1423780419536	19.04	1.6016476099594	19.3400000000001	42.4369234699498	19.25	4.5198373150015	19.5799999999999	71.4206433380014	19.29	7.24869419002516	19.4399999999996	106.746548329966	19.21	4.84461636494871	19.71	3.32209819407581	19.3299999999999	2.93135531796906	19.4700000000003	3.48566588002086
19.15	-2160.39089767605	18.85	-205.392525419029	18.79	2300.36735374699	19.23	-249.87147416698	19.03	-280.309499401028	18.92	-254.346543364022	19.14	2.64620906295931	19.3200000000001	1598.85922435797	19.25	5.78214546703748	19.3899999999999	4.01969910706157	18.8699999999999	4.16395031800221	20.0200000000002	3.82767994290134	20.3299999999999	21.8559363389659	18.99	3.76204250301271	19.1400000000001	32.1920513399618	19.1499999999999	1.56813236696962	19.4499999999998	42.5312635279624	19.3699999999999	4.53185449703142	19.6899999999996	71.5598755269866	19.3900000000003	7.2728395299464	19.6099999999997	107.038909005951	19.3400000000001	4.88607862200752	19.8099999999999	3.33095559506091	19.4300000000003	2.83917131991984	19.5700000000002	3.51564905906798
19.26	-2166.94493548607	18.96	-207.180392016085	18.89	2303.26790416007	19.37	-249.805371854904	19.18	-281.208690949939	19.03	-254.708914825983	19.24	2.68803262099482	19.42	1612.95565540604	19.36	5.82661028101938	19.49	4.0369901540771	18.98	4.19143273893496	20.1200000000001	3.82171822798227	20.4300000000001	21.9257985019112	19.0899999999999	3.75759522603403	19.28	32.2233612629361	19.26	1.55008538706625	19.5500000000002	42.6232031429663	19.4699999999998	4.54692476796481	19.79	71.7044000920168	19.4900000000002	7.28255627404906	19.75	107.329434288999	19.4499999999998	4.91948877197501	19.9100000000003	3.3420368570205	19.54	2.75253635595618	19.6700000000001	3.53425730509116
19.36	-2173.1572745	19.06	-208.795925810023	18.99	2305.92354044097	19.47	-249.733956488967	19.28	-282.067389473923	19.13	-255.05825394896	19.3399999999999	2.71886194502713	19.52	1626.67333988395	19.46	5.86215235705367	19.5899999999999	4.06638372407997	19.0899999999999	4.22891816594984	20.2700000000002	3.81835180792223	20.54	21.9982674899484	19.26	3.7622394979735	19.3800000000001	32.2497344590147	19.3599999999999	1.54206642901045	19.6500000000001	42.7143456159911	19.5699999999997	4.55226558392496	19.8899999999999	71.8499906180341	19.5999999999999	7.2788140199691	19.8699999999999	107.615504927935	19.5500000000002	4.95036159497886	20.02	3.34619123202629	19.6399999999999	2.6732345079381	19.7800000000002	3.54190637301599
19.46	-2179.20253900206	19.16	-210.318361305099	19.14	2308.499194418	19.57	-249.654456691928	19.38	-282.885594972981	19.23	-255.394192357016	19.4399999999999	2.74238992506071	19.62	1640.01227779295	19.5600000000001	5.88799421404929	19.6999999999998	4.10624443600227	19.22	4.27348835194152	20.3800000000001	3.81445239395362	20.6399999999999	22.0717213059061	19.3599999999999	3.76738968100199	19.48	32.2711709319492	19.47	1.55306934698274	19.7599999999998	42.8007591699497	19.6799999999998	4.54772360103561	20	72.00087351805	19.7000000000003	7.26064316995689	20	107.894509464927	19.6500000000001	4.97425179503352	20.1200000000003	3.34834460602451	19.7400000000002	2.60117078892108	19.8800000000001	3.53740994705731
19.56	-2185.08072899499	19.33	-211.747698504041	19.25	2310.97869439304	19.68	-249.571046998994	19.49	-283.663819341996	19.34	-255.71621398592	19.55	2.76276958402377	19.73	1652.97246913201	19.66	5.90782607196161	19.8	4.15070755502711	19.3199999999999	4.32514329895639	20.48	3.81643429693668	20.74	22.1497496600023	19.46	3.77429500304061	19.5900000000001	32.284071853951	19.5699999999999	1.5830941420063	19.8600000000001	42.8811645570022	19.7799999999997	4.53329881702302	20.1199999999999	72.1549808570217	19.8099999999999	7.22804372196606	20.1599999999999	108.166447898952	19.75	4.99115937100214	20.25	3.34554459107039	19.8400000000001	2.54011117397113	19.98	3.5283708660927
19.66	-2190.71818562202	19.43	-213.058432400999	19.35	2313.36204036597	19.78	-249.490787644959	19.59	-284.425316546958	19.4400000000001	-256.024318834989	19.65	2.77546432698728	19.83	1665.74113078104	19.77	5.9236010490622	19.8999999999999	4.19480635810032	19.4200000000001	4.37352318795092	20.5800000000002	3.81818411392487	20.8499999999999	22.2287628429285	19.5599999999999	3.78440006397796	19.6900000000001	32.2957305560294	19.6699999999998	1.63654753100673	19.96	42.9474490279063	19.8800000000001	4.5079034829314	20.2399999999998	72.3081277360507	19.9100000000003	7.19088827202086	20.2799999999997	108.431320230011	19.8600000000001	4.99901779994616	20.3800000000001	3.34550442107684	19.9400000000001	2.49024684694632	20.0900000000001	3.51478913205483
19.77	-2196.21168672302	19.54	-214.25630314809	19.45	2315.62486280097	19.88	-249.41495090593	19.7	-285.170086590028	19.55	-256.313112681028	19.76	2.7804741549744	19.93	1678.50334604395	19.87	5.93698413297261	20	4.23578612901565	19.53	4.41912013900492	20.6900000000001	3.8227564839417	20.96	22.3045673279785	19.6700000000001	3.80065211004421	19.79	32.3123308369304	19.78	1.70611393605213	20.0599999999999	43.0062922129082	19.98	4.47175040494585	20.3699999999999	72.4515286830183	20.0100000000002	7.15022614895133	20.5499999999997	108.683185810946	19.96	5.00481571600631	20.48	3.34822409604385	20.0500000000002	2.45157780693717	20.1900000000001	3.49709367208106
19.87	-2201.42301863905	19.65	-215.288025729024	19.55	2317.79889332199	19.99	-249.340374864914	19.8	-285.887178285975	19.65	-256.586105151996	19.86	2.7801622250081	20.03	1691.25911492097	19.97	5.94696293296693	20.0999999999999	4.27525562099618	19.6299999999999	4.46193415393736	20.8000000000002	3.82709676796367	21.0599999999999	22.376347786917	19.77	3.82878726202307	19.9000000000001	32.3354204920179	19.8799999999999	1.78896838303899	20.2199999999998	43.0634908589127	20.0899999999997	4.42462677597177	20.48	72.5851836980382	20.1700000000001	7.11360527805027	20.6799999999998	108.932439932914	20.0599999999999	5.01165976299944	20.5799999999999	3.35022530407514	20.1500000000001	2.42506294694067	20.3099999999999	3.47447123908751
19.97	-2206.35218136897	19.75	-216.174089275	19.66	2319.82211535797	20.09	-249.256089013898	19.91	-286.59163258601	19.75	-256.837815273002	19.9699999999999	2.7824431059571	20.14	1704.03556457597	20.0700000000001	5.95353744904514	20.25	4.3132148340419	19.74	4.50947656202061	20.9000000000001	3.84065295793334	21.23	22.4404357069261	19.8700000000001	3.86880551900504	20	32.3691354039966	19.98	1.8851108719673	20.3299999999999	43.1123219929077	20.25	4.37328817395155	20.5799999999999	72.7093641700094	20.27	7.0810256599998	20.8499999999999	109.179082595915	20.1799999999998	5.02585765798358	20.6900000000001	3.35245481710444	20.3200000000002	2.40926513197337	20.4200000000001	3.45324290901772
20.07	-2211.01344385704	19.86	-216.921735341089	19.76	2321.71426664502	20.19	-249.157496966973	20.01	-287.267380569006	19.85	-257.083246728939	20.0699999999999	2.78670357397459	20.24	1716.46222101504	20.24	5.96995943203638	20.3499999999999	4.33893876106595	19.8399999999999	4.55948024898589	21	3.86229607499899	21.3799999999999	22.5028939489675	19.97	3.91448050004328	20.1000000000001	32.4127286210114	20.1199999999999	1.98154129407158	20.4400000000001	43.1595085879053	20.3600000000001	4.32465162998597	20.6799999999998	72.8205742719865	20.3700000000003	7.04535253998984	20.9699999999998	109.431081743992	20.3000000000002	5.04196083295483	20.79	3.35326791309853	20.4200000000001	2.40418436294476	20.52	3.43389409704287
20.23	-2215.55961166905	19.96	-217.596331540108	19.87	2323.45414081306	20.31	-249.037841418954	20.18	-287.910665056984	19.96	-257.309047739	20.2299999999999	2.79294362997007	20.36	1728.53908423997	20.36	5.99058991303991	20.4599999999998	4.35855000205265	19.9400000000001	4.60632493400226	21.1100000000001	3.88974635598061	21.48	22.5559652869833	20.0799999999999	3.97290307898857	20.2	32.4662001410161	20.23	2.07223788197552	20.54	43.20398281493	20.46	4.2799812189287	20.79	72.9188140030601	20.48	7.01372067294415	21.0699999999997	109.672067345969	20.4000000000001	5.06541785500758	20.9000000000001	3.35536354202759	20.52	2.40821181796491	20.6199999999999	3.41694647306667
20.34	-2219.99068480704	20.06	-218.197877870011	19.97	2325.13936049907	20.44	-248.903879674003	20.28	-288.519896795947	20.11	-257.526666585022	20.3399999999999	2.79656240195436	20.46	1740.34437042997	20.47	6.00680612501492	20.5599999999999	4.37204855904838	20.05	4.65001061797921	21.2700000000002	3.92053122698144	21.5799999999999	22.6103187619628	20.1900000000001	4.03714750802919	20.3600000000001	32.5401403089245	20.3299999999999	2.15720063602021	20.6399999999999	43.2566165709432	20.5599999999999	4.23927693998394	20.8899999999999	73.0068195740614	20.5799999999999	6.98991485398892	21.2199999999998	109.913156755965	20.5	5.09622872596083	21	3.35798779508423	20.6300000000001	2.419176983949	20.73	3.40593560611069
20.44	-2224.23814862304	20.16	-218.70245482603	20.07	2326.76992570202	20.54	-248.757057780949	20.38	-289.11714937999	20.21	-257.736103267007	20.4399999999999	2.80460132000826	20.5700000000001	1752.12971303597	20.5700000000001	6.03165049699328	20.6599999999999	4.37779905007574	20.1499999999999	4.69005418096913	21.3800000000001	3.95475297796111	21.6800000000001	22.6659543739061	20.29	4.09525637303432	20.47	32.6269993589676	20.4299999999998	2.24285963997772	20.75	43.3150111030045	20.6599999999999	4.21241894696323	21	73.086410459041	20.6800000000003	6.97187233197383	21.3999999999996	110.155312744951	20.6100000000001	5.13721782101584	21.0999999999999	3.37029142008305	20.73	2.43529577699064	20.8299999999999	3.40958874301123
20.54	-2228.38895829705	20.33	-219.117069749018	20.23	2328.32989161602	20.65	-248.599130863909	20.49	-289.702422809	20.3200000000001	-257.928829723028	20.54	2.81706038197171	20.67	1763.89511205798	20.6700000000001	6.05917510495146	20.76	4.38125202106221	20.25	4.72972167995067	21.48	3.99553989791457	21.78	22.7255755349915	20.4000000000001	4.14855320707375	20.5699999999999	32.7205426870023	20.54	2.31740254002943	20.8499999999999	43.3791664119099	20.77	4.19956058601656	21.1099999999997	73.1606890980174	20.7800000000002	6.96278445695953	21.5099999999998	110.401146770982	20.71	5.19193580794308	21.2400000000002	3.38312366909577	20.8299999999999	2.45656819697615	20.9300000000003	3.4290922000082
20.64	-2232.33214799097	20.43	-219.401968383067	20.33	2329.78506791801	20.75	-248.425924386993	20.59	-290.269292631933	20.42	-258.113522971939	20.65	2.83447614401666	20.77	1775.64056749702	20.78	6.08568972802459	20.8599999999999	4.38530343808452	20.3599999999999	4.76901311492384	21.5800000000002	4.04289198593233	21.8899999999999	22.7890120409029	20.5	4.19578878597804	20.6700000000001	32.8170757869657	20.6399999999999	2.37564308599758	20.9499999999998	43.4503617459541	20.8699999999999	4.20070185793975	21.2599999999998	73.229655492014	20.8900000000003	6.96265122701334	21.6099999999997	110.650658835993	20.8200000000002	5.25576253403415	21.3400000000001	3.39644292705543	20.9300000000003	2.47046255401528	21.0300000000002	3.46325966006589
20.75	-2236.06771770505	20.54	-219.542077849042	20.44	2331.13545460799	20.85	-248.237438350998	20.69	-290.82533977396	20.52	-258.282390435966	20.75	2.85734359601975	20.88	1787.189617835	20.88	6.1111943649621	20.9699999999998	4.38995330205216	20.46	4.81126633701479	21.6900000000001	4.09552212499875	21.99	22.8564340949333	20.6099999999999	4.2399103540447	20.77	32.914226689968	20.74	2.41758127503999	21.0500000000002	43.5367098549477	20.9699999999998	4.21132059898355	21.3899999999999	73.2974945350406	20.9900000000002	6.96573978302695	21.7599999999998	110.895795882016	20.9200000000001	5.33152978402995	21.4500000000003	3.40531909102992	21.04	2.48362384900247	21.1300000000001	3.50505410210644
20.85	-2239.60946090108	20.64	-219.572235880037	20.54	2332.39298209605	20.95	-248.042413377902	20.79	-291.360477799003	20.62	-258.440826338983	20.8499999999999	2.88555131999146	20.98	1798.42033409898	20.99	6.13243783197959	21.0699999999999	4.40470949399696	20.5599999999999	4.84777483893595	21.7900000000002	4.15275349996591	22.0899999999999	22.9278416979923	20.71	4.27788245303873	20.8700000000001	33.0081835659257	20.8499999999999	2.44513612597075	21.23	43.6315311069393	21.0799999999999	4.23766327594421	21.5	73.3729917039909	21.0999999999999	6.97100079401025	21.9499999999998	111.145788935914	21.02	5.41923755804419	21.5500000000002	3.40992141900642	21.1399999999999	2.49605208296089	21.2600000000002	3.55444409103711
20.95	-2243.05867879207	20.74	-219.545727490072	20.65	2333.53835788398	21.05	-247.839446308944	20.9	-291.870616938922	20.72	-258.588830679969	20.9599999999999	2.916736155953	21.08	1809.33271628999	21.09	6.15108511806284	21.1799999999998	4.42617681710544	20.6599999999999	4.87615785993967	21.8900000000001	4.21526292598173	22.25	22.9969620419297	20.8199999999999	4.30970508307382	20.98	33.0989464149525	20.95	2.46212245406241	21.4200000000001	43.7371539790092	21.1799999999998	4.27348342293499	21.6199999999999	73.4561469979553	21.27	6.97739040401757	22.1099999999997	111.388042136923	21.1700000000001	5.51577921203261	21.6600000000003	3.41372822401809	21.25	2.50115905794246	21.4000000000001	3.61184538007819
21.06	-2246.415371377	20.84	-219.462552679033	20.75	2334.63359854204	21.16	-247.640910809992	21	-292.362826222984	20.8200000000001	-258.733837576983	21.0599999999999	2.95363267605353	21.23	1819.77422487398	21.23	6.16791370396186	21.28	4.45435527205973	20.77	4.89641539991226	22	4.27360240996677	22.3599999999999	23.0674636379717	20.9200000000001	4.34396388004643	21.0800000000002	33.1831295150096	21.05	2.46854026204346	21.52	43.8496466929337	21.3499999999999	4.31202546394616	21.73	73.5432130979916	21.3800000000001	6.98587821102592	22.2199999999998	111.622555481972	21.2800000000002	5.62142528497134	21.7600000000002	3.41509478107582	21.3600000000001	2.50043030496272	21.5	3.67093689510511
21.16	-2249.64263637798	20.95	-219.287362947057	20.85	2335.65896633399	21.31	-247.44680688093	21.1	-292.846105543958	20.93	-258.869997677948	21.18	3.00086174195258	21.34	1830.21010766799	21.34	6.17335769004512	21.3899999999999	4.49381344401445	20.8699999999999	4.9103252099485	22.1000000000001	4.32161027993061	22.47	23.1356779750058	21.02	4.37540250402435	21.1800000000001	33.2648687469828	21.1499999999999	2.458621332039	21.6199999999999	43.9718916479706	21.46	4.35724259102699	21.8399999999997	73.632122069057	21.48	6.99445399197884	22.3899999999999	111.841361030997	21.3800000000001	5.73617577504137	21.8600000000001	3.41345096808254	21.46	2.49386582493116	21.5999999999999	3.72292599809043
21.27	-2252.79022570805	21.05	-219.027399850006	20.95	2336.63419899506	21.44	-247.269266197009	21.27	-293.318865648985	21.03	-258.997310985023	21.29	3.06257637805629	21.4400000000001	1840.64036466998	21.4400000000001	6.16937019299257	21.49	4.53998274701917	20.97	4.9164856019388	22.2700000000002	4.36156629598372	22.5699999999999	23.2064764729785	21.1600000000001	4.40841280305904	21.3600000000001	33.3368707829322	21.28	2.43838743199376	21.7199999999998	44.1038888419598	21.5599999999999	4.40787072795956	21.9699999999998	73.7228739089915	21.5799999999999	7.00725747799424	22.52	112.05263715101	21.48	5.85304204798831	21.96	3.40584439402392	21.5700000000002	2.48127443592239	21.7000000000003	3.76729102003992
21.37	-2255.78448051601	21.15	-218.657158387032	21.05	2337.56348263603	21.54	-247.10153145395	21.38	-293.782354217001	21.1900000000001	-259.114171367969	21.4	3.13877658300044	21.55	1850.87991257797	21.5400000000001	6.16457398200509	21.5999999999999	4.59222395704728	21.0799999999999	4.91489657702004	22.3700000000001	4.39347045801242	22.6700000000001	23.275665604956	21.27	4.44992052496218	21.47	33.3945472480082	21.3899999999999	2.41224528201656	21.8299999999999	44.2347663829423	21.6700000000001	4.46390987497125	22.0799999999999	73.8127324090101	21.6900000000001	7.02428866998162	22.6399999999999	112.251220181975	21.5900000000001	5.97901273897605	22.0599999999999	3.39302896907157	21.6700000000001	2.47224003896918	21.8099999999999	3.80403196004409
21.47	-2258.62540080107	21.26	-218.173061591074	21.16	2338.42244772097	21.64	-246.946764568975	21.48	-294.236571248007	21.3	-259.224088455994	21.5	3.22372809705485	21.65	1860.96434902595	21.65	6.1562250730276	21.6999999999998	4.65053707603147	21.23	4.90893440701257	22.47	4.41714682699512	22.77	23.3432453719615	21.3700000000001	4.50124920701001	21.5699999999999	33.4394459380292	21.49	2.38019488097052	21.9299999999998	44.3669230209025	21.77	4.52222876492669	22.25	73.8998780950624	21.79	7.04761032000079	22.7599999999998	112.44125186397	21.6900000000001	6.10921479596982	22.21	3.37570264400711	21.77	2.46113332900677	21.9099999999999	3.82523482005581
21.57	-2261.31717936801	21.36	-217.595598593107	21.26	2339.21086735904	21.74	-246.811981340898	21.59	-294.666475791018	21.4	-259.335590310002	21.5999999999999	3.32072462299493	21.75	1870.76826164503	21.75	6.15027138996993	21.8	4.71726336002121	21.3399999999999	4.89825127897348	22.5700000000002	4.43600414098455	22.8799999999999	23.4185289199331	21.47	4.55984295706457	21.6700000000001	33.4778014579342	21.5899999999999	2.35710705999281	22.0500000000002	44.5003587549309	21.8699999999999	4.57464628993876	22.4199999999996	73.983679484968	21.9000000000001	7.07403107696791	22.8799999999997	112.622732195973	21.79	6.23902806603382	22.3400000000001	3.35316746804892	21.8800000000001	2.44795430501199	22.0100000000002	3.82989251409072
21.67	-2263.94814871708	21.47	-216.96452364904	21.36	2339.98057220606	21.85	-246.692585381993	21.69	-295.076257801952	21.51	-259.440884351989	21.7099999999999	3.429229606013	21.85	1880.29165043497	21.86	6.14671293499214	21.8999999999999	4.78335042100753	21.4400000000001	4.89035852501729	22.6800000000001	4.44663366192799	22.98	23.5016864519366	21.5699999999999	4.62570177705857	21.77	33.5093452339379	21.7	2.33867950896638	22.1599999999999	44.6294184409908	21.98	4.62934355698508	22.5499999999997	74.0676955340405	22	7.10355094201987	23	112.795661179007	21.8899999999999	6.37307270301335	22.4400000000001	3.32546505603659	21.98	2.44937813499746	22.1100000000001	3.81901212711
21.77	-2266.51830884805	21.57	-216.272559554	21.46	2340.73009362805	21.95	-246.58857669192	21.79	-295.460570850992	21.61	-259.552399600011	21.8099999999999	3.54913162800585	21.96	1889.60280077004	21.96	6.15118867301589	22.01	4.84879825705775	21.55	4.88525614491664	22.7800000000002	4.45643590796863	23.0899999999999	23.5925477649062	21.6700000000001	4.69173479007168	21.8700000000001	33.5364492369763	21.8	2.32491223005127	22.2800000000002	44.7530342509026	22.0799999999999	4.68694274695736	22.6499999999996	74.1519262439851	22.1600000000003	7.12525036499301	23.1499999999996	112.968091868993	22	6.50513487494209	22.5500000000002	3.2927646650478	22.0799999999999	2.45875981397603	22.27	3.7996306820105
21.87	-2268.990747315	21.67	-215.504633430101	21.57	2341.44750121197	22.05	-246.493104289925	21.89	-295.829501373987	21.71	-259.656784273943	21.92	3.6737216810252	22.0600000000001	1898.90433176299	22.0600000000001	6.15819029803788	22.1099999999999	4.91182042605942	21.6499999999999	4.88844810195133	22.8900000000001	4.47049959291235	23.22	23.6804438159197	21.77	4.76866408803289	21.98	33.5567414959996	21.8999999999999	2.31679506498494	22.4200000000001	44.8665115729909	22.1799999999998	4.74008042999685	22.7599999999998	74.2363716140062	22.2600000000002	7.1391215640233	23.25	113.124809917963	22.0999999999999	6.63521458398009	22.6500000000001	3.25884594906256	22.23	2.47609934501725	22.4000000000001	3.77554502108524
21.98	-2271.41428196808	21.77	-214.660745275069	21.67	2342.13690992806	22.16	-246.402668465976	21.99	-296.187956456947	21.8200000000001	-259.754038371966	22.02	3.79839889603772	22.22	1908.03442469598	22.1700000000001	6.17481231404327	22.25	4.96669668200411	21.75	4.90217985100116	22.99	4.48814790297547	23.3399999999999	23.7716483969734	21.8800000000001	4.8458557930644	22.0800000000002	33.5777717759811	22	2.31747209306832	22.52	44.9675219299479	22.3600000000001	4.79500307199032	22.8699999999999	74.3210316429668	22.3700000000003	7.14516453797387	23.4299999999998	113.281495877914	22.27	6.76438131199575	22.75	3.2237089070577	22.3400000000001	2.50318080793477	22.5	3.74633938906754
22.14	-2273.720398161	21.87	-213.733887749072	21.77	2342.79831977597	22.31	-246.315866060968	22.09	-296.528867069014	21.92	-259.841324313015	22.15	3.91580783900736	22.3200000000001	1916.99307956901	22.28	6.20027723903149	22.3499999999999	5.01179164609766	21.8499999999999	4.92645139195247	23.1000000000001	4.50625254995884	23.4400000000001	23.8669758539345	21.98	4.91472426699602	22.1900000000001	33.6024844219764	22.1299999999999	2.33337339602713	22.6300000000001	45.0599970999974	22.46	4.85155732496878	22.9899999999998	74.4096536510597	22.4700000000003	7.14240968795821	23.54	113.431818120944	22.3699999999999	6.88605079494664	22.8499999999999	3.19650428707519	22.4400000000001	2.54391296300582	22.5999999999999	3.71201378607111
22.24	-2275.90909589401	21.98	-212.752167795088	21.87	2343.41555905598	22.41	-246.236871609995	22.21	-296.859302240932	22.02	-259.919894913992	22.26	4.02556493497741	22.42	1925.79369869998	22.38	6.23653819104675	22.4599999999998	5.04710531606634	21.96	4.95155916200929	23.2	4.52258204597911	23.54	23.9664261879398	22.0799999999999	4.9796613569697	22.3500000000001	33.6271849299692	22.24	2.36424542299574	22.73	45.141054682972	22.5699999999997	4.91095405402575	23.0999999999999	74.5043055729866	22.8299999999999	7.13286723998863	23.6599999999999	113.574425966021	22.4699999999998	6.9941942430205	22.96	3.18420778307882	22.5500000000002	2.59433865096526	22.71	3.68306883501646
22.34	-2277.99064451608	22.08	-211.695820559044	21.97	2343.988627768	22.52	-246.158421101995	22.31	-297.171681047985	22.12	-259.989750173986	22.36	4.12390073597635	22.53	1934.32810594697	22.48	6.27784608002457	22.5599999999999	5.06491625503713	22.0599999999999	4.98452512999847	23.3800000000001	4.54324979193643	23.6499999999999	24.0539349769051	22.1900000000001	5.03627521504768	22.45	33.6591666280128	22.3399999999999	2.40717931296786	22.8299999999999	45.2092615629454	22.6700000000001	4.96929327698581	23.25	74.6015224179928	22.9300000000003	7.11449064499448	23.7599999999998	113.705430949949	22.5700000000002	7.09580029297285	23.0599999999999	3.18501093704526	22.6500000000001	2.65464905498902	22.8099999999999	3.65912021800341
22.44	-2280.01558389508	22.24	-210.610115898021	22.08	2344.52070189104	22.62	-246.082404177969	22.41	-297.470434832007	22.23	-260.054399720957	22.4599999999999	4.21081523995781	22.63	1942.78138461505	22.59	6.32420090596497	22.6599999999999	5.07358512504652	22.22	5.028687146023	23.48	4.56825578794451	23.75	24.1336957459453	22.29	5.08639552606382	22.55	33.699977311926	22.45	2.46067720900101	22.96	45.2741636069049	22.77	5.026574996009	23.4099999999999	74.6949872700498	23.04	7.08518671899583	23.8899999999999	113.830959503957	22.6700000000001	7.18388030702499	23.21	3.1989137499977	22.75	2.71921486898918	22.9099999999999	3.64055225202264
22.55	-2281.98391403203	22.34	-209.515542942086	22.24	2345.02878887099	22.72	-246.005658919898	22.52	-297.751473825997	22.33	-260.115009828951	22.5599999999999	4.29111021901463	22.73	1951.09947440494	22.6900000000001	6.37073374105057	22.77	5.07311192700399	22.3199999999999	5.08101674995487	23.5800000000002	4.59454539497983	23.8499999999999	24.2057084959697	22.3900000000001	5.13002228797177	22.6600000000001	33.7508304560288	22.55	2.52473910904882	23.0700000000002	45.3314752789993	22.8699999999999	5.08258640400072	23.52	74.7847001309765	23.1800000000003	7.04599931805205	23.9899999999998	113.949154056968	22.9499999999998	7.26883385198107	23.3200000000002	3.22361859105058	22.8600000000001	2.79010897702392	23.0100000000002	3.62655169101345
22.65	-2283.87300158897	22.45	-208.369760568075	22.34	2345.51288871	22.83	-245.923588941992	22.62	-298.029838981961	22.4400000000001	-260.171580497968	22.67	4.36149196798397	22.84	1959.40778768602	22.7900000000001	6.42505736595922	22.8699999999999	5.05734023602145	22.4200000000001	5.14675815793453	23.6800000000001	4.61962378199132	23.96	24.2587710159796	22.5	5.16925235001509	22.76	33.8117260579338	22.6599999999999	2.58512793197951	23.23	45.3811965779778	22.9699999999998	5.14379733795067	23.6199999999999	74.8681900399788	23.29	7.00076293003349	24.1099999999997	114.067982552001	23.0500000000002	7.33920339598626	23.4200000000001	3.25982341007602	22.96	2.86589424592876	23.1199999999999	3.6174368860884
22.75	-2285.72374705698	22.55	-207.172768776104	22.44	2345.97100857707	22.93	-245.83153495098	22.73	-298.298884002975	22.54	-260.229592700966	22.78	4.4173396260021	22.9400000000001	1967.55378492594	22.9	6.47955899898989	22.9699999999998	5.03930228001082	22.52	5.21315582295756	23.7900000000002	4.64689968998755	24.0599999999999	24.2994636309959	22.5999999999999	5.20322121803929	22.8600000000001	33.8787968120187	22.76	2.65133223899738	23.3600000000001	45.4289826509466	23.0799999999999	5.20202669201808	23.7199999999998	74.9418980419705	23.4000000000001	6.94947755403064	24.2299999999996	114.18164218594	23.1700000000001	7.39498893904056	23.52	3.30588348504079	23.0599999999999	2.93847004195413	23.27	3.61220075103574
22.85	-2287.49924815702	22.65	-205.93967609409	22.55	2346.38487937104	23.03	-245.729496946979	22.83	-298.563955319992	22.64	-260.282506498925	22.88	4.45865319204586	23.04	1975.53746612402	23	6.52859967306085	23.0799999999999	5.02356664208037	22.6299999999999	5.28020974400079	23.8900000000001	4.67409335590219	24.22	24.3248745259734	22.7	5.23901976998786	22.96	33.9550832959503	22.8599999999999	2.7173302630672	23.5099999999998	45.4759013239254	23.1799999999998	5.25853854094294	23.8199999999997	75.0058241370652	23.5	6.90306274100294	24.3899999999999	114.290132959923	23.2800000000002	7.44163904994366	23.6300000000001	3.36104490702382	23.2200000000003	3.00388176992783	23.3899999999999	3.61136495803294
22.95	-2289.19950488807	22.76	-204.653570356072	22.65	2346.75450109103	23.14	-245.624232235969	22.93	-298.823463677991	22.75	-260.345577172984	22.9799999999999	4.49469364900779	23.15	1983.36795587795	23.1	6.5792738920436	23.1799999999998	5.01013332302591	22.73	5.34429096001077	23.99	4.70002346094134	24.3499999999999	24.3456727449711	22.8	5.26601412400396	23.0699999999999	34.0375449309249	22.96	2.78312200305209	23.6100000000001	45.5298735849965	23.3499999999999	5.31779392395038	23.9299999999998	75.0648902389912	23.5999999999999	6.86152627201864	24.52	114.402685132973	23.3800000000001	7.48261302203446	23.73	3.42211267309267	23.3600000000001	3.06608402502206	23.5	3.6202756620014
23.06	-2290.83105237703	22.86	-203.331363728012	22.75	2347.08791607397	23.24	-245.518224275997	23.03	-299.07250199301	22.85	-260.418804722008	23.14	4.52762130998963	23.25	1991.11725816999	23.24	6.63044123200507	23.28	5.01032417503211	22.8399999999999	5.4055347790154	24.0900000000001	4.72145942592306	24.46	24.3645026079093	22.9100000000001	5.29487864696421	23.1700000000001	34.1186319529925	23.1299999999999	2.839191269004	23.7199999999998	45.5820479349995	23.4499999999998	5.37644876601462	24.0499999999997	75.1069277660008	23.71	6.82752361399253	24.6199999999999	114.513929847021	23.48	7.51684137094344	23.8299999999999	3.48908678506632	23.46	3.12329272401257	23.5999999999999	3.63020562008387
23.16	-2292.44396474098	22.96	-201.980063550081	22.86	2347.38489742699	23.4	-245.413892475995	23.18	-299.312226737925	22.95	-260.503073587984	23.25	4.55743617601456	23.35	1998.78537299901	23.36	6.67615376903541	23.3799999999999	5.02195941510308	22.9400000000001	5.46428901293439	24.1900000000001	4.74152953893281	24.5599999999999	24.3805497669882	23.01	5.3269368729616	23.29	34.1944459260048	23.24	2.8844902479932	23.8200000000002	45.642950482943	23.5599999999999	5.43465641499097	24.1699999999996	75.1350391590222	23.8099999999999	6.79893518395147	24.7199999999998	114.630198732016	23.5799999999999	7.54539358104012	23.9400000000001	3.55281649410699	23.5700000000002	3.17155071093111	23.7000000000003	3.6411548300066
23.27	-2294.038241978	23.07	-200.599669824101	22.96	2347.661616849	23.5	-245.307062302913	23.28	-299.541481438951	23.11	-260.595546953027	23.3499999999999	4.57999706600276	23.46	2006.32972864003	23.46	6.71641150199775	23.49	5.04503904107878	23.04	5.52323525596421	24.3100000000002	4.76634719996127	24.6599999999999	24.3938142249363	23.1600000000001	5.36218880301931	23.4100000000001	34.2686813539785	23.3399999999999	2.91901893797331	23.9299999999998	45.7125812279173	23.6599999999999	5.48851688893137	24.3699999999999	75.1500877810258	23.9100000000003	6.77750667796317	24.8399999999997	114.74478941102	23.6900000000001	7.5704435470243	24.04	3.60673927002608	23.6700000000001	3.21260973601056	23.8000000000002	3.65193697507493
23.37	-2295.59076510407	23.17	-199.19332787606	23.06	2347.91807433999	23.61	-245.199623396957	23.39	-299.767847020007	23.21	-260.688432240954	23.4599999999999	4.5949204079534	23.5600000000001	2013.85850123495	23.5700000000001	6.75342420697689	23.5899999999999	5.08728449301543	23.1499999999999	5.57700485398982	24.4200000000001	4.78780156493031	24.77	24.4127473699791	23.26	5.40054622297248	23.51	34.3413382389599	23.4400000000001	2.94725581204602	24.0300000000002	45.7923732899417	23.7599999999998	5.54055731402059	24.4699999999998	75.1555386250402	24.0100000000002	6.76114491000135	24.9599999999996	114.861503980933	23.79	7.59122600993578	24.1400000000003	3.65561595708641	23.7800000000002	3.25311480401069	23.9099999999999	3.66371977008839
23.47	-2297.13076846201	23.33	-197.756345733069	23.17	2348.14471231107	23.71	-245.099913875947	23.49	-299.989049370993	23.3099999999999	-260.781729449945	23.5599999999999	4.60209478399065	23.66	2021.24976181096	23.6700000000001	6.78877808104517	23.6899999999998	5.14366644199526	23.3099999999999	5.6276286100001	24.5200000000002	4.80589263395359	24.8699999999999	24.4302610649356	23.3599999999999	5.4402676639711	23.6100000000001	34.4147885489292	23.55	2.96629201000087	24.1399999999999	45.8727807999821	23.8600000000001	5.59077768900806	24.5899999999997	75.1577086059569	24.1600000000003	6.75194306700178	25.0799999999999	114.980342441982	23.8899999999999	7.60774096897876	24.2400000000002	3.69961581304779	23.8800000000001	3.2930659149315	24.0100000000002	3.67611889600994
23.57	-2298.62133960705	23.44	-196.288723393081	23.28	2348.33696243902	23.81	-245.007933739998	23.59	-300.209178259024	23.41	-260.872715821961	23.66	4.60736756099323	23.76	2028.432158295	23.77	6.82413811000515	23.79	5.21239844499632	23.4099999999999	5.67510652501824	24.6300000000001	4.82129721899582	24.97	24.4534434480101	23.46	5.48135312601516	23.71	34.4870211760053	23.6499999999999	2.97711737596273	24.29	45.9580892949134	23.9699999999998	5.63293155198608	24.6899999999996	75.1550088809836	24.27	6.74885728903973	25.1899999999996	115.092073765936	24	7.61163753600158	24.3499999999999	3.74033851903732	23.98	3.33606788899488	24.1100000000001	3.68955010605987
23.67	-2300.06247853703	23.54	-194.784205906103	23.38	2348.49482472396	23.91	-244.925086146964	23.7	-300.428233683988	23.51	-260.959438213945	23.77	4.60338330503873	23.86	2035.50046451301	23.88	6.84896069799379	23.8899999999999	5.29348050304179	23.52	5.72185418593563	24.73	4.82921949890169	25.0799999999999	24.4822945199985	23.5699999999999	5.52293811506388	23.8099999999999	34.557285959977	23.75	2.9847339810658	24.4099999999999	46.0472493949737	24.0699999999997	5.67141928593173	24.7999999999997	75.1490282930263	24.3800000000001	6.75018259903482	25.3699999999999	115.188730011937	24.0999999999999	7.61355269594333	24.4500000000003	3.77556922705935	24.0799999999999	3.38350946094579	24.25	3.69538782808831
23.77	-2301.44876773397	23.64	-193.270900216021	23.48	2348.61882335997	24.01	-244.866001146988	23.8	-300.640446482021	23.62	-261.036415652029	23.87	4.59476287801408	23.97	2042.51244617399	23.98	6.87085862705317	24	5.38003681208465	23.6299999999999	5.77311580900641	24.8400000000001	4.83354138691539	25.23	24.514607578908	23.6700000000001	5.56684744697122	23.9200000000001	34.6311129719652	23.8499999999999	2.98888827398969	24.5099999999998	46.1373787039747	24.1700000000001	5.70355177592319	24.8999999999996	75.1376989049959	24.48	6.75378948903926	25.5299999999997	115.280002443001	24.21	7.61348644800819	24.5500000000002	3.80916750805227	24.23	3.43539062998843	24.3600000000001	3.70294636809376
23.87	-2302.80425984404	23.75	-191.756047878016	23.59	2348.73288219399	24.12	-244.825304368987	23.91	-300.845475078972	23.72	-261.105551635978	23.9699999999999	4.58150628003295	24.0700000000001	2049.46810327704	24.08	6.89178501295373	24.0999999999999	5.47182628599785	23.73	5.82186942699536	24.9400000000001	4.83654264394318	25.3299999999999	24.5532944419438	23.77	5.61747296899284	24.02	34.7054616329388	23.95	2.99560202302018	24.6199999999999	46.2198382720089	24.29	5.72806494596989	25.0099999999998	75.1297176269645	24.5900000000001	6.76381769198997	25.6599999999999	115.362002597976	24.3299999999999	7.61143879196879	24.6600000000003	3.845677672075	24.3299999999999	3.50009866895107	24.46	3.71170405708199
23.98	-2304.12895486597	23.85	-190.25656105805	23.69	2348.832815116	24.22	-244.796238508911	24.01	-301.045250302991	23.8200000000001	-261.163198999952	24.0699999999999	4.56511616198441	24.23	2056.35023072205	24.24	6.91494379702817	24.26	5.56452142802755	23.8299999999999	5.87463715294234	25.0400000000002	4.83499269091681	25.4400000000001	24.5941615819447	23.8700000000001	5.67481468101505	24.1200000000001	34.7833725219289	24.05	3.0048752280436	24.7399999999998	46.2914017230105	24.3899999999999	5.74161472195556	25.1099999999997	75.1201625459998	24.6900000000001	6.77525088997299	25.77	115.444684517001	24.4299999999998	7.6088903949767	24.7600000000002	3.88434581009278	24.4400000000001	3.57367898095617	24.5599999999999	3.71293364707981
24.14	-2305.40441226901	23.96	-188.731501163034	23.79	2348.92463895096	24.32	-244.78122297694	24.18	-301.246076070925	23.92	-261.212867372933	24.17	4.54803308196006	24.34	2063.24864324404	24.35	6.93117695902856	24.3699999999999	5.65430707308678	23.9300000000001	5.9283905279699	25.1400000000001	4.83392645799086	25.54	24.6465812379029	23.98	5.73759974304267	24.22	34.8663934329352	24.1599999999999	3.02433431397731	24.8400000000001	46.3609205579587	24.4899999999998	5.74812860202201	25.2599999999998	75.1212022449863	24.79	6.78543361698303	25.8699999999999	115.53321186193	24.5300000000002	7.60788993193273	24.8600000000001	3.92517192301511	24.54	3.65050225900632	24.6599999999999	3.71536238606041
24.24	-2306.66707712908	24.07	-187.201357324057	23.9	2349.00858059098	24.44	-244.770049118983	24.31	-301.44679591001	24.03	-261.25455675492	24.27	4.53355074205319	24.4400000000001	2070.03792847297	24.45	6.94643242195525	24.4699999999998	5.73549808007101	24.04	5.98278173902145	25.2800000000002	4.83334394596113	25.6499999999999	24.6993511970004	24.0799999999999	5.8057369750486	24.3800000000001	34.9544597260092	24.27	3.04859701202531	24.9499999999998	46.4178686659125	24.5999999999999	5.74760658594187	25.3699999999999	75.1347393280639	24.9000000000001	6.79648545599321	25.9699999999998	115.627584631966	24.6399999999999	7.60843740397377	24.96	3.9674580590372	24.6399999999999	3.73866913696475	24.77	3.71697510900049
24.34	-2307.89431610901	24.23	-185.643779455063	24	2349.08464003706	24.55	-244.758120547999	24.41	-301.648566293011	24.2	-261.294855960955	24.38	4.5261938960266	24.54	2076.65248199305	24.5500000000001	6.96071018705879	24.5699999999999	5.80193802704798	24.1399999999999	6.03781078598331	25.4100000000001	4.82983641290957	25.75	24.7524714599194	24.1800000000001	5.8792263749865	24.49	35.0478399719805	24.3699999999999	3.06817476200649	25.0599999999999	46.4622460489181	24.6999999999998	5.74822977898748	25.4699999999998	75.1524344269683	25	6.80666071002634	26.1299999999997	115.735855883941	24.7400000000002	7.61416169598306	25.0599999999999	4.01300590408482	24.7400000000002	3.83228438693095	24.8699999999999	3.71877890108863
24.45	-2309.08612921007	24.34	-184.097737168031	24.14	2349.15134865298	24.65	-244.745437263987	24.51	-301.846040788973	24.3	-261.336921128986	24.4799999999999	4.51914211600979	24.65	2083.17299394105	24.66	6.97739914096474	24.6699999999998	5.85362691299451	24.3099999999999	6.09004416799053	25.5100000000002	4.82981320499221	25.8499999999999	24.805771822912	24.29	5.9581561580444	24.5900000000001	35.1465341719859	24.48	3.08149795205281	25.2199999999998	46.4882902649606	24.8099999999999	5.75025407295016	25.5799999999999	75.1742875410173	25.1600000000003	6.81216680197849	26.6199999999999	115.857073385996	24.8400000000001	7.62582806896717	25.21	4.065764369102	24.8499999999999	3.92470300494097	24.9700000000003	3.72337145608981
24.55	-2310.248306478	24.44	-182.548157583028	24.26	2349.20308649805	24.75	-244.716868638989	24.62	-302.042310825982	24.41	-261.380752259015	24.5799999999999	4.51932724899962	24.75	2089.64070315403	24.76	6.99491308796496	24.78	5.88036594001551	24.4099999999999	6.13411323092805	25.6100000000001	4.82886241991309	25.95	24.8593413589333	24.3900000000001	6.04596482605757	24.6900000000001	35.2497070739446	24.5799999999999	3.09270050297528	25.3400000000001	46.500695927989	24.9099999999999	5.75479643100607	25.6899999999996	75.2002986720299	25.29	6.82058110498929	26.7199999999998	115.988387274001	24.9499999999998	7.6434365220166	25.3299999999999	4.12161528606703	24.9500000000003	4.01592499201797	25.0700000000002	3.72737168709136
24.65	-2311.40585495302	24.55	-180.995040700054	24.36	2349.259599427	24.85	-244.677317541914	24.72	-302.232469319961	24.51	-261.424396210941	24.68	4.51939385902733	24.85	2096.05560963098	24.86	7.02034653204464	24.8799999999999	5.89144823902643	24.51	6.169882664949	25.72	4.82630724695809	26.0599999999999	24.9060919289832	24.49	6.13201849796496	24.79	35.35660851594	24.6900000000001	3.09665865006536	25.4499999999998	46.5001233479825	25.0099999999998	5.76810331995148	25.8199999999997	75.2299806580368	25.3900000000003	6.83190361803554	26.9199999999996	116.130139051961	25.0500000000002	7.66698705695035	25.4300000000003	4.17848356107697	25.0500000000002	4.10397897599069	25.1700000000001	3.73036383803083
24.75	-2312.55877463707	24.65	-179.458681534015	24.46	2349.32088743801	24.96	-244.625380814909	24.88	-302.41651627	24.61	-261.467474674987	24.79	4.52780643399819	24.95	2102.38586535002	24.96	7.0566302899806	24.98	5.88687381002728	24.6099999999999	6.18701107498509	25.8200000000002	4.82602959698397	26.1599999999999	24.946837879952	24.5999999999999	6.21631717501714	24.9000000000001	35.4679886579561	24.79	3.0931188420027	25.5500000000002	46.4876219029975	25.1199999999999	5.787485619976	25.9199999999996	75.261744656018	25.4900000000002	6.84209478799858	27.0499999999997	116.274646411966	25.1700000000001	7.69020194695713	25.5300000000002	4.23858404303701	25.1500000000001	4.18891335891658	25.29	3.74166221604355
24.86	-2313.698686046	24.75	-177.910973143071	24.56	2349.38856506506	25.06	-244.555684087004	24.99	-302.597891736013	24.71	-261.510872093936	24.89	4.54456497504907	25.05	2108.72624413503	25.0600000000001	7.09996838895677	25.0899999999999	5.86664265199488	24.72	6.18818005398225	25.9200000000001	4.82971022290712	26.3199999999999	24.9689243969442	24.7	6.29790053596935	25	35.5787588080148	24.8899999999999	3.08491940199929	25.6700000000001	46.4660739919509	25.25	5.81628561701564	26.02	75.2976586060186	25.5999999999999	6.85328411998398	27.1599999999999	116.419371569009	25.3000000000002	7.71910998003023	25.6400000000003	4.29970188508833	25.2600000000002	4.26677098198525	25.4000000000001	3.75234927400925
24.96	-2314.83843881404	24.86	-176.351915526084	24.67	2349.45844619801	25.17	-244.470859285912	25.09	-302.776937294993	24.8200000000001	-261.554588466993	24.99	4.57005305304392	25.22	2114.96856984502	25.1700000000001	7.15220368306291	25.25	5.83258777101037	24.8199999999999	6.18041156894833	26.0300000000002	4.84346252596879	26.4300000000001	24.980632668985	24.8	6.3712591689864	25.1100000000001	35.688918963956	24.99	3.07206033096463	25.77	46.4441185639544	25.3499999999999	5.85060333003185	26.1199999999999	75.3245641669764	25.7000000000003	6.86133188094118	27.29	116.568202986969	25.4000000000001	7.75371115594226	25.7400000000002	4.35328583807859	25.3699999999999	4.33311916799539	25.5	3.7624250120416
25.06	-2315.95491395899	24.96	-174.801273536104	24.77	2349.53471694598	25.31	-244.372796054904	25.25	-302.953311369947	24.92	-261.605043360987	25.17	4.60183552695526	25.33	2121.11158491598	25.2900000000001	7.21013223198952	25.3499999999999	5.79675810206481	24.9200000000001	6.1606771599827	26.1300000000001	4.86728650696477	26.53	24.9861562199385	24.9000000000001	6.43751063796572	25.28	35.8012303969417	25.1299999999999	3.05745048899553	25.8699999999999	46.4189032019249	25.46	5.89043875902462	26.29	75.3503877599542	25.8000000000002	6.8691612029852	27.5499999999997	116.709128417938	25.5	7.7915707770444	25.8400000000001	4.39773622304074	25.48	4.38440149696362	25.5999999999999	3.77227374906397
25.16	-2317.04811148006	25.06	-173.261221609096	24.87	2349.60377150401	25.41	-244.261494391935	25.35	-303.116620277024	25.02	-261.654051245955	25.27	4.63840433098994	25.43	2127.08393727803	25.39	7.27729437505786	25.4499999999998	5.7591536470909	25.02	6.13607153002249	26.2700000000002	4.90029172192408	26.6399999999999	24.9771732859472	25.01	6.4978872969732	25.4000000000001	35.9113840399914	25.25	3.03409719901993	25.98	46.3947134419413	25.5599999999999	5.93349720998049	26.4499999999998	75.3697391060086	25.9100000000003	6.88060657205369	27.6699999999996	116.836021428981	25.5999999999999	7.83064016593471	25.9500000000003	4.43465271905552	25.5799999999999	4.42980369598445	25.71	3.78120675100035
25.26	-2318.11829398498	25.16	-171.733122608089	24.98	2349.66508567697	25.52	-244.135487861968	25.45	-303.265564151957	25.13	-261.701612123943	25.38	4.67646575998515	25.53	2133.01103930098	25.49	7.35369011204057	25.5599999999999	5.73615051303022	25.1199999999999	6.10659467793084	26.3800000000001	4.94156426191239	26.74	24.9648860749403	25.1600000000001	6.54631074201006	25.5	36.0167466830035	25.3499999999999	3.00674898005582	26.0900000000001	46.3715492819574	25.6599999999999	5.98148995300107	26.5599999999999	75.3776131570021	26.0100000000002	6.89183350198164	27.7799999999997	116.951047161933	25.6999999999998	7.86256843502997	26.0500000000002	4.46473327804142	25.6800000000003	4.46122513301361	25.8200000000002	3.79192791501737
25.37	-2319.16982765699	25.27	-170.23932661607	25.15	2349.71918366	25.62	-244.008628531901	25.56	-303.401442859922	25.24	-261.743089551942	25.4799999999999	4.71321915802037	25.64	2138.89289098302	25.6	7.43170666203241	25.6599999999999	5.72702932004177	25.22	6.06700238893154	26.48	4.99451286793828	26.8399999999999	24.9492945899874	25.27	6.5819164790355	25.6000000000001	36.117049750942	25.45	2.98489439398963	26.2199999999998	46.3541256949611	25.7599999999998	6.02623588201823	26.6699999999996	75.3814859190243	26.1600000000003	6.9028419929964	27.8799999999997	117.044072531939	25.8099999999999	7.88758159194458	26.21	4.48647011910452	25.79	4.48297439493217	25.9200000000001	3.80343015808648
25.47	-2320.20271249701	25.37	-168.757275995063	25.25	2349.76753408705	25.72	-243.88091640094	25.66	-303.531646233978	25.34	-261.789068542953	25.5899999999999	4.75548495001021	25.74	2144.698790098	25.7	7.50954133195592	25.76	5.73179006903501	25.3199999999999	6.02260316497905	26.5800000000002	5.05472564100273	26.95	24.9274870139971	25.3800000000001	6.60470450804951	25.7	36.2122932449438	25.5599999999999	2.96853344002557	26.3800000000001	46.3482051209212	25.8600000000001	6.06929194202621	26.7799999999997	75.3813573929847	26.29	6.92487515698303	27.9799999999996	117.112247673958	25.9099999999999	7.90913892797107	26.3299999999999	4.49591433209662	25.8899999999999	4.49505148196749	26.02	3.81233238908862
25.57	-2321.20504310001	25.48	-167.28697074609	25.36	2349.81270967501	25.83	-243.75876177794	25.77	-303.651267190958	25.4400000000001	-261.841452597992	25.6899999999999	4.79644271001689	25.85	2150.50942678101	25.8000000000001	7.59314820504642	25.8599999999999	5.75793944801717	25.4300000000001	5.97689066000839	26.6900000000001	5.1153967189066	27.05	24.9082923890001	25.48	6.61118860000443	25.8099999999999	36.2978998689414	25.6599999999999	2.95407649696244	26.4899999999998	46.3490929469117	25.9699999999998	6.10954116802986	26.8799999999997	75.3699809080217	26.3900000000003	6.9503556210293	28.1099999999997	117.158422454963	26.02	7.92378115204428	26.4300000000003	4.49776873608698	25.9900000000002	4.5014109909971	26.1199999999999	3.81936607800526
25.67	-2322.196647498	25.58	-165.845323034091	25.46	2349.84689497901	25.93	-243.637261791946	25.87	-303.765212814028	25.54	-261.900241716944	25.79	4.83365188097196	25.95	2156.23498629998	25.9	7.6694786949929	25.9599999999998	5.79761487608721	25.53	5.9300001810243	26.7900000000002	5.17329552201318	27.1499999999999	24.88988073992	25.5799999999999	6.61196214798565	25.9100000000001	36.37366569194	25.76	2.94565748504283	26.6100000000001	46.3634285960097	26.0699999999997	6.14363948602659	27.2999999999997	75.3517572220517	26.4900000000002	6.97928338399834	28.2199999999998	117.193480274977	26.1799999999998	7.93150826302735	26.5300000000002	4.49410842509224	26.0900000000001	4.50397589293061	26.2600000000002	3.81580397800008
25.78	-2323.15908515807	25.68	-164.44014478509	25.56	2349.86986310798	26.03	-243.51883585598	25.97	-303.873483103985	25.65	-261.965814970949	25.89	4.86147865797193	26.0600000000001	2161.87814726595	26.01	7.73853280099956	26.0699999999999	5.84700118804449	25.6299999999999	5.88461332301904	26.9000000000001	5.2284220510046	27.27	24.871437721913	25.6900000000001	6.60702515301637	26.01	36.4397946449344	25.8699999999999	2.94865867203953	26.71	46.3806859600027	26.1700000000001	6.17158689601638	27.5599999999999	75.3275496999777	26.5999999999999	7.01265872601198	28.4099999999999	117.225103443957	26.29	7.93941853396518	26.6400000000003	4.48313171204973	26.23	4.50054078100948	26.3600000000001	3.80164608804989
25.88	-2324.08788592807	25.78	-163.054816475096	25.66	2349.87999952898	26.13	-243.403483967995	26.08	-303.978550555939	25.75	-262.039240296986	26	4.88444779205111	26.22	2167.37330526598	26.11	7.80680849095461	26.1699999999998	5.90609838502587	25.73	5.83845267794914	27	5.27321619790655	27.3699999999999	24.8612445209346	25.79	6.59637761407339	26.1200000000001	36.500198869021	25.97	2.96206489906581	26.8099999999999	46.4008650390042	26.27	6.19135737701981	27.6799999999998	75.3003546900572	26.7000000000003	7.04873594997935	28.5499999999997	117.247690322984	26.3899999999999	7.94234939701255	26.7400000000002	4.46664028299892	26.3499999999999	4.49726821898366	26.46	3.77727904503899
25.98	-2324.98916516704	25.89	-161.70595762901	25.76	2349.87510874203	26.24	-243.304176329957	26.21	-304.082230827021	25.85	-262.120517695962	26.14	4.90217571098128	26.3200000000001	2172.82863644004	26.24	7.87050979397463	26.27	5.97143807306111	25.8399999999999	5.79151824592827	27.1000000000001	5.30356200295046	27.47	24.8526001299751	25.8900000000001	6.58866494006816	26.27	36.5548783629492	26.1199999999999	2.9843065519799	26.9099999999999	46.4246749959329	26.3899999999999	6.20822376299657	27.79	75.2746336210066	26.8099999999999	7.08751505601413	28.6599999999999	117.273544927002	26.5	7.93953558900284	26.8400000000001	4.44896478506962	26.4500000000003	4.49415820901322	26.5599999999999	3.74191945206803
26.14	-2325.87992650099	25.99	-160.373803394009	25.87	2349.85738624596	26.35	-243.208795541932	26.34	-304.182708259987	25.96	-262.204971263941	26.25	4.91229263400328	26.42	2178.17278871701	26.36	7.93122290599513	26.3799999999999	6.03260670504824	25.9400000000001	5.74917868391367	27.2	5.31945946897849	27.5699999999999	24.8455045499441	25.99	6.58285778104073	26.4000000000001	36.6010718589678	26.22	3.01247477102606	27.02	46.4549682490087	26.4899999999998	6.22218605599301	27.9099999999999	75.2424600730137	26.9100000000003	7.13039489096445	28.7799999999997	117.30472546401	26.5999999999999	7.9284718509598	26.9400000000001	4.43170489802469	26.5599999999999	4.49382645092555	26.6700000000001	3.69518299305582
26.25	-2326.76016993003	26.09	-159.080205762052	25.97	2349.83419413197	26.46	-243.11734160392	26.45	-304.28396939601	26.1	-262.296547178948	26.3499999999999	4.9163066280471	26.52	2183.52950019403	26.47	7.9856806130465	26.48	6.08960427905458	26.04	5.71502755201436	27.3300000000002	5.31999468591948	27.6800000000001	24.8441654729277	26.1600000000001	6.57895613801429	26.5	36.6415406259648	26.3199999999999	3.05131807806447	27.1199999999999	46.4874592629485	26.5899999999997	6.23106590001044	28.02	75.2092243250218	27.0100000000002	7.17354096798317	28.8899999999999	117.341231934006	26.6999999999998	7.90833763699084	27.0500000000002	4.41326094107808	26.6600000000003	4.49271652394145	26.77	3.637758400032
26.35	-2327.61162830002	26.24	-157.782455191068	26.14	2349.80475795999	26.56	-243.039070194982	26.55	-304.387314099017	26.2	-262.393292298952	26.4599999999999	4.90686225896297	26.63	2188.89877087202	26.5700000000001	8.03681373099607	26.5799999999999	6.13555499410268	26.1399999999999	5.68140504697112	27.4400000000001	5.31405044694111	27.78	24.8529565259332	26.26	6.5827663820528	26.6100000000001	36.6798304769418	26.4299999999998	3.09565065401785	27.2800000000002	46.5221480359332	26.6900000000001	6.23315202801678	28.1299999999997	75.1765152190274	27.1600000000003	7.22078777096158	29.0099999999998	117.380899194927	26.8099999999999	7.8883043810265	27.2200000000003	4.39363291502559	26.7600000000002	4.49078002691294	26.8699999999999	3.57392331807205
26.45	-2328.46451473301	26.34	-156.508658625057	26.25	2349.76855353705	26.67	-242.962327578994	26.65	-304.491442505991	26.3	-262.49520662293	26.5599999999999	4.8867601819893	26.73	2194.18582692799	26.6700000000001	8.09223504097645	26.6899999999998	6.1783862320226	26.3099999999999	5.6535553849244	27.5400000000002	5.30550866392332	27.8799999999999	24.8675040809303	26.3700000000001	6.59419268606598	26.71	36.7145472249604	26.53	3.14521894597419	27.3800000000001	46.5427982519486	26.79	6.22575532202063	28.27	75.1530296670353	27.27	7.27000579604464	29.1499999999996	117.43265691598	26.9099999999999	7.8683720829531	27.3400000000001	4.38033384807568	26.8600000000001	4.49624168300033	26.9700000000003	3.51299205306077
26.55	-2329.30597959398	26.45	-155.2590236181	26.36	2349.72558086304	26.77	-242.88173938794	26.75	-304.594311211986	26.4	-262.594597914926	26.67	4.85994360701625	26.84	2199.41329008498	26.78	8.15202932005832	26.79	6.21809799201856	26.4200000000001	5.63497221901343	27.6400000000001	5.29436933800298	27.99	24.8907199550104	26.47	6.61323504800748	26.8099999999999	36.74569087093	26.6299999999999	3.20002295507038	27.4899999999998	46.5580488599926	26.8899999999999	6.20843580099972	28.4899999999998	75.1258703579651	27.3800000000001	7.30872818803618	29.2799999999997	117.502570676947	27.0100000000002	7.84508145000018	27.4400000000001	4.36957333909049	26.96	4.50466881500233	27.0799999999999	3.45496460511185
26.66	-2330.13602288304	26.55	-154.009523741024	26.46	2349.68314027299	26.88	-242.795798181987	26.86	-304.702565707998	26.5	-262.691306338979	26.77	4.82246932597263	26.9400000000001	2204.50855071101	26.88	8.21024248705271	26.8899999999999	6.25036277699564	26.52	5.62333559992112	27.74	5.29365458191933	28.0899999999999	24.9207741719601	26.5699999999999	6.63618294004209	26.9100000000001	36.7830530819901	26.73	3.26176253804533	27.5900000000001	46.5630973239968	27	6.18177689000277	28.5999999999999	75.1022839580173	27.48	7.34197126598701	29.5099999999998	117.580686433939	27.1700000000001	7.82688890899408	27.54	4.3605974771026	27.0599999999999	4.51210682797409	27.1800000000003	3.40249059502185
26.76	-2330.96472651903	26.65	-152.767273258064	26.56	2349.63498804996	26.98	-242.696714716999	26.96	-304.809902077977	26.61	-262.785331897021	26.87	4.7767778950174	27.04	2209.56142353896	26.98	8.2696246810201	26.99	6.26603617502042	26.6199999999999	5.61561706592784	27.8500000000001	5.304790621949	28.23	24.9604332529998	26.6800000000001	6.66307684605272	27.02	36.8268377919776	26.8299999999999	3.32819354002822	27.6999999999998	46.5506439089722	27.0999999999999	6.14853923900682	28.7199999999998	75.0799457159701	27.5799999999999	7.36973503001082	29.6199999999999	117.661763368915	27.2800000000002	7.81584313494932	27.6500000000001	4.35207808106952	27.23	4.52381835498272	27.3200000000002	3.36228210505851
26.86	-2331.79252648802	26.75	-151.532272169106	26.67	2349.58135108604	27.08	-242.589858824999	27.06	-304.916320322945	26.71	-262.878626963015	26.9799999999999	4.7300884669994	27.14	2214.50630415495	27.08	8.33017590298368	27.0999999999999	6.27843365407443	26.72	5.61181661896626	27.95	5.32777745900148	28.3499999999999	24.9984949869031	26.78	6.69514912101477	27.1200000000001	36.876841067965	26.9299999999998	3.39393369097252	27.8099999999999	46.5312147239274	27.2599999999998	6.10872284801189	28.8199999999997	75.0579922660108	27.6900000000001	7.39292924902202	29.7299999999996	117.745801480964	27.3800000000001	7.81171812093362	27.75	4.34581683805391	27.3299999999999	4.54200880199096	27.4200000000001	3.33635429910828
26.97	-2332.61942279	26.86	-150.309301861057	26.77	2349.52222938	27.19	-242.475230507921	27.2	-305.03140934502	26.8099999999999	-262.969637946981	27.14	4.67787628895167	27.25	2219.45518254495	27.24	8.39099684606026	27.25	6.28755521506719	26.8299999999999	5.60272791494754	28.0500000000002	5.36461253796006	28.46	25.0349593740111	26.8800000000001	6.7323997660651	27.27	36.9331138509779	27.04	3.45682393503921	27.9099999999999	46.504809768976	27.3800000000001	6.06703135201769	28.9199999999996	75.0284222129949	27.79	7.4118419139495	29.8299999999999	117.834791815994	27.48	7.81387365600494	27.8499999999999	4.34001206008361	27.4400000000001	4.55637212894544	27.5300000000002	3.32392378300028
27.07	-2333.43930006697	26.96	-149.104092892003	26.88	2349.45806237704	27.32	-242.34260200592	27.37	-305.153353490027	26.92	-263.053728407954	27.25	4.62014136303424	27.36	2224.40805870895	27.35	8.45028482103771	27.3499999999999	6.29070874799709	26.9300000000001	5.59715310998854	28.1600000000001	5.41571770600058	28.5599999999999	25.0612471679688	26.98	6.77082764900661	27.4200000000001	36.997192854983	27.1499999999999	3.51843388500583	28.0099999999998	46.470719880972	27.48	6.02209189696623	29.0299999999997	74.9912355549895	27.8900000000003	7.42647302502064	29.9499999999998	117.916430357923	27.5799999999999	7.82307500003299	27.96	4.33509394702014	27.54	4.56690833800621	27.6300000000001	3.32579536200228
27.24	-2334.26919605699	27.06	-147.916645261034	26.98	2349.38665457605	27.42	-242.197856630924	27.48	-305.283968412027	27.02	-263.130898346958	27.3499999999999	4.56456582696774	27.46	2229.28424250904	27.45	8.50645363095737	27.4499999999998	6.28560232905784	27.04	5.58972354792786	28.2700000000002	5.47668106401034	28.6599999999999	25.0843574339115	27.0799999999999	6.80681784297121	27.52	37.0675413649906	27.25	3.5787635390534	28.1199999999999	46.4342999839573	27.5799999999999	5.97502144603368	29.1799999999998	74.9443562909846	28	7.4413095029513	30.0799999999999	117.982224658931	27.6799999999998	7.83932215301775	28.0599999999999	4.3250384970861	27.6399999999999	4.57263517591855	27.7400000000002	3.33858794704156
27.34	-2335.09720535505	27.17	-146.739147041103	27.14	2349.31582141996	27.52	-242.045897252979	27.58	-305.418450254933	27.13	-263.199546040028	27.4599999999999	4.51225873496242	27.5700000000001	2234.09427372098	27.5500000000001	8.55732004106358	27.55	6.27974264807563	27.1399999999999	5.5727794269842	28.3900000000001	5.54750261301251	28.77	25.0972020359086	27.2	6.84037034602625	27.6300000000001	37.1441593810005	27.3599999999999	3.63367897705302	28.23	46.3948897669297	27.6900000000001	5.92970962293293	29.3599999999997	74.8951042180579	28.1600000000003	7.4544412969999	30.1999999999998	118.037817301001	27.79	7.86343566301184	28.2200000000003	4.31192080100118	27.7400000000002	4.5754756149563	27.8400000000001	3.36230153800443
27.45	-2335.92779811397	27.33	-145.600267710051	27.25	2349.24847607306	27.62	-241.886723870948	27.68	-305.553170048938	27.23	-263.263956077935	27.5599999999999	4.46946646798096	27.67	2238.775226543	27.66	8.59995323605744	27.6499999999999	6.27312970402727	27.24	5.55433525801163	28.49	5.62577613197845	28.8799999999999	25.0954073459297	27.3	6.87052483806383	27.73	37.2234082519753	27.46	3.68620227004612	28.3400000000001	46.3569326969946	27.79	5.88680959594967	29.4599999999996	74.8418904960317	28.2600000000002	7.46777845699853	30.4499999999998	118.083208285952	27.8899999999999	7.89229860299656	28.3400000000001	4.29574086001594	27.8499999999999	4.57547805399372	27.9400000000001	3.39236651609554
27.55	-2336.74455821404	27.43	-144.471900323083	27.35	2349.18300400307	27.72	-241.719992100002	27.78	-305.69175676203	27.33	-263.324128459999	27.66	4.43392330498682	27.78	2243.42187479897	27.76	8.63435321605266	27.75	6.27087242003199	27.3399999999999	5.53707263691194	28.5900000000001	5.7020570440045	28.98	25.0792757389036	27.4000000000001	6.89917657496153	27.8300000000002	37.3066821689463	27.5599999999999	3.73400219802988	28.4400000000001	46.3319501229762	27.8899999999999	5.84835731297062	29.5799999999999	74.7760182109687	28.3700000000003	7.48345048998544	30.5999999999999	118.120951707965	28	7.93193976198836	28.4500000000003	4.26960505205898	27.9500000000003	4.56800544202451	28.04	3.41907181700662
27.65	-2337.560335288	27.54	-143.354044881107	27.46	2349.11940520999	27.82	-241.553818751981	27.89	-305.834210396029	27.4400000000001	-263.381806851953	27.77	4.40168603802249	27.88	2247.96160885398	27.87	8.66423117599879	27.8599999999999	6.26681029405063	27.45	5.52099156197983	28.7	5.77634534897697	29.0799999999999	25.0570884019226	27.5	6.9263255579699	27.9400000000001	37.3939811310038	27.6599999999999	3.77707875907163	28.5500000000002	46.3113030939439	28	5.81435277592846	29.6799999999998	74.7103846770187	28.4700000000003	7.50647371501145	30.7199999999998	118.141542300918	28.0999999999999	7.98486439896351	28.5500000000002	4.23730377804077	28.0500000000002	4.55749045499942	28.1500000000001	3.4424174390324
27.75	-2338.37512933803	27.64	-142.269491429033	27.56	2349.05562208496	27.93	-241.388203825977	27.99	-305.968611879962	27.54	-263.436532748983	27.87	4.37669787504547	27.98	2252.51234934899	27.97	8.68992351604447	27.9599999999998	6.26527082408757	27.55	5.50898457299809	28.8000000000002	5.84683669694641	29.22	25.0317257799679	27.6099999999999	6.956759393006	28.04	37.478554045947	27.77	3.81232274298782	28.6500000000001	46.2997941469894	28.0999999999999	5.78452119202666	29.7799999999997	74.6440610390664	28.5700000000002	7.53398010704132	30.8299999999999	118.156992316017	28.21	8.04357012202672	28.6500000000001	4.198837038075	28.21	4.54393309098577	28.2600000000002	3.46240338308235
27.86	-2339.17093581806	27.75	-141.194213538029	27.66	2349.00157912296	28.03	-241.230936566922	28.1	-306.101265132952	27.64	-263.483630247947	27.9699999999999	4.35745075003524	28.08	2257.00274421297	28.0700000000001	8.7142977770327	28.0699999999999	6.27949857005206	27.6499999999999	5.50001388796773	28.9000000000001	5.90889908596637	29.3299999999999	24.9993708819147	27.72	6.98563203104641	28.1400000000001	37.5547378599776	27.8699999999999	3.84197830805988	28.75	46.3017088159177	28.2599999999998	5.75944598699607	29.9099999999999	74.5872226319761	28.6700000000001	7.56596966800771	30.9499999999998	118.16730175201	28.3200000000002	8.10600825502661	28.75	4.15713269603657	28.3299999999999	4.52562713894622	28.3899999999999	3.4779864400889
27.96	-2339.975509032	27.85	-140.150063200053	27.76	2348.95727632306	28.13	-241.077029204916	28.25	-306.232170152953	27.74	-263.523099349982	28.13	4.33844960502938	28.22	2261.43279344603	28.24	8.74094436403539	28.1699999999998	6.29999322700314	27.75	5.49407950700243	29.0100000000002	5.96161860892153	29.4300000000001	24.9712259189891	27.8199999999999	7.01655716704863	28.26	37.6254343599385	27.98	3.87079397398793	28.8499999999999	46.3217620739442	28.3800000000001	5.74083842798245	30.0599999999999	74.5398694569985	28.77	7.59860790901712	31.0599999999999	118.172470609011	28.4200000000001	8.17240480500914	28.8600000000001	4.11068296909889	28.4300000000003	4.49878055394493	28.5	3.48784018103743
28.06	-2340.770581828	27.95	-139.148671000044	27.87	2348.92323788006	28.24	-240.935737416976	28.37	-306.356237778004	27.84	-263.560489842007	28.24	4.32249509799476	28.3200000000001	2265.80609938401	28.35	8.7680605870446	28.28	6.31987899305386	27.8599999999999	5.4999835849685	29.1100000000001	6.00499526694875	29.53	24.9472908909638	27.9300000000001	7.04953480101267	28.4300000000001	37.6903749699977	28.1199999999999	3.89935918406081	28.9499999999998	46.3552389489905	28.4899999999998	5.72580771699904	30.1699999999996	74.5070065599975	28.8800000000001	7.64080307101267	31.1799999999998	118.172593660915	28.52	8.24253376401884	28.96	4.06099564008855	28.54	4.47528601398517	28.5999999999999	3.49196460501844
28.16	-2341.556154204	28.05	-138.167894409094	27.97	2348.89597712299	28.4	-240.808568642933	28.47	-306.471424606002	27.95	-263.594489591924	28.3499999999999	4.30958722802188	28.42	2270.07267412102	28.45	8.79744913697778	28.3799999999999	6.33915586706735	27.96	5.50183234292945	29.2700000000002	6.0253920029254	29.6399999999999	24.9372138719082	28.03	7.08103821898476	28.53	37.7487835619377	28.24	3.92821823902523	29.0599999999999	46.401432521975	28.5899999999997	5.71391387200038	30.2999999999997	74.4886339400637	28.98	7.68510461898586	31.3399999999997	118.171910786941	28.6300000000001	8.31149440898571	29.0599999999999	4.00807070707287	28.6399999999999	4.45722517702052	28.7000000000003	3.4876886800248
28.27	-2342.32922640797	28.16	-137.20773342709	28.07	2348.88073677996	28.5	-240.698359889961	28.57	-306.577730635922	28.1	-263.625098600983	28.4499999999999	4.29857526103206	28.52	2274.31320779203	28.5500000000001	8.8291100130391	28.48	6.36245199109453	28.0599999999999	5.5031194330013	29.3800000000001	6.03843848000452	29.74	24.9339957960046	28.1700000000001	7.11438590803937	28.6300000000001	37.8021968539315	28.3499999999999	3.95682683904397	29.23	46.4549878689695	28.6900000000001	5.70403992992397	30.3999999999996	74.4868276000261	29.0900000000001	7.72771997401378	31.5	118.184155254994	28.73	8.37582744497922	29.21	3.95711566500268	28.7400000000002	4.44652101498377	28.8000000000002	3.48104311706265
28.37	-2343.09378121804	28.26	-136.275999981081	28.17	2348.86970140803	28.6	-240.600208289948	28.68	-306.680062954001	28.21	-263.654648317015	28.55	4.2883501439519	28.63	2278.51071863802	28.66	8.86220318398045	28.5899999999999	6.38261656706618	28.23	5.50384485597988	29.48	6.04413469693554	29.8399999999999	24.9358066869263	28.28	7.14953738304303	28.73	37.8506148439328	28.45	3.98931890504173	29.3499999999999	46.5165653019994	28.79	5.696185889974	30.5	74.5015144100307	29.25	7.76144374196974	31.6099999999997	118.198443661981	28.8299999999999	8.43553287495524	29.3400000000001	3.9060554209982	28.8400000000001	4.44125055594213	28.9099999999999	3.47202791510881
28.47	-2343.84534848198	28.36	-135.368601659025	28.3	2348.85466313006	28.7	-240.514113841982	28.78	-306.783377666989	28.3099999999999	-263.683013993955	28.66	4.28002092996849	28.73	2282.72813245997	28.76	8.89943064703402	28.6899999999998	6.39964959600547	28.3299999999999	5.50405808996857	29.5800000000002	6.0369179909685	29.9400000000001	24.9426465469469	28.3800000000001	7.1864926460421	28.8400000000001	37.8974537189833	28.55	4.01756031203604	29.46	46.5711952429047	28.8899999999999	5.68597305095864	30.6099999999997	74.5365540840339	29.3499999999999	7.78436587302167	31.7199999999998	118.214776008926	28.9299999999998	8.49377329393519	29.4400000000001	3.85488997608263	28.9500000000003	4.44141380000929	29.0100000000002	3.4602463150577
28.57	-2344.58839835099	28.47	-134.485538462059	28.4	2348.83723647999	28.81	-240.442818986935	28.88	-306.88404580701	28.41	-263.712148009972	28.76	4.28037809103898	28.83	2286.89984484197	28.86	8.93809040599081	28.79	6.40881647109381	28.4300000000001	5.5006733529126	29.6800000000001	6.03057015496233	30.05	24.9601668069772	28.48	7.23184460400716	28.9400000000001	37.942495844959	28.6499999999999	4.04413583100904	29.5599999999999	46.6195868549448	28.9899999999998	5.67405458002668	30.7099999999996	74.5859811149785	29.46	7.79474067201136	31.8699999999999	118.231801615025	29.04	8.54365369696097	29.5500000000002	3.80587918903075	29.0500000000002	4.44942052899933	29.1100000000001	3.44920441409613
28.68	-2345.33419991203	28.57	-133.643429916106	28.51	2348.81742145797	28.91	-240.386215377953	28.98	-306.982067373951	28.51	-263.742050363931	28.86	4.28855991401633	28.93	2291.02585578403	28.96	8.97512084304708	28.8899999999999	6.41627769505249	28.54	5.49369064492566	29.7800000000002	6.02708863391399	30.1499999999999	24.9785060999557	28.5899999999999	7.27806541499376	29.05	37.9857412209503	28.76	4.06747585202538	29.6599999999999	46.6610309759972	29.0999999999999	5.66180333203192	30.8099999999999	74.6497955010454	29.5599999999999	7.79187379703217	31.9699999999998	118.257211125979	29.1599999999999	8.58266882198677	29.6500000000001	3.75945325902194	29.1500000000001	4.46433002298363	29.2600000000002	3.43811881805323
28.78	-2346.07663780605	28.67	-132.843512405088	28.61	2348.79741356303	29.01	-240.334075253941	29.08	-307.080797060962	28.62	-263.770706170021	28.9699999999999	4.30542811295709	29.04	2295.11324030705	29.0700000000001	9.01018556101008	29	6.41934115810727	28.6399999999999	5.48742292494353	29.8800000000001	6.02647342793716	30.26	24.9947839819242	28.6900000000001	7.3240375139676	29.1500000000001	38.0328767729452	28.8599999999999	4.08844542698716	29.7599999999998	46.6955276039016	29.25	5.64502105203246	30.9199999999996	74.7289260949628	29.6600000000003	7.77431129597517	32.0799999999999	118.288946334928	29.27	8.61332393094472	29.75	3.71561218605621	29.3200000000002	4.48708300291401	29.3699999999999	3.4269895260195
28.88	-2346.81571203305	28.78	-132.064928377076	28.71	2348.77223338901	29.11	-240.286398615922	29.21	-307.180338096941	28.72	-263.803521056957	29.14	4.33249075399544	29.14	2299.18096445499	29.24	9.04362095695888	29.0999999999999	6.41426260403932	28.74	5.48593643395634	29.98	6.04312977191057	30.3699999999999	25.0066616479216	28.8	7.37460695097525	29.3	38.0895655549693	28.97	4.10660725901835	29.8600000000001	46.7203479919363	29.3600000000001	5.6275973610127	31.04	74.8131975640263	29.7600000000002	7.74205316804455	32.1799999999998	118.327782616916	29.3699999999999	8.63423021394283	29.8600000000001	3.67722348210009	29.4200000000001	4.5141230449417	29.48	3.42384129010043
28.99	-2347.55361880298	28.88	-131.30668339204	28.82	2348.74317956803	29.22	-240.237985933959	29.31	-307.280690478933	28.8200000000001	-263.840495022009	29.25	4.36739327506075	29.26	2303.22902822797	29.36	9.07476744202995	29.25	6.40209361301913	28.8499999999999	5.48157136995542	30.0900000000001	6.07000268996671	30.47	25.0141390999943	28.9000000000001	7.427904759993	29.4200000000001	38.1529057830221	29.1199999999999	4.11765012597698	29.9699999999998	46.730777168932	29.4699999999998	5.60782099194057	31.1399999999999	74.9026099069852	29.8700000000003	7.69893389997378	32.3299999999999	118.372516556974	29.48	8.64620821801054	29.96	3.64579492600114	29.52	4.54367173801984	29.5799999999999	3.42301899809172
29.14	-2348.29667930001	28.98	-130.561450623077	28.92	2348.70972790304	29.33	-240.181979585941	29.42	-307.378510941021	28.93	-263.875679494959	29.3499999999999	4.40733501898194	29.36	2307.20744371797	29.46	9.10370979397612	29.3899999999999	6.38865840903691	28.95	5.47432773294076	30.1900000000001	6.1070921819919	30.5799999999999	25.0128427109075	29.01	7.48297062102665	29.54	38.2215032669819	29.26	4.12157402604407	30.0700000000002	46.7315301059443	29.5699999999997	5.58525196402115	31.3499999999999	74.992962723968	29.9700000000003	7.63750295698173	32.5	118.426516709974	29.5799999999999	8.64925794394367	30.0599999999999	3.6198187390255	29.6300000000001	4.57193703596204	29.6900000000001	3.42452264908388
29.24	-2349.04489352505	29.08	-129.829022517015	29.03	2348.66821067203	29.44	-240.116872132944	29.52	-307.473560511994	29.03	-263.916688057975	29.4599999999999	4.45231598598639	29.46	2311.21016652503	29.5600000000001	9.13036323504457	29.49	6.37395699106946	29.0599999999999	5.4724708500089	30.3000000000002	6.16561600998011	30.6800000000001	25.0001234740012	29.1600000000001	7.53613448796386	29.6400000000001	38.3013485100037	29.3699999999999	4.12230685105897	30.23	46.7271501349842	29.6700000000001	5.56556745402759	31.4699999999998	75.0797595029553	30.0799999999999	7.57208916900254	32.6299999999997	118.485543196925	29.6799999999998	8.65327724898179	30.2000000000003	3.59550451901214	29.73	4.59240460600086	29.79	3.43437525702939
29.34	-2349.79033885099	29.24	-129.109399073059	29.15	2348.613385146	29.54	-240.044171012983	29.62	-307.565839191966	29.13	-263.96526437793	29.5599999999999	4.49272327603012	29.5700000000001	2315.16458701594	29.66	9.15472776500792	29.5999999999999	6.35901469502187	29.22	5.4713333639711	30.4000000000001	6.22621539798729	30.78	24.9769179349641	29.27	7.59127463197729	29.74	38.3856904219329	29.47	4.12039289801669	30.3400000000001	46.7224397920063	29.7799999999997	5.54876746400623	31.5699999999997	75.1539563769938	30.1800000000003	7.50770885497332	32.7599999999998	118.539223688003	29.79	8.65672829297637	30.3299999999999	3.57234059208622	29.8299999999999	4.61033708302239	29.8899999999999	3.44992720204118
29.45	-2350.55140330303	29.35	-128.426606719017	29.28	2348.53900760697	29.64	-239.966080516979	29.72	-307.649043063975	29.23	-264.021408453004	29.66	4.53125129001819	29.67	2319.02476114897	29.77	9.18854594101504	29.6999999999998	6.34347563004667	29.3199999999999	5.47091527494104	30.5	6.28708599390393	30.8799999999999	24.9441195219333	29.3700000000001	7.64843153797301	29.8500000000001	38.4745290019737	29.5699999999999	4.11358801102324	30.46	46.7173990770107	29.8800000000001	5.53426856799888	31.6699999999996	75.208306677041	30.2800000000002	7.45347745794334	32.8799999999997	118.592799001931	29.8899999999999	8.65961107399471	30.4300000000003	3.55165514099554	29.9400000000001	4.62047183100367	29.9900000000002	3.4711784820729
29.55	-2351.31008233702	29.45	-127.765087802004	29.39	2348.45167139906	29.74	-239.890389888956	29.83	-307.730277419978	29.34	-264.083312365983	29.77	4.56520562795504	29.78	2322.83707449596	29.87	9.22911576697061	29.8	6.33684009903845	29.4300000000001	5.46795452396509	30.6000000000001	6.34822779898059	30.99	24.9118999329312	29.47	7.70760520606473	29.95	38.5595000100238	29.6699999999998	4.10685209806161	30.5599999999999	46.7225540999152	29.98	5.52912708394615	31.77	75.2389506890268	30.3900000000003	7.40793727402433	32.9799999999996	118.644009225022	29.9900000000002	8.66477269300958	30.5300000000002	3.53344816608114	30.04	4.62280885096789	30.0999999999999	3.50014426305734
29.65	-2352.06637595104	29.56	-127.136680459103	29.49	2348.34962046398	29.85	-239.817099128913	29.93	-307.801109829938	29.4400000000001	-264.148624955965	29.87	4.59006153801056	29.88	2326.62074590201	29.97	9.27913923896995	29.8999999999999	6.33768220700404	29.53	5.46285529901525	30.7	6.40384097494007	31.0899999999999	24.8786789899214	29.5699999999999	7.76126779203423	30.05	38.64082107998	29.78	4.10077460401226	30.6700000000001	46.7360531179111	30.0799999999999	5.53001222795046	31.8799999999997	75.2518539220546	30.4900000000002	7.3742917029449	33.0999999999999	118.695114270963	30.0999999999999	8.67330537596445	30.6400000000003	3.5146483750168	30.1500000000001	4.61514273695229	30.2600000000002	3.53373661710066
29.75	-2352.81993744002	29.66	-126.524765164049	29.59	2348.23461086103	29.95	-239.739229696966	30.03	-307.861540291924	29.55	-264.217346221926	29.9699999999999	4.60090385195144	29.98	2330.37577536595	30.0700000000001	9.33607931006009	30.01	6.34101792104502	29.6299999999999	5.46441975495782	30.8100000000002	6.44950878495365	31.23	24.8460368709402	29.6800000000001	7.81642028596252	30.1600000000001	38.7184922140023	29.8799999999999	4.0969251409706	30.77	46.75860529494	30.1900000000001	5.53555114697701	31.98	75.2470163760108	30.5900000000001	7.35323508695274	33.2099999999996	118.738476222006	30.1999999999998	8.68520912104032	30.7400000000002	3.49482557203373	30.27	4.59946092996688	30.3699999999999	3.57271752704946
29.85	-2353.56595978305	29.76	-125.928925492076	29.69	2348.10444708705	30.06	-239.67135379894	30.18	-307.913487691962	29.65	-264.290205890006	30.14	4.59687085697169	30.09	2334.08579743195	30.2900000000001	9.39482192995911	30.1099999999999	6.35452338303821	29.73	5.46426869300376	30.9100000000001	6.48523122890765	31.3399999999999	24.8209726439654	29.78	7.86953597298634	30.28	38.7852897679295	29.98	4.09942988005696	30.8800000000001	46.7902106310021	30.3499999999999	5.54963346394288	32.0799999999999	75.2296818469631	30.7000000000003	7.3454158249433	33.3699999999999	118.774095077924	30.3000000000002	8.70048392994249	30.8400000000001	3.47397975508557	30.4100000000003	4.57482270996934	30.4700000000003	3.6170869950638
29.95	-2354.30444297901	29.86	-125.370018993067	29.8	2347.960427776	30.16	-239.61347143495	30.29	-307.958794369938	29.75	-264.367581340935	30.25	4.57796255204812	30.23	2337.80319812695	30.4	9.46048114997211	30.26	6.37819859400679	29.8299999999999	5.4627568209753	31.0200000000002	6.50303942290975	31.4400000000001	24.8087055559836	29.8800000000001	7.920614852992	30.3900000000001	38.8382191230221	30.1199999999999	4.1087261180337	30.9899999999998	46.8330954959129	30.4499999999998	5.56451325894614	32.1899999999996	75.1999037970563	30.8000000000002	7.35083391896296	33.5	118.806838047931	30.4000000000001	8.71822223200525	30.9400000000001	3.44971882509526	30.52	4.54315104695979	30.5700000000002	3.66187864005951
30.05	-2355.02344105998	29.97	-124.835000044072	29.9	2347.80674540696	30.3	-239.567980660922	30.39	-307.997460324941	29.85	-264.451804022997	30.36	4.54595938299462	30.34	2341.46505164904	30.5	9.53012615400439	30.3799999999999	6.41113404901716	29.9400000000001	5.4671892329452	31.1200000000001	6.51158900393511	31.55	24.8051643549161	29.99	7.9676147780674	30.49	38.8802748980197	30.23	4.12437655802478	31.0900000000001	46.882816422908	30.5599999999999	5.58019053198677	32.3999999999996	75.1576822250399	30.9100000000003	7.37139941600162	33.6299999999997	118.83790854597	30.5100000000002	8.73989985893786	31.04	3.42115440901125	30.6199999999999	4.50981202300227	30.6700000000001	3.71021375804048
30.16	-2355.73761169701	30.07	-124.331403025053	30.01	2347.64178545004	30.4	-239.526589536922	30.5	-308.033114525983	29.96	-264.542873934943	30.4599999999999	4.50312707096145	30.45	2345.07135799902	30.61	9.59902616796171	30.48	6.45438132801246	30.04	5.47756592993665	31.2700000000002	6.50531730991588	31.6499999999999	24.8187939189393	30.0899999999999	8.01056113300547	30.5900000000001	38.9192075399478	30.3299999999999	4.14379642597851	31.23	46.9393734099413	30.6599999999999	5.59601211693916	32.54	75.1072175330592	31.0100000000002	7.40711231696878	33.7599999999998	118.864721677937	30.6100000000001	8.76551680994453	31.2000000000003	3.38917487999879	30.73	4.47501001394812	30.7800000000002	3.76169558808215
30.26	-2356.446954891	30.24	-123.857991552086	30.15	2347.47445835603	30.51	-239.492040504956	30.6	-308.062765769023	30.1	-264.640411228925	30.5699999999999	4.4494656160623	30.55	2348.62346048897	30.71	9.66726596800527	30.5899999999999	6.5017799290672	30.1399999999999	5.4929376290147	31.3700000000001	6.48422433891938	31.76	24.8484650619503	30.1900000000001	8.05312396403224	30.7	38.948265958993	30.4400000000001	4.16164848104472	31.3699999999999	46.9989300439693	30.7599999999998	5.60704944700774	32.6399999999999	75.0530062319967	31.1700000000001	7.45324262004488	33.8799999999997	118.886065899005	30.71	8.79555583696856	31.3200000000002	3.35757064010522	30.8299999999999	4.44317769495228	30.8800000000001	3.81295073702859
30.36	-2357.15147064207	30.34	-123.416002011027	30.29	2347.30844490105	30.61	-239.464333565934	30.7	-308.091687631986	30.2	-264.741387076015	30.67	4.38891822602727	30.65	2352.14865774901	30.8200000000001	9.73484555402138	30.6899999999998	6.55640466300156	30.24	5.51447803297833	31.48	6.45001475493245	31.8599999999999	24.893241237919	30.3	8.09163322605855	30.8	38.9742012459919	30.54	4.17879777603503	31.48	47.0605844839156	30.8699999999999	5.6129938899403	32.7599999999998	75.0088772440449	31.27	7.50262571398252	34	118.909130927022	30.8099999999999	8.83250881304321	31.4200000000001	3.32766987003197	30.9300000000003	4.40789816298093	30.9900000000002	3.86092083306266
30.46	-2357.85044330999	30.44	-122.981407970997	30.39	2347.14630802796	30.72	-239.444065902944	30.8	-308.126184030016	30.3099999999999	-264.845801477918	30.78	4.32446904403605	30.76	2355.69379310402	30.9200000000001	9.7992304570198	30.79	6.6145112760978	30.3399999999999	5.53812089992789	31.5800000000002	6.41092925991416	31.96	24.9511785469849	30.4000000000001	8.12712533706872	30.9000000000001	38.9970133999213	30.6399999999999	4.19748846900347	31.5900000000001	47.1243367289844	30.9699999999998	5.61442886998975	32.8599999999997	74.9754357930215	31.3700000000003	7.55526159696274	34.1099999999997	118.933916761989	30.9200000000001	8.87637573794109	31.52	3.29635547700491	31.0300000000002	4.37443405201066	31.0900000000001	3.9086642490247
30.57	-2358.55212768104	30.55	-122.567137753094	30.49	2346.98804773507	30.82	-239.420646797953	30.91	-308.157822532962	30.41	-264.953255649971	30.88	4.25881246803783	30.86	2359.21248098396	31.02	9.85683027397499	30.8899999999999	6.66659946205073	30.4400000000001	5.56672410300507	31.6800000000001	6.36696785591084	32.0699999999999	25.0121052919212	30.5	8.16444634904201	31.01	39.0275468829486	30.75	4.21494126703692	31.6900000000001	47.1901867799716	31.0699999999997	5.60360572296759	32.9699999999998	74.95268187904	31.4700000000003	7.61078803202508	34.2199999999998	118.962683318955	31.02	8.92344329304251	31.6300000000001	3.26362746204723	31.1399999999999	4.34278536192778	31.1900000000001	3.95416582102825
30.67	-2359.25652375499	30.65	-122.161353219099	30.59	2346.83584322397	30.93	-239.39407625096	31.01	-308.192325524942	30.51	-265.063536383991	30.9799999999999	4.19474915804585	30.96	2362.75110695897	31.12	9.90764500204477	31	6.71266922006453	30.55	5.59319601700281	31.7900000000002	6.31917103498836	32.25	25.0786704789334	30.5999999999999	8.20359626004574	31.1100000000001	39.0665622809365	30.8599999999999	4.23056672605071	31.8000000000002	47.2538553269715	31.1700000000001	5.58385522901972	33.0699999999997	74.9461404450358	31.5799999999999	7.66774731300757	34.4099999999999	118.997410561974	31.1700000000001	8.96858474902729	31.73	3.23269340708521	31.2600000000002	4.31882579596277	31.29	3.99740413706695
30.77	-2359.95270915305	30.76	-121.76426192309	30.7	2346.68793843605	31.03	-239.368698708972	31.18	-308.227649601918	30.61	-265.170695108964	31.13	4.14372568400267	31.0600000000001	2366.25968312194	31.26	9.96025925496724	31.0999999999999	6.76436547610138	30.6499999999999	5.61582610896494	31.8900000000001	6.26995809091113	32.3699999999999	25.1482251009065	30.71	8.24489369904313	31.28	39.1132990080223	30.96	4.24436484604485	31.9000000000001	47.3160492859961	31.29	5.55473740701018	33.1799999999998	74.9558114899855	31.6800000000003	7.71868890501537	34.5499999999997	119.037245571008	31.27	9.01670082896544	31.8299999999999	3.20273680404171	31.3800000000001	4.29942697599017	31.4000000000001	4.03419269900951
30.87	-2360.66486435504	30.86	-121.376280290065	30.8	2346.54957609996	31.13	-239.339046807913	31.28	-308.263794762979	30.72	-265.274731825002	31.24	4.10007235495868	31.22	2369.74813294296	31.37	10.0197870809779	31.24	6.81670419510283	30.75	5.63461438093782	31.99	6.23054678499102	32.47	25.2137700919093	30.8099999999999	8.29207360698092	31.4300000000001	39.1692937789685	31.1199999999999	4.25166515901765	32	47.3767686600013	31.3899999999999	5.51625225898533	33.2999999999997	74.9764512180491	31.7800000000002	7.75315462203707	34.6799999999998	119.082188344919	31.3800000000001	9.06779153297066	31.9300000000003	3.17457416110756	31.48	4.2845889029195	31.5	4.06718112606086
30.98	-2361.38506673603	30.97	-121.001127837076	30.9	2346.41416287297	31.23	-239.305120547897	31.38	-308.300142580947	30.8200000000001	-265.376746128936	31.3399999999999	4.06378917296024	31.3200000000001	2373.17051237994	31.47	10.0811144310455	31.3699999999999	6.8700412700764	30.8599999999999	5.64814742301678	32.1000000000001	6.20093711893333	32.5799999999999	25.276532382918	30.9100000000001	8.3451359830633	31.54	39.2325135210285	31.23	4.24691830903612	32.0999999999999	47.4280279989898	31.4899999999998	5.46853054697749	33.3999999999996	75.008006167991	31.8900000000003	7.78025990894093	34.7999999999997	119.125434245007	31.48	9.12151301804442	32.04	3.14613038699463	31.5900000000001	4.27238860493162	31.6100000000001	4.09636941810732
31.08	-2362.11331629397	31.07	-120.627273118089	31	2346.282800984	31.33	-239.2669199279	31.49	-308.335365916946	30.92	-265.472199869919	31.4399999999999	4.0382509120036	31.42	2376.58974723502	31.5700000000001	10.1442413050563	31.4699999999998	6.92566052202892	30.96	5.65677994495672	32.2	6.18866146601249	32.6900000000001	25.3405832260114	31.01	8.40314589299851	31.6400000000001	39.2999636139848	31.3299999999999	4.23567365203326	32.2199999999998	47.4742707739324	31.5899999999997	5.41529780298333	33.5099999999998	75.0492339079756	31.9900000000002	7.79809471703174	34.9199999999996	119.166983270929	31.5900000000001	9.17556890601645	32.1400000000003	3.12264102706195	31.6900000000001	4.27424835697821	31.71	4.12671199808301
31.24	-2362.85817041301	31.23	-120.254716135037	31.14	2346.15710496496	31.44	-239.232972924924	31.59	-308.365835801965	31.02	-265.56109304795	31.55	4.02261253702818	31.53	2380.03853314694	31.6700000000001	10.2118460589509	31.5799999999999	6.98213605403453	31.0599999999999	5.66010775901304	32.3100000000002	6.19106336193909	32.79	25.4018513679739	31.1600000000001	8.46312174701325	31.74	39.3650701649904	31.4299999999998	4.2205159589912	32.3200000000002	47.5154969819869	31.6900000000001	5.35720719699384	33.6199999999999	75.0975171549726	32.0900000000001	7.80665904596844	35.02	119.208216900915	31.6900000000001	9.22909297696606	32.3000000000002	3.10321770905375	31.79	4.28996378298052	31.8200000000002	4.15549628905865
31.34	-2363.60836000699	31.33	-119.892686058051	31.25	2346.03707481699	31.54	-239.197903002946	31.69	-308.408273371015	31.15	-265.642140501996	31.65	4.01687404905715	31.63	2383.47155910799	31.78	10.2831943389674	31.6799999999998	7.0456283680187	31.23	5.66628564502025	32.4100000000001	6.20814280694049	32.8899999999999	25.4598858169857	31.26	8.51753569907032	31.8500000000001	39.4335200990099	31.53	4.20678043201406	32.4299999999998	47.5509974609167	31.79	5.30032307597139	33.73	75.1528559079588	32.1900000000001	7.80380460196284	35.1299999999997	119.250346681952	31.79	9.27660534694041	32.4100000000003	3.08829063101257	31.8899999999999	4.31953488396175	31.9200000000001	4.18272228910155
31.44	-2364.36388507707	31.44	-119.53994650105	31.35	2345.91983286305	31.65	-239.161710163899	31.79	-308.457405045942	31.27	-265.708681911974	31.76	4.02189716203338	31.73	2386.934136126	31.88	10.3582861430596	31.79	7.11239321003632	31.3399999999999	5.66693440293875	32.5200000000002	6.24606276494433	33	25.5094673240137	31.3599999999999	8.56638774905605	31.95	39.4996264899419	31.6399999999999	4.19360201601648	32.5300000000002	47.578428302927	31.8899999999999	5.24495407296399	33.8299999999999	75.2069807840599	32.3000000000002	7.78990568494464	35.2599999999998	119.290946809997	31.9000000000001	9.31922246797967	32.5100000000002	3.08232698603206	32	4.36505664799824	32.02	4.21144837105203
31.54	-2365.11499586106	31.54	-119.196497467101	31.45	2345.80905987605	31.75	-239.121592932975	31.9	-308.513334054965	31.37	-265.761447004934	31.86	4.02684811399467	31.83	2390.327034846	31.98	10.4325132999747	31.8899999999999	7.17311544701715	31.45	5.66612027500923	32.6200000000001	6.29838688394102	33.0999999999999	25.5586955819354	31.47	8.61161856300896	32.05	39.5633893389231	31.75	4.18098071202166	32.6300000000001	47.5962327209345	31.9899999999998	5.19498981293509	33.9299999999998	75.2592865600263	32.4000000000001	7.76496229696022	35.4599999999996	119.329241911942	32	9.35833314804313	32.6100000000001	3.08264849309126	32.0999999999999	4.42095861797043	32.1199999999999	4.24406004901812
31.65	-2365.87904611804	31.65	-118.874571943024	31.56	2345.70605449096	31.85	-239.07986930999	32	-308.576060396945	31.47	-265.800435779965	31.9599999999999	4.03688212600173	31.93	2393.65025527002	32.09	10.5094662129659	31.99	7.22779508100757	31.55	5.66384326100433	32.72	6.35714627992456	33.25	25.607570590978	31.5699999999999	8.64540500606381	32.1500000000001	39.6219068589971	31.8499999999999	4.17272255401713	32.7399999999998	47.604410713916	32.0999999999999	5.15484817799461	34.04	75.3097732369952	32.5	7.73079438101831	35.5599999999999	119.36523198699	32.1700000000001	9.39784214301653	32.7200000000003	3.08925515207648	32.2200000000003	4.49281125202106	32.25	4.2755909440757
31.75	-2366.64408987906	31.75	-118.581704309008	31.66	2345.60148311004	31.96	-239.038937348937	32.1	-308.646011746987	31.5700000000001	-265.827925239023	32.0599999999999	4.04919853804131	32.03	2396.94776508804	32.25	10.589144882033	32.0899999999999	7.27538053104126	31.6599999999999	5.66876999801025	32.8300000000002	6.41888116592781	33.3699999999999	25.6487966279337	31.6700000000001	8.66774707901641	32.27	39.6754805309456	31.95	4.17329973004144	32.8400000000001	47.6163030709813	32.25	5.12976636593976	34.1599999999999	75.352915871008	32.5999999999999	7.69428023295404	35.6999999999998	119.395880569982	32.29	9.44265017801627	32.8200000000002	3.10063918504966	32.3499999999999	4.57474084601017	32.3699999999999	4.30941444801647
31.85	-2367.41012714208	31.85	-118.317687011086	31.76	2345.50425618704	32.06	-238.998797049931	32.21	-308.72751388199	31.68	-265.848198944013	32.2299999999999	4.05747686795621	32.14	2400.22558451801	32.36	10.6646826110364	32.25	7.30988035002156	31.76	5.67380886297997	32.9300000000001	6.47545052800069	33.47	25.685022701964	31.77	8.6831589810572	32.3800000000001	39.7248709419955	32.05	4.17824005296552	32.9400000000001	47.6312028729353	32.3600000000001	5.11494715999561	34.3599999999997	75.3838709960064	32.71	7.65599209194079	36.2399999999998	119.430250072924	32.3899999999999	9.48785652894912	32.9200000000001	3.11761709804159	32.46	4.66882905891453	32.4700000000003	4.34636508009589
31.95	-2368.17436520698	31.96	-118.082520051075	31.86	2345.40913099397	32.16	-238.962775621985	32.32	-308.820566800932	31.78	-265.861256894027	32.3299999999999	4.06738680601393	32.3	2403.47974438896	32.47	10.7418678760496	32.3599999999999	7.33062509607407	31.8599999999999	5.67778615197767	33.0400000000002	6.52377761696243	33.5699999999999	25.716248811932	31.8800000000001	8.69510253005501	32.48	39.763326999946	32.22	4.18808782001179	33.04	47.6539126549369	32.46	5.11039055993479	34.48	75.411682478034	32.8099999999999	7.625045402051	36.4199999999996	119.465976253991	32.5	9.5284640619866	33.0300000000002	3.13458112907483	32.5599999999999	4.76951140694837	32.5700000000002	4.38379322008586
32.06	-2368.93426130007	32.06	-117.867726033069	31.96	2345.322700873	32.3	-238.928668774975	32.42	-308.92384336596	31.88	-265.864892386958	32.43	4.07892835005441	32.4	2406.756188744	32.5700000000001	10.8149122009991	32.4599999999998	7.33725887505443	31.97	5.67890269394411	33.1400000000001	6.56386243599627	33.6700000000001	25.7504831789674	31.98	8.70357772600983	32.5900000000001	39.7879337249378	32.3199999999999	4.20107207503406	33.1500000000001	47.6886347089476	32.5599999999999	5.11982209900452	34.5799999999999	75.4376158979539	32.9200000000001	7.59669200397184	36.52	119.504221170928	32.5999999999999	9.57082631703088	33.1300000000001	3.15285945907817	32.6700000000001	4.87152525795409	32.6800000000003	4.42169886707688
32.16	-2369.68981542202	32.17	-117.677024474006	32.07	2345.23812715804	32.41	-238.896476507989	32.52	-309.038952916012	31.98	-265.864329253986	32.53	4.08940710303796	32.5	2410.05491758096	32.6800000000001	10.8776357990337	32.5599999999999	7.32835579208313	32.0699999999999	5.68001635895143	33.2700000000002	6.58263612092469	33.78	25.7775541059573	32.0899999999999	8.70858457096801	32.6900000000001	39.8066337919545	32.4199999999998	4.21164346300884	33.25	47.7342264539402	32.6700000000001	5.13295299401761	34.6899999999996	75.4629136849871	33.02	7.570931895998	36.6299999999997	119.544984824984	32.6999999999998	9.6112299760307	33.25	3.16640511209698	32.77	4.9636527110124	32.7800000000002	4.45432387607525
32.27	-2370.42975848601	32.32	-117.522253513016	32.17	2345.15540984705	32.51	-238.863564728945	32.62	-309.157463020938	32.12	-265.859168711017	32.64	4.09162549397024	32.61	2413.29684969105	32.78	10.932006311009	32.6599999999999	7.31484523407744	32.22	5.68153133394844	33.3900000000001	6.58831780197033	33.8799999999999	25.797461591992	32.1900000000001	8.71351273303844	32.8	39.8196448339831	32.52	4.22039143006714	33.3699999999999	47.7918304709419	32.77	5.14645246494183	34.79	75.4901931239829	33.1800000000003	7.54922278395043	36.75	119.587140171006	32.8000000000002	9.65054125799725	33.3499999999999	3.17691789007313	32.8699999999999	5.04694048697729	32.8800000000001	4.48477758709487
32.37	-2371.17940655401	32.43	-117.3950039381	32.27	2345.076304999	32.61	-238.831527938942	32.72	-309.267926121947	32.24	-265.849410757937	32.74	4.09136040605063	32.71	2416.51800564705	32.88	10.9787580920511	32.77	7.29672720103736	32.3199999999999	5.6750684209419	33.49	6.57848818696039	33.98	25.8085454009915	32.3	8.72641691398712	32.9000000000001	39.8125230309461	32.6299999999999	4.22697199803679	33.48	47.8621559219619	32.8800000000001	5.15394752892462	34.9099999999999	75.5194542159643	33.2800000000002	7.53290740999546	36.8499999999999	119.634074166925	32.9099999999999	9.68458869897404	33.46	3.18396759507777	32.9700000000003	5.12034186692745	32.98	4.51303858710617
32.47	-2371.92783724504	32.53	-117.295692175048	32.37	2345.00000951402	32.71	-238.804710584986	32.83	-309.372287787937	32.34	-265.844107980001	32.8499999999999	4.087750123972	32.8200000000001	2419.68236487594	32.99	11.0178911420462	32.8699999999999	7.27898572802133	32.4300000000001	5.66671198396307	33.6000000000001	6.55342066295361	34.0899999999999	25.8160247830119	32.4000000000001	8.74729711199507	33	39.7909553079216	32.73	4.22725899807119	33.5799999999999	47.9359408159326	32.98	5.15158189000431	35.0099999999998	75.5574025409942	33.3800000000001	7.52241702400624	36.9899999999998	119.686154409919	33.0100000000002	9.71476110601088	33.5599999999999	3.18308703606363	33.0799999999999	5.18291613002475	33.0799999999999	4.53910687701864
32.57	-2372.67505056002	32.63	-117.224318223066	32.47	2344.93201450596	32.81	-238.783112665942	32.93	-309.468499224977	32.45	-265.841423546931	32.9499999999999	4.09025019700948	32.92	2422.87330004604	33.09	11.0558736789699	32.9699999999998	7.27482227409837	32.53	5.65646202392145	33.7	6.51380198394236	34.23	25.8146804889066	32.51	8.76214801405695	33.1100000000001	39.7549416650236	32.8299999999999	4.22125243096616	33.6799999999998	48.0147419399373	33.0799999999999	5.13932222099811	35.1199999999999	75.5955730500091	33.48	7.51775162802915	37.1099999999997	119.74727651193	33.1799999999998	9.73966967194428	33.6600000000003	3.18179185410372	33.2200000000003	5.23620636397482	33.1900000000001	4.55569348605422
32.67	-2373.42062435698	32.73	-117.167558912001	32.58	2344.86553022998	32.92	-238.761323774952	33.03	-309.55656043102	32.55	-265.84135745793	33.05	4.09370540603504	33.02	2426.090811157	33.25	11.0880597050027	33.0699999999999	7.28409476710112	32.6299999999999	5.64396383197163	33.8000000000002	6.46691428096347	34.3499999999999	25.8045125189028	32.6099999999999	8.77394670101239	33.27	39.713832980965	32.9299999999998	4.20851499598029	33.7800000000002	48.0941158280075	33.1799999999998	5.11716852201971	35.2399999999998	75.633965743009	33.5799999999999	7.5189112200178	37.2099999999996	119.817440471934	33.29	9.7577060189451	33.7600000000002	3.18008205101705	33.3400000000001	5.27464211097595	33.3000000000002	4.56960987810362
32.78	-2374.16932274903	32.84	-117.123925394026	32.68	2344.80946713904	33.02	-238.742839738961	33.19	-309.637547370016	32.66	-265.842244702981	33.17	4.10038147106206	33.17	2429.290930516	33.37	11.1190952179641	33.1799999999998	7.30785478401685	32.73	5.62786681598482	33.9000000000001	6.40998690994365	34.46	25.7931096539323	32.71	8.78175824107075	33.3900000000001	39.6602109290143	33.04	4.1904327949851	33.8899999999999	48.1661435790102	33.3600000000001	5.08441792601388	35.3599999999997	75.6762120599888	33.6900000000001	7.51995036205244	37.3899999999999	119.892849852931	33.3899999999999	9.77435002994298	33.8600000000001	3.17884599905938	33.4400000000001	5.29842774892586	33.4099999999999	4.5774826600109
32.88	-2374.92114573706	32.94	-117.093417670048	32.78	2344.76113087703	33.12	-238.72766055797	33.3	-309.709177667969	32.76	-265.851464673005	33.27	4.1109291879593	33.34	2432.51762581701	33.48	11.163734384013	33.28	7.34761540002182	32.8299999999999	5.60794655291375	34	6.35116088494669	34.5599999999999	25.7816010799843	32.8199999999999	8.7812766580555	33.49	39.5940755109905	33.1599999999999	4.17147801499596	34.0099999999998	48.2347258889604	33.46	5.04630763100522	35.4599999999996	75.7271554699628	33.79	7.52774734803552	37.4899999999998	119.972656627965	33.4900000000002	9.78412182303146	33.9700000000003	3.1780836990265	33.54	5.30640900592516	33.5100000000002	4.5826852240225
32.98	-2375.66562792108	33.04	-117.07727212206	32.89	2344.72052144497	33.23	-238.707486057933	33.4	-309.776724902918	32.86	-265.867732207994	33.38	4.13102709705981	33.45	2435.73045450898	33.58	11.2161887279854	33.3999999999999	7.40404605903677	32.9400000000001	5.58537674692161	34.1100000000001	6.282295192932	34.6599999999999	25.7699867979682	32.9200000000001	8.76986832702187	33.6000000000001	39.5221778169343	33.26	4.15251571098452	34.1199999999999	48.2911595269115	33.5699999999997	5.00252900394571	35.5699999999997	75.7777521040452	33.8900000000003	7.54015388599782	37.6099999999997	120.05922503397	33.5900000000001	9.79097774597903	34.0700000000002	3.18079749399658	33.6399999999999	5.30530463493051	33.6100000000001	4.58225246302391
33.14	-2376.41733423402	33.15	-117.081336810088	32.99	2344.68395806596	33.33	-238.68452053091	33.5	-309.840189074976	32.97	-265.891047308969	33.4799999999999	4.15499665803054	33.55	2438.88257326398	33.6800000000001	11.2822467259548	33.5	7.47340250609341	33.04	5.56301527092273	34.2700000000002	6.20982618397647	34.77	25.7554438879879	33.03	8.74649682998552	33.7	39.4600232140192	33.3599999999999	4.13749745700898	34.2399999999998	48.3354444929773	33.6700000000001	4.94866416295281	35.6699999999996	75.821951328976	33.9900000000002	7.55098274601096	37.7199999999998	120.152555072991	33.6999999999998	9.79120448300819	34.21	3.18744811306715	33.75	5.3003772699185	33.71	4.57924274905963
33.25	-2377.16651491803	33.25	-117.104521551028	33.15	2344.65210920803	33.44	-238.655962500957	33.61	-309.896577934978	33.1	-265.917780854011	33.5799999999999	4.18553226904805	33.66	2441.973982082	33.78	11.3644977600416	33.5999999999999	7.55568473903168	33.1399999999999	5.53812253792785	34.3800000000001	6.14206337695578	34.8699999999999	25.7481440479523	33.1700000000001	8.71116216603696	33.8	39.3996690269205	33.47	4.12979198904395	34.3600000000001	48.3676273800029	33.77	4.89569423893954	35.77	75.8689095270029	34.0900000000001	7.56205387199316	37.8199999999997	120.244637963992	33.8000000000002	9.78851535194281	34.3200000000002	3.19973536102225	33.8499999999999	5.29162691191232	33.8200000000002	4.57630488904215
33.35	-2377.913169973	33.35	-117.134988208022	33.25	2344.624551729	33.54	-238.621811970006	33.71	-309.95703396195	33.2	-265.94894362097	33.68	4.22211742500167	33.76	2445.08759599603	33.88	11.4697237499968	33.6999999999998	7.64805015910497	33.3199999999999	5.5106985510065	34.48	6.07554698490276	34.98	25.7480872779752	33.28	8.67027774097551	33.9000000000001	39.3411152559793	33.5699999999999	4.12880986402797	34.4899999999998	48.3865656090074	33.8699999999999	4.84695001296132	35.8699999999999	75.9094703149685	34.2000000000003	7.57190956096565	37.9399999999996	120.336600749965	33.9000000000001	9.78291035198708	34.4200000000001	3.21772461006731	33.9500000000003	5.28144793895535	33.9200000000001	4.56923097203799
33.46	-2378.65651052402	33.46	-117.173153205044	33.36	2344.59952957104	33.64	-238.583493049987	33.81	-310.018208101951	33.3	-265.984535608936	33.79	4.25897524405627	33.86	2448.18739443303	33.99	11.5911427759556	33.8099999999999	7.74383787404531	33.4200000000001	5.48783493195515	34.5900000000001	6.01269630089973	35.0799999999999	25.7558649859675	33.3800000000001	8.62331669907235	34	39.2923582099911	33.6699999999998	4.13042491106808	34.5900000000001	48.3929660979356	33.9699999999998	4.80243148592763	35.98	75.9444971449739	34.3099999999999	7.57920706894311	38.04	120.420816595015	34	9.78346167198652	34.52	3.24141586099813	34.0500000000002	5.26880541201535	34.02	4.56225032007751
33.56	-2379.39420085104	33.56	-117.22200006102	33.46	2344.57704273507	33.74	-238.536276771924	33.91	-310.078154786993	33.41	-266.023449711952	33.89	4.29043603401169	33.96	2451.30939796502	34.09	11.7287548380318	33.9099999999999	7.83806385209118	33.53	5.47076781697342	34.6900000000001	5.95735336594316	35.22	25.7727041039288	33.49	8.5704872669794	34.1100000000001	39.2483701949686	33.77	4.13495660097851	34.6900000000001	48.3903317619934	34.0699999999997	4.77373142894066	36.0799999999999	75.9707687619766	34.4100000000003	7.57313902295209	38.1499999999996	120.501364258985	34.1700000000001	9.78752909202285	34.6200000000003	3.27162562109606	34.1600000000003	5.253699333025	34.1199999999999	4.55536293202385
33.66	-2380.12624095302	33.67	-117.281528774015	33.57	2344.54722600606	33.84	-238.480163136956	34.01	-310.138819585973	33.51	-266.061198248963	34	4.31219946801775	34.0600000000001	2454.37667591	34.25	11.8701948299531	34.01	7.93058601607299	33.6299999999999	5.46055590393735	34.7900000000002	5.9088314269502	35.3399999999999	25.7973776989502	33.5899999999999	8.52281767606655	34.21	39.2141789039897	33.8799999999999	4.14240493603302	34.8000000000002	48.3828648899589	34.1700000000001	4.75699354592507	36.1899999999996	75.9967502169729	34.52	7.56282086797455	38.25	120.571044742974	34.2800000000002	9.79775283201434	34.73	3.30965261309757	34.2600000000002	5.25137496902062	34.2600000000002	4.55041389307098
33.76	-2380.84544897504	33.77	-117.348019829024	33.67	2344.52216384102	33.94	-238.424952658988	34.18	-310.198875360015	33.61	-266.095574516953	34.15	4.32568623102725	34.22	2457.42192390503	34.37	12.0201087489704	34.1099999999999	8.02239319705222	33.73	5.45755390294289	34.8900000000001	5.86781723598051	35.4400000000001	25.8298857729642	33.6900000000001	8.47639140101819	34.3099999999999	39.1804334599328	33.98	4.15831926898136	34.9000000000001	48.375008950984	34.2799999999997	4.75594337092389	36.29	76.0188100690584	34.6200000000003	7.54825260196412	38.3899999999999	120.629858045959	34.3899999999999	9.81981860400083	34.8299999999999	3.35114966401306	34.3600000000001	5.25061442294827	34.3600000000001	4.5441716000596
33.86	-2381.57543125305	33.87	-117.423420481032	33.77	2344.50185623996	34.05	-238.364751451968	34.3	-310.270976075003	33.72	-266.126578515014	34.25	4.32720991602764	34.3200000000001	2460.41244631294	34.47	12.1738505989697	34.24	8.1120594990125	33.8399999999999	5.4682526159695	35	5.82886230790791	35.54	25.8659904759497	33.79	8.43605990201013	34.4100000000001	39.1583239610327	34.1299999999999	4.18131145704592	35	48.3731411609369	34.3800000000001	4.7724195550245	36.3999999999996	76.0381907469991	34.73	7.52850137098449	38.6999999999998	120.682030164971	34.4900000000002	9.84824652198313	34.9300000000003	3.39522839999518	34.4700000000003	5.25121331702394	34.4700000000003	4.53352671308949
33.96	-2382.30491869797	33.98	-117.499737943035	33.87	2344.48089020498	34.15	-238.296925425971	34.4	-310.343674176011	33.8200000000001	-266.140550382943	34.36	4.31677052199575	34.42	2463.34824313396	34.5700000000001	12.3160166330081	34.3599999999999	8.1974024030842	33.9400000000001	5.49287646197172	35.1000000000001	5.79169325499151	35.6499999999999	25.9045626229408	33.9000000000001	8.40782973000387	34.51	39.1478504079714	34.23	4.20691135502693	35.1100000000001	48.3733608230068	34.48	4.80004911594278	36.5	76.0514079239556	34.8299999999999	7.50109883904315	38.8299999999999	120.722443627983	34.5999999999999	9.88851647002775	35.04	3.43810730407768	34.5700000000002	5.25059711901577	34.5700000000002	4.51847923307014
34.07	-2383.03391131308	34.08	-117.57573583202	33.97	2344.45846263498	34.32	-238.227570462982	34.5	-310.411696084998	33.92	-266.146720760958	34.4599999999999	4.29378904595978	34.53	2466.257517195	34.6800000000001	12.4452526839605	34.4699999999998	8.26536252304777	34.04	5.5230462429563	35.2700000000002	5.75658346394903	35.75	25.9456022129143	34	8.3906644659919	34.6200000000001	39.1433258749885	34.3299999999999	4.23425390806642	35.23	48.3795686340045	34.5899999999997	4.83914068695412	36.6199999999999	76.0529584980532	34.9300000000003	7.47066163603449	38.9799999999996	120.752241404944	34.6999999999998	9.94166923203466	35.1400000000003	3.48157528810589	34.6700000000001	5.24761155895703	34.6700000000001	4.5074381540644
34.17	-2383.76591355905	34.24	-117.650323966018	34.07	2344.43825430901	34.42	-238.156203087897	34.6	-310.471190436942	34.03	-266.145089647011	34.5599999999999	4.26394402802543	34.67	2469.18711182195	34.78	12.5629129199751	34.5699999999999	8.33274350100055	34.1399999999999	5.55876195699057	35.3800000000001	5.71709658493091	35.8499999999999	25.9879162620109	34.1600000000001	8.38560052704906	34.72	39.1371876700077	34.4299999999998	4.2667078530485	35.3600000000001	48.3910438739485	34.6900000000001	4.89039711794703	36.7199999999998	76.0476275239625	35.0300000000002	7.43900970496725	39.1399999999999	120.770648120015	34.8000000000002	10.0129983719626	35.2400000000002	3.5193762490735	34.7800000000002	5.24225663798461	34.77	4.49190121810261
34.27	-2384.50307119797	34.35	-117.727004665085	34.23	2344.41984208206	34.52	-238.086108249945	34.71	-310.524867279923	34.14	-266.151350642986	34.67	4.23239069004921	34.77	2472.13702701504	34.88	12.672587743964	34.6699999999998	8.39954533807941	34.25	5.6014803309381	35.48	5.675160036958	35.96	26.026858053001	34.27	8.38966083097148	34.8199999999999	39.1304978600147	34.54	4.30090445399856	35.46	48.4168014269244	34.79	4.94940052692527	36.8299999999999	76.029890058976	35.1600000000003	7.42065541601278	39.27	120.785672554916	34.9000000000001	10.0985991330163	35.3400000000001	3.55151018607103	34.8800000000001	5.24010281196752	34.8699999999999	4.47186842302472
34.38	-2385.24538423007	34.45	-117.813312309067	34.33	2344.40364909699	34.62	-238.017285948899	34.81	-310.570016566999	34.24	-266.164891755921	34.77	4.20477162401767	34.88	2475.07073331496	34.99	12.7636979849513	34.78	8.46073373202216	34.3599999999999	5.64962635098709	35.5900000000001	5.63423360893012	36.0599999999999	26.0670743030005	34.3700000000001	8.40126479999981	34.9300000000001	39.1221943770006	34.6399999999999	4.33472093800447	35.5700000000002	48.4489223960054	34.8899999999999	5.01615091297936	36.9299999999998	76.0052710460286	35.27	7.41559876894371	39.4499999999998	120.797314708966	35.0100000000002	10.1984715149683	35.4500000000003	3.57621192301849	34.98	5.23770898394105	34.98	4.45756176804935
34.48	-2385.97959455501	34.55	-117.909246897057	34.43	2344.39793215904	34.72	-237.951236487902	34.91	-310.61226972497	34.34	-266.184047976935	34.87	4.18173762500373	34.98	2477.98623790197	35.09	12.8430255609828	34.8799999999999	8.52296957305043	34.46	5.69610839397683	35.6900000000001	5.59431729891458	36.23	26.1112140179876	34.48	8.4161064600039	35.03	39.113037810921	34.74	4.36368511600449	35.6700000000001	48.4866998619964	35	5.085411077971	37.0599999999999	75.9729070330195	35.3800000000001	7.41696146701543	39.5699999999997	120.806752507974	35.1799999999998	10.300453687023	35.5500000000002	3.5886902051061	35.0799999999999	5.23159232898252	35.0900000000001	4.44139994806392
34.58	-2386.72593113006	34.65	-118.006650610027	34.54	2344.40269126696	34.83	-237.888344386988	35.01	-310.651626753952	34.4400000000001	-266.208819305007	34.9699999999999	4.16895838395703	35.1	2480.84156590198	35.24	12.9105704739914	34.98	8.58558341803928	34.5599999999999	5.73621024693693	35.8000000000002	5.55971008191136	36.3399999999999	26.1641246779618	34.5799999999999	8.43397758706033	35.1300000000001	39.1107293060031	34.8499999999999	4.38428337599817	35.7800000000002	48.534336113903	35.0999999999999	5.14944454596389	37.1599999999999	75.9431074660597	35.48	7.4412609119463	39.7099999999996	120.802626366981	35.29	10.4071858710313	35.6500000000001	3.59291977906651	35.2200000000003	5.22731732996817	35.1900000000001	4.42338296306843
34.69	-2387.47392855601	34.76	-118.110281324107	34.64	2344.42205519701	34.93	-237.826405355918	35.18	-310.688369852983	34.55	-266.247817654971	35.15	4.16643389996807	35.21	2483.70837412904	35.36	12.9616155149961	35.0899999999999	8.64857526710239	34.6599999999999	5.76887321199138	35.9000000000001	5.52556222601197	36.4400000000001	26.227033211967	34.6800000000001	8.44711204797477	35.29	39.110241170988	34.95	4.4038360280183	35.8800000000001	48.5826435949548	35.2599999999998	5.20168806895072	37.3199999999997	75.9146067670144	35.5799999999999	7.47501437501796	39.8099999999999	120.78901504799	35.3899999999999	10.5160278440053	35.75	3.5860234950178	35.3400000000001	5.21725689895902	35.3000000000002	4.40086200705991
34.79	-2388.22358683399	34.86	-118.22385855703	34.74	2344.44967593004	35.03	-237.761512765928	35.32	-310.723543962922	34.65	-266.300232603953	35.27	4.16773076301524	35.38	2486.55396694494	35.46	13.0023404740314	35.25	8.72060185702139	34.77	5.79695515898493	36	5.49672346198804	36.54	26.2897679230036	34.78	8.45942636806285	35.3900000000001	39.1195160789266	35.05	4.41679371897408	35.98	48.6316223069707	35.3699999999999	5.24497935998625	37.4299999999998	75.8878666320015	35.6800000000003	7.51822185497986	39.9199999999996	120.765918552024	35.4900000000002	10.6152842009806	35.8499999999999	3.57234852606325	35.4500000000003	5.21262893596486	35.4400000000001	4.37787240605303
34.89	-2388.972528458	34.97	-118.339389520997	34.84	2344.48555346705	35.13	-237.692627024899	35.42	-310.752793537972	34.75	-266.36606415002	35.37	4.1742696610072	35.48	2489.411039988	35.5700000000001	13.0327453490509	35.3599999999999	8.79358559302545	34.8699999999999	5.81374086800679	36.1100000000001	5.48141291994853	36.6399999999999	26.3503841779311	34.8900000000001	8.46700402405531	35.5	39.1249632929203	35.1599999999999	4.41868630400677	36.0900000000001	48.6760376119264	35.4699999999998	5.27294543792323	37.54	75.8616446310043	35.79	7.57088335296885	40.04	120.731703904994	35.5999999999999	10.7007834759543	35.9500000000003	3.55359467710059	35.5500000000002	5.21343344098568	35.54	4.35752349710583
34.99	-2389.71797554007	35.07	-118.470301045022	34.95	2344.52888470901	35.24	-237.62342181692	35.52	-310.787566136014	34.86	-266.445085173928	35.4699999999999	4.19182747600644	35.58	2492.27959325697	35.6700000000001	13.0535644959764	35.4599999999998	8.86752647500089	34.97	5.8169355049813	36.2800000000002	5.47936393593318	36.74	26.4121223920029	34.99	8.464365317991	35.6000000000001	39.1353397089915	35.27	4.4139839270656	36.25	48.7081843049282	35.5699999999997	5.2874748960221	37.6399999999999	75.8394250919991	35.8900000000003	7.62531121802112	40.1899999999996	120.690901035005	35.6999999999998	10.7766971350429	36.0599999999999	3.53354346407286	35.6600000000003	5.2223524959345	35.6500000000001	4.33981528101413
35.14	-2390.45992808099	35.17	-118.6170095541	35.05	2344.58047275405	35.4	-237.553897142902	35.62	-310.827861757957	34.96	-266.529350195924	35.5699999999999	4.21960499795659	35.6900000000001	2495.12485767605	35.77	13.07648754198	35.5599999999999	8.95548388905354	35.0699999999999	5.81721310402372	36.3800000000001	5.49030312299692	36.8499999999999	26.4749825639683	35.0999999999999	8.44048201997794	35.7	39.1563322519914	35.3799999999999	4.3993683430017	36.3499999999999	48.7357675909834	35.6799999999998	5.28856773200914	37.7399999999998	75.8267111169744	35.9900000000002	7.67769437300103	40.3599999999997	120.651497324957	35.8000000000002	10.8432351420333	36.2000000000003	3.51524333802899	35.7600000000002	5.23535873094261	35.75	4.3158378221051
35.25	-2391.19078208205	35.33	-118.779515049027	35.15	2344.63182993306	35.5	-237.484410582965	35.72	-310.875586199927	35.11	-266.61775211096	35.68	4.25330189898432	35.79	2497.91584660295	35.87	13.1001603200502	35.6699999999998	9.04034316306479	35.23	5.81457366399718	36.49	5.51423048000288	36.95	26.5301005910032	35.27	8.40638236104496	35.8099999999999	39.1843412789967	35.48	4.37483955204243	36.46	48.7595081879135	35.7799999999997	5.28379527793277	37.8399999999997	75.8202814530478	36.0999999999999	7.72803281904544	40.4899999999998	120.611147909926	35.9000000000001	10.8951039319436	36.3400000000001	3.50011304010422	35.8600000000001	5.25647951496921	35.8499999999999	4.29103500505335
35.35	-2391.92865233406	35.43	-118.961450922029	35.25	2344.67746512996	35.6	-237.41447866098	35.82	-310.929533049944	35.21	-266.695209310001	35.78	4.29802014002689	35.9	2500.68910803805	35.98	13.1245828309829	35.77	9.12196222304829	35.3299999999999	5.80530362299214	36.5900000000001	5.54230140392065	37.0599999999999	26.5821231879499	35.3700000000001	8.36504342498756	35.9100000000001	39.2183047219987	35.5799999999999	4.34625584102832	36.5700000000002	48.7714871989056	35.8800000000001	5.27769186203386	37.9499999999998	75.8237675399869	36.25	7.76092709895693	40.6199999999999	120.569852789004	36.0100000000002	10.9362082620237	36.4400000000001	3.48815257007118	35.96	5.28014439191793	35.9500000000003	4.26725191402966
35.45	-2392.66635698402	35.53	-119.149237264082	35.35	2344.72359444396	35.71	-237.34999526198	35.93	-310.990908719987	35.3099999999999	-266.76743617395	35.88	4.35441051695307	36	2503.44464198099	36.08	13.1728677159799	35.8699999999999	9.20089699502569	35.4300000000001	5.79097799493411	36.6900000000001	5.57728653598133	37.23	26.626403638943	35.48	8.31845065704329	36.02	39.2529283909653	35.6799999999998	4.30988169500779	36.6700000000001	48.7827618179608	35.98	5.26572315595786	38.0499999999997	75.833537937001	36.3499999999999	7.77544435595701	40.75	120.527611964008	36.1700000000001	10.9665481319325	36.54	3.48463716102287	36.0700000000002	5.30085202092323	36.0599999999999	4.23847446609216
35.55	-2393.40389603001	35.64	-119.342874073027	35.46	2344.75574497299	35.81	-237.28297967898	36.04	-311.057430836968	35.41	-266.830383331921	35.9799999999999	4.42182223400778	36.1	2506.18444125303	36.24	13.230345582997	35.9699999999998	9.2749649641064	35.54	5.7713723579127	36.8000000000002	5.61918587698074	37.3499999999999	26.6640711309947	35.5799999999999	8.27091003100122	36.1200000000001	39.2882122849869	35.79	4.27018930304257	36.7800000000002	48.7933320459888	36.0899999999997	5.25312635500086	38.1899999999996	75.8510846810623	36.4500000000003	7.77846288599449	40.8699999999999	120.490080412992	36.29	10.9868639819979	36.6400000000003	3.4943580660638	36.23	5.32416688395188	36.1599999999999	4.20511094307585
35.66	-2394.13839815006	35.74	-119.553049628053	35.56	2344.77391671703	35.92	-237.219527794991	36.19	-311.130945506989	35.51	-266.884050784938	36.14	4.50025529096365	36.24	2508.95048072402	36.35	13.2970164330573	36.0799999999999	9.34483557102794	35.6399999999999	5.75226162391118	36.9000000000001	5.65985841194561	37.45	26.6954634869307	35.6800000000001	8.22242154697506	36.28	39.329045642944	35.8899999999999	4.23449897505179	36.8800000000001	48.7992971869744	36.25	5.24736342697452	38.3399999999997	75.8660983260597	36.5599999999999	7.76386638801796	40.9699999999998	120.464538958004	36.4000000000001	10.998196596006	36.7400000000002	3.51252403299895	36.3699999999999	5.34567876798064	36.29	4.1701264550511
35.76	-2394.87622920899	35.85	-119.775006052009	35.66	2344.77835500297	36.02	-237.161843899003	36.32	-311.21117053101	35.62	-266.922136410926	36.24	4.58403114703287	36.37	2511.67020429705	36.45	13.3848485289718	36.1799999999998	9.41050881806405	35.74	5.73376407896831	37.0100000000002	5.70642073500949	37.55	26.7141684739727	35.79	8.17971491596836	36.3900000000001	39.3678657729879	35.99	4.20263922603681	36.9899999999998	48.8045465219784	36.3499999999999	5.25499761999981	38.5499999999997	75.8834758920557	36.6600000000003	7.73602214599123	41.0799999999999	120.442978818005	36.5	11.0005459720242	36.8400000000001	3.53945394704169	36.4700000000003	5.3617968629851	36.3899999999999	4.13616980904408
35.86	-2395.617389206	35.95	-120.007653164066	35.76	2344.76881450303	36.12	-237.105792044986	36.42	-311.298388107957	35.72	-266.947657339983	36.3399999999999	4.67186913704154	36.47	2514.38014143105	36.5500000000001	13.485752537008	36.3	9.46535907701218	35.8499999999999	5.71290356492682	37.1100000000001	5.75402311392281	37.6499999999999	26.730357791962	35.8900000000001	8.14867668896113	36.5	39.3967300000213	36.1199999999999	4.17797879197224	37.0900000000001	48.8101760379323	36.4499999999998	5.27388356692882	38.6599999999999	75.8954927999866	36.77	7.6967501049694	41.1899999999996	120.42435577996	36.5999999999999	10.9996210619556	36.9500000000003	3.57691298506779	36.5700000000002	5.37596226502046	36.5	4.10004584205126
35.96	-2396.34783116708	36.05	-120.250990962063	35.87	2344.74628365604	36.23	-237.052411823925	36.52	-311.384867219999	35.83	-266.961225563932	36.4499999999999	4.76330846402107	36.5700000000001	2517.04376266798	36.65	13.5997284579616	36.3999999999999	9.51888983900062	35.95	5.68906696491922	37.2800000000002	5.79920576194581	37.76	26.7463479539174	35.99	8.12342031599655	36.6000000000001	39.4271036319651	36.22	4.16051767206227	37.21	48.8150431549457	36.5599999999999	5.30402127094476	38.7599999999998	75.9011190000365	36.8700000000003	7.64605026301979	41.3699999999999	120.408669842959	36.71	10.9995933289611	37.0500000000002	3.62143616700905	36.6700000000001	5.38473387700833	36.5999999999999	4.06175455509583
36.06	-2397.08813607899	36.16	-120.502985349049	35.97	2344.710762462	36.4	-237.000663643926	36.62	-311.47395691994	35.93	-266.971013680973	36.55	4.8525722489785	36.67	2519.68307089703	36.75	13.7199943710584	36.5	9.56444021403513	36.05	5.66454911199799	37.4000000000001	5.84635077098028	37.8599999999999	26.7588985479961	36.0899999999999	8.10341894202793	36.71	39.450229772001	36.3199999999999	4.14644916907037	37.3099999999999	48.8258967939146	36.6599999999999	5.35763159496128	38.8599999999997	75.8994910389674	36.98	7.58192849195893	41.4899999999998	120.39253404896	36.8099999999999	10.9962913089703	37.21	3.67302349400234	36.7800000000002	5.38915841900689	36.7000000000003	4.02550386002076
36.18	-2397.825045839	36.26	-120.759819955083	36.08	2344.65787681904	36.5	-236.950162982907	36.72	-311.565657208007	36.04	-266.971426905002	36.65	4.93536016097096	36.78	2522.30310005098	36.86	13.8289637610569	36.6099999999999	9.6020102030252	36.1499999999999	5.63705517492963	37.5100000000002	5.89161609991606	37.96	26.7680095719243	36.27	8.09028658704847	36.8099999999999	39.4661084200152	36.4299999999998	4.14289822697356	37.4200000000001	48.8350317499453	36.7599999999998	5.42697806497472	38.9699999999998	75.8906089190532	37.0799999999999	7.51787764704659	41.5999999999999	120.366818044999	36.9200000000001	10.9895050379691	37.3700000000003	3.72579472900725	36.8800000000001	5.4010642729736	36.8000000000002	3.99475980600528
36.29	-2398.55856044903	36.36	-121.021494781075	36.19	2344.60048850099	36.6	-236.904942367005	36.82	-311.657070251954	36.1900000000001	-266.969167128991	36.75	5.01597253003183	36.88	2524.93483676801	36.96	13.9338876820148	36.7099999999998	9.63650184405651	36.3399999999999	5.60764385102175	37.6100000000001	5.93500174898054	38.0599999999999	26.7760989529506	36.3700000000001	8.07299502105252	36.9100000000001	39.4833669149648	36.53	4.1498648470224	37.5300000000002	48.846650312953	36.8600000000001	5.50820438297706	39.0799999999999	75.8797736330052	37.1900000000001	7.45389772998806	41.6999999999998	120.330563308926	37.02	10.9898568249491	37.48	3.78279832204953	36.98	5.41642406892606	36.9099999999999	3.96813587508404
36.39	-2399.29459359303	36.46	-121.288804578057	36.29	2344.54408861905	36.71	-236.861095164954	36.93	-311.749402460919	36.3	-266.96423435294	36.86	5.08415217404945	36.98	2527.54173305095	37.0600000000001	14.0347661359783	36.8099999999999	9.66721045904251	36.4400000000001	5.58516891192085	37.71	5.97996511498877	38.22	26.7818709060066	36.47	8.05154424097054	37.01	39.50683909693	36.6299999999999	4.16149073998895	37.6399999999999	48.8671296989196	36.9699999999998	5.5967762190221	39.23	75.8706166210459	37.29	7.38905588400485	41.8499999999999	120.28223253094	37.1700000000001	10.989364582997	37.5799999999999	3.83968710104909	37.0900000000001	5.42401990992403	37.0100000000002	3.94517350105161
36.49	-2400.02390264806	36.56	-121.567794877024	36.39	2344.48246107604	36.81	-236.812727493998	37.03	-311.841447427014	36.4	-266.953917272986	36.9599999999999	5.13847840602466	37.08	2530.09109326104	37.1700000000001	14.1122837339935	36.9099999999999	9.69195353002306	36.54	5.56291513498763	37.8200000000002	6.01711058993715	38.3399999999999	26.7866212159333	36.5699999999999	8.02956590598569	37.1200000000001	39.538047383985	36.74	4.18075492700609	38.1799999999998	48.8869543959254	37.0699999999997	5.69366606998756	39.3299999999999	75.8631378849941	37.3900000000003	7.32521447594081	41.9699999999998	120.220192735928	37.29	10.9880283099528	37.6800000000003	3.88740431606038	37.2200000000003	5.42562433292915	37.1100000000001	3.92355417204726
36.59	-2400.74648761299	36.67	-121.850472893016	36.49	2344.42182197097	36.91	-236.76507601499	37.17	-311.921757589971	36.5	-266.943930269917	37.0599999999999	5.18405076297768	37.24	2532.61265254503	37.34	14.1868005989636	37.01	9.70954933200119	36.6399999999999	5.54110694201881	37.9200000000001	6.04643817393935	38.45	26.7892206959459	36.6700000000001	8.00105346604596	37.27	39.5769917739699	36.8399999999999	4.20318726105506	38.3400000000001	48.9061244029472	37.1700000000001	5.79250095393036	39.4499999999998	75.8468579559803	37.5	7.26237350602332	42.0799999999999	120.14185090095	37.3899999999999	10.9920842669453	37.79	3.92973148302644	37.3400000000001	5.42496613900312	37.2600000000002	3.90624299609499
36.7	-2401.45824895501	36.77	-122.130908223085	36.59	2344.35677267902	37.02	-236.712044846968	37.29	-311.98463548003	36.61	-266.942218824965	37.18	5.21414543504761	37.34	2535.07667575798	37.4400000000001	14.2583167310022	37.1099999999999	9.71999786406741	36.74	5.53082947794792	38.0200000000002	6.06822125394046	38.55	26.783773337911	36.78	7.96600692001448	37.3800000000001	39.6140352850125	36.9400000000001	4.22878774304536	38.4499999999998	48.9293764829881	37.2799999999997	5.88210387195431	39.5499999999997	75.8342485910362	37.5999999999999	7.20475032596823	42.2199999999998	120.048349995955	37.4900000000002	11.000491670984	37.9000000000001	3.96666860410733	37.4500000000003	5.42089106102139	37.3800000000001	3.89027486710347
36.8	-2402.17262117199	36.88	-122.411513006	36.69	2344.28731320202	37.12	-236.653633987999	37.39	-312.03393245994	36.71	-266.967149535958	37.28	5.23444096597814	37.51	2537.55604915295	37.5400000000001	14.3281862970071	37.25	9.73635851300969	36.8499999999999	5.53196445696358	38.1200000000001	6.08558017700034	38.6499999999999	26.7766913749483	36.8800000000001	7.92546268701244	37.49	39.6567406060058	37.04	4.25040754703332	38.5599999999999	48.9526865389962	37.3899999999999	5.96618985798614	39.6599999999999	75.8253097919805	37.7000000000003	7.16867724804615	42.3899999999999	119.947698800956	37.5999999999999	11.0132505209322	38	3.99642676700296	37.5500000000002	5.40829457997916	37.48	3.87020589801068
36.9	-2402.88200026805	36.98	-122.690965286097	36.8	2344.21344353905	37.22	-236.594462861945	37.49	-312.069648530951	36.8200000000001	-267.003640796929	37.38	5.25123074203293	37.61	2540.01424327305	37.65	14.3945215900203	37.3599999999999	9.7573800040891	36.95	5.54463016396767	38.2700000000002	6.09312773394777	38.75	26.767974806944	36.98	7.88147931200456	37.5900000000001	39.705107738996	37.1499999999999	4.2625551650417	38.8099999999999	48.9749585829031	37.4899999999998	6.04034102798323	39.77	75.8200415569945	37.8000000000002	7.13600201504505	42.5	119.840941528992	37.6999999999998	11.0244604289846	38.0999999999999	4.0135443350664	37.6500000000001	5.38373560095806	37.5799999999999	3.8525965280769
37	-2403.586386244	37.09	-122.969265062011	36.9	2344.13352160504	37.34	-236.536416293006	37.6	-312.092422698015	36.92	-267.05108061401	37.4799999999999	5.26497555802052	37.72	2542.48778757596	37.75	14.461119863995	37.4599999999998	9.78143574707246	37.05	5.56786470292536	38.3800000000001	6.09432371300045	38.8599999999999	26.7631942489288	37.0799999999999	7.83994334597082	37.7	39.7553662049859	37.25	4.26735336804995	38.9099999999999	48.9882737180096	37.5999999999999	6.1045573819456	39.8699999999999	75.8227858450482	37.9100000000003	7.10672462696493	42.6099999999997	119.722557936939	37.8099999999999	11.0268602890073	38.21	4.01978648505974	37.7600000000002	5.35065522001332	37.6900000000001	3.8314326731097
37.14	-2404.28621594299	37.25	-123.24549864104	37	2344.04820104805	37.44	-236.477609456983	37.7	-312.102920378948	37.02	-267.109468989929	37.5899999999999	5.27632621003704	37.8200000000001	2544.95467917002	37.85	14.534763036977	37.5599999999999	9.81518663309089	37.1499999999999	5.59589316196707	38.48	6.08532607395773	38.96	26.768424109946	37.25	7.79654881500846	37.8	39.8101894579668	37.3599999999999	4.26860885499991	39.0099999999998	48.9935882269492	37.6999999999998	6.15110244496009	39.98	75.8344061080152	38.0100000000002	7.09221415604588	42.7199999999998	119.591767616953	37.9099999999999	11.0277112070207	38.3299999999999	4.01515321800616	37.8699999999999	5.30905343896393	37.79	3.80250642206192
37.25	-2404.98777661105	37.35	-123.52306596506	37.14	2343.96185596802	37.54	-236.418426873911	37.81	-312.101141573976	37.12	-267.18449777502	37.6899999999999	5.28528269603612	37.93	2547.39865595695	37.96	14.6227021659797	37.6699999999998	9.85863266203069	37.3299999999999	5.63449045296238	38.5800000000002	6.07107262999307	39.0599999999999	26.777589979929	37.3499999999999	7.75294380002833	37.9000000000001	39.866904042924	37.46	4.26649859105055	39.1300000000001	48.9859168440034	37.7999999999997	6.18374575992675	40.0999999999999	75.8549023449859	38.1700000000001	7.08032048601126	42.8299999999999	119.446112278979	38.0100000000002	11.0270131830248	38.4400000000001	4.00873759804199	37.9700000000003	5.2602845379397	37.8899999999999	3.76581777402407
37.35	-2405.69106824705	37.45	-123.806724912015	37.25	2343.87011226602	37.64	-236.355402615914	37.91	-312.091929682992	37.22	-267.270572183975	37.79	5.28683229504168	38.03	2549.79400516299	38.0600000000001	14.7150407930212	37.77	9.91717152908222	37.4300000000001	5.6825978759889	38.6900000000001	6.05156338292545	39.23	26.7919187899679	37.45	7.71689443104151	38.01	39.9212201249384	37.5599999999999	4.26834288805367	39.29	48.9660425459988	37.9000000000001	6.20248733002882	40.2099999999996	75.877759496052	38.29	7.06667633198776	42.9499999999998	119.28967068593	38.1799999999998	11.0133184680308	38.54	3.99906960103635	38.0700000000002	5.20075770498352	37.9900000000002	3.72449889300697
37.46	-2406.37966637303	37.56	-124.089635198061	37.35	2343.76833666602	37.74	-236.292443311982	38.01	-312.082094519951	37.33	-267.364675087947	37.9	5.29100419203132	38.14	2552.14072678996	38.16	14.8179587030199	37.8699999999999	9.99164999007007	37.53	5.7335002079526	38.7900000000002	6.03164806398127	39.3299999999999	26.8097207419942	37.5599999999999	7.68840070907117	38.1100000000001	39.9683038609737	37.6699999999998	4.27414174600926	39.3899999999999	48.9275881179765	38.0099999999998	6.21389040202303	40.3299999999999	75.9025158630493	38.3900000000003	7.05128169602176	43.0699999999997	119.123980147947	38.3200000000002	10.9946091499751	38.6400000000003	3.99049640009252	38.2200000000003	5.14169083896832	38.0999999999999	3.67981206602508
37.56	-2407.08008864806	37.66	-124.377230867026	37.45	2343.65652916802	37.85	-236.229548960978	38.17	-312.064544069017	37.43	-267.455630808968	38	5.29921907502739	38.3	2554.494300177	38.28	14.9314558980223	37.9699999999998	10.0725645510238	37.6299999999999	5.78388565702426	38.8900000000001	6.01741158698132	39.4300000000001	26.8297000519624	37.6600000000001	7.65753955806758	38.21	40.0129890939525	37.77	4.28677443198922	39.5	48.8856083690052	38.1199999999999	6.21703242097738	40.4299999999998	75.9291714449546	38.5	7.02305107995471	43.1799999999998	118.950673635936	38.4200000000001	10.9708852289714	38.75	3.98679951206304	38.3600000000001	5.08577225298268	38.2600000000002	3.63407580402964
37.66	-2407.77828809905	37.76	-124.672070661063	37.55	2343.53468977201	37.95	-236.168618376951	38.28	-312.05072588898	37.54	-267.551611946942	38.15	5.30637740700968	38.45	2556.82499017598	38.38	15.0601771059655	38.0799999999999	10.1632794570605	37.74	5.83375422195331	38.99	6.00939400294465	39.54	26.8550971350123	37.76	7.62436220099971	38.3400000000001	40.0640327189876	37.8699999999999	4.31151901602789	39.5999999999999	48.840103300904	38.25	6.22277075899547	40.54	75.9667136729831	38.5999999999999	6.9921404709703	43.3399999999997	118.775761264942	38.52	10.946812541988	38.8499999999999	3.98587447500631	38.46	5.02927314198587	38.3600000000001	3.58382405602242
37.76	-2408.47426472601	37.87	-124.974154581082	37.66	2343.39972942905	38.05	-236.109525664915	38.38	-312.044491342931	37.64	-267.644673020982	38.29	5.31920299602007	38.5600000000001	2559.16253193595	38.49	15.1937868649838	38.1799999999998	10.2597394220538	37.8399999999999	5.87431559199558	39.1000000000001	6.00732192492615	39.6399999999999	26.881750909979	37.8700000000001	7.58886863798125	38.53	40.1199093860214	37.97	4.34756757499599	39.71	48.7979420479405	38.3600000000001	6.23482044898083	40.6399999999999	75.9977744299931	38.7000000000003	6.95608153296234	43.4599999999996	118.592089952017	38.6300000000001	10.9221811250109	38.9500000000003	3.9877212900592	38.5700000000002	4.97219350802425	38.4700000000003	3.53252287402483
37.87	-2409.16919435506	37.97	-125.293287372074	37.76	2343.26013581199	38.16	-236.052396717923	38.49	-312.041640895018	37.74	-267.719732425007	38.5799999999999	5.34365269697901	38.67	2561.486443886	38.59	15.3309310089753	38.29	10.3529403450011	37.95	5.90343121700698	39.2	6.00580814591467	39.75	26.9133062329274	37.97	7.56208709799466	38.6300000000001	40.1842187379771	38.1299999999999	4.39492010798404	39.8099999999999	48.7642446959171	38.46	6.24946645802993	40.7399999999998	76.0223537159845	38.8000000000002	6.90022068795315	43.5599999999999	118.376368251006	38.73	10.8969909770167	39.0599999999999	3.98929150401273	38.6700000000001	4.9236652359923	38.5700000000002	3.48561614202936
37.97	-2409.860170191	38.08	-125.631881171103	37.86	2343.115908919	38.32	-235.996748062917	38.62	-312.042174545923	37.85	-267.801607279011	38.68	5.36946932504634	38.77	2563.76017802495	38.7	15.4754067899603	38.4099999999999	10.4412556370335	38.05	5.92323964599473	39.3000000000002	6.01450735393883	39.8499999999999	26.9497631039712	38.0699999999999	7.54236390605456	38.74	40.2569607759915	38.28	4.45598010503545	39.9200000000001	48.7421495419085	38.5599999999999	6.26983221593491	40.8499999999999	76.0404515290247	38.9000000000001	6.84089024798595	43.6699999999996	118.128596162933	38.8299999999999	10.8751468540049	39.2000000000003	3.99955681007214	38.77	4.87818698502451	38.71	3.44221444606774
38.08	-2410.54719223405	38.25	-125.98389044706	37.96	2342.96770239996	38.42	-235.941891758898	38.72	-312.04729870592	37.95	-267.890297584017	38.79	5.39665288204105	38.87	2565.983734356	38.8000000000001	15.627316570999	38.52	10.5267371900482	38.1499999999999	5.93531589299801	39.4000000000001	6.0361901929582	39.96	26.9864748089503	38.1800000000001	7.5234076440438	38.8400000000001	40.3367866899771	38.3799999999999	4.52276650401018	40.0300000000002	48.736437185994	38.6599999999999	6.29138339297697	40.9499999999998	76.0502480000014	39.0100000000002	6.77715735798756	43.77	117.854293930918	38.9400000000001	10.8624081090056	39.3099999999999	4.01324197400754	38.8800000000001	4.8412600959864	38.8099999999999	3.40833187010503
38.19	-2411.22328962604	38.35	-126.352759351107	38.06	2342.80822631501	38.52	-235.889712629955	38.82	-312.054845010948	38.1	-267.980088959007	38.89	5.41840470805255	38.97	2568.15711287595	38.91	15.7719909630032	38.6199999999999	10.6072024840387	38.3299999999999	5.94543486795374	39.5100000000002	6.0708566629728	40.0599999999999	27.0232074359456	38.3299999999999	7.50952428404617	38.9400000000001	40.4210230269655	38.48	4.5952793050219	40.1300000000001	48.7471076299926	38.77	6.32158195298871	41.0499999999997	76.0502510889864	39.1700000000001	6.70805404399744	43.8699999999999	117.554241962921	39.04	10.851513633952	39.4100000000003	4.0303469970695	38.98	4.81288456796847	38.9099999999999	3.38396841505073
38.3	-2411.89543322605	38.45	-126.732557484047	38.17	2342.63748066405	38.72	-235.84630655796	38.92	-312.062967353995	38.28	-268.067599345954	38.99	5.43472480205764	39.0700000000001	2570.32499684397	39.01	15.9094299640401	38.7199999999998	10.6826515200282	38.4300000000001	5.95393817491185	39.6100000000001	6.11967785096112	40.23	27.0660353959329	38.4300000000001	7.50847995800541	39.05	40.512343239925	38.5899999999999	4.67668367002716	40.29	48.7769095009298	38.8699999999999	6.35693286301375	41.1899999999996	76.0404607980263	39.2800000000002	6.63532932401267	43.9699999999998	117.230898547973	39.1700000000001	10.8435042110386	39.52	4.0446105990668	39.0799999999999	4.78034045102049	39.02	3.37208918904253
38.41	-2412.56804606905	38.55	-127.118526967024	38.27	2342.45546544696	38.83	-235.807096897929	39.03	-312.071665733924	38.38	-268.156113735927	39.14	5.45062588798828	39.1900000000001	2572.51309903199	39.12	16.0403694329716	38.8299999999999	10.7497177129972	38.53	5.96082581193969	39.71	6.1803868949255	40.3299999999999	27.1085464549969	38.53	7.51250853500096	39.1500000000001	40.6024467799853	38.6900000000001	4.75251046304948	40.4000000000001	48.8208575309272	38.9699999999998	6.39743612100574	41.29	76.0250648589818	39.3800000000001	6.5633504809739	44.0799999999999	116.875210693024	39.27	10.8412009129779	39.6200000000003	4.05991925606486	39.23	4.7472185569859	39.1199999999999	3.3704021950598
38.51	-2413.24112815801	38.66	-127.510667801062	38.38	2342.26822551898	38.93	-235.776219594982	39.18	-312.074130339965	38.49	-268.248649257998	39.24	5.44932459501979	39.3200000000001	2574.72141943902	39.23	16.1605391269859	38.9299999999998	10.8055231989965	38.6299999999999	5.9653663769268	39.8100000000002	6.2481340650038	40.4400000000001	27.152802296996	38.6300000000001	7.52678701996956	39.28	40.6940420580213	38.8	4.82275968306567	40.5099999999998	48.8800477060067	39.0799999999999	6.43652847895737	41.3899999999999	76.0008935289989	39.4900000000002	6.49211751601797	44.25	116.504240172958	39.3699999999999	10.842608106941	39.7200000000003	4.07627297101953	39.3299999999999	4.71351888597837	39.27	3.37680497909787
38.61	-2413.91112032204	38.77	-127.909804611022	38.49	2342.07434929999	39.03	-235.753674650937	39.28	-312.072330207002	38.59	-268.353378512984	39.3499999999999	5.44386849605871	39.43	2576.91264779498	39.33	16.2699390469925	39.04	10.8595714680177	38.74	5.97820000098181	39.9200000000001	6.32345940994128	40.54	27.1997268199584	38.73	7.54542886102172	39.3900000000001	40.7844206629306	38.8999999999999	4.88743132996206	40.6199999999999	48.9448461469237	39.1799999999998	6.47869432702919	41.4899999999998	75.971578248982	39.5900000000001	6.43163144798109	44.3599999999997	116.117986986978	39.48	10.8477257920185	39.8200000000002	4.09190656409919	39.4300000000003	4.67684082991582	39.3699999999999	3.39129754104306
38.72	-2414.585535524	38.87	-128.321371441075	38.59	2341.87383679102	39.13	-235.738422473901	39.38	-312.069614391021	38.6900000000001	-268.45066051294	39.4499999999999	5.43425758905869	39.54	2579.06478120799	39.4400000000001	16.3582337310118	39.1399999999999	10.911862521084	38.8399999999999	5.99932668399106	40.0200000000002	6.40192482694601	40.6399999999999	27.2460796099949	38.8399999999999	7.56497517602384	39.49	40.8648256990318	39.01	4.93350169506357	40.7199999999998	49.0162091379034	39.2799999999997	6.52314182696045	41.5999999999999	75.9325033110372	39.7000000000003	6.37173629297649	44.4599999999996	115.687591534993	39.5799999999999	10.8521725400124	39.9200000000001	4.10231119701621	39.54	4.64498540202385	39.4700000000003	3.41734593303045
38.82	-2415.26437376399	38.97	-128.741968347072	38.7	2341.67517566198	39.24	-235.731699378903	39.48	-312.06113948997	38.8	-268.54049525798	39.55	5.42049187401972	39.64	2581.17781967894	39.5400000000001	16.4315163940501	39.26	10.9623037540132	38.95	6.02645159199255	40.1200000000001	6.47968827399836	40.75	27.2909483329613	38.9400000000001	7.59484017601153	39.5900000000001	40.9388568099303	39.1199999999999	4.96558539805392	40.8200000000002	49.0864314759847	39.3899999999999	6.56213450497489	41.6999999999998	75.894276254985	39.8000000000002	6.32458216603027	44.5799999999999	115.219063927952	39.6799999999998	10.8590512189721	40.0300000000002	4.11031865303357	39.6399999999999	4.61015158896316	39.5700000000002	3.454538187043
38.93	-2415.93712424799	39.08	-129.166218729097	38.8	2341.46983211099	39.34	-235.733379470958	39.58	-312.052097076958	38.9	-268.62847753398	39.66	5.40309519396942	39.74	2583.27517495502	39.64	16.4970380900513	39.3699999999999	11.0068398810199	39.05	6.0617132750167	40.2700000000002	6.55674975200782	40.8499999999999	27.3306881339295	39.04	7.62399563006966	39.6900000000001	40.9998696479761	39.22	4.98368243904679	40.9200000000001	49.149036658946	39.4899999999998	6.59567235993563	41.7999999999997	75.8511859010014	39.9000000000001	6.28849033296319	44.75	114.732525329941	39.7800000000002	10.8683618279883	40.1300000000001	4.11897738604239	39.7400000000002	4.56831202097874	39.6700000000001	3.50287430205753
39.03	-2416.61591809498	39.23	-129.587282306034	38.9	2341.25780613806	39.45	-235.739556120961	39.69	-312.042487153008	39	-268.707874907022	39.76	5.39232472897311	39.85	2585.393395035	39.74	16.5547988210619	39.4699999999998	11.0446241470754	39.1499999999999	6.09927887398953	40.3700000000001	6.62221681295705	40.95	27.3652990109667	39.1600000000001	7.64615011996739	39.8	41.0478642129419	39.3199999999999	4.98463283599904	41.0300000000002	49.20088638994	39.5899999999997	6.61707012795887	41.9099999999999	75.8068636899907	40.0100000000002	6.26439030600068	44.8499999999999	114.23114602394	39.8800000000001	10.8721222790109	40.2400000000002	4.12301216204014	39.8499999999999	4.5278352929472	39.7800000000002	3.55629761702403
39.15	-2417.28433082403	39.34	-130.011204608081	39	2341.03909774205	39.55	-235.748173223897	39.79	-312.031103306026	39.1	-268.775684296998	39.86	5.38818048096346	39.95	2587.53247992104	39.85	16.6065897019507	39.5699999999999	11.0718670080132	39.25	6.13243316695389	40.47	6.67994377897685	41.05	27.3960767469816	39.26	7.66626350502975	39.9000000000001	41.0804175410249	39.4199999999998	4.97717414305043	41.1300000000001	49.2387417519922	39.6900000000001	6.63442397399194	42.0099999999998	75.7598175860039	40.1600000000003	6.25228542901368	44.9599999999996	113.713293035971	39.9900000000002	10.8715499200116	40.3400000000001	4.12769821400616	39.9500000000003	4.48322006491253	39.8800000000001	3.61712664403058
39.25	-2417.94236243697	39.44	-130.432055235019	39.14	2340.81574769004	39.65	-235.760090001008	39.89	-312.016099427979	39.21	-268.83762008697	39.9699999999999	5.39518604205114	40.05	2589.69242960995	39.95	16.6613893910608	39.6699999999998	11.0941152250916	39.3599999999999	6.17226129998016	40.5800000000002	6.72993064995353	41.1499999999999	27.4176970689268	39.3599999999999	7.67832923406786	40	41.0954553390184	39.53	4.96130636099679	41.23	49.2626027429424	39.79	6.64027193192851	42.1099999999997	75.7115396260133	40.27	6.2539247199993	45.0599999999999	113.178966366945	40.0900000000001	10.8669291589649	40.4500000000003	4.13460357401618	40.0599999999999	4.43819513793642	39.98	3.68536138103082
39.36	-2418.59934789898	39.55	-130.880586164039	39.24	2340.59235150698	39.75	-235.769210568947	39.99	-311.999234472978	39.3099999999999	-268.896967266983	40.14	5.40986614703343	40.17	2591.84113072797	40.0500000000001	16.7191978889605	39.78	11.1113687970601	39.46	6.2015616139206	40.6800000000001	6.76893950492286	41.27	27.4296437489738	39.47	7.6823473090144	40.1100000000001	41.0950518989921	39.6299999999999	4.92988066503131	41.3400000000001	49.2704219869893	39.9000000000001	6.6420759679886	42.2199999999998	75.6710172399835	40.3700000000003	6.26700413101844	45.1599999999999	112.615228003961	40.1999999999998	10.8572192129941	40.5500000000002	4.14372824207021	40.2200000000003	4.39122065392894	40.0799999999999	3.75803672204711
39.46	-2419.24152920501	39.65	-131.356797397075	39.35	2340.36890919299	39.86	-235.7796708759	40.1	-311.984359802977	39.41	-268.957092724008	40.24	5.43222079602401	40.27	2593.95254034598	40.16	16.789257731034	39.8799999999999	11.1207498611066	39.5599999999999	6.22033410900258	40.7800000000002	6.79923720292663	41.3699999999999	27.4383290229707	39.5699999999999	7.68626282501828	40.27	41.0867699149549	39.74	4.90046463005456	41.4400000000001	49.2656474319801	40	6.65453653198256	42.3299999999999	75.632230184965	40.4700000000003	6.2915236619574	45.2799999999997	112.031130943024	40.3000000000002	10.840424449043	40.6500000000001	4.14895930600778	40.3299999999999	4.34740112791587	40.1900000000001	3.83569901907777
39.56	-2419.86890635701	39.76	-131.858276793082	39.45	2340.14400916703	39.96	-235.785606389982	40.21	-311.971475419	39.52	-269.002914847988	40.3399999999999	5.46900417202778	40.38	2596.02665846205	40.2900000000001	16.8696593700588	39.98	11.120886519052	39.6599999999999	6.22931018801864	40.8900000000001	6.81543653695371	41.48	27.4401159579156	39.6800000000001	7.67695368097066	40.3800000000001	41.0679009739852	39.8399999999999	4.87305825402018	41.54	49.2471830929162	40.0999999999999	6.67765362300088	42.4299999999998	75.5948589289801	40.5799999999999	6.31115099997714	45.3899999999999	111.409613409023	40.4000000000001	10.8247601949643	40.75	4.15399322605481	40.4300000000003	4.3067365609204	40.3099999999999	3.91666907910349
39.66	-2420.47494534199	39.86	-132.381251935044	39.56	2339.923905148	40.06	-235.787017110965	40.31	-311.969718767955	39.62	-269.034433639945	40.4399999999999	5.49906658102373	40.48	2598.10532244899	40.4	16.9642000620343	40.0799999999999	11.1101521820274	39.77	6.2347204359412	40.99	6.81753750791358	41.5799999999999	27.4340806549844	39.78	7.66030642796522	40.48	41.0442050739448	39.9400000000001	4.84978431200034	41.6700000000001	49.2220971819961	40.25	6.71142724092988	42.5299999999997	75.5592230050297	40.6800000000003	6.32526006700118	45.4899999999998	110.74437474997	40.5100000000002	10.8102264499621	40.8499999999999	4.1605951770407	40.54	4.27266805002091	40.4099999999999	3.99493281611285
39.77	-2421.06618017101	39.96	-132.923236573106	39.66	2339.70925078506	40.16	-235.7820182159	40.42	-311.971726325964	39.72	-269.06321455192	40.55	5.52240802198867	40.59	2600.21053519699	40.5	17.0728798040045	40.25	11.0885468500328	39.8699999999999	6.23656484992807	41.0900000000001	6.81053394100672	41.6800000000001	27.4202231139498	39.8800000000001	7.64573527806078	40.5800000000002	41.0156822149474	40.04	4.84684225205001	41.77	49.1894334149947	40.3600000000001	6.74819790197034	42.6399999999999	75.5299381199848	40.7800000000002	6.33463190604289	45.5999999999999	110.070085350912	40.6100000000001	10.8040843209665	40.96	4.17159694700331	40.6399999999999	4.24034028696951	40.5100000000002	4.07049022908268
39.87	-2421.65927918006	40.07	-133.487630649029	39.76	2339.500046078	40.31	-235.769939983925	40.52	-311.982341492921	39.83	-269.089160520025	40.65	5.53902849696897	40.6900000000001	2602.34229670698	40.6	17.1972954440207	40.3499999999999	11.0664628620043	39.97	6.24061834298573	41.1900000000001	6.79717210596209	41.78	27.3970261149543	39.98	7.62382601897116	40.6900000000001	40.9803968009328	40.1599999999999	4.85644171499189	41.8800000000001	49.1491917929352	40.46	6.79966901293483	42.7399999999998	75.5012930950443	40.8800000000001	6.32711640105299	45.6999999999998	109.386745212987	40.71	10.8026154649679	41.0599999999999	4.17987120204089	40.7400000000002	4.21755428396864	40.6100000000001	4.1420328800541
39.97	-2422.25424236699	40.17	-134.067593882037	39.87	2339.29145855905	40.41	-235.750341715971	40.62	-311.996720867	39.93	-269.106676755996	40.76	5.54746377395077	40.79	2604.44592110196	40.71	17.3328413260379	40.4499999999998	11.037655769087	40.0699999999999	6.24688091397729	41.3000000000002	6.77745200096069	41.8899999999999	27.3615040769073	40.0799999999999	7.59930436800005	40.79	40.9406556780141	40.26	4.87858269900698	41.98	49.1128340819387	40.5599999999999	6.86584057393702	42.8599999999997	75.4789991090092	40.98	6.30271355294099	45.7999999999997	108.69752461997	40.8200000000002	10.8066453229867	41.21	4.18394791904575	40.8499999999999	4.20071922997067	40.71	4.20781512400481
40.08	-2422.85954258898	40.27	-134.694123668055	39.97	2339.08836682701	40.51	-235.727130040914	40.73	-312.001758371935	40.03	-269.112760181997	40.86	5.54771011297817	40.89	2606.54419208299	40.8100000000001	17.4795174509654	40.5599999999999	11.0029723260823	40.21	6.2490198559999	41.4000000000001	6.75484488897382	41.99	27.31664257999	40.1900000000001	7.57217032401059	40.8900000000001	40.8964588469871	40.3599999999999	4.91614447298616	42.0799999999999	49.0890378779341	40.6700000000001	6.95027441702223	42.98	75.4625944640566	41.0799999999999	6.26049385095939	45.8999999999996	107.98220531899	40.9200000000001	10.8241559810267	41.3099999999999	4.18382709904108	40.9500000000003	4.18592737798917	40.8099999999999	4.26876895403439
40.19	-2423.48151114606	40.37	-135.367220007083	40.08	2338.89077088304	40.62	-235.701164178977	40.83	-311.990361993935	40.14	-269.105783778969	40.9599999999999	5.53976751302798	41	2608.61432594902	40.9200000000001	17.631633087035	40.6599999999999	10.9657767750377	40.3199999999999	6.26377740798034	41.5	6.72272580493427	42.0899999999999	27.2611458439087	40.29	7.53780011802974	40.99	40.8526401489553	40.47	4.96624776906174	42.25	49.0755028009744	40.77	7.03570339203452	43.0799999999999	75.4359752020264	41.1900000000001	6.20449758901032	46	107.242420284933	41.02	10.8554318489951	41.4100000000003	4.18118579602833	41.0500000000002	4.17421921997629	40.9099999999999	4.31379658903097
40.29	-2424.12014803597	40.48	-136.081448856999	40.18	2338.70326625004	40.72	-235.669556383982	40.93	-311.962531730956	40.24	-269.093920144996	41.0699999999999	5.52532227300162	41.1	2610.65632269799	41.02	17.7949822940491	40.76	10.9255128760424	40.4200000000001	6.28006842293871	41.6000000000001	6.68163479997475	42.23	27.2009058489857	40.3900000000001	7.50815562901153	41.1000000000001	40.8112738770114	40.5699999999999	5.02933702398423	42.3499999999999	49.0715925079712	40.8800000000001	7.12661188902075	43.2099999999996	75.3942449609895	41.3000000000002	6.14488075495956	46.0999999999999	106.478169517914	41.1900000000001	10.8935888439419	41.52	4.17277892302081	41.1500000000001	4.16186595293766	41.0100000000002	4.34289803001775
40.39	-2424.76611829397	40.58	-136.824205522998	40.28	2338.51478950896	40.82	-235.63230665593	41.03	-311.918006568021	40.34	-269.077169279967	41.17	5.5078496590113	41.26	2612.69185718595	41.13	17.9592296100282	40.8699999999999	10.8821806290962	40.52	6.30897804694541	41.71	6.63254293499449	42.3299999999999	27.1364388210031	40.49	7.48323685706964	41.2	40.7673668349844	40.6799999999998	5.1046043149654	42.46	49.0815910139872	40.98	7.22299990695774	43.3699999999999	75.3333126720008	41.4000000000001	6.08387711099567	46.25	105.676209708918	41.29	10.938417004013	41.6200000000003	4.15860648001853	41.29	4.15397209292223	41.1199999999999	4.35953932708344
40.49	-2425.42875688605	40.68	-137.583273123028	40.38	2338.33382832802	40.92	-235.589540886963	41.17	-311.853283312985	40.45	-269.058614821006	41.27	5.48734966901065	41.36	2614.74697233905	41.24	18.1170420460148	40.9699999999998	10.8398353190751	40.6299999999999	6.3448273369886	41.8100000000002	6.57971769396681	42.4400000000001	27.0713896179586	40.5999999999999	7.455098706032	41.3	40.7245186669343	40.78	5.18191160801962	42.5599999999999	49.1020503709478	41.0899999999997	7.31329042798734	43.4699999999998	75.2558147260061	41.5	6.01980792396262	46.3499999999999	104.856712065953	41.3899999999999	10.9899163269347	41.7200000000003	4.14236492599684	41.3899999999999	4.14243608099696	41.2600000000002	4.36884515011116
40.6	-2426.10635107303	40.79	-138.361063796083	40.48	2338.160382708	41.03	-235.544184546939	41.28	-311.76836196596	40.55	-269.043602863917	41.37	5.45356512304807	41.46	2616.78512016101	41.35	18.2723192190224	41.0699999999999	10.803152009089	40.73	6.38975484093862	41.9200000000001	6.52427880095274	42.54	27.0103190689497	40.7	7.43814426698464	41.4100000000001	40.6803184969249	40.8799999999999	5.26097818806193	42.6799999999998	49.1329705789667	41.25	7.39436001992999	43.5799999999999	75.1620706539597	41.5999999999999	5.96900550704049	46.4499999999998	104.019676586972	41.4900000000002	11.0403653650337	41.8200000000002	4.12507849000576	41.4900000000002	4.12725791693447	41.3600000000001	4.3668236700114
40.7	-2426.79890085401	40.89	-139.155091291059	40.59	2337.98919031699	41.13	-235.495040749925	41.38	-311.659228054964	40.65	-269.032133408018	41.4699999999999	5.40845027705927	41.5600000000001	2618.77898984699	41.45	18.4173642579708	41.1799999999998	10.7733319870249	40.8299999999999	6.43691686093462	42.0200000000002	6.46622625595228	42.6399999999999	26.9590676739426	40.8	7.42608212101459	41.51	40.6341256140195	40.99	5.33968128104334	42.8000000000002	49.1651014129957	41.3499999999999	7.46620868494574	43.6799999999998	75.051760925021	41.71	5.93225090403848	46.5499999999997	103.171403924989	41.5999999999999	11.0912658719826	41.9200000000001	4.10147194099864	41.5999999999999	4.11393894091816	41.46	4.35948897302296
40.8	-2427.50640623001	41	-140.017478433037	40.69	2337.82001769998	41.24	-235.44399432194	41.48	-311.526012946956	40.76	-269.02410938601	41.5799999999999	5.35815299804199	41.67	2620.75700255605	41.5500000000001	18.5521771639969	41.3099999999999	10.750375252087	40.9300000000001	6.49242990800758	42.1200000000001	6.40552841400677	42.75	26.9117949329711	40.9100000000001	7.41891226903135	41.6200000000001	40.5859400190138	41.1199999999999	5.41403722399991	42.9099999999999	49.1962062329776	41.4499999999998	7.53280335197815	43.8199999999997	74.923393500967	41.8099999999999	5.90836557603325	46.6499999999996	102.291540785018	41.6999999999998	11.1353567419883	42.02	4.07154527704279	41.7000000000003	4.09596879399032	41.5700000000002	4.34684105800898
40.9	-2428.22072143906	41.1	-140.94229481907	40.79	2337.65286485698	41.34	-235.390604560962	41.59	-311.366870534016	40.86	-269.017713030962	41.68	5.30267328497303	41.79	2622.69073712901	41.66	18.680448456962	41.4099999999999	10.7280373561025	41.03	6.54440256096223	42.2700000000002	6.34328104797532	42.8499999999999	26.874575255988	41.01	7.41663471001175	41.72	40.5376973079683	41.22	5.48883374301568	43.0099999999998	49.2285216789696	41.5499999999997	7.5847562339959	44.2999999999997	74.7660012870028	41.9200000000001	5.8990985399987	46.7599999999998	101.380087165921	41.8000000000002	11.1734634140248	42.1300000000001	4.04201049809672	41.8000000000002	4.07691213194994	41.6700000000001	4.33442831410957
41	-2428.93332390906	41.25	-141.929540449041	40.9	2337.49261038702	41.44	-235.335312166967	41.69	-311.18180081603	40.97	-269.016229333943	41.79	5.23699467498773	41.89	2624.60590633805	41.76	18.7995327330555	41.51	10.71256274804	41.1399999999999	6.59283481900275	42.3800000000001	6.27721729892983	42.95	26.8434206759594	41.1600000000001	7.41970073204357	41.8199999999999	40.4912891699496	41.3299999999999	5.55692201203328	43.1199999999999	49.2501566830015	41.6500000000001	7.62206732997583	44.4599999999996	74.5762004299877	42.02	5.90444979502536	46.8599999999997	100.437043067927	41.9000000000001	11.2074343129507	42.2400000000002	4.011921174083	41.9000000000001	4.06035976595831	41.77	4.323996386006
41.14	-2429.63412045799	41.35	-142.961316879109	41	2337.330399336	41.54	-235.284657247007	41.79	-310.978786895021	41.1	-269.019658293928	41.89	5.1601343850507	42	2626.49703311001	41.86	18.9113395380218	41.6099999999999	10.7039979110368	41.24	6.64775369796189	42.48	6.21049086691983	43.05	26.8153456089522	41.27	7.42293333098587	41.9200000000001	40.4467156049577	41.4299999999998	5.61830203196223	43.2599999999998	49.2524336509632	41.7599999999998	7.64473664094112	44.5699999999997	74.3544526289952	42.1600000000003	5.92426437594895	46.9599999999996	99.488509455	42.0100000000002	11.2352738079835	42.3400000000001	3.98127730602482	42.0100000000002	4.04735218899077	41.8699999999999	4.31609162706081
41.25	-2430.33495307998	41.45	-144.031365439105	41.14	2337.16482012403	41.65	-235.238639799945	41.9	-310.770043760954	41.21	-269.021161623982	41.99	5.07884659600677	42.1	2628.38690114495	41.97	19.015868872998	41.7199999999998	10.7023428480488	41.3399999999999	6.69597352793971	42.5800000000002	6.13920369994503	43.24	26.7912739549274	41.3700000000001	7.43228783596805	42.02	40.4012682020038	41.54	5.660758014983	43.3699999999999	49.2440301769648	41.8600000000001	7.67016203792537	44.6699999999996	74.1131095869605	42.2600000000002	5.95558646398331	47.0699999999997	98.5116368369745	42.1700000000001	11.2569818979864	42.4400000000001	3.94840183901124	42.1100000000001	4.03491591100646	41.98	4.31949330709358
41.35	-2431.02928776102	41.55	-145.145120171037	41.24	2336.99587274998	41.75	-235.200398772918	42	-310.555571414966	41.3099999999999	-269.024035110988	42.14	4.99306928395526	42.26	2630.25350755299	42.0700000000001	19.1087751619534	41.8199999999999	10.7006416631066	41.4400000000001	6.73749430893622	42.6900000000001	6.06671380000989	43.3399999999999	26.7602403170031	41.47	7.44319796899617	42.1300000000001	40.3549469609743	41.6399999999999	5.69606131102773	43.4699999999998	49.2265388919577	41.96	7.69016657795873	44.7799999999997	73.8608199210375	42.3700000000003	5.98826007296793	47.1699999999996	97.5292747019694	42.27	11.2820511600376	42.5500000000002	3.91292688709655	42.2400000000002	4.02305093200539	42.0799999999999	4.3372555080623
41.45	-2431.71712450305	41.65	-146.34345945808	41.35	2336.82560488	41.85	-235.168823745994	42.1	-310.335718028	41.41	-269.028278753922	42.25	4.90928314195571	42.36	2632.107842805	42.24	19.2046361130451	41.9199999999998	10.7030422479966	41.55	6.77231604197459	42.7900000000002	5.99302116597755	43.4400000000001	26.7268018839104	41.5799999999999	7.46507794201534	42.27	40.3076260819262	41.74	5.72501984402152	43.5999999999999	49.1934832929246	42.0599999999999	7.70475026001805	44.8799999999997	73.5926872689561	42.4700000000003	6.02060646997415	47.3099999999999	96.5676043720123	42.3699999999999	11.3077986550252	42.6500000000001	3.87768423502166	42.3400000000001	4.0039562389893	42.1800000000003	4.36285809610126
41.56	-2432.40008363	41.76	-147.638600180017	41.45	2336.64994907497	41.95	-235.143788823962	42.21	-310.102087261953	41.52	-269.024157040008	42.3499999999999	4.82100747603909	42.46	2633.920933794	42.35	19.3034517269552	42.02	10.7054893180702	41.6499999999999	6.8024233610231	42.9000000000001	5.91664947091886	43.55	26.6873137999255	41.6800000000001	7.49792775502556	42.3700000000001	40.2587506239342	41.8399999999999	5.7473528979699	43.6999999999998	49.1513398819734	42.1599999999999	7.71078965499328	44.98	73.297074747984	42.5700000000002	6.05430438895382	47.4099999999999	95.5860175779435	42.48	11.3342243820398	42.75	3.84267388506032	42.4400000000001	3.98349613101345	42.3000000000002	4.39117640200948
41.66	-2433.07825755699	41.86	-149.023702057093	41.56	2336.46890533498	42.05	-235.124097124981	42.31	-309.854679115006	41.62	-269.018767460921	42.4599999999999	4.73849946899918	42.5700000000001	2635.72932852003	42.45	19.4013223870115	42.1299999999999	10.7075575700719	41.75	6.82937202600442	43	5.84186619494176	43.6499999999999	26.6417760649347	41.78	7.5339578539797	42.48	40.2107314639579	41.9400000000001	5.76334118898103	43.8099999999999	49.1001086600136	42.2599999999998	7.7109169309324	45.0799999999999	72.9739823569844	42.6800000000003	6.09191097203166	47.5099999999998	94.5876846039937	42.5799999999999	11.3594817099738	42.8600000000001	3.80317514600392	42.54	3.95880335202037	42.4000000000001	4.42010133406257
41.76	-2433.75164628299	41.97	-150.498765087036	41.66	2336.28289385206	42.16	-235.099383099964	42.42	-309.593493587954	41.72	-269.009106938029	42.5599999999999	4.67168569502974	42.67	2637.53302698194	42.5500000000001	19.5055604980325	42.25	10.709713690062	41.8499999999999	6.85316203794173	43.1100000000001	5.77529630493245	43.76	26.5877904739682	41.8800000000001	7.58079121703759	42.5800000000002	40.1611577240146	42.05	5.77239531105533	43.9099999999999	49.032075301966	42.3699999999999	7.70869392192708	45.2099999999996	72.6234100959573	42.7800000000002	6.13249670800542	47.6099999999997	93.5726054509587	42.6799999999998	11.3820688829946	42.96	3.76224976810136	42.6500000000001	3.92437656194033	42.5100000000002	4.45195140503074
41.86	-2434.420249808	42.07	-152.038974273069	41.76	2336.08263576298	42.31	-235.070505971976	42.52	-309.322326630991	41.8200000000001	-268.995175470991	42.67	4.61441828804254	42.77	2639.32455284896	42.65	19.610475325976	42.3499999999999	10.7153219220208	41.96	6.86767688398504	43.2800000000002	5.71490460993118	43.8599999999999	26.5311975269924	41.98	7.63842784203916	42.6800000000001	40.1111720329936	42.1499999999999	5.77451526396544	44.0099999999998	48.9494764499341	42.4699999999998	7.70412062797732	45.3099999999999	72.2468500019886	42.8800000000001	6.17590406397994	47.7199999999998	92.5363745039931	42.7800000000002	11.4022703070304	43.0599999999999	3.72211123510624	42.75	3.88378041895976	42.6100000000001	4.48672661400451
41.97	-2435.08519022305	42.23	-153.625438440031	41.87	2335.87272659099	42.41	-235.037465740902	42.62	-309.04311150698	41.93	-268.985539771961	42.77	4.56832151996878	42.88	2641.13232728005	42.75	19.7223547460226	42.4599999999998	10.7243822660621	42.0599999999999	6.87514984394966	43.3900000000001	5.66166217299724	43.96	26.4714809969746	42.0899999999999	7.7068677310308	42.78	40.0628486829646	42.26	5.77931573604928	44.1100000000001	48.8500754639745	42.5699999999997	7.71360332396398	45.4099999999999	71.8526327800646	42.98	6.22093905099064	47.8199999999997	91.4919297739516	42.8800000000001	11.4200859840139	43.2000000000003	3.68034309303766	42.8499999999999	3.84238638491752	42.71	4.51713292807199
42.07	-2435.74565513507	42.33	-155.25815758906	41.97	2335.65316633599	42.52	-234.998533822932	42.73	-308.755848215924	42.03	-268.970262971948	42.87	4.53339539001263	42.98	2642.93030734405	42.86	19.8338657660315	42.5599999999999	10.732644961081	42.22	6.87558091897245	43.49	5.61783585294506	44.0699999999999	26.4110536060116	42.1900000000001	7.78021712005739	42.8900000000001	40.0150338419962	42.3599999999999	5.78352680201988	44.2800000000002	48.7450621599237	42.6700000000001	7.72615659195708	45.52	71.4467786730211	43.0900000000001	6.26760167097018	47.9199999999996	90.4392712629942	42.9900000000002	11.4390617410436	43.3099999999999	3.63941668308598	42.96	3.80529897597626	42.8200000000002	4.54203750700799
42.17	-2436.40164454303	42.44	-156.930873050101	42.07	2335.43277349304	42.62	-234.948898694938	42.83	-308.465659733997	42.14	-268.949345070951	42.9699999999999	4.50252430096043	43.08	2644.72849721597	42.96	19.9430988410541	42.6599999999999	10.7443132829985	42.3299999999999	6.87581380691427	43.6000000000001	5.58342565295789	44.23	26.3544761829735	42.29	7.8557079169741	42.99	39.9707790959383	42.46	5.78714846301409	44.3800000000001	48.6405484670058	42.77	7.74178043297979	45.6199999999999	71.0292876800622	43.1900000000001	6.31604688896914	48.02	89.3693459750011	43.0900000000001	11.4549735179708	43.4100000000003	3.60302846104332	43.0599999999999	3.77251819099911	42.9200000000001	4.56202683608353
42.27	-2437.05140963607	42.54	-158.696561715033	42.17	2335.20811750202	42.72	-234.888560358968	42.94	-308.129065494995	42.24	-268.934254457008	43.14	4.47705619296812	43.22	2646.499586093	43.0600000000001	20.0500539719997	42.76	10.7593872330654	42.4300000000001	6.87216346295827	43.7	5.56286707796971	44.3299999999999	26.3008248289225	42.3900000000001	7.9333401220083	43.1000000000001	39.9297412699298	42.5699999999999	5.80239650503245	44.48	48.5304224559968	42.8800000000001	7.76001999099663	45.7199999999998	70.5899044149874	43.3000000000002	6.36611973902745	48.1199999999999	88.3046782089423	43.2199999999998	11.4678213129764	43.5100000000002	3.57117842906973	43.23	3.74892273293881	43.02	4.57710091609442
42.38	-2437.72512361704	42.65	-160.552737336047	42.27	2334.97919836407	42.82	-234.816408392931	43.04	-307.742051026935	42.34	-268.909072079964	43.24	4.45699106501252	43.3200000000001	2648.26557686797	43.1700000000001	20.1589734059553	42.8599999999999	10.7820147010216	42.53	6.86462988801395	43.8000000000002	5.55226207598025	44.4300000000001	26.2546567339541	42.5	8.01172468402456	43.2	39.8919203639707	42.6699999999998	5.81309782603512	44.5999999999999	48.4060414509031	42.98	7.78456781893055	45.8299999999999	70.1248766209801	43.4000000000001	6.4138484999603	48.25	87.2287191269834	43.3200000000002	11.4747122239578	43.6200000000003	3.5416159810211	43.3299999999999	3.73156689795451	43.1300000000001	4.58605025005454
42.48	-2438.39914729506	42.75	-162.446304648029	42.37	2334.75043631006	42.92	-234.712308548978	43.18	-307.30461632993	42.45	-268.873700872973	43.3499999999999	4.43639846696442	43.43	2649.997496433	43.27	20.2599946139799	42.9699999999998	10.8080477961039	42.6399999999999	6.85321308094444	43.9100000000001	5.55051487197034	44.53	26.2006735059686	42.5999999999999	8.07840697802931	43.3	39.8603610819919	42.77	5.81526876396765	44.71	48.2738819519	43.0799999999999	7.81939084799888	45.9299999999998	69.6342042980405	43.5	6.4592331740414	48.3599999999997	86.1414687290107	43.4200000000001	11.4770114359999	43.7200000000003	3.51580487699721	43.4300000000003	3.72825169893076	43.2800000000002	4.59192891901239
42.58	-2439.07186034505	42.85	-164.401420766012	42.48	2334.49590190696	43.02	-234.575820124974	43.28	-306.81170349294	42.55	-268.828140836945	43.4499999999999	4.42175909199705	43.53	2651.72896833496	43.37	20.3557629999978	43.0699999999999	10.8265414430662	42.74	6.84160735102068	44.0100000000002	5.5516806110063	44.6399999999999	26.1388751449658	42.7	8.13642741604781	43.4100000000001	39.8224578379995	42.8799999999999	5.80890931701106	44.8400000000001	48.1274674579026	43.25	7.86448907899739	46.04	69.1295243319701	43.6100000000001	6.50227375899703	48.4599999999996	85.0463161079915	43.52	11.4755443860304	43.8200000000002	3.49374511802125	43.5300000000002	3.73610987992379	43.3800000000001	4.5929912810152
42.68	-2439.72457987104	42.95	-166.400768857102	42.58	2334.22047375598	43.12	-234.406943122963	43.38	-306.276418594962	42.65	-268.770399894947	43.55	4.40805647701836	43.63	2653.45999257204	43.47	20.4462785629858	43.1699999999998	10.8374956430453	42.8399999999999	6.82697949991962	44.1100000000001	5.55891299597988	44.74	26.0722472329462	42.8099999999999	8.18711755903223	43.51	39.7782106330169	42.98	5.79401948505165	44.9400000000001	47.9667979699343	43.3499999999999	7.90664845396805	46.1899999999996	68.5947327619942	43.71	6.54352389699397	48.5599999999999	83.9571389490175	43.6300000000001	11.4736594649685	43.9200000000001	3.47543670307005	43.6399999999999	3.74826161691999	43.48	4.5876918270551
42.79	-2440.34721269099	43.05	-168.444348924027	42.68	2333.92415185699	43.23	-234.215211444962	43.49	-305.698761634972	42.75	-268.70811122501	43.65	4.39157393896039	43.73	2655.16778544304	43.58	20.5282318430591	43.27	10.8436770120761	42.9400000000001	6.81935654199606	44.2800000000002	5.56558706000487	44.8399999999999	26.0037556829502	42.9100000000001	8.23068112902092	43.6100000000001	39.7276194679534	43.1299999999999	5.77163311299955	45.04	47.793412166925	43.4499999999998	7.95601245692978	46.29	68.0459335490013	43.8099999999999	6.58080231494296	48.6699999999996	82.8739372499285	43.73	11.4647569979525	44.02	3.46534435607282	43.7400000000002	3.76574739891566	43.5900000000001	4.58249131406774
42.89	-2440.93975880401	43.16	-170.536334980056	42.79	2333.60932698304	43.33	-234.001794397955	43.59	-304.985503895978	42.85	-268.641274824972	43.75	4.37224945198977	43.83	2656.84938475601	43.6800000000001	20.6072102449752	43.3799999999999	10.8389133060882	43.05	6.81873847895531	44.3800000000001	5.5726738659132	44.95	25.9269922889871	43.01	8.27307345605277	43.71	39.6666228109552	43.23	5.74130576205789	45.1500000000001	47.6079463929864	43.5599999999999	8.01258108901948	46.3999999999996	67.4831266919682	43.9200000000001	6.61466404199018	48.77	81.8096490239668	43.8299999999999	11.4551522509601	44.1300000000001	3.45957753700077	43.8400000000001	3.78856722795717	43.6900000000001	4.57738974409949
42.99	-2441.492573549	43.26	-172.701548604095	42.89	2333.27787150802	43.44	-233.766691980918	43.69	-304.136558222922	42.95	-268.563238821002	43.86	4.34845874406165	43.9400000000001	2658.48680787599	43.7900000000001	20.6758807789811	43.48	10.8232045240584	43.1499999999999	6.82332959695486	44.49	5.57497892896208	45.05	25.8424732729736	43.1600000000001	8.31429453899091	43.8099999999999	39.5960652739404	43.3299999999999	5.69261868304238	45.2800000000002	47.4104006480047	43.6599999999999	8.06005769698004	46.5	66.9138449429738	44.02	6.64455404898945	48.8699999999999	80.7353257979457	43.9400000000001	11.4448452250144	44.2600000000002	3.45813624505809	43.9500000000003	3.8047879389751	43.79	4.57238711408081
43.15	-2442.02378994407	43.36	-174.927772912042	42.99	2332.92978543204	43.54	-233.511632778004	43.79	-303.152272786974	43.11	-268.444387058935	43.9599999999999	4.32020181597181	44.04	2660.10609773195	43.89	20.7462497210145	43.5799999999999	10.8008004280009	43.25	6.83880884093924	44.5900000000001	5.57250224994732	45.1499999999999	25.7547594690095	43.27	8.36151913404137	43.9100000000001	39.5159468549764	43.4400000000001	5.63599062502362	45.3800000000001	47.1964909149847	43.7599999999998	8.10942769794565	46.5999999999999	66.3342770519648	44.1700000000001	6.66749069102934	48.9699999999998	79.671138779986	44.04	11.427616224978	44.3700000000003	3.46568628401656	44.0500000000002	3.81230206096461	43.9000000000001	4.57008924502134
43.25	-2442.52460993698	43.47	-177.215007905033	43.14	2332.56022661703	43.64	-233.234888204947	43.9	-302.032647589954	43.21	-268.274984027016	44.0599999999999	4.29558078997161	44.15	2661.67994352202	43.99	20.8183170719849	43.6799999999998	10.7716442930723	43.3599999999999	6.85833251202439	44.6900000000001	5.56097634591879	45.27	25.6578070089972	43.3700000000001	8.4162343390517	44.02	39.4232159690091	43.54	5.57611277497472	45.4899999999998	46.9546269739567	43.8699999999999	8.15756766201048	46.7099999999996	65.7444230190549	44.27	6.68347396901936	49.0799999999999	78.6170879689507	44.1700000000001	11.40457826898	44.4700000000003	3.47381050607964	44.1600000000003	3.81110959392572	44	4.56423862510746
43.35	-2442.89177240103	43.57	-179.566171934084	43.24	2331.99638451401	43.74	-232.905732138988	44	-300.812157114933	43.3200000000001	-268.055029725019	44.16	4.26675725805126	44.26	2663.23305160699	44.1	20.8881832149928	43.78	10.73531081704	43.46	6.8887443079575	44.7900000000002	5.54092789195693	45.3699999999999	25.5516158949831	43.48	8.47844015504506	44.1200000000001	39.3167246429584	43.6399999999999	5.51298513005349	45.5900000000001	46.690920753008	43.9699999999998	8.20123988899013	46.8099999999999	65.1582904870338	44.3700000000003	6.69210638704953	49.2399999999998	77.5649661559328	44.2800000000002	11.377233111034	44.5799999999999	3.48250891101998	44.2600000000002	3.79826483299439	44.0999999999999	4.55483525502132
43.45	-2443.12194136808	43.68	-181.934114673027	43.35	2331.23867931704	43.84	-232.524164580923	44.11	-299.498698939942	43.42	-267.787059979923	44.27	4.23987908698109	44.38	2664.76542198598	44.23	20.9568932669981	43.8799999999999	10.6918000000178	43.5699999999999	6.92512606292439	44.8900000000001	5.51129275993389	45.48	25.4303456270009	43.5799999999999	8.54813658202147	44.27	39.1964728769381	43.75	5.45136906998778	45.71	46.4130586439069	44.0799999999999	8.24248548894957	46.9199999999996	64.5615285089889	44.4700000000003	6.6977571609641	49.3499999999999	76.5170050899542	44.3800000000001	11.345580752959	44.6800000000003	3.50054618706963	44.3699999999999	3.78362485992056	44.27	4.54732858202078
43.56	-2443.23875602902	43.78	-184.318836122088	43.45	2330.287111026	43.94	-232.111430198984	44.21	-298.092273064981	43.53	-267.47308669394	44.37	4.21439603201179	44.48	2666.24863350296	44.34	21.0290223919856	43.99	10.6411118430287	43.6700000000001	6.96136126293823	45	5.47316672293618	45.5799999999999	25.2977638559742	43.6900000000001	8.62647475003087	44.3700000000001	39.0636145019698	43.8499999999999	5.39444419405299	45.8099999999999	46.1163714869599	44.1799999999998	8.27529642299396	47.02	63.9684880320601	44.5799999999999	6.70042629099044	49.4499999999998	75.4732047699918	44.48	11.3138227779928	44.79	3.52362678802365	44.4700000000003	3.77075433095797	44.3699999999999	4.53442457308029
43.66	-2443.253997032	43.88	-186.66002358907	43.56	2329.15921248798	44.05	-231.670373852921	44.32	-296.605985566998	43.63	-267.113109866955	44.4799999999999	4.18932157003837	44.58	2667.69534234697	44.4400000000001	21.1019251870539	44.0899999999999	10.5971157690874	43.78	6.997449907999	45.1000000000001	5.42970348396921	45.6800000000001	25.1608441329836	43.79	8.71041424204577	44.48	38.926556567958	43.95	5.34221050406813	45.9200000000001	45.8077650819178	44.29	8.29967268998644	47.1799999999998	63.3757852040162	44.6800000000003	6.70011377701485	49.5499999999997	74.4506131629805	44.5900000000001	11.2784598819644	44.8900000000003	3.54933426206117	44.5700000000002	3.75965324496974	44.4700000000003	4.51786887208527
43.77	-2443.169413188	43.99	-188.981834189008	43.66	2327.85408145696	44.15	-231.198591383986	44.42	-294.943888211947	43.73	-266.711759595978	44.5799999999999	4.17065868998634	44.6900000000001	2669.08824188897	44.5500000000001	21.1756016519757	44.25	10.5568874300843	43.8799999999999	7.0287591199758	45.2	5.37774934093704	45.79	25.0166008759152	43.8900000000001	8.7947780569948	44.5800000000002	38.785299073993	44.0599999999999	5.29466799798684	46.02	45.4872394290078	44.3899999999999	8.32790329695854	47.2799999999997	62.7893679760518	44.7800000000002	6.69370883395004	49.6499999999996	73.4324758899447	44.6900000000001	11.2394920639645	44.9900000000002	3.5776686090685	44.6700000000001	3.7581356859846	44.5799999999999	4.5064407480595
43.87	-2442.99334886898	44.09	-191.278009253097	43.76	2326.37171793306	44.31	-230.698111317906	44.52	-293.111103976003	43.83	-266.208839560932	44.6899999999999	4.15834536397597	44.8	2670.45011583195	44.65	21.2502686620155	44.3499999999999	10.5176188230871	43.98	7.04903365101472	45.3200000000002	5.31605821993253	45.8899999999999	24.8586258769592	44	8.87941996097652	44.6900000000001	38.6398420209844	44.1599999999999	5.25137224099126	46.1199999999999	45.1666796559493	44.4899999999998	8.34628292500383	47.3899999999999	62.1931323860281	44.8800000000001	6.68631944699882	49.75	72.4187929509981	44.79	11.2035189979451	45.0900000000001	3.60433365005974	44.7800000000002	3.7670941609349	44.6800000000003	4.49385446802353
43.98	-2442.72580407301	44.24	-193.572648452005	43.87	2324.71858981296	44.41	-230.106965589925	44.63	-291.200948732012	43.93	-265.615818147921	44.79	4.14950533695446	44.9	2671.75178413004	44.75	21.32602954498	44.4499999999998	10.4821179510282	44.0799999999999	7.05827350191157	45.4200000000001	5.24852817295596	46	24.6966161819273	44.1500000000001	8.95699557599983	44.79	38.4931043109873	44.26	5.21857716501017	46.29	44.845449419995	44.5899999999997	8.35111901994878	47.4899999999998	61.5908306920119	44.9900000000002	6.67794561604751	49.8599999999997	71.432413833918	44.8899999999999	11.1704620419459	45.2200000000003	3.63305138000669	44.8800000000001	3.78652866902485	44.79	4.48011003004467
44.15	-2442.24362877105	44.34	-195.812656522094	43.97	2322.59733816306	44.51	-229.424043778977	44.73	-289.200530912012	44.03	-264.932695356947	44.89	4.14413860801233	45.01	2673.01122941797	44.86	21.4071265479561	44.5599999999999	10.450266270027	44.22	7.06215761601925	45.5200000000002	5.18217377691599	46.0999999999999	24.5351289819382	44.26	9.02750490104154	44.9000000000001	38.3386512669404	44.3599999999999	5.1962827690204	46.3899999999999	44.5235487209175	44.6999999999998	8.34772281802998	47.5899999999997	60.971640827006	45.0900000000001	6.66858734200559	49.9599999999996	70.4689119410205	45	11.1374282929546	45.3200000000002	3.66382180004621	44.98	3.81943625393433	44.8899999999999	4.46215335307443
44.25	-2441.53802490803	44.45	-198.010250345078	44.07	2320.01238321504	44.61	-228.64934588597	44.83	-287.122393912	44.13	-264.193101192973	44.99	4.13576448397635	45.11	2674.19947859003	44.96	21.4888863849865	44.6599999999999	10.4220637820163	44.3199999999999	7.05820921791656	45.6300000000001	5.1142038779517	46.23	24.3741642759687	44.3599999999999	9.08448994107403	45	38.1694013799461	44.47	5.18448905404512	46.5	44.2074540579824	44.7999999999997	8.33560305693482	47.6999999999998	60.342663355982	45.2000000000003	6.66378340997653	50.0599999999999	69.5285531239733	45.0999999999999	11.1010693619846	45.4300000000003	3.69192422203923	45.0900000000001	3.85779023292798	44.9900000000002	4.43127769801777
44.36	-2440.61617021305	44.55	-200.165429922095	44.17	2316.96372496799	44.71	-227.771309479976	44.94	-284.966537731975	44.24	-263.409409192946	45.14	4.12816167295205	45.24	2675.31653164497	45.0600000000001	21.5747218439901	44.76	10.3933588310383	44.4300000000001	7.0501226180113	45.73	5.04888595799002	46.3399999999999	24.2186473939228	44.46	9.12840616103949	45.1000000000001	38.0020912979262	44.5699999999999	5.17503616106296	46.5999999999999	43.8917911059207	44.9000000000001	8.31837443092809	47.7999999999997	59.7038982790536	45.3000000000002	6.66097667897247	50.1699999999996	68.6113373839135	45.21	11.0698403150309	45.5300000000002	3.71625694606337	45.23	3.89872335301789	45.0999999999999	4.39984149500106
44.46	-2439.56102259006	44.65	-202.012487515049	44.28	2313.62015743605	44.82	-226.832223114002	45.04	-282.736845475938	44.34	-262.581619356979	45.25	4.11728775202391	45.34	2676.38593785102	45.16	21.6651197530382	44.8699999999999	10.3645353370894	44.53	7.03789781493924	45.8300000000002	4.98515588890314	46.4400000000001	24.0651360409174	44.5699999999999	9.16058511904794	45.2	37.8354527720148	44.6699999999998	5.17139276405487	46.6999999999998	43.587412482907	45.0099999999998	8.29603693796344	47.8999999999996	59.0553455949703	45.4000000000001	6.66056464297071	50.29	67.7197653549229	45.3099999999999	11.0422393960334	45.6300000000001	3.73681997507447	45.3299999999999	3.94223561397666	45.27	4.36784474504748
44.56	-2438.38222670206	44.76	-203.727173069069	44.38	2309.99011909796	44.92	-225.832086788955	45.19	-280.359506532932	44.45	-261.711646518961	45.3499999999999	4.09699485396686	45.45	2677.38675238297	45.27	21.7590349940338	44.9699999999998	10.3355933000557	44.6299999999999	7.03365488993768	45.9400000000001	4.91995478398621	46.54	23.919470716919	44.6700000000001	9.18102681600885	45.3199999999999	37.6683431729816	44.78	5.17275480001445	46.8000000000002	43.2943181899645	45.1100000000001	8.26595796900165	48	58.4111466420154	45.5	6.66214980697077	50.3899999999999	66.8453046379227	45.4099999999999	11.0182666049923	45.7400000000002	3.75135764909373	45.4300000000003	3.99035175792051	45.3699999999999	4.32799341410828
44.66	-2437.07013788503	44.86	-205.32082058503	44.48	2306.07360995396	45.02	-224.770900503927	45.29	-277.834608058924	44.55	-260.748350816016	45.4499999999999	4.06728298003145	45.5600000000001	2678.34739639704	45.37	21.8554996069997	45.0699999999999	10.3065327200511	44.74	7.03630844293457	46.0400000000002	4.85425370300163	46.6399999999999	23.788624971985	44.77	9.19090377897192	45.4200000000001	37.4996086719648	44.8799999999999	5.17992633206177	46.9000000000001	43.0171773869006	45.27	8.23017863194764	48.1099999999997	57.7569504699795	45.6100000000001	6.6623547729705	50.5	66.0008932450182	45.52	10.995248076938	45.8400000000001	3.75992485601273	45.5300000000002	4.03057100800197	45.4700000000003	4.28250834602295
44.77	-2435.633278713	44.97	-206.793430063044	44.59	2301.87460636	45.13	-223.646260100963	45.39	-275.162150053006	44.65	-259.685080371924	45.55	4.02987175402814	45.67	2679.22771158703	45.47	21.9471806010461	45.1799999999998	10.2744292470334	44.8399999999999	7.04585847392991	46.1400000000001	4.78805264799576	46.74	23.6566552329123	44.8700000000001	9.19093276502281	45.52	37.3321844559769	44.99	5.18817219301582	47.0099999999998	42.7382017500122	45.3699999999999	8.17771350898511	48.2099999999996	57.0987773239722	45.71	6.66117954199308	50.5999999999999	65.1865311770052	45.6300000000001	10.9719654699347	45.9400000000001	3.76488316101131	45.6300000000001	4.06289336592636	45.5700000000002	4.23138954101887
44.87	-2433.94474402101	45.07	-208.191719726074	44.69	2296.974358846	45.23	-222.403678929936	45.5	-272.38661708293	44.75	-258.521835184979	45.66	3.98377465205613	45.78	2680.04500458301	45.5700000000001	22.0340779750359	45.28	10.2442802510723	44.9400000000001	7.06607675101623	46.2700000000002	4.7218890719023	46.8499999999999	23.5281223319816	44.98	9.18629077898458	45.6300000000001	37.1660705269505	45.1199999999999	5.19749238401346	47.1100000000001	42.4573912789583	45.4699999999998	8.11321661194597	48.3199999999997	56.4324560380101	45.8099999999999	6.65862411301532	50.6999999999998	64.401599654957	45.73	10.9421990899818	46.04	3.76623256499897	45.7400000000002	4.08925182898656	45.6700000000001	4.17576983909385
44.98	-2432.00628262002	45.25	-209.475230019052	44.79	2291.36802527398	45.33	-221.043156988912	45.6	-269.541243761978	44.85	-257.309730816928	45.76	3.93709379602569	45.88	2680.77196458103	45.6800000000001	22.1158715280581	45.3799999999999	10.2160857320541	45.05	7.08236259197292	46.3700000000001	4.65647159501259	46.95	23.4030262679426	45.0799999999999	9.17558877097235	45.73	36.9982152969897	45.22	5.20392958799221	47.25	42.1583764639308	45.5699999999997	8.03345024303326	48.4199999999996	55.7723137869743	45.9200000000001	6.6479385210414	50.8099999999999	63.6464238699546	45.8299999999999	10.9059489379888	46.2200000000003	3.76971597700049	45.8400000000001	4.11306384091858	45.7800000000002	4.11500029008494
45.14	-2429.81789451005	45.35	-210.477963785024	44.89	2285.05560564406	45.44	-219.603389148915	45.7	-266.626030089924	44.95	-256.041749544011	45.87	3.89331771202706	45.98	2681.419788992	45.78	22.1869409780311	45.48	10.1898456890694	45.1499999999999	7.0947159960042	46.47	4.5879021639621	47.05	23.2673370009024	45.2	9.16423465605476	45.8300000000002	36.83213454201	45.3299999999999	5.2056316250173	47.3499999999999	41.8488436979487	45.6700000000001	7.94210695494257	48.52	55.1145983170045	46.02	6.63387553197481	50.9099999999999	62.8981543329701	45.9299999999998	10.8551662630134	46.3200000000002	3.7732884570687	45.9400000000001	4.13138369901844	45.8800000000001	4.04723630902026
45.24	-2427.47909053003	45.45	-211.253016288083	45	2278.30648179304	45.54	-218.106730499926	45.81	-263.571986650959	45.1	-254.717891364976	45.9699999999999	3.8518961570162	46.09	2681.99312825402	45.89	22.2486643600632	45.5799999999999	10.1609780410854	45.26	7.10313696299636	46.5700000000002	4.51338962591308	47.1599999999999	23.1272385419743	45.3	9.15222843298125	45.9400000000001	36.6590052379934	45.4299999999998	5.20259849599825	47.4499999999998	41.5287929789656	45.7799999999997	7.8391867469918	48.6299999999997	54.4652353310084	46.1600000000003	6.61643514399657	51.0099999999998	62.1776198619273	46.0300000000002	10.7942716870184	46.4200000000001	3.78124555106751	46.0500000000002	4.14421140294508	45.98	3.97553197910838
45.35	-2424.96956746106	45.56	-211.800387527092	45.14	2271.13774269003	45.64	-216.553181041945	45.91	-260.36622187803	45.2	-253.340794302972	46.0699999999999	3.81930982496215	46.2	2682.51630503596	45.99	22.3010416719944	45.6799999999998	10.1341834130153	45.3599999999999	7.10528443596559	46.6800000000001	4.44641131093704	47.26	22.9827308919539	45.4100000000001	9.14261051798348	46.04	36.4846057050272	45.54	5.19483020104872	47.5599999999999	41.1917478079431	45.8800000000001	7.73047286998008	48.73	53.8121444079707	46.2600000000002	6.59306021600514	51.1099999999997	61.4643833969239	46.1700000000001	10.7266135989903	46.5300000000002	3.79358725706425	46.1500000000001	4.14682951100076	46.0799999999999	3.9078429950905
45.45	-2422.311248847	45.66	-212.185878182027	45.24	2263.54938833504	45.75	-214.954303204991	46.01	-257.021841850019	45.3	-251.846172208957	46.17	3.79178000798674	46.3	2682.98931933703	46.09	22.3458833579571	45.78	10.1094204220544	45.47	7.09660299401094	46.7800000000002	4.39012092397206	47.3599999999999	22.8303717559584	45.51	9.14291872300055	46.1500000000001	36.308935944021	45.6399999999999	5.18579541301278	47.6599999999999	40.8472128399353	45.98	7.61547406193586	48.8299999999999	53.155325549028	46.3600000000001	6.56635404197914	51.25	60.7754929059183	46.27	10.6488436099426	46.6300000000001	3.81838720102223	46.2600000000002	4.15185235897297	46.1800000000003	3.83693559501808
45.55	-2419.50413468908	45.76	-212.438483845062	45.35	2255.55027740006	45.85	-213.239586943928	46.18	-253.445530693966	45.41	-250.238655179942	46.27	3.7750610480316	46.41	2683.38025087701	46.24	22.3866022059838	45.8799999999999	10.086730450098	45.5699999999999	7.07709263792822	46.8800000000001	4.34451846297179	47.46	22.6767539979846	45.6200000000001	9.15028620602243	46.27	36.1273094199532	45.75	5.16896615101814	47.77	40.4843354559716	46.0899999999997	7.50789563994658	48.9399999999996	52.5108827119993	46.46	6.53320583603545	51.3499999999999	60.1169801519745	46.3699999999999	10.5628079669486	46.73	3.85339414401642	46.3699999999999	4.15927994492904	46.3200000000002	3.77158904905173
45.66	-2416.45763843701	45.87	-212.529208923002	45.45	2246.59852534103	45.95	-211.411060786986	46.28	-249.800531787969	45.51	-248.518243215926	46.38	3.76909092096867	46.51	2683.71004448204	46.35	22.4230948880404	45.98	10.0719823620921	45.6700000000001	7.03955145399959	46.98	4.30950352199488	47.5699999999999	22.5154694089724	45.72	9.16471296807231	46.3700000000001	35.940868760008	45.8499999999999	5.14389797706372	47.8699999999999	40.1037520009595	46.2599999999998	7.40301787095632	49.04	51.8790255080148	46.5700000000002	6.49361559999306	51.4599999999996	59.4728346740112	46.4699999999998	10.4751063420281	46.8299999999999	3.89639460206581	46.4700000000003	4.16017614998054	46.4200000000001	3.71180335605459
45.76	-2413.18140475505	45.97	-212.482874993043	45.55	2236.70060005406	46.05	-209.468724733938	46.38	-246.086757977992	45.62	-246.697893319947	46.4799999999999	3.77386962600212	46.62	2683.96071751795	46.45	22.4620477699773	46.0899999999999	10.0651761550807	45.77	6.98662632692049	47.0800000000002	4.28832846193927	47.6700000000001	22.3465179899449	45.8299999999999	9.18691576805486	46.48	35.752532868969	45.95	5.1105908929685	47.9699999999998	39.7054624729662	46.3600000000001	7.30615199199747	49.1899999999996	51.2585790810363	46.6700000000001	6.44965781998508	51.5599999999999	58.846128921914	46.5799999999999	10.3857387349535	46.9400000000001	3.94356085803338	46.5700000000002	4.15316409998923	46.5300000000002	3.66412468406452
45.86	-2409.67543364104	46.08	-212.216080430039	45.66	2225.85650153997	46.15	-207.412578784897	46.48	-242.304209263011	45.72	-244.820525393948	46.5899999999999	3.78866406401812	46.72	2684.15512166098	46.5600000000001	22.5061205550219	46.24	10.070504869077	45.8799999999999	6.92399619993012	47.1800000000001	4.28099328291864	47.77	22.1773867280035	45.9300000000001	9.21206508098749	46.5800000000002	35.5605203880032	46.05	5.07875196603891	48.0700000000002	39.2948711059944	46.46	7.22828341793047	49.29	50.6480818960426	46.77	6.40263540594788	51.6599999999999	58.2368628960239	46.6799999999998	10.2934906780092	47.04	3.9949477970822	46.6700000000001	4.14124083692968	46.6300000000001	3.62708005502554
46.07	-2405.95282227105	46.23	-211.682107011029	45.76	2214.30335022706	46.3	-205.269984508959	46.58	-238.491243234989	45.83	-242.886139439975	46.6899999999999	3.81373795005402	46.8200000000001	2684.29065246994	46.66	22.55531324397	46.3499999999999	10.0817024440403	45.98	6.85166107393798	47.2900000000002	4.28696052995292	47.8699999999999	22.0049978269117	46.03	9.23370291104675	46.6800000000001	35.3582208799708	46.1599999999999	5.0434092939895	48.21	38.8774561899936	46.5699999999997	7.16617445095835	49.3899999999999	50.0618611299615	46.8800000000001	6.35254836004151	51.77	57.6453617849211	46.7800000000002	10.209688539021	47.2200000000003	4.04583473209641	46.7800000000002	4.12440636193878	46.73	3.59953662803036
46.17	-2402.13713499099	46.34	-210.927672958064	45.87	2202.22364093797	46.41	-203.070471145907	46.68	-234.556124849973	45.93	-240.899186119918	46.79	3.84072544500214	46.9400000000001	2684.39722518997	46.76	22.6096258360258	46.4499999999998	10.0987688820169	46.0899999999999	6.77553169600742	47.3900000000001	4.30164184899695	47.98	21.8293512870105	46.1700000000001	9.25182925698209	46.78	35.1552963689983	46.26	5.00852019297326	48.3200000000002	38.4670160469796	46.6700000000001	7.12306279001496	49.5	49.477773285048	46.98	6.30414944396307	51.8699999999999	57.0631957419891	46.8800000000001	10.1343323200354	47.3299999999999	4.09699283409282	46.8800000000001	4.10422160894086	46.8299999999999	3.57391960801579
46.27	-2398.20806857801	46.44	-210.016043592077	45.97	2189.61737367397	46.51	-200.835283364995	46.79	-230.50273721492	46.03	-238.855214769956	46.9	3.86907630695532	47.0600000000001	2684.458998129	46.87	22.6716085250018	46.55	10.1217041820973	46.22	6.70052623297579	47.5	4.32397311089971	48.0799999999999	21.6611883099631	46.27	9.26053597106602	46.8900000000001	34.9537425220205	46.3699999999999	4.97012734706459	48.4200000000001	38.046068017934	46.77	7.09437283194347	49.5999999999999	48.8958183630075	47.0900000000001	6.24956562000989	51.9699999999998	56.4988971649427	46.9900000000002	10.0689497379562	47.4300000000003	4.14395296309067	46.98	4.07672090398137	46.9400000000001	3.55207358006737
46.38	-2394.20956544598	46.55	-208.911063335108	46.07	2176.50605763606	46.61	-198.492461232945	46.89	-226.412961312008	46.13	-236.699757558995	47	3.89892800501457	47.22	2684.47132084702	46.97	22.7345959129934	46.6499999999999	10.155208971014	46.3199999999999	6.62664468495677	47.6000000000001	4.35395431691177	48.25	21.4897248729358	46.3700000000001	9.26171233800233	46.99	34.7623823610093	46.47	4.9273386890718	48.5300000000002	37.6146121019474	46.8699999999999	7.07806347099904	49.6999999999998	48.3303473090473	47.21	6.1887968879546	52.0799999999999	55.9520742959876	47.0900000000001	10.0105620730346	47.5300000000002	4.1824195720892	47.0799999999999	4.04190424899298	47.04	3.52670451104586
46.48	-2390.06783827301	46.65	-207.648887764094	46.17	2162.27730672699	46.72	-196.042004748961	46.99	-222.203954984934	46.24	-234.43281448499	47.14	3.9302805389525	47.3200000000001	2684.43884378496	47.0700000000001	22.7985880010237	46.76	10.1861511910784	46.4200000000001	6.55302594100249	47.7	4.38089928695717	48.3499999999999	21.3219345249627	46.48	9.25231794406045	47.0900000000001	34.5712390329709	46.5699999999999	4.8801542189949	48.6300000000001	37.1795540989979	46.9699999999998	7.06742640602442	49.7999999999997	47.7773588310129	47.3099999999999	6.12184324700138	52.25	55.4230207229693	47.1900000000001	9.95649545802735	47.6400000000003	4.21239266199791	47.23	4.00951872200039	47.1399999999999	3.49709046611224
46.58	-2385.78288705901	46.75	-206.25367399407	46.28	2146.9350973	46.82	-193.481509753951	47.09	-217.94545431203	46.34	-232.060467452925	47.24	3.96412043301098	47.42	2684.34426031195	47.24	22.8586817589758	46.8599999999999	10.2116064950906	46.52	6.48603898696365	47.8100000000002	4.40040824594234	48.46	21.1578172659301	46.5799999999999	9.23081750499932	47.1900000000001	34.3803125359727	46.6699999999998	4.82857393603808	48.73	36.7448131619312	47.0699999999997	7.06387794798502	49.8999999999996	47.2470089390526	47.4100000000003	6.05050078104341	52.3599999999997	54.8943948899705	47.29	9.90674989395757	47.7400000000002	4.2329072530265	47.3299999999999	3.96815756698743	47.27	3.46572498301612
46.68	-2381.35296299299	46.86	-204.646635434074	46.38	2130.47942935702	46.92	-190.809984324915	47.19	-213.730775165004	46.4400000000001	-229.63365258795	47.3499999999999	3.99553376996664	47.53	2684.18734847296	47.34	22.914556986052	46.9599999999998	10.2315748820274	46.6299999999999	6.42945559002328	47.9100000000001	4.41372726800182	48.5599999999999	20.9975113669998	46.6800000000001	9.19883456606385	47.3	34.1931467769427	46.78	4.76925085604307	48.8299999999999	36.3078181009087	47.1799999999998	7.05371278195344	50.0099999999998	46.7231936729604	47.52	5.97603803896618	52.4599999999996	54.3661967980142	47.3899999999999	9.86600016494776	47.8400000000001	4.24621458410002	47.4300000000003	3.9197537819291	47.3699999999999	3.4213352550978
46.78	-2376.73585793004	46.96	-202.856767676053	46.48	2113.15243773106	47.03	-188.085339471968	47.3	-209.466601672943	46.55	-227.152369888927	47.4499999999999	4.02752085801694	47.63	2683.97930567801	47.45	22.9663170090362	47.0699999999999	10.2359210570739	46.73	6.38327575097719	48.0200000000002	4.42507977493278	48.6700000000001	20.8441361959331	46.78	9.1549800760049	47.4000000000001	34.0062259809883	46.8799999999999	4.70903570806058	48.9400000000001	35.8679325729554	47.2799999999997	7.04224214098303	50.1099999999997	46.2059130339867	47.6200000000003	5.89845502304343	52.5599999999999	53.8544369069314	47.4900000000002	9.82112556698667	47.9400000000001	4.25435959607512	47.54	3.86430736591592	47.4700000000003	3.3639212840626
46.89	-2372.05472189999	47.06	-200.830975457052	46.59	2095.23854556403	47.13	-185.30757519693	47.4	-205.092362215964	46.65	-224.652887383968	47.55	4.06008169602501	47.74	2683.73811456297	47.5500000000001	23.0092885410613	47.1699999999998	10.2289114530549	46.8299999999999	6.35525666700687	48.1200000000001	4.43250611397161	48.77	20.6976917529573	46.8900000000001	9.09925403300349	47.6100000000001	33.810020808005	46.98	4.64792849197693	49.04	35.4251565769346	47.3899999999999	7.02415478997409	50.2199999999998	45.6945456289759	47.7200000000003	5.81905464105148	52.6699999999996	53.3351443549464	47.5900000000001	9.77212610098377	48.0500000000002	4.26111511910676	47.6399999999999	3.80710167496545	47.5700000000002	3.30301538906497
46.99	-2367.309554906	47.16	-198.652660402104	46.69	2076.73775285605	47.23	-182.476691499915	47.51	-200.620948361006	46.75	-222.043745636938	47.66	4.0932162860372	47.85	2683.44793251094	47.65	23.0451182550269	47.28	10.206353033027	46.9400000000001	6.33651722591821	48.2700000000002	4.43321513398587	48.8699999999999	20.5596610729799	46.99	9.02976667498478	47.71	33.6247651149506	47.1299999999999	4.58095730800778	49.1500000000001	34.9846816769741	47.4899999999998	7.00049429099181	50.3199999999997	45.1938423040019	47.8200000000002	5.73757141796705	52.77	52.8287562019614	47.6999999999998	9.72410844303795	48.21	4.26065876706616	47.75	3.75016930593119	47.6800000000003	3.24009054702401
47.15	-2362.59211290303	47.37	-196.105751347091	46.79	2057.82771229099	47.33	-179.573117467953	47.61	-196.052360108979	46.86	-219.327582670985	47.76	4.1229644040186	47.96	2683.11136396494	47.76	23.0738061510465	47.3799999999999	10.172438833024	47.04	6.3270574279386	48.3700000000001	4.42720683395237	48.97	20.424902381933	47.0899999999999	8.95897852706184	47.8099999999999	33.4337222529939	47.23	4.51089437501651	49.25	34.5410295799411	47.5899999999997	6.97175190498456	50.4199999999996	44.7038030609974	47.9200000000001	5.65144821098329	52.8999999999996	52.3292406840028	47.8000000000002	9.67023096995945	48.3099999999999	4.26353361501697	47.8499999999999	3.69351025801734	47.7800000000002	3.18238052000197
47.25	-2357.79588876005	47.47	-193.532432826032	46.89	2037.75852699903	47.44	-176.578886291964	47.71	-191.37004740503	46.96	-216.504398484972	47.87	4.14581105803791	48.0600000000001	2682.72580448297	47.86	23.0919394419971	47.48	10.1272877481051	47.1399999999999	6.33179544001905	48.48	4.41548400795	49.0799999999999	20.2899733839104	47.1900000000001	8.8868895890073	47.9200000000001	33.2368922229307	47.3399999999999	4.44120836800721	49.3499999999999	34.105052905943	47.6999999999998	6.93733612899905	50.52	44.2320346080578	48.02	5.56068501896334	53	51.8507342219436	47.9000000000001	9.61049368095246	48.4100000000003	4.26527052104575	47.9500000000003	3.63021315297374	47.8800000000001	3.13561551809016
47.35	-2352.92088247706	47.57	-190.892383621076	47	2016.53905565001	47.54	-173.493997973992	47.81	-186.640054648933	47.11	-213.524968051956	47.9699999999999	4.16175624695825	48.22	2682.28615092994	47.96	23.1005751339808	47.5899999999999	10.0708997759966	47.25	6.34527934801099	48.5800000000002	4.40323379893925	49.23	20.1548740799353	47.3	8.81538914597968	48.02	33.0311367299601	47.4400000000001	4.3718992860704	49.4499999999998	33.6865479220023	47.7999999999997	6.90241406698533	50.6299999999997	43.7787465569954	48.1600000000003	5.46446968894543	53.0999999999999	51.3847044189788	48.0100000000002	9.54489657794966	48.5100000000002	4.27069136810587	48.0500000000002	3.5700284009863	47.9900000000002	3.09472235107933
47.46	-2347.95744939197	47.67	-188.124596887064	47.14	1994.16929824599	47.64	-170.369167775903	47.91	-181.862381842961	47.21	-210.492984232019	48.14	4.1719458439502	48.33	2681.76955162903	48.0700000000001	23.1027714260108	47.6899999999998	10.0032749170396	47.3499999999999	6.36030723592285	48.6800000000001	4.39045620794332	49.3299999999999	20.0106772699655	47.4000000000001	8.74337546906645	48.1300000000001	32.8182371339381	47.54	4.30954277999263	49.5500000000002	33.2746321049626	47.9099999999999	6.869026826962	50.73	43.3295879599882	48.2600000000002	5.36673465001059	53.25	50.9311512749946	48.1700000000001	9.4709984570045	48.6100000000001	4.27979615801632	48.2200000000003	3.50401988293925	48.0900000000001	3.0720682430001
47.56	-2342.83391725103	47.78	-185.229072623088	47.24	1970.82535856805	47.74	-167.145776307962	48.01	-177.119871140917	47.3099999999999	-207.408447025955	48.24	4.17564675103677	48.43	2681.19885825797	48.1700000000001	23.0985283160408	47.79	9.93066786099917	47.45	6.37687910693785	48.7800000000002	4.37715123496218	49.4300000000001	19.8593794249291	47.5	8.67156531899127	48.28	32.5975659060305	47.6499999999999	4.248455267998	49.6599999999999	32.873282176979	48.0099999999998	6.838590722964	50.8299999999999	42.8947148290035	48.3700000000003	5.26747990204512	53.3499999999999	50.4897812010086	48.27	9.39536538896846	48.71	4.29253000299923	48.3200000000002	3.43218759701358	48.27	3.0676531920335
47.66	-2337.67544240698	47.88	-182.205810829032	47.34	1946.91803337696	47.85	-163.88484711797	48.18	-172.281606967999	47.41	-204.32692265797	48.3499999999999	4.17187244204342	48.53	2680.59137744501	48.27	23.0875256020227	47.8899999999999	9.85817969808522	47.55	6.38550186897646	48.8900000000001	4.36456495299353	49.53	19.7009805449397	47.5999999999999	8.59995869404884	48.3800000000001	32.3691230479426	47.75	4.18863674906333	49.7599999999998	32.4799269509413	48.1100000000001	6.80878509501781	50.9399999999996	42.4634457980346	48.4700000000003	5.16486320998411	53.4599999999996	50.0589587160221	48.3699999999999	9.31799737600159	48.8200000000002	4.31130461402063	48.4200000000001	3.36154166393499	48.3699999999999	3.07622282502962
47.77	-2332.48377367102	47.98	-178.944982387065	47.45	1922.44732267102	47.95	-160.646319747912	48.28	-167.385946911963	47.52	-201.192844903971	48.4499999999999	4.16356119899319	48.64	2679.93117132096	48.38	23.0709184099851	47.99	9.78581042704718	47.6599999999999	6.386388969986	48.99	4.34545115490437	49.6299999999999	19.5377874989617	47.71	8.53248619796432	48.49	32.1326453789652	47.8499999999999	4.13649351503409	49.8600000000001	32.0966481029927	48.25	6.77637224794125	51.04	42.0501080429858	48.5700000000002	5.05790513898319	53.5599999999999	49.6390090099794	48.48	9.23237338395211	48.9200000000001	4.3324220220029	48.52	3.28479864197107	48.48	3.10027067610008
47.87	-2327.36827716508	48.09	-175.559489191073	47.55	1897.70411748805	48.05	-157.331795157916	48.38	-162.351009991994	47.62	-197.967177037981	48.5599999999999	4.14812179803903	48.74	2679.20704247501	48.48	23.0487067409513	48.0999999999999	9.71782648309727	47.76	6.37954040894329	49.0900000000001	4.31980983898939	49.74	19.373089124997	47.8099999999999	8.46651801805365	48.5900000000001	31.884617121932	47.95	4.08814568697835	49.96	31.7311320239924	48.3499999999999	6.74135218002903	51.1899999999996	41.654701564994	48.6700000000001	4.95135845699224	53.6599999999999	49.2303238399927	48.5799999999999	9.14521345703179	49.02	4.3538372869989	48.6199999999999	3.20195853191763	48.5799999999999	3.13795216004564
47.97	-2322.20580285605	48.23	-172.102426504011	47.66	1871.88844094203	48.16	-153.962518018943	48.49	-157.319248809017	47.72	-194.649919058975	48.66	4.12500399397686	48.85	2678.41899090899	48.58	23.0265108740468	48.25	9.64842301209501	47.8599999999999	6.36175401893979	49.2	4.29606341299404	49.8399999999999	19.2176266249362	47.9100000000001	8.40205415397577	48.7	31.6250382790031	48.0599999999999	4.04359326398662	50.0700000000002	31.3833787149633	48.4499999999998	6.70901687999503	51.29	41.2728678969643	48.7800000000002	4.84522316094171	53.7599999999998	48.8404718489619	48.6799999999998	9.05804531498688	49.1300000000001	4.37555040707593	48.7200000000003	3.11805097294382	48.6800000000003	3.17898391506333
48.07	-2316.99635074403	48.33	-168.663752119073	47.76	1845.02180223501	48.31	-150.538488330994	48.59	-152.277771794957	47.8200000000001	-191.234614249993	48.76	4.09420778703407	48.95	2677.57820879694	48.6900000000001	23.01258065404	48.3499999999999	9.58230064100007	47.96	6.33255943398581	49.3300000000002	4.26631685297707	49.95	19.0713999999161	48.02	8.34509713706666	48.8	31.3693608759422	48.1699999999998	4.00283624799158	50.2199999999998	31.0523269409941	48.5599999999999	6.67303079796966	51.3899999999999	40.9048360500037	48.8800000000001	4.73850797004616	53.8699999999999	48.4490159789175	48.79	8.97086895702159	49.25	4.39492295606669	48.8299999999999	3.03429355892604	48.7800000000002	3.22264400506356
48.17	-2311.76022405202	48.43	-165.14632185806	47.86	1817.10420136596	48.42	-147.049858630908	48.7	-147.226578949926	47.92	-187.780272714917	48.86	4.06140532004429	49.0700000000001	2676.67372068695	48.7900000000001	23.0016928510395	48.4499999999998	9.51945937003984	48.0699999999999	6.29109554597562	49.4300000000001	4.23057015791528	50.05	18.9412185569608	48.1600000000001	8.29136006404951	48.9000000000001	31.1140410079815	48.27	3.96501500904378	50.3200000000002	30.7393246649781	48.6599999999999	6.63290267300454	51.4899999999998	40.5506060250218	48.9900000000002	4.63372387503114	53.9699999999998	48.0619879929236	48.8899999999999	8.8872655750265	49.3600000000001	4.40613254806976	48.9300000000003	2.96043337198171	48.8899999999999	3.26169867207682
48.28	-2306.44003012105	48.54	-161.550135720063	47.96	1788.17485665002	48.52	-143.544014102986	48.8	-142.235597780996	48.02	-184.286894452953	48.9599999999999	4.02839966602642	49.25	2675.71650203195	48.9	22.9972602510315	48.55	9.46845717101041	48.23	6.23736235297656	49.5400000000002	4.1929463429824	50.1499999999999	18.8273740239993	48.26	8.23930765500336	49	30.8626225789794	48.3699999999999	3.92972018300952	50.4299999999998	30.4335192689678	48.77	6.58922400896245	51.5999999999999	40.2103874330351	49.0900000000001	4.53087087703352	54.0699999999997	47.6660419889186	48.9900000000002	8.80538892397453	49.46	4.40692794302322	49.0300000000002	2.89647040995078	48.9900000000002	3.29614791303356
48.38	-2301.11671083807	48.65	-157.84619811302	48.06	1758.75793528701	48.62	-140.020954747001	48.9	-137.293351751964	48.12	-180.80370449502	49.0699999999999	3.99519082600364	49.35	2674.72749765898	49	23.0012959350461	48.6499999999999	9.42061718001241	48.3299999999999	6.16733857498275	49.6400000000001	4.1493223930047	50.26	18.7298664000082	48.3599999999999	8.18893990799552	49.1100000000001	30.6162482179388	48.48	3.89695177000249	50.5300000000002	30.1349107529632	48.8699999999999	6.54140330095743	51.6999999999998	39.883970663027	49.2000000000003	4.43388140399748	54.1699999999996	47.261177967016	49.0900000000001	8.72523900397937	49.5599999999999	4.39318356802687	49.1399999999999	2.8292526479845	49.0999999999999	3.32903922503647
48.49	-2295.79991086507	48.75	-153.975958678075	48.17	1728.85343727603	48.73	-136.480680562954	49	-132.399840861922	48.22	-177.28147780997	49.17	3.96104569801992	49.45	2673.72211879399	49.1	23.0193460610053	48.76	9.37593939499948	48.4300000000001	6.09278115496181	49.74	4.09793698497651	50.3599999999999	18.6576657069963	48.47	8.13535650104313	49.28	30.3775189629505	48.5799999999999	3.86102618597306	50.6300000000001	29.8526098399634	48.9699999999998	6.49712664494473	51.7999999999997	39.5610360569663	49.3099999999999	4.34179467595186	54.2799999999997	46.8634063900026	49.2199999999998	8.65070802001355	49.6600000000003	4.36867225607784	49.2400000000002	2.77802920095382	49.27	3.35529941810364
48.59	-2290.61478655603	48.85	-150.022819041055	48.27	1698.87613573098	48.83	-132.948083650945	49.11	-127.555065112006	48.3200000000001	-173.712127749923	49.28	3.93493320495963	49.5600000000001	2672.67751376096	49.24	23.0467373399961	48.8599999999999	9.33660055909513	48.53	6.01369009200425	49.8400000000001	4.03879011901154	50.46	18.5936557329569	48.5699999999999	8.0819534400689	49.3800000000001	30.1482161719377	48.6799999999998	3.83491443199091	50.7399999999998	29.5757340069258	49.0699999999997	6.45639403899168	51.8999999999996	39.2427584730513	49.4100000000003	4.25591360294675	54.3799999999997	46.4727272559458	49.3200000000002	8.58103217899497	49.77	4.33344889006548	49.3499999999999	2.74280006692607	49.3699999999999	3.37345551406543
48.7	-2285.43378358597	48.95	-145.986779201053	48.38	1667.99751113899	48.94	-129.364544617943	49.21	-122.753720470996	48.43	-170.095654314991	49.38	3.91685334705016	49.66	2671.59368255898	49.34	23.0834697749742	48.9599999999998	9.29909144599606	48.6299999999999	5.93761846891994	49.95	3.96675598392449	50.5599999999999	18.5393195129109	48.6700000000001	8.02873072598231	49.49	29.9283398450143	48.79	3.81364460702116	50.8400000000001	29.3097615469833	49.1700000000001	6.42010982801366	52.0099999999998	38.9218469449588	49.5100000000002	4.1762381870285	54.4899999999998	46.0829649779271	49.4200000000001	8.52131815702251	49.8700000000003	4.28381550307222	49.4500000000003	2.71821480498602	49.4700000000003	3.38053814107298
48.8	-2280.36016307999	49.05	-142.027459277074	48.48	1636.39521618597	49.04	-125.759592703957	49.31	-118.010826799946	48.54	-166.432057504949	49.4799999999999	3.90654240902677	49.76	2670.48452321694	49.45	23.1256383530081	49.0599999999999	9.26341205706649	48.74	5.86058107001008	50.0500000000002	3.89296052594545	50.6700000000001	18.4890613400057	48.77	7.97166949405437	49.5900000000001	29.7302750409472	48.8899999999999	3.79721671004063	50.9499999999998	29.0453857049897	49.2799999999997	6.38693610801511	52.1099999999997	38.5917906189661	49.6100000000001	4.10207232300763	54.5899999999997	45.7018990239249	49.5300000000002	8.47156595295928	49.9700000000003	4.23214262900729	49.5599999999999	2.71166701998027	49.5700000000002	3.38227751001341
48.9	-2275.38740572697	49.15	-138.025776210043	48.59	1604.06925087102	49.14	-122.120972141943	49.42	-113.408265081944	48.64	-162.703991376929	49.5799999999999	3.90324056104419	49.86	2669.36587742703	49.5500000000001	23.1763131630487	49.1699999999998	9.22956239207906	48.8399999999999	5.78749606199835	50.1500000000001	3.81740374291439	50.77	18.4428383929571	48.8800000000001	7.91204853896943	49.6900000000001	29.5520260939384	48.99	3.78301632304101	51.0500000000002	28.7847163559718	49.3800000000001	6.36144848192544	52.2399999999998	38.2525894930268	49.71	4.03218101894254	54.6899999999996	45.3291376359175	49.6300000000001	8.43012555401401	50.0700000000002	4.17396112607094	49.6600000000003	2.7162453359324	49.6800000000003	3.38051820608598
49.01	-2270.46202742804	49.25	-133.981730002006	48.69	1570.93782414699	49.31	-118.478153527008	49.52	-108.864154334015	48.74	-158.967838601029	49.68	3.90791081997577	49.96	2668.237745189	49.66	23.2298739240377	49.28	9.19064943900594	48.9400000000001	5.71836344693111	50.2800000000002	3.72939945896178	50.8699999999999	18.3899522909314	48.98	7.85175714599973	49.8	29.3935930039879	49.1199999999999	3.77113145304975	51.21	28.5277534999295	49.48	6.33835496103075	52.3399999999997	37.9103982850211	49.8200000000002	3.9665642749469	54.79	44.9595584769895	49.73	8.39692024294436	50.2200000000003	4.10927099505898	49.7600000000002	2.73194975193292	49.7800000000002	3.37453829604328
49.15	-2265.61720906102	49.36	-129.931476230013	48.79	1537.57030370798	49.41	-114.831136858925	49.62	-104.342612022947	48.84	-155.285247303937	49.79	3.92055318604889	50.0700000000001	2667.08525753995	49.76	23.2810974040376	49.3799999999999	9.1504040020709	49.05	5.66236362897143	50.3800000000001	3.63963385098032	50.98	18.3304030329055	49.0899999999999	7.79079531503157	49.9000000000001	29.2461527469641	49.23	3.76156209904366	51.3099999999999	28.2758450999836	49.5899999999997	6.32294753302176	52.4499999999998	37.5590622790014	49.9200000000001	3.90517593802997	54.8999999999996	44.5931615479367	49.8400000000001	8.3719500199777	50.3200000000002	4.04781930706122	49.8699999999999	2.75087335694479	49.8800000000001	3.36425420505293
49.25	-2260.85295062501	49.46	-125.832410282101	48.89	1503.966689555	49.52	-111.238869750991	49.72	-99.9264803040205	48.9400000000001	-151.594569356917	49.89	3.93919202304005	50.22	2665.91938993497	49.86	23.3250233919762	49.48	9.10882608206975	49.1499999999999	5.61484984496019	50.48	3.56421618096192	51.0799999999999	18.2610400529484	49.1900000000001	7.72753567798645	50	29.1018537200216	49.3299999999999	3.7573675680278	51.4099999999999	28.0216328619645	49.6900000000001	6.30747844400048	52.5499999999997	37.2088175589624	50.02	3.85067685897411	55	44.2296532619366	49.9400000000001	8.35336863997327	50.4300000000003	3.98831980510295	49.9700000000003	2.76492874900214	49.98	3.34966593300123
49.35	-2256.25019400798	49.56	-121.734323156034	49	1470.66000756104	49.62	-107.616155916958	49.82	-95.6157591779174	49.1	-147.920508924017	50	3.96229963496353	50.3200000000001	2664.72916691998	49.96	23.3613316860328	49.5899999999999	9.05723881407994	49.25	5.57582209501106	50.5900000000001	3.50439252395063	51.22	18.1862957939529	49.3	7.66342525605523	50.1100000000001	28.9571520160052	49.4299999999998	3.75027302902708	51.52	27.7625455939869	49.79	6.29194769499009	52.6499999999996	36.8596641270642	50.1600000000003	3.80122480203227	55.0999999999999	43.8763477540078	50.04	8.34496574498189	50.5300000000002	3.93302372606286	50.0700000000002	2.77411592696808	50.0900000000001	3.32827994509444
49.46	-2251.72941577398	49.66	-117.666210445009	49.15	1436.78935670096	49.72	-104.022934894942	49.93	-91.2914260559319	49.2	-144.263066002964	50.15	3.99281430497922	50.42	2663.50702412103	50.0700000000001	23.3900222870034	49.6899999999998	9.00557503700838	49.3499999999999	5.54983540791909	50.6900000000001	3.46242665000318	51.3299999999999	18.1028814199635	49.4000000000001	7.59846405003373	50.27	28.8120476359381	49.53	3.74668477206797	51.6199999999999	27.4985832990069	49.9000000000001	6.27635528496739	52.75	36.5098057320665	50.2600000000002	3.75681976902342	55.25	43.5252846240246	50.1700000000001	8.34022030403503	50.6400000000003	3.88570390202858	50.2200000000003	2.78874788500616	50.1900000000001	3.31312723403698
49.56	-2247.413765955	49.77	-113.711473776107	49.25	1402.64562801406	49.82	-100.459206684945	50.03	-87.0140525569241	49.3099999999999	-140.567049185961	50.25	4.03073603195026	50.53	2662.24455937402	50.23	23.4005093419682	49.79	8.95810118606732	49.46	5.5326247739913	50.7900000000002	3.43781611195482	51.4300000000001	18.0107969279106	49.5	7.53676482599985	50.3800000000001	28.6590449550204	49.6399999999999	3.74660279703676	51.73	27.2312310459029	50	6.25405868197504	52.8599999999997	36.1713582809671	50.3600000000001	3.71552754302229	55.3599999999997	43.168413812964	50.27	8.33913231804218	50.7400000000002	3.83692197101482	50.3200000000002	2.7932068589962	50.3099999999999	3.29320250102683
49.67	-2243.30324455002	49.87	-109.781566519018	49.36	1368.22882150102	49.93	-96.9095984299884	50.18	-82.7836386799845	49.41	-136.895736529937	50.3499999999999	4.0641324869739	50.63	2660.95761529402	50.33	23.4004927530123	49.8999999999999	8.91481725909671	49.5599999999999	5.52098802302226	50.8900000000001	3.4305609109424	51.54	17.9145297699961	49.5999999999999	7.46105159396393	50.48	28.5148991889628	49.74	3.74054000906199	51.8299999999999	26.9607755639072	50.0999999999999	6.22401432497099	52.9599999999996	35.8431469170455	50.4700000000003	3.67500778099839	55.4599999999996	42.805735319007	50.3800000000001	8.3334900390355	50.8400000000001	3.78667793108889	50.4300000000003	2.79252248901685	50.4099999999999	3.26997872400625
49.77	-2239.37670030307	49.98	-105.876488674085	49.46	1333.38043937397	50.03	-93.4232102789565	50.28	-78.6535618780135	49.51	-133.249128036027	50.4499999999999	4.09670017802455	50.73	2659.64619188105	50.4400000000001	23.3899725189985	50	8.87721601907288	49.6599999999999	5.51135728994723	50.99	3.44578685496799	51.6399999999999	17.8162556509278	49.71	7.37732688401138	50.5800000000002	28.3628736889341	49.8399999999999	3.73566798600677	51.9299999999998	26.6817385600007	50.25	6.18622221395526	53.0699999999997	35.5329879599822	50.5700000000002	3.63526048295171	55.5599999999999	42.4489587990138	50.48	8.32327012597034	50.9500000000003	3.7407941690617	50.5300000000002	2.78669477199855	50.5100000000002	3.24918611511293
49.88	-2235.57472453706	50.08	-102.212311406106	49.56	1298.49507313406	50.14	-89.9705129940003	50.38	-74.5489522220169	49.61	-129.627223704006	50.5599999999999	4.12870282002586	50.83	2658.32352638597	50.5400000000001	23.3720187279687	50.0999999999999	8.84513718699509	49.76	5.50319882700023	51.1000000000001	3.47836813500635	51.74	17.7159745690005	49.8099999999999	7.2855906970517	50.6900000000001	28.2009727869763	49.95	3.73198673003117	52.0300000000002	26.4039163029111	50.3499999999999	6.14525795094778	53.1899999999996	35.2330650889598	50.6700000000001	3.59980341897881	55.6599999999999	42.0960113580122	50.5799999999999	8.30847257793721	51.0500000000002	3.69095086205107	50.6300000000001	2.77651957992475	50.6100000000001	3.22052358205838
49.98	-2231.89731725404	50.24	-98.6442512390795	49.66	1263.57272278096	50.24	-86.6022218399394	50.49	-70.5397372199741	49.71	-126.086406201921	50.66	4.16055318601138	50.93	2656.97377711695	50.65	23.3515028339752	50.26	8.81858076309072	49.8699999999999	5.49212821294987	51.2	3.53050102592078	51.8399999999999	17.6169774849768	49.9100000000001	7.18937065903447	50.79	28.0279713130085	50.05	3.72999727801471	52.1399999999999	26.1240063229025	50.46	6.09880903800786	53.29	34.9403279919898	50.7800000000002	3.56391490595342	55.77	41.7468929960023	50.6900000000001	8.29054839994114	51.21	3.64126441002099	50.7400000000002	2.7660692550171	50.7200000000003	3.18399112302359
50.14	-2228.40995040099	50.34	-95.1610038620174	49.76	1229.20426521205	50.34	-83.2510980999359	50.59	-66.6259168719989	49.8200000000001	-122.60011903993	50.76	4.18946683396371	51.03	2655.59694407398	50.75	23.3304379180481	50.3599999999999	8.80597817899798	49.97	5.47814544893299	51.3100000000002	3.60218552896185	51.95	17.5192215749576	50.01	7.0859899279867	50.8900000000001	27.8438692660075	50.1599999999999	3.72961162497631	52.2399999999998	25.8420086209981	50.5599999999999	6.04687547502181	53.3999999999996	34.6547766699814	50.8800000000001	3.53152737295659	55.8699999999999	41.4071178070117	50.79	8.26563493296817	51.3099999999999	3.59173481206199	50.8400000000001	2.7553437989809	50.8200000000002	3.14466193003682
50.24	-2225.05913987607	50.45	-91.7625692750335	49.87	1194.56572600802	50.45	-79.9171417739899	50.69	-62.7953002899631	49.92	-119.168362218943	50.87	4.21471066397316	51.14	2654.22363748098	50.86	23.3088239780272	50.4699999999998	8.79041536404657	50.0699999999999	5.45574266095628	51.4100000000001	3.69342164390218	52.05	17.4316768609515	50.1600000000001	6.97544850299892	51	27.6468852889593	50.26	3.72514618800324	52.3499999999999	25.5688057209227	50.6599999999999	5.98855291696054	53.5	34.3758857690091	50.98	3.50264081896512	55.9699999999998	41.0747567219687	50.8899999999999	8.23762438301401	51.4100000000003	3.54107580903928	50.9400000000001	2.74600288901183	50.9300000000003	3.10058067009322
50.35	-2221.97004203497	50.55	-88.4987384760052	49.97	1160.07187828006	50.55	-76.6589722549043	50.8	-59.013118739017	50.02	-115.791135737936	50.9699999999999	4.23628467603976	51.27	2652.82672205899	50.96	23.2976793810167	50.5699999999999	8.77406905806311	50.23	5.42683198398208	51.5100000000002	3.78263742697982	52.1599999999999	17.359939050948	50.26	6.85765812499994	51.1000000000001	27.4446359329659	50.3699999999999	3.71660096595861	52.4499999999998	25.3099184409393	50.77	5.93249346400171	53.5999999999999	34.0939445550248	51.0900000000001	3.47181887696024	56.0699999999997	40.7520323980179	51	8.20651675201134	51.52	3.49920643600399	51.0500000000002	2.73602376898907	51.0300000000002	3.0545081820037
50.45	-2219.12887296503	50.65	-85.3248702870815	50.07	1125.72272202999	50.65	-73.4643787189952	50.9	-55.2793722189335	50.13	-112.400248046924	51.0699999999999	4.25803925702439	51.37	2651.43333308799	51.0600000000001	23.2964894059933	50.6699999999998	8.75693926104759	50.3299999999999	5.39539863393657	51.6100000000001	3.87404948492076	52.26	17.2971305599958	50.3599999999999	6.7458962209912	51.2	27.2409001569258	50.47	3.70776058196043	52.5599999999999	25.0684074849232	50.8699999999999	5.87869711398525	53.6999999999998	33.8089530309844	51.2000000000003	3.44372545202987	56.25	40.438944834932	51.0999999999999	8.1705676529964	51.6200000000003	3.46242872205949	51.1500000000001	2.72005599595104	51.1300000000001	3.00893800306312
50.55	-2216.54799812598	50.76	-82.3538666030572	50.17	1091.33704655903	50.76	-70.3118811239847	51	-51.6546323480043	50.23	-109.039186535938	51.18	4.27668907002499	51.47	2650.05103494104	51.16	23.305254052957	50.77	8.7362315809969	50.4400000000001	5.36144261002391	51.72	3.96539404698615	52.3599999999999	17.2465402279158	50.47	6.63614392703948	51.3	27.0321621840139	50.5699999999999	3.69364964706165	52.6599999999999	24.8442728509417	50.9699999999998	5.82716386793436	53.8099999999999	33.5227074450586	51.3000000000002	3.41836054201394	56.3499999999999	40.1412717050107	51.2199999999998	8.13609910699142	51.7200000000003	3.43074266902477	51.25	2.69809957194411	51.27	2.95286483401469
50.66	-2214.10426748707	50.86	-79.5857274219998	50.27	1057.13304667904	50.86	-67.2014794710094	51.1	-48.1371264249901	50.33	-105.763142611977	51.28	4.29223411401836	51.58	2648.695670233	51.26	23.3269999349659	50.8699999999999	8.70921800105862	50.54	5.32100136194913	51.8200000000002	4.05893488493803	52.46	17.2081680530027	50.5699999999999	6.52840124200793	51.4000000000001	26.8250510180224	50.6699999999998	3.67426816103489	52.7599999999998	24.6378012679997	51.0799999999999	5.77685016503438	53.9099999999999	33.2334115480535	51.4100000000003	3.39468671404575	56.4499999999998	39.8506608489697	51.3200000000002	8.10311111297324	51.8299999999999	3.40135299302347	51.3499999999999	2.68170649894728	51.3699999999999	2.89495942809026
50.76	-2211.79768104798	50.96	-77.0184113609957	50.38	1023.11072238899	50.96	-64.182273909978	51.21	-44.7268544479584	50.43	-102.516924867018	51.38	4.30837089697889	51.68	2647.35139634797	51.37	23.3570478650336	50.98	8.67589852202855	50.6399999999999	5.28094958997372	51.9300000000001	4.14124447092945	52.5599999999999	17.1856727769182	50.6700000000001	6.43754701900434	51.51	26.615403480946	50.77	3.65214823295901	52.8600000000001	24.4403453419864	51.1799999999998	5.7281915690055	54.0099999999998	32.9381306339656	51.5100000000002	3.37326211001709	56.5499999999997	39.567112267946	51.4299999999998	8.07668700599606	51.9300000000003	3.38272050805699	51.4500000000003	2.6595999059964	51.4700000000003	2.83449985204243
50.86	-2209.65178803897	51.06	-74.5691470131078	50.48	989.669002385995	51.06	-61.1910444969226	51.31	-41.4238164179324	50.54	-99.3449563459308	51.4799999999999	4.32140291104588	51.8	2646.01821328802	51.47	23.3901746130414	51.0799999999999	8.63611286808919	50.75	5.24128729500717	52.0300000000002	4.2123228059836	52.6700000000001	17.1702506060001	50.77	6.35586309999781	51.6100000000001	26.4032195730124	50.8799999999999	3.62509018304991	52.9699999999998	24.2532530369317	51.29	5.68118808098461	54.1099999999997	32.6368647040454	51.6100000000001	3.35404057898359	56.6499999999996	39.2797068249138	51.5300000000002	8.05174345100568	52.04	3.36902282901974	51.5500000000002	2.63177979195461	51.5700000000002	2.7714861040522
50.96	-2207.64612528706	51.16	-72.2379343800412	50.58	956.235642482966	51.17	-58.2867388440036	51.42	-38.2146399090288	50.64	-96.2472370499654	51.5899999999999	4.32786276201114	51.9	2644.69594645198	51.5700000000001	23.4263801789893	51.1799999999998	8.59755955002584	50.8499999999999	5.20254822401967	52.1300000000001	4.2721698899868	52.77	17.1587509719302	50.8800000000001	6.28334948305564	51.72	26.1920432019451	50.98	3.59615331797158	53.0700000000002	24.0765243519263	51.3899999999999	5.63583969994852	54.2199999999998	32.3296137580655	51.7200000000003	3.33702212094522	56.7599999999998	38.9897268959203	51.6399999999999	8.02096245297435	52.1400000000003	3.35197051708747	51.6600000000003	2.59540712499984	51.6800000000003	2.70846337309649
51.06	-2205.86163467897	51.27	-70.0496247270621	50.69	923.343668554026	51.3	-55.4693569529263	51.52	-35.0642623150179	50.75	-93.2237669779852	51.6899999999999	4.32775044998834	52	2643.37715538898	51.6700000000001	23.4652822570069	51.28	8.5515617040528	50.96	5.16580890496243	52.2700000000002	4.31260470190864	52.8799999999999	17.1479257389819	50.98	6.21921861204555	51.8199999999999	25.9894776010015	51.1299999999999	3.56492460502977	53.21	23.9018936879347	51.4899999999998	5.59225817994502	54.3199999999997	32.0091084499836	51.8200000000002	3.32638229701843	56.8599999999997	38.6971724789191	51.7400000000002	7.98434401099257	52.2400000000002	3.33191631204954	51.7600000000002	2.54537835996871	51.7800000000002	2.64745735205452
51.17	-2204.28632836797	51.37	-67.9860834370629	50.79	890.993080597013	51.41	-52.7216949819831	51.63	-31.9726836379459	50.85	-90.2003652739722	51.79	4.33167346602659	52.1	2642.06928055205	51.78	23.4973085309775	51.3899999999999	8.49811932801003	51.0599999999999	5.13562436799475	52.3700000000001	4.33961198700672	52.98	17.1296287169298	51.0799999999999	6.16425804400933	51.9200000000001	25.7911403749631	51.24	3.53869146204033	53.3200000000002	23.7311328450005	51.5899999999997	5.54806866398394	54.4299999999998	31.685668437035	51.9200000000001	3.31521702901227	56.9699999999998	38.4020435749335	51.8400000000001	7.94742819095973	52.3499999999999	3.31263304701679	51.8600000000001	2.49200649102477	51.8800000000001	2.58339485208126
51.27	-2202.91780838306	51.47	-66.1307121361006	50.89	859.003229737027	51.51	-50.0774802229671	51.73	-28.9879772980157	50.95	-87.2213866159655	51.9	4.33212908706082	52.26	2640.76123111499	51.88	23.5224589999916	51.49	8.44857561810386	51.23	5.11556248000034	52.48	4.35319174493998	53.0799999999999	17.1030360750137	51.2	6.12272256000779	52.02	25.5988128819808	51.3399999999999	3.51585005603283	53.4200000000001	23.5533592999673	51.6999999999998	5.50417549698068	54.5299999999997	31.3598190740549	52.0300000000002	3.30352631897313	57.0699999999997	38.0991189679207	51.9499999999998	7.90319437396647	52.4500000000003	3.29412072107971	51.9700000000003	2.43529151691746	51.9900000000002	2.51903671301079
51.38	-2201.63331634205	51.57	-64.483510822015	50.99	827.373089259027	51.62	-47.4780932839849	51.83	-26.0423840369413	51.1	-84.2868310029417	52	4.32911731297736	52.36	2639.48014235802	51.99	23.5398987430244	51.5899999999999	8.39789327801554	51.3299999999999	5.10565111096639	52.5800000000002	4.3588066579332	53.24	17.0625521039938	51.3	6.09461215799456	52.1300000000001	25.4162740769743	51.4400000000001	3.49496231103785	53.52	23.3690625649388	51.7999999999997	5.45967433197347	54.6299999999997	31.0372707630222	52.1600000000003	3.29413183294491	57.1699999999996	37.786469588923	52.0500000000002	7.85164256194548	52.5599999999999	3.27641912599574	52.0700000000002	2.37763967993487	52.0900000000001	2.45832667405921
51.48	-2200.44663615602	51.68	-63.0331485150464	51.15	796.102659164035	51.72	-44.9619936619001	51.93	-23.1892813079639	51.2	-81.4401858249312	52.13	4.32229109003401	52.48	2638.19887900195	52.09	23.5474921090599	51.6899999999998	8.34607230899564	51.4300000000001	5.10190504701313	52.6800000000001	4.34913245896951	53.3399999999999	17.0137725129962	51.4000000000001	6.06399760306431	52.27	25.2384609680121	51.54	3.47745913097697	53.6199999999999	23.1785976949368	51.9000000000001	5.41481513596409	54.73	30.7258398249814	52.27	3.28804043795117	57.2999999999997	37.47220009393	52.1700000000001	7.7925737419946	52.6600000000003	3.25455366407823	52.2200000000003	2.32235826092619	52.25	2.40699494599994
51.58	-2199.35427110704	51.78	-61.6729044820659	51.25	765.701025298995	51.82	-42.4818482349565	52.04	-20.4286691109701	51.3099999999999	-78.6208236619359	52.24	4.30979813097565	52.58	2636.93328273905	52.24	23.5483091879587	51.8	8.29465112906291	51.54	5.10432428893637	52.7900000000002	4.32416914600253	53.4400000000001	16.9525662719252	51.51	6.037637828058	52.3700000000001	25.0633778889551	51.6499999999999	3.46190961306547	53.73	22.9917609569839	52.0099999999998	5.37417351097247	54.8299999999999	30.4255262609558	52.3700000000003	3.28876990499793	57.3999999999996	37.152979117991	52.27	7.7265408359608	52.7600000000002	3.22852433600929	52.3200000000002	2.26944725693556	52.3499999999999	2.36504152906036
51.68	-2198.35622119501	51.88	-60.4027787230734	51.35	735.542618518025	51.93	-40.0883722669505	52.18	-17.6658659939903	51.41	-75.8851271830281	52.3399999999999	4.29205121201903	53.1	2635.64733831595	52.34	23.5423499780154	51.8999999999999	8.24130327202965	51.6399999999999	5.11658136701953	52.8900000000001	4.28391672096495	53.54	16.8789762039978	51.6099999999999	6.0155328339988	52.48	24.8910248390075	51.75	3.44840176296657	53.8299999999999	22.8085523519894	52.1100000000001	5.33774945597543	54.9399999999996	30.1363300700359	52.4700000000003	3.29632023294835	57.5	36.8347125139508	52.3800000000001	7.65499484703014	52.8600000000001	3.2067919560177	52.4300000000003	2.21265943594062	52.46	2.33399546107194
51.79	-2197.50597052098	51.98	-59.2299576260302	51.45	706.218315718047	52.03	-37.7815657579959	52.28	-14.9367544929646	51.51	-73.2330963869572	52.4399999999999	4.26905033202729	53.21	2634.36056513297	52.45	23.5210836110582	52	8.19446016907932	51.74	5.13564574691827	52.99	4.25791197199032	53.6499999999999	16.7930023079634	51.71	5.99596699100857	52.5800000000002	24.707540481927	51.8499999999999	3.43660315297711	53.9400000000001	22.6313222129875	52.25	5.29698690093028	55.04	29.8612660319577	52.5799999999999	3.31378541295635	57.5999999999999	36.5174002819231	52.48	7.57793577599841	52.9700000000003	3.18124443310808	52.5300000000002	2.16606973299349	52.5599999999999	2.3153841830208
51.89	-2196.80351908403	52.09	-58.1541014490767	51.56	677.901432385966	52.14	-35.5492998279487	52.38	-12.2413346069834	51.61	-70.5894461680145	52.54	4.23729216004176	53.34	2633.07296318999	52.5500000000001	23.4999167599881	52.0999999999999	8.15412181907504	51.8499999999999	5.1560095549803	53.1000000000001	4.23004563594986	53.75	16.7010715139213	51.8099999999999	5.98267502198269	52.6800000000001	24.5243203289647	51.96	3.4212982579902	54.04	22.4647329099525	52.3600000000001	5.26104991297416	55.1899999999996	29.6002540729887	52.6800000000003	3.33859689794735	57.7099999999996	36.2083565589728	52.5799999999999	7.49730701897988	53.0700000000002	3.15059550803198	52.6399999999999	2.13133782597197	52.6599999999999	2.30920769502063
52	-2196.24719927799	52.24	-57.225001191	51.66	650.264093374062	52.24	-33.3588755379424	52.49	-9.61447123802373	51.71	-67.985038587949	52.65	4.20374742100194	53.4400000000001	2631.76594530296	52.65	23.4788494250324	52.25	8.11400596307976	51.95	5.17767278995507	53.2	4.20031771398044	53.8599999999999	16.6050525139099	51.9100000000001	5.97556866500781	52.78	24.3378204729652	52.1299999999999	3.40464329599399	54.1399999999999	22.3087844419751	52.46	5.2299384909702	55.29	29.3532941909689	52.79	3.37075468701187	57.8099999999999	35.9057539899368	52.6799999999998	7.41848317602489	53.21	3.1227818780053	52.7400000000002	2.10846371294338	52.77	2.31475826808492
52.15	-2195.75465076605	52.34	-56.4426568520275	51.77	623.101147959005	52.35	-31.2102928869535	52.59	-7.00965326495862	51.8099999999999	-65.4198736449416	52.75	4.1684161150215	53.55	2630.46571370796	52.76	23.4503223690581	52.3499999999999	8.08153349009899	52.05	5.19931519602324	53.3100000000002	4.17471295190808	53.96	16.5049453079291	52.02	5.97464792099345	52.8900000000001	24.1436585159818	52.24	3.38872614997854	54.2399999999998	22.165248607962	52.5599999999999	5.20127777895141	55.3899999999999	29.1307060450663	52.8900000000003	3.40728713194949	57.9199999999996	35.6095925740192	52.79	7.34146424599658	53.3099999999999	3.09213801108399	52.8400000000001	2.10008520400606	52.8699999999999	2.3300102070607
52.25	-2195.32587354797	52.44	-55.7952067809993	51.87	596.412596141022	52.45	-29.1372791670028	52.69	-4.48745230698933	51.92	-62.9383060179407	52.8499999999999	4.12306242105842	53.67	2629.16482795094	52.86	23.4245280680625	52.4599999999998	8.05670440001904	52.1499999999999	5.21609172392346	53.4100000000001	4.15160593900055	54.0599999999999	16.408896084954	52.1600000000001	5.96674956500465	52.99	23.948736611942	52.3399999999999	3.36625940406066	54.3400000000001	22.036898186002	52.6700000000001	5.18019076696419	55.4899999999998	28.9242897880513	52.9900000000002	3.44761710300645	58.02	35.3278327139606	52.8899999999999	7.26312181802768	53.4200000000001	3.06055660905713	52.9500000000003	2.10119407302045	52.9700000000003	2.3439582150786
52.35	-2194.96326559397	52.54	-55.2043943540639	51.97	570.612184319998	52.55	-27.1061070880023	52.8	-2.04786836297899	52.02	-60.5425486879767	52.9599999999999	4.07592216095054	53.77	2627.87913064994	52.96	23.4044931360131	52.5599999999999	8.03665813907628	52.26	5.22443450893206	53.5100000000002	4.13099667593997	54.23	16.3099455139673	52.26	5.96078204102923	53.0900000000001	23.7596837639558	52.45	3.34453047503303	54.4400000000001	21.9240199049864	52.77	5.1656338949897	55.5999999999999	28.7340454200375	53.0900000000001	3.49070716697497	58.1199999999999	35.0712296899474	52.9900000000002	7.18658430400865	53.52	3.02803767101523	53.0500000000002	2.11179031998654	53.0700000000002	2.35660229100176
52.46	-2194.66505850505	52.64	-54.6702195720172	52.14	545.205414885004	52.66	-25.1599200109922	52.9	0.31090520599264	52.12	-58.2326016559591	53.0599999999999	4.03930379695794	53.87	2626.59487632595	53.0600000000001	23.3902175740468	52.6599999999999	8.02053571010219	52.3599999999999	5.22791141702328	53.6200000000001	4.11288516295372	54.3399999999999	16.2117523359484	52.3599999999999	5.95674534906721	53.2	23.576499971	52.55	3.32717711501118	54.54	21.8266137649152	52.8699999999999	5.15760716302793	55.6999999999998	28.5537371850069	53.1900000000001	3.53655732499192	58.2399999999998	34.836178507021	53.0999999999999	7.11859978900975	53.6200000000003	2.99066641900936	53.1500000000001	2.13208143202337	53.1700000000001	2.35666697506076
52.56	-2194.45480151001	52.74	-54.1988635960706	52.25	520.764532020962	52.76	-23.2987179369957	53	2.62075337502665	52.23	-56.0084649209784	53.17	4.01320732896693	53.98	2625.31206497795	53.1700000000001	23.392613495048	52.76	8.00817683602872	52.46	5.22385830197436	53.72	4.09720624497822	54.4400000000001	16.1175646869651	52.46	5.95737955802633	53.3	23.3972484300011	52.6499999999999	3.31461235805364	54.6500000000001	21.7503289979959	52.98	5.15753220702209	55.7999999999997	28.3722888379998	53.29	3.58013512902744	58.3399999999997	34.6145745079411	53.1999999999998	7.05916827394049	53.73	2.95711542003119	53.27	2.16411057101595	53.3000000000002	2.34299293811091
52.67	-2194.33419526104	52.85	-53.7875981600564	52.35	497.28953572901	52.87	-21.5148510399104	53.11	4.88167614605572	52.33	-53.867879663926	53.27	3.99746042796778	54.08	2624.01485491398	53.2900000000001	23.4006692689945	52.8699999999999	7.99958151606006	52.5599999999999	5.21280891291553	53.8200000000002	4.08588666391552	54.54	16.028265457976	52.5599999999999	5.95515209897712	53.4000000000001	23.2271456490025	52.76	3.30642317101137	54.75	21.6788755359403	53.0799999999999	5.15916182393994	55.8999999999996	28.1929603009985	53.3900000000003	3.61912672099152	58.4399999999996	34.4119317849163	53.3000000000002	7.00552419402811	53.8299999999999	2.9270319320176	53.3699999999999	2.20503870491484	53.4099999999999	2.31558017901534
52.77	-2194.29125191198	52.95	-53.4612745290133	52.45	474.663811785035	52.97	-19.7741275059116	53.21	7.05779098302628	52.43	-51.7738620649197	53.37	3.99402198900134	54.22	2622.72750053501	53.39	23.4143848960002	52.9699999999998	7.98705515705933	52.6599999999999	5.19476324791412	53.9300000000001	4.0789264179466	54.6399999999999	15.9438118289472	52.6700000000001	5.94927541396828	53.51	23.0661916259578	52.8599999999999	3.30252154799382	54.8499999999999	21.6122533799989	53.1799999999998	5.16249601400887	56.0099999999998	28.0157515760493	53.5	3.65353210099784	58.54	34.2135073569807	53.4099999999999	6.95862819998183	53.9300000000003	2.90041595508228	53.4700000000003	2.25486583497059	53.5100000000002	2.27596211300352
52.87	-2194.27248736304	53.05	-53.2198927030549	52.56	452.529580815963	53.07	-18.0765473359088	53.31	9.18517827801679	52.54	-49.7264121260059	53.4699999999999	4.00289201400028	54.33	2621.44224329199	53.49	23.4439438199843	53.0699999999999	7.97064896903521	52.77	5.16548357302327	54.0300000000002	4.06021624496589	54.74	15.8642037979462	52.77	5.9397495029998	53.6100000000001	22.9257818709812	52.96	3.30290748900097	54.96	21.5564728619029	53.2999999999997	5.17669884402494	56.1099999999997	27.8405825870323	53.5999999999999	3.68073657205059	58.6399999999999	34.0193012240206	53.5100000000002	6.91848029202902	54.04	2.885551539066	53.5799999999999	2.30540118002409	53.6100000000001	2.22333323301882
52.97	-2194.27790161399	53.16	-53.0617558570157	52.66	430.886842820996	53.17	-16.4483592029683	53.41	11.215764612075	52.64	-47.7563919070008	53.5699999999999	4.02757383199059	54.43	2620.15908318597	53.6	23.4724418220367	53.1699999999998	7.95036295301088	52.8699999999999	5.13407350092621	54.1400000000001	4.04181018495819	54.8499999999999	15.7881594880109	52.8800000000001	5.9377444420079	53.72	22.7940451039785	53.1299999999999	3.3084817780491	55.0599999999999	21.4979065859779	53.4000000000001	5.18597544203203	56.2399999999998	27.668736344026	53.7000000000003	3.69685939597275	58.75	33.831242454994	53.6100000000001	6.88313707303223	54.21	2.87509217002935	53.6800000000003	2.35534814191851	53.7200000000003	2.16045437707635
53.08	-2194.31760139798	53.26	-52.931923172082	52.76	410.063472951038	53.31	-14.8481201559889	53.52	13.1495499849734	52.74	-45.8212870699981	53.68	4.05939894505991	54.53	2618.92391727997	53.7	23.4990439789726	53.28	7.9249411330693	52.97	5.10053302991764	54.2700000000002	4.02917091798827	54.95	15.710632285959	52.98	5.93015932201979	53.8199999999999	22.6747602820296	53.23	3.31402889196397	55.21	21.4370440629637	53.5099999999998	5.19032580700696	56.3399999999997	27.5002128499864	53.8099999999999	3.70472224096829	58.8499999999999	33.6416615409689	53.71	6.85283135999271	54.3099999999999	2.86903784808601	53.7800000000002	2.40470672099491	53.8200000000002	2.09005897011139
53.18	-2194.40678907699	53.36	-52.8303946480264	52.87	389.67796736199	53.41	-13.3142896949039	53.62	14.9979702420069	52.84	-43.9645850019588	53.78	4.09802029605544	54.63	2617.70689866296	53.8000000000001	23.5237502910195	53.3899999999999	7.89230471309565	53.0699999999999	5.06457214294187	54.3800000000001	4.02229844291924	55.05	15.6316221909947	53.0799999999999	5.91699414701452	53.9200000000001	22.5679274050208	53.3399999999999	3.31889184803913	55.3099999999999	21.3738852949064	53.6100000000001	5.18974993894972	56.4399999999996	27.3350121029807	53.9100000000003	3.70432510703722	58.9499999999998	33.4527412089756	53.8200000000002	6.82736414296414	54.4200000000001	2.87305410301997	53.8800000000001	2.45864581097521	53.9300000000003	2.00981246700849
53.28	-2194.54546465101	53.46	-52.7623152870547	52.97	370.239411900002	53.51	-11.8468678180079	53.72	16.7985149370224	52.95	-42.1862857040196	53.89	4.14343788600036	54.74	2616.508027333	53.91	23.5422749459531	53.49	7.85399211099502	53.22	5.02088100995479	54.48	4.01409207597681	55.1499999999999	15.5511292039137	53.1900000000001	5.9114121370385	54.02	22.4734925440089	53.4400000000001	3.3234030750009	55.4200000000001	21.295525036976	53.71	5.18618369494561	56.54	27.1619248710522	54.0100000000002	3.69873748195459	59.0599999999999	33.2565210590019	53.9200000000001	6.80673542194654	54.52	2.88021907806524	53.9900000000002	2.51186064201647	54.0300000000002	1.93305470907035
53.39	-2194.73362812107	53.57	-52.722540088098	53.07	351.574491077031	53.61	-10.4317347319238	53.82	18.5511840700201	53.1	-40.4225964349507	53.99	4.19565171398517	54.84	2615.311460675	54.01	23.5532439030521	53.5899999999999	7.81000332801796	53.3199999999999	4.97313216294515	54.5800000000002	4.00729316595516	55.26	15.4628214119157	53.29	5.90025006999895	54.1300000000001	22.3823608679368	53.54	3.32723014605563	55.52	21.210037228002	53.8099999999999	5.17598664600882	56.6499999999996	26.990040575015	54.1600000000003	3.68947608899362	59.1599999999999	33.0493960939293	54.04	6.79094519603041	54.6200000000003	2.89899358699586	54.0900000000001	2.55810398095946	54.1300000000001	1.85978569800227
53.49	-2194.97373597198	53.67	-52.7247281451082	53.18	333.937271593982	53.72	-9.03986686694225	53.92	20.2344851650196	53.2	-38.6907422770264	54.14	4.2408615589693	54.9400000000001	2614.11979411503	54.11	23.5641763960075	53.6999999999998	7.7715961500644	53.4200000000001	4.92132560191294	54.6800000000001	4.00190171296799	55.3699999999999	15.3681851289775	53.3900000000001	5.87318819896154	54.28	22.2945323789645	53.6399999999999	3.3281733790318	55.6300000000001	21.1174218679844	53.9099999999999	5.15915879202566	56.75	26.8193592149828	54.27	3.67654092997327	59.29	32.8349713099669	54.1700000000001	6.76777363003112	54.7200000000003	2.91668314207527	54.23	2.59512517800431	54.27	1.7914879070986
53.59	-2195.23915291904	53.77	-52.7688794570622	53.28	316.755509265022	53.82	-7.67126422397268	54.03	21.8811255850824	53.3	-36.9907232300193	54.24	4.28055917905112	55.05	2612.94417770705	54.23	23.5671308829524	53.8	7.7313926210536	53.52	4.86973574891181	54.7800000000002	3.99984445596147	55.47	15.2639722180083	53.5	5.83022652597265	54.3800000000001	22.2132279139942	53.75	3.32261299206493	55.73	21.0111851559986	54.0099999999998	5.1340285299375	56.8499999999999	26.6531407149841	54.3700000000003	3.66113591701378	59.3899999999999	32.6238950769948	54.27	6.74269247394932	54.8299999999999	2.94122444302047	54.3299999999999	2.61498165491503	54.3699999999999	1.72359045609483
53.7	-2195.51789111506	53.88	-52.8582577800307	53.39	300.029204089014	53.92	-6.34245025298696	54.19	23.4562404290273	53.41	-35.341938144029	54.3399999999999	4.31711624401032	55.15	2611.78461144902	54.34	23.5700489059809	53.8999999999999	7.68939273802971	53.6299999999999	4.81621858000381	54.8900000000001	3.99897635895741	55.5799999999999	15.1534308159853	53.5999999999999	5.77615754900762	54.49	22.1361314989963	53.8499999999999	3.31096201603032	55.8299999999999	20.8991365949487	54.1199999999999	5.10535641899423	56.9599999999996	26.4831714970342	54.4700000000003	3.64689276000263	59.4899999999998	32.416167395013	54.3699999999999	6.71811338099815	54.9300000000003	2.97297023109877	54.4300000000003	2.62845502300024	54.4700000000003	1.65811903900703
53.8	-2195.82204527705	53.98	-52.961295198088	53.49	283.991453591057	54.03	-5.03690150389957	54.29	24.9598296970817	53.51	-33.7233058319271	54.4499999999999	4.34816108497671	55.25	2610.66029664801	54.4400000000001	23.5653712289832	54	7.65407914309435	53.73	4.76077409496156	54.99	4.00528216698604	55.6800000000001	15.0388408229674	53.7	5.71191084100064	54.5900000000001	22.058860735001	53.95	3.29322045297431	55.9299999999998	20.7830479839686	54.25	5.07076760197833	57.0599999999999	26.3197712180272	54.5799999999999	3.63083981301315	59.5999999999999	32.2138668669822	54.48	6.69162469898765	55.0300000000002	3.01192050505961	54.54	2.6355452810094	54.5799999999999	1.59434574800343
53.9	-2196.15161540503	54.08	-53.0779917100972	53.6	268.372849335037	54.13	-3.78908702100489	54.4	26.4113813660742	53.62	-32.1791809709566	54.55	4.36120634003601	55.36	2609.54601470701	54.5400000000001	23.5530978510496	54.0999999999999	7.61592036303682	53.8299999999999	4.70699803202024	55.0900000000001	4.01876187993366	55.78	14.9283484299758	53.8099999999999	5.63734438605934	54.6900000000001	21.9814156239408	54.1199999999999	3.26066281002113	56.04	20.6629193229446	54.3499999999999	5.0302620779803	57.1899999999996	26.1691756360278	54.6800000000003	3.61297707297581	59.6999999999998	32.0241437780169	54.5799999999999	6.65726240504227	55.1300000000001	3.04944249205619	54.6399999999999	2.63694482794108	54.6800000000003	1.53897516406687
54.01	-2196.50899947101	54.25	-53.203197497055	53.7	253.587137724026	54.24	-2.59900680396186	54.5	27.8392830210805	53.72	-30.709563561004	54.66	4.35625200702816	55.46	2608.44176562796	54.64	23.5369789760398	54.25	7.57424764708503	53.9400000000001	4.65228735299661	55.2	4.03648332599005	55.8899999999999	14.8219536359875	53.9100000000001	5.53926901807245	54.8	21.9029878990114	54.23	3.21904190207079	56.1399999999999	20.5472122429455	54.4499999999998	4.99072061802508	57.29	26.0239460569665	54.7800000000002	3.60362851097307	59.8099999999999	31.8450690589316	54.6799999999998	6.61502649995782	55.2400000000002	3.08884769799533	54.75	2.632290586007	54.7800000000002	1.48254186808572
54.15	-2196.89295948399	54.35	-53.3407840500786	53.8	239.634318755975	54.34	-1.47298150500319	54.61	29.2435346619868	53.8200000000001	-29.3089658499639	54.76	4.33626391600228	55.5700000000001	2607.32041413098	54.74	23.5208200980424	54.3499999999999	7.53239576602027	54.04	4.59664205891386	55.3000000000002	4.05997122197732	55.99	14.7218539049163	54.02	5.43132801601587	54.9000000000001	21.8210826400309	54.3299999999999	3.16835772900959	56.2599999999998	20.4345926659926	54.5599999999999	4.95189325795309	57.3899999999999	25.8840824809567	54.8800000000001	3.596143923005	59.9099999999999	31.6788254380072	54.79	6.56698147201951	55.3400000000001	3.12146355804543	54.8499999999999	2.61953939093473	54.8800000000001	1.42504586005998
54.25	-2197.27942433906	54.46	-53.4969325300381	53.9	226.451537826961	54.45	-0.381425249997847	54.71	30.6010542229842	53.93	-27.9510404790244	54.86	4.30378846203894	55.67	2606.17654949203	54.85	23.4958561489975	54.4499999999998	7.48957667303785	54.1499999999999	4.54006214795299	55.4000000000001	4.08922556596281	56.0899999999999	14.6321802649254	54.1600000000001	5.31626145107111	55	21.7356998480227	54.4299999999998	3.10717938702965	56.3600000000001	20.3250605899257	54.6599999999999	4.91377999594533	57.4899999999998	25.7495849090219	54.9900000000002	3.59052331100429	60.0099999999998	31.5222865859823	54.8899999999999	6.51297242393412	55.4400000000001	3.14729007106962	54.9500000000003	2.59882711895898	54.9900000000002	1.36817613508811
54.35	-2197.66839403701	54.56	-53.6716429380704	54.01	213.646192387955	54.55	0.675661960030993	54.81	31.939445414082	54.03	-26.6357874479581	54.9699999999999	4.25882564695712	55.77	2605.02666756304	54.95	23.4637397010147	54.55	7.44503999703738	54.25	4.48878946599507	55.5	4.12698770696807	56.23	14.5529327149916	54.27	5.19406932096445	55.1100000000001	21.6443736949259	54.54	3.03517444797308	56.46	20.2269766809877	54.7599999999998	4.87169684197397	57.5899999999997	25.6240263199743	55.0900000000001	3.58724596594584	60.1099999999997	31.380966594952	54.9900000000002	6.45299935604271	55.5500000000002	3.1679322880791	55.0599999999999	2.57798147197263	55.0900000000001	1.30959814703147
54.46	-2198.05986857602	54.66	-53.8717619200497	54.15	201.391597928023	54.65	1.68416033102403	54.92	33.2228257010456	54.14	-25.3832898049495	55.0699999999999	4.20137546802835	55.87	2603.89028774603	55.0500000000001	23.4228181809613	54.6599999999999	7.39878573699571	54.3499999999999	4.43850948295221	55.6100000000001	4.17919644291942	56.3299999999999	14.4892563099575	54.3700000000001	5.06677072098682	55.27	21.5434702309949	54.6399999999999	2.95749736301332	56.5700000000002	20.131980273959	54.8600000000001	4.83084695201796	57.6999999999998	25.4983172929997	55.1900000000001	3.58472036600688	60.2399999999998	31.2548654669627	55.0900000000001	6.38706226595787	55.6500000000001	3.17458067308962	55.23	2.55542198294734	55.2600000000002	1.25011740510672
54.56	-2198.46145903603	54.76	-54.0767837360363	54.25	189.514438959009	54.76	2.65981643508439	55.02	34.4511950839888	54.24	-24.176322466019	55.17	4.13292968596579	55.98	2602.77856009304	55.15	23.3757557980425	54.76	7.34791252000377	54.46	4.38922220098448	55.71	4.22974251091546	56.4300000000001	14.435463301993	54.47	4.94266630300899	55.3700000000001	21.4443849639565	54.74	2.8741481310135	56.6700000000001	20.0456313269797	54.96	4.80039439196389	57.7999999999997	25.3723777509549	55.29	3.58033181396422	60.3399999999997	31.1494699819832	55.21	6.32063290595397	55.75	3.17517192104333	55.3299999999999	2.53114864995041	55.3600000000001	1.19008889203087
54.67	-2198.87625147203	54.86	-54.2867083850069	54.35	177.990051922052	54.86	3.5763815970995	55.17	35.6249848930474	54.34	-23.0457474949617	55.28	4.06157450095179	56.08	2601.67078378402	55.28	23.3225525510079	54.8599999999999	7.29995857909671	54.5599999999999	4.33931734198723	55.8100000000002	4.27862591095618	56.54	14.3902718169784	54.5699999999999	4.82175606703095	55.48	21.3471178949476	54.8499999999999	2.79563691299245	56.77	19.9679298389128	55.0699999999997	4.78033916192544	57.8999999999996	25.2462076960001	55.4000000000001	3.57408030902207	60.4499999999998	31.0486449899372	55.3099999999999	6.24605238601816	55.8499999999999	3.16176933608858	55.4400000000001	2.51321979601471	55.4700000000003	1.1322460310339
54.77	-2199.30282743405	54.97	-54.4948192190304	54.45	167.146311968054	54.96	4.43385581706934	55.28	36.7674138129814	54.4400000000001	-21.9915648909819	55.38	3.98730991298635	56.22	2600.58572060302	55.38	23.2658416809954	54.9699999999998	7.25366794108595	54.6599999999999	4.29228279892868	55.9200000000001	4.33268804692943	56.6399999999999	14.353681852981	54.6800000000001	4.70404001305269	55.5800000000002	21.2532839159394	54.95	2.71987582402744	56.8800000000001	19.9021046850021	55.1700000000001	4.77034043899494	58	25.1250843409707	55.5	3.55758144996798	60.5599999999999	30.9523904899152	55.4099999999999	6.16332070899261	55.9500000000003	3.14080971202202	55.54	2.49369284301793	55.5700000000002	1.07456312809973
54.88	-2199.74108005101	55.07	-54.7178355950564	54.56	156.983219097015	55.06	5.23223909601711	55.38	37.8784818429949	54.54	-21.0068332399942	55.4799999999999	3.91013592297895	56.33	2599.51593009896	55.49	23.210549182977	55.0699999999999	7.20789763499852	54.77	4.24782855202466	56.0200000000002	4.37932106694916	56.75	14.3246003680133	54.78	4.58952056999351	55.6800000000001	21.1647456679884	55.05	2.64686486502796	56.98	19.8418394890041	55.29	4.77002494699263	58.1099999999997	24.9983644689564	55.5999999999999	3.53735566204705	60.6599999999999	30.8678567679408	55.5100000000002	6.07243787294465	56.0599999999999	3.11795858010555	55.6399999999999	2.47787256091669	55.6700000000001	1.01704018300097
54.98	-2200.19163889401	55.17	-54.9609025171094	54.66	147.456333006062	55.16	6.01195726505921	55.48	38.9385031470511	54.65	-20.0558216170066	55.5799999999999	3.8511518470159	56.43	2598.46112453295	55.59	23.1583949699825	55.1699999999998	7.15892810910645	54.8699999999999	4.20595460093409	56.1200000000001	4.41852497090167	56.8499999999999	14.2936943129826	54.8800000000001	4.49150297299639	55.78	21.0815031520042	55.1699999999998	2.58532952705082	57.0799999999999	19.7871342500093	55.3899999999999	4.77939268500904	58.2199999999998	24.8598123230295	55.7000000000003	3.51340294696456	60.7599999999998	30.7829629739445	55.6199999999999	5.98103265099326	56.21	3.09797372801768	55.7400000000002	2.4676802789827	55.7800000000002	0.953556441004366
55.15	-2200.65147642003	55.27	-55.2240199850758	54.77	138.232658508059	55.31	6.76705353703255	55.59	39.9708027840688	54.75	-19.1385300199727	55.6899999999999	3.80174573103886	56.53	2597.43504938399	55.6900000000001	23.1123496099599	55.29	7.11333946901505	54.97	4.1630041019971	56.2700000000002	4.45728715396854	56.96	14.2609636889119	54.98	4.40998722501718	55.8900000000001	21.0048404029521	55.27	2.53383173503607	57.2199999999998	19.7371444019154	55.5	4.79819369002144	58.3199999999997	24.7156636600039	55.8099999999999	3.48189477097094	60.8699999999999	30.6941041109212	55.7199999999998	5.88744029096233	56.3099999999999	3.08141863501987	55.8499999999999	2.46086534696133	55.8800000000001	0.890816482069567
55.26	-2201.11030543603	55.38	-55.5119192210896	54.87	129.312195603006	55.41	7.48865428704448	55.69	40.9538882770448	54.85	-18.2720984810203	55.79	3.76411691502199	56.63	2596.43770465402	55.7900000000001	23.0694425349611	55.3899999999999	7.07113171404217	55.0799999999999	4.1216411999585	56.3700000000001	4.48538816090149	57.0599999999999	14.2305395239646	55.0899999999999	4.33972670998628	55.99	20.9359486849507	55.3799999999999	2.48700273903069	57.3200000000002	19.6927145109385	55.5999999999999	4.82192923197999	58.4299999999998	24.5615970860626	55.9100000000003	3.44016520500645	60.9699999999998	30.6012801779616	55.8299999999999	5.79130688402074	56.4200000000001	3.07696586708062	55.9500000000003	2.45947092901133	55.98	0.833391188052701
55.36	-2201.58459218101	55.48	-55.8149661700327	54.97	120.811427589956	55.51	8.18563314101084	55.79	41.8877596270022	54.95	-17.4222672459337	55.89	3.73606605899113	56.74	2595.48558619201	55.9	23.0304972700424	55.5	7.03307100809525	55.22	4.08186589402249	56.47	4.50475473201095	57.1599999999999	14.1991400879533	55.2	4.28277386106402	56.1000000000001	20.8780488369484	55.48	2.44442950599932	57.4200000000001	19.6407908979381	55.6999999999998	4.84892770793977	58.5299999999997	24.4008725260301	56.0100000000002	3.38941816096394	61.0699999999997	30.4962058900173	55.9299999999998	5.69298633899962	56.52	3.08461542499572	56.0500000000002	2.46349702399584	56.0799999999999	0.782654015097251
55.47	-2202.06234880698	55.58	-56.1331608300861	55.07	112.593882995043	55.61	8.84064500405657	55.9	42.768093047016	55.12	-16.6084351669724	56	3.716674144016	56.84	2594.55194540101	56	22.9955138149762	55.5999999999999	6.99836930209585	55.3199999999999	4.04303618893209	56.5800000000002	4.51538686695585	57.26	14.1667653809918	55.3	4.23912867597664	56.2	20.831140857922	55.5799999999999	2.40611203605567	57.5300000000002	19.5813735639376	55.7999999999997	4.87918911994711	58.6299999999997	24.2390064199753	56.1700000000001	3.32965364100346	61.1699999999996	30.3819481720211	56.04	5.5918902249914	56.6200000000003	3.10401858507703	56.2200000000003	2.4664295040111	56.1900000000001	0.73787705707673
55.57	-2202.54357531508	55.68	-56.459656557081	55.18	104.892659340976	55.71	9.45368987902384	56	43.6305732140454	55.22	-15.827744277999	56.14	3.70594116998291	56.9400000000001	2593.62902373198	56.1	22.9577713949993	55.6999999999998	6.97550923700874	55.4300000000001	4.00646434991359	56.6800000000001	4.50454919598542	57.3599999999999	14.1334154039896	55.4000000000001	4.20677206398068	56.3099999999999	20.8008487559255	55.6799999999998	2.36291356804941	57.6300000000001	19.5068454429475	55.9000000000001	4.90465915299865	58.73	24.076676351001	56.27	3.25548843795787	61.27	30.2585070260193	56.1599999999999	5.48801854097292	56.7200000000003	3.12633373209792	56.3200000000002	2.47609606901733	56.3000000000002	0.698254805001852
55.68	-2203.02909975499	55.78	-56.7993091050312	55.28	97.7077566290063	55.82	10.0383352640847	56.1	44.4752001279767	55.33	-15.0685423000141	56.24	3.69870197005184	57.05	2592.71682118504	56.28	22.9138073440254	55.8	6.9598539520257	55.53	3.97574611702112	56.7900000000002	4.49240620594082	57.46	14.0989000639138	55.51	4.18772311707016	56.4100000000001	20.7762527929845	55.79	2.3191488410248	57.73	19.4192636429307	56.0099999999998	4.9237088890095	58.8399999999997	23.9132848120107	56.3700000000003	3.17603268501898	61.3799999999997	30.1203956689733	56.27	5.379660708968	56.8200000000002	3.14292809105154	56.4200000000001	2.49285979793967	56.4000000000001	0.666520683012095
55.78	-2203.50739694106	55.88	-57.1469686560704	55.38	91.0102097210483	55.92	10.605635556999	56.2	45.2903275689778	55.43	-14.3116194509503	56.3399999999999	3.69054375096312	57.15	2591.81380339999	56.5500000000001	22.8695064459998	55.8999999999999	6.94806867704756	55.6299999999999	3.95088148900413	56.8900000000001	4.47895789693575	57.5699999999999	14.0652340219276	55.6099999999999	4.17520939106453	56.51	20.7573529679621	55.8899999999999	2.26751444597539	57.8400000000001	19.318628164001	56.1100000000001	4.93633833002605	58.9399999999996	23.7488318040278	56.4700000000003	3.09128638298262	61.4799999999996	29.9731008830122	56.3699999999999	5.27071444594185	56.9300000000003	3.15380166409795	56.5300000000002	2.5164690720203	56.5	0.639941268104849
55.88	-2203.97988532602	55.98	-57.5026352080386	55.49	84.5257721609869	56.02	11.1555907579941	56.31	46.0854002619726	55.53	-13.5569757300118	56.4399999999999	3.68146651396728	57.25	2590.91229371995	56.66	22.8222354620584	56.01	6.94474415604418	55.73	3.92439300298975	56.99	4.4575811609775	57.6700000000001	14.0324172789406	55.71	4.16923088505428	56.6100000000001	20.7344244139449	55.99	2.2100982680513	57.9400000000001	19.2003944279122	56.25	4.93979934094568	59.04	23.5829937660128	56.5799999999999	3.00479830900713	61.5799999999999	29.8188053969852	56.4699999999998	5.16117975098496	57.0300000000002	3.15126132909427	56.6300000000001	2.54705976499281	56.6100000000001	0.617186563999894
55.98	-2204.44656490906	56.09	-57.856306052031	55.59	78.2544439490493	56.13	11.6882008660468	56.41	46.8373361420618	55.63	-12.8221947339853	56.54	3.67147025997383	57.35	2590.01229214698	56.76	22.7746276309517	56.1099999999999	6.94988039208511	55.8399999999999	3.90217052597563	57.1000000000001	4.43273768792096	57.77	13.9992629769949	55.8099999999999	4.16964315900259	56.72	20.7075115860107	56.1199999999999	2.15406838606214	58.04	19.069107012001	56.3600000000001	4.94100401294872	59.1899999999996	23.4179727340234	56.6800000000003	2.92170947000159	61.6799999999998	29.6575092110061	56.5700000000002	5.05105662500682	57.1300000000001	3.13089788107845	56.73	2.57932710894693	56.71	0.600591117063232
56.15	-2204.90151738204	56.24	-58.209308895016	55.7	72.2769762990083	56.23	12.1975090939941	56.51	47.5461352069715	55.74	-12.0986527130071	56.65	3.65194303105909	57.46	2589.12754415803	56.86	22.7341348510208	56.26	6.96841302908524	55.9400000000001	3.88421405693862	57.2	4.40716882394554	57.8699999999999	13.9589682179349	55.9200000000001	4.15467887103205	56.8199999999999	20.6741486589408	56.23	2.09909237196371	58.1500000000001	18.9348466579986	56.46	4.93526835293778	59.2999999999997	23.2628581300105	56.7800000000002	2.84249915796408	61.79	29.4941428909397	56.6799999999998	4.93868031594502	57.2600000000002	3.08795353305413	56.8400000000001	2.61102045294592	56.8099999999999	0.586482693051948
56.25	-2205.34537231697	56.35	-58.5551710270238	55.8	66.6662650629632	56.33	12.68312978209	56.62	48.2193731249936	55.84	-11.4035747479875	56.75	3.63586725802634	57.5600000000001	2588.24430427603	56.97	22.6932378869833	56.3599999999999	6.99662251508926	56.04	3.87299657893436	57.3100000000002	4.38087456996072	57.98	13.916678056944	56.02	4.13294213899462	56.9200000000001	20.6318603339923	56.3299999999999	2.04196347397101	58.25	18.7976133659049	56.5599999999999	4.92259236193604	59.3999999999996	23.1176499549974	56.8900000000003	2.76716737300831	61.8899999999999	29.3329576289807	56.7800000000002	4.82726290101709	57.3700000000003	3.02718607304087	56.9400000000001	2.63614109394439	56.9200000000001	0.577949700073077
56.35	-2205.77504365508	56.45	-58.8904395550571	55.9	61.4223102439837	56.44	13.1450629299934	56.72	48.8673274820712	55.9400000000001	-10.7369608409726	56.86	3.62473469999713	57.66	2587.36150770198	57.08	22.651936739976	56.4699999999998	7.02697061603885	56.1399999999999	3.86585394699068	57.4100000000001	4.3568686890012	58.0799999999999	13.8723924929991	56.1600000000001	4.10922546302572	57.03	20.5815514719916	56.4299999999998	1.99125719598214	58.3600000000001	18.6587228369035	56.6599999999999	4.91081369102631	59.5099999999998	22.9817159449794	56.9900000000002	2.70704419995127	61.9899999999998	29.1706191949288	56.8800000000001	4.72227612999632	57.4700000000003	2.96273418109649	57.04	2.65468903000965	57.02	0.570421256043119
56.45	-2206.18445922298	56.55	-59.2210638600363	56.01	56.5451118400233	56.54	13.5833085390686	56.83	49.4899982779771	56.1	-10.1142483759986	56.9599999999999	3.61854535697148	57.77	2586.47915443703	57.23	22.6181729509563	56.5699999999999	7.05947921608185	56.25	3.86117588391244	57.5200000000002	4.33344273596958	58.23	13.8275421289791	56.26	4.07544868198784	57.1300000000001	20.5190963729365	56.53	1.94738657000926	58.46	18.5299130499743	56.77	4.8985149840064	59.6099999999997	22.8567498320444	57.0900000000001	2.65609010398293	62.0999999999999	29.0163564769728	56.9900000000002	4.62372000299638	57.5700000000002	2.89459785801682	57.1500000000001	2.67460683994614	57.1199999999999	0.563169455062962
56.56	-2206.58549999598	56.66	-59.5403272930071	56.14	52.018347116018	56.64	14.0144699470284	56.93	50.0871876549809	56.21	-9.5177208389714	57.0599999999999	3.61396670700742	57.87	2585.59403948902	57.34	22.5793282869518	56.77	7.09309948308601	56.3499999999999	3.85896239095018	57.6200000000001	4.31059671393541	58.3299999999999	13.7798470619828	56.3599999999999	4.03161179701783	57.27	20.4444950360312	56.6299999999999	1.91035159502917	58.5700000000002	18.4111840039805	56.8699999999999	4.88569624201318	59.7099999999996	22.7427516180114	57.2000000000003	2.61430508396643	62.25	28.861588452969	57.0900000000001	4.52934734300925	57.6800000000003	2.82277710402923	57.2600000000002	2.69491027302138	57.2600000000002	0.559103859018251
56.66	-2206.97816597499	56.76	-59.848229854083	56.24	47.6452294590217	56.75	14.4392889080791	57.04	50.6684366820309	56.3099999999999	-8.94737823193736	57.18	3.61525028904452	57.97	2584.70785974305	57.4400000000001	22.5421235229533	56.8799999999999	7.12258941109667	56.45	3.8631037639334	57.72	4.29238584399627	58.4300000000001	13.7293072939428	56.47	3.97757279097277	57.3700000000001	20.3643040659927	56.74	1.88446701201883	58.6700000000001	18.3101527629788	56.9699999999998	4.87989261500843	59.8199999999997	22.6390437189821	57.3000000000002	2.58818457496091	62.3499999999999	28.7134654089414	57.1999999999998	4.44199375897369	57.7800000000002	2.75114098803897	57.3699999999999	2.71527000700189	57.3600000000001	0.558224466999491
56.76	-2207.35093197504	56.86	-60.145484104055	56.34	43.4257588700575	56.85	14.8425711450955	57.19	51.2140595239998	56.41	-8.41487283196329	57.28	3.62756127299235	58.0700000000001	2583.82061520001	57.5500000000001	22.4998378830605	56.98	7.14909196904046	56.5599999999999	3.86544369791864	57.8200000000002	4.2745045979018	58.54	13.6766556089469	56.5699999999999	3.91378577899104	57.47	20.2780476899989	56.8399999999999	1.86427202197592	58.77	18.2143267189758	57.0699999999997	4.87181091693856	59.9199999999996	22.5424740069684	57.4000000000001	2.57113343400306	62.4599999999996	28.5719873459129	57.3000000000002	4.36336983000274	57.8800000000001	2.69364355403923	57.4700000000003	2.73532296591839	57.46	0.553826701093385
56.86	-2207.71937311099	56.97	-60.4385181910629	56.44	39.413564041979	56.96	15.2384366909928	57.29	51.7240561799781	56.52	-7.90048607098015	57.38	3.64573448996453	58.22	2582.94339098904	57.65	22.4407920840122	57.0799999999999	7.16948106105519	56.6599999999999	3.86598219199641	57.9300000000001	4.26394037197042	58.6399999999999	13.6176231779928	56.6700000000001	3.8465690920475	57.5699999999999	20.1870099469943	56.9400000000001	1.84976662501413	58.8800000000001	18.1228613029134	57.1700000000001	4.86120118193867	60.02	22.4530424819704	57.5100000000002	2.55932312802543	62.5599999999999	28.4362106599474	57.4000000000001	4.29176497596018	57.98	2.65028480009732	57.5799999999999	2.75520502395921	57.5599999999999	0.545265010032381
56.96	-2208.07320219001	57.07	-60.7273321170396	56.54	35.5507627400584	57.06	15.6180119220153	57.39	52.2051497880511	56.62	-7.42135798100207	57.4799999999999	3.67221517501548	58.3200000000001	2582.05850778097	57.75	22.373751196028	57.1799999999998	7.1837566870272	56.76	3.870319095995	58.0300000000002	4.26069316495159	58.74	13.5563410289024	56.78	3.77592273105165	57.6700000000001	20.1008712469957	57.04	1.84095082101976	58.98	18.0357565149052	57.2799999999997	4.84806341000876	60.1199999999999	22.3652327030095	57.6100000000001	2.55275365702801	62.6599999999999	28.3027755049261	57.5	4.22619677897274	58.0900000000001	2.62232105501425	57.6800000000003	2.77601416792095	57.6700000000001	0.534514939090514
57.07	-2208.41241921198	57.24	-61.0119258810755	56.65	31.9538382619839	57.16	15.9812968370261	57.49	52.675900771078	56.72	-6.97138667794661	57.5899999999999	3.70700332803153	58.42	2581.18246142999	57.86	22.2987152189944	57.29	7.19270689501172	56.8699999999999	3.87106558093819	58.1300000000001	4.27560454193099	58.8399999999999	13.4928091619031	56.8800000000001	3.70184669407081	57.78	20.0135318129924	57.1499999999999	1.83547855101551	59.0799999999999	17.9530123559744	57.3899999999999	4.82875281102224	60.25	22.2826826350229	57.71	2.541623007005	62.77	28.1716818780069	57.5999999999999	4.16666523994991	58.21	2.60629248509758	57.7800000000002	2.79775039894048	57.77	0.519241944061832
57.17	-2208.75301004901	57.35	-61.294816201098	56.75	28.622790607983	57.31	16.3299182120227	57.59	53.1363091300818	56.83	-6.54771419897315	57.6899999999999	3.75009895003586	58.52	2580.31525193394	57.96	22.2065123440416	57.3899999999999	7.19975245101523	56.97	3.86757964997742	58.2800000000002	4.29725300898554	58.95	13.4344746400075	56.98	3.63519217398789	57.8800000000001	19.9335572469863	57.25	1.82886022400908	59.21	17.8640977089799	57.4899999999998	4.80743420996532	60.3499999999999	22.1963028569689	57.8099999999999	2.5265641149872	62.8699999999999	28.0429297819182	57.71	4.11317035900538	58.3099999999999	2.60185036802341	57.8899999999999	2.81258601398804	57.8800000000001	0.502534432030188
57.28	-2209.08427756603	57.45	-61.5756291400658	56.85	25.3793091540047	57.41	16.6685917200766	57.7	53.5751599740024	56.93	-6.1331154599884	57.8	3.80320619501617	58.63	2579.44732852695	58.0600000000001	22.1163034490246	57.5	7.20025649400213	57.0699999999999	3.86005246593868	58.3800000000001	4.32563856497836	59.05	13.3767351019287	57.0899999999999	3.56533596107056	57.98	19.8569015259409	57.3499999999999	1.82430258905697	59.3200000000002	17.7694629499001	57.5899999999997	4.78410760899806	60.4599999999996	22.1060933680519	57.9200000000001	2.50757698097459	62.9699999999998	27.9158730169229	57.8099999999999	4.06392106799558	58.4100000000003	2.6089947040191	57.9900000000002	2.82888611093313	57.98	0.479175460100123
57.38	-2209.40930782001	57.55	-61.8543646980925	56.95	22.2480574560677	57.51	16.9973173590279	57.8	53.9927105070319	57.04	-5.72759046292504	57.9	3.85875867505092	58.73	2578.58930677298	58.16	22.028088533034	57.5999999999999	7.20175725905392	57.22	3.85036164493613	58.48	4.36097951001102	59.1499999999999	13.3195905480079	57.22	3.49227805406827	58.0800000000002	19.7826597859603	57.45	1.81859889505631	59.4200000000001	17.6677923759598	57.6900000000001	4.75568404897331	60.5599999999999	22.0170078240471	58.02	2.47982598204999	63.0799999999999	27.7883590349575	57.9099999999999	4.01368935899882	58.5100000000002	2.62002360500446	58.0900000000001	2.84653494793474	58.0799999999999	0.451898452070054
57.48	-2209.72799394099	57.66	-62.1385290960461	57.06	19.2290355159912	57.61	17.3160951300133	57.9	54.3773145089972	57.14	-5.33282154196968	58	3.91675639002642	58.83	2577.74118667203	58.27	21.941867595956	57.6999999999998	7.20311177803978	57.3299999999999	3.83823984691389	58.5800000000002	4.40733956497752	59.25	13.2607610769355	57.3199999999999	3.41945055697579	58.1900000000001	19.7117368890076	57.5599999999999	1.81117304896361	59.52	17.560401688911	57.7999999999997	4.71966168402105	60.6599999999999	21.9210257359919	58.1700000000001	2.44402019404788	63.25	27.6603878339756	58.02	3.96247523201509	58.6200000000003	2.62850027809236	58.2200000000003	2.8575899449379	58.1800000000003	0.420703408053669
57.58	-2210.04566204897	57.76	-62.42483627409	57.16	16.3585542439932	57.72	17.6239345720433	58	54.7289719789887	57.24	-4.9500791809578	58.14	3.98145088104229	58.93	2576.91642596501	58.37	21.8693455419725	57.8099999999999	7.19955271802064	57.4300000000001	3.82368707198566	58.6800000000001	4.45809562495469	59.3599999999999	13.2106537460004	57.4300000000001	3.34670902805101	58.29	19.6416130819443	57.6599999999999	1.80202504998306	59.6300000000001	17.4406574219574	57.9000000000001	4.67329237994818	60.7599999999998	21.8178235450068	58.27	2.40370839503612	63.3499999999999	27.5295212740048	58.1700000000001	3.91311429598318	58.7200000000003	2.63442472203224	58.3200000000002	2.86172178198285	58.2800000000002	0.383992497063446
57.69	-2210.36231214407	57.86	-62.71328623302	57.26	13.6003027280367	57.82	17.9200939340944	58.1	55.0419789290117	57.34	-4.58798712793396	58.24	4.04470279102043	59.04	2576.09463254198	58.48	21.8088024630561	57.9099999999999	7.19108008001967	57.53	3.80214275492108	58.7800000000002	4.51324768891936	59.46	13.1680816969038	57.53	3.27419548000307	58.3900000000001	19.5662075290102	57.76	1.79115489800097	59.73	17.3085595749853	58	4.61657613595889	60.8699999999999	21.7074012499552	58.3700000000003	2.35889058694738	63.4499999999998	27.3935396329534	58.27	3.86414228296417	58.8200000000002	2.6431182060378	58.4200000000001	2.86008140699323	58.3899999999999	0.341181896033049
57.79	-2210.67731465405	57.97	-63.0051573020864	57.36	11.0261756909722	57.92	18.1986164270711	58.21	55.3323819730167	57.4400000000001	-4.24654538301183	58.3399999999999	4.09790016306033	59.14	2575.28955188195	58.58	21.7602383560234	58.01	7.18141341508272	57.6399999999999	3.77598104000754	58.8800000000001	4.56981400293444	59.5599999999999	13.1330449299867	57.6300000000001	3.2014558020137	58.49	19.4879955320175	57.8699999999999	1.77433990097597	59.8299999999999	17.1689836929545	58.0999999999999	4.54652229495878	60.9699999999998	21.5892671690199	58.4700000000003	2.30317201294383	63.5499999999997	27.2524429099121	58.3800000000001	3.81389444100932	58.9300000000003	2.64609614703204	58.5300000000002	2.8504181699418	58.4900000000002	0.298976182079969
57.89	-2210.99279869497	58.07	-63.2962824920469	57.47	8.63617312995757	58.02	18.4605762940464	58.31	55.6001811110036	57.55	-3.91670051396886	58.4499999999999	4.14104299704832	59.24	2574.50118398401	58.6800000000001	21.7294477209862	58.1099999999999	7.17032216402913	57.74	3.74786607392252	58.99	4.62403923097554	59.6700000000001	13.1131769229569	57.73	3.12586215102328	58.5900000000001	19.4107555499841	57.97	1.75694880897481	59.9299999999998	17.0162144639789	58.2599999999998	4.46812951599895	61.0699999999997	21.4677426949947	58.5799999999999	2.24687567003912	63.9699999999998	27.1071747089309	58.48	3.76237077000496	59.0300000000002	2.64335854308229	58.6300000000001	2.83273207196544	58.5900000000001	0.258020907040191
[truncated: 1,850 more rows]
[truncated: 38 more columns]
