# Supplementary material for: Editorial Note: The role of 9-O-acetylated glycan receptor moieties in the typhoid toxin binding and intoxication
Source: PLoS Pathog. 2026 Jul 13;22(7):e1014413. doi: 10.1371/journal.ppat.1014413 (PMC13362111; doi:10.1371/journal.ppat.1014413)
Supplement: S1 File — (ZIP) [file ppat.1014413.s001.zip › SPR Data/Raw SPR Data Text Format/A23 4OAc.txt]

Export filename	C:\Users\OpenSPR\Desktop\Data\A23 4OAc.txt
Export time	1/7/2020 2:21 PM
Result filename	C:\Users\OpenSPR\Desktop\working.ltv - Kinetics evaluation: New Overlay(8)
Plot name	Kinetics evaluation: New Overlay(8)
Plot xlabel	Time (s)
Plot ylabel	Signal
Property Analysis temp	
Property Analysis date	
Property Filename	
Property Instrument id	
Property Instrument type	
Property Software	
Property Solid support	
Curve	0	Curve	1	Curve	2	Curve	3	Curve	4	Curve	5	Curve	6	Curve	7	Curve	8	Curve	9
Curve name	a23 4oac 125µM_1579.96s fitted	Curve name	a23 4oac 1mM_2380.03s fitted	Curve name	a23 4oac 2.5mM_2632.26s fitted	Curve name	a23 4oac 250µM_1852.3s fitted	Curve name	a23 4oac 500µM_2115.98s fitted	Curve name	a23 4oac 125µM_1579.96s	Curve name	a23 4oac 1mM_2380.03s	Curve name	a23 4oac 2.5mM_2632.26s	Curve name	a23 4oac 250µM_1852.3s	Curve name	a23 4oac 500µM_2115.98s
Curve protected	FALSE	Curve protected	FALSE	Curve protected	FALSE	Curve protected	FALSE	Curve protected	FALSE	Curve protected	FALSE	Curve protected	FALSE	Curve protected	FALSE	Curve protected	FALSE	Curve protected	FALSE
Curve type	Curve	Curve type	Curve	Curve type	Curve	Curve type	Curve	Curve type	Curve	Curve type	Curve	Curve type	Curve	Curve type	Curve	Curve type	Curve	Curve type	Curve
Curve ligand		Curve ligand		Curve ligand		Curve ligand		Curve ligand		Curve ligand		Curve ligand		Curve ligand		Curve ligand		Curve ligand	
Curve concentration (M)	0.0000E0	Curve concentration (M)	0.0000E0	Curve concentration (M)	0.0000E0	Curve concentration (M)	0.0000E0	Curve concentration (M)	0.0000E0	Curve concentration (M)	0.0000E0	Curve concentration (M)	0.0000E0	Curve concentration (M)	0.0000E0	Curve concentration (M)	0.0000E0	Curve concentration (M)	0.0000E0
Curve target		Curve target		Curve target		Curve target		Curve target		Curve target		Curve target		Curve target		Curve target		Curve target	
Curve description	Kinetic fit to curve a23 4oac 125µM_1579.96s	Curve description	Kinetic fit to curve a23 4oac 1mM_2380.03s	Curve description	Kinetic fit to curve a23 4oac 2.5mM_2632.26s	Curve description	Kinetic fit to curve a23 4oac 250µM_1852.3s	Curve description	Kinetic fit to curve a23 4oac 500µM_2115.98s	Curve description		Curve description		Curve description		Curve description		Curve description	
X	Y	X	Y	X	Y	X	Y	X	Y	X	Y	X	Y	X	Y	X	Y	X	Y
0.0000000E0	0.0000000E0	0.0000000E0	0.0000000E0	0.0000000E0	0.0000000E0	0.0000000E0	0.0000000E0	0.0000000E0	0.0000000E0	0.0000000E0	0.0000000E0	0.0000000E0	0.0000000E0	0.0000000E0	0.0000000E0	0.0000000E0	0.0000000E0	0.0000000E0	0.0000000E0
5.8000000E-1	0.0000000E0	4.2000000E-1	0.0000000E0	4.4000000E-1	0.0000000E0	4.6000000E-1	0.0000000E0	4.2000000E-1	0.0000000E0	5.8000000E-1	4.9818054E-2	4.2000000E-1	-1.9966388E-1	4.4000000E-1	-3.2795311E-1	4.6000000E-1	2.3712837E-1	4.2000000E-1	5.7212754E-2
7.2000000E-1	0.0000000E0	5.4000000E-1	0.0000000E0	5.4000000E-1	0.0000000E0	6.0000000E-1	0.0000000E0	5.2000000E-1	0.0000000E0	7.2000000E-1	1.4448524E-1	5.4000000E-1	-4.0480534E-1	5.4000000E-1	-6.7009552E-1	6.0000000E-1	4.9319154E-1	5.2000000E-1	1.2392836E-1
8.3000000E-1	0.0000000E0	6.5000000E-1	0.0000000E0	6.5000000E-1	0.0000000E0	7.0000000E-1	0.0000000E0	6.2000000E-1	0.0000000E0	8.3000000E-1	2.8400157E-1	6.5000000E-1	-6.1542438E-1	6.5000000E-1	-9.3670220E-1	7.0000000E-1	7.8994282E-1	6.2000000E-1	1.6073976E-1
9.3000000E-1	0.0000000E0	7.5000000E-1	0.0000000E0	7.5000000E-1	0.0000000E0	8.1000000E-1	0.0000000E0	7.3000000E-1	0.0000000E0	9.3000000E-1	4.5420322E-1	7.5000000E-1	-8.0526555E-1	7.5000000E-1	-1.1088013E0	8.1000000E-1	1.1056289E0	7.3000000E-1	1.9934525E-1
1.0300000E0	0.0000000E0	8.5000000E-1	0.0000000E0	8.5000000E-1	0.0000000E0	9.1000000E-1	0.0000000E0	8.3000000E-1	0.0000000E0	1.0300000E0	6.8278563E-1	8.5000000E-1	-9.5790091E-1	8.5000000E-1	-1.1863930E0	9.1000000E-1	1.4402498E0	8.3000000E-1	1.8817759E-1
1.1400000E0	0.0000000E0	9.5000000E-1	0.0000000E0	9.6000000E-1	0.0000000E0	1.0100000E0	0.0000000E0	9.3000000E-1	0.0000000E0	1.1400000E0	9.5409481E-1	9.5000000E-1	-1.0707593E0	9.6000000E-1	-1.1758138E0	1.0100000E0	1.7855860E0	9.3000000E-1	1.3573536E-1
1.3000000E0	0.0000000E0	1.0500000E0	0.0000000E0	1.0600000E0	0.0000000E0	1.1100000E0	0.0000000E0	1.0300000E0	0.0000000E0	1.3000000E0	1.1904740E0	1.0500000E0	-1.1335415E0	1.0600000E0	-1.0808743E0	1.1100000E0	2.1416374E0	1.0300000E0	4.2018569E-2
1.4500000E0	0.0000000E0	1.1900000E0	0.0000000E0	1.1600000E0	0.0000000E0	1.2700000E0	0.0000000E0	1.1400000E0	0.0000000E0	1.4500000E0	1.3919233E0	1.1900000E0	-1.1511925E0	1.1600000E0	-9.2746509E-1	1.2700000E0	2.5084042E0	1.1400000E0	-1.0068155E-1
1.5500000E0	0.0000000E0	1.3300000E0	0.0000000E0	1.2700000E0	0.0000000E0	1.3800000E0	0.0000000E0	1.2500000E0	0.0000000E0	1.5500000E0	1.5584426E0	1.3300000E0	-1.1237124E0	1.2700000E0	-7.3455810E-1	1.3800000E0	2.8249616E0	1.2500000E0	-2.5475204E-1
1.6500000E0	0.0000000E0	1.4300000E0	0.0000000E0	1.3800000E0	0.0000000E0	1.4800000E0	0.0000000E0	1.3600000E0	0.0000000E0	1.6500000E0	1.7141148E0	1.4300000E0	-1.0511011E0	1.3800000E0	-5.0215328E-1	1.4800000E0	3.0802717E0	1.3600000E0	-3.8591069E-1
1.7600000E0	0.0000000E0	1.5400000E0	0.0000000E0	1.4800000E0	0.0000000E0	1.5900000E0	0.0000000E0	1.4700000E0	0.0000000E0	1.7600000E0	1.8047435E0	1.5400000E0	-9.3513744E-1	1.4800000E0	-2.5709551E-1	1.5900000E0	3.2853724E0	1.4700000E0	-5.0265609E-1
1.8600000E0	0.0000000E0	1.6400000E0	0.0000000E0	1.5800000E0	0.0000000E0	1.6900000E0	0.0000000E0	1.5700000E0	0.0000000E0	1.8600000E0	1.8467433E0	1.6400000E0	-8.3341382E-1	1.5800000E0	2.4951674E-2	1.6900000E0	3.4402639E0	1.5700000E0	-6.0498824E-1
1.9700000E0	0.0000000E0	1.7400000E0	0.0000000E0	1.6900000E0	0.0000000E0	1.7900000E0	0.0000000E0	1.6700000E0	0.0000000E0	1.9700000E0	1.8401142E0	1.7400000E0	-7.4098517E-1	1.6900000E0	2.9912578E-1	1.7900000E0	3.5262908E0	1.6700000E0	-6.5406812E-1
2.0700000E0	0.0000000E0	1.8400000E0	0.0000000E0	1.7900000E0	0.0000000E0	1.8900000E0	0.0000000E0	1.7800000E0	0.0000000E0	2.0700000E0	1.7968976E0	1.8400000E0	-6.5785149E-1	1.7900000E0	5.2748318E-1	1.8900000E0	3.5826246E0	1.7800000E0	-6.8159402E-1
2.2800000E0	0.0000000E0	1.9400000E0	0.0000000E0	1.8900000E0	0.0000000E0	2.0000000E0	0.0000000E0	1.8800000E0	0.0000000E0	2.2800000E0	1.7050520E0	1.9400000E0	-5.9605361E-1	1.8900000E0	7.0751548E-1	2.0000000E0	3.6092653E0	1.8800000E0	-6.6178232E-1
2.4400000E0	0.0000000E0	2.0500000E0	0.0000000E0	1.9900000E0	0.0000000E0	2.1000000E0	0.0000000E0	1.9800000E0	0.0000000E0	2.4400000E0	1.5424497E0	2.0500000E0	-5.7459062E-1	1.9900000E0	8.4173108E-1	2.1000000E0	3.6311074E0	1.9800000E0	-6.1163019E-1
2.5500000E0	0.0000000E0	2.1900000E0	0.0000000E0	2.0900000E0	0.0000000E0	2.2000000E0	0.0000000E0	2.1300000E0	0.0000000E0	2.5500000E0	1.3691892E0	2.1900000E0	-5.8911261E-1	2.0900000E0	9.5446646E-1	2.2000000E0	3.6686670E0	2.1300000E0	-5.2399689E-1
2.6500000E0	0.0000000E0	2.3000000E0	0.0000000E0	2.2600000E0	0.0000000E0	2.3700000E0	0.0000000E0	2.2500000E0	0.0000000E0	2.6500000E0	1.1852705E0	2.3000000E0	-6.2972944E-1	2.2600000E0	1.0050390E0	2.3700000E0	3.7014280E0	2.2500000E0	-4.0602315E-1
2.7600000E0	0.0000000E0	2.4100000E0	0.0000000E0	2.3900000E0	0.0000000E0	2.4800000E0	0.0000000E0	2.3500000E0	0.0000000E0	2.7600000E0	1.0209123E0	2.4100000E0	-7.0848194E-1	2.3900000E0	1.0124204E0	2.4800000E0	3.7685618E0	2.3500000E0	-2.8940727E-1
2.8600000E0	0.0000000E0	2.5100000E0	0.0000000E0	2.5000000E0	0.0000000E0	2.5800000E0	0.0000000E0	2.4600000E0	0.0000000E0	2.8600000E0	8.6407328E-1	2.5100000E0	-8.1332926E-1	2.5000000E0	9.7661080E-1	2.5800000E0	3.8978885E0	2.4600000E0	-1.6315496E-1
2.9600000E0	0.0000000E0	2.6200000E0	0.0000000E0	2.6000000E0	0.0000000E0	2.6900000E0	0.0000000E0	2.5700000E0	0.0000000E0	2.9600000E0	7.1418159E-1	2.6200000E0	-9.4427142E-1	2.6000000E0	9.0262693E-1	2.6900000E0	4.0755518E0	2.5700000E0	-1.8767654E-2
3.0700000E0	0.0000000E0	2.7200000E0	0.0000000E0	2.7000000E0	0.0000000E0	2.7900000E0	0.0000000E0	2.6700000E0	0.0000000E0	3.0700000E0	6.1606477E-1	2.7200000E0	-1.0645822E0	2.7000000E0	7.6875796E-1	2.7900000E0	4.3015516E0	2.6700000E0	1.4375466E-1
3.2600000E0	0.0000000E0	2.8300000E0	0.0000000E0	2.8000000E0	0.0000000E0	2.8900000E0	0.0000000E0	2.7700000E0	0.0000000E0	3.2600000E0	5.9994158E-1	2.8300000E0	-1.1792066E0	2.8000000E0	5.9671475E-1	2.8900000E0	4.5348556E0	2.7700000E0	3.1013052E-1
3.4300000E0	0.0000000E0	2.9300000E0	0.0000000E0	2.9000000E0	0.0000000E0	2.9900000E0	0.0000000E0	2.8800000E0	0.0000000E0	3.4300000E0	6.3559326E-1	2.9300000E0	-1.2881447E0	2.9000000E0	4.1776237E-1	2.9900000E0	4.7894275E0	2.8800000E0	4.9985277E-1
3.5300000E0	0.0000000E0	3.0300000E0	0.0000000E0	3.0100000E0	0.0000000E0	3.0900000E0	0.0000000E0	2.9800000E0	0.0000000E0	3.5300000E0	7.1377874E-1	3.0300000E0	-1.3673148E0	3.0100000E0	2.3440923E-1	3.0900000E0	5.0513035E0	2.9800000E0	6.9342858E-1
3.6300000E0	0.0000000E0	3.2100000E0	0.0000000E0	3.1100000E0	0.0000000E0	3.2000000E0	0.0000000E0	3.0800000E0	0.0000000E0	3.6300000E0	8.5662590E-1	3.2100000E0	-1.4039348E0	3.1100000E0	4.4146923E-2	3.2000000E0	5.3066272E0	3.0800000E0	8.9935652E-1
3.7400000E0	0.0000000E0	3.3200000E0	0.0000000E0	3.2600000E0	0.0000000E0	3.3000000E0	0.0000000E0	3.2100000E0	0.0000000E0	3.7400000E0	1.0425786E0	3.3200000E0	-1.4107868E0	3.2600000E0	-1.5302455E-1	3.3000000E0	5.5189212E0	3.2100000E0	1.0811427E0
3.8400000E0	0.0000000E0	3.4300000E0	0.0000000E0	3.3800000E0	0.0000000E0	3.4100000E0	0.0000000E0	3.3200000E0	0.0000000E0	3.8400000E0	1.2716369E0	3.4300000E0	-1.3928159E0	3.3800000E0	-3.0139021E-1	3.4100000E0	5.7087017E0	3.3200000E0	1.2459279E0
3.9400000E0	0.0000000E0	3.5300000E0	0.0000000E0	3.4800000E0	0.0000000E0	3.5100000E0	0.0000000E0	3.4300000E0	0.0000000E0	3.9400000E0	1.4648811E0	3.5300000E0	-1.3151894E0	3.4800000E0	-4.1324333E-1	3.5100000E0	5.8759687E0	3.4300000E0	1.3937122E0
4.0400000E0	0.0000000E0	3.6300000E0	0.0000000E0	3.5800000E0	0.0000000E0	3.6100000E0	0.0000000E0	3.5300000E0	0.0000000E0	4.0400000E0	1.6407934E0	3.6300000E0	-1.1899481E0	3.5800000E0	-4.8858392E-1	3.6100000E0	5.9927946E0	3.5300000E0	1.4855097E0
4.1400000E0	0.0000000E0	3.7400000E0	0.0000000E0	3.6800000E0	0.0000000E0	3.7200000E0	0.0000000E0	3.6300000E0	0.0000000E0	4.1400000E0	1.8043681E0	3.7400000E0	-1.0170921E0	3.6800000E0	-5.2992039E-1	3.7200000E0	6.0432182E0	3.6300000E0	1.4919673E0
4.3200000E0	0.0000000E0	3.8400000E0	0.0000000E0	3.7900000E0	0.0000000E0	3.8200000E0	0.0000000E0	3.7300000E0	0.0000000E0	4.3200000E0	1.9334775E0	3.8400000E0	-8.2218545E-1	3.7900000E0	-5.2904762E-1	3.8200000E0	6.0432007E0	3.7300000E0	1.4424383E0
4.5600000E0	0.0000000E0	3.9500000E0	0.0000000E0	3.8900000E0	0.0000000E0	3.9200000E0	0.0000000E0	3.8300000E0	0.0000000E0	4.5600000E0	1.9886616E0	3.9500000E0	-5.8243635E-1	3.8900000E0	-5.0767647E-1	3.9200000E0	6.0241231E0	3.8300000E0	1.3466482E0
4.6600000E0	0.0000000E0	4.0500000E0	0.0000000E0	3.9900000E0	0.0000000E0	4.0300000E0	0.0000000E0	3.9300000E0	0.0000000E0	4.6600000E0	2.0278625E0	4.0500000E0	-3.2063666E-1	3.9900000E0	-4.9039350E-1	4.0300000E0	5.9720215E0	3.9300000E0	1.1851043E0
4.7700000E0	0.0000000E0	4.1800000E0	0.0000000E0	4.0900000E0	0.0000000E0	4.1300000E0	0.0000000E0	4.0400000E0	0.0000000E0	4.7700000E0	2.0560746E0	4.1800000E0	-6.8750552E-2	4.0900000E0	-4.7719869E-1	4.1300000E0	5.9008597E0	4.0400000E0	9.7729942E-1
4.8700000E0	0.0000000E0	4.3100000E0	0.0000000E0	4.2400000E0	0.0000000E0	4.2800000E0	0.0000000E0	4.1400000E0	0.0000000E0	4.8700000E0	2.0678509E0	4.3100000E0	1.6043988E-1	4.2400000E0	-4.8159779E-1	4.2800000E0	5.8106377E0	4.1400000E0	7.2323352E-1
4.9700000E0	0.0000000E0	4.4200000E0	0.0000000E0	4.3600000E0	0.0000000E0	4.3900000E0	0.0000000E0	4.2600000E0	0.0000000E0	4.9700000E0	2.0631914E0	4.4200000E0	3.7971674E-1	4.3600000E0	-4.9008507E-1	4.3900000E0	5.7441427E0	4.2600000E0	4.8419785E-1
5.0700000E0	0.0000000E0	4.5200000E0	0.0000000E0	4.4600000E0	0.0000000E0	4.4900000E0	0.0000000E0	4.4200000E0	0.0000000E0	5.0700000E0	2.0513372E0	4.5200000E0	5.8908000E-1	4.4600000E0	-5.3595900E-1	4.4900000E0	5.6905098E0	4.4200000E0	2.5760743E-1
5.2500000E0	0.0000000E0	4.6200000E0	0.0000000E0	4.5700000E0	0.0000000E0	4.6000000E0	0.0000000E0	4.5200000E0	0.0000000E0	5.2500000E0	2.0625070E0	4.6200000E0	7.2302261E-1	4.5700000E0	-6.0692633E-1	4.6000000E0	5.6497390E0	4.5200000E0	4.3462266E-2
5.4300000E0	0.0000000E0	4.7300000E0	0.0000000E0	4.6700000E0	0.0000000E0	4.7300000E0	0.0000000E0	4.6300000E0	0.0000000E0	5.4300000E0	2.0870073E0	4.7300000E0	8.0146792E-1	4.6700000E0	-7.0298703E-1	4.7300000E0	5.6175059E0	4.6300000E0	-1.3874479E-1
5.5300000E0	0.0000000E0	4.8300000E0	0.0000000E0	4.7700000E0	0.0000000E0	4.8400000E0	0.0000000E0	4.7300000E0	0.0000000E0	5.5300000E0	2.1153016E0	4.8300000E0	8.3047443E-1	4.7700000E0	-8.2414112E-1	4.8400000E0	5.6097716E0	4.7300000E0	-2.4635754E-1
5.6300000E0	0.0000000E0	4.9300000E0	0.0000000E0	4.8800000E0	0.0000000E0	4.9400000E0	0.0000000E0	4.8300000E0	0.0000000E0	5.6300000E0	2.1473901E0	4.9300000E0	8.2282423E-1	4.8800000E0	-9.4267146E-1	4.9400000E0	5.6105751E0	4.8300000E0	-3.0872910E-1
5.7400000E0	0.0000000E0	5.0400000E0	0.0000000E0	4.9900000E0	0.0000000E0	5.0500000E0	0.0000000E0	4.9400000E0	0.0000000E0	5.7400000E0	2.1832728E0	5.0400000E0	7.5572547E-1	4.9900000E0	-1.0592837E0	5.0500000E0	5.5981867E0	4.9400000E0	-3.3102944E-1
5.8400000E0	0.0000000E0	5.2100000E0	0.0000000E0	5.0900000E0	0.0000000E0	5.1500000E0	0.0000000E0	5.0400000E0	0.0000000E0	5.8400000E0	2.2071072E0	5.2100000E0	6.5197000E-1	5.0900000E0	-1.1616846E0	5.1500000E0	5.5543182E0	5.0400000E0	-3.1325855E-1
5.9400000E0	0.0000000E0	5.3400000E0	0.0000000E0	5.2400000E0	0.0000000E0	5.2700000E0	0.0000000E0	5.1400000E0	0.0000000E0	5.9400000E0	2.2138991E0	5.3400000E0	5.5746304E-1	5.2400000E0	-1.2194041E0	5.2700000E0	5.4972579E0	5.1400000E0	-2.4211336E-1
6.0400000E0	0.0000000E0	5.4400000E0	0.0000000E0	5.3500000E0	0.0000000E0	5.3700000E0	0.0000000E0	5.2500000E0	0.0000000E0	6.0400000E0	2.2095479E0	5.4400000E0	4.6614608E-1	5.3500000E0	-1.2189365E0	5.3700000E0	5.4270057E0	5.2500000E0	-1.3089695E-1
6.1400000E0	0.0000000E0	5.5500000E0	0.0000000E0	5.4600000E0	0.0000000E0	5.4800000E0	0.0000000E0	5.3500000E0	0.0000000E0	6.1400000E0	2.1940536E0	5.5500000E0	3.7801913E-1	5.4600000E0	-1.1737876E0	5.4800000E0	5.3101181E0	5.3500000E0	-1.1547416E-2
6.2600000E0	0.0000000E0	5.6900000E0	0.0000000E0	5.5600000E0	0.0000000E0	5.5800000E0	0.0000000E0	5.4600000E0	0.0000000E0	6.2600000E0	2.1608151E0	5.6900000E0	2.8540971E-1	5.5600000E0	-1.0853686E0	5.5800000E0	5.1574600E0	5.4600000E0	9.4079007E-2
6.3800000E0	0.0000000E0	5.8000000E0	0.0000000E0	5.6600000E0	0.0000000E0	5.6800000E0	0.0000000E0	5.5600000E0	0.0000000E0	6.3800000E0	2.1164334E0	5.8000000E0	2.3103305E-1	5.6600000E0	-9.2320960E-1	5.6800000E0	4.9690313E0	5.5600000E0	1.8598232E-1
6.4800000E0	0.0000000E0	5.9000000E0	0.0000000E0	5.7600000E0	0.0000000E0	5.7800000E0	0.0000000E0	5.6600000E0	0.0000000E0	6.4800000E0	2.0672393E0	5.9000000E0	1.9496578E-1	5.7600000E0	-7.1778050E-1	5.7800000E0	4.7814085E0	5.6600000E0	2.6416253E-1
6.5900000E0	0.0000000E0	6.0000000E0	0.0000000E0	5.8700000E0	0.0000000E0	5.8900000E0	0.0000000E0	5.7600000E0	0.0000000E0	6.5900000E0	2.0177746E0	6.0000000E0	1.6509090E-1	5.8700000E0	-5.0923718E-1	5.8900000E0	4.5879739E0	5.7600000E0	3.0201348E-1
6.7100000E0	0.0000000E0	6.1100000E0	0.0000000E0	5.9700000E0	0.0000000E0	5.9900000E0	0.0000000E0	5.8700000E0	0.0000000E0	6.7100000E0	1.9680393E0	6.1100000E0	1.3373593E-1	5.9700000E0	-3.1179101E-1	5.9900000E0	4.3953451E0	5.8700000E0	2.7509396E-1
6.8100000E0	0.0000000E0	6.2300000E0	0.0000000E0	6.0700000E0	0.0000000E0	6.0900000E0	0.0000000E0	5.9700000E0	0.0000000E0	6.8100000E0	1.9180334E0	6.2300000E0	1.0857335E-1	6.0700000E0	-1.2473635E-1	6.0900000E0	4.2143870E0	5.9700000E0	2.1043016E-1
6.9200000E0	0.0000000E0	6.3600000E0	0.0000000E0	6.1700000E0	0.0000000E0	6.1900000E0	0.0000000E0	6.0700000E0	0.0000000E0	6.9200000E0	1.8868374E0	6.3600000E0	8.9603153E-2	6.1700000E0	5.1926792E-2	6.1900000E0	4.0717303E0	6.0700000E0	1.0802208E-1
6.9999200E0	0.0000000E0	6.4600000E0	0.0000000E0	6.2900000E0	0.0000000E0	6.3200000E0	0.0000000E0	6.2200000E0	0.0000000E0	7.0200000E0	1.8685733E0	6.4600000E0	6.0451305E-2	6.2900000E0	1.1710265E-1	6.3200000E0	3.9490868E0	6.2200000E0	-3.1307390E-2
7.0000000E0	2.4576101E0	6.5600000E0	0.0000000E0	6.4100000E0	0.0000000E0	6.4300000E0	0.0000000E0	6.3400000E0	0.0000000E0	7.1200000E0	1.8627884E0	6.5600000E0	2.7176311E-2	6.4100000E0	1.1094708E-1	6.4300000E0	3.8464565E0	6.3400000E0	-1.9425517E-1
7.0200000E0	2.4944344E0	6.6700000E0	0.0000000E0	6.5100000E0	0.0000000E0	6.5400000E0	0.0000000E0	6.4400000E0	0.0000000E0	7.2700000E0	1.8778996E0	6.6700000E0	-1.0221828E-2	6.5100000E0	3.3460058E-2	6.5400000E0	3.7770745E0	6.4400000E0	-3.8082126E-1
7.1200000E0	2.6779789E0	6.7700000E0	0.0000000E0	6.6100000E0	0.0000000E0	6.6400000E0	0.0000000E0	6.5500000E0	0.0000000E0	7.4000000E0	1.9205080E0	6.7700000E0	-3.6398179E-2	6.6100000E0	-1.1465277E-1	6.6400000E0	3.7492835E0	6.5500000E0	-5.4212325E-1
7.2700000E0	2.9515021E0	6.8700000E0	0.0000000E0	6.7100000E0	0.0000000E0	6.7400000E0	0.0000000E0	6.6500000E0	0.0000000E0	7.5000000E0	1.9840125E0	6.8700000E0	-4.1744914E-2	6.7100000E0	-3.2124443E-1	6.7400000E0	3.7547408E0	6.6500000E0	-6.6403517E-1
7.4000000E0	3.1868260E0	6.9700000E0	0.0000000E0	6.8200000E0	0.0000000E0	6.8500000E0	0.0000000E0	6.7500000E0	0.0000000E0	7.6100000E0	2.0566569E0	6.9700000E0	-3.5869861E-2	6.8200000E0	-5.5584498E-1	6.8500000E0	3.7751582E0	6.7500000E0	-7.6068299E-1
7.5000000E0	3.3667588E0	6.9999700E0	0.0000000E0	6.9200000E0	0.0000000E0	6.9500000E0	0.0000000E0	6.8600000E0	0.0000000E0	7.7100000E0	2.1468580E0	7.0800000E0	-1.2714514E-2	6.9200000E0	-7.3814272E-1	6.9500000E0	3.8569450E0	6.8600000E0	-8.0005911E-1
7.6100000E0	3.5636010E0	7.0000000E0	1.2615190E1	6.9999200E0	0.0000000E0	6.9999500E0	0.0000000E0	6.9600000E0	0.0000000E0	7.8100000E0	2.2461989E0	7.2000000E0	8.9790277E-2	7.0300000E0	-8.6813766E-1	7.0500000E0	3.9934836E0	6.9600000E0	-7.5772231E-1
7.7100000E0	3.7415685E0	7.0800000E0	1.3246989E1	7.0000000E0	5.8510405E0	7.0000000E0	2.7816475E0	6.9999600E0	0.0000000E0	7.9200000E0	2.3824689E0	7.3200000E0	2.6397204E-1	7.1300000E0	-9.0321288E-1	7.1500000E0	4.1847740E0	7.0700000E0	-6.5811380E-1
7.8100000E0	3.9186075E0	7.2000000E0	1.4183885E1	7.0300000E0	6.5714576E0	7.0500000E0	2.9400935E0	7.0000000E0	6.9588018E0	8.0200000E0	2.5347719E0	7.4200000E0	5.0983079E-1	7.2500000E0	-8.8598529E-1	7.2700000E0	4.4141311E0	7.2300000E0	-5.0123358E-1
7.9200000E0	4.1122841E0	7.3200000E0	1.5107976E1	7.1300000E0	8.9385443E0	7.1500000E0	3.2555344E0	7.0700000E0	7.2332890E0	8.1200000E0	2.7089859E0	7.5300000E0	8.0815086E-1	7.3600000E0	-7.4582910E-1	7.3800000E0	4.7213465E0	7.3400000E0	-2.9662905E-1
8.0200000E0	4.2873894E0	7.4200000E0	1.5868395E1	7.2500000E0	1.1710659E1	7.2700000E0	3.6315236E0	7.2300000E0	7.8550149E0	8.2600000E0	2.8966943E0	7.6300000E0	1.2133289E0	7.4700000E0	-3.6010099E-1	7.4800000E0	5.0666286E0	7.4400000E0	-6.3004763E-2
8.1200000E0	4.4615813E0	7.5300000E0	1.6694845E1	7.3600000E0	1.4187801E1	7.3800000E0	3.9737626E0	7.3400000E0	8.2779135E0	8.4900000E0	3.1172692E0	7.7300000E0	1.6709683E0	7.5700000E0	2.7119902E-1	7.5800000E0	5.4433598E0	7.5400000E0	1.9963929E-1
8.2600000E0	4.7039246E0	7.6300000E0	1.7437170E1	7.4700000E0	1.6605281E1	7.4800000E0	4.2828955E0	7.4400000E0	8.6591892E0	8.5900000E0	3.3345049E0	7.8300000E0	2.2917454E0	7.6800000E0	1.1480709E0	7.6900000E0	5.8178890E0	7.6500000E0	5.1441226E-1
8.4900000E0	5.0982278E0	7.7300000E0	1.8171029E1	7.5700000E0	1.8752426E1	7.5800000E0	4.5901419E0	7.5400000E0	9.0374632E0	8.7000000E0	3.5568181E0	7.9400000E0	3.0660523E0	7.7800000E0	2.1852809E0	7.7900000E0	6.1985586E0	7.7500000E0	8.6718815E-1
8.5900000E0	5.2681902E0	7.8300000E0	1.8896520E1	7.6800000E0	2.1059964E1	7.6900000E0	4.9259479E0	7.6500000E0	9.4501260E0	8.8000000E0	3.8155457E0	8.0400000E0	4.0034968E0	7.8800000E0	3.5456281E0	7.8900000E0	6.5853687E0	7.8500000E0	1.2720930E0
8.7000000E0	5.4541249E0	7.9400000E0	1.9685008E1	7.7800000E0	2.3109462E1	7.7900000E0	5.2292701E0	7.7500000E0	9.8221734E0	8.9100000E0	4.1191046E0	8.1900000E0	5.1040790E0	7.9900000E0	5.0261575E0	8.0000000E0	6.8987360E0	7.9500000E0	1.6917176E0
8.8000000E0	5.6222308E0	8.0400000E0	2.0393234E1	7.8800000E0	2.5114035E1	7.8900000E0	5.5307412E0	7.8500000E0	1.0191292E1	9.0200000E0	4.4674947E0	8.3100000E0	6.3773543E0	8.0900000E0	6.7775052E0	8.1100000E0	7.1133518E0	8.0500000E0	2.1736124E0
8.9100000E0	5.8061346E0	8.1900000E0	2.1440460E1	7.9900000E0	2.7268351E1	8.0000000E0	5.8602350E0	7.9500000E0	1.0557504E1	9.1200000E0	4.8135545E0	8.4100000E0	7.7049739E0	8.2500000E0	8.7570541E0	8.2800000E0	7.2545248E0	8.2200000E0	2.6702271E0
9.0200000E0	5.9889835E0	8.3100000E0	2.2265366E1	8.0900000E0	2.9181760E1	8.1100000E0	6.1875177E0	8.0500000E0	1.0920834E1	9.2400000E0	5.1995764E0	8.5200000E0	9.0869377E0	8.3700000E0	1.1007421E1	8.4000000E0	7.3305976E0	8.3300000E0	3.1815616E0
9.1200000E0	6.1542994E0	8.4100000E0	2.2944168E1	8.2500000E0	3.2156360E1	8.2800000E0	6.6890035E0	8.2200000E0	1.1531941E1	9.3600000E0	5.5916848E0	8.6200000E0	1.0628997E1	8.4800000E0	1.3528607E1	8.5000000E0	7.3662617E0	8.4300000E0	3.7696804E0
9.2400000E0	6.3515405E0	8.5200000E0	2.3681913E1	8.3700000E0	3.4319098E1	8.4000000E0	7.0398646E0	8.3300000E0	1.1923011E1	9.4600000E0	5.9982965E0	8.7400000E0	1.2276756E1	8.5800000E0	1.6145648E1	8.6100000E0	7.4013088E0	8.5400000E0	4.4532881E0
9.3600000E0	6.5475477E0	8.6200000E0	2.4344562E1	8.4800000E0	3.6251706E1	8.5000000E0	7.3302866E0	8.4300000E0	1.2275590E1	9.5600000E0	6.3916206E0	8.8400000E0	1.4084611E1	8.6800000E0	1.8707910E1	8.7100000E0	7.4357389E0	8.6400000E0	5.2323847E0
9.4600000E0	6.7099499E0	8.7400000E0	2.5129774E1	8.5800000E0	3.7968200E1	8.6100000E0	7.6477042E0	8.5400000E0	1.2660222E1	9.6600000E0	6.7910296E0	8.9500000E0	1.5815863E1	8.7800000E0	2.1215391E1	8.8100000E0	7.5201693E0	8.7500000E0	6.0118695E0
9.5600000E0	6.8715050E0	8.8400000E0	2.5775912E1	8.6800000E0	3.9647068E1	8.7100000E0	7.9344168E0	8.6400000E0	1.3006998E1	9.7700000E0	7.1965234E0	9.0500000E0	1.7566658E1	8.8900000E0	2.3861557E1	8.9100000E0	7.7190832E0	8.8500000E0	6.8583855E0
9.6600000E0	7.0322174E0	8.9500000E0	2.6478158E1	8.7800000E0	4.1289135E1	8.8100000E0	8.2193798E0	8.7500000E0	1.3385299E1	9.8700000E0	7.5403508E0	9.2000000E0	1.9240850E1	8.9900000E0	2.6483610E1	9.0100000E0	7.9679973E0	8.9500000E0	7.7052897E0
9.7700000E0	7.2080329E0	9.0500000E0	2.7108920E1	8.8900000E0	4.3053867E1	8.9100000E0	8.5026037E0	8.8500000E0	1.3726366E1	9.9800000E0	7.8140932E0	9.3400000E0	2.0838441E1	9.0900000E0	2.9244347E1	9.1200000E0	8.3089510E0	9.0500000E0	8.6254379E0
9.8700000E0	7.3669899E0	9.2000000E0	2.8041603E1	8.9900000E0	4.4621257E1	9.0100000E0	8.7840993E0	8.9500000E0	1.4064748E1	1.0080000E1	8.0261692E0	9.4400000E0	2.2405906E1	9.2400000E0	3.1842497E1	9.2700000E0	8.7672529E0	9.2300000E0	9.5712797E0
9.9800000E0	7.5408850E0	9.3400000E0	2.8897749E1	9.0900000E0	4.6154290E1	9.1200000E0	9.0917607E0	9.0500000E0	1.4400467E1	1.0260000E1	8.2009990E0	9.5400000E0	2.4061593E1	9.3600000E0	3.4428908E1	9.3800000E0	9.3175944E0	9.3400000E0	1.0590366E1
1.0080000E1	7.6981057E0	9.4400000E0	2.9500921E1	9.2400000E0	4.8391062E1	9.2700000E0	9.5079744E0	9.2300000E0	1.4998113E1	1.0390000E1	8.3047070E0	9.6400000E0	2.5805504E1	9.4600000E0	3.6852733E1	9.4800000E0	9.9599754E0	9.4400000E0	1.1682695E1
1.0260000E1	7.9790391E0	9.5400000E0	3.0097214E1	9.3600000E0	5.0127703E1	9.3800000E0	9.8107782E0	9.3400000E0	1.5359178E1	1.0490000E1	8.3711688E0	9.7500000E0	2.7445350E1	9.5600000E0	3.9113970E1	9.5900000E0	1.0567677E1	9.5500000E0	1.2769134E1
1.0390000E1	8.1802970E0	9.6400000E0	3.0686707E1	9.4600000E0	5.1540034E1	9.4800000E0	1.0084291E1	9.4400000E0	1.5684706E1	1.0600000E1	8.4003844E0	9.8500000E0	2.9091560E1	9.6600000E0	4.1332264E1	9.6900000E0	1.1138452E1	9.6500000E0	1.3795531E1
1.0490000E1	8.3341823E0	9.7500000E0	3.1327389E1	9.5600000E0	5.2921407E1	9.5900000E0	1.0383227E1	9.5500000E0	1.6039827E1	1.0700000E1	8.4142386E0	9.9500000E0	3.0633706E1	9.7700000E0	4.3658250E1	9.8000000E0	1.1672300E1	9.7500000E0	1.4761886E1
1.0600000E1	8.5025292E0	9.8500000E0	3.1902854E1	9.6600000E0	5.4272500E1	9.6900000E0	1.0653246E1	9.6500000E0	1.6359997E1	1.0800000E1	8.4076836E0	1.0050000E1	3.2231146E1	9.8700000E0	4.6091928E1	9.9000000E0	1.2179509E1	9.8700000E0	1.5744778E1
1.0700000E1	8.6547336E0	9.9500000E0	3.2471758E1	9.7700000E0	5.5724522E1	9.8000000E0	1.0948364E1	9.7500000E0	1.6677646E1	1.0900000E1	8.3807192E0	1.0210000E1	3.3787738E1	9.9900000E0	4.8331602E1	1.0000000E1	1.2595595E1	9.9800000E0	1.6677564E1
1.0800000E1	8.8061441E0	1.0050000E1	3.3034174E1	9.8700000E0	5.7014170E1	9.9000000E0	1.1214934E1	9.8700000E0	1.7055525E1	1.1000000E1	8.3912556E0	1.0350000E1	3.5399624E1	1.0090000E1	5.0484752E1	1.0100000E1	1.2985042E1	1.0080000E1	1.7626888E1
1.0900000E1	8.9567648E0	1.0210000E1	3.3920730E1	9.9900000E0	5.8524488E1	1.0000000E1	1.1479878E1	9.9800000E0	1.7398780E1	1.1110000E1	8.4477114E0	1.0450000E1	3.7066805E1	1.0250000E1	5.2443898E1	1.0210000E1	1.3343355E1	1.0220000E1	1.8484447E1
1.1000000E1	9.1065998E0	1.0350000E1	3.4683233E1	1.0090000E1	5.9752762E1	1.0100000E1	1.1743204E1	1.0080000E1	1.7708251E1	1.1240000E1	8.5416681E0	1.0560000E1	3.8609434E1	1.0370000E1	5.4399077E1	1.0320000E1	1.3706130E1	1.0320000E1	1.9279270E1
1.1110000E1	9.2705158E0	1.0450000E1	3.5220431E1	1.0250000E1	6.1662243E1	1.0210000E1	1.2031008E1	1.0220000E1	1.8137421E1	1.1360000E1	8.6630298E0	1.0660000E1	3.9986502E1	1.0480000E1	5.6199440E1	1.0440000E1	1.4037771E1	1.0430000E1	1.9982328E1
1.1240000E1	9.4630227E0	1.0560000E1	3.5804276E1	1.0370000E1	6.3050568E1	1.0320000E1	1.2316880E1	1.0320000E1	1.8441077E1	1.1470000E1	8.8358310E0	1.0760000E1	4.1198009E1	1.0580000E1	5.7995836E1	1.0540000E1	1.4338277E1	1.0530000E1	2.0593621E1
1.1360000E1	9.6395635E0	1.0660000E1	3.6328690E1	1.0480000E1	6.4291165E1	1.0440000E1	1.2626554E1	1.0430000E1	1.8772338E1	1.1580000E1	9.0360374E0	1.0870000E1	4.2346012E1	1.0690000E1	5.9788264E1	1.0650000E1	1.4669884E1	1.0630000E1	2.1165323E1
1.1470000E1	9.8004222E0	1.0760000E1	3.6847125E1	1.0580000E1	6.5393032E1	1.0540000E1	1.2882883E1	1.0530000E1	1.9070996E1	1.1680000E1	9.2636488E0	1.0970000E1	4.3320082E1	1.0790000E1	6.1401166E1	1.0750000E1	1.5041797E1	1.0740000E1	2.1751585E1
1.1580000E1	9.9603580E0	1.0870000E1	3.7410577E1	1.0690000E1	6.6577210E1	1.0650000E1	1.3163038E1	1.0630000E1	1.9367302E1	1.1780000E1	9.5502240E0	1.1080000E1	4.4230649E1	1.0890000E1	6.2795140E1	1.0850000E1	1.5454016E1	1.0840000E1	2.2352408E1
1.1680000E1	1.0104958E1	1.0970000E1	3.7916674E1	1.0790000E1	6.7628968E1	1.0750000E1	1.3416093E1	1.0740000E1	1.9690545E1	1.1890000E1	9.9008110E0	1.1210000E1	4.4995690E1	1.0990000E1	6.3970186E1	1.0950000E1	1.5835347E1	1.0940000E1	2.2909733E1
1.1780000E1	1.0248804E1	1.1080000E1	3.8466718E1	1.0890000E1	6.8657670E1	1.0850000E1	1.3667604E1	1.0840000E1	1.9981974E1	1.1990000E1	1.0315410E1	1.1310000E1	4.5621121E1	1.1100000E1	6.5150292E1	1.1060000E1	1.6185791E1	1.1040000E1	2.3463243E1
1.1890000E1	1.0406167E1	1.1210000E1	3.9107887E1	1.0990000E1	6.9663824E1	1.0950000E1	1.3917580E1	1.0940000E1	2.0271108E1	1.2100000E1	1.0745951E1	1.1410000E1	4.6101027E1	1.1240000E1	6.6227978E1	1.1160000E1	1.6512304E1	1.1140000E1	2.3973254E1
1.1990000E1	1.0548442E1	1.1310000E1	3.9594629E1	1.1100000E1	7.0745137E1	1.1060000E1	1.4190792E1	1.1040000E1	2.0557967E1	1.2240000E1	1.1237460E1	1.1510000E1	4.6435408E1	1.1350000E1	6.7310722E1	1.1280000E1	1.6810177E1	1.1300000E1	2.4493919E1
1.2100000E1	1.0704087E1	1.1410000E1	4.0075821E1	1.1240000E1	7.2083771E1	1.1160000E1	1.4437576E1	1.1140000E1	2.0842567E1	1.2350000E1	1.1744912E1	1.1620000E1	4.6756763E1	1.1450000E1	6.8319726E1	1.1390000E1	1.7107405E1	1.1410000E1	2.4989005E1
1.2240000E1	1.0900890E1	1.1510000E1	4.0551526E1	1.1350000E1	7.3106800E1	1.1280000E1	1.4731729E1	1.1300000E1	2.1293274E1	1.2450000E1	1.2273355E1	1.1720000E1	4.7106102E1	1.1550000E1	6.9328126E1	1.1510000E1	1.7439585E1	1.1510000E1	2.5487541E1
1.2350000E1	1.1054513E1	1.1620000E1	4.1068538E1	1.1450000E1	7.4015428E1	1.1390000E1	1.4999477E1	1.1410000E1	2.1599845E1	1.2560000E1	1.2787253E1	1.1820000E1	4.7483424E1	1.1660000E1	7.0262784E1	1.1610000E1	1.7806716E1	1.1620000E1	2.5989528E1
1.2450000E1	1.1193405E1	1.1720000E1	4.1532923E1	1.1550000E1	7.4904139E1	1.1510000E1	1.5289518E1	1.1510000E1	2.1876242E1	1.2660000E1	1.3310640E1	1.1930000E1	4.7876903E1	1.1760000E1	7.1123701E1	1.1720000E1	1.8208799E1	1.1720000E1	2.6415600E1
1.2560000E1	1.1345350E1	1.1820000E1	4.1992012E1	1.1660000E1	7.5859237E1	1.1610000E1	1.5529596E1	1.1620000E1	2.2177767E1	1.2760000E1	1.3843516E1	1.2030000E1	4.8349619E1	1.1860000E1	7.2035586E1	1.1820000E1	1.8695511E1	1.1820000E1	2.6758554E1
1.2660000E1	1.1482726E1	1.1930000E1	4.2490966E1	1.1760000E1	7.6707532E1	1.1720000E1	1.5791990E1	1.1720000E1	2.2449615E1	1.2870000E1	1.4295832E1	1.2190000E1	4.8838492E1	1.1960000E1	7.3037839E1	1.1920000E1	1.9203261E1	1.1920000E1	2.7025593E1
1.2760000E1	1.1619385E1	1.2030000E1	4.2939130E1	1.1860000E1	7.7537232E1	1.1820000E1	1.6029002E1	1.1820000E1	2.2719323E1	1.2970000E1	1.4656086E1	1.2300000E1	4.9384531E1	1.2070000E1	7.4130460E1	1.2020000E1	1.9767645E1	1.2030000E1	2.7245747E1
1.2870000E1	1.1768886E1	1.2190000E1	4.3645588E1	1.1960000E1	7.8348745E1	1.1920000E1	1.6264568E1	1.1920000E1	2.2986907E1	1.3070000E1	1.4935779E1	1.2400000E1	5.0036147E1	1.2170000E1	7.5167172E1	1.2130000E1	2.0390233E1	1.2130000E1	2.7429394E1
1.2970000E1	1.1904052E1	1.2300000E1	4.4123812E1	1.2070000E1	7.9220879E1	1.2020000E1	1.6498696E1	1.2030000E1	2.3278818E1	1.3230000E1	1.5195030E1	1.2500000E1	5.0799253E1	1.2280000E1	7.6204605E1	1.2280000E1	2.1064067E1	1.2250000E1	2.7616215E1
1.3070000E1	1.2038513E1	1.2400000E1	4.4553356E1	1.2170000E1	7.9995486E1	1.2130000E1	1.6754586E1	1.2130000E1	2.3541998E1	1.3350000E1	1.5388812E1	1.2610000E1	5.1673848E1	1.2380000E1	7.7186128E1	1.2380000E1	2.1796104E1	1.2360000E1	2.7806212E1
1.3230000E1	1.2252194E1	1.2500000E1	4.4978003E1	1.2280000E1	8.0827957E1	1.2280000E1	1.7100763E1	1.2250000E1	2.3855080E1	1.3460000E1	1.5562152E1	1.2710000E1	5.2533772E1	1.2480000E1	7.8151143E1	1.2490000E1	2.2459162E1	1.2460000E1	2.8013790E1
1.3350000E1	1.2411285E1	1.2610000E1	4.5439523E1	1.2380000E1	8.1567337E1	1.2380000E1	1.7329789E1	1.2360000E1	2.4139475E1	1.3560000E1	1.5715050E1	1.2810000E1	5.3433348E1	1.2580000E1	7.9066428E1	1.2590000E1	2.3054810E1	1.2560000E1	2.8289010E1
1.3460000E1	1.2556243E1	1.2710000E1	4.5854064E1	1.2480000E1	8.2290510E1	1.2490000E1	1.7580102E1	1.2460000E1	2.4395879E1	1.3660000E1	1.5906591E1	1.2920000E1	5.4318253E1	1.2690000E1	8.0005122E1	1.2700000E1	2.3581479E1	1.2670000E1	2.8581810E1
1.3560000E1	1.2687302E1	1.2810000E1	4.6263878E1	1.2580000E1	8.2997830E1	1.2590000E1	1.7806202E1	1.2560000E1	2.4650265E1	1.3770000E1	1.6100691E1	1.3030000E1	5.5186395E1	1.2790000E1	8.0967227E1	1.2800000E1	2.4039168E1	1.2770000E1	2.8931874E1
1.3660000E1	1.2817678E1	1.2920000E1	4.6709278E1	1.2690000E1	8.3757989E1	1.2700000E1	1.8053319E1	1.2670000E1	2.4927777E1	1.3870000E1	1.6297351E1	1.3190000E1	5.5974694E1	1.2890000E1	8.1839480E1	1.2900000E1	2.4397614E1	1.2880000E1	2.9358739E1
1.3770000E1	1.2960305E1	1.3030000E1	4.7149094E1	1.2790000E1	8.4433142E1	1.2800000E1	1.8276531E1	1.2770000E1	2.5177975E1	1.3970000E1	1.6557133E1	1.3310000E1	5.6746230E1	1.2990000E1	8.2661801E1	1.3000000E1	2.4720408E1	1.2980000E1	2.9855202E1
1.3870000E1	1.3089257E1	1.3190000E1	4.7779003E1	1.2890000E1	8.5093496E1	1.2900000E1	1.8498381E1	1.2880000E1	2.5450919E1	1.4070000E1	1.6891538E1	1.3410000E1	5.7501003E1	1.3090000E1	8.3394271E1	1.3110000E1	2.5007549E1	1.3080000E1	3.0421262E1
1.3970000E1	1.3217535E1	1.3310000E1	4.8243907E1	1.2990000E1	8.5739375E1	1.3000000E1	1.8718877E1	1.2980000E1	2.5696998E1	1.4230000E1	1.7289065E1	1.3520000E1	5.8122362E1	1.3240000E1	8.4110029E1	1.3270000E1	2.5255901E1	1.3220000E1	3.0956798E1
1.4070000E1	1.3345145E1	1.3410000E1	4.8626469E1	1.3090000E1	8.6371097E1	1.3110000E1	1.8959869E1	1.3080000E1	2.5941141E1	1.4350000E1	1.7677548E1	1.3620000E1	5.8618311E1	1.3340000E1	8.4788652E1	1.3370000E1	2.5491833E1	1.3330000E1	3.1474144E1
1.4230000E1	1.3547937E1	1.3520000E1	4.9042251E1	1.3240000E1	8.7292810E1	1.3270000E1	1.9307518E1	1.3220000E1	2.6279715E1	1.4450000E1	1.8072523E1	1.3720000E1	5.8988852E1	1.3440000E1	8.5486769E1	1.3470000E1	2.5688975E1	1.3430000E1	3.1960967E1
1.4350000E1	1.3698921E1	1.3620000E1	4.9415709E1	1.3340000E1	8.7890480E1	1.3370000E1	1.9523077E1	1.3330000E1	2.6543121E1	1.4560000E1	1.8458453E1	1.3830000E1	5.9352177E1	1.3550000E1	8.6204380E1	1.3580000E1	2.5910919E1	1.3530000E1	3.2410064E1
1.4450000E1	1.3824020E1	1.3720000E1	4.9784909E1	1.3440000E1	8.8475049E1	1.3470000E1	1.9737320E1	1.3430000E1	2.6780602E1	1.4660000E1	1.8835338E1	1.3930000E1	5.9653963E1	1.3650000E1	8.6861649E1	1.3680000E1	2.6141623E1	1.3640000E1	3.2791399E1
1.4560000E1	1.3960874E1	1.3830000E1	5.0186168E1	1.3550000E1	8.9103286E1	1.3580000E1	1.9971477E1	1.3530000E1	2.7016214E1	1.4760000E1	1.9104333E1	1.4030000E1	5.9948533E1	1.3750000E1	8.7494782E1	1.3780000E1	2.6382656E1	1.3740000E1	3.3155034E1
1.4660000E1	1.4084606E1	1.3930000E1	5.0546582E1	1.3650000E1	8.9661271E1	1.3680000E1	2.0182984E1	1.3640000E1	2.7273245E1	1.4870000E1	1.9301521E1	1.4180000E1	6.0251899E1	1.3860000E1	8.8067572E1	1.3880000E1	2.6634019E1	1.3850000E1	3.3500969E1
1.4760000E1	1.4207693E1	1.4030000E1	5.0902886E1	1.3750000E1	9.0207024E1	1.3780000E1	2.0393199E1	1.3740000E1	2.7504978E1	1.4970000E1	1.9426904E1	1.4290000E1	6.0619172E1	1.3960000E1	8.8636651E1	1.3990000E1	2.6842970E1	1.3950000E1	3.3804536E1
1.4870000E1	1.4342347E1	1.4180000E1	5.1429738E1	1.3860000E1	9.0793545E1	1.3880000E1	2.0602132E1	1.3850000E1	2.7757779E1	1.5070000E1	1.9449405E1	1.4390000E1	6.0995240E1	1.4060000E1	8.9167233E1	1.4090000E1	2.6995037E1	1.4050000E1	3.4085760E1
1.4970000E1	1.4464089E1	1.4290000E1	5.1810377E1	1.3960000E1	9.1314479E1	1.3990000E1	2.0830486E1	1.3950000E1	2.7985697E1	1.5230000E1	1.9317764E1	1.4490000E1	6.1380104E1	1.4170000E1	8.9699236E1	1.4190000E1	2.7104694E1	1.4210000E1	3.4324616E1
1.5070000E1	1.4585196E1	1.4390000E1	5.2152270E1	1.4060000E1	9.1823994E1	1.4090000E1	2.1036750E1	1.4050000E1	2.8211822E1	1.5330000E1	1.9083243E1	1.4600000E1	6.1831046E1	1.4280000E1	9.0232660E1	1.4300000E1	2.7173508E1	1.4340000E1	3.4565303E1
1.5230000E1	1.4777655E1	1.4490000E1	5.2490264E1	1.4170000E1	9.2371570E1	1.4190000E1	2.1241756E1	1.4210000E1	2.8569924E1	1.5430000E1	1.8781923E1	1.4700000E1	6.2340062E1	1.4380000E1	9.0695094E1	1.4400000E1	2.7198157E1	1.4440000E1	3.4795487E1
1.5330000E1	1.4897126E1	1.4600000E1	5.2857607E1	1.4280000E1	9.2905957E1	1.4300000E1	2.1465818E1	1.4340000E1	2.8857566E1	1.5530000E1	1.8457907E1	1.4800000E1	6.2907151E1	1.4480000E1	9.1091670E1	1.4510000E1	2.7205011E1	1.4540000E1	3.5027501E1
1.5430000E1	1.5015975E1	1.4700000E1	5.3187558E1	1.4380000E1	9.3380587E1	1.4400000E1	2.1668205E1	1.4440000E1	2.9076827E1	1.5640000E1	1.8126730E1	1.4900000E1	6.3422089E1	1.4590000E1	9.1417255E1	1.4610000E1	2.7194070E1	1.4640000E1	3.5261346E1
1.5530000E1	1.5134203E1	1.4800000E1	5.3513747E1	1.4480000E1	9.3844812E1	1.4510000E1	2.1889405E1	1.4540000E1	2.9294361E1	1.5740000E1	1.7788393E1	1.5010000E1	6.3879829E1	1.4690000E1	9.1711767E1	1.4710000E1	2.7194279E1	1.4750000E1	3.5451107E1
1.5640000E1	1.5263542E1	1.4900000E1	5.3836215E1	1.4590000E1	9.4343716E1	1.4610000E1	2.2089207E1	1.4640000E1	2.9510183E1	1.5840000E1	1.7545416E1	1.5110000E1	6.4285418E1	1.4790000E1	9.2001451E1	1.4820000E1	2.7228685E1	1.4850000E1	3.5602647E1
1.5740000E1	1.5380479E1	1.5010000E1	5.4186686E1	1.4690000E1	9.4786830E1	1.4710000E1	2.2287790E1	1.4750000E1	2.9745625E1	1.5950000E1	1.7457438E1	1.5230000E1	6.4630849E1	1.4900000E1	9.2322513E1	1.4920000E1	2.7274240E1	1.4950000E1	3.5749940E1
1.5840000E1	1.5496806E1	1.5110000E1	5.4501481E1	1.4790000E1	9.5220231E1	1.4820000E1	2.2504832E1	1.4850000E1	2.9957895E1	1.6050000E1	1.7464820E1	1.5330000E1	6.4877058E1	1.5000000E1	9.2674952E1	1.5020000E1	2.7357316E1	1.5050000E1	3.5905320E1
1.5950000E1	1.5624065E1	1.5230000E1	5.4874500E1	1.4900000E1	9.5686007E1	1.4920000E1	2.2700879E1	1.4950000E1	3.0168493E1	1.6150000E1	1.7583100E1	1.5440000E1	6.5079158E1	1.5100000E1	9.3048502E1	1.5130000E1	2.7519630E1	1.5220000E1	3.6048762E1
1.6050000E1	1.5739121E1	1.5330000E1	5.5181452E1	1.5000000E1	9.6099697E1	1.5020000E1	2.2895729E1	1.5050000E1	3.0377433E1	1.6290000E1	1.7859793E1	1.5540000E1	6.5237147E1	1.5240000E1	9.3505612E1	1.5270000E1	2.7746712E1	1.5350000E1	3.6200292E1
1.6150000E1	1.5853577E1	1.5440000E1	5.5515057E1	1.5100000E1	9.6504320E1	1.5130000E1	2.3108691E1	1.5220000E1	3.0728863E1	1.6400000E1	1.8243639E1	1.5640000E1	6.5361117E1	1.5340000E1	9.3983833E1	1.5370000E1	2.8038561E1	1.5450000E1	3.6405608E1
1.6290000E1	1.6012813E1	1.5540000E1	5.5814705E1	1.5240000E1	9.7055935E1	1.5270000E1	2.3377668E1	1.5350000E1	3.0994436E1	1.6500000E1	1.8734639E1	1.5750000E1	6.5467115E1	1.5450000E1	9.4519371E1	1.5470000E1	2.8349082E1	1.5560000E1	3.6630735E1
1.6400000E1	1.6137112E1	1.5640000E1	5.6110935E1	1.5340000E1	9.7439597E1	1.5370000E1	2.3568388E1	1.5450000E1	3.1196874E1	1.6600000E1	1.9213517E1	1.5850000E1	6.5539092E1	1.5550000E1	9.5099340E1	1.5580000E1	2.8705523E1	1.5660000E1	3.6875673E1
1.6500000E1	1.6249492E1	1.5750000E1	5.6432888E1	1.5450000E1	9.7851918E1	1.5470000E1	2.3757944E1	1.5560000E1	3.1417715E1	1.6700000E1	1.9676528E1	1.5960000E1	6.5632162E1	1.5650000E1	9.5728876E1	1.5680000E1	2.9080635E1	1.5760000E1	3.7167298E1
1.6600000E1	1.6361286E1	1.5850000E1	5.6722069E1	1.5550000E1	9.8218132E1	1.5580000E1	2.3965121E1	1.5660000E1	3.1616821E1	1.6800000E1	2.0127417E1	1.6060000E1	6.5747875E1	1.5750000E1	9.6407977E1	1.5780000E1	2.9459947E1	1.5860000E1	3.7531497E1
1.6700000E1	1.6472497E1	1.5960000E1	5.7036361E1	1.5650000E1	9.8576318E1	1.5680000E1	2.4152256E1	1.5760000E1	3.1814359E1	1.6910000E1	2.0526025E1	1.6180000E1	6.5881188E1	1.5850000E1	9.7011743E1	1.5890000E1	2.9836124E1	1.5960000E1	3.7962410E1
1.6800000E1	1.6583128E1	1.6060000E1	5.7318661E1	1.5750000E1	9.8926653E1	1.5780000E1	2.4338249E1	1.5860000E1	3.2010342E1	1.7010000E1	2.0812715E1	1.6310000E1	6.6032101E1	1.5950000E1	9.7532423E1	1.5990000E1	3.0232213E1	1.6070000E1	3.8392084E1
1.6910000E1	1.6704155E1	1.6180000E1	5.7653174E1	1.5850000E1	9.9269309E1	1.5890000E1	2.4541531E1	1.5960000E1	3.2204782E1	1.7110000E1	2.1047123E1	1.6410000E1	6.6168516E1	1.6060000E1	9.7977768E1	1.6100000E1	3.0648214E1	1.6220000E1	3.8847396E1
1.7010000E1	1.6813577E1	1.6310000E1	5.8010406E1	1.5950000E1	9.9604453E1	1.5990000E1	2.4725148E1	1.6070000E1	3.2416899E1	1.7230000E1	2.1229250E1	1.6510000E1	6.6286942E1	1.6170000E1	9.8352912E1	1.6200000E1	3.1029632E1	1.6340000E1	3.9301470E1
1.7110000E1	1.6922429E1	1.6410000E1	5.8281598E1	1.6060000E1	9.9964633E1	1.6100000E1	2.4925834E1	1.6220000E1	3.2703193E1	1.7340000E1	2.1377686E1	1.6610000E1	6.6390871E1	1.6280000E1	9.8636868E1	1.6310000E1	3.1392180E1	1.6440000E1	3.9754306E1
1.7230000E1	1.7052301E1	1.6510000E1	5.8549698E1	1.6170000E1	1.0031614E2	1.6200000E1	2.5107106E1	1.6340000E1	3.2929797E1	1.7450000E1	2.1481330E1	1.6720000E1	6.6475259E1	1.6420000E1	9.8892085E1	1.6410000E1	3.1720145E1	1.6550000E1	4.0171997E1
1.7340000E1	1.7170637E1	1.6610000E1	5.8814740E1	1.6280000E1	1.0065918E2	1.6310000E1	2.5305229E1	1.6440000E1	3.3116998E1	1.7550000E1	2.1540182E1	1.6820000E1	6.6568128E1	1.6520000E1	9.9118565E1	1.6520000E1	3.2036575E1	1.6650000E1	4.0588520E1
1.7450000E1	1.7288294E1	1.6720000E1	5.9102798E1	1.6420000E1	1.0108385E2	1.6410000E1	2.5484186E1	1.6550000E1	3.3321218E1	1.7660000E1	2.1613880E1	1.6920000E1	6.6685526E1	1.6630000E1	9.9331809E1	1.6620000E1	3.2285552E1	1.6750000E1	4.1003874E1
1.7550000E1	1.7394669E1	1.6820000E1	5.9361533E1	1.6520000E1	1.0137922E2	1.6520000E1	2.5679777E1	1.6650000E1	3.3505338E1	1.7760000E1	2.1709948E1	1.7030000E1	6.6827453E1	1.6730000E1	9.9573281E1	1.6730000E1	3.2494324E1	1.6850000E1	4.1364307E1
1.7660000E1	1.7511041E1	1.6920000E1	5.9617318E1	1.6630000E1	1.0169665E2	1.6620000E1	2.5856449E1	1.6750000E1	3.3688009E1	1.7860000E1	2.1824642E1	1.7190000E1	6.7000896E1	1.6830000E1	9.9801517E1	1.6830000E1	3.2662891E1	1.6950000E1	4.1675752E1
1.7760000E1	1.7616254E1	1.7030000E1	5.9895314E1	1.6730000E1	1.0197859E2	1.6730000E1	2.6049543E1	1.6850000E1	3.3869242E1	1.7970000E1	2.1935760E1	1.7310000E1	6.7249926E1	1.6930000E1	1.0007897E2	1.6930000E1	3.2759827E1	1.7060000E1	4.1932276E1
1.7860000E1	1.7720919E1	1.7190000E1	6.0293462E1	1.6830000E1	1.0225435E2	1.6830000E1	2.6223957E1	1.6950000E1	3.4049047E1	1.8070000E1	2.2043301E1	1.7410000E1	6.7530471E1	1.7030000E1	1.0043327E2	1.7030000E1	3.2756464E1	1.7210000E1	4.2167855E1
1.7970000E1	1.7835419E1	1.7310000E1	6.0587315E1	1.6930000E1	1.0252406E2	1.6930000E1	2.6397308E1	1.7060000E1	3.4245199E1	1.8230000E1	2.2151046E1	1.7520000E1	6.7845895E1	1.7140000E1	1.0085668E2	1.7130000E1	3.2681470E1	1.7330000E1	4.2331288E1
1.8070000E1	1.7938940E1	1.7410000E1	6.0829122E1	1.7030000E1	1.0278786E2	1.7030000E1	2.6569601E1	1.7210000E1	3.4509946E1	1.8380000E1	2.2255215E1	1.7650000E1	6.8199689E1	1.7260000E1	1.0134919E2	1.7270000E1	3.2562093E1	1.7430000E1	4.2449450E1
1.8230000E1	1.8103452E1	1.7520000E1	6.1091926E1	1.7140000E1	1.0307137E2	1.7130000E1	2.6740842E1	1.7330000E1	3.4719494E1	1.8480000E1	2.2332203E1	1.7770000E1	6.8588361E1	1.7380000E1	1.0182788E2	1.7370000E1	3.2411527E1	1.7540000E1	4.2522341E1
1.8380000E1	1.8256437E1	1.7650000E1	6.1398269E1	1.7260000E1	1.0337286E2	1.7270000E1	2.6978826E1	1.7430000E1	3.4892606E1	1.8580000E1	2.2393112E1	1.7870000E1	6.9011911E1	1.7490000E1	1.0231264E2	1.7480000E1	3.2245485E1	1.7640000E1	4.2538100E1
1.8480000E1	1.8357762E1	1.7770000E1	6.1677021E1	1.7380000E1	1.0366645E2	1.7370000E1	2.7147570E1	1.7540000E1	3.5081456E1	1.8690000E1	2.2437942E1	1.7970000E1	6.9369512E1	1.7590000E1	1.0278358E2	1.7580000E1	3.2063966E1	1.7740000E1	4.2472399E1
1.8580000E1	1.8458559E1	1.7870000E1	6.1906402E1	1.7490000E1	1.0392879E2	1.7480000E1	2.7331999E1	1.7640000E1	3.5251719E1	1.8790000E1	2.2466693E1	1.8070000E1	6.9673849E1	1.7690000E1	1.0323294E2	1.7690000E1	3.1924311E1	1.7840000E1	4.2349566E1
1.8690000E1	1.8568827E1	1.7970000E1	6.2133167E1	1.7590000E1	1.0416180E2	1.7580000E1	2.7498588E1	1.7740000E1	3.5420641E1	1.8890000E1	2.2463045E1	1.8180000E1	6.9924924E1	1.7790000E1	1.0363486E2	1.7790000E1	3.1855425E1	1.7940000E1	4.2203910E1
1.8790000E1	1.8668523E1	1.8070000E1	6.2357347E1	1.7690000E1	1.0438970E2	1.7690000E1	2.7680661E1	1.7840000E1	3.5588233E1	1.9000000E1	2.2435758E1	1.8340000E1	7.0138837E1	1.7900000E1	1.0403081E2	1.7900000E1	3.1828404E1	1.8050000E1	4.2029499E1
1.8890000E1	1.8767698E1	1.8180000E1	6.2600992E1	1.7790000E1	1.0461261E2	1.7790000E1	2.7845122E1	1.7940000E1	3.5754506E1	1.9100000E1	2.2395932E1	1.8450000E1	7.0271519E1	1.8000000E1	1.0442079E2	1.8000000E1	3.1858959E1	1.8230000E1	4.1832264E1
1.9000000E1	1.8876194E1	1.8340000E1	6.2949944E1	1.7900000E1	1.0485216E2	1.7900000E1	2.8024871E1	1.8050000E1	3.5935894E1	1.9240000E1	2.2326925E1	1.8560000E1	7.0367039E1	1.8100000E1	1.0476501E2	1.8100000E1	3.2009575E1	1.8350000E1	4.1612206E1
1.9100000E1	1.8974286E1	1.8450000E1	6.3186161E1	1.8000000E1	1.0506493E2	1.8000000E1	2.8187231E1	1.8230000E1	3.6229332E1	1.9360000E1	2.2224955E1	1.8660000E1	7.0450770E1	1.8240000E1	1.0507909E2	1.8210000E1	3.2251581E1	1.8460000E1	4.1425410E1
1.9240000E1	1.9110756E1	1.8560000E1	6.3419416E1	1.8100000E1	1.0527304E2	1.8100000E1	2.8348601E1	1.8350000E1	3.6422650E1	1.9460000E1	2.2093804E1	1.8790000E1	7.0542308E1	1.8340000E1	1.0535214E2	1.8310000E1	3.2584979E1	1.8560000E1	4.1264442E1
1.9360000E1	1.9226938E1	1.8660000E1	6.3628928E1	1.8240000E1	1.0555674E2	1.8210000E1	2.8524970E1	1.8460000E1	3.6598255E1	1.9560000E1	2.1950988E1	1.8900000E1	7.0622056E1	1.8570000E1	1.0562565E2	1.8410000E1	3.2951955E1	1.8660000E1	4.1129302E1
1.9460000E1	1.9323201E1	1.8790000E1	6.3897726E1	1.8340000E1	1.0575406E2	1.8310000E1	2.8684279E1	1.8560000E1	3.6756576E1	1.9670000E1	2.1779864E1	1.9010000E1	7.0685263E1	1.8720000E1	1.0587972E2	1.8520000E1	3.3386325E1	1.8760000E1	4.1057092E1
1.9560000E1	1.9418961E1	1.8900000E1	6.4122061E1	1.8570000E1	1.0619165E2	1.8410000E1	2.8842615E1	1.8660000E1	3.6913651E1	1.9770000E1	2.1597074E1	1.9110000E1	7.0788686E1	1.8840000E1	1.0613424E2	1.8620000E1	3.3854274E1	1.8870000E1	4.1072138E1
1.9670000E1	1.9523721E1	1.9010000E1	6.4343583E1	1.8720000E1	1.0646525E2	1.8520000E1	2.9015669E1	1.8760000E1	3.7069490E1	1.9880000E1	2.1452086E1	1.9240000E1	7.0919639E1	1.8970000E1	1.0644995E2	1.8720000E1	3.4327131E1	1.8970000E1	4.1150113E1
1.9770000E1	1.9618435E1	1.9110000E1	6.4542557E1	1.8840000E1	1.0667767E2	1.8620000E1	2.9171984E1	1.8870000E1	3.7239495E1	1.9980000E1	2.1357436E1	1.9380000E1	7.1078121E1	1.9120000E1	1.0679091E2	1.8830000E1	3.4740988E1	1.9070000E1	4.1276150E1
1.9880000E1	1.9722051E1	1.9240000E1	6.4797834E1	1.8970000E1	1.0690150E2	1.8720000E1	2.9327344E1	1.8970000E1	3.7392768E1	2.0080000E1	2.1304367E1	1.9480000E1	7.1220191E1	1.9280000E1	1.0715714E2	1.8930000E1	3.5124750E1	1.9230000E1	4.1481421E1
1.9980000E1	1.9815731E1	1.9380000E1	6.5068525E1	1.9120000E1	1.0715189E2	1.8830000E1	2.9497145E1	1.9070000E1	3.7544835E1	2.0230000E1	2.1292879E1	1.9580000E1	7.1350600E1	1.9440000E1	1.0754861E2	1.9030000E1	3.5478417E1	1.9340000E1	4.1734754E1
2.0080000E1	1.9908922E1	1.9480000E1	6.5259231E1	1.9280000E1	1.0740995E2	1.8930000E1	2.9650521E1	1.9230000E1	3.7785655E1	2.0330000E1	2.1405724E1	1.9690000E1	7.1469348E1	1.9610000E1	1.0804125E2	1.9140000E1	3.5734360E1	1.9450000E1	4.2036149E1
2.0230000E1	2.0047798E1	1.9580000E1	6.5447763E1	1.9440000E1	1.0765902E2	1.9030000E1	2.9802961E1	1.9340000E1	3.7949461E1	2.0430000E1	2.1593436E1	1.9790000E1	7.1588417E1	1.9750000E1	1.0856342E2	1.9280000E1	3.5857576E1	1.9550000E1	4.2316234E1
2.0330000E1	2.0139779E1	1.9690000E1	6.5652666E1	1.9610000E1	1.0791415E2	1.9140000E1	2.9969571E1	1.9450000E1	3.8111850E1	2.0540000E1	2.1856015E1	1.9890000E1	7.1688212E1	1.9870000E1	1.0910621E2	1.9380000E1	3.5883068E1	1.9650000E1	4.2582443E1
2.0430000E1	2.0231280E1	1.9790000E1	6.5836712E1	1.9750000E1	1.0811716E2	1.9280000E1	3.0180003E1	1.9550000E1	3.8258255E1	2.0640000E1	2.2184702E1	2.0000000E1	7.1788327E1	2.0000000E1	1.0966962E2	1.9480000E1	3.5839742E1	1.9760000E1	4.2834774E1
2.0540000E1	2.0331380E1	1.9890000E1	6.6018659E1	1.9870000E1	1.0828623E2	1.9380000E1	3.0329212E1	1.9650000E1	3.8403508E1	2.0740000E1	2.2579133E1	2.0120000E1	7.1898267E1	2.0160000E1	1.1025364E2	1.9590000E1	3.5712959E1	1.9860000E1	4.3010887E1
2.0640000E1	2.0421881E1	2.0000000E1	6.6216405E1	2.0000000E1	1.0846438E2	1.9480000E1	3.0477510E1	1.9760000E1	3.8561966E1	2.0850000E1	2.3022665E1	2.0240000E1	7.2042698E1	2.0280000E1	1.1085828E2	1.9690000E1	3.5536534E1	1.9960000E1	4.3073170E1
2.0740000E1	2.0511911E1	2.0120000E1	6.6429302E1	2.0160000E1	1.0867671E2	1.9590000E1	3.0639593E1	1.9860000E1	3.8704828E1	2.0960000E1	2.3416365E1	2.0370000E1	7.2196954E1	2.0550000E1	1.1135172E2	1.9790000E1	3.5310466E1	2.0060000E1	4.3059236E1
2.0850000E1	2.0610401E1	2.0240000E1	6.6639288E1	2.0280000E1	1.0883109E2	1.9690000E1	3.0785997E1	1.9960000E1	3.8846565E1	2.1060000E1	2.3760235E1	2.0480000E1	7.2361034E1	2.0680000E1	1.1176490E2	1.9900000E1	3.5104762E1	2.0220000E1	4.3002598E1
2.0960000E1	2.0708326E1	2.0370000E1	6.6863536E1	2.0550000E1	1.0916379E2	1.9790000E1	3.0931508E1	2.0060000E1	3.8987186E1	2.1230000E1	2.4037265E1	2.0580000E1	7.2544901E1	2.0850000E1	1.1209782E2	2.0000000E1	3.4938598E1	2.0330000E1	4.2872086E1
2.1060000E1	2.0796861E1	2.0480000E1	6.7050691E1	2.0680000E1	1.0931701E2	1.9900000E1	3.1090544E1	2.0220000E1	3.9209881E1	2.1380000E1	2.4264464E1	2.0680000E1	7.2743803E1	2.0970000E1	1.1235047E2	2.0100000E1	3.4792799E1	2.0440000E1	4.2698870E1
2.1230000E1	2.0946312E1	2.0580000E1	6.7218794E1	2.0850000E1	1.0951084E2	2.0000000E1	3.1234196E1	2.0330000E1	3.9361359E1	2.1480000E1	2.4374934E1	2.0790000E1	7.2957740E1	2.1070000E1	1.1246686E2	2.0200000E1	3.4701178E1	2.0540000E1	4.2482951E1
2.1380000E1	2.1077082E1	2.0680000E1	6.7384981E1	2.0970000E1	1.0964333E2	2.0100000E1	3.1376972E1	2.0440000E1	3.9511525E1	2.1580000E1	2.4418141E1	2.0890000E1	7.3137378E1	2.1220000E1	1.1249851E2	2.0360000E1	3.4687743E1	2.0640000E1	4.2325635E1
2.1480000E1	2.1163694E1	2.0790000E1	6.7565598E1	2.1070000E1	1.0975107E2	2.0200000E1	3.1518876E1	2.0540000E1	3.9646912E1	2.1680000E1	2.4394085E1	2.1000000E1	7.3268331E1	2.1400000E1	1.1251249E2	2.0470000E1	3.4717489E1	2.0750000E1	4.2200843E1
2.1580000E1	2.1249854E1	2.0890000E1	6.7727830E1	2.1220000E1	1.0990828E2	2.0360000E1	3.1744123E1	2.0640000E1	3.9781232E1	2.1780000E1	2.4302766E1	2.1110000E1	7.3364984E1	2.1510000E1	1.1250880E2	2.0570000E1	3.4790417E1	2.0850000E1	4.2126804E1
2.1680000E1	2.1335564E1	2.1000000E1	6.7904149E1	2.1400000E1	1.1009015E2	2.0470000E1	3.1897707E1	2.0750000E1	3.9927764E1	2.1890000E1	2.4177411E1	2.1260000E1	7.3432173E1	2.1610000E1	1.1248744E2	2.0670000E1	3.4868175E1	2.0950000E1	4.2134688E1
2.1780000E1	2.1420828E1	2.1110000E1	6.8078258E1	2.1510000E1	1.1019778E2	2.0570000E1	3.2036433E1	2.0850000E1	4.0059873E1	2.1990000E1	2.4018810E1	2.1390000E1	7.3445231E1	2.1760000E1	1.1244840E2	2.0770000E1	3.4939767E1	2.1050000E1	4.2262108E1
2.1890000E1	2.1514104E1	2.1260000E1	6.8312167E1	2.1610000E1	1.1029337E2	2.0670000E1	3.2174313E1	2.0950000E1	4.0190943E1	2.2090000E1	2.3895871E1	2.1500000E1	7.3428824E1	2.1950000E1	1.1249050E2	2.0870000E1	3.5016189E1	2.1230000E1	4.2471452E1
2.1990000E1	2.1598436E1	2.1390000E1	6.8511659E1	2.1760000E1	1.1043285E2	2.0770000E1	3.2311351E1	2.1050000E1	4.0320981E1	2.2250000E1	2.3808595E1	2.1620000E1	7.3382954E1	2.2110000E1	1.1255145E2	2.0980000E1	3.5055263E1	2.1420000E1	4.2728787E1
2.2090000E1	2.1682328E1	2.1500000E1	6.8678151E1	2.1950000E1	1.1060298E2	2.0870000E1	3.2447553E1	2.1230000E1	4.0552474E1	2.2360000E1	2.3773989E1	2.1730000E1	7.3345975E1	2.2220000E1	1.1263126E2	2.1080000E1	3.5037812E1	2.1520000E1	4.3015885E1
2.2250000E1	2.1815646E1	2.1620000E1	6.8857400E1	2.2110000E1	1.1074080E2	2.0980000E1	3.2596416E1	2.1420000E1	4.0793281E1	2.2470000E1	2.3775045E1	2.1840000E1	7.3319756E1	2.2390000E1	1.1272993E2	2.1180000E1	3.4983012E1	2.1620000E1	4.3332745E1
2.2360000E1	2.1906657E1	2.1730000E1	6.9019559E1	2.2220000E1	1.1083276E2	2.1080000E1	3.2730878E1	2.1520000E1	4.0918577E1	2.2570000E1	2.3832785E1	2.1970000E1	7.3304298E1	2.2520000E1	1.1284745E2	2.1360000E1	3.4890863E1	2.1720000E1	4.3684319E1
2.2470000E1	2.1997146E1	2.1840000E1	6.9179684E1	2.2390000E1	1.1097054E2	2.1180000E1	3.2864520E1	2.1620000E1	4.1042886E1	2.2670000E1	2.3927764E1	2.2080000E1	7.3324268E1	2.2640000E1	1.1295990E2	2.1470000E1	3.4776184E1	2.1830000E1	4.4006913E1
2.2570000E1	2.2078959E1	2.1970000E1	6.9366338E1	2.2520000E1	1.1107245E2	2.1360000E1	3.3103024E1	2.1720000E1	4.1166217E1	2.2770000E1	2.4059984E1	2.2250000E1	7.3394050E1	2.2760000E1	1.1302066E2	2.1570000E1	3.4646151E1	2.1930000E1	4.4326606E1
2.2670000E1	2.2160344E1	2.2080000E1	6.9522116E1	2.2640000E1	1.1116395E2	2.1470000E1	3.3247488E1	2.1830000E1	4.1300760E1	2.2880000E1	2.4225669E1	2.2420000E1	7.3510716E1	2.2880000E1	1.1305909E2	2.1670000E1	3.4500763E1	2.2050000E1	4.4606942E1
2.2770000E1	2.2241305E1	2.2250000E1	6.9759031E1	2.2760000E1	1.1125305E2	2.1570000E1	3.3377977E1	2.1930000E1	4.1422060E1	2.2980000E1	2.4408600E1	2.2550000E1	7.3643635E1	2.3000000E1	1.1307519E2	2.1770000E1	3.4376326E1	2.2160000E1	4.4852869E1
2.2880000E1	2.2329875E1	2.2420000E1	6.9991373E1	2.2880000E1	1.1133981E2	2.1670000E1	3.3507670E1	2.2050000E1	4.1566361E1	2.3090000E1	2.4607986E1	2.2650000E1	7.3792806E1	2.3150000E1	1.1306896E2	2.1870000E1	3.4283836E1	2.2280000E1	4.5059438E1
2.2980000E1	2.2409952E1	2.2550000E1	7.0166014E1	2.3000000E1	1.1142429E2	2.1770000E1	3.3636572E1	2.2160000E1	4.1697440E1	2.3220000E1	2.4784943E1	2.2760000E1	7.3942165E1	2.3250000E1	1.1301265E2	2.1980000E1	3.4212296E1	2.2420000E1	4.5220005E1
2.3090000E1	2.2497554E1	2.2650000E1	7.0298593E1	2.3150000E1	1.1152678E2	2.1870000E1	3.3764687E1	2.2280000E1	4.1839141E1	2.3340000E1	2.4935696E1	2.2870000E1	7.4091712E1	2.3430000E1	1.1301572E2	2.2080000E1	3.4176059E1	2.2520000E1	4.5342419E1
2.3220000E1	2.2600436E1	2.2760000E1	7.0442684E1	2.3250000E1	1.1159324E2	2.1980000E1	3.3904710E1	2.2420000E1	4.2002769E1	2.3440000E1	2.5064019E1	2.2990000E1	7.4217474E1	2.3540000E1	1.1304881E2	2.2190000E1	3.4192254E1	2.2630000E1	4.5444910E1
2.3340000E1	2.2694785E1	2.2870000E1	7.0584969E1	2.3430000E1	1.1170922E2	2.2080000E1	3.4031189E1	2.2520000E1	4.2118543E1	2.3540000E1	2.5169913E1	2.3100000E1	7.4306128E1	2.3660000E1	1.1314885E2	2.2350000E1	3.4243751E1	2.2730000E1	4.5527479E1
2.3440000E1	2.2772958E1	2.2990000E1	7.0738155E1	2.3540000E1	1.1177785E2	2.2190000E1	3.4169424E1	2.2630000E1	4.2244842E1	2.3650000E1	2.5246647E1	2.3250000E1	7.4341608E1	2.3760000E1	1.1331585E2	2.2450000E1	3.4330550E1	2.2830000E1	4.5573579E1
2.3540000E1	2.2850724E1	2.3100000E1	7.0876735E1	2.3660000E1	1.1185084E2	2.2350000E1	3.4368839E1	2.2730000E1	4.2358710E1	2.3750000E1	2.5313662E1	2.3410000E1	7.4339978E1	2.3890000E1	1.1357821E2	2.2550000E1	3.4462928E1	2.2960000E1	4.5589855E1
2.3650000E1	2.2935797E1	2.3250000E1	7.1062913E1	2.3760000E1	1.1191020E2	2.2450000E1	3.4492485E1	2.2830000E1	4.2471682E1	2.3850000E1	2.5370959E1	2.3520000E1	7.4324060E1	2.3990000E1	1.1393527E2	2.2660000E1	3.4633709E1	2.3070000E1	4.5591264E1
2.3750000E1	2.3012713E1	2.3410000E1	7.1258004E1	2.3890000E1	1.1198542E2	2.2550000E1	3.4615377E1	2.2960000E1	4.2617217E1	2.3960000E1	2.5426089E1	2.3620000E1	7.4282396E1	2.4110000E1	1.1436527E2	2.2760000E1	3.4842892E1	2.3230000E1	4.5596037E1
2.3850000E1	2.3089228E1	2.3520000E1	7.1390068E1	2.3990000E1	1.1204183E2	2.2660000E1	3.4749692E1	2.3070000E1	4.2739199E1	2.4060000E1	2.5492553E1	2.3720000E1	7.4236031E1	2.4230000E1	1.1483126E2	2.2860000E1	3.5056219E1	2.3360000E1	4.5599223E1
2.3960000E1	2.3172934E1	2.3620000E1	7.1508688E1	2.4110000E1	1.1210788E2	2.2760000E1	3.4871014E1	2.3230000E1	4.2914745E1	2.4220000E1	2.5556850E1	2.3820000E1	7.4184964E1	2.4390000E1	1.1529590E2	2.2960000E1	3.5287788E1	2.3510000E1	4.5605772E1
2.4060000E1	2.3248613E1	2.3720000E1	7.1625956E1	2.4230000E1	1.1217221E2	2.2860000E1	3.4991596E1	2.3360000E1	4.3055750E1	2.4350000E1	2.5638422E1	2.3930000E1	7.4184146E1	2.4520000E1	1.1575920E2	2.3070000E1	3.5523501E1	2.3610000E1	4.5643932E1
2.4220000E1	2.3368879E1	2.3820000E1	7.1741887E1	2.4390000E1	1.1225536E2	2.2960000E1	3.5111442E1	2.3510000E1	4.3216659E1	2.4460000E1	2.5708183E1	2.4050000E1	7.4210756E1	2.4620000E1	1.1616339E2	2.3170000E1	3.5756182E1	2.3720000E1	4.5698744E1
2.4350000E1	2.3465857E1	2.3930000E1	7.1867884E1	2.4520000E1	1.1232078E2	2.3070000E1	3.5242427E1	2.3610000E1	4.3322876E1	2.4560000E1	2.5762357E1	2.4170000E1	7.4257428E1	2.4720000E1	1.1653783E2	2.3290000E1	3.5972181E1	2.3820000E1	4.5770208E1
2.4460000E1	2.3547402E1	2.4050000E1	7.2003535E1	2.4620000E1	1.1236983E2	2.3170000E1	3.5360743E1	2.3720000E1	4.3438750E1	2.4660000E1	2.5800943E1	2.4370000E1	7.4335618E1	2.4840000E1	1.1677130E2	2.3410000E1	3.6188625E1	2.3930000E1	4.5871688E1
2.4560000E1	2.3621128E1	2.4170000E1	7.2137332E1	2.4720000E1	1.1241781E2	2.3290000E1	3.5501768E1	2.3820000E1	4.3543219E1	2.4770000E1	2.5796941E1	2.4470000E1	7.4461392E1	2.4960000E1	1.1691916E2	2.3510000E1	3.6405516E1	2.4030000E1	4.6014780E1
2.4660000E1	2.3694469E1	2.4370000E1	7.2356275E1	2.4840000E1	1.1247400E2	2.3410000E1	3.5641762E1	2.3930000E1	4.3657185E1	2.4870000E1	2.5717489E1	2.4590000E1	7.4618684E1	2.5080000E1	1.1698142E2	2.3610000E1	3.6594659E1	2.4140000E1	4.6192839E1
2.4770000E1	2.3774702E1	2.4470000E1	7.2463878E1	2.4960000E1	1.1252872E2	2.3510000E1	3.5757640E1	2.4030000E1	4.3759935E1	2.4970000E1	2.5595448E1	2.4690000E1	7.4754488E1	2.5190000E1	1.1695807E2	2.3710000E1	3.6759531E1	2.4290000E1	4.6375947E1
2.4870000E1	2.3847242E1	2.4590000E1	7.2591382E1	2.5080000E1	1.1258200E2	2.3610000E1	3.5872811E1	2.4140000E1	4.3872025E1	2.5080000E1	2.5478982E1	2.4800000E1	7.4876171E1	2.5370000E1	1.1684152E2	2.3810000E1	3.6896655E1	2.4410000E1	4.6577469E1
2.4970000E1	2.3919404E1	2.4690000E1	7.2696304E1	2.5190000E1	1.1262961E2	2.3710000E1	3.5987279E1	2.4290000E1	4.4023313E1	2.5230000E1	2.5354590E1	2.4900000E1	7.5006938E1	2.5530000E1	1.1668676E2	2.3920000E1	3.7021914E1	2.4510000E1	4.6784041E1
2.5080000E1	2.3998347E1	2.4800000E1	7.2810336E1	2.5370000E1	1.1270505E2	2.3810000E1	3.6101049E1	2.4410000E1	4.4143059E1	2.5330000E1	2.5235771E1	2.5010000E1	7.5146789E1	2.5660000E1	1.1655041E2	2.4020000E1	3.7121212E1	2.4620000E1	4.6995662E1
2.5230000E1	2.4105268E1	2.4900000E1	7.2912761E1	2.5530000E1	1.1276964E2	2.3920000E1	3.6225394E1	2.4510000E1	4.4241983E1	2.5440000E1	2.5122527E1	2.5110000E1	7.5256839E1	2.5770000E1	1.1644570E2	2.4120000E1	3.7208645E1	2.4740000E1	4.7168964E1
2.5330000E1	2.4176083E1	2.5010000E1	7.3024080E1	2.5660000E1	1.1282045E2	2.4020000E1	3.6337710E1	2.4620000E1	4.4349901E1	2.5540000E1	2.5132521E1	2.5260000E1	7.5359908E1	2.5870000E1	1.1637263E2	2.4220000E1	3.7284214E1	2.4840000E1	4.7318905E1
2.5440000E1	2.4253554E1	2.5110000E1	7.3124067E1	2.5770000E1	1.1286232E2	2.4120000E1	3.6449341E1	2.4740000E1	4.4466564E1	2.5650000E1	2.5213815E1	2.5370000E1	7.5493935E1	2.5970000E1	1.1633120E2	2.4380000E1	3.7339718E1	2.4950000E1	4.7445486E1
2.5540000E1	2.4323596E1	2.5260000E1	7.3271915E1	2.5870000E1	1.1289950E2	2.4220000E1	3.6560291E1	2.4840000E1	4.4562941E1	2.5750000E1	2.5366410E1	2.5470000E1	7.5635713E1	2.6130000E1	1.1638941E2	2.4490000E1	3.7376401E1	2.5060000E1	4.7521978E1
2.5650000E1	2.4400221E1	2.5370000E1	7.3378731E1	2.5970000E1	1.1293587E2	2.4380000E1	3.6736405E1	2.4950000E1	4.4668080E1	2.5850000E1	2.5565410E1	2.5580000E1	7.5785243E1	2.6620000E1	1.1648710E2	2.4590000E1	3.7394263E1	2.5220000E1	4.7526615E1
2.5750000E1	2.4469498E1	2.5470000E1	7.3474674E1	2.6130000E1	1.1299241E2	2.4490000E1	3.6856486E1	2.5060000E1	4.4772309E1	2.5950000E1	2.5843681E1	2.5690000E1	7.5921839E1	2.6720000E1	1.1661105E2	2.4690000E1	3.7407402E1	2.5340000E1	4.7481164E1
2.5850000E1	2.4538414E1	2.5580000E1	7.3578949E1	2.6620000E1	1.1315360E2	2.4590000E1	3.6964951E1	2.5220000E1	4.4922307E1	2.6060000E1	2.6168357E1	2.5820000E1	7.6075690E1	2.6920000E1	1.1676126E2	2.4790000E1	3.7425143E1	2.5450000E1	4.7380714E1
2.5950000E1	2.4606970E1	2.5690000E1	7.3681916E1	2.6720000E1	1.1318440E2	2.4690000E1	3.7072755E1	2.5340000E1	4.5033566E1	2.6160000E1	2.6435564E1	2.5920000E1	7.6239427E1	2.7050000E1	1.1693147E2	2.4900000E1	3.7450962E1	2.5550000E1	4.7211902E1
2.6060000E1	2.4681969E1	2.5820000E1	7.3801942E1	2.6920000E1	1.1324399E2	2.4790000E1	3.7179900E1	2.5450000E1	4.5134632E1	2.6320000E1	2.6606908E1	2.6020000E1	7.6366641E1	2.7160000E1	1.1711994E2	2.5000000E1	3.7487351E1	2.5670000E1	4.6988090E1
2.6160000E1	2.4749777E1	2.5920000E1	7.3893059E1	2.7050000E1	1.1328133E2	2.4900000E1	3.7297005E1	2.5550000E1	4.5225750E1	2.6430000E1	2.6720783E1	2.6120000E1	7.6436646E1	2.7290000E1	1.1730737E2	2.5110000E1	3.7534309E1	2.5770000E1	4.6709279E1
2.6320000E1	2.4857534E1	2.6020000E1	7.3983137E1	2.7160000E1	1.1331210E2	2.5000000E1	3.7402782E1	2.5670000E1	4.5334145E1	2.6530000E1	2.6777189E1	2.6290000E1	7.6470128E1	2.7550000E1	1.1746735E2	2.5280000E1	3.7604639E1	2.5870000E1	4.6399131E1
2.6430000E1	2.4931095E1	2.6120000E1	7.4072188E1	2.7290000E1	1.1334751E2	2.5110000E1	3.7518392E1	2.5770000E1	4.5423692E1	2.6640000E1	2.6699809E1	2.6450000E1	7.6433488E1	2.7670000E1	1.1759985E2	2.5400000E1	3.7685538E1	2.5980000E1	4.6077517E1
2.6530000E1	2.4997603E1	2.6290000E1	7.4221251E1	2.7550000E1	1.1341533E2	2.5280000E1	3.7695537E1	2.5870000E1	4.5512535E1	2.6740000E1	2.6540582E1	2.6560000E1	7.6296154E1	2.7780000E1	1.1771493E2	2.5500000E1	3.7780784E1	2.6090000E1	4.5793238E1
2.6640000E1	2.5070361E1	2.6450000E1	7.4358915E1	2.7670000E1	1.1344534E2	2.5400000E1	3.7819475E1	2.5980000E1	4.5609454E1	2.6840000E1	2.6299508E1	2.6670000E1	7.6085335E1	2.7880000E1	1.1781507E2	2.5600000E1	3.7889133E1	2.6220000E1	4.5559658E1
2.6740000E1	2.5136143E1	2.6560000E1	7.4452104E1	2.7780000E1	1.1347215E2	2.5500000E1	3.7922063E1	2.6090000E1	4.5705534E1	2.6950000E1	2.6053374E1	2.6780000E1	7.5801031E1	2.7980000E1	1.1788537E2	2.5700000E1	3.8010583E1	2.6380000E1	4.5398544E1
2.6840000E1	2.5201581E1	2.6670000E1	7.4544125E1	2.7880000E1	1.1349597E2	2.5600000E1	3.8024026E1	2.6220000E1	4.5818011E1	2.7050000E1	2.5810667E1	2.6880000E1	7.5451013E1	2.8110000E1	1.1793905E2	2.5810000E1	3.8145135E1	2.6490000E1	4.5288129E1
2.6950000E1	2.5273169E1	2.6780000E1	7.4634993E1	2.7980000E1	1.1351927E2	2.5700000E1	3.8125366E1	2.6380000E1	4.5954868E1	2.7150000E1	2.5562901E1	2.7300000E1	7.5068879E1	2.8220000E1	1.1797611E2	2.5910000E1	3.8266239E1	2.6610000E1	4.5316956E1
2.7050000E1	2.5337893E1	2.6880000E1	7.4716610E1	2.8110000E1	1.1354879E2	2.5810000E1	3.8236127E1	2.6490000E1	4.6047958E1	2.7270000E1	2.5362014E1	2.7560000E1	7.4658633E1	2.8410000E1	1.1800281E2	2.6010000E1	3.8374841E1	2.6710000E1	4.5436220E1
2.7150000E1	2.5402279E1	2.7300000E1	7.5049365E1	2.8220000E1	1.1357311E2	2.5910000E1	3.8336173E1	2.6610000E1	4.6148592E1	2.7370000E1	2.5266679E1	2.7680000E1	7.4239476E1	2.8550000E1	1.1797310E2	2.6120000E1	3.8476159E1	2.6810000E1	4.5645923E1
2.7270000E1	2.5479099E1	2.7560000E1	7.5247466E1	2.8410000E1	1.1361376E2	2.6010000E1	3.8435608E1	2.6710000E1	4.6231727E1	2.7470000E1	2.5238500E1	2.7790000E1	7.3872415E1	2.8660000E1	1.1790670E2	2.6270000E1	3.8570193E1	2.6910000E1	4.5906010E1
2.7370000E1	2.5542748E1	2.7680000E1	7.5336924E1	2.8550000E1	1.1364263E2	2.6120000E1	3.8544287E1	2.6810000E1	4.6314208E1	2.7570000E1	2.5277478E1	2.7910000E1	7.3536765E1	2.8780000E1	1.1786296E2	2.6400000E1	3.8644141E1	2.7020000E1	4.6214586E1
2.7470000E1	2.5606066E1	2.7790000E1	7.5417852E1	2.8660000E1	1.1366469E2	2.6270000E1	3.8691310E1	2.6910000E1	4.6396040E1	2.7680000E1	2.5366644E1	2.8020000E1	7.3299724E1	2.8890000E1	1.1784189E2	2.6500000E1	3.8710806E1	2.7120000E1	4.6551780E1
2.7570000E1	2.5669053E1	2.7910000E1	7.5504981E1	2.8780000E1	1.1368816E2	2.6400000E1	3.8817643E1	2.7020000E1	4.6485311E1	2.7780000E1	2.5526276E1	2.8130000E1	7.3161290E1	2.9010000E1	1.1783344E2	2.6610000E1	3.8778541E1	2.7280000E1	4.6819988E1
2.7680000E1	2.5737959E1	2.8020000E1	7.5583803E1	2.8890000E1	1.1370912E2	2.6500000E1	3.8914140E1	2.7120000E1	4.6565796E1	2.7880000E1	2.5736095E1	2.8270000E1	7.3153781E1	2.9150000E1	1.1784140E2	2.6710000E1	3.8840884E1	2.7380000E1	4.6979155E1
2.7780000E1	2.5800258E1	2.8130000E1	7.5661637E1	2.9010000E1	1.1373142E2	2.6610000E1	3.9019607E1	2.7280000E1	4.6693255E1	2.7990000E1	2.5957708E1	2.8490000E1	7.3236874E1	2.9280000E1	1.1795133E2	2.6810000E1	3.8897834E1	2.7490000E1	4.7069336E1
2.7880000E1	2.5862232E1	2.8270000E1	7.5759288E1	2.9150000E1	1.1375670E2	2.6710000E1	3.9114872E1	2.7380000E1	4.6772103E1	2.8090000E1	2.6150179E1	2.8600000E1	7.3423482E1	2.9510000E1	1.1811708E2	2.6910000E1	3.8956516E1	2.7590000E1	4.7090529E1
2.7990000E1	2.5930031E1	2.8490000E1	7.5909607E1	2.9280000E1	1.1377948E2	2.6810000E1	3.9209555E1	2.7490000E1	4.6858119E1	2.8230000E1	2.6321994E1	2.8720000E1	7.3670383E1	2.9620000E1	1.1831249E2	2.7020000E1	3.9030678E1	2.7700000E1	4.6977125E1
2.8090000E1	2.5991328E1	2.8600000E1	7.5983356E1	2.9510000E1	1.1381820E2	2.6910000E1	3.9303661E1	2.7590000E1	4.6935668E1	2.8350000E1	2.6473151E1	2.8820000E1	7.3973573E1	2.9730000E1	1.1853756E2	2.7120000E1	3.9119374E1	2.7810000E1	4.6777926E1
2.8230000E1	2.6076607E1	2.8720000E1	7.6062756E1	2.9620000E1	1.1383604E2	2.7020000E1	3.9406514E1	2.7700000E1	4.7020268E1	2.8460000E1	2.6563097E1	2.8920000E1	7.4337055E1	2.9830000E1	1.1882203E2	2.7270000E1	3.9209676E1	2.7910000E1	4.6492933E1
2.8350000E1	2.6149208E1	2.8820000E1	7.6128092E1	2.9730000E1	1.1385344E2	2.7120000E1	3.9499418E1	2.7810000E1	4.7104136E1	2.8560000E1	2.6559379E1	2.9030000E1	7.4680186E1	2.9950000E1	1.1914621E2	2.7420000E1	3.9308709E1	2.8010000E1	4.6202251E1
2.8460000E1	2.6215360E1	2.8920000E1	7.6192684E1	2.9830000E1	1.1386890E2	2.7270000E1	3.9637712E1	2.7910000E1	4.7179749E1	2.8660000E1	2.6494450E1	2.9180000E1	7.4993339E1	3.0080000E1	1.1938208E2	2.7520000E1	3.9409349E1	2.8120000E1	4.5908943E1
2.8560000E1	2.6275169E1	2.9030000E1	7.6262884E1	2.9950000E1	1.1388701E2	2.7420000E1	3.9774741E1	2.8010000E1	4.7254766E1	2.8770000E1	2.6390147E1	2.9360000E1	7.5227551E1	3.0200000E1	1.1955580E2	2.7630000E1	3.9511595E1	2.8230000E1	4.5609947E1
2.8660000E1	2.6334666E1	2.9180000E1	7.6357196E1	3.0080000E1	1.1390609E2	2.7520000E1	3.9865398E1	2.8120000E1	4.7336604E1	2.8880000E1	2.6226193E1	2.9460000E1	7.5382822E1	3.0450000E1	1.1966738E2	2.7730000E1	3.9594584E1	2.8340000E1	4.5354065E1
2.8770000E1	2.6399754E1	2.9360000E1	7.6468249E1	3.0200000E1	1.1392321E2	2.7630000E1	3.9964481E1	2.8230000E1	4.7417733E1	2.8980000E1	2.6022866E1	2.9580000E1	7.5422833E1	3.0600000E1	1.1971682E2	2.7830000E1	3.9664780E1	2.8440000E1	4.5203212E1
2.8880000E1	2.6464469E1	2.9460000E1	7.6528962E1	3.0450000E1	1.1395747E2	2.7730000E1	4.0053980E1	2.8340000E1	4.7498160E1	2.9080000E1	2.5780166E1	2.9680000E1	7.5387905E1	3.0720000E1	1.1962870E2	2.7940000E1	3.9722183E1	2.8550000E1	4.5117333E1
2.8980000E1	2.6522978E1	2.9580000E1	7.6600904E1	3.0600000E1	1.1397713E2	2.7830000E1	4.0142933E1	2.8440000E1	4.7570671E1	2.9220000E1	2.5576348E1	2.9780000E1	7.5253047E1	3.0830000E1	1.1945874E2	2.8040000E1	3.9752544E1	2.8650000E1	4.5096430E1
2.9080000E1	2.6581183E1	2.9680000E1	7.6660104E1	3.0720000E1	1.1399239E2	2.7940000E1	4.0240153E1	2.8550000E1	4.7649774E1	2.9330000E1	2.5398057E1	2.9910000E1	7.5062501E1	3.0950000E1	1.1928353E2	2.8140000E1	3.9742409E1	2.8750000E1	4.5134379E1
2.9220000E1	2.6662159E1	2.9780000E1	7.6718629E1	3.0830000E1	1.1400603E2	2.8040000E1	4.0327970E1	2.8650000E1	4.7721091E1	2.9430000E1	2.5245294E1	3.0060000E1	7.4816267E1	3.1060000E1	1.1910310E2	2.8260000E1	3.9705231E1	2.8850000E1	4.5253041E1
2.9330000E1	2.6725368E1	2.9910000E1	7.6793715E1	3.0950000E1	1.1402054E2	2.8140000E1	4.0415250E1	2.8750000E1	4.7791847E1	2.9530000E1	2.5138335E1	3.0170000E1	7.4532239E1	3.1180000E1	1.1891743E2	2.8430000E1	3.9648483E1	2.8950000E1	4.5430555E1
2.9430000E1	2.6782517E1	3.0060000E1	7.6878973E1	3.1060000E1	1.1403350E2	2.8260000E1	4.0519284E1	2.8850000E1	4.7862046E1	2.9640000E1	2.5116958E1	3.0300000E1	7.4250741E1	3.1340000E1	1.1872653E2	2.8530000E1	3.9565042E1	2.9060000E1	4.5630155E1
2.9530000E1	2.6839367E1	3.0170000E1	7.6940569E1	3.1180000E1	1.1404729E2	2.8430000E1	4.0665364E1	2.8950000E1	4.7931692E1	2.9740000E1	2.5148713E1	3.0400000E1	7.3981396E1	3.1500000E1	1.1864609E2	2.8630000E1	3.9462031E1	2.9230000E1	4.5848781E1
2.9640000E1	2.6901560E1	3.0300000E1	7.7012371E1	3.1340000E1	1.1406510E2	2.8530000E1	4.0750585E1	2.9060000E1	4.8007670E1	2.9840000E1	2.5206889E1	3.0500000E1	7.3764563E1	3.1610000E1	1.1862565E2	2.8730000E1	3.9339450E1	2.9350000E1	4.6089494E1
2.9740000E1	2.6957789E1	3.0400000E1	7.7066879E1	3.1500000E1	1.1408230E2	2.8630000E1	4.0835287E1	2.9230000E1	4.8123798E1	2.9940000E1	2.5291487E1	3.0610000E1	7.3618136E1	3.1720000E1	1.1866521E2	2.8840000E1	3.9225216E1	2.9460000E1	4.6352293E1
2.9840000E1	2.7013726E1	3.0500000E1	7.7120765E1	3.1610000E1	1.1409378E2	2.8730000E1	4.0919471E1	2.9350000E1	4.8204837E1	3.0050000E1	2.5409833E1	3.0710000E1	7.3524221E1	3.1870000E1	1.1875920E2	2.8940000E1	3.9118321E1	2.9560000E1	4.6596747E1
2.9940000E1	2.7069370E1	3.0610000E1	7.7179331E1	3.1720000E1	1.1410497E2	2.8840000E1	4.1011481E1	2.9460000E1	4.8278450E1	3.0150000E1	2.5554600E1	3.0810000E1	7.3463342E1	3.1970000E1	1.1891715E2	2.9050000E1	3.9018763E1	2.9660000E1	4.6819567E1
3.0050000E1	2.7130243E1	3.0710000E1	7.7231935E1	3.1870000E1	1.1411981E2	2.8940000E1	4.1094590E1	2.9560000E1	4.8344818E1	3.0260000E1	2.5679985E1	3.0920000E1	7.3460492E1	3.2080000E1	1.1912952E2	2.9150000E1	3.8964969E1	2.9760000E1	4.6998487E1
3.0150000E1	2.7185280E1	3.0810000E1	7.7283939E1	3.1970000E1	1.1412943E2	2.9050000E1	4.1185425E1	2.9660000E1	4.8410664E1	3.0370000E1	2.5803682E1	3.1040000E1	7.3481054E1	3.2180000E1	1.1932156E2	2.9300000E1	3.8970392E1	2.9860000E1	4.7136568E1
3.0260000E1	2.7245489E1	3.0920000E1	7.7340459E1	3.2080000E1	1.1413977E2	2.9150000E1	4.1267473E1	2.9760000E1	4.8475991E1	3.0470000E1	2.5925694E1	3.1140000E1	7.3525027E1	3.2330000E1	1.1948768E2	2.9420000E1	3.9021578E1	2.9970000E1	4.7211950E1
3.0370000E1	2.7305352E1	3.1040000E1	7.7401309E1	3.2180000E1	1.1414895E2	2.9300000E1	4.1389607E1	2.9860000E1	4.8540804E1	3.0580000E1	2.6046019E1	3.1350000E1	7.3537147E1	3.2500000E1	1.1962299E2	2.9540000E1	3.9116509E1	3.0070000E1	4.7246493E1
3.0470000E1	2.7359475E1	3.1140000E1	7.7451382E1	3.2330000E1	1.1416235E2	2.9420000E1	4.1486510E1	2.9970000E1	4.8611509E1	3.0680000E1	2.6150006E1	3.1470000E1	7.3536889E1	3.2630000E1	1.1972749E2	2.9640000E1	3.9286486E1	3.0230000E1	4.7211356E1
3.0580000E1	2.7418684E1	3.1350000E1	7.7554684E1	3.2500000E1	1.1417701E2	2.9540000E1	4.1582704E1	3.0070000E1	4.8675255E1	3.0780000E1	2.6241995E1	3.1570000E1	7.3524253E1	3.2760000E1	1.1976733E2	2.9740000E1	3.9500208E1	3.0340000E1	4.7128804E1
3.0680000E1	2.7472216E1	3.1470000E1	7.7612606E1	3.2630000E1	1.1418785E2	2.9640000E1	4.1662327E1	3.0230000E1	4.8776207E1	3.0880000E1	2.6331001E1	3.1670000E1	7.3498559E1	3.2880000E1	1.1976682E2	2.9850000E1	3.9757675E1	3.0460000E1	4.6998837E1
3.0780000E1	2.7525469E1	3.1570000E1	7.7660270E1	3.2760000E1	1.1419838E2	2.9740000E1	4.1741465E1	3.0340000E1	4.8844874E1	3.0990000E1	2.6417022E1	3.1770000E1	7.3441913E1	3.2980000E1	1.1971547E2	2.9950000E1	4.0030541E1	3.0560000E1	4.6842058E1
3.0880000E1	2.7578444E1	3.1670000E1	7.7707390E1	3.2880000E1	1.1420784E2	2.9850000E1	4.1827958E1	3.0460000E1	4.8919106E1	3.1090000E1	2.6473857E1	3.1880000E1	7.3372209E1	3.3100000E1	1.1963493E2	3.0050000E1	4.0319814E1	3.0670000E1	4.6677037E1
3.0990000E1	2.7636397E1	3.1770000E1	7.7753972E1	3.2980000E1	1.1421553E2	2.9950000E1	4.1906085E1	3.0560000E1	4.8980430E1	3.1230000E1	2.6508832E1	3.1980000E1	7.3328397E1	3.3210000E1	1.1951879E2	3.0160000E1	4.0625494E1	3.0770000E1	4.6507064E1
3.1090000E1	2.7688793E1	3.1880000E1	7.7804599E1	3.3100000E1	1.1422454E2	3.0050000E1	4.1983735E1	3.0670000E1	4.9047330E1	3.1340000E1	2.6521948E1	3.2080000E1	7.3334789E1	3.3370000E1	1.1936704E2	3.0280000E1	4.0884981E1	3.0880000E1	4.6376671E1
3.1230000E1	2.7761689E1	3.1980000E1	7.7850073E1	3.3210000E1	1.1423259E2	3.0160000E1	4.2068603E1	3.0770000E1	4.9107645E1	3.1440000E1	2.6504519E1	3.2190000E1	7.3389257E1	3.3500000E1	1.1920399E2	3.0390000E1	4.1084390E1	3.0990000E1	4.6306460E1
3.1340000E1	2.7818592E1	3.2080000E1	7.7895029E1	3.3370000E1	1.1424395E2	3.0280000E1	4.2160537E1	3.0880000E1	4.9173443E1	3.1550000E1	2.6437670E1	3.2400000E1	7.3491803E1	3.3630000E1	1.1903522E2	3.0490000E1	4.1237605E1	3.1090000E1	4.6275828E1
3.1440000E1	2.7870037E1	3.2190000E1	7.7943888E1	3.3500000E1	1.1425289E2	3.0390000E1	4.2244218E1	3.0990000E1	4.9238672E1	3.1650000E1	2.6340276E1	3.2540000E1	7.3679795E1	3.3760000E1	1.1886969E2	3.0590000E1	4.1345635E1	3.1230000E1	4.6284776E1
3.1550000E1	2.7926318E1	3.2400000E1	7.8035470E1	3.3630000E1	1.1426157E2	3.0490000E1	4.2319805E1	3.1090000E1	4.9297480E1	3.1760000E1	2.6231947E1	3.2640000E1	7.3933759E1	3.3880000E1	1.1873347E2	3.0700000E1	4.1380707E1	3.1370000E1	4.6355581E1
3.1650000E1	2.7977202E1	3.2540000E1	7.8095311E1	3.3760000E1	1.1427001E2	3.0590000E1	4.2394930E1	3.1230000E1	4.9379035E1	3.1860000E1	2.6108339E1	3.2760000E1	7.4275881E1	3.4000000E1	1.1862657E2	3.0800000E1	4.1374120E1	3.1480000E1	4.6465976E1
3.1760000E1	2.8032868E1	3.2640000E1	7.8137470E1	3.3880000E1	1.1427759E2	3.0700000E1	4.2477038E1	3.1370000E1	4.9459693E1	3.1960000E1	2.5973795E1	3.2860000E1	7.4635350E1	3.4110000E1	1.1854897E2	3.0900000E1	4.1325875E1	3.1590000E1	4.6615961E1
3.1860000E1	2.8083196E1	3.2760000E1	7.8187426E1	3.4000000E1	1.1428497E2	3.0800000E1	4.2551204E1	3.1480000E1	4.9522444E1	3.2070000E1	2.5828315E1	3.2970000E1	7.5012167E1	3.4220000E1	1.1851116E2	3.1010000E1	4.1263740E1	3.1690000E1	4.6764334E1
3.1960000E1	2.8133262E1	3.2860000E1	7.8228535E1	3.4110000E1	1.1429156E2	3.0900000E1	4.2624917E1	3.1590000E1	4.9584651E1	3.2250000E1	2.5721931E1	3.3070000E1	7.5400571E1	3.4410000E1	1.1851674E2	3.1110000E1	4.1191241E1	3.1800000E1	4.6907816E1
3.2070000E1	2.8188032E1	3.2970000E1	7.8273213E1	3.4220000E1	1.1429800E2	3.1010000E1	4.2705482E1	3.1690000E1	4.9640736E1	3.2370000E1	2.5642364E1	3.3180000E1	7.5781088E1	3.4550000E1	1.1855886E2	3.1280000E1	4.1104852E1	3.1900000E1	4.7049686E1
3.2250000E1	2.8276980E1	3.3070000E1	7.8313343E1	3.4410000E1	1.1430875E2	3.1110000E1	4.2778254E1	3.1800000E1	4.9701920E1	3.2470000E1	2.5589611E1	3.3300000E1	7.6129405E1	3.4680000E1	1.1863752E2	3.1430000E1	4.1062241E1	3.2000000E1	4.7167676E1
3.2370000E1	2.8335815E1	3.3180000E1	7.8356958E1	3.4550000E1	1.1431638E2	3.1280000E1	4.2900948E1	3.1900000E1	4.9757081E1	3.2580000E1	2.5543818E1	3.3400000E1	7.6425465E1	3.4800000E1	1.1875632E2	3.1540000E1	4.1077291E1	3.2100000E1	4.7248404E1
3.2470000E1	2.8384563E1	3.3300000E1	7.8403915E1	3.4680000E1	1.1432327E2	3.1430000E1	4.3008152E1	3.2000000E1	4.9811809E1	3.2690000E1	2.5523860E1	3.3510000E1	7.6663506E1	3.4920000E1	1.1891525E2	3.1640000E1	4.1136118E1	3.2220000E1	4.7312470E1
3.2580000E1	2.8437892E1	3.3400000E1	7.8442555E1	3.4800000E1	1.1432945E2	3.1540000E1	4.3086146E1	3.2100000E1	4.9866105E1	3.2790000E1	2.5510861E1	3.3620000E1	7.6849290E1	3.5020000E1	1.1911024E2	3.1740000E1	4.1238722E1	3.2320000E1	4.7359876E1
3.2690000E1	2.8490915E1	3.3510000E1	7.8484550E1	3.4920000E1	1.1433546E2	3.1640000E1	4.3156594E1	3.2220000E1	4.9930697E1	3.2890000E1	2.5480258E1	3.3730000E1	7.6982816E1	3.5130000E1	1.1929558E2	3.1850000E1	4.1404417E1	3.2430000E1	4.7397175E1
3.2790000E1	2.8538854E1	3.3620000E1	7.8526018E1	3.5020000E1	1.1434036E2	3.1740000E1	4.3226613E1	3.2320000E1	4.9984058E1	3.3000000E1	2.5407852E1	3.3830000E1	7.6999969E1	3.5260000E1	1.1949721E2	3.1950000E1	4.1606837E1	3.2530000E1	4.7431586E1
3.2890000E1	2.8586543E1	3.3730000E1	7.8566967E1	3.5130000E1	1.1434562E2	3.1850000E1	4.3303140E1	3.2430000E1	5.0042270E1	3.3100000E1	2.5317842E1	3.3930000E1	7.6947245E1	3.5460000E1	1.1971154E2	3.2050000E1	4.1845981E1	3.2630000E1	4.7455890E1
3.3000000E1	2.8638713E1	3.3830000E1	7.8603748E1	3.5260000E1	1.1435167E2	3.1950000E1	4.3372265E1	3.2530000E1	5.0094752E1	3.3250000E1	2.5257388E1	3.4040000E1	7.6824645E1	3.5560000E1	1.1993858E2	3.2150000E1	4.2071140E1	3.2740000E1	4.7490690E1
3.3100000E1	2.8685881E1	3.3930000E1	7.8640109E1	3.5460000E1	1.1436064E2	3.2050000E1	4.3440967E1	3.2630000E1	5.0146821E1	3.3370000E1	2.5195331E1	3.4160000E1	7.6643689E1	3.5700000E1	1.2015866E2	3.2270000E1	4.2278789E1	3.2840000E1	4.7533965E1
3.3250000E1	2.8756172E1	3.4040000E1	7.8679627E1	3.5560000E1	1.1436499E2	3.2150000E1	4.3509251E1	3.2740000E1	5.0203624E1	3.3470000E1	2.5143954E1	3.4360000E1	7.6362447E1	3.6240000E1	1.2039169E2	3.2380000E1	4.2472452E1	3.2940000E1	4.7582439E1
3.3370000E1	2.8812009E1	3.4160000E1	7.8722173E1	3.5700000E1	1.1437091E2	3.2270000E1	4.3590641E1	3.2840000E1	5.0254836E1	3.3570000E1	2.5103256E1	3.4480000E1	7.6022850E1	3.6420000E1	1.2061531E2	3.2480000E1	4.2599397E1	3.3040000E1	4.7636110E1
3.3470000E1	2.8858273E1	3.4360000E1	7.8791795E1	3.6240000E1	1.1439209E2	3.2380000E1	4.3664725E1	3.2940000E1	5.0305644E1	3.3670000E1	2.5168794E1	3.4580000E1	7.5662017E1	3.6520000E1	1.2082234E2	3.2590000E1	4.2622799E1	3.3150000E1	4.7680544E1
3.3570000E1	2.8904295E1	3.4480000E1	7.8832809E1	3.6420000E1	1.1439861E2	3.2480000E1	4.3731643E1	3.3040000E1	5.0356053E1	3.3780000E1	2.5293409E1	3.4690000E1	7.5285709E1	3.6630000E1	1.2101277E2	3.2690000E1	4.2579483E1	3.3250000E1	4.7710442E1
3.3670000E1	2.8950078E1	3.4580000E1	7.8866558E1	3.6520000E1	1.1440212E2	3.2590000E1	4.3804781E1	3.3150000E1	5.0411045E1	3.3880000E1	2.5477100E1	3.4790000E1	7.4888166E1	3.6750000E1	1.2117090E2	3.2800000E1	4.2498918E1	3.3370000E1	4.7731103E1
3.3780000E1	2.9000163E1	3.4690000E1	7.8903237E1	3.6630000E1	1.1440589E2	3.2690000E1	4.3870845E1	3.3250000E1	5.0460624E1	3.3980000E1	2.5726914E1	3.4910000E1	7.4469387E1	3.6850000E1	1.2132007E2	3.2900000E1	4.2358265E1	3.3480000E1	4.7739249E1
3.3880000E1	2.9045445E1	3.4790000E1	7.8936183E1	3.6750000E1	1.1440990E2	3.2800000E1	4.3943049E1	3.3370000E1	5.0519604E1	3.4090000E1	2.6067048E1	3.5010000E1	7.4128169E1	3.6990000E1	1.2141196E2	3.3000000E1	4.2183890E1	3.3580000E1	4.7745746E1
3.3980000E1	2.9090492E1	3.4910000E1	7.8975223E1	3.6850000E1	1.1441316E2	3.2900000E1	4.4008268E1	3.3480000E1	5.0573179E1	3.4230000E1	2.6473306E1	3.5120000E1	7.3849577E1	3.7110000E1	1.2145018E2	3.3110000E1	4.1975794E1	3.3680000E1	4.7757814E1
3.4090000E1	2.9139771E1	3.5010000E1	7.9007348E1	3.6990000E1	1.1441761E2	3.3000000E1	4.4073089E1	3.3580000E1	5.0621482E1	3.4350000E1	2.6851366E1	3.5240000E1	7.3633611E1	3.7210000E1	1.2143471E2	3.3270000E1	4.1837095E1	3.3780000E1	4.7775451E1
3.4230000E1	2.9202082E1	3.5120000E1	7.9042262E1	3.7110000E1	1.1442131E2	3.3110000E1	4.4143936E1	3.3680000E1	5.0669404E1	3.4460000E1	2.7195995E1	3.5360000E1	7.3500126E1	3.7390000E1	1.2135355E2	3.3390000E1	4.1738325E1	3.3890000E1	4.7809252E1
3.4350000E1	2.9255129E1	3.5240000E1	7.9079852E1	3.7210000E1	1.1442432E2	3.3270000E1	4.4246138E1	3.3780000E1	5.0716949E1	3.4560000E1	2.7512427E1	3.5460000E1	7.3491053E1	3.7490000E1	1.2122775E2	3.3490000E1	4.1679483E1	3.4010000E1	4.7877304E1
3.4460000E1	2.9303464E1	3.5360000E1	7.9116928E1	3.7390000E1	1.1442958E2	3.3390000E1	4.4322135E1	3.3890000E1	5.0768817E1	3.4660000E1	2.7800662E1	3.5570000E1	7.3564462E1	3.7610000E1	1.2107968E2	3.3600000E1	4.1686937E1	3.4120000E1	4.7961520E1
3.4560000E1	2.9347165E1	3.5460000E1	7.9147437E1	3.7490000E1	1.1443241E2	3.3490000E1	4.4385041E1	3.4010000E1	5.0824887E1	3.4770000E1	2.7995031E1	3.5670000E1	7.3690481E1	3.7720000E1	1.2093184E2	3.3700000E1	4.1774200E1	3.4240000E1	4.8049635E1
3.4660000E1	2.9390637E1	3.5570000E1	7.9180595E1	3.7610000E1	1.1443572E2	3.3600000E1	4.4453795E1	3.4120000E1	5.0875820E1	3.4870000E1	2.8142694E1	3.5770000E1	7.3894728E1	3.7820000E1	1.2078424E2	3.3800000E1	4.1904449E1	3.4360000E1	4.8146946E1
3.4770000E1	2.9438195E1	3.5670000E1	7.9210379E1	3.7720000E1	1.1443868E2	3.3700000E1	4.4515897E1	3.4240000E1	5.0930881E1	3.4980000E1	2.8243650E1	3.5870000E1	7.4151586E1	3.7940000E1	1.2065257E2	3.3900000E1	4.2018742E1	3.4490000E1	4.8248157E1
3.4870000E1	2.9481192E1	3.5770000E1	7.9239822E1	3.7820000E1	1.1444132E2	3.3800000E1	4.4577621E1	3.4360000E1	5.0985422E1	3.5080000E1	2.8308370E1	3.5980000E1	7.4461056E1	3.8040000E1	1.2054518E2	3.4000000E1	4.2117080E1	3.4590000E1	4.8353267E1
3.4980000E1	2.9528230E1	3.5870000E1	7.9268930E1	3.7940000E1	1.1444440E2	3.3900000E1	4.4638968E1	3.4490000E1	5.1043927E1	3.5220000E1	2.8342543E1	3.6080000E1	7.4750117E1	3.8150000E1	1.2049803E2	3.4110000E1	4.2176153E1	3.4690000E1	4.8406623E1
3.5080000E1	2.9570758E1	3.5980000E1	7.9300565E1	3.8040000E1	1.1444690E2	3.4000000E1	4.4699940E1	3.4590000E1	5.1088524E1	3.5340000E1	2.8340480E1	3.6190000E1	7.5033703E1	3.8250000E1	1.2049222E2	3.4210000E1	4.2219271E1	3.4800000E1	4.8427707E1
3.5220000E1	2.9629925E1	3.6080000E1	7.9328980E1	3.8150000E1	1.1444960E2	3.4110000E1	4.4766581E1	3.4690000E1	5.1132769E1	3.5440000E1	2.8349341E1	3.6290000E1	7.5311816E1	3.8390000E1	1.2052775E2	3.4310000E1	4.2180139E1	3.4900000E1	4.8416521E1
3.5340000E1	2.9680296E1	3.6190000E1	7.9359863E1	3.8250000E1	1.1445199E2	3.4210000E1	4.4826774E1	3.4800000E1	5.1181037E1	3.5540000E1	2.8352817E1	3.6400000E1	7.5533224E1	3.8700000E1	1.2061664E2	3.4410000E1	4.2093151E1	3.5000000E1	4.8404481E1
3.5440000E1	2.9722030E1	3.6290000E1	7.9387602E1	3.8390000E1	1.1445525E2	3.4310000E1	4.4886601E1	3.4900000E1	5.1224554E1	3.5650000E1	2.8345673E1	3.6500000E1	7.5681772E1	3.8830000E1	1.2072586E2	3.4510000E1	4.1958307E1	3.5110000E1	4.8373502E1
3.5540000E1	2.9763547E1	3.6400000E1	7.9417749E1	3.8700000E1	1.1446212E2	3.4410000E1	4.4946062E1	3.5000000E1	5.1267729E1	3.5750000E1	2.8327909E1	3.6620000E1	7.5773615E1	3.8980000E1	1.2087212E2	3.4620000E1	4.1775606E1	3.5230000E1	4.8341670E1
3.5650000E1	2.9808966E1	3.6500000E1	7.9444828E1	3.8830000E1	1.1446486E2	3.4510000E1	4.5005161E1	3.5110000E1	5.1314828E1	3.5850000E1	2.8288148E1	3.6720000E1	7.5829555E1	3.9140000E1	1.2101758E2	3.4720000E1	4.1591671E1	3.5360000E1	4.8347952E1
3.5750000E1	2.9850029E1	3.6620000E1	7.9476915E1	3.8980000E1	1.1446793E2	3.4620000E1	4.5069753E1	3.5230000E1	5.1365745E1	3.5960000E1	2.8204846E1	3.6830000E1	7.5823978E1	3.9270000E1	1.2116225E2	3.4820000E1	4.1411424E1	3.5460000E1	4.8429061E1
3.5850000E1	2.9890879E1	3.6720000E1	7.9503320E1	3.9140000E1	1.1447109E2	3.4720000E1	4.5128096E1	3.5360000E1	5.1420362E1	3.6060000E1	2.8099547E1	3.6930000E1	7.5782497E1	3.9450000E1	1.2130613E2	3.4930000E1	4.1259411E1	3.5570000E1	4.8548283E1
3.5960000E1	2.9935567E1	3.6830000E1	7.9532017E1	3.9270000E1	1.1447358E2	3.4820000E1	4.5186084E1	3.5460000E1	5.1461995E1	3.6230000E1	2.7951991E1	3.7060000E1	7.5705114E1	3.9570000E1	1.2144860E2	3.5030000E1	4.1095032E1	3.5670000E1	4.8705619E1
3.6060000E1	2.9975970E1	3.6930000E1	7.9557792E1	3.9450000E1	1.1447691E2	3.4930000E1	4.5249462E1	3.5570000E1	5.1507413E1	3.6340000E1	2.7756492E1	3.7160000E1	7.5630005E1	3.9710000E1	1.2156995E2	3.5130000E1	4.0941598E1	3.5780000E1	4.8902912E1
3.6230000E1	3.0044172E1	3.7060000E1	7.9590862E1	3.9570000E1	1.1447906E2	3.5030000E1	4.5306709E1	3.5670000E1	5.1548361E1	3.6440000E1	2.7518736E1	3.7320000E1	7.5551303E1	3.9810000E1	1.2170354E2	3.5290000E1	4.0775798E1	3.5880000E1	4.9120680E1
3.6340000E1	3.0087981E1	3.7160000E1	7.9615967E1	3.9710000E1	1.1448149E2	3.5130000E1	4.5363606E1	3.5780000E1	5.1593031E1	3.6540000E1	2.7238724E1	3.7430000E1	7.5469008E1	3.9920000E1	1.2184939E2	3.5390000E1	4.0597632E1	3.5980000E1	4.9358921E1
3.6440000E1	3.0127589E1	3.7320000E1	7.9655540E1	3.9810000E1	1.1448318E2	3.5290000E1	4.5453921E1	3.5880000E1	5.1633305E1	3.6640000E1	2.6944520E1	3.7540000E1	7.5425572E1	4.0040000E1	1.2200749E2	3.5500000E1	4.0356652E1	3.6090000E1	4.9544207E1
3.6540000E1	3.0166990E1	3.7430000E1	7.9682329E1	3.9920000E1	1.1448500E2	3.5390000E1	4.5509920E1	3.5980000E1	5.1673262E1	3.6740000E1	2.6651147E1	3.7640000E1	7.5437149E1	4.0190000E1	1.2218315E2	3.5600000E1	4.0093458E1	3.6250000E1	4.9640813E1
3.6640000E1	3.0206186E1	3.7540000E1	7.9708782E1	4.0040000E1	1.1448694E2	3.5500000E1	4.5571125E1	3.6090000E1	5.1716851E1	3.6850000E1	2.6358607E1	3.7740000E1	7.5487585E1	4.0360000E1	1.2236272E2	3.5700000E1	3.9808050E1	3.6350000E1	4.9684463E1
3.6740000E1	3.0245178E1	3.7640000E1	7.9732542E1	4.0190000E1	1.1448928E2	3.5600000E1	4.5626409E1	3.6250000E1	5.1779581E1	3.6950000E1	2.6102315E1	3.7840000E1	7.5565145E1	4.0490000E1	1.2255067E2	3.5810000E1	3.9512181E1	3.6460000E1	4.9655674E1
3.6850000E1	3.0287833E1	3.7740000E1	7.9756031E1	4.0360000E1	1.1449185E2	3.5700000E1	4.5681356E1	3.6350000E1	5.1818386E1	3.7060000E1	2.5903817E1	3.7950000E1	7.5703501E1	4.0620000E1	1.2270985E2	3.5910000E1	3.9200927E1	3.6570000E1	4.9512650E1
3.6950000E1	3.0326399E1	3.7840000E1	7.9779252E1	4.0490000E1	1.1449375E2	3.5810000E1	4.5741410E1	3.6460000E1	5.1860719E1	3.7230000E1	2.5741569E1	3.8050000E1	7.5868982E1	4.0750000E1	1.2284027E2	3.6020000E1	3.8879212E1	3.6670000E1	4.9292106E1
3.7060000E1	3.0368589E1	3.7950000E1	7.9804490E1	4.0620000E1	1.1449559E2	3.5910000E1	4.5795655E1	3.6570000E1	5.1902685E1	3.7350000E1	2.5645618E1	3.8190000E1	7.6065589E1	4.0870000E1	1.2293053E2	3.6120000E1	3.8628236E1	3.6780000E1	4.8994041E1
3.7230000E1	3.0433316E1	3.8050000E1	7.9827159E1	4.0750000E1	1.1449739E2	3.6020000E1	4.5854942E1	3.6670000E1	5.1940521E1	3.7450000E1	2.5645693E1	3.8340000E1	7.6271301E1	4.0970000E1	1.2298673E2	3.6280000E1	3.8483063E1	3.6880000E1	4.8689904E1
3.7350000E1	3.0478660E1	3.8190000E1	7.9858461E1	4.0870000E1	1.1449900E2	3.6120000E1	4.5908494E1	3.6780000E1	5.1981797E1	3.7550000E1	2.5712066E1	3.8550000E1	7.6508822E1	4.1080000E1	1.2294280E2	3.6390000E1	3.8408630E1	3.6990000E1	4.8374613E1
3.7450000E1	3.0516230E1	3.8340000E1	7.9891447E1	4.0970000E1	1.1450030E2	3.6280000E1	4.5993498E1	3.6880000E1	5.2019010E1	3.7650000E1	2.5844735E1	3.8660000E1	7.6727641E1	4.1190000E1	1.2283587E2	3.6500000E1	3.8404936E1	3.7090000E1	4.8053250E1
3.7550000E1	3.0553604E1	3.8550000E1	7.9936683E1	4.1080000E1	1.1450171E2	3.6390000E1	4.6051458E1	3.6990000E1	5.2059606E1	3.7760000E1	2.6031173E1	3.8760000E1	7.6931763E1	4.1370000E1	1.2267352E2	3.6600000E1	3.8539917E1	3.7210000E1	4.7792097E1
3.7650000E1	3.0590783E1	3.8660000E1	7.9959947E1	4.1190000E1	1.1450308E2	3.6500000E1	4.6109028E1	3.7090000E1	5.2096207E1	3.7860000E1	2.6256357E1	3.8860000E1	7.7117184E1	4.1490000E1	1.2245574E2	3.6710000E1	3.8772973E1	3.7310000E1	4.7626878E1
3.7760000E1	3.0631457E1	3.8760000E1	7.9980843E1	4.1370000E1	1.1450526E2	3.6600000E1	4.6161030E1	3.7210000E1	5.2139747E1	3.7960000E1	2.6520287E1	3.8970000E1	7.7242235E1	4.1600000E1	1.2217947E2	3.6810000E1	3.9104104E1	3.7420000E1	4.7521869E1
3.7860000E1	3.0668230E1	3.8860000E1	8.0001501E1	4.1490000E1	1.1450666E2	3.6710000E1	4.6217865E1	3.7310000E1	5.2175717E1	3.8060000E1	2.6763503E1	3.9080000E1	7.7295946E1	4.1700000E1	1.2185917E2	3.6910000E1	3.9463184E1	3.7530000E1	4.7480946E1
3.7960000E1	3.0704811E1	3.8970000E1	8.0023953E1	4.1600000E1	1.1450792E2	3.6810000E1	4.6269202E1	3.7420000E1	5.2214957E1	3.8220000E1	2.6979998E1	3.9230000E1	7.7278319E1	4.1850000E1	1.2157668E2	3.7010000E1	3.9872623E1	3.7640000E1	4.7543839E1
3.8060000E1	3.0741201E1	3.9080000E1	8.0046123E1	4.1700000E1	1.1450903E2	3.6910000E1	4.6320226E1	3.7530000E1	5.2253857E1	3.8340000E1	2.7175780E1	3.9330000E1	7.7206189E1	4.1970000E1	1.2132443E2	3.7120000E1	4.0310010E1	3.8180000E1	4.7680981E1
3.8220000E1	3.0799032E1	3.9230000E1	8.0075907E1	4.1850000E1	1.1451065E2	3.7010000E1	4.6370939E1	3.7640000E1	5.2292420E1	3.8450000E1	2.7335824E1	3.9450000E1	7.7029881E1	4.2080000E1	1.2107682E2	3.7270000E1	4.0734745E1	3.8340000E1	4.7892372E1
3.8340000E1	3.0842088E1	3.9330000E1	8.0095481E1	4.1970000E1	1.1451191E2	3.7120000E1	4.6426365E1	3.8180000E1	5.2476943E1	3.8550000E1	2.7458565E1	3.9550000E1	7.6791064E1	4.2220000E1	1.2083385E2	3.7380000E1	4.1124160E1	3.8450000E1	4.8146164E1
3.8450000E1	3.0881320E1	3.9450000E1	8.0118675E1	4.1999970E1	1.1451222E2	3.7270000E1	4.6501348E1	3.8340000E1	5.2530121E1	3.8650000E1	2.7573732E1	3.9660000E1	7.6489739E1	4.2390000E1	1.2064712E2	3.7490000E1	4.1513319E1	3.8560000E1	4.8420449E1
3.8550000E1	3.0916789E1	3.9550000E1	8.0137761E1	4.2000000E1	1.0866118E2	3.7380000E1	4.6555899E1	3.8450000E1	5.2566293E1	3.8750000E1	2.7681325E1	3.9770000E1	7.6144881E1	4.2500000E1	1.2047950E2	3.7590000E1	4.1902220E1	3.8810000E1	4.8710145E1
3.8650000E1	3.0952074E1	3.9660000E1	8.0158504E1	4.2080000E1	1.0828468E2	3.7490000E1	4.6610085E1	3.8560000E1	5.2602151E1	3.8860000E1	2.7793359E1	3.9870000E1	7.5752489E1	4.2610000E1	1.2029025E2	3.7700000E1	4.2246042E1	3.8910000E1	4.8956118E1
3.8750000E1	3.0987175E1	3.9770000E1	8.0178987E1	4.2220000E1	1.0762893E2	3.7590000E1	4.6659028E1	3.8810000E1	5.2682498E1	3.8960000E1	2.7937998E1	3.9980000E1	7.5316565E1	4.2720000E1	1.2010497E2	3.7800000E1	4.2557179E1	3.9010000E1	4.9158368E1
3.8860000E1	3.1025574E1	3.9870000E1	8.0197386E1	4.2390000E1	1.0683800E2	3.7700000E1	4.6712522E1	3.8910000E1	5.2714195E1	3.9060000E1	2.8087079E1	4.0100000E1	7.4920447E1	4.2830000E1	1.1995152E2	3.7900000E1	4.2823236E1	3.9130000E1	4.9293782E1
3.8960000E1	3.1060291E1	3.9980000E1	8.0217382E1	4.2500000E1	1.0632933E2	3.7800000E1	4.6760840E1	3.9010000E1	5.2745642E1	3.9230000E1	2.8253431E1	4.0210000E1	7.4566276E1	4.2950000E1	1.1982990E2	3.8010000E1	4.3062588E1	3.9290000E1	4.9377720E1
3.9060000E1	3.1094828E1	4.0100000E1	8.0238909E1	4.2610000E1	1.0582307E2	3.7900000E1	4.6808864E1	3.9130000E1	5.2783052E1	3.9330000E1	2.8443063E1	4.0330000E1	7.4251912E1	4.3070000E1	1.1969541E2	3.8110000E1	4.3252822E1	3.9390000E1	4.9375534E1
3.9230000E1	3.1153126E1	4.0210000E1	8.0258385E1	4.2720000E1	1.0531923E2	3.8010000E1	4.6861352E1	3.9290000E1	5.2832384E1	3.9430000E1	2.8649967E1	4.0430000E1	7.3977353E1	4.3180000E1	1.1955563E2	3.8210000E1	4.3416351E1	3.9500000E1	4.9331342E1
3.9330000E1	3.1187178E1	4.0330000E1	8.0279352E1	4.2830000E1	1.0481778E2	3.8110000E1	4.6908762E1	3.9390000E1	5.2862901E1	3.9540000E1	2.8874144E1	4.0540000E1	7.3795191E1	4.3340000E1	1.1948959E2	3.8340000E1	4.3553175E1	3.9600000E1	4.9245143E1
3.9430000E1	3.1221052E1	4.0430000E1	8.0296606E1	4.2950000E1	1.0427347E2	3.8210000E1	4.6955883E1	3.9500000E1	5.2896192E1	3.9640000E1	2.9042367E1	4.0640000E1	7.3663757E1	4.3460000E1	1.1946944E2	3.8530000E1	4.3621813E1	3.9710000E1	4.9113061E1
3.9540000E1	3.1258110E1	4.0540000E1	8.0315358E1	4.3070000E1	1.0373199E2	3.8340000E1	4.7016711E1	3.9600000E1	5.2926206E1	3.9750000E1	2.9171535E1	4.0740000E1	7.3583049E1	4.3560000E1	1.1949519E2	3.8630000E1	4.3638956E1	3.9810000E1	4.8985199E1
3.9640000E1	3.1291614E1	4.0640000E1	8.0332201E1	4.3180000E1	1.0323810E2	3.8530000E1	4.7104747E1	3.9710000E1	5.2958949E1	3.9850000E1	2.9261650E1	4.0850000E1	7.3548788E1	4.3670000E1	1.1952484E2	3.8740000E1	4.3604603E1	3.9920000E1	4.8876108E1
3.9750000E1	3.1328267E1	4.0740000E1	8.0348852E1	4.3340000E1	1.0252391E2	3.8630000E1	4.7150672E1	3.9810000E1	5.2988470E1	3.9960000E1	2.9302418E1	4.0950000E1	7.3567890E1	4.3770000E1	1.1959158E2	3.8840000E1	4.3553722E1	4.0030000E1	4.8800805E1
3.9850000E1	3.1361406E1	4.0850000E1	8.0366949E1	4.3460000E1	1.0199151E2	3.8740000E1	4.7200866E1	3.9920000E1	5.3020674E1	4.0060000E1	2.9265678E1	4.1050000E1	7.3633438E1	4.3870000E1	1.1966980E2	3.8940000E1	4.3473919E1	4.0130000E1	4.8754855E1
3.9960000E1	3.1397658E1	4.0950000E1	8.0383204E1	4.3560000E1	1.0154996E2	3.8840000E1	4.7246204E1	4.0030000E1	5.3052599E1	4.0230000E1	2.9179593E1	4.1190000E1	7.3703763E1	4.3970000E1	1.1970377E2	3.9050000E1	4.3377589E1	4.0290000E1	4.8761373E1
4.0060000E1	3.1430435E1	4.1050000E1	8.0399273E1	4.3670000E1	1.0106646E2	3.8940000E1	4.7291266E1	4.0130000E1	5.3081383E1	4.0330000E1	2.9077959E1	4.1290000E1	7.3803204E1	4.4080000E1	1.1965153E2	3.9150000E1	4.3298111E1	4.0400000E1	4.8801121E1
4.0230000E1	3.1485762E1	4.1190000E1	8.0421463E1	4.3770000E1	1.0062891E2	3.9050000E1	4.7340517E1	4.0290000E1	5.3126965E1	4.0440000E1	2.8956495E1	4.1390000E1	7.3933901E1	4.4250000E1	1.1954035E2	3.9280000E1	4.3248041E1	4.0510000E1	4.8874099E1
4.0330000E1	3.1518079E1	4.1290000E1	8.0437096E1	4.3870000E1	1.0019326E2	3.9150000E1	4.7385003E1	4.0400000E1	5.3157970E1	4.0540000E1	2.8819482E1	4.1490000E1	7.4095854E1	4.4360000E1	1.1937023E2	3.9390000E1	4.3214822E1	4.0620000E1	4.8946772E1
4.0440000E1	3.1553433E1	4.1390000E1	8.0452551E1	4.3970000E1	9.9759490E1	3.9280000E1	4.7442430E1	4.0510000E1	5.3188707E1	4.0640000E1	2.8666922E1	4.1600000E1	7.4275228E1	4.4460000E1	1.1908770E2	3.9490000E1	4.3198455E1	4.0720000E1	4.9023576E1
4.0540000E1	3.1585397E1	4.1490000E1	8.0467830E1	4.4080000E1	9.9284514E1	3.9390000E1	4.7490666E1	4.0620000E1	5.3219178E1	4.0750000E1	2.8546269E1	4.1700000E1	7.4498502E1	4.4580000E1	1.1872064E2	3.9590000E1	4.3218406E1	4.0820000E1	4.9104508E1
4.0640000E1	3.1617194E1	4.1600000E1	8.0484435E1	4.4250000E1	9.8554906E1	3.9490000E1	4.7534236E1	4.0720000E1	5.3246650E1	4.0850000E1	2.8440625E1	4.1800000E1	7.4739196E1	4.4750000E1	1.1825434E2	3.9690000E1	4.3257986E1	4.0920000E1	4.9146595E1
4.0750000E1	3.1651979E1	4.1700000E1	8.0499351E1	4.4360000E1	9.8085666E1	3.9590000E1	4.7577540E1	4.0820000E1	5.3273905E1	4.0950000E1	2.8349990E1	4.1910000E1	7.4999453E1	4.4850000E1	1.1778745E2	3.9800000E1	4.3317196E1	4.1030000E1	4.9135285E1
4.0850000E1	3.1683429E1	4.1800000E1	8.0514096E1	4.4460000E1	9.7661023E1	3.9690000E1	4.7620580E1	4.0920000E1	5.3300946E1	4.1050000E1	2.8282930E1	4.2010000E1	7.5270871E1	4.4960000E1	1.1731997E2	3.9900000E1	4.3370920E1	4.1130000E1	4.9085129E1
4.0950000E1	3.1714715E1	4.1910000E1	8.0530121E1	4.4580000E1	9.7153878E1	3.9800000E1	4.7667620E1	4.1030000E1	5.3330445E1	4.1150000E1	2.8241840E1	4.2110000E1	7.5560370E1	4.5060000E1	1.1682268E2	4.0000000E1	4.3409543E1	4.1230000E1	4.9004994E1
4.1050000E1	3.1745837E1	4.1999910E1	8.0543070E1	4.4750000E1	9.6439927E1	3.9900000E1	4.7710110E1	4.1130000E1	5.3357041E1	4.1270000E1	2.8224325E1	4.2220000E1	7.5867949E1	4.5160000E1	1.1632346E2	4.0110000E1	4.3442680E1	4.1340000E1	4.8875018E1
4.1150000E1	3.1776797E1	4.2000000E1	6.7927893E1	4.4850000E1	9.6022409E1	4.0000000E1	4.7752341E1	4.1230000E1	5.3383428E1	4.1370000E1	2.8213488E1	4.2330000E1	7.6140649E1	4.5280000E1	1.1586428E2	4.0270000E1	4.3457064E1	4.1440000E1	4.8715063E1
4.1270000E1	3.1813736E1	4.2010000E1	6.7898428E1	4.4960000E1	9.5565227E1	4.0110000E1	4.7798497E1	4.1340000E1	5.3412213E1	4.1480000E1	2.8199769E1	4.2430000E1	7.6376990E1	4.5390000E1	1.1543255E2	4.0380000E1	4.3440137E1	4.1540000E1	4.8525129E1
4.1370000E1	3.1844342E1	4.2110000E1	6.7604475E1	4.5060000E1	9.5151496E1	4.0270000E1	4.7865081E1	4.1440000E1	5.3438165E1	4.1580000E1	2.8178884E1	4.2530000E1	7.6578452E1	4.5490000E1	1.1499907E2	4.0480000E1	4.3404457E1	4.1670000E1	4.8364433E1
4.1480000E1	3.1877825E1	4.2220000E1	6.7282596E1	4.5160000E1	9.4739556E1	4.0380000E1	4.7910481E1	4.1540000E1	5.3463913E1	4.1680000E1	2.8150834E1	4.2640000E1	7.6751954E1	4.5600000E1	1.1459305E2	4.0580000E1	4.3350023E1	4.1770000E1	4.8228540E1
4.1580000E1	3.1908096E1	4.2330000E1	6.6962250E1	4.5280000E1	9.4247582E1	4.0480000E1	4.7951489E1	4.1670000E1	5.3497082E1	4.1780000E1	2.8110832E1	4.2740000E1	7.6848315E1	4.5700000E1	1.1421449E2	4.0690000E1	4.3299492E1	4.1880000E1	4.8117452E1
4.1680000E1	3.1938210E1	4.2430000E1	6.6672350E1	4.5390000E1	9.3798850E1	4.0580000E1	4.7992247E1	4.1770000E1	5.3522366E1	4.1890000E1	2.8045036E1	4.2860000E1	7.6894015E1	4.5800000E1	1.1378457E2	4.0790000E1	4.3249441E1	4.1980000E1	4.8070892E1
4.1780000E1	3.1968167E1	4.2530000E1	6.6383705E1	4.5490000E1	9.3392766E1	4.0690000E1	4.8036793E1	4.1880000E1	5.3549948E1	4.1990000E1	2.7967288E1	4.2980000E1	7.6889052E1	4.5900000E1	1.1324661E2	4.0890000E1	4.3199871E1	4.2080000E1	4.8129093E1
4.1890000E1	3.2000939E1	4.2640000E1	6.6067639E1	4.5600000E1	9.2948104E1	4.0790000E1	4.8077031E1	4.1980000E1	5.3574816E1	4.2090000E1	2.7873304E1	4.3080000E1	7.6836390E1	4.6000000E1	1.1260062E2	4.0990000E1	4.3152162E1	4.2250000E1	4.8251822E1
4.1990000E1	3.2030568E1	4.2740000E1	6.5781612E1	4.5700000E1	9.2545704E1	4.0890000E1	4.8117022E1	4.1999980E1	5.3579761E1	4.2230000E1	2.7787769E1	4.3210000E1	7.6713328E1	4.6100000E1	1.1190502E2	4.1100000E1	4.3115931E1	4.2350000E1	4.8434646E1
4.1999990E1	3.2033520E1	4.2860000E1	6.5440014E1	4.5800000E1	9.2145045E1	4.0990000E1	4.8156770E1	4.2000000E1	4.6620964E1	4.2330000E1	2.7713078E1	4.3370000E1	7.6542567E1	4.6250000E1	1.1106628E2	4.1200000E1	4.3081560E1	4.2460000E1	4.8687057E1
4.2000000E1	2.9575912E1	4.2980000E1	6.5100189E1	4.5900000E1	9.1746121E1	4.1100000E1	4.8200212E1	4.2080000E1	4.6459425E1	4.2440000E1	2.7649229E1	4.3470000E1	7.6366275E1	4.6350000E1	1.1017794E2	4.1300000E1	4.3042207E1	4.2560000E1	4.8989193E1
4.2090000E1	2.9460649E1	4.3080000E1	6.4818351E1	4.6000000E1	9.1348924E1	4.1200000E1	4.8239452E1	4.2250000E1	4.6118011E1	4.2540000E1	2.7623908E1	4.3580000E1	7.6185934E1	4.6450000E1	1.0922529E2	4.1410000E1	4.2986695E1	4.2680000E1	4.9341054E1
4.2230000E1	2.9282242E1	4.3210000E1	6.4453784E1	4.6100000E1	9.0953447E1	4.1300000E1	4.8278453E1	4.2350000E1	4.5918352E1	4.2640000E1	2.7664194E1	4.3680000E1	7.6000061E1	4.6550000E1	1.0823754E2	4.1510000E1	4.2926202E1	4.2800000E1	4.9662175E1
4.2330000E1	2.9155470E1	4.3370000E1	6.4007900E1	4.6250000E1	9.0363439E1	4.1410000E1	4.8321079E1	4.2460000E1	4.5699725E1	4.2750000E1	2.7743006E1	4.3820000E1	7.5791261E1	4.6650000E1	1.0707954E2	4.1620000E1	4.2860727E1	4.2910000E1	4.9942186E1
4.2440000E1	2.9016655E1	4.3470000E1	6.3730790E1	4.6350000E1	8.9972228E1	4.1510000E1	4.8359581E1	4.2560000E1	4.5501877E1	4.2850000E1	2.7841611E1	4.4300000E1	7.5620624E1	4.6760000E1	1.0575129E2	4.1720000E1	4.2777233E1	4.3010000E1	5.0191457E1
4.2540000E1	2.8891033E1	4.3580000E1	6.3427355E1	4.6450000E1	8.9582711E1	4.1620000E1	4.8401662E1	4.2680000E1	4.5265590E1	4.2950000E1	2.7973851E1	4.4460000E1	7.5472461E1	4.6860000E1	1.0443984E2	4.1820000E1	4.2665023E1	4.3120000E1	5.0360098E1
4.2640000E1	2.8765955E1	4.3680000E1	6.3152759E1	4.6550000E1	8.9194880E1	4.1720000E1	4.8439673E1	4.2800000E1	4.5030529E1	4.3050000E1	2.8125882E1	4.4570000E1	7.5346774E1	4.6960000E1	1.0314519E2	4.1920000E1	4.2524099E1	4.3260000E1	5.0407877E1
4.2750000E1	2.8628994E1	4.3820000E1	6.2770320E1	4.6650000E1	8.8808728E1	4.1820000E1	4.8477451E1	4.2910000E1	4.4816130E1	4.3240000E1	2.8297706E1	4.4670000E1	7.5224683E1	4.7070000E1	1.0176139E2	4.2020000E1	4.2376814E1	4.3370000E1	5.0375026E1
4.2850000E1	2.8505050E1	4.4300000E1	6.1476597E1	4.6760000E1	8.8385892E1	4.1920000E1	4.8515000E1	4.3010000E1	4.4622107E1	4.3340000E1	2.8414035E1	4.4780000E1	7.5146286E1	4.7170000E1	1.0036517E2	4.2130000E1	4.2223171E1	4.3470000E1	5.0261545E1
4.2950000E1	2.8381643E1	4.4460000E1	6.1051309E1	4.6860000E1	8.8003242E1	4.1999920E1	4.8544843E1	4.3120000E1	4.4409652E1	4.3440000E1	2.8496000E1	4.4880000E1	7.5088883E1	4.7310000E1	9.8990072E1	4.2270000E1	4.2049051E1	4.3600000E1	5.0058147E1
4.3050000E1	2.8258771E1	4.4570000E1	6.0760632E1	4.6960000E1	8.7622249E1	4.2000000E1	4.5763226E1	4.3260000E1	4.4140718E1	4.3550000E1	2.8543599E1	4.4980000E1	7.5008872E1	4.7410000E1	9.7542570E1	4.2370000E1	4.1871993E1	4.3700000E1	4.9794858E1
4.3240000E1	2.8026776E1	4.4670000E1	6.0497580E1	4.7070000E1	8.7205062E1	4.2020000E1	4.5723532E1	4.3370000E1	4.3930555E1	4.3650000E1	2.8521845E1	4.5080000E1	7.4906253E1	4.7510000E1	9.6022666E1	4.2480000E1	4.1703173E1	4.3810000E1	4.9471680E1
4.3340000E1	2.7905439E1	4.4780000E1	6.0209539E1	4.7170000E1	8.6827525E1	4.2130000E1	4.5505833E1	4.3470000E1	4.3740366E1	4.3760000E1	2.8403659E1	4.5210000E1	7.4781027E1	4.7610000E1	9.4430358E1	4.2580000E1	4.1545564E1	4.3910000E1	4.9157181E1
4.3440000E1	2.7784628E1	4.4880000E1	5.9948874E1	4.7310000E1	8.6301717E1	4.2270000E1	4.5230260E1	4.3600000E1	4.3494351E1	4.3860000E1	2.8216120E1	4.5310000E1	7.4667987E1	4.7720000E1	9.2917540E1	4.2680000E1	4.1399163E1	4.4010000E1	4.8861732E1
4.3550000E1	2.7652340E1	4.4980000E1	5.9689337E1	4.7410000E1	8.5928090E1	4.2370000E1	4.5034445E1	4.3700000E1	4.3306051E1	4.3960000E1	2.8001486E1	4.5410000E1	7.4516520E1	4.7820000E1	9.1544196E1	4.2780000E1	4.1263973E1	4.4110000E1	4.8574962E1
4.3650000E1	2.7532625E1	4.5080000E1	5.9430923E1	4.7510000E1	8.5556081E1	4.2480000E1	4.4820026E1	4.3810000E1	4.3099862E1	4.4070000E1	2.7738610E1	4.5520000E1	7.4354538E1	4.7920000E1	9.0216805E1	4.2890000E1	4.1168225E1	4.4280000E1	4.8356927E1
4.3760000E1	2.7401536E1	4.5210000E1	5.9096658E1	4.7610000E1	8.5185683E1	4.2580000E1	4.4625987E1	4.3910000E1	4.2913269E1	4.4230000E1	2.7448638E1	4.5620000E1	7.4182040E1	4.8020000E1	8.8856327E1	4.2990000E1	4.1126067E1	4.4380000E1	4.8235963E1
4.3860000E1	2.7282907E1	4.5310000E1	5.8840810E1	4.7720000E1	8.4780097E1	4.2680000E1	4.4432787E1	4.4010000E1	4.2727485E1	4.4330000E1	2.7131572E1	4.5720000E1	7.3941760E1	4.8120000E1	8.7568700E1	4.3100000E1	4.1112174E1	4.4480000E1	4.8183734E1
4.3960000E1	2.7164791E1	4.5410000E1	5.8586071E1	4.7820000E1	8.4413058E1	4.2780000E1	4.4240424E1	4.4110000E1	4.2542504E1	4.4430000E1	2.6865327E1	4.5830000E1	7.3616301E1	4.8250000E1	8.6247985E1	4.3200000E1	4.1126546E1	4.4600000E1	4.8197289E1
4.4070000E1	2.7035454E1	4.5520000E1	5.8307130E1	4.7920000E1	8.4047608E1	4.2890000E1	4.4029787E1	4.4280000E1	4.2229874E1	4.4530000E1	2.6628777E1	4.5930000E1	7.3205664E1	4.8360000E1	8.5014154E1	4.3300000E1	4.1169765E1	4.4710000E1	4.8296285E1
4.4230000E1	2.6848425E1	4.5620000E1	5.8054701E1	4.8020000E1	8.3683740E1	4.2990000E1	4.3839168E1	4.4380000E1	4.2047048E1	4.4640000E1	2.6421921E1	4.6040000E1	7.2749982E1	4.8460000E1	8.3788165E1	4.3410000E1	4.1227716E1	4.4840000E1	4.8450696E1
4.4330000E1	2.6732190E1	4.5720000E1	5.7803365E1	4.8120000E1	8.3321448E1	4.3100000E1	4.3630441E1	4.4480000E1	4.1865013E1	4.4740000E1	2.6287050E1	4.6190000E1	7.2174593E1	4.8560000E1	8.2649060E1	4.3510000E1	4.1300399E1	4.4940000E1	4.8660521E1
4.4430000E1	2.6616459E1	4.5830000E1	5.7528151E1	4.8250000E1	8.2852812E1	4.3200000E1	4.3441552E1	4.4600000E1	4.1647612E1	4.4840000E1	2.6253874E1	4.6290000E1	7.1554160E1	4.8670000E1	8.1596838E1	4.3610000E1	4.1359516E1	4.5040000E1	4.8866135E1
4.4530000E1	2.6501228E1	4.5930000E1	5.7279094E1	4.8360000E1	8.2458332E1	4.3300000E1	4.3253480E1	4.4710000E1	4.1449319E1	4.4950000E1	2.6292685E1	4.6400000E1	7.0871287E1	4.8770000E1	8.0545987E1	4.3710000E1	4.1391536E1	4.5150000E1	4.9070490E1
4.4640000E1	2.6375050E1	4.6040000E1	5.7006377E1	4.8460000E1	8.2101345E1	4.3410000E1	4.3047541E1	4.4840000E1	4.1216190E1	4.5050000E1	2.6382351E1	4.6500000E1	7.0071660E1	4.8870000E1	7.9436522E1	4.3810000E1	4.1409990E1	4.5280000E1	4.9273584E1
4.4740000E1	2.6260864E1	4.6190000E1	5.6636581E1	4.8560000E1	8.1745903E1	4.3510000E1	4.2861175E1	4.4940000E1	4.1037753E1	4.5150000E1	2.6511688E1	4.6600000E1	6.9143056E1	4.8970000E1	7.8268441E1	4.3910000E1	4.1406113E1	4.5380000E1	4.9413373E1
4.4840000E1	2.6147173E1	4.6290000E1	5.6391384E1	4.8670000E1	8.1356695E1	4.3610000E1	4.2675616E1	4.5040000E1	4.0860088E1	4.5270000E1	2.6659549E1	4.6710000E1	6.8085476E1	4.9080000E1	7.7199828E1	4.4020000E1	4.1365756E1	4.5490000E1	4.9461520E1
4.4950000E1	2.6022681E1	4.6400000E1	5.6122893E1	4.8770000E1	8.1004477E1	4.3710000E1	4.2490860E1	4.5150000E1	4.0665545E1	4.5370000E1	2.6825935E1	4.6810000E1	6.7048246E1	4.9240000E1	7.6191121E1	4.4120000E1	4.1303067E1	4.5590000E1	4.9446361E1
4.5050000E1	2.5910021E1	4.6500000E1	5.5879920E1	4.8870000E1	8.0653784E1	4.3810000E1	4.2306905E1	4.5280000E1	4.0436824E1	4.5480000E1	2.6951424E1	4.6920000E1	6.5964831E1	4.9350000E1	7.5281882E1	4.4270000E1	4.1218046E1	4.5710000E1	4.9373798E1
4.5150000E1	2.5797849E1	4.6600000E1	5.5637998E1	4.8970000E1	8.0304609E1	4.3910000E1	4.2123745E1	4.5380000E1	4.0261760E1	4.5580000E1	2.7003684E1	4.7020000E1	6.4901767E1	4.9450000E1	7.4412123E1	4.4370000E1	4.1143109E1	4.5810000E1	4.9211813E1
4.5270000E1	2.5663883E1	4.6710000E1	5.5373095E1	4.9080000E1	7.9922262E1	4.4020000E1	4.1923185E1	4.5490000E1	4.0070066E1	4.5680000E1	2.7015047E1	4.7180000E1	6.3819357E1	4.9550000E1	7.3566133E1	4.4480000E1	4.1072906E1	4.5920000E1	4.8992423E1
4.5370000E1	2.5552776E1	4.6810000E1	5.5133368E1	4.9240000E1	7.9369369E1	4.4120000E1	4.1741687E1	4.5590000E1	3.9896590E1	4.5790000E1	2.6964367E1	4.7280000E1	6.2792265E1	4.9650000E1	7.2664870E1	4.4580000E1	4.1007438E1	4.6020000E1	4.8715628E1
4.5480000E1	2.5431114E1	4.6920000E1	5.4870866E1	4.9350000E1	7.8991475E1	4.4270000E1	4.1470912E1	4.5710000E1	3.9689411E1	4.5890000E1	2.6837893E1	4.7390000E1	6.1745826E1	4.9750000E1	7.1708336E1	4.4690000E1	4.0960853E1	4.6120000E1	4.8362400E1
4.5580000E1	2.5321015E1	4.7020000E1	5.4633314E1	4.9450000E1	7.8649497E1	4.4370000E1	4.1291372E1	4.5810000E1	3.9517583E1	4.6000000E1	2.6665337E1	4.7490000E1	6.0680042E1	4.9860000E1	7.0775647E1	4.4790000E1	4.0951981E1	4.6290000E1	4.7929787E1
4.5680000E1	2.5211392E1	4.7180000E1	5.4255367E1	4.9550000E1	7.8309000E1	4.4480000E1	4.1094775E1	4.5920000E1	3.9329432E1	4.6100000E1	2.6446697E1	4.7590000E1	5.9700510E1	4.9960000E1	6.9772051E1	4.4900000E1	4.0967289E1	4.6390000E1	4.7417790E1
4.5790000E1	2.5091356E1	4.7280000E1	5.4020479E1	4.9650000E1	7.7969976E1	4.4580000E1	4.0916863E1	4.6020000E1	3.9159163E1	4.6230000E1	2.6246638E1	4.7700000E1	5.8834704E1	5.0060000E1	6.8792301E1	4.5000000E1	4.0996078E1	4.6500000E1	4.6890445E1
4.5890000E1	2.4982728E1	4.7390000E1	5.3763276E1	4.9750000E1	7.7632420E1	4.4690000E1	4.0722050E1	4.6120000E1	3.8989631E1	4.6340000E1	2.6081120E1	4.7800000E1	5.8082624E1	5.0170000E1	6.7757357E1	4.5100000E1	4.1038349E1	4.6600000E1	4.6297434E1
4.6000000E1	2.4863780E1	4.7490000E1	5.3530519E1	4.9860000E1	7.7262797E1	4.4790000E1	4.0545752E1	4.6290000E1	3.8703109E1	4.6440000E1	2.5934183E1	4.7900000E1	5.7303181E1	5.0290000E1	6.6705270E1	4.5200000E1	4.1099398E1	4.6700000E1	4.5689075E1
4.6100000E1	2.4756137E1	4.7590000E1	5.3298769E1	4.9960000E1	7.6928302E1	4.4900000E1	4.0352705E1	4.6390000E1	3.8535552E1	4.6540000E1	2.5835538E1	4.8000000E1	5.6562911E1	5.0390000E1	6.5596481E1	4.5320000E1	4.1173929E1	4.6800000E1	4.5026780E1
4.6230000E1	2.4616898E1	4.7700000E1	5.3045002E1	5.0060000E1	7.6595256E1	4.5000000E1	4.0178006E1	4.6500000E1	3.8352076E1	4.6640000E1	2.5767715E1	4.8110000E1	5.5795277E1	5.0500000E1	6.4430990E1	4.5420000E1	4.1243058E1	4.6900000E1	4.4342567E1
4.6340000E1	2.4499692E1	4.7800000E1	5.2815354E1	5.0170000E1	7.6230571E1	4.5100000E1	4.0004063E1	4.6600000E1	3.8186038E1	4.6740000E1	2.5698385E1	4.8210000E1	5.5055227E1	5.0600000E1	6.3398304E1	4.5520000E1	4.1271228E1	4.7010000E1	4.3604418E1
4.6440000E1	2.4393625E1	4.7900000E1	5.2586701E1	5.0290000E1	7.5834712E1	4.5200000E1	3.9830873E1	4.6700000E1	3.8020719E1	4.6850000E1	2.5627546E1	4.8320000E1	5.4276336E1	5.0700000E1	6.2496916E1	4.5630000E1	4.1258440E1	4.7110000E1	4.2812333E1
4.6540000E1	2.4288018E1	4.8000000E1	5.2359037E1	5.0390000E1	7.5506400E1	4.5320000E1	3.9624035E1	4.6800000E1	3.7856116E1	4.6950000E1	2.5523279E1	4.8420000E1	5.3525028E1	5.0810000E1	6.1728333E1	4.5730000E1	4.1204693E1	4.7250000E1	4.2031310E1
4.6640000E1	2.4182867E1	4.8110000E1	5.2109745E1	5.0500000E1	7.5146899E1	4.5420000E1	3.9452490E1	4.6900000E1	3.7692225E1	4.7050000E1	2.5335784E1	4.8520000E1	5.2801303E1	5.0910000E1	6.1052995E1	4.5830000E1	4.1099392E1	4.7350000E1	4.1296983E1
4.6740000E1	2.4078172E1	4.8210000E1	5.1884146E1	5.0600000E1	7.4821565E1	4.5520000E1	3.9281689E1	4.7010000E1	3.7512765E1	4.7160000E1	2.5114861E1	4.8630000E1	5.2066101E1	5.1010000E1	6.0491428E1	4.5940000E1	4.0901630E1	4.7450000E1	4.0609354E1
4.6850000E1	2.3963531E1	4.8320000E1	5.1637115E1	5.0700000E1	7.4497640E1	4.5630000E1	3.9094661E1	4.7110000E1	3.7350361E1	4.7260000E1	2.4828178E1	4.8730000E1	5.1286499E1	5.1110000E1	5.9948875E1	4.6040000E1	4.0657664E1	4.7560000E1	3.9936405E1
4.6950000E1	2.3859786E1	4.8420000E1	5.1413562E1	5.0810000E1	7.4142941E1	4.5730000E1	3.8925408E1	4.7250000E1	3.7124176E1	4.7360000E1	2.4452899E1	4.8830000E1	5.0462498E1	5.1250000E1	5.9425339E1	4.6150000E1	4.0367493E1	4.7660000E1	3.9303053E1
4.7050000E1	2.3756490E1	4.8520000E1	5.1190977E1	5.0910000E1	7.3821954E1	4.5830000E1	3.8756888E1	4.7350000E1	3.6963454E1	4.7460000E1	2.4004985E1	4.8940000E1	4.9726949E1	5.1350000E1	5.8923833E1	4.6270000E1	3.9995172E1	4.7770000E1	3.8658982E1
4.7160000E1	2.3643380E1	4.8630000E1	5.0947246E1	5.1010000E1	7.3502356E1	4.5940000E1	3.8572358E1	4.7450000E1	3.6803428E1	4.7570000E1	2.3484436E1	4.9040000E1	4.9079853E1	5.1460000E1	5.8370129E1	4.6370000E1	3.9545998E1	4.7870000E1	3.8075465E1
4.7260000E1	2.3541021E1	4.8730000E1	5.0726680E1	5.1110000E1	7.3184142E1	4.6040000E1	3.8405367E1	4.7560000E1	3.6628199E1	4.7670000E1	2.2990850E1	4.9190000E1	4.8515763E1	5.1560000E1	5.7838455E1	4.6480000E1	3.9019972E1	4.7970000E1	3.7552502E1
4.7360000E1	2.3439104E1	4.8830000E1	5.0507069E1	5.1250000E1	7.2740956E1	4.6150000E1	3.8222511E1	4.7660000E1	3.6469624E1	4.7770000E1	2.2517354E1	4.9290000E1	4.8012651E1	5.1660000E1	5.7234058E1	4.6580000E1	3.8498906E1	4.8070000E1	3.7064694E1
4.7460000E1	2.3337629E1	4.8940000E1	5.0266595E1	5.1350000E1	7.2426038E1	4.6270000E1	3.8024025E1	4.7770000E1	3.6295985E1	4.7870000E1	2.2070822E1	4.9390000E1	4.7589858E1	5.1770000E1	5.6559808E1	4.6680000E1	3.7952153E1	4.8210000E1	3.6637440E1
4.7570000E1	2.3226514E1	4.9040000E1	5.0048975E1	5.1460000E1	7.2081203E1	4.6370000E1	3.7859407E1	4.7870000E1	3.6138849E1	4.7980000E1	2.1667214E1	4.9500000E1	4.7180956E1	5.1870000E1	5.5814197E1	4.6780000E1	3.7410360E1	4.8320000E1	3.6267981E1
4.7670000E1	2.3125960E1	4.9190000E1	4.9724311E1	5.1560000E1	7.1769141E1	4.6480000E1	3.7679151E1	4.7970000E1	3.5982393E1	4.8080000E1	2.1371578E1	4.9600000E1	4.6785946E1	5.1970000E1	5.4997223E1	4.6890000E1	3.6878826E1	4.8420000E1	3.5920682E1
4.7770000E1	2.3025840E1	4.9290000E1	4.9509040E1	5.1660000E1	7.1458431E1	4.6580000E1	3.7516027E1	4.8070000E1	3.5826614E1	4.8250000E1	2.1134115E1	4.9700000E1	4.6404829E1	5.2080000E1	5.4257350E1	4.6990000E1	3.6382156E1	4.8530000E1	3.5595540E1
4.7870000E1	2.2926154E1	4.9390000E1	4.9294700E1	5.1770000E1	7.1118203E1	4.6680000E1	3.7353608E1	4.8210000E1	3.5609656E1	4.8350000E1	2.0954825E1	4.9800000E1	4.6001410E1	5.2250000E1	5.3595936E1	4.7090000E1	3.5832496E1	4.8630000E1	3.5292557E1
4.7980000E1	2.2816998E1	4.9500000E1	4.9059998E1	5.1870000E1	7.0810310E1	4.6780000E1	3.7191893E1	4.8320000E1	3.5440111E1	4.8460000E1	2.0847459E1	4.9900000E1	4.5622778E1	5.2360000E1	5.3011622E1	4.7190000E1	3.5307442E1	4.8730000E1	3.5074453E1
4.8080000E1	2.2718216E1	4.9600000E1	4.8847602E1	5.1970000E1	7.0503751E1	4.6890000E1	3.7014815E1	4.8420000E1	3.5286680E1	4.8560000E1	2.0827265E1	5.0010000E1	4.5202506E1	5.2460000E1	5.2474934E1	4.7300000E1	3.4837642E1	4.8830000E1	3.4929305E1
4.8250000E1	2.2551268E1	4.9700000E1	4.8636126E1	5.2080000E1	7.0168068E1	4.6990000E1	3.6854566E1	4.8530000E1	3.5118673E1	4.8670000E1	2.0878996E1	5.0110000E1	4.4739622E1	5.2560000E1	5.2060102E1	4.7400000E1	3.4406797E1	4.8940000E1	3.4821478E1
4.8350000E1	2.2453637E1	4.9800000E1	4.8425565E1	5.2250000E1	6.9652427E1	4.7090000E1	3.6695012E1	4.8630000E1	3.4966634E1	4.8770000E1	2.0952851E1	5.0220000E1	4.4239573E1	5.2670000E1	5.1692896E1	4.7610000E1	3.3984258E1	4.9040000E1	3.4750971E1
4.8460000E1	2.2346730E1	4.9900000E1	4.8215916E1	5.2360000E1	6.9320797E1	4.7190000E1	3.6536148E1	4.8730000E1	3.4815252E1	4.8870000E1	2.1014117E1	5.0320000E1	4.3696913E1	5.2770000E1	5.1373316E1	4.7710000E1	3.3661923E1	4.9150000E1	3.4692729E1
4.8560000E1	2.2249985E1	5.0010000E1	4.7986351E1	5.2460000E1	6.9020686E1	4.7300000E1	3.6362192E1	4.8830000E1	3.4664527E1	4.8970000E1	2.1055920E1	5.0420000E1	4.3205815E1	5.2900000E1	5.1070674E1	4.7810000E1	3.3362195E1	4.9250000E1	3.4621351E1
4.8670000E1	2.2144048E1	5.0110000E1	4.7778603E1	5.2560000E1	6.8721875E1	4.7400000E1	3.6204769E1	4.8940000E1	3.4499482E1	4.9080000E1	2.1078258E1	5.0520000E1	4.2765307E1	5.3000000E1	5.0812937E1	4.7920000E1	3.3085074E1	4.9350000E1	3.4512997E1
4.8770000E1	2.2048180E1	5.0220000E1	4.7551119E1	5.2670000E1	6.8394676E1	4.7610000E1	3.5876395E1	4.9040000E1	3.4350123E1	4.9230000E1	2.1050636E1	5.0630000E1	4.2376361E1	5.3100000E1	5.0600102E1	4.8020000E1	3.2846860E1	4.9450000E1	3.4367666E1
4.8870000E1	2.1952726E1	5.0320000E1	4.7345256E1	5.2770000E1	6.8098575E1	4.7710000E1	3.5721076E1	4.9150000E1	3.4186575E1	4.9330000E1	2.0931464E1	5.0730000E1	4.2038978E1	5.3250000E1	5.0359758E1	4.8130000E1	3.2672113E1	4.9550000E1	3.4134902E1
4.8970000E1	2.1857686E1	5.0420000E1	4.7140284E1	5.2900000E1	6.7715558E1	4.7810000E1	3.5566428E1	4.9250000E1	3.4038571E1	4.9430000E1	2.0762332E1	5.0830000E1	4.1766261E1	5.3350000E1	5.0090542E1	4.8280000E1	3.2599523E1	4.9660000E1	3.3865161E1
4.9080000E1	2.1753617E1	5.0520000E1	4.6936199E1	5.3000000E1	6.7422397E1	4.7920000E1	3.5397089E1	4.9350000E1	3.3891208E1	4.9530000E1	2.0536364E1	5.0940000E1	4.1511124E1	5.3460000E1	4.9793816E1	4.8380000E1	3.2551492E1	4.9760000E1	3.3514874E1
4.9230000E1	2.1612503E1	5.0630000E1	4.6712727E1	5.3100000E1	6.7130505E1	4.8020000E1	3.5243844E1	4.9450000E1	3.3744482E1	4.9630000E1	2.0252918E1	5.1040000E1	4.1273566E1	5.3560000E1	4.9525510E1	4.8490000E1	3.2527891E1	4.9860000E1	3.3095960E1
4.9330000E1	2.1518936E1	5.0730000E1	4.6510493E1	5.3250000E1	6.6695035E1	4.8130000E1	3.5076041E1	4.9550000E1	3.3598392E1	4.9740000E1	1.9927242E1	5.1190000E1	4.1055532E1	5.3660000E1	4.9287441E1	4.8590000E1	3.2512418E1	4.9960000E1	3.2608421E1
4.9430000E1	2.1425774E1	5.0830000E1	4.6309135E1	5.3350000E1	6.6406291E1	4.8280000E1	3.4848506E1	4.9660000E1	3.3438423E1	4.9840000E1	1.9559338E1	5.1290000E1	4.0828486E1	5.3760000E1	4.9077793E1	4.8700000E1	3.2505073E1	5.0070000E1	3.2052256E1
4.9530000E1	2.1333015E1	5.0940000E1	4.6088648E1	5.3460000E1	6.6090118E1	4.8380000E1	3.4697636E1	4.9760000E1	3.3293658E1	4.9950000E1	1.9232380E1	5.1390000E1	4.0620962E1	5.3870000E1	4.8896566E1	4.8800000E1	3.2489339E1	5.0220000E1	3.1522125E1
4.9630000E1	2.1240658E1	5.1040000E1	4.5889116E1	5.3560000E1	6.5803993E1	4.8490000E1	3.4532433E1	4.9860000E1	3.3149520E1	5.0050000E1	1.8960977E1	5.1490000E1	4.0385876E1	5.3970000E1	4.8773086E1	4.8900000E1	3.2448785E1	5.0320000E1	3.1024280E1
4.9740000E1	2.1139527E1	5.1190000E1	4.5591437E1	5.3660000E1	6.5519108E1	4.8590000E1	3.4382932E1	4.9960000E1	3.3006005E1	5.0150000E1	1.8730521E1	5.1600000E1	4.0087958E1	5.4070000E1	4.8641811E1	4.9000000E1	3.2399841E1	5.0430000E1	3.0570640E1
4.9840000E1	2.1048008E1	5.1290000E1	4.5394057E1	5.3760000E1	6.5235456E1	4.8700000E1	3.4219228E1	5.0070000E1	3.2848857E1	5.0260000E1	1.8556260E1	5.1700000E1	3.9726237E1	5.4170000E1	4.8502742E1	4.9110000E1	3.2335460E1	5.0530000E1	3.0115787E1
4.9950000E1	2.0947794E1	5.1390000E1	4.5197533E1	5.3870000E1	6.4924856E1	4.8800000E1	3.4071082E1	5.0220000E1	3.2635769E1	5.0360000E1	1.8479585E1	5.1800000E1	3.9300713E1	5.4280000E1	4.8352246E1	4.9280000E1	3.2247383E1	5.0630000E1	2.9710175E1
5.0050000E1	2.0857104E1	5.1490000E1	4.5001859E1	5.3970000E1	6.4643777E1	4.8900000E1	3.3923578E1	5.0320000E1	3.2494479E1	5.0460000E1	1.8458907E1	5.1900000E1	3.8868457E1	5.4380000E1	4.8190323E1	4.9380000E1	3.2143869E1	5.0740000E1	2.9303351E1
5.0150000E1	2.0766808E1	5.1600000E1	4.4787596E1	5.4070000E1	6.4363914E1	4.9000000E1	3.3776713E1	5.0430000E1	3.2339766E1	5.0560000E1	1.8494225E1	5.2010000E1	3.8393229E1	5.4490000E1	4.7979397E1	4.9490000E1	3.2024917E1	5.0840000E1	2.8907812E1
5.0260000E1	2.0667933E1	5.1700000E1	4.4593697E1	5.4170000E1	6.4085263E1	4.9110000E1	3.3615895E1	5.0530000E1	3.2199757E1	5.0670000E1	1.8556326E1	5.2110000E1	3.7911270E1	5.4590000E1	4.7729078E1	4.9590000E1	3.1932643E1	5.0950000E1	2.8478140E1
5.0360000E1	2.0578455E1	5.1800000E1	4.4400637E1	5.4280000E1	6.3780140E1	4.9280000E1	3.3368863E1	5.0630000E1	3.2060355E1	5.0770000E1	1.8645011E1	5.2240000E1	3.7421607E1	5.4690000E1	4.7437551E1	4.9690000E1	3.1857793E1	5.1050000E1	2.8059754E1
5.0460000E1	2.0489365E1	5.1900000E1	4.4208413E1	5.4380000E1	6.3504017E1	4.9380000E1	3.3224399E1	5.0740000E1	3.1907709E1	5.0870000E1	1.8760479E1	5.2340000E1	3.6944448E1	5.4790000E1	4.7069724E1	4.9800000E1	3.1800367E1	5.1210000E1	2.7652654E1
5.0560000E1	2.0400660E1	5.2010000E1	4.3997928E1	5.4490000E1	6.3201661E1	4.9490000E1	3.3066211E1	5.0840000E1	3.1769571E1	5.0980000E1	1.8861141E1	5.2450000E1	3.6451257E1	5.4900000E1	4.6625597E1	4.9900000E1	3.1737890E1	5.1310000E1	2.7211305E1
5.0670000E1	2.0303528E1	5.2110000E1	4.3807447E1	5.4590000E1	6.2928042E1	4.9590000E1	3.2923057E1	5.0950000E1	3.1618309E1	5.1080000E1	1.8915427E1	5.2550000E1	3.5942033E1	5.5000000E1	4.6105170E1	5.0000000E1	3.1686794E1	5.1410000E1	2.6729457E1
5.0770000E1	2.0215628E1	5.2240000E1	4.3561055E1	5.4690000E1	6.2655607E1	4.9690000E1	3.2780523E1	5.1050000E1	3.1481424E1	5.1220000E1	1.8937944E1	5.2650000E1	3.5489257E1	5.5100000E1	4.5583595E1	5.0110000E1	3.1630646E1	5.1520000E1	2.6207110E1
5.0870000E1	2.0128108E1	5.2340000E1	4.3372466E1	5.4790000E1	6.2384352E1	4.9800000E1	3.2624449E1	5.1210000E1	3.1263639E1	5.1330000E1	1.8928692E1	5.2750000E1	3.5084599E1	5.5250000E1	4.5023966E1	5.0270000E1	3.1550942E1	5.1620000E1	2.5735103E1
5.0980000E1	2.0032274E1	5.2450000E1	4.3165961E1	5.4900000E1	6.2087327E1	4.9900000E1	3.2483207E1	5.1310000E1	3.1128289E1	5.1430000E1	1.8888067E1	5.2860000E1	3.4736388E1	5.5360000E1	4.4465006E1	5.0380000E1	3.1416947E1	5.1730000E1	2.5312105E1
5.1080000E1	1.9945549E1	5.2550000E1	4.2979082E1	5.5000000E1	6.1818532E1	5.0000000E1	3.2342578E1	5.1410000E1	3.0993525E1	5.1540000E1	1.8799108E1	5.2960000E1	3.4416089E1	5.5460000E1	4.3906714E1	5.0480000E1	3.1259396E1	5.1830000E1	2.4939447E1
5.1220000E1	1.9824763E1	5.2650000E1	4.2793013E1	5.5100000E1	6.1550901E1	5.0110000E1	3.2188588E1	5.1520000E1	3.0845959E1	5.1640000E1	1.8678777E1	5.3070000E1	3.4157504E1	5.5560000E1	4.3377724E1	5.0580000E1	3.1078289E1	5.1930000E1	2.4610879E1
5.1330000E1	1.9730373E1	5.2750000E1	4.2607749E1	5.5250000E1	6.1151625E1	5.0270000E1	3.1965911E1	5.1620000E1	3.0712417E1	5.1740000E1	1.8567625E1	5.3190000E1	3.3924394E1	5.5660000E1	4.2840459E1	5.0690000E1	3.0830421E1	5.2030000E1	2.4369550E1
5.1430000E1	1.9644954E1	5.2860000E1	4.2404885E1	5.5360000E1	6.0860470E1	5.0380000E1	3.1813715E1	5.1730000E1	3.0566189E1	5.1840000E1	1.8465851E1	5.3290000E1	3.3716761E1	5.5770000E1	4.2294918E1	5.0790000E1	3.0525046E1	5.2140000E1	2.4170040E1
5.1540000E1	1.9551421E1	5.2960000E1	4.2221301E1	5.5460000E1	6.0596986E1	5.0480000E1	3.1675984E1	5.1830000E1	3.0433859E1	5.1950000E1	1.8373255E1	5.3400000E1	3.3551258E1	5.5870000E1	4.1814917E1	5.0890000E1	3.0162162E1	5.2240000E1	2.4012351E1
5.1640000E1	1.9466777E1	5.3070000E1	4.2020277E1	5.5560000E1	6.0334643E1	5.0580000E1	3.1538849E1	5.1930000E1	3.0302102E1	5.2050000E1	1.8289839E1	5.3500000E1	3.3425452E1	5.5970000E1	4.1391512E1	5.1000000E1	2.9803241E1	5.2350000E1	2.3899141E1
5.1740000E1	1.9382499E1	5.3190000E1	4.1802069E1	5.5660000E1	6.0073436E1	5.0690000E1	3.1388686E1	5.2030000E1	3.0170915E1	5.2160000E1	1.8275472E1	5.3600000E1	3.3341777E1	5.6070000E1	4.1033646E1	5.1100000E1	2.9430759E1	5.2450000E1	2.3828140E1
5.1840000E1	1.9298586E1	5.3290000E1	4.1621095E1	5.5770000E1	5.9787415E1	5.0790000E1	3.1252795E1	5.2140000E1	3.0027265E1	5.2260000E1	1.8304210E1	5.3700000E1	3.3263995E1	5.6250000E1	4.0669833E1	5.1200000E1	2.9062239E1	5.2560000E1	2.3801618E1
5.1950000E1	1.9206702E1	5.3400000E1	4.1422929E1	5.5870000E1	5.9528577E1	5.0890000E1	3.1117492E1	5.2240000E1	2.9897268E1	5.2360000E1	1.8376054E1	5.3810000E1	3.3200433E1	5.6350000E1	4.0336980E1	5.1300000E1	2.8706933E1	5.2660000E1	2.3774156E1
5.2050000E1	1.9123550E1	5.3500000E1	4.1243596E1	5.5970000E1	5.9270859E1	5.1000000E1	3.0969335E1	5.2350000E1	2.9754921E1	5.2460000E1	1.8490805E1	5.3910000E1	3.3094918E1	5.6450000E1	3.9998179E1	5.1400000E1	2.8415893E1	5.2760000E1	2.3738869E1
5.2160000E1	1.9032499E1	5.3600000E1	4.1065040E1	5.6070000E1	5.9014258E1	5.1100000E1	3.0835259E1	5.2450000E1	2.9626102E1	5.2560000E1	1.8627657E1	5.4010000E1	3.2947449E1	5.6550000E1	3.9653430E1	5.1510000E1	2.8158386E1	5.2860000E1	2.3694426E1
5.2260000E1	1.8950101E1	5.3700000E1	4.0887257E1	5.6250000E1	5.8555171E1	5.1200000E1	3.0701764E1	5.2560000E1	2.9485047E1	5.2670000E1	1.8769648E1	5.4110000E1	3.2762898E1	5.6650000E1	3.9286711E1	5.1610000E1	2.7934411E1	5.2970000E1	2.3640829E1
5.2360000E1	1.8868061E1	5.3810000E1	4.0692584E1	5.6350000E1	5.8301668E1	5.1300000E1	3.0568847E1	5.2660000E1	2.9357397E1	5.2770000E1	1.8864889E1	5.4220000E1	3.2541266E1	5.6760000E1	3.8931932E1	5.1720000E1	2.7779009E1	5.3070000E1	2.3582616E1
5.2460000E1	1.8786375E1	5.3910000E1	4.0516414E1	5.6450000E1	5.8049262E1	5.1400000E1	3.0436505E1	5.2760000E1	2.9230300E1	5.2880000E1	1.8913382E1	5.4320000E1	3.2234706E1	5.6860000E1	3.8589093E1	5.1820000E1	2.7712500E1	5.3210000E1	2.3511572E1
5.2560000E1	1.8705043E1	5.4010000E1	4.0341006E1	5.6550000E1	5.7797949E1	5.1510000E1	3.0291591E1	5.2860000E1	2.9103753E1	5.2980000E1	1.8877356E1	5.4430000E1	3.1882736E1	5.6970000E1	3.8195722E1	5.1920000E1	2.7714564E1	5.3320000E1	2.3435913E1
5.2670000E1	1.8615985E1	5.4110000E1	4.0166357E1	5.6650000E1	5.7547724E1	5.1610000E1	3.0160449E1	5.2970000E1	2.8965184E1	5.3080000E1	1.8794581E1	5.4530000E1	3.1487792E1	5.7070000E1	3.7760762E1	5.2020000E1	2.7754466E1	5.3420000E1	2.3354308E1
5.2770000E1	1.8535390E1	5.4220000E1	3.9975117E1	5.6760000E1	5.7273728E1	5.1720000E1	3.0016849E1	5.3070000E1	2.8839785E1	5.3240000E1	1.8622150E1	5.4630000E1	3.1047809E1	5.7170000E1	3.7275269E1	5.2130000E1	2.7796895E1	5.3520000E1	2.3241162E1
5.2880000E1	1.8447140E1	5.4320000E1	3.9802053E1	5.6860000E1	5.7025772E1	5.1820000E1	2.9886897E1	5.3210000E1	2.8665138E1	5.3340000E1	1.8391950E1	5.4730000E1	3.0562788E1	5.7300000E1	3.6807066E1	5.2270000E1	2.7824329E1	5.3620000E1	2.3094204E1
5.2980000E1	1.8367276E1	5.4430000E1	3.9612547E1	5.6970000E1	5.6754261E1	5.1920000E1	2.9757507E1	5.3320000E1	2.8528657E1	5.3440000E1	1.8103981E1	5.4830000E1	3.0032727E1	5.7400000E1	3.6330587E1	5.2370000E1	2.7836768E1	5.3730000E1	2.2913436E1
5.3080000E1	1.8287759E1	5.4530000E1	3.9441052E1	5.7070000E1	5.6508555E1	5.2020000E1	2.9628678E1	5.3420000E1	2.8405148E1	5.3540000E1	1.7758243E1	5.4940000E1	2.9553320E1	5.7500000E1	3.5871398E1	5.2480000E1	2.7793576E1	5.3830000E1	2.2715285E1
5.3240000E1	1.8161246E1	5.4630000E1	3.9270300E1	5.7170000E1	5.6263912E1	5.2130000E1	2.9487610E1	5.3520000E1	2.8282173E1	5.3650000E1	1.7430272E1	5.5040000E1	2.9124936E1	5.7600000E1	3.5429498E1	5.2580000E1	2.7641918E1	5.3940000E1	2.2471887E1
5.3340000E1	1.8082621E1	5.4730000E1	3.9100287E1	5.7300000E1	5.5947459E1	5.2270000E1	2.9309040E1	5.3620000E1	2.8159731E1	5.3750000E1	1.7126014E1	5.5190000E1	2.8744770E1	5.7710000E1	3.5046569E1	5.2680000E1	2.7434629E1	5.4040000E1	2.2211106E1
5.3440000E1	1.8004335E1	5.4830000E1	3.8931010E1	5.7400000E1	5.5705245E1	5.2370000E1	2.9182152E1	5.3730000E1	2.8025657E1	5.3860000E1	1.6865467E1	5.5290000E1	2.8412820E1	5.7810000E1	3.4688700E1	5.2780000E1	2.7154188E1	5.4140000E1	2.1930675E1
5.3540000E1	1.7926389E1	5.4940000E1	3.8745651E1	5.7500000E1	5.5464080E1	5.2480000E1	2.9043210E1	5.3830000E1	2.7904325E1	5.3960000E1	1.6663691E1	5.5390000E1	2.8161819E1	5.7920000E1	3.4355890E1	5.2890000E1	2.6765343E1	5.4240000E1	2.1668914E1
5.3650000E1	1.7841038E1	5.5040000E1	3.8577910E1	5.7600000E1	5.5223959E1	5.2580000E1	2.8917473E1	5.3940000E1	2.7771467E1	5.4060000E1	1.6558456E1	5.5490000E1	2.7943920E1	5.8020000E1	3.4099271E1	5.2990000E1	2.6288414E1	5.4340000E1	2.1417610E1
5.3750000E1	1.7763799E1	5.5190000E1	3.8327658E1	5.7710000E1	5.4961027E1	5.2680000E1	2.8792280E1	5.4040000E1	2.7651236E1	5.4230000E1	1.6511993E1	5.5600000E1	2.7759124E1	5.8120000E1	3.3935557E1	5.3090000E1	2.5723399E1	5.4440000E1	2.1176761E1
5.3860000E1	1.7679222E1	5.5290000E1	3.8161726E1	5.7810000E1	5.4723084E1	5.2780000E1	2.8667630E1	5.4140000E1	2.7531525E1	5.4340000E1	1.6524300E1	5.5700000E1	2.7606689E1	5.8240000E1	3.3848032E1	5.3200000E1	2.5175967E1	5.4540000E1	2.1002101E1
5.3960000E1	1.7602683E1	5.5390000E1	3.7996512E1	5.7920000E1	5.4462536E1	5.2890000E1	2.8531137E1	5.4240000E1	2.7412333E1	5.4440000E1	1.6598553E1	5.5800000E1	2.7471499E1	5.8340000E1	3.3802788E1	5.3300000E1	2.4631184E1	5.4650000E1	2.0923738E1
5.4060000E1	1.7526476E1	5.5490000E1	3.7832013E1	5.8020000E1	5.4226751E1	5.2990000E1	2.8407617E1	5.4340000E1	2.7293657E1	5.4540000E1	1.6719690E1	5.5900000E1	2.7368670E1	5.8440000E1	3.3815268E1	5.3400000E1	2.4103983E1	5.4750000E1	2.0911562E1
5.4230000E1	1.7397679E1	5.5600000E1	3.7651887E1	5.8120000E1	5.3991987E1	5.3090000E1	2.8284632E1	5.4440000E1	2.7175494E1	5.4640000E1	1.6887712E1	5.6010000E1	2.7250355E1	5.8540000E1	3.3859907E1	5.3510000E1	2.3614683E1	5.4850000E1	2.0957361E1
5.4340000E1	1.7314846E1	5.5700000E1	3.7488881E1	5.8240000E1	5.3711611E1	5.3200000E1	2.8149963E1	5.4540000E1	2.7057843E1	5.4740000E1	1.7064851E1	5.6110000E1	2.7074042E1	5.8640000E1	3.3936706E1	5.3610000E1	2.3227550E1	5.4960000E1	2.1050236E1
5.4440000E1	1.7239884E1	5.5800000E1	3.7326580E1	5.8340000E1	5.3479077E1	5.3300000E1	2.8028093E1	5.4650000E1	2.6929015E1	5.4850000E1	1.7221308E1	5.6240000E1	2.6840102E1	5.8750000E1	3.4012237E1	5.3720000E1	2.2889750E1	5.5060000E1	2.1162321E1
5.4540000E1	1.7165248E1	5.5900000E1	3.7164982E1	5.8440000E1	5.3247550E1	5.3400000E1	2.7906751E1	5.4750000E1	2.6812431E1	5.4950000E1	1.7363028E1	5.6340000E1	2.6548534E1	5.8850000E1	3.4076378E1	5.3820000E1	2.2601284E1	5.5210000E1	2.1293617E1
5.4640000E1	1.7090934E1	5.6010000E1	3.6988032E1	5.8540000E1	5.3017025E1	5.3510000E1	2.7773882E1	5.4850000E1	2.6696352E1	5.5050000E1	1.7459890E1	5.6440000E1	2.6229567E1	5.8950000E1	3.4139251E1	5.3920000E1	2.2392016E1	5.5310000E1	2.1383909E1
5.4740000E1	1.7016942E1	5.6110000E1	3.6827900E1	5.8640000E1	5.2787499E1	5.3610000E1	2.7653640E1	5.4960000E1	2.6569245E1	5.5150000E1	1.7511895E1	5.6540000E1	2.5841059E1	5.9060000E1	3.4175291E1	5.4020000E1	2.2273381E1	5.5420000E1	2.1394433E1
5.4850000E1	1.6935921E1	5.6240000E1	3.6620763E1	5.8750000E1	5.2536167E1	5.3720000E1	2.7521975E1	5.5060000E1	2.6454219E1	5.5260000E1	1.7495188E1	5.6650000E1	2.5425153E1	5.9160000E1	3.4134630E1	5.4130000E1	2.2233944E1	5.5520000E1	2.1363952E1
5.4950000E1	1.6862600E1	5.6340000E1	3.6462221E1	5.8850000E1	5.2308721E1	5.3820000E1	2.7402824E1	5.5210000E1	2.6282612E1	5.5370000E1	1.7433625E1	5.6750000E1	2.5011130E1	5.9290000E1	3.4033985E1	5.4280000E1	2.2220873E1	5.5630000E1	2.1264601E1
5.5050000E1	1.6789597E1	5.6440000E1	3.6304365E1	5.8950000E1	5.2082261E1	5.3920000E1	2.7284189E1	5.5310000E1	2.6168827E1	5.5470000E1	1.7318088E1	5.6850000E1	2.4614104E1	5.9390000E1	3.3873354E1	5.4380000E1	2.2243147E1	5.5730000E1	2.1070187E1
5.5150000E1	1.6716910E1	5.6540000E1	3.6147192E1	5.9060000E1	5.1834287E1	5.4020000E1	2.7166068E1	5.5420000E1	2.6044232E1	5.5580000E1	1.7144484E1	5.6960000E1	2.4218963E1	5.9490000E1	3.3672977E1	5.4490000E1	2.2285833E1	5.5830000E1	2.0810818E1
5.5260000E1	1.6637317E1	5.6650000E1	3.5975088E1	5.9160000E1	5.1609880E1	5.4130000E1	2.7036724E1	5.5520000E1	2.5931479E1	5.5680000E1	1.6912813E1	5.7060000E1	2.3825705E1	5.9600000E1	3.3399704E1	5.4590000E1	2.2348932E1	5.5930000E1	2.0486494E1
5.5370000E1	1.6558103E1	5.6750000E1	3.5819341E1	5.9290000E1	5.1319604E1	5.4280000E1	2.6861339E1	5.5630000E1	2.5808013E1	5.5780000E1	1.6623076E1	5.7190000E1	2.3547525E1	5.9700000E1	3.3086686E1	5.4690000E1	2.2409577E1	5.6040000E1	2.0174741E1
5.5470000E1	1.6486418E1	5.6850000E1	3.5664268E1	5.9390000E1	5.1097426E1	5.4380000E1	2.6745048E1	5.5730000E1	2.5696283E1	5.5890000E1	1.6322980E1	5.7290000E1	2.3355513E1	5.9810000E1	3.2750636E1	5.4800000E1	2.2461817E1	5.6140000E1	1.9879475E1
5.5580000E1	1.6407923E1	5.6960000E1	3.5494463E1	5.9490000E1	5.0876209E1	5.4490000E1	2.6617710E1	5.5830000E1	2.5585036E1	5.5990000E1	1.5993374E1	5.7390000E1	2.3249668E1	5.9910000E1	3.2427113E1	5.4900000E1	2.2511604E1	5.6260000E1	1.9596781E1
5.5680000E1	1.6336888E1	5.7060000E1	3.5340797E1	5.9600000E1	5.0633977E1	5.4590000E1	2.6502474E1	5.5930000E1	2.5474270E1	5.6090000E1	1.5668468E1	5.7490000E1	2.3214876E1	6.0010000E1	3.2105997E1	5.5000000E1	2.2544005E1	5.6360000E1	1.9356765E1
5.5780000E1	1.6266161E1	5.7190000E1	3.5142025E1	5.9700000E1	5.0414767E1	5.4690000E1	2.6387736E1	5.6040000E1	2.5352982E1	5.6230000E1	1.5348264E1	5.7590000E1	2.3294779E1	6.0110000E1	3.1787289E1	5.5110000E1	2.2559270E1	5.6460000E1	1.9219261E1
5.5890000E1	1.6188714E1	5.7290000E1	3.4989884E1	5.9810000E1	5.0174732E1	5.4800000E1	2.6262099E1	5.6140000E1	2.5243221E1	5.6330000E1	1.5062119E1	5.7700000E1	2.3447235E1	6.0240000E1	3.1537291E1	5.5270000E1	2.2568833E1	5.6570000E1	1.9145507E1
5.5990000E1	1.6118628E1	5.7390000E1	3.4838402E1	5.9910000E1	4.9957511E1	5.4900000E1	2.6148402E1	5.6260000E1	2.5112135E1	5.6430000E1	1.4786177E1	5.7800000E1	2.3614423E1	6.0340000E1	3.1381441E1	5.5370000E1	2.2572692E1	5.6670000E1	1.9135501E1
5.6090000E1	1.6048846E1	5.7490000E1	3.4687576E1	6.0010000E1	4.9741229E1	5.5000000E1	2.6035198E1	5.6360000E1	2.5003417E1	5.6540000E1	1.4520440E1	5.7900000E1	2.3796341E1	6.0450000E1	3.1294302E1	5.5480000E1	2.2582754E1	5.6770000E1	1.9181414E1
5.6230000E1	1.5951658E1	5.7590000E1	3.4537403E1	6.0110000E1	4.9525884E1	5.5110000E1	2.5911239E1	5.6460000E1	2.4895170E1	5.6640000E1	1.4303213E1	5.8000000E1	2.3994489E1	6.0560000E1	3.1265752E1	5.5580000E1	2.2610702E1	5.6880000E1	1.9304314E1
5.6330000E1	1.5882598E1	5.7700000E1	3.4372964E1	6.0240000E1	4.9247329E1	5.5270000E1	2.5731988E1	5.6570000E1	2.4776639E1	5.6750000E1	1.4139998E1	5.8110000E1	2.4207369E1	6.0660000E1	3.1286155E1	5.5680000E1	2.2644854E1	5.6980000E1	1.9483132E1
5.6430000E1	1.5813838E1	5.7800000E1	3.4224153E1	6.0340000E1	4.9034123E1	5.5370000E1	2.5620586E1	5.6670000E1	2.4669373E1	5.6850000E1	1.4025294E1	5.8220000E1	2.4363926E1	6.0760000E1	3.1322360E1	5.5780000E1	2.2696641E1	5.7080000E1	1.9679104E1
5.6540000E1	1.5738545E1	5.7900000E1	3.4075986E1	6.0450000E1	4.8800661E1	5.5480000E1	2.5498602E1	5.6770000E1	2.4562572E1	5.6960000E1	1.3935245E1	5.8320000E1	2.4496214E1	6.0870000E1	3.1374367E1	5.5890000E1	2.2769811E1	5.7220000E1	1.9853000E1
5.6640000E1	1.5670408E1	5.8000000E1	3.3928460E1	6.0560000E1	4.8568311E1	5.5580000E1	2.5388210E1	5.6880000E1	2.4445625E1	5.7060000E1	1.3885607E1	5.8430000E1	2.4604232E1	6.0970000E1	3.1391297E1	5.5990000E1	2.2858411E1	5.7320000E1	2.0008735E1
5.6750000E1	1.5595798E1	5.8110000E1	3.3766920E1	6.0660000E1	4.8358044E1	5.5680000E1	2.5278297E1	5.6980000E1	2.4339792E1	5.7160000E1	1.3857227E1	5.8530000E1	2.4687981E1	6.1070000E1	3.1330364E1	5.6100000E1	2.2962442E1	5.7420000E1	2.0146309E1
5.6850000E1	1.5528279E1	5.8220000E1	3.3606149E1	6.0760000E1	4.8148688E1	5.5780000E1	2.5168860E1	5.7080000E1	2.4234418E1	5.7260000E1	1.3850106E1	5.8630000E1	2.4744460E1	6.1170000E1	3.1234354E1	5.6200000E1	2.3058537E1	5.7530000E1	2.0223582E1
5.6960000E1	1.5454346E1	5.8320000E1	3.3460658E1	6.0870000E1	4.7919442E1	5.5890000E1	2.5049026E1	5.7220000E1	2.4087660E1	5.7360000E1	1.3853237E1	5.8730000E1	2.4776810E1	6.1270000E1	3.1070117E1	5.6310000E1	2.3144491E1	5.7630000E1	2.0205238E1
5.7060000E1	1.5387439E1	5.8430000E1	3.3301345E1	6.0970000E1	4.7711984E1	5.5990000E1	2.4940581E1	5.7320000E1	2.3983377E1	5.7460000E1	1.3863224E1	5.8840000E1	2.4810802E1	6.1380000E1	3.0812214E1	5.6410000E1	2.3222510E1	5.7730000E1	2.0126592E1
5.7160000E1	1.5320822E1	5.8530000E1	3.3157173E1	6.1070000E1	4.7505424E1	5.6100000E1	2.4821834E1	5.7420000E1	2.3879545E1	5.7570000E1	1.3883463E1	5.8940000E1	2.4846435E1	6.1480000E1	3.0501543E1	5.6510000E1	2.3286641E1	5.7840000E1	1.9991560E1
5.7260000E1	1.5254494E1	5.8630000E1	3.3013626E1	6.1170000E1	4.7299759E1	5.6200000E1	2.4714372E1	5.7530000E1	2.3765850E1	5.7670000E1	1.3894803E1	5.9040000E1	2.4859243E1	6.1580000E1	3.0138103E1	5.6610000E1	2.3329396E1	5.7940000E1	1.9785172E1
5.7360000E1	1.5188452E1	5.8730000E1	3.2870699E1	6.1270000E1	4.7094984E1	5.6310000E1	2.4596702E1	5.7630000E1	2.3662960E1	5.7770000E1	1.3902310E1	5.9190000E1	2.4850724E1	6.1680000E1	2.9807472E1	5.6720000E1	2.3362458E1	5.8040000E1	1.9528499E1
5.7460000E1	1.5122697E1	5.8840000E1	3.2714195E1	6.1380000E1	4.6870755E1	5.6410000E1	2.4490215E1	5.7730000E1	2.3560516E1	5.7870000E1	1.3911487E1	5.9300000E1	2.4820881E1	6.1790000E1	2.9509649E1	5.6820000E1	2.3385827E1	5.8150000E1	1.9221540E1
5.7570000E1	1.5050694E1	5.8940000E1	3.2572566E1	6.1480000E1	4.6667837E1	5.6510000E1	2.4384190E1	5.7840000E1	2.3448340E1	5.7980000E1	1.3922334E1	5.9400000E1	2.4763428E1	6.1890000E1	2.9260094E1	5.6920000E1	2.3403915E1	5.8250000E1	1.8934926E1
5.7670000E1	1.4985535E1	5.9040000E1	3.2431549E1	6.1580000E1	4.6465798E1	5.6610000E1	2.4278623E1	5.7940000E1	2.3346825E1	5.8080000E1	1.3941647E1	5.9510000E1	2.4655401E1	6.1990000E1	2.9068785E1	5.7030000E1	2.3420916E1	5.8360000E1	1.8674757E1
5.7770000E1	1.4920658E1	5.9190000E1	3.2221168E1	6.1680000E1	4.6264633E1	5.6720000E1	2.4163028E1	5.8040000E1	2.3245749E1	5.8230000E1	1.3979995E1	5.9610000E1	2.4519764E1	6.2100000E1	2.8974138E1	5.7130000E1	2.3432636E1	5.8460000E1	1.8434934E1
5.7870000E1	1.4856062E1	5.9300000E1	3.2067757E1	6.1790000E1	4.6044358E1	5.6820000E1	2.4058419E1	5.8150000E1	2.3135072E1	5.8330000E1	1.4026809E1	5.9710000E1	2.4332443E1	6.2250000E1	2.8933363E1	5.7270000E1	2.3450758E1	5.8570000E1	1.8236526E1
5.7980000E1	1.4785330E1	5.9400000E1	3.1928926E1	6.1890000E1	4.5845018E1	5.6920000E1	2.3954262E1	5.8250000E1	2.3034913E1	5.8430000E1	1.4087590E1	5.9820000E1	2.4090296E1	6.2350000E1	2.8946460E1	5.7370000E1	2.3449205E1	5.8670000E1	1.8114850E1
5.8080000E1	1.4721319E1	5.9510000E1	3.1776905E1	6.1990000E1	4.5646541E1	5.7030000E1	2.3840211E1	5.8360000E1	2.2925239E1	5.8540000E1	1.4163221E1	5.9920000E1	2.3796464E1	6.2460000E1	2.9013429E1	5.7470000E1	2.3425773E1	5.8770000E1	1.8032500E1
5.8230000E1	1.4625823E1	5.9610000E1	3.1639334E1	6.2100000E1	4.5429208E1	5.7130000E1	2.3737000E1	5.8460000E1	2.2825989E1	5.8640000E1	1.4250303E1	6.0020000E1	2.3450947E1	6.2560000E1	2.9098978E1	5.7570000E1	2.3380461E1	5.8880000E1	1.7989479E1
5.8330000E1	1.4562504E1	5.9710000E1	3.1502357E1	6.2250000E1	4.5134513E1	5.7270000E1	2.3593254E1	5.8570000E1	2.2717309E1	5.8740000E1	1.4348837E1	6.0120000E1	2.3074103E1	6.2660000E1	2.9207483E1	5.7670000E1	2.3304879E1	5.8980000E1	1.7973584E1
5.8430000E1	1.4499458E1	5.9820000E1	3.1352368E1	6.2350000E1	4.4939111E1	5.7370000E1	2.3491112E1	5.8670000E1	2.2618959E1	5.8840000E1	1.4437683E1	6.0250000E1	2.2691508E1	6.2770000E1	2.9296153E1	5.7780000E1	2.3170746E1	5.9080000E1	1.7984817E1
5.8540000E1	1.4430423E1	5.9920000E1	3.1216634E1	6.2460000E1	4.4725147E1	5.7470000E1	2.3389411E1	5.8770000E1	2.2521035E1	5.8950000E1	1.4514322E1	6.0350000E1	2.2303163E1	6.2870000E1	2.9342130E1	5.7880000E1	2.3006342E1	5.9210000E1	1.8021089E1
5.8640000E1	1.4367950E1	6.0020000E1	3.1081488E1	6.2560000E1	4.4531518E1	5.7570000E1	2.3288151E1	5.8880000E1	2.2413808E1	5.9050000E1	1.4581273E1	6.0460000E1	2.1912208E1	6.2970000E1	2.9329955E1	5.7980000E1	2.2809463E1	5.9320000E1	1.8049173E1
5.8740000E1	1.4305746E1	6.0120000E1	3.0946927E1	6.2660000E1	4.4338728E1	5.7670000E1	2.3187330E1	5.8980000E1	2.2316771E1	5.9150000E1	1.4635137E1	6.0560000E1	2.1521576E1	6.3080000E1	2.9275087E1	5.8080000E1	2.2587389E1	5.9420000E1	1.8062968E1
5.8840000E1	1.4243813E1	6.0250000E1	3.0772867E1	6.2770000E1	4.4127622E1	5.7780000E1	2.3076930E1	5.9080000E1	2.2220155E1	5.9250000E1	1.4684342E1	6.0660000E1	2.1108298E1	6.3250000E1	2.9186275E1	5.8190000E1	2.2344315E1	5.9520000E1	1.8038162E1
5.8950000E1	1.4175995E1	6.0350000E1	3.0639642E1	6.2870000E1	4.3936580E1	5.7880000E1	2.2977023E1	5.9210000E1	2.2095179E1	5.9360000E1	1.4739457E1	6.0760000E1	2.0723529E1	6.3350000E1	2.9037655E1	5.8290000E1	2.2080241E1	5.9630000E1	1.7974753E1
5.9050000E1	1.4114623E1	6.0460000E1	3.0493761E1	6.2970000E1	4.3746365E1	5.7980000E1	2.2877549E1	5.9320000E1	2.1989980E1	5.9460000E1	1.4800483E1	6.0870000E1	2.0367267E1	6.3450000E1	2.8852088E1	5.8390000E1	2.1851729E1	5.9730000E1	1.7872742E1
5.9150000E1	1.4053516E1	6.0560000E1	3.0361744E1	6.3080000E1	4.3538080E1	5.8080000E1	2.2778505E1	5.9420000E1	2.1894778E1	5.9560000E1	1.4872451E1	6.0970000E1	2.0019476E1	6.3550000E1	2.8629574E1	5.8490000E1	2.1670256E1	5.9830000E1	1.7736305E1
5.9250000E1	1.3992674E1	6.0660000E1	3.0230299E1	6.3250000E1	4.3218133E1	5.8190000E1	2.2670052E1	5.9520000E1	2.1799989E1	5.9670000E1	1.4974360E1	6.1070000E1	1.9700194E1	6.3970000E1	2.8389945E1	5.8590000E1	2.1524344E1	5.9930000E1	1.7535028E1
5.9360000E1	1.3926052E1	6.0760000E1	3.0099423E1	6.3350000E1	4.3031029E1	5.8290000E1	2.2571906E1	5.9630000E1	2.1696195E1	5.9770000E1	1.5087211E1	6.1190000E1	1.9412029E1	6.4070000E1	2.8125824E1	5.8700000E1	2.1384784E1	6.0040000E1	1.7305425E1
5.9460000E1	1.3865762E1	6.0870000E1	2.9956113E1	6.3450000E1	4.2844735E1	5.8390000E1	2.2474186E1	5.9730000E1	2.1602266E1	5.9880000E1	1.5221576E1	6.1290000E1	1.9138113E1	6.4180000E1	2.7840215E1	5.8800000E1	2.1268380E1	6.0140000E1	1.7047497E1
5.9560000E1	1.3805733E1	6.0970000E1	2.9826424E1	6.3550000E1	4.2659247E1	5.8490000E1	2.2376888E1	5.9830000E1	2.1508743E1	5.9980000E1	1.5342927E1	6.1390000E1	1.8878447E1	6.4290000E1	2.7578836E1	5.8900000E1	2.1146852E1	6.0250000E1	1.6771305E1
5.9670000E1	1.3740001E1	6.1070000E1	2.9697296E1	6.3970000E1	4.1888926E1	5.8590000E1	2.2280012E1	5.9930000E1	2.1415625E1	6.0080000E1	1.5448747E1	6.1500000E1	1.8633032E1	6.4400000E1	2.7329226E1	5.9010000E1	2.1008722E1	6.0350000E1	1.6474763E1
5.9770000E1	1.3680516E1	6.1190000E1	2.9543081E1	6.4070000E1	4.1707576E1	5.8700000E1	2.2173932E1	6.0040000E1	2.1313661E1	6.0230000E1	1.5539038E1	6.1600000E1	1.8441937E1	6.4500000E1	2.7091384E1	5.9280000E1	2.0809109E1	6.0460000E1	1.6157869E1
5.9880000E1	1.3615381E1	6.1290000E1	2.9415180E1	6.4180000E1	4.1508998E1	5.8800000E1	2.2077934E1	6.0140000E1	2.1221388E1	6.0330000E1	1.5575804E1	6.1700000E1	1.8313873E1	6.4600000E1	2.6860935E1	5.9380000E1	2.0569942E1	6.0560000E1	1.5881453E1
5.9980000E1	1.3556436E1	6.1390000E1	2.9287832E1	6.4290000E1	4.1311365E1	5.8900000E1	2.1982352E1	6.0250000E1	2.1120348E1	6.0430000E1	1.5522002E1	6.1800000E1	1.8214554E1	6.4710000E1	2.6666747E1	5.9490000E1	2.0302698E1	6.0670000E1	1.5653488E1
6.0080000E1	1.3497746E1	6.1500000E1	2.9148387E1	6.4400000E1	4.1114673E1	5.9010000E1	2.1877690E1	6.0350000E1	2.1028912E1	6.0530000E1	1.5414676E1	6.1910000E1	1.8143979E1	6.4810000E1	2.6473498E1	5.9590000E1	1.9995812E1	6.0770000E1	1.5466000E1
6.0230000E1	1.3410187E1	6.1600000E1	2.9022195E1	6.4500000E1	4.0936675E1	5.9280000E1	2.1622899E1	6.0460000E1	2.0928789E1	6.0630000E1	1.5251309E1	6.2010000E1	1.8133341E1	6.4910000E1	2.6293649E1	5.9690000E1	1.9660761E1	6.0870000E1	1.5294297E1
6.0330000E1	1.3352130E1	6.1700000E1	2.8896549E1	6.4600000E1	4.0759448E1	5.9380000E1	2.1529287E1	6.0560000E1	2.0838182E1	6.0740000E1	1.4996510E1	6.2120000E1	1.8162602E1	6.5010000E1	2.6127201E1	5.9800000E1	1.9297545E1	6.0980000E1	1.5168791E1
6.0430000E1	1.3294325E1	6.1800000E1	2.8771447E1	6.4710000E1	4.0565384E1	5.9490000E1	2.1426781E1	6.0670000E1	2.0738967E1	6.0840000E1	1.4669276E1	6.2230000E1	1.8231764E1	6.5120000E1	2.5967326E1	5.9900000E1	1.8984450E1	6.1080000E1	1.5059070E1
6.0530000E1	1.3236769E1	6.1910000E1	2.8634460E1	6.4810000E1	4.0389764E1	5.9590000E1	2.1334018E1	6.0770000E1	2.0649182E1	6.0940000E1	1.4269607E1	6.2330000E1	1.8323407E1	6.5250000E1	2.5811019E1	6.0000000E1	1.8761147E1	6.1230000E1	1.4965132E1
6.0630000E1	1.3179463E1	6.2010000E1	2.8510493E1	6.4910000E1	4.0214905E1	5.9690000E1	2.1241657E1	6.0870000E1	2.0559785E1	6.1040000E1	1.3871590E1	6.2430000E1	1.8448687E1	6.5350000E1	2.5635421E1	6.0110000E1	1.8599442E1	6.1330000E1	1.4848425E1
6.0740000E1	1.3116713E1	6.2120000E1	2.8374749E1	6.5010000E1	4.0040802E1	5.9800000E1	2.1140521E1	6.0980000E1	2.0461896E1	6.1150000E1	1.3458830E1	6.2540000E1	1.8596448E1	6.5450000E1	2.5465457E1	6.0280000E1	1.8492054E1	6.1430000E1	1.4731551E1
6.0840000E1	1.3059927E1	6.2230000E1	2.8239651E1	6.5120000E1	3.9850160E1	5.9900000E1	2.1048997E1	6.1080000E1	2.0373310E1	6.1250000E1	1.3047722E1	6.2640000E1	1.8746656E1	6.5560000E1	2.5291294E1	6.0380000E1	1.8483863E1	6.1540000E1	1.4614512E1
6.0940000E1	1.3003387E1	6.2330000E1	2.8117393E1	6.5250000E1	3.9626025E1	6.0000000E1	2.0957870E1	6.1230000E1	2.0241150E1	6.1360000E1	1.2657263E1	6.2740000E1	1.8876381E1	6.5660000E1	2.5122765E1	6.0490000E1	1.8529989E1	6.1640000E1	1.4466893E1
6.1040000E1	1.2947091E1	6.2430000E1	2.7995664E1	6.5350000E1	3.9454472E1	6.0110000E1	2.0858085E1	6.1330000E1	2.0153520E1	6.1460000E1	1.2362177E1	6.2840000E1	1.8994333E1	6.5760000E1	2.4968422E1	6.0590000E1	1.8630430E1	6.1750000E1	1.4271034E1
6.1150000E1	1.2885447E1	6.2540000E1	2.7862371E1	6.5450000E1	3.9283661E1	6.0280000E1	2.0704806E1	6.1430000E1	2.0066269E1	6.1570000E1	1.2125421E1	6.2940000E1	1.9100513E1	6.5860000E1	2.4840729E1	6.0690000E1	1.8710043E1	6.1850000E1	1.4034911E1
6.1250000E1	1.2829662E1	6.2640000E1	2.7741746E1	6.5560000E1	3.9096624E1	6.0380000E1	2.0615169E1	6.1540000E1	1.9970729E1	6.1670000E1	1.1946994E1	6.3050000E1	1.9172609E1	6.5970000E1	2.4727221E1	6.0800000E1	1.8787585E1	6.1960000E1	1.3803734E1
6.1360000E1	1.2768578E1	6.2740000E1	2.7621644E1	6.5660000E1	3.8927363E1	6.0490000E1	2.0517016E1	6.1640000E1	1.9884270E1	6.1770000E1	1.1859685E1	6.3180000E1	1.9196402E1	6.6070000E1	2.4627899E1	6.0900000E1	1.8898006E1	6.2060000E1	1.3577501E1
6.1460000E1	1.2713299E1	6.2840000E1	2.7502061E1	6.5760000E1	3.8758834E1	6.0590000E1	2.0428191E1	6.1750000E1	1.9789597E1	6.1870000E1	1.1901175E1	6.3290000E1	1.9186112E1	6.6170000E1	2.4573984E1	6.1190000E1	1.8996423E1	6.2210000E1	1.3346528E1
6.1570000E1	1.2652768E1	6.2940000E1	2.7382996E1	6.5860000E1	3.8591035E1	6.0690000E1	2.0339751E1	6.1850000E1	1.9703922E1	6.1970000E1	1.2033783E1	6.3390000E1	1.9150447E1	6.6290000E1	2.4553920E1	6.1310000E1	1.9054643E1	6.2310000E1	1.3120501E1
6.1670000E1	1.2597990E1	6.3050000E1	2.7252620E1	6.5970000E1	3.8407296E1	6.0800000E1	2.0242910E1	6.1960000E1	1.9610107E1	6.2080000E1	1.2220466E1	6.3490000E1	1.9052060E1	6.6390000E1	2.4567706E1	6.1410000E1	1.9100860E1	6.2420000E1	1.2942156E1
6.1770000E1	1.2543450E1	6.3180000E1	2.7099340E1	6.6070000E1	3.8241019E1	6.0900000E1	2.0155272E1	6.2060000E1	1.9525209E1	6.2220000E1	1.2463782E1	6.3590000E1	1.8902105E1	6.6490000E1	2.4602881E1	6.1510000E1	1.9207538E1	6.2520000E1	1.2788890E1
6.1870000E1	1.2489145E1	6.3290000E1	2.6970314E1	6.6170000E1	3.8075462E1	6.1190000E1	1.9903262E1	6.2210000E1	1.9398551E1	6.2330000E1	1.2747338E1	6.3700000E1	1.8700582E1	6.6600000E1	2.4668625E1	6.1620000E1	1.9339730E1	6.2620000E1	1.2660703E1
6.1970000E1	1.2435076E1	6.3390000E1	2.6853552E1	6.6290000E1	3.7877739E1	6.1310000E1	1.9799906E1	6.2310000E1	1.9314568E1	6.2430000E1	1.3071134E1	6.3800000E1	1.8475929E1	6.6700000E1	2.4755105E1	6.1720000E1	1.9497436E1	6.2720000E1	1.2557594E1
6.2080000E1	1.2375870E1	6.3490000E1	2.6737294E1	6.6390000E1	3.7713755E1	6.1410000E1	1.9714186E1	6.2420000E1	1.9222608E1	6.2530000E1	1.3359807E1	6.3900000E1	1.8201954E1	6.6800000E1	2.4839209E1	6.1830000E1	1.9663499E1	6.2830000E1	1.2511092E1
6.2220000E1	1.2300925E1	6.3590000E1	2.6621540E1	6.6490000E1	3.7550480E1	6.1510000E1	1.9628838E1	6.2520000E1	1.9139387E1	6.2630000E1	1.3599524E1	6.4000000E1	1.7904848E1	6.6900000E1	2.4920938E1	6.1930000E1	1.9884871E1	6.2930000E1	1.2509037E1
6.2330000E1	1.2242357E1	6.3700000E1	2.6494790E1	6.6600000E1	3.7371695E1	6.1620000E1	1.9535381E1	6.2620000E1	1.9056527E1	6.2740000E1	1.3804119E1	6.4100000E1	1.7595768E1	6.7010000E1	2.4999640E1	6.2030000E1	2.0142794E1	6.3030000E1	1.2528827E1
6.2430000E1	1.2189356E1	6.3800000E1	2.6380086E1	6.6700000E1	3.7209902E1	6.1720000E1	1.9450806E1	6.2720000E1	1.8974026E1	6.2840000E1	1.3957199E1	6.4230000E1	1.7326027E1	6.7110000E1	2.5075967E1	6.2130000E1	2.0367371E1	6.3130000E1	1.2573842E1
6.2530000E1	1.2136585E1	6.3900000E1	2.6265878E1	6.6800000E1	3.7048809E1	6.1830000E1	1.9358197E1	6.2830000E1	1.8883686E1	6.2940000E1	1.4035752E1	6.4330000E1	1.7081406E1	6.7250000E1	2.5128529E1	6.2270000E1	2.0541446E1	6.3250000E1	1.2653770E1
6.2630000E1	1.2084042E1	6.4000000E1	2.6152165E1	6.6900000E1	3.6888413E1	6.1930000E1	1.9274389E1	6.2930000E1	1.8801933E1	6.3050000E1	1.4077460E1	6.4430000E1	1.6861905E1	6.7360000E1	2.5143013E1	6.2370000E1	2.0682175E1	6.3350000E1	1.2758924E1
6.2740000E1	1.2026507E1	6.4100000E1	2.6038945E1	6.7010000E1	3.6712780E1	6.2030000E1	1.9190945E1	6.3030000E1	1.8720534E1	6.3150000E1	1.4082323E1	6.4530000E1	1.6719911E1	6.7460000E1	2.5119417E1	6.2470000E1	2.0789558E1	6.3450000E1	1.2864987E1
6.2840000E1	1.1974441E1	6.4230000E1	2.5892490E1	6.7110000E1	3.6553839E1	6.2130000E1	1.9107861E1	6.3130000E1	1.8639487E1	6.3260000E1	1.4078012E1	6.4640000E1	1.6692519E1	6.7570000E1	2.5057741E1	6.2580000E1	2.0799104E1	6.3550000E1	1.2975344E1
6.2940000E1	1.1922600E1	6.4330000E1	2.5780394E1	6.7250000E1	3.6332477E1	6.2270000E1	1.8992148E1	6.3250000E1	1.8542694E1	6.3360000E1	1.4079196E1	6.4740000E1	1.6742633E1	6.7670000E1	2.4959290E1	6.2680000E1	2.0745762E1	6.3660000E1	1.3086610E1
6.3050000E1	1.1865834E1	6.4430000E1	2.5668783E1	6.7360000E1	3.6159491E1	6.2370000E1	1.8909926E1	6.3350000E1	1.8462417E1	6.3460000E1	1.4071207E1	6.4840000E1	1.6856035E1	6.7770000E1	2.4798191E1	6.2780000E1	2.0629529E1	6.3760000E1	1.3198786E1
6.3150000E1	1.1814463E1	6.4530000E1	2.5557655E1	6.7460000E1	3.6002945E1	6.2470000E1	1.8828059E1	6.3450000E1	1.8382487E1	6.3570000E1	1.4091723E1	6.4940000E1	1.7041549E1	6.7870000E1	2.4611873E1	6.2890000E1	2.0484721E1	6.3870000E1	1.3323375E1
6.3260000E1	1.1758212E1	6.4640000E1	2.5435970E1	6.7570000E1	3.5831528E1	6.2580000E1	1.8738414E1	6.3550000E1	1.8302904E1	6.3670000E1	1.4127381E1	6.5050000E1	1.7272981E1	6.7980000E1	2.4387790E1	6.2990000E1	2.0300551E1	6.3970000E1	1.3472535E1
6.3360000E1	1.1707307E1	6.4740000E1	2.5325849E1	6.7670000E1	3.5676402E1	6.2680000E1	1.8657290E1	6.3660000E1	1.8215760E1	6.3770000E1	1.4164346E1	6.5190000E1	1.7550332E1	6.8080000E1	2.4126594E1	6.3090000E1	2.0087806E1	6.4070000E1	1.3646267E1
6.3460000E1	1.1656623E1	6.4840000E1	2.5216206E1	6.7770000E1	3.5521948E1	6.2780000E1	1.8576517E1	6.3760000E1	1.8136899E1	6.3880000E1	1.4202617E1	6.5290000E1	1.7799411E1	6.8260000E1	2.3827635E1	6.3190000E1	1.9881432E1	6.4210000E1	1.3837803E1
6.3570000E1	1.1601123E1	6.4940000E1	2.5107037E1	6.7870000E1	3.5368163E1	6.2890000E1	1.8488071E1	6.3870000E1	1.8050545E1	6.3980000E1	1.4212853E1	6.5400000E1	1.8002850E1	6.8360000E1	2.3490910E1	6.3310000E1	1.9724827E1	6.4310000E1	1.4080492E1
6.3670000E1	1.1550899E1	6.5050000E1	2.4987498E1	6.7980000E1	3.5199768E1	6.2990000E1	1.8408030E1	6.3970000E1	1.7972399E1	6.4080000E1	1.4167854E1	6.5500000E1	1.8178018E1	6.8460000E1	2.3155621E1	6.3410000E1	1.9600836E1	6.4420000E1	1.4340985E1
6.3770000E1	1.1500891E1	6.5190000E1	2.4836179E1	6.8080000E1	3.5047377E1	6.3090000E1	1.8328336E1	6.4070000E1	1.7894591E1	6.4240000E1	1.4094820E1	6.5600000E1	1.8298721E1	6.8560000E1	2.2834310E1	6.3510000E1	1.9509456E1	6.4520000E1	1.4631441E1
6.3880000E1	1.1446133E1	6.5290000E1	2.4728656E1	6.8260000E1	3.4774735E1	6.3190000E1	1.8248987E1	6.4210000E1	1.7786225E1	6.4340000E1	1.3979916E1	6.5700000E1	1.8317576E1	6.8670000E1	2.2526978E1	6.3620000E1	1.9472260E1	6.4620000E1	1.4916475E1
6.3980000E1	1.1396579E1	6.5400000E1	2.4610918E1	6.8360000E1	3.4624185E1	6.3310000E1	1.8154222E1	6.4310000E1	1.7709223E1	6.4440000E1	1.3814859E1	6.5810000E1	1.8271676E1	6.8770000E1	2.2265399E1	6.3720000E1	1.9515486E1	6.4730000E1	1.5199470E1
6.4080000E1	1.1347240E1	6.5500000E1	2.4504369E1	6.8460000E1	3.4474286E1	6.3410000E1	1.8075627E1	6.4420000E1	1.7624906E1	6.4540000E1	1.3614319E1	6.5910000E1	1.8161023E1	6.8880000E1	2.2075445E1	6.3830000E1	1.9612895E1	6.4830000E1	1.5480425E1
6.4240000E1	1.1268741E1	6.5600000E1	2.4398283E1	6.8560000E1	3.4325036E1	6.3510000E1	1.7997372E1	6.4520000E1	1.7548602E1	6.4650000E1	1.3378296E1	6.6010000E1	1.8020355E1	6.8980000E1	2.1931244E1	6.3930000E1	1.9747329E1	6.4930000E1	1.5692647E1
6.4340000E1	1.1219955E1	6.5700000E1	2.4292655E1	6.8670000E1	3.4161608E1	6.3620000E1	1.7911682E1	6.4620000E1	1.7472629E1	6.4750000E1	1.3161189E1	6.6120000E1	1.7839382E1	6.9080000E1	2.1857885E1	6.4030000E1	1.9890620E1	6.5040000E1	1.5804134E1
6.4440000E1	1.1171381E1	6.5810000E1	2.4176993E1	6.8770000E1	3.4013712E1	6.3720000E1	1.7834137E1	6.4730000E1	1.7389438E1	6.4850000E1	1.2969387E1	6.6240000E1	1.7628395E1	6.9240000E1	2.1887794E1	6.4140000E1	2.0031981E1	6.5140000E1	1.5846887E1
6.4540000E1	1.1123016E1	6.5910000E1	2.4072323E1	6.8880000E1	3.3851766E1	6.3830000E1	1.7749225E1	6.4830000E1	1.7314154E1	6.4950000E1	1.2796502E1	6.6340000E1	1.7424487E1	6.9340000E1	2.1988546E1	6.4270000E1	2.0171414E1	6.5260000E1	1.5824291E1
6.4650000E1	1.1070057E1	6.6010000E1	2.3968107E1	6.8980000E1	3.3705211E1	6.3930000E1	1.7672384E1	6.4930000E1	1.7239196E1	6.5060000E1	1.2657204E1	6.6440000E1	1.7237379E1	6.9450000E1	2.2160139E1	6.4370000E1	2.0256436E1	6.5360000E1	1.5695019E1
6.4750000E1	1.1022132E1	6.6120000E1	2.3853990E1	6.9080000E1	3.3559291E1	6.4030000E1	1.7595874E1	6.5040000E1	1.7157117E1	6.5230000E1	1.2562355E1	6.6550000E1	1.7049699E1	6.9550000E1	2.2386557E1	6.4480000E1	2.0248092E1	6.5460000E1	1.5492416E1
6.4850000E1	1.0974414E1	6.6240000E1	2.3730118E1	6.9240000E1	3.3327132E1	6.4140000E1	1.7512097E1	6.5140000E1	1.7082838E1	6.5330000E1	1.2484755E1	6.6650000E1	1.6861449E1	6.9650000E1	2.2655253E1	6.4580000E1	2.0185338E1	6.5560000E1	1.5216483E1
6.4950000E1	1.0926902E1	6.6340000E1	2.3627383E1	6.9340000E1	3.3182848E1	6.4270000E1	1.7413601E1	6.5260000E1	1.6994129E1	6.5430000E1	1.2424403E1	6.6760000E1	1.6693207E1	6.9750000E1	2.2966228E1	6.4680000E1	2.0057388E1	6.5660000E1	1.4931226E1
6.5060000E1	1.0874877E1	6.6440000E1	2.3525093E1	6.9450000E1	3.3024858E1	6.4370000E1	1.7338212E1	6.5360000E1	1.6920556E1	6.5540000E1	1.2368525E1	6.6860000E1	1.6537324E1	6.9860000E1	2.3254630E1	6.4780000E1	1.9821807E1	6.5770000E1	1.4628664E1
6.5230000E1	1.0794961E1	6.6550000E1	2.3413085E1	6.9550000E1	3.2881883E1	6.4480000E1	1.7255662E1	6.5460000E1	1.6847302E1	6.5640000E1	1.2300782E1	6.6960000E1	1.6401449E1	6.9960000E1	2.3517768E1	6.4890000E1	1.9504837E1	6.5870000E1	1.4316778E1
6.5330000E1	1.0748226E1	6.6650000E1	2.3311723E1	6.9650000E1	3.2739528E1	6.4580000E1	1.7180957E1	6.5560000E1	1.6774364E1	6.5750000E1	1.2237513E1	6.7060000E1	1.6268214E1	7.0070000E1	2.3758333E1	6.4990000E1	1.9106477E1	6.5980000E1	1.4028914E1
6.5430000E1	1.0701694E1	6.6760000E1	2.3200731E1	6.9750000E1	3.2597788E1	6.4680000E1	1.7106575E1	6.5660000E1	1.6701743E1	6.5850000E1	1.2162328E1	6.7200000E1	1.6141442E1	7.0170000E1	2.3963780E1	6.5090000E1	1.8704636E1	6.6080000E1	1.3764821E1
6.5540000E1	1.0650741E1	6.6860000E1	2.3100288E1	6.9860000E1	3.2442584E1	6.4780000E1	1.7032515E1	6.5770000E1	1.6622223E1	6.5960000E1	1.2068840E1	6.7310000E1	1.6010845E1	7.0290000E1	2.4097935E1	6.5190000E1	1.8283122E1	6.6210000E1	1.3492496E1
6.5640000E1	1.0604631E1	6.6960000E1	2.3000280E1	6.9960000E1	3.2302130E1	6.4890000E1	1.6951420E1	6.5870000E1	1.6550260E1	6.6060000E1	1.1963436E1	6.7410000E1	1.5876423E1	7.0390000E1	2.4193223E1	6.5320000E1	1.7858127E1	6.6320000E1	1.3211941E1
6.5750000E1	1.0554140E1	6.7060000E1	2.2900704E1	7.0070000E1	3.2148333E1	6.4990000E1	1.6878032E1	6.5980000E1	1.6471461E1	6.6230000E1	1.1846116E1	6.7510000E1	1.5753476E1	7.0500000E1	2.4249645E1	6.5420000E1	1.7455893E1	6.6420000E1	1.2939114E1
6.5850000E1	1.0508448E1	6.7200000E1	2.2762023E1	7.0170000E1	3.2009153E1	6.5090000E1	1.6804962E1	6.6080000E1	1.6400151E1	6.6330000E1	1.1760368E1	6.7610000E1	1.5635541E1	7.0600000E1	2.4272583E1	6.5520000E1	1.7109927E1	6.6530000E1	1.2641763E1
6.5960000E1	1.0458415E1	6.7310000E1	2.2653648E1	7.0290000E1	3.1842932E1	6.5190000E1	1.6732208E1	6.6210000E1	1.6307909E1	6.6440000E1	1.1695382E1	6.7710000E1	1.5529082E1	7.0700000E1	2.4258288E1	6.5630000E1	1.6781274E1	6.6630000E1	1.2352142E1
6.6060000E1	1.0413137E1	6.7410000E1	2.2555574E1	7.0390000E1	3.1705074E1	6.5320000E1	1.6638099E1	6.6320000E1	1.6230264E1	6.6540000E1	1.1651157E1	6.7820000E1	1.5448936E1	7.0800000E1	2.4210509E1	6.5730000E1	1.6469935E1	6.6730000E1	1.2038247E1
6.6230000E1	1.0336615E1	6.7510000E1	2.2457924E1	7.0500000E1	3.1554120E1	6.5420000E1	1.6566068E1	6.6420000E1	1.6159998E1	6.6640000E1	1.1633813E1	6.7920000E1	1.5402753E1	7.0900000E1	2.4161672E1	6.5840000E1	1.6208298E1	6.6840000E1	1.1708059E1
6.6330000E1	1.0291864E1	6.7610000E1	2.2360697E1	7.0600000E1	3.1417513E1	6.5520000E1	1.6494348E1	6.6530000E1	1.6083057E1	6.6750000E1	1.1659690E1	6.8020000E1	1.5382883E1	7.1010000E1	2.4123637E1	6.5940000E1	1.5990915E1	6.6940000E1	1.1378535E1
6.6440000E1	1.0242863E1	6.7710000E1	2.2263890E1	7.0700000E1	3.1281497E1	6.5630000E1	1.6415815E1	6.6630000E1	1.6013429E1	6.6850000E1	1.1712448E1	6.8190000E1	1.5389326E1	7.1110000E1	2.4093710E1	6.6040000E1	1.5823233E1	6.7040000E1	1.1049674E1
6.6540000E1	1.0198518E1	6.7820000E1	2.2157887E1	7.0800000E1	3.1146069E1	6.5730000E1	1.6344746E1	6.6730000E1	1.5944102E1	6.6950000E1	1.1770468E1	6.8290000E1	1.5460138E1	7.1250000E1	2.4071893E1	6.6140000E1	1.5666298E1	6.7150000E1	1.0785984E1
6.6640000E1	1.0154366E1	6.7920000E1	2.2061959E1	7.0900000E1	3.1011229E1	6.5840000E1	1.6266925E1	6.6840000E1	1.5868189E1	6.7050000E1	1.1833480E1	6.8400000E1	1.5570193E1	7.1350000E1	2.4065684E1	6.6270000E1	1.5553939E1	6.7250000E1	1.0587465E1
6.6750000E1	1.0106019E1	6.8020000E1	2.1966446E1	7.1010000E1	3.0863578E1	6.5940000E1	1.6196501E1	6.6940000E1	1.5799490E1	6.7150000E1	1.1901754E1	6.8500000E1	1.5719489E1	7.1460000E1	2.4084250E1	6.6370000E1	1.5469962E1	6.7350000E1	1.0479055E1
6.6850000E1	1.0062267E1	6.8190000E1	2.1805022E1	7.1110000E1	3.0729960E1	6.6040000E1	1.6126381E1	6.7040000E1	1.5731090E1	6.7260000E1	1.1975289E1	6.8600000E1	1.5900377E1	7.1560000E1	2.4118423E1	6.6480000E1	1.5414366E1	6.7450000E1	1.0427835E1
6.6950000E1	1.0018704E1	6.8290000E1	2.1710622E1	7.1250000E1	3.0543866E1	6.6140000E1	1.6056565E1	6.7150000E1	1.5656191E1	6.7360000E1	1.2020958E1	6.8710000E1	1.6114805E1	7.1660000E1	2.4165514E1	6.6580000E1	1.5398047E1	6.7560000E1	1.0466059E1
6.7050000E1	9.9753301E0	6.8400000E1	2.1607253E1	7.1350000E1	3.0411633E1	6.6270000E1	1.5966256E1	6.7250000E1	1.5588410E1	6.7460000E1	1.2049572E1	6.8810000E1	1.6356308E1	7.1760000E1	2.4203924E1	6.6680000E1	1.5438638E1	6.7660000E1	1.0589732E1
6.7150000E1	9.9321438E0	6.8500000E1	2.1513709E1	7.1460000E1	3.0266837E1	6.6370000E1	1.5897133E1	6.7350000E1	1.5520923E1	6.7560000E1	1.2061132E1	6.8910000E1	1.6574634E1	7.1860000E1	2.4229907E1	6.6780000E1	1.5518506E1	6.7770000E1	1.0798854E1
6.7260000E1	9.8848549E0	6.8600000E1	2.1420569E1	7.1560000E1	3.0135802E1	6.6480000E1	1.5821444E1	6.7450000E1	1.5453728E1	6.7660000E1	1.2056172E1	6.9010000E1	1.6769782E1	7.1960000E1	2.4243461E1	6.6890000E1	1.5621456E1	6.7870000E1	1.1093423E1
6.7360000E1	9.8420603E0	6.8710000E1	2.1318582E1	7.1660000E1	3.0005335E1	6.6580000E1	1.5752948E1	6.7560000E1	1.5380150E1	6.7770000E1	1.2028714E1	6.9120000E1	1.6937236E1	7.2070000E1	2.4226252E1	6.6990000E1	1.5760530E1	6.7970000E1	1.1423567E1
6.7460000E1	9.7994510E0	6.8810000E1	2.1226287E1	7.1760000E1	2.9875433E1	6.6680000E1	1.5684749E1	6.7660000E1	1.5313565E1	6.7870000E1	1.1984736E1	6.9220000E1	1.7081511E1	7.2170000E1	2.4152937E1	6.7100000E1	1.5930283E1	6.8080000E1	1.1817543E1
6.7560000E1	9.7570262E0	6.8910000E1	2.1134392E1	7.1860000E1	2.9746093E1	6.6780000E1	1.5616845E1	6.7770000E1	1.5240654E1	6.7970000E1	1.1935049E1	6.9330000E1	1.7171018E1	7.2280000E1	2.4048858E1	6.7200000E1	1.6130714E1	6.8210000E1	1.2214839E1
6.7660000E1	9.7147851E0	6.9010000E1	2.1042895E1	7.1960000E1	2.9617313E1	6.6890000E1	1.5542490E1	6.7870000E1	1.5174672E1	6.8070000E1	1.1883226E1	6.9430000E1	1.7227525E1	7.2380000E1	2.3910268E1	6.7300000E1	1.6326553E1	6.8310000E1	1.2615457E1
6.7770000E1	9.6685310E0	6.9120000E1	2.0942705E1	7.2070000E1	2.9476299E1	6.6990000E1	1.5475202E1	6.7970000E1	1.5108977E1	6.8220000E1	1.1829002E1	6.9530000E1	1.7251033E1	7.2480000E1	2.3728000E1	6.7400000E1	1.6525396E1	6.8410000E1	1.2971098E1
6.7870000E1	9.6266730E0	6.9220000E1	2.0852038E1	7.2170000E1	2.9348687E1	6.7100000E1	1.5401521E1	6.8080000E1	1.5037040E1	6.8320000E1	1.1772376E1	6.9630000E1	1.7241543E1	7.2580000E1	2.3487333E1	6.7500000E1	1.6719647E1	6.8520000E1	1.3306701E1
6.7970000E1	9.5849962E0	6.9330000E1	2.0752757E1	7.2280000E1	2.9208952E1	6.7200000E1	1.5334843E1	6.8210000E1	1.4952465E1	6.8430000E1	1.1725301E1	6.9740000E1	1.7208085E1	7.2680000E1	2.3188268E1	6.7610000E1	1.6903860E1	6.8620000E1	1.3622266E1
6.8070000E1	9.5434998E0	6.9430000E1	2.0662912E1	7.2380000E1	2.9082498E1	6.7300000E1	1.5268454E1	6.8310000E1	1.4887731E1	6.8530000E1	1.1691087E1	6.9840000E1	1.7147303E1	7.2790000E1	2.2881495E1	6.7710000E1	1.7036875E1	6.8720000E1	1.3861276E1
6.8220000E1	9.4815919E0	6.9530000E1	2.0573456E1	7.2480000E1	2.8956591E1	6.7400000E1	1.5202352E1	6.8410000E1	1.4823277E1	6.8640000E1	1.1666424E1	6.9940000E1	1.7087681E1	7.2890000E1	2.2567013E1	6.7810000E1	1.7136330E1	6.8820000E1	1.4000374E1
6.8320000E1	9.4405432E0	6.9630000E1	2.0484387E1	7.2580000E1	2.8831229E1	6.7500000E1	1.5136537E1	6.8520000E1	1.4752701E1	6.8740000E1	1.1651046E1	7.0040000E1	1.7029219E1	7.2990000E1	2.2220936E1	6.7910000E1	1.7202223E1	6.8920000E1	1.4062918E1
6.8430000E1	9.3955948E0	6.9740000E1	2.0386857E1	7.2680000E1	2.8706410E1	6.7610000E1	1.5064468E1	6.8620000E1	1.4688832E1	6.8840000E1	1.1639791E1	7.0190000E1	1.6981795E1	7.3100000E1	2.1876318E1	6.8010000E1	1.7219364E1	6.9030000E1	1.4073844E1
6.8530000E1	9.3549184E0	6.9840000E1	2.0298596E1	7.2790000E1	2.8569733E1	6.7710000E1	1.4999250E1	6.8720000E1	1.4625239E1	6.8950000E1	1.1626680E1	7.0290000E1	1.6940893E1	7.3240000E1	2.1582711E1	6.8120000E1	1.7164228E1	6.9130000E1	1.4005372E1
6.8640000E1	9.3103778E0	6.9940000E1	2.0210717E1	7.2890000E1	2.8446046E1	6.7810000E1	1.4934313E1	6.8820000E1	1.4561922E1	6.9050000E1	1.1611715E1	7.0390000E1	1.6906514E1	7.3350000E1	2.1314769E1	6.8280000E1	1.7060340E1	6.9240000E1	1.3885758E1
6.8740000E1	9.2700703E0	7.0040000E1	2.0123219E1	7.2990000E1	2.8322894E1	6.7910000E1	1.4869658E1	6.8920000E1	1.4498879E1	6.9150000E1	1.1588280E1	7.0490000E1	1.6885371E1	7.3450000E1	2.1072493E1	6.8390000E1	1.6925333E1	6.9340000E1	1.3715003E1
6.8840000E1	9.2299373E0	7.0190000E1	1.9992681E1	7.3100000E1	2.8188043E1	6.8010000E1	1.4805283E1	6.9030000E1	1.4429847E1	6.9260000E1	1.1545234E1	7.0600000E1	1.6882825E1	7.3550000E1	2.0855882E1	6.8490000E1	1.6769898E1	6.9440000E1	1.3539824E1
6.8950000E1	9.1859917E0	7.0290000E1	1.9906127E1	7.3240000E1	2.8017342E1	6.8120000E1	1.4734792E1	6.9130000E1	1.4367376E1	6.9360000E1	1.1493719E1	7.0700000E1	1.6893515E1	7.3660000E1	2.0736917E1	6.8590000E1	1.6601629E1	6.9540000E1	1.3360698E1
6.9050000E1	9.1462228E0	7.0390000E1	1.9819947E1	7.3350000E1	2.7883946E1	6.8280000E1	1.4632858E1	6.9240000E1	1.4298970E1	6.9460000E1	1.1427756E1	7.0800000E1	1.6912925E1	7.3760000E1	2.0691390E1	6.8700000E1	1.6420526E1	6.9650000E1	1.3177148E1
6.9150000E1	9.1066260E0	7.0490000E1	1.9734140E1	7.3450000E1	2.7763228E1	6.8390000E1	1.4563188E1	6.9340000E1	1.4237065E1	6.9570000E1	1.1344039E1	7.0910000E1	1.6955889E1	7.3860000E1	2.0693957E1	6.8800000E1	1.6273635E1	6.9750000E1	1.3017434E1
6.9260000E1	9.0632675E0	7.0600000E1	1.9640182E1	7.3550000E1	2.7643033E1	6.8490000E1	1.4500140E1	6.9440000E1	1.4175429E1	6.9670000E1	1.1238497E1	7.1010000E1	1.7019053E1	7.3960000E1	2.0697845E1	6.8910000E1	1.6179240E1	6.9860000E1	1.2894634E1
6.9360000E1	9.0240298E0	7.0700000E1	1.9555154E1	7.3660000E1	2.7511419E1	6.8590000E1	1.4437364E1	6.9540000E1	1.4114059E1	6.9780000E1	1.1111133E1	7.1110000E1	1.7102414E1	7.4070000E1	2.0726941E1	6.9010000E1	1.6119057E1	6.9960000E1	1.2785391E1
6.9460000E1	8.9849621E0	7.0800000E1	1.9470493E1	7.3760000E1	2.7392313E1	6.8700000E1	1.4368625E1	6.9650000E1	1.4046859E1	6.9880000E1	1.0984223E1	7.1230000E1	1.7195249E1	7.4170000E1	2.0757359E1	6.9110000E1	1.6095133E1	7.0070000E1	1.2689703E1
6.9570000E1	8.9421828E0	7.0910000E1	1.9377790E1	7.3860000E1	2.7273724E1	6.8800000E1	1.4306419E1	6.9750000E1	1.3986046E1	6.9980000E1	1.0857769E1	7.1330000E1	1.7309035E1	7.4280000E1	2.0740685E1	6.9280000E1	1.6130992E1	7.0210000E1	1.2606620E1
6.9670000E1	8.9034694E0	7.1010000E1	1.9293898E1	7.3960000E1	2.7155647E1	6.8910000E1	1.4238303E1	6.9860000E1	1.3919456E1	7.0080000E1	1.0724394E1	7.1430000E1	1.7432295E1	7.4380000E1	2.0630146E1	6.9380000E1	1.6203111E1	7.0320000E1	1.2525864E1
6.9780000E1	8.8610782E0	7.1110000E1	1.9210369E1	7.4070000E1	2.7026354E1	6.9010000E1	1.4176661E1	6.9960000E1	1.3859194E1	7.0220000E1	1.0594783E1	7.1530000E1	1.7561670E1	7.4480000E1	2.0472515E1	6.9480000E1	1.6311490E1	7.0420000E1	1.2457714E1
6.9880000E1	8.8227159E0	7.1230000E1	1.9110611E1	7.4170000E1	2.6909348E1	6.9110000E1	1.4115286E1	7.0070000E1	1.3793208E1	7.0330000E1	1.0484395E1	7.1630000E1	1.7674361E1	7.4590000E1	2.0267792E1	6.9580000E1	1.6414012E1	7.0520000E1	1.2378810E1
6.9980000E1	8.7845196E0	7.1330000E1	1.9027876E1	7.4280000E1	2.6781228E1	6.9280000E1	1.4011558E1	7.0210000E1	1.3709679E1	7.0430000E1	1.0382092E1	7.1740000E1	1.7775730E1	7.4690000E1	1.9967882E1	6.9680000E1	1.6516224E1	7.0620000E1	1.2302405E1
7.0080000E1	8.7464888E0	7.1430000E1	1.8945498E1	7.4380000E1	2.6665283E1	6.9380000E1	1.3950897E1	7.0320000E1	1.3644404E1	7.0540000E1	1.0287874E1	7.1840000E1	1.7865777E1	7.4790000E1	1.9626391E1	6.9790000E1	1.6618127E1	7.0730000E1	1.2228975E1
7.0220000E1	8.6935220E0	7.1530000E1	1.8863477E1	7.4480000E1	2.6549841E1	6.9480000E1	1.3890500E1	7.0420000E1	1.3585334E1	7.0640000E1	1.0201740E1	7.1940000E1	1.7921544E1	7.4890000E1	1.9243319E1	6.9890000E1	1.6702883E1	7.0830000E1	1.2158519E1
7.0330000E1	8.6521304E0	7.1630000E1	1.8781811E1	7.4590000E1	2.6423432E1	6.9580000E1	1.3830363E1	7.0520000E1	1.3526519E1	7.0740000E1	1.0142765E1	7.2050000E1	1.7925592E1	7.5000000E1	1.8912207E1	6.9990000E1	1.6752208E1	7.0940000E1	1.2111595E1
7.0430000E1	8.6146727E0	7.1740000E1	1.8692387E1	7.4690000E1	2.6309037E1	6.9680000E1	1.3770488E1	7.0620000E1	1.3467958E1	7.0850000E1	1.0106628E1	7.2190000E1	1.7895360E1	7.5100000E1	1.8633058E1	7.0100000E1	1.6784387E1	7.1040000E1	1.2101933E1
7.0540000E1	8.5736565E0	7.1840000E1	1.8611462E1	7.4790000E1	2.6195137E1	6.9790000E1	1.3704924E1	7.0730000E1	1.3403835E1	7.0950000E1	1.0082188E1	7.2300000E1	1.7836211E1	7.5250000E1	1.8435267E1	7.0200000E1	1.6810513E1	7.1140000E1	1.2115802E1
7.0640000E1	8.5365385E0	7.1940000E1	1.8530888E1	7.4890000E1	2.6081730E1	6.9890000E1	1.3645591E1	7.0830000E1	1.3345805E1	7.1050000E1	1.0069445E1	7.2400000E1	1.7716390E1	7.5350000E1	1.8313646E1	7.0300000E1	1.6837273E1	7.1240000E1	1.2153678E1
7.0740000E1	8.4995812E0	7.2050000E1	1.8442658E1	7.5000000E1	2.5957550E1	6.9990000E1	1.3586515E1	7.0940000E1	1.3282263E1	7.1150000E1	1.0085665E1	7.2510000E1	1.7547378E1	7.5460000E1	1.8330587E1	7.0410000E1	1.6857981E1	7.1350000E1	1.2206027E1
7.0850000E1	8.4591130E0	7.2190000E1	1.8330974E1	7.5100000E1	2.5845172E1	7.0100000E1	1.3521827E1	7.1040000E1	1.3224760E1	7.1260000E1	1.0123471E1	7.2610000E1	1.7329172E1	7.5560000E1	1.8439319E1	7.0510000E1	1.6872637E1	7.1450000E1	1.2262570E1
7.0950000E1	8.4224909E0	7.2300000E1	1.8243696E1	7.5250000E1	2.5677516E1	7.0200000E1	1.3463287E1	7.1140000E1	1.3167506E1	7.1360000E1	1.0174220E1	7.2710000E1	1.7096651E1	7.5670000E1	1.8639843E1	7.0610000E1	1.6905073E1	7.1550000E1	1.2323307E1
7.1050000E1	8.3860274E0	7.2400000E1	1.8164714E1	7.5350000E1	2.5566350E1	7.0300000E1	1.3405000E1	7.1240000E1	1.3110500E1	7.1460000E1	1.0237911E1	7.2820000E1	1.6829539E1	7.5770000E1	1.8932158E1	7.0710000E1	1.6938911E1	7.1660000E1	1.2360780E1
7.1150000E1	8.3497217E0	7.2510000E1	1.8078228E1	7.5460000E1	2.5444624E1	7.0410000E1	1.3341176E1	7.1350000E1	1.3048078E1	7.1560000E1	1.0324434E1	7.2920000E1	1.6548110E1	7.5870000E1	1.9273092E1	7.0820000E1	1.6974153E1	7.1760000E1	1.2355177E1
7.1260000E1	8.3099670E0	7.2610000E1	1.7999962E1	7.5560000E1	2.5334466E1	7.0510000E1	1.3283418E1	7.1450000E1	1.2991589E1	7.1670000E1	1.0423900E1	7.3020000E1	1.6272677E1	7.5980000E1	1.9647024E1	7.0920000E1	1.6997426E1	7.1870000E1	1.2326311E1
7.1360000E1	8.2739906E0	7.2710000E1	1.7922034E1	7.5670000E1	2.5213844E1	7.0610000E1	1.3225910E1	7.1550000E1	1.2935345E1	7.1770000E1	1.0497726E1	7.3190000E1	1.6020675E1	7.6080000E1	2.0007180E1	7.1030000E1	1.7008730E1	7.1970000E1	1.2263902E1
7.1460000E1	8.2381700E0	7.2820000E1	1.7836704E1	7.5770000E1	2.5104685E1	7.0710000E1	1.3168651E1	7.1660000E1	1.2873757E1	7.1870000E1	1.0550234E1	7.3290000E1	1.5774669E1	7.6240000E1	2.0346680E1	7.1130000E1	1.6997236E1	7.2070000E1	1.2158668E1
7.1560000E1	8.2025044E0	7.2920000E1	1.7759483E1	7.5870000E1	2.4995999E1	7.0820000E1	1.3105952E1	7.1760000E1	1.2818022E1	7.1980000E1	1.0581425E1	7.3390000E1	1.5534657E1	7.6340000E1	2.0636125E1	7.1280000E1	1.6968227E1	7.2210000E1	1.2024336E1
7.1670000E1	8.1634506E0	7.3020000E1	1.7682597E1	7.5980000E1	2.4876988E1	7.0920000E1	1.3049213E1	7.1870000E1	1.2756993E1	7.2080000E1	1.0591297E1	7.3490000E1	1.5350020E1	7.6440000E1	2.0904914E1	7.1380000E1	1.6934268E1	7.2310000E1	1.1860907E1
7.1770000E1	8.1281086E0	7.3190000E1	1.7552654E1	7.6080000E1	2.4769288E1	7.1030000E1	1.2987083E1	7.1970000E1	1.2701764E1	7.2230000E1	1.0533190E1	7.3600000E1	1.5211928E1	7.6540000E1	2.1121800E1	7.1480000E1	1.6902046E1	7.2420000E1	1.1708008E1
7.1870000E1	8.0929195E0	7.3290000E1	1.7476663E1	7.6240000E1	2.4597937E1	7.1130000E1	1.2930858E1	7.2070000E1	1.2646774E1	7.2330000E1	1.0433990E1	7.3700000E1	1.5120381E1	7.6650000E1	2.1279902E1	7.1590000E1	1.6871559E1	7.2520000E1	1.1570083E1
7.1980000E1	8.0543875E0	7.3390000E1	1.7401001E1	7.6340000E1	2.4491445E1	7.1280000E1	1.2846976E1	7.2210000E1	1.2570188E1	7.2430000E1	1.0298017E1	7.3800000E1	1.5075257E1	7.6750000E1	2.1386103E1	7.1690000E1	1.6842809E1	7.2620000E1	1.1442687E1
7.2080000E1	8.0195176E0	7.3490000E1	1.7325667E1	7.6440000E1	2.4385414E1	7.1380000E1	1.2791358E1	7.2310000E1	1.2515768E1	7.2530000E1	1.0125271E1	7.3910000E1	1.5096833E1	7.6850000E1	2.1440401E1	7.1790000E1	1.6856707E1	7.2730000E1	1.1338704E1
7.2230000E1	7.9674956E0	7.3600000E1	1.7243176E1	7.6540000E1	2.4279842E1	7.1480000E1	1.2735980E1	7.2420000E1	1.2456178E1	7.2640000E1	9.9210964E0	7.4010000E1	1.5164832E1	7.6950000E1	2.1480003E1	7.1900000E1	1.6894001E1	7.2830000E1	1.1277948E1
7.2330000E1	7.9330019E0	7.3700000E1	1.7168525E1	7.6650000E1	2.4164241E1	7.1590000E1	1.2675341E1	7.2520000E1	1.2402252E1	7.2740000E1	9.6953803E0	7.4110000E1	1.5261593E1	7.7050000E1	2.1520532E1	7.2000000E1	1.6961377E1	7.2930000E1	1.1240604E1
7.2430000E1	7.8986575E0	7.3800000E1	1.7094197E1	7.6750000E1	2.4059627E1	7.1690000E1	1.2620466E1	7.2620000E1	1.2348558E1	7.2840000E1	9.5018921E0	7.4220000E1	1.5404432E1	7.7160000E1	2.1561987E1	7.2110000E1	1.7016272E1	7.3040000E1	1.1226673E1
7.2530000E1	7.8644618E0	7.3910000E1	1.7012808E1	7.6850000E1	2.3955465E1	7.1790000E1	1.2565828E1	7.2730000E1	1.2289764E1	7.2940000E1	9.3406320E0	7.4320000E1	1.5576033E1	7.7280000E1	2.1618133E1	7.2270000E1	1.7069517E1	7.3140000E1	1.1226420E1
7.2640000E1	7.8270175E0	7.4010000E1	1.6939155E1	7.6950000E1	2.3851755E1	7.1900000E1	1.2506000E1	7.2830000E1	1.2236558E1	7.3050000E1	9.2268312E0	7.4420000E1	1.5776395E1	7.7380000E1	2.1712401E1	7.2370000E1	1.7110281E1	7.3240000E1	1.1240691E1
7.2740000E1	7.7931319E0	7.4110000E1	1.6865820E1	7.7050000E1	2.3748493E1	7.2000000E1	1.2451857E1	7.2930000E1	1.2183583E1	7.3150000E1	9.1452585E0	7.4530000E1	1.5976412E1	7.7480000E1	2.1821361E1	7.2470000E1	1.7100062E1	7.3350000E1	1.1269485E1
7.2840000E1	7.7593931E0	7.4220000E1	1.6785518E1	7.7160000E1	2.3635422E1	7.2110000E1	1.2392572E1	7.3040000E1	1.2125574E1	7.3260000E1	9.1326863E0	7.4630000E1	1.6177299E1	7.7580000E1	2.1960633E1	7.2570000E1	1.6996296E1	7.3450000E1	1.1292989E1
7.2940000E1	7.7258003E0	7.4320000E1	1.6712849E1	7.7280000E1	2.3512685E1	7.2270000E1	1.2306841E1	7.3140000E1	1.2073079E1	7.3360000E1	9.1663222E0	7.4730000E1	1.6379056E1	7.7680000E1	2.2079265E1	7.2680000E1	1.6841546E1	7.3550000E1	1.1311781E1
7.3050000E1	7.6890162E0	7.4420000E1	1.6640494E1	7.7380000E1	2.3410892E1	7.2370000E1	1.2253561E1	7.3240000E1	1.2020811E1	7.3460000E1	9.2461663E0	7.4840000E1	1.6547048E1	7.7790000E1	2.2170372E1	7.2780000E1	1.6635812E1	7.3650000E1	1.1330307E1
7.3150000E1	7.6557281E0	7.4530000E1	1.6561265E1	7.7480000E1	2.3309539E1	7.2470000E1	1.2200512E1	7.3350000E1	1.1963577E1	7.3570000E1	9.3722184E0	7.4940000E1	1.6681274E1	7.7890000E1	2.2233956E1	7.2880000E1	1.6368278E1	7.3760000E1	1.1350256E1
7.3260000E1	7.6192776E0	7.4630000E1	1.6489566E1	7.7580000E1	2.3208625E1	7.2570000E1	1.2147692E1	7.3450000E1	1.1911783E1	7.3670000E1	9.5140160E0	7.5040000E1	1.6774118E1	7.7990000E1	2.2223154E1	7.2980000E1	1.6058197E1	7.3860000E1	1.1371630E1
7.3360000E1	7.5862915E0	7.4730000E1	1.6418178E1	7.7680000E1	2.3108147E1	7.2680000E1	1.2089854E1	7.3550000E1	1.1860213E1	7.3770000E1	9.6756510E0	7.5190000E1	1.6842029E1	7.8090000E1	2.2080128E1	7.3090000E1	1.5705568E1	7.3960000E1	1.1399450E1
7.3460000E1	7.5534481E0	7.4840000E1	1.6340007E1	7.7790000E1	2.2998125E1	7.2780000E1	1.2037514E1	7.3650000E1	1.1808867E1	7.3880000E1	9.8261467E0	7.5290000E1	1.6840016E1	7.8240000E1	2.1862716E1	7.3190000E1	1.5395516E1	7.4070000E1	1.1428695E1
7.3570000E1	7.5174846E0	7.4940000E1	1.6269267E1	7.7890000E1	2.2898559E1	7.2880000E1	1.1985400E1	7.3760000E1	1.1752643E1	7.3980000E1	9.9283438E0	7.5390000E1	1.6785396E1	7.8340000E1	2.1564036E1	7.3290000E1	1.5147307E1	7.4210000E1	1.1464653E1
7.3670000E1	7.4849391E0	7.5040000E1	1.6198832E1	7.7990000E1	2.2799424E1	7.2980000E1	1.1933511E1	7.3860000E1	1.1701762E1	7.4080000E1	9.9670109E0	7.5490000E1	1.6678170E1	7.8440000E1	2.1188407E1	7.3400000E1	1.4941674E1	7.4310000E1	1.1479584E1
7.3770000E1	7.4525345E0	7.5190000E1	1.6093751E1	7.8090000E1	2.2700718E1	7.3090000E1	1.1876693E1	7.3960000E1	1.1651101E1	7.4220000E1	9.9573793E0	7.5600000E1	1.6518338E1	7.8550000E1	2.0759262E1	7.3500000E1	1.4797870E1	7.4420000E1	1.1473487E1
7.3880000E1	7.4170515E0	7.5290000E1	1.6024077E1	7.8240000E1	2.2553461E1	7.3190000E1	1.1825276E1	7.4070000E1	1.1595628E1	7.4330000E1	9.8994490E0	7.5700000E1	1.6293460E1	7.8650000E1	2.0276599E1	7.3610000E1	1.4746527E1	7.4520000E1	1.1446362E1
7.3980000E1	7.3849408E0	7.5390000E1	1.5954704E1	7.8340000E1	2.2455820E1	7.3290000E1	1.1774080E1	7.4210000E1	1.1525408E1	7.4430000E1	9.7478764E0	7.5800000E1	1.6031208E1	7.8750000E1	1.9856093E1	7.3710000E1	1.4745083E1	7.4620000E1	1.1388163E1
7.4080000E1	7.3529692E0	7.5490000E1	1.5885631E1	7.8440000E1	2.2358602E1	7.3400000E1	1.1718022E1	7.4310000E1	1.1475510E1	7.4540000E1	9.5398210E0	7.5900000E1	1.5748900E1	7.8860000E1	1.9525496E1	7.3810000E1	1.4793537E1	7.4720000E1	1.1271994E1
7.4220000E1	7.3084412E0	7.5600000E1	1.5809996E1	7.8550000E1	2.2252148E1	7.3500000E1	1.1667291E1	7.4420000E1	1.1420873E1	7.4640000E1	9.2752826E0	7.6000000E1	1.5446535E1	7.8960000E1	1.9257056E1	7.3920000E1	1.4853357E1	7.4820000E1	1.1123906E1
7.4330000E1	7.2736443E0	7.5700000E1	1.5741550E1	7.8650000E1	2.2155812E1	7.3610000E1	1.1611740E1	7.4520000E1	1.1371429E1	7.4740000E1	8.9774595E0	7.6110000E1	1.5164554E1	7.9060000E1	1.9074205E1	7.4020000E1	1.4912614E1	7.4920000E1	1.0943898E1
7.4430000E1	7.2421544E0	7.5800000E1	1.5673400E1	7.8750000E1	2.2059892E1	7.3710000E1	1.1561470E1	7.4620000E1	1.1322198E1	7.4850000E1	8.6422595E0	7.6210000E1	1.4895340E1	7.9170000E1	1.9019853E1	7.4120000E1	1.4983236E1	7.5030000E1	1.0733129E1
7.4540000E1	7.2076731E0	7.5900000E1	1.5605545E1	7.8860000E1	2.1954861E1	7.3810000E1	1.1511416E1	7.4720000E1	1.1273181E1	7.4960000E1	8.2737747E0	7.6310000E1	1.4694238E1	7.9300000E1	1.9036163E1	7.4270000E1	1.5022663E1	7.5130000E1	1.0496623E1
7.4640000E1	7.1764689E0	7.6000000E1	1.5537984E1	7.8960000E1	2.1859811E1	7.3920000E1	1.1456608E1	7.4820000E1	1.1224376E1	7.5060000E1	7.9463239E0	7.6420000E1	1.4561247E1	7.9400000E1	1.9123135E1	7.4380000E1	1.5001525E1	7.5250000E1	1.0234379E1
7.4740000E1	7.1453997E0	7.6110000E1	1.5464004E1	7.9060000E1	2.1765174E1	7.4020000E1	1.1407009E1	7.4920000E1	1.1175782E1	7.5160000E1	7.6678740E0	7.6520000E1	1.4529191E1	7.9500000E1	1.9225266E1	7.4480000E1	1.4939089E1	7.5350000E1	1.0000190E1
7.4850000E1	7.1113790E0	7.6210000E1	1.5397056E1	7.9170000E1	2.1661545E1	7.4120000E1	1.1357625E1	7.5030000E1	1.1122572E1	7.5260000E1	7.4304580E0	7.6620000E1	1.4565246E1	7.9610000E1	1.9327630E1	7.4580000E1	1.4835355E1	7.5450000E1	9.8002379E0
7.4960000E1	7.0775203E0	7.6310000E1	1.5330397E1	7.9300000E1	2.1539711E1	7.4270000E1	1.1283949E1	7.5130000E1	1.1074419E1	7.5360000E1	7.2340761E0	7.6730000E1	1.4633762E1	7.9710000E1	1.9445153E1	7.4690000E1	1.4714183E1	7.5550000E1	9.6283406E0
7.5060000E1	7.0468796E0	7.6420000E1	1.5257406E1	7.9400000E1	2.1446459E1	7.4380000E1	1.1230223E1	7.5250000E1	1.1016911E1	7.5460000E1	7.1199798E0	7.6830000E1	1.4707065E1	7.9810000E1	1.9519998E1	7.4790000E1	1.4565470E1	7.5650000E1	9.4895213E0
7.5160000E1	7.0163715E0	7.6520000E1	1.5191352E1	7.9500000E1	2.1353611E1	7.4480000E1	1.1181604E1	7.5350000E1	1.0969215E1	7.5570000E1	7.0476235E0	7.6940000E1	1.4785156E1	7.9910000E1	1.9496310E1	7.4890000E1	1.4399319E1	7.5750000E1	9.4121382E0
7.5260000E1	6.9859955E0	7.6620000E1	1.5125584E1	7.9610000E1	2.1251942E1	7.4580000E1	1.1133196E1	7.5450000E1	1.0921726E1	7.5670000E1	7.0170073E0	7.7040000E1	1.4868035E1	8.0010000E1	1.9401840E1	7.5000000E1	1.4234996E1	7.5860000E1	9.3692948E0
7.5360000E1	6.9557510E0	7.6730000E1	1.5053568E1	7.9710000E1	2.1159936E1	7.4690000E1	1.1080188E1	7.5550000E1	1.0874443E1	7.5780000E1	7.0121977E0	7.7190000E1	1.4834348E1	8.0120000E1	1.9236587E1	7.5100000E1	1.4074685E1	7.5960000E1	9.3609912E0
7.5460000E1	6.9256374E0	7.6830000E1	1.4988397E1	7.9810000E1	2.1068328E1	7.4790000E1	1.1032219E1	7.5650000E1	1.0827364E1	7.5880000E1	7.0331947E0	7.7290000E1	1.4739802E1	8.0260000E1	1.9030406E1	7.5200000E1	1.3906457E1	7.6060000E1	9.3748638E0
7.5570000E1	6.8926630E0	7.6940000E1	1.4917034E1	7.9910000E1	2.0977117E1	7.4890000E1	1.0984457E1	7.5750000E1	1.0780489E1	7.5990000E1	7.0766122E0	7.7400000E1	1.4556725E1	8.0360000E1	1.8755190E1	7.5300000E1	1.3730311E1	7.6220000E1	9.4123742E0
7.5670000E1	6.8628226E0	7.7040000E1	1.4852453E1	8.0010000E1	2.0886301E1	7.5000000E1	1.0932158E1	7.5860000E1	1.0729161E1	7.6090000E1	7.1086768E0	7.7500000E1	1.4285117E1	8.0460000E1	1.8439046E1	7.5410000E1	1.3566450E1	7.6320000E1	9.4720607E0
7.5780000E1	6.8301473E0	7.7190000E1	1.4756107E1	8.0120000E1	2.0786857E1	7.5100000E1	1.0884829E1	7.5960000E1	1.0682711E1	7.6240000E1	7.1214219E0	7.7600000E1	1.3884163E1	8.0560000E1	1.8109724E1	7.5510000E1	1.3405131E1	7.6430000E1	9.5270271E0
7.5880000E1	6.8005775E0	7.7290000E1	1.4692223E1	8.0260000E1	2.0660976E1	7.5200000E1	1.0837705E1	7.6060000E1	1.0636462E1	7.6340000E1	7.1271940E0	7.7700000E1	1.3386684E1	8.0660000E1	1.7822729E1	7.5610000E1	1.3256097E1	7.6530000E1	9.5735225E0
7.5990000E1	6.7681986E0	7.7400000E1	1.4622270E1	8.0360000E1	2.0571528E1	7.5300000E1	1.0790786E1	7.6220000E1	1.0562880E1	7.6440000E1	7.1259929E0	7.7800000E1	1.2904096E1	8.0770000E1	1.7563135E1	7.5710000E1	1.3107419E1	7.6630000E1	9.6177288E0
7.6090000E1	6.7388970E0	7.7500000E1	1.4558966E1	8.0460000E1	2.0482468E1	7.5410000E1	1.0739409E1	7.6320000E1	1.0517150E1	7.6540000E1	7.1178188E0	7.7910000E1	1.2436399E1	8.0870000E1	1.7330940E1	7.5810000E1	1.2978746E1	7.6730000E1	9.6596460E0
7.6240000E1	6.6951823E0	7.7600000E1	1.4495936E1	8.0560000E1	2.0393793E1	7.5510000E1	1.0692914E1	7.6430000E1	1.0467076E1	7.6640000E1	7.1094437E0	7.8010000E1	1.1975599E1	8.0970000E1	1.7182354E1	7.5920000E1	1.2859976E1	7.6840000E1	9.6963506E0
7.6340000E1	6.6661968E0	7.7700000E1	1.4433179E1	8.0660000E1	2.0305502E1	7.5610000E1	1.0646621E1	7.6530000E1	1.0421761E1	7.6740000E1	7.1052474E0	7.8110000E1	1.1529691E1	8.1080000E1	1.7157955E1	7.6020000E1	1.2751109E1	7.6940000E1	9.7302737E0
7.6440000E1	6.6373368E0	7.7800000E1	1.4370693E1	8.0770000E1	2.0208824E1	7.5710000E1	1.0600529E1	7.6630000E1	1.0376642E1	7.6850000E1	7.1088170E0	7.8210000E1	1.1187205E1	8.1260000E1	1.7217166E1	7.6120000E1	1.2671636E1	7.7040000E1	9.7589843E0
7.6540000E1	6.6086017E0	7.7910000E1	1.4302271E1	8.0870000E1	2.0121333E1	7.5810000E1	1.0554636E1	7.6730000E1	1.0331718E1	7.6950000E1	7.1201524E0	7.8310000E1	1.0911436E1	8.1370000E1	1.7354493E1	7.6270000E1	1.2631104E1	7.7140000E1	9.7886641E0
7.6640000E1	6.5799911E0	7.8010000E1	1.4240352E1	8.0970000E1	2.0034222E1	7.5920000E1	1.0504383E1	7.6840000E1	1.0282527E1	7.7050000E1	7.1279001E0	7.8420000E1	1.0702384E1	8.1470000E1	1.7598041E1	7.6380000E1	1.2619965E1	7.7250000E1	9.8268329E0
7.6740000E1	6.5515043E0	7.8110000E1	1.4178701E1	8.1080000E1	1.9938835E1	7.6020000E1	1.0458907E1	7.6940000E1	1.0238011E1	7.7160000E1	7.1286741E0	7.8520000E1	1.0560049E1	8.1570000E1	1.7919706E1	7.6480000E1	1.2628120E1	7.7350000E1	9.8749524E0
7.6850000E1	6.5203113E0	7.8210000E1	1.4117318E1	8.1260000E1	1.9783726E1	7.6120000E1	1.0413627E1	7.7040000E1	1.0193687E1	7.7260000E1	7.1224744E0	7.8620000E1	1.0500419E1	8.1680000E1	1.8319487E1	7.6580000E1	1.2669867E1	7.7450000E1	9.9330226E0
7.6950000E1	6.4920828E0	7.8310000E1	1.4056199E1	8.1370000E1	1.9689532E1	7.6270000E1	1.0346074E1	7.7140000E1	1.0149556E1	7.7360000E1	7.1005415E0	7.8720000E1	1.0542496E1	8.1780000E1	1.8725663E1	7.6680000E1	1.2735463E1	7.7550000E1	9.9961815E0
7.7050000E1	6.4639766E0	7.8420000E1	1.3989275E1	8.1470000E1	1.9604290E1	7.6380000E1	1.0296815E1	7.7250000E1	1.0101232E1	7.7470000E1	7.0481359E0	7.8830000E1	1.0611569E1	8.1890000E1	1.9128801E1	7.6790000E1	1.2824907E1	7.7660000E1	1.0073410E1
7.7160000E1	6.4332003E0	7.8520000E1	1.3928711E1	8.1570000E1	1.9519417E1	7.6480000E1	1.0252237E1	7.7350000E1	1.0057500E1	7.7570000E1	6.9799971E0	7.8930000E1	1.0742054E1	8.1990000E1	1.9528899E1	7.6890000E1	1.2919106E1	7.7760000E1	1.0155728E1
7.7260000E1	6.4053491E0	7.8620000E1	1.3868410E1	8.1680000E1	1.9426481E1	7.6580000E1	1.0207852E1	7.7450000E1	1.0013958E1	7.7670000E1	6.8927390E0	7.9030000E1	1.0941944E1	8.2090000E1	1.9924415E1	7.7000000E1	1.3022615E1	7.7870000E1	1.0244596E1
7.7360000E1	6.3776183E0	7.8720000E1	1.3808369E1	8.1780000E1	1.9342378E1	7.6680000E1	1.0163659E1	7.7550000E1	9.9706049E0	7.7770000E1	6.7902866E0	7.9200000E1	1.1203246E1	8.2250000E1	2.0274773E1	7.7100000E1	1.3130879E1	7.7970000E1	1.0313354E1
7.7470000E1	6.3472532E0	7.8830000E1	1.3742624E1	8.1890000E1	1.9250285E1	7.6790000E1	1.0115267E1	7.7660000E1	9.9231328E0	7.7880000E1	6.6770198E0	7.9310000E1	1.1525959E1	8.2350000E1	2.0620549E1	7.7200000E1	1.3234152E1	7.8080000E1	1.0364433E1
7.7570000E1	6.3197740E0	7.8930000E1	1.3683128E1	8.1990000E1	1.9166944E1	7.6890000E1	1.0071475E1	7.7760000E1	9.8801725E0	7.7980000E1	6.5529384E0	7.9410000E1	1.1906492E1	8.2460000E1	2.0942875E1	7.7300000E1	1.3322888E1	7.8210000E1	1.0397832E1
7.7670000E1	6.2924138E0	7.9030000E1	1.3623890E1	8.2090000E1	1.9083965E1	7.7000000E1	1.0023523E1	7.7870000E1	9.8331310E0	7.8080000E1	6.4475217E0	7.9510000E1	1.2310431E1	8.2560000E1	2.1268313E1	7.7410000E1	1.3438930E1	7.8310000E1	1.0395590E1
7.7770000E1	6.2651720E0	7.9200000E1	1.3523773E1	8.2250000E1	1.8951944E1	7.7100000E1	9.9801281E0	7.7970000E1	9.7905604E0	7.8220000E1	6.3690742E0	7.9610000E1	1.2737775E1	8.2660000E1	2.1570301E1	7.7510000E1	1.3582280E1	7.8420000E1	1.0333477E1
7.7880000E1	6.2353422E0	7.9310000E1	1.3459383E1	8.2350000E1	1.8869895E1	7.7200000E1	9.9369211E0	7.8080000E1	9.7439456E0	7.8330000E1	6.3092913E0	7.9720000E1	1.3175865E1	8.2770000E1	2.1848839E1	7.7610000E1	1.3743825E1	7.8520000E1	1.0235721E1
7.7980000E1	6.2083476E0	7.9410000E1	1.3401113E1	8.2460000E1	1.8780052E1	7.7300000E1	9.8939012E0	7.8210000E1	9.6891413E0	7.8430000E1	6.2725528E0	7.9820000E1	1.3605697E1	8.2870000E1	2.2078480E1	7.7720000E1	1.3923566E1	7.8620000E1	1.0104755E1
7.8080000E1	6.1814697E0	7.9510000E1	1.3343096E1	8.2560000E1	1.8698747E1	7.7410000E1	9.8467943E0	7.8310000E1	9.6471941E0	7.8530000E1	6.2487455E0	7.9920000E1	1.4046275E1	8.2970000E1	2.2268657E1	7.7820000E1	1.4153800E1	7.8720000E1	9.9276412E0
7.8220000E1	6.1440361E0	7.9610000E1	1.3285330E1	8.2660000E1	1.8617795E1	7.7510000E1	9.8041645E0	7.8420000E1	9.6012618E0	7.8630000E1	6.2231301E0	8.0030000E1	1.4428768E1	8.3080000E1	2.2419370E1	7.7920000E1	1.4411776E1	7.8820000E1	9.7133611E0
7.8330000E1	6.1147831E0	7.9720000E1	1.3222075E1	8.2770000E1	1.8529152E1	7.7610000E1	9.7617193E0	7.8520000E1	9.5596951E0	7.8740000E1	6.1957064E0	8.0180000E1	1.4748511E1	8.3250000E1	2.2477495E1	7.8030000E1	1.4684487E1	7.8930000E1	9.4619150E0
7.8430000E1	6.0883104E0	7.9820000E1	1.3164833E1	8.2870000E1	1.8448933E1	7.7720000E1	9.7152418E0	7.8620000E1	9.5183082E0	7.8840000E1	6.1498650E0	8.0290000E1	1.5010170E1	8.3350000E1	2.2386441E1	7.8130000E1	1.4976487E1	7.9030000E1	9.2217616E0
7.8530000E1	6.0619522E0	7.9920000E1	1.3107839E1	8.2970000E1	1.8369062E1	7.7820000E1	9.6731815E0	7.8720000E1	9.4771006E0	7.8940000E1	6.0607533E0	8.0390000E1	1.5213744E1	8.3450000E1	2.2202798E1	7.8280000E1	1.5287779E1	7.9140000E1	8.9889457E0
7.8630000E1	6.0357082E0	8.0030000E1	1.3045429E1	8.3080000E1	1.8281603E1	7.7920000E1	9.6313034E0	7.8820000E1	9.4360713E0	7.9040000E1	5.9532238E0	8.0490000E1	1.5347769E1	8.3550000E1	2.1936001E1	7.8380000E1	1.5618360E1	7.9240000E1	8.7674226E0
7.8740000E1	6.0069710E0	8.0180000E1	1.2960805E1	8.3250000E1	1.8147258E1	7.8030000E1	9.5854468E0	7.8930000E1	9.3911443E0	7.9150000E1	5.8125371E0	8.0590000E1	1.5446661E1	8.3660000E1	2.1581303E1	7.8480000E1	1.5895184E1	7.9340000E1	8.5661738E0
7.8840000E1	5.9809649E0	8.0290000E1	1.2899096E1	8.3350000E1	1.8068693E1	7.8130000E1	9.5439485E0	7.9030000E1	9.3504871E0	7.9250000E1	5.6502323E0	8.0700000E1	1.5510419E1	8.3760000E1	2.1165266E1	7.8590000E1	1.6126702E1	7.9450000E1	8.4136135E0
7.8940000E1	5.9550715E0	8.0390000E1	1.2843252E1	8.3450000E1	1.7990468E1	7.8280000E1	9.4820376E0	7.9140000E1	9.3059676E0	7.9350000E1	5.4746141E0	8.0800000E1	1.5548376E1	8.3870000E1	2.0687889E1	7.8690000E1	1.6317470E1	7.9550000E1	8.2855125E0
7.9040000E1	5.9292902E0	8.0490000E1	1.2787649E1	8.3550000E1	1.7912582E1	7.8380000E1	9.4409870E0	7.9240000E1	9.2656792E0	7.9460000E1	5.2856826E0	8.0900000E1	1.5564480E1	8.3970000E1	2.0262356E1	7.8800000E1	1.6466880E1	7.9650000E1	8.1818707E0
7.9150000E1	5.9010596E0	8.0590000E1	1.2732288E1	8.3660000E1	1.7827297E1	7.8480000E1	9.4001141E0	7.9340000E1	9.2255652E0	7.9560000E1	5.1331428E0	8.1000000E1	1.5554782E1	8.4070000E1	1.9910481E1	7.8900000E1	1.6542633E1	7.9760000E1	8.1105987E0
7.9250000E1	5.8755122E0	8.0700000E1	1.2671667E1	8.3760000E1	1.7750117E1	7.8590000E1	9.3553582E0	7.9450000E1	9.1816404E0	7.9660000E1	5.0368386E0	8.1110000E1	1.5553699E1	8.4240000E1	1.9610450E1	7.9000000E1	1.6577027E1	7.9860000E1	8.0758815E0
7.9350000E1	5.8500753E0	8.0800000E1	1.2616807E1	8.3870000E1	1.7665605E1	7.8690000E1	9.3148560E0	7.9550000E1	9.1418903E0	7.9770000E1	4.9769261E0	8.1230000E1	1.5530807E1	8.4350000E1	1.9384536E1	7.9110000E1	1.6586966E1	7.9960000E1	8.0735340E0
7.9460000E1	5.8222219E0	8.0900000E1	1.2562185E1	8.3970000E1	1.7589125E1	7.8800000E1	9.2705061E0	7.9650000E1	9.1023123E0	7.9870000E1	4.9617100E0	8.1330000E1	1.5481439E1	8.4450000E1	1.9289330E1	7.9270000E1	1.6571841E1	8.0060000E1	8.0793269E0
7.9560000E1	5.7970157E0	8.1000000E1	1.2507800E1	8.4070000E1	1.7512976E1	7.8900000E1	9.2303712E0	7.9760000E1	9.0589743E0	7.9980000E1	5.0222097E0	8.1440000E1	1.5405595E1	8.4550000E1	1.9268241E1	7.9370000E1	1.6532261E1	8.0210000E1	8.1006637E0
7.9660000E1	5.7719187E0	8.1110000E1	1.2448247E1	8.4240000E1	1.7384279E1	7.9000000E1	9.1904101E0	7.9860000E1	9.0197553E0	8.0080000E1	5.1335726E0	8.1540000E1	1.5295381E1	8.4650000E1	1.9321268E1	7.9480000E1	1.6468226E1	8.0310000E1	8.1335891E0
7.9770000E1	5.7444374E0	8.1230000E1	1.2383605E1	8.4350000E1	1.7301509E1	7.9110000E1	9.1466527E0	7.9960000E1	8.9807060E0	8.0240000E1	5.2957988E0	8.1640000E1	1.5115707E1	8.4750000E1	1.9400494E1	7.9580000E1	1.6399719E1	8.0420000E1	8.1781031E0
7.9870000E1	5.7195680E0	8.1330000E1	1.2329992E1	8.4450000E1	1.7226606E1	7.9270000E1	9.0833772E0	8.0060000E1	8.9418258E0	8.0340000E1	5.4692002E0	8.1740000E1	1.4901662E1	8.4860000E1	1.9510208E1	7.9680000E1	1.6318286E1	8.0520000E1	8.2258357E0
7.9980000E1	5.6923359E0	8.1440000E1	1.2271287E1	8.4550000E1	1.7152027E1	7.9370000E1	9.0440525E0	8.0210000E1	8.8838209E0	8.0440000E1	5.6599437E0	8.1850000E1	1.4648580E1	8.4960000E1	1.9650409E1	7.9790000E1	1.6223929E1	8.0630000E1	8.2802352E0
8.0080000E1	5.6676921E0	8.1540000E1	1.2218161E1	8.4650000E1	1.7077770E1	7.9480000E1	9.0009920E0	8.0310000E1	8.8453601E0	8.0550000E1	5.8618626E0	8.1950000E1	1.4379502E1	8.5060000E1	1.9747913E1	7.9890000E1	1.6117865E1	8.0730000E1	8.3378532E0
8.0240000E1	5.6284836E0	8.1640000E1	1.2165264E1	8.4750000E1	1.7003835E1	7.9580000E1	8.9620239E0	8.0420000E1	8.8032455E0	8.0650000E1	6.0501042E0	8.2050000E1	1.4098375E1	8.5170000E1	1.9780904E1	7.9990000E1	1.5979327E1	8.0830000E1	8.3947345E0
8.0340000E1	5.6041162E0	8.1740000E1	1.2112597E1	8.4860000E1	1.6922877E1	7.9680000E1	8.9232246E0	8.0520000E1	8.7651336E0	8.0760000E1	6.1896321E0	8.2190000E1	1.3805201E1	8.5280000E1	1.9771198E1	8.0090000E1	1.5829082E1	8.0940000E1	8.4326043E0
8.0440000E1	5.5798543E0	8.1850000E1	1.2054927E1	8.4960000E1	1.6849612E1	7.9790000E1	8.8807393E0	8.0630000E1	8.7234010E0	8.0860000E1	6.3002900E0	8.2290000E1	1.3570156E1	8.5390000E1	1.9727372E1	8.0190000E1	1.5658677E1	8.1040000E1	8.4556475E0
8.0550000E1	5.5532875E0	8.1950000E1	1.2002737E1	8.5060000E1	1.6776665E1	7.9890000E1	8.8422919E0	8.0730000E1	8.6856347E0	8.0970000E1	6.3820780E0	8.2390000E1	1.3420231E1	8.5490000E1	1.9632833E1	8.0300000E1	1.5496755E1	8.1140000E1	8.4638642E0
8.0650000E1	5.5292456E0	8.2050000E1	1.1950774E1	8.5170000E1	1.6696788E1	7.9990000E1	8.8040109E0	8.0830000E1	8.6480320E0	8.1070000E1	6.4226627E0	8.2490000E1	1.3328436E1	8.5590000E1	1.9504175E1	8.0400000E1	1.5342707E1	8.1250000E1	8.4503578E0
8.0760000E1	5.5029197E0	8.2190000E1	1.1878403E1	8.5280000E1	1.6617291E1	8.0090000E1	8.7658956E0	8.0940000E1	8.6068570E0	8.1240000E1	6.4068513E0	8.2600000E1	1.3298719E1	8.5700000E1	1.9341398E1	8.0500000E1	1.5196532E1	8.1350000E1	8.4010384E0
8.0860000E1	5.4790959E0	8.2290000E1	1.1826977E1	8.5390000E1	1.6538173E1	8.0190000E1	8.7279454E0	8.1040000E1	8.5695952E0	8.1340000E1	6.3498365E0	8.2700000E1	1.3357389E1	8.5800000E1	1.9164316E1	8.0610000E1	1.5099765E1	8.1450000E1	8.3299959E0
8.0970000E1	5.4530088E0	8.2390000E1	1.1775775E1	8.5490000E1	1.6466574E1	8.0300000E1	8.6863899E0	8.1140000E1	8.5324949E0	8.1440000E1	6.2713460E0	8.2800000E1	1.3469356E1	8.5900000E1	1.8968640E1	8.0710000E1	1.5080440E1	8.1560000E1	8.2414152E0
8.1070000E1	5.4294011E0	8.2490000E1	1.1724794E1	8.5590000E1	1.6395285E1	8.0400000E1	8.6487839E0	8.1250000E1	8.4918699E0	8.1540000E1	6.1652131E0	8.2900000E1	1.3634620E1	8.6000000E1	1.8754371E1	8.0820000E1	1.5110523E1	8.1660000E1	8.1318482E0
8.1240000E1	5.3895023E0	8.2600000E1	1.1668970E1	8.5700000E1	1.6317224E1	8.0500000E1	8.6113406E0	8.1350000E1	8.4551060E0	8.1650000E1	6.0376045E0	8.3010000E1	1.3799205E1	8.6110000E1	1.8554695E1	8.0920000E1	1.5189407E1	8.1760000E1	8.0302389E0
8.1340000E1	5.3661695E0	8.2700000E1	1.1618451E1	8.5800000E1	1.6246582E1	8.0610000E1	8.5703403E0	8.1450000E1	8.4185013E0	8.1750000E1	5.8885202E0	8.3110000E1	1.3954328E1	8.6250000E1	1.8363325E1	8.1020000E1	1.5294958E1	8.1870000E1	7.9365872E0
8.1440000E1	5.3429377E0	8.2800000E1	1.1568151E1	8.5900000E1	1.6176245E1	8.0710000E1	8.5332367E0	8.1560000E1	8.3784191E0	8.1850000E1	5.7482293E0	8.3220000E1	1.4108772E1	8.6350000E1	1.8186549E1	8.1120000E1	1.5406408E1	8.1970000E1	7.8790730E0
8.1540000E1	5.3198065E0	8.2900000E1	1.1518069E1	8.6000000E1	1.6106214E1	8.0820000E1	8.4926082E0	8.1660000E1	8.3421464E0	8.1960000E1	5.6168482E0	8.3320000E1	1.4227446E1	8.6450000E1	1.8020079E1	8.1270000E1	1.5523758E1	8.2070000E1	7.8576961E0
8.1650000E1	5.2944778E0	8.3010000E1	1.1463229E1	8.6110000E1	1.6029529E1	8.0920000E1	8.4558411E0	8.1760000E1	8.3060307E0	8.2060000E1	5.4943767E0	8.3430000E1	1.4264767E1	8.6550000E1	1.7903240E1	8.1380000E1	1.5590944E1	8.2210000E1	7.8979523E0
8.1750000E1	5.2715564E0	8.3110000E1	1.1413602E1	8.6250000E1	1.5932457E1	8.1020000E1	8.4192332E0	8.1870000E1	8.2664840E0	8.2220000E1	5.4174038E0	8.3530000E1	1.4247723E1	8.6660000E1	1.7819439E1	8.1480000E1	1.5565064E1	8.2310000E1	7.9777943E0
8.1850000E1	5.2487342E0	8.3220000E1	1.1359259E1	8.6350000E1	1.5863481E1	8.1120000E1	8.3827838E0	8.1970000E1	8.2306958E0	8.2330000E1	5.4011222E0	8.3630000E1	1.4176315E1	8.6760000E1	1.7768676E1	8.1580000E1	1.5489021E1	8.2420000E1	8.0935325E0
8.1960000E1	5.2237439E0	8.3320000E1	1.1310081E1	8.6450000E1	1.5794803E1	8.1270000E1	8.3284053E0	8.2070000E1	8.1950626E0	8.2430000E1	5.4303392E0	8.3740000E1	1.4068104E1	8.6870000E1	1.7763529E1	8.1690000E1	1.5342044E1	8.2520000E1	8.2310771E0
8.2060000E1	5.2011287E0	8.3430000E1	1.1256232E1	8.6550000E1	1.5726423E1	8.1380000E1	8.2887521E0	8.2210000E1	8.1454352E0	8.2530000E1	5.5052873E0	8.3840000E1	1.3904495E1	8.6970000E1	1.7826731E1	8.1790000E1	1.5109984E1	8.2620000E1	8.3904282E0
8.2220000E1	5.1651479E0	8.3530000E1	1.1207500E1	8.6660000E1	1.5651546E1	8.1480000E1	8.2528675E0	8.2310000E1	8.1101711E0	8.2640000E1	5.6563885E0	8.3940000E1	1.3704083E1	8.7070000E1	1.7935549E1	8.1890000E1	1.4820872E1	8.2720000E1	8.5715858E0
8.2330000E1	5.1405556E0	8.3630000E1	1.1158980E1	8.6760000E1	1.5583786E1	8.1580000E1	8.2171384E0	8.2420000E1	8.0715570E0	8.2740000E1	5.8532208E0	8.4050000E1	1.3493856E1	8.7170000E1	1.8073389E1	8.2000000E1	1.4474709E1	8.2830000E1	8.7057790E0
8.2430000E1	5.1183006E0	8.3740000E1	1.1105849E1	8.6870000E1	1.5509588E1	8.1690000E1	8.1780149E0	8.2520000E1	8.0366127E0	8.2840000E1	6.0957842E0	8.4190000E1	1.3283691E1	8.7270000E1	1.8246541E1	8.2100000E1	1.4157294E1	8.2930000E1	8.8107870E0
8.2530000E1	5.0961419E0	8.3840000E1	1.1057769E1	8.6970000E1	1.5442442E1	8.1790000E1	8.1426098E0	8.2620000E1	8.0018198E0	8.2950000E1	6.3750713E0	8.4290000E1	1.3064807E1	8.7380000E1	1.8444805E1	8.2210000E1	1.3882508E1	8.3030000E1	8.8725199E0
8.2640000E1	5.0718781E0	8.3940000E1	1.1009896E1	8.7070000E1	1.5375587E1	8.1890000E1	8.1073579E0	8.2720000E1	7.9671775E0	8.3050000E1	6.6909660E0	8.4400000E1	1.2837203E1	8.7480000E1	1.8668182E1	8.2320000E1	1.3636471E1	8.3140000E1	8.9221049E0
8.2740000E1	5.0499204E0	8.4050000E1	1.0957476E1	8.7170000E1	1.5309022E1	8.2000000E1	8.0687572E0	8.2830000E1	7.9292441E0	8.3160000E1	7.0434680E0	8.4500000E1	1.2638070E1	8.7580000E1	1.8871207E1	8.2420000E1	1.3447215E1	8.3250000E1	8.9340460E0
8.2840000E1	5.0280578E0	8.4190000E1	1.0891120E1	8.7270000E1	1.5242744E1	8.2100000E1	8.0338250E0	8.2930000E1	7.8949160E0	8.3260000E1	7.3717334E0	8.4600000E1	1.2468502E1	8.7680000E1	1.9053878E1	8.2530000E1	1.3373960E1	8.3350000E1	8.9338390E0
8.2950000E1	5.0041182E0	8.4290000E1	1.0843969E1	8.7380000E1	1.5170170E1	8.2210000E1	7.9955744E0	8.3030000E1	7.8607365E0	8.3360000E1	7.6818310E0	8.4710000E1	1.2327405E1	8.7790000E1	1.9212288E1	8.2630000E1	1.3373806E1	8.3450000E1	8.9570425E0
8.3050000E1	4.9824538E0	8.4400000E1	1.0792339E1	8.7480000E1	1.5104494E1	8.2320000E1	7.9575058E0	8.3140000E1	7.8233099E0	8.3470000E1	7.9676919E0	8.4820000E1	1.2205998E1	8.7890000E1	1.9344056E1	8.2730000E1	1.3446754E1	8.3560000E1	9.0347833E0
8.3160000E1	4.9587313E0	8.4500000E1	1.0745615E1	8.7580000E1	1.5039102E1	8.2420000E1	7.9230553E0	8.3250000E1	7.7860616E0	8.3570000E1	8.2291997E0	8.4920000E1	1.2123787E1	8.7990000E1	1.9422199E1	8.2830000E1	1.3565041E1	8.3660000E1	9.1359344E0
8.3260000E1	4.9372635E0	8.4600000E1	1.0699094E1	8.7680000E1	1.4973993E1	8.2530000E1	7.8853321E0	8.3350000E1	7.7523533E0	8.3680000E1	8.4233112E0	8.5020000E1	1.2062179E1	8.8090000E1	1.9469451E1	8.2930000E1	1.3744988E1	8.3770000E1	9.2604960E0
8.3360000E1	4.9158886E0	8.4710000E1	1.0648154E1	8.7790000E1	1.4902699E1	8.2630000E1	7.8511941E0	8.3450000E1	7.7187910E0	8.3780000E1	8.5804485E0	8.5120000E1	1.2021171E1	8.8250000E1	1.9485813E1	8.3030000E1	1.3970275E1	8.3870000E1	9.4064856E0
8.3470000E1	4.8924830E0	8.4820000E1	1.0597456E1	8.7890000E1	1.4838181E1	8.2730000E1	7.8172039E0	8.3560000E1	7.6820403E0	8.3880000E1	8.7006116E0	8.5220000E1	1.1998575E1	8.8350000E1	1.9471283E1	8.3140000E1	1.4198002E1	8.3970000E1	9.5561241E0
8.3570000E1	4.8713020E0	8.4920000E1	1.0551576E1	8.7990000E1	1.4773942E1	8.2830000E1	7.7833608E0	8.3660000E1	7.6487824E0	8.3980000E1	8.7716623E0	8.5320000E1	1.1995303E1	8.8450000E1	1.9429431E1	8.3270000E1	1.4411673E1	8.4080000E1	9.7094115E0
8.3680000E1	4.8481087E0	8.5020000E1	1.0505895E1	8.8090000E1	1.4709981E1	8.2930000E1	7.7496643E0	8.3770000E1	7.6123650E0	8.4090000E1	8.7809795E0	8.5430000E1	1.2010442E1	8.8550000E1	1.9364506E1	8.3370000E1	1.4625168E1	8.4210000E1	9.8040938E0
8.3780000E1	4.8271198E0	8.5120000E1	1.0460412E1	8.8250000E1	1.4608219E1	8.3030000E1	7.7161136E0	8.3870000E1	7.5794087E0	8.4220000E1	8.7411842E0	8.5530000E1	1.2025399E1	8.8660000E1	1.9299241E1	8.3470000E1	1.4838487E1	8.4310000E1	9.7949137E0
8.3880000E1	4.8062217E0	8.5220000E1	1.0415126E1	8.8350000E1	1.4544975E1	8.3140000E1	7.6793756E0	8.3970000E1	7.5465952E0	8.4320000E1	8.6826987E0	8.5630000E1	1.2039077E1	8.8760000E1	1.9212199E1	8.3580000E1	1.5018990E1	8.4420000E1	9.7271286E0
8.3980000E1	4.7854141E0	8.5320000E1	1.0370035E1	8.8450000E1	1.4482006E1	8.3270000E1	7.6361834E0	8.4080000E1	7.5106643E0	8.4420000E1	8.5935668E0	8.5730000E1	1.2054268E1	8.8870000E1	1.9107289E1	8.3680000E1	1.5164062E1	8.4520000E1	9.5829591E0
8.4090000E1	4.7626298E0	8.5430000E1	1.0320661E1	8.8550000E1	1.4419309E1	8.3370000E1	7.6031241E0	8.4210000E1	7.4684210E0	8.4530000E1	8.4798577E0	8.5840000E1	1.2070972E1	8.8970000E1	1.8980603E1	8.3780000E1	1.5276318E1	8.4620000E1	9.3561718E0
8.4220000E1	4.7358426E0	8.5530000E1	1.0275980E1	8.8660000E1	1.4350656E1	8.3470000E1	7.5702078E0	8.4310000E1	7.4360880E0	8.4630000E1	8.3415713E0	8.5940000E1	1.2087366E1	8.9070000E1	1.8840639E1	8.3890000E1	1.5369638E1	8.4730000E1	9.0778936E0
8.4320000E1	4.7153397E0	8.5630000E1	1.0231492E1	8.8760000E1	1.4288527E1	8.3580000E1	7.5341645E0	8.4420000E1	7.4006832E0	8.4730000E1	8.2039501E0	8.6040000E1	1.2103450E1	8.9190000E1	1.8665959E1	8.3990000E1	1.5408086E1	8.4830000E1	8.7481247E0
8.4420000E1	4.6949256E0	8.5730000E1	1.0187197E1	8.8870000E1	1.4220497E1	8.3680000E1	7.5015468E0	8.4520000E1	7.3686434E0	8.4830000E1	8.0611071E0	8.6200000E1	1.2120920E1	8.9300000E1	1.8478001E1	8.4090000E1	1.5407981E1	8.4930000E1	8.4573794E0
8.4530000E1	4.6725721E0	8.5840000E1	1.0138694E1	8.8970000E1	1.4158932E1	8.3780000E1	7.4690704E0	8.4620000E1	7.3367423E0	8.4940000E1	7.9189291E0	8.6300000E1	1.2139175E1	8.9400000E1	1.8276765E1	8.4190000E1	1.5369325E1	8.5030000E1	8.2305514E0
8.4630000E1	4.6523431E0	8.5940000E1	1.0094800E1	8.9070000E1	1.4097633E1	8.3890000E1	7.4335086E0	8.4730000E1	7.3018106E0	8.5040000E1	7.7834854E0	8.6400000E1	1.2138766E1	8.9500000E1	1.8062590E1	8.4290000E1	1.5297346E1	8.5130000E1	8.0427472E0
8.4730000E1	4.6322017E0	8.6040000E1	1.0051097E1	8.9190000E1	1.4024426E1	8.3990000E1	7.4013267E0	8.4830000E1	7.2701988E0	8.5140000E1	7.6673971E0	8.6510000E1	1.2120605E1	8.9600000E1	1.7855843E1	8.4400000E1	1.5172430E1	8.5250000E1	7.9250938E0
8.4830000E1	4.6121475E0	8.6200000E1	9.9815644E0	8.9300000E1	1.3957652E1	8.4090000E1	7.3692841E0	8.4930000E1	7.2387239E0	8.5240000E1	7.5652772E0	8.6610000E1	1.2084692E1	8.9700000E1	1.7656523E1	8.4500000E1	1.5014191E1	8.5350000E1	7.9228483E0
8.4940000E1	4.5901881E0	8.6300000E1	9.9383512E0	8.9400000E1	1.3897226E1	8.4190000E1	7.3373802E0	8.5030000E1	7.2073853E0	8.5340000E1	7.4771258E0	8.6710000E1	1.2031026E1	8.9810000E1	1.7507503E1	8.4600000E1	1.4838952E1	8.5450000E1	8.0144399E0
8.5040000E1	4.5703158E0	8.6400000E1	9.8953251E0	8.9500000E1	1.3837060E1	8.4290000E1	7.3056144E0	8.5130000E1	7.1761823E0	8.5440000E1	7.4147168E0	8.6810000E1	1.1937679E1	8.9910000E1	1.7408783E1	8.4710000E1	1.4649326E1	8.5560000E1	8.1998685E0
8.5140000E1	4.5505295E0	8.6510000E1	9.8482114E0	8.9600000E1	1.3777155E1	8.4400000E1	7.2708309E0	8.5250000E1	7.1389170E0	8.5550000E1	7.3780502E0	8.6920000E1	1.1823187E1	9.0020000E1	1.7384979E1	8.4810000E1	1.4445558E1	8.5660000E1	8.4293472E0
8.5240000E1	4.5308289E0	8.6610000E1	9.8055755E0	8.9700000E1	1.3717510E1	8.4500000E1	7.2393533E0	8.5350000E1	7.1080105E0	8.5650000E1	7.3743602E0	8.7020000E1	1.1688461E1	9.0120000E1	1.7407226E1	8.4910000E1	1.4227647E1	8.5760000E1	8.7028760E0
8.5340000E1	4.5112135E0	8.6710000E1	9.7631242E0	8.9810000E1	1.3652198E1	8.4600000E1	7.2080119E0	8.5450000E1	7.0772377E0	8.5750000E1	7.3837914E0	8.7200000E1	1.1559883E1	9.0240000E1	1.7496961E1	8.5020000E1	1.4034827E1	8.5870000E1	9.0441412E0
8.5440000E1	4.4916831E0	8.6810000E1	9.7208566E0	8.9910000E1	1.3593093E1	8.4710000E1	7.1736931E0	8.5560000E1	7.0435416E0	8.5850000E1	7.3876952E0	8.7300000E1	1.1435757E1	9.0340000E1	1.7607184E1	8.5120000E1	1.3867098E1	8.5970000E1	9.3841991E0
8.5550000E1	4.4702973E0	8.6920000E1	9.6745737E0	9.0020000E1	1.3528374E1	8.4810000E1	7.1426360E0	8.5660000E1	7.0130479E0	8.5950000E1	7.3801846E0	8.7400000E1	1.1317779E1	9.0440000E1	1.7737897E1	8.5270000E1	1.3727319E1	8.6070000E1	9.6576256E0
8.5650000E1	4.4509440E0	8.7020000E1	9.6326895E0	9.0120000E1	1.3469806E1	8.4910000E1	7.1117133E0	8.5760000E1	6.9826863E0	8.6060000E1	7.3612598E0	8.7510000E1	1.1243023E1	9.0550000E1	1.7889098E1	8.5380000E1	1.3610015E1	8.6210000E1	9.8893141E0
8.5750000E1	4.4316745E0	8.7200000E1	9.5577544E0	9.0240000E1	1.3399858E1	8.5020000E1	7.0778530E0	8.5870000E1	6.9494403E0	8.6220000E1	7.3309205E0	8.7610000E1	1.1237870E1	9.0650000E1	1.8011558E1	8.5480000E1	1.3534094E1	8.6320000E1	1.0079265E1
8.5850000E1	4.4124885E0	8.7300000E1	9.5163759E0	9.0340000E1	1.3341846E1	8.5120000E1	7.0472109E0	8.5970000E1	6.9193541E0	8.6320000E1	7.2501629E0	8.7710000E1	1.1275939E1	9.0750000E1	1.8079715E1	8.5590000E1	1.3479940E1	8.6420000E1	1.0227477E1
8.5950000E1	4.3933854E0	8.7400000E1	9.4751767E0	9.0440000E1	1.3284085E1	8.5270000E1	7.0014961E0	8.6070000E1	6.8893981E0	8.6430000E1	7.1435224E0	8.7810000E1	1.1357230E1	9.0860000E1	1.8097695E1	8.5690000E1	1.3447553E1	8.6520000E1	1.0246049E1
8.6060000E1	4.3724676E0	8.7510000E1	9.4300634E0	9.0550000E1	1.3220837E1	8.5380000E1	6.9681606E0	8.6210000E1	6.8476774E0	8.6530000E1	7.0051121E0	8.7910000E1	1.1483147E1	9.0960000E1	1.8065497E1	8.5800000E1	1.3436932E1	8.6630000E1	1.0175510E1
8.6220000E1	4.3422194E0	8.7610000E1	9.3892378E0	9.0650000E1	1.3163600E1	8.5480000E1	6.9379933E0	8.6320000E1	6.8150743E0	8.6640000E1	6.8385146E0	8.8020000E1	1.1635151E1	9.1060000E1	1.7946793E1	8.5900000E1	1.3441650E1	8.6730000E1	1.0040754E1
8.6320000E1	4.3234206E0	8.7710000E1	9.3485889E0	9.0750000E1	1.3106611E1	8.5590000E1	6.9049601E0	8.6420000E1	6.7855697E0	8.6740000E1	6.6364955E0	8.8120000E1	1.1813244E1	9.1160000E1	1.7766197E1	8.6000000E1	1.3462418E1	8.6840000E1	9.8247515E0
8.6430000E1	4.3028359E0	8.7810000E1	9.3081160E0	9.0860000E1	1.3044207E1	8.5690000E1	6.8750664E0	8.6520000E1	6.7561929E0	8.6840000E1	6.4062892E0	8.8230000E1	1.1964662E1	9.1300000E1	1.7523709E1	8.6110000E1	1.3479617E1	8.6940000E1	9.5038171E0
8.6530000E1	4.2842077E0	8.7910000E1	9.2678184E0	9.0960000E1	1.2987735E1	8.5800000E1	6.8423328E0	8.6630000E1	6.7240253E0	8.6940000E1	6.1969668E0	8.8330000E1	1.2070576E1	9.1400000E1	1.7270454E1	8.6270000E1	1.3486449E1	8.7040000E1	9.1016366E0
8.6640000E1	4.2638097E0	8.8020000E1	9.2236924E0	9.1060000E1	1.2931507E1	8.5900000E1	6.8127103E0	8.6730000E1	6.6949150E0	8.7050000E1	6.0121108E0	8.8430000E1	1.2149815E1	9.1500000E1	1.6994718E1	8.6380000E1	1.3480054E1	8.7210000E1	8.6992716E0
8.6740000E1	4.2453503E0	8.8120000E1	9.1837602E0	9.1160000E1	1.2875523E1	8.6000000E1	6.7832160E0	8.6840000E1	6.6630391E0	8.7150000E1	5.8481387E0	8.8540000E1	1.2183843E1	9.1600000E1	1.6708214E1	8.6490000E1	1.3463291E1	8.7310000E1	8.2796929E0
8.6840000E1	4.2269709E0	8.8230000E1	9.1400345E0	9.1300000E1	1.2797551E1	8.6110000E1	6.7509197E0	8.6940000E1	6.6341928E0	8.7260000E1	5.7050504E0	8.8640000E1	1.2139086E1	9.1700000E1	1.6435559E1	8.6590000E1	1.3437578E1	8.7410000E1	7.8599297E0
8.6940000E1	4.2086711E0	8.8330000E1	9.1004645E0	9.1400000E1	1.2742147E1	8.6270000E1	6.7042176E0	8.7040000E1	6.6054713E0	8.7360000E1	5.6180196E0	8.8740000E1	1.2041925E1	9.1800000E1	1.6215485E1	8.6690000E1	1.3396116E1	8.7510000E1	7.4399819E0
8.7050000E1	4.1886327E0	8.8430000E1	9.0610658E0	9.1500000E1	1.2686982E1	8.6380000E1	6.6722975E0	8.7210000E1	6.5569300E0	8.7470000E1	5.5625107E0	8.8850000E1	1.1892361E1	9.1900000E1	1.6022431E1	8.6800000E1	1.3345705E1	8.7620000E1	7.1020561E0
8.7150000E1	4.1704989E0	8.8540000E1	9.0179242E0	9.1600000E1	1.2632056E1	8.6490000E1	6.6405293E0	8.7310000E1	6.5285430E0	8.7570000E1	5.5385238E0	8.8950000E1	1.1728052E1	9.2010000E1	1.5856395E1	8.6900000E1	1.3286611E1	8.7720000E1	6.8056213E0
8.7260000E1	4.1506423E0	8.8640000E1	8.9788829E0	9.1700000E1	1.2577368E1	8.6590000E1	6.6117804E0	8.7410000E1	6.5002790E0	8.7680000E1	5.5388937E0	8.9060000E1	1.1541807E1	9.2110000E1	1.5740808E1	8.7010000E1	1.3222403E1	8.7820000E1	6.5506778E0
8.7360000E1	4.1326729E0	8.8740000E1	8.9400105E0	9.1800000E1	1.2522917E1	8.6690000E1	6.5831560E0	8.7510000E1	6.4721373E0	8.7780000E1	5.5670242E0	8.9200000E1	1.1340819E1	9.2240000E1	1.5688840E1	8.7110000E1	1.3152372E1	8.7930000E1	6.3712835E0
8.7470000E1	4.1129964E0	8.8850000E1	8.8974453E0	9.1900000E1	1.2468702E1	8.6800000E1	6.5518123E0	8.7620000E1	6.4413221E0	8.7880000E1	5.6195115E0	8.9300000E1	1.1151468E1	9.2350000E1	1.5687321E1	8.7270000E1	1.3076519E1	8.8030000E1	6.2854280E0
8.7570000E1	4.0951900E0	8.8950000E1	8.8589256E0	9.2010000E1	1.2409336E1	8.6900000E1	6.5234475E0	8.7720000E1	6.4134357E0	8.7990000E1	5.6718200E0	8.9400000E1	1.1034136E1	9.2450000E1	1.5710688E1	8.7370000E1	1.3008709E1	8.8130000E1	6.2751218E0
8.7680000E1	4.0756919E0	8.9060000E1	8.8167464E0	9.2110000E1	1.2355612E1	8.7010000E1	6.4923880E0	8.7820000E1	6.3856700E0	8.8090000E1	5.7278236E0	8.9500000E1	1.0969994E1	9.2550000E1	1.5750927E1	8.7480000E1	1.2948677E1	8.8230000E1	6.2998342E0
8.7780000E1	4.0580470E0	8.9200000E1	8.7633542E0	9.2240000E1	1.2286118E1	8.7110000E1	6.4642805E0	8.7930000E1	6.3552665E0	8.8230000E1	5.7911047E0	8.9610000E1	1.0959040E1	9.2660000E1	1.5796324E1	8.7580000E1	1.2896421E1	8.8330000E1	6.3858975E0
8.7880000E1	4.0404785E0	8.9300000E1	8.7254150E0	9.2350000E1	1.2227622E1	8.7270000E1	6.4195614E0	8.8030000E1	6.3277526E0	8.8330000E1	5.8616633E0	8.9710000E1	1.1015661E1	9.2760000E1	1.5846880E1	8.7680000E1	1.2856217E1	8.8430000E1	6.5162828E0
8.7990000E1	4.0212410E0	8.9400000E1	8.6876400E0	9.2450000E1	1.2174685E1	8.7370000E1	6.3917691E0	8.8130000E1	6.3003578E0	8.8430000E1	5.9326919E0	8.9810000E1	1.1181407E1	9.2870000E1	1.5876251E1	8.7790000E1	1.2834866E1	8.8540000E1	6.6909901E0
8.8090000E1	4.0038318E0	8.9500000E1	8.6500286E0	9.2550000E1	1.2121977E1	8.7480000E1	6.3613366E0	8.8230000E1	6.2730817E0	8.8530000E1	6.0116467E0	8.9910000E1	1.1414727E1	9.2970000E1	1.5864710E1	8.7890000E1	1.2825568E1	8.8640000E1	6.8740404E0
8.8230000E1	3.9795855E0	8.9610000E1	8.6088440E0	9.2660000E1	1.2064261E1	8.7580000E1	6.3337964E0	8.8330000E1	6.2459236E0	8.8640000E1	6.0910713E0	9.0020000E1	1.1696792E1	9.3070000E1	1.5831986E1	8.7990000E1	1.2827788E1	8.8740000E1	7.0747372E0
8.8330000E1	3.9623566E0	8.9710000E1	8.5715737E0	9.2760000E1	1.2012032E1	8.7680000E1	6.3063755E0	8.8430000E1	6.2188831E0	8.8740000E1	6.1745485E0	9.0120000E1	1.2012573E1	9.3180000E1	1.5766362E1	8.8100000E1	1.2846509E1	8.8840000E1	7.2837769E0
8.8430000E1	3.9452024E0	8.9810000E1	8.5344648E0	9.2870000E1	1.1954840E1	8.7790000E1	6.2763496E0	8.8540000E1	6.1892737E0	8.8840000E1	6.2306276E0	9.0220000E1	1.2354878E1	9.3280000E1	1.5692027E1	8.8200000E1	1.2876748E1	8.8950000E1	7.4841306E0
8.8530000E1	3.9281224E0	8.9910000E1	8.4975165E0	9.2970000E1	1.1903084E1	8.7890000E1	6.2491773E0	8.8640000E1	6.1624784E0	8.8940000E1	6.2627126E0	9.0320000E1	1.2723707E1	9.3380000E1	1.5622151E1	8.8300000E1	1.2918503E1	8.9050000E1	7.6192457E0
8.8640000E1	3.9094198E0	9.0020000E1	8.4570581E0	9.3070000E1	1.1851552E1	8.7990000E1	6.2221227E0	8.8740000E1	6.1357992E0	8.9050000E1	6.2708034E0	9.0430000E1	1.3035957E1	9.3480000E1	1.5556736E1	8.8400000E1	1.2940056E1	8.9220000E1	7.7071117E0
8.8740000E1	3.8924948E0	9.0120000E1	8.4204449E0	9.3180000E1	1.1795124E1	8.8100000E1	6.1924980E0	8.8840000E1	6.1092355E0	8.9150000E1	6.2399874E0	9.0530000E1	1.3269408E1	9.3590000E1	1.5535236E1	8.8510000E1	1.2941674E1	8.9330000E1	7.7477285E0
8.8840000E1	3.8756430E0	9.0220000E1	8.3839902E0	9.3280000E1	1.1744059E1	8.8200000E1	6.1656887E0	8.8950000E1	6.0801481E0	8.9250000E1	6.1422180E0	9.0640000E1	1.3446279E1	9.3690000E1	1.5595010E1	8.8610000E1	1.2923358E1	8.9430000E1	7.7224893E0
8.8940000E1	3.8588641E0	9.0320000E1	8.3476933E0	9.3380000E1	1.1693216E1	8.8300000E1	6.1389956E0	8.9050000E1	6.0538253E0	8.9360000E1	6.0055418E0	9.0740000E1	1.3559379E1	9.3800000E1	1.5698699E1	8.8720000E1	1.2875135E1	8.9530000E1	7.5928311E0
8.9050000E1	3.8404913E0	9.0430000E1	8.3079483E0	9.3480000E1	1.1642592E1	8.8400000E1	6.1124180E0	8.9220000E1	6.0093378E0	8.9460000E1	5.8333627E0	9.0840000E1	1.3566677E1	9.3900000E1	1.5859475E1	8.8820000E1	1.2772355E1	8.9630000E1	7.3973169E0
8.9150000E1	3.8238646E0	9.0530000E1	8.2719806E0	9.3590000E1	1.1587159E1	8.8510000E1	6.0833156E0	8.9330000E1	5.9807261E0	8.9560000E1	5.6182243E0	9.0940000E1	1.3509723E1	9.4000000E1	1.6092413E1	8.8930000E1	1.2639670E1	8.9740000E1	7.1539361E0
8.9250000E1	3.8073099E0	9.0640000E1	8.2325961E0	9.3690000E1	1.1536995E1	8.8610000E1	6.0569790E0	8.9430000E1	5.9548337E0	8.9670000E1	5.3909145E0	9.1050000E1	1.3388518E1	9.4100000E1	1.6377784E1	8.9030000E1	1.2477348E1	8.9840000E1	6.8854168E0
8.9360000E1	3.7891826E0	9.0740000E1	8.1969546E0	9.3800000E1	1.1482065E1	8.8720000E1	6.0281405E0	8.9530000E1	5.9290535E0	8.9780000E1	5.1514332E0	9.1180000E1	1.3247502E1	9.4260000E1	1.6715590E1	8.9140000E1	1.2304107E1	8.9940000E1	6.6010624E0
8.9460000E1	3.7727780E0	9.0840000E1	8.1614675E0	9.3900000E1	1.1432356E1	8.8820000E1	6.0020429E0	8.9630000E1	5.9033848E0	8.9880000E1	4.9558737E0	9.1290000E1	1.3086195E1	9.4360000E1	1.7031113E1	8.9280000E1	1.2124934E1	9.0040000E1	6.3008729E0
8.9560000E1	3.7564445E0	9.0940000E1	8.1261340E0	9.4000000E1	1.1382862E1	8.8930000E1	5.9734659E0	8.9740000E1	5.8752776E0	8.9990000E1	4.8042361E0	9.1390000E1	1.2905077E1	9.4460000E1	1.7319701E1	8.9380000E1	1.1939827E1	9.0150000E1	6.0619744E0
8.9670000E1	3.7385593E0	9.1050000E1	8.0874439E0	9.4100000E1	1.1333582E1	8.9030000E1	5.9476050E0	8.9840000E1	5.8498417E0	9.0090000E1	4.7198518E0	9.1500000E1	1.2745700E1	9.4560000E1	1.7586005E1	8.9490000E1	1.1798093E1	9.0260000E1	5.9163984E0
8.9780000E1	3.7207593E0	9.1180000E1	8.0419565E0	9.4260000E1	1.1255177E1	8.9140000E1	5.9192872E0	8.9940000E1	5.8245159E0	9.0230000E1	4.6868456E0	9.1600000E1	1.2623254E1	9.4660000E1	1.7810298E1	8.9590000E1	1.1723435E1	9.0360000E1	5.8321134E0
8.9880000E1	3.7046510E0	9.1290000E1	8.0036672E0	9.4360000E1	1.1206450E1	8.9280000E1	5.8834413E0	9.0040000E1	5.7992998E0	9.0330000E1	4.7208738E0	9.1700000E1	1.2515519E1	9.4770000E1	1.7908533E1	8.9690000E1	1.1692148E1	9.0470000E1	5.8184230E0
8.9990000E1	3.6870124E0	9.1390000E1	7.9690168E0	9.4460000E1	1.1157934E1	8.9380000E1	5.8579701E0	9.0150000E1	5.7716882E0	9.0440000E1	4.7938897E0	9.1800000E1	1.2422496E1	9.4870000E1	1.7918071E1	8.9790000E1	1.1709219E1	9.0570000E1	5.9072943E0
9.0090000E1	3.6710502E0	9.1500000E1	7.9310747E0	9.4560000E1	1.1109628E1	8.9490000E1	5.8300791E0	9.0260000E1	5.7442080E0	9.0540000E1	4.9058933E0	9.1910000E1	1.2345143E1	9.4980000E1	1.7838910E1	8.9900000E1	1.1799298E1	9.0670000E1	6.0601644E0
9.0230000E1	3.6488192E0	9.1600000E1	7.8967387E0	9.4660000E1	1.1061531E1	8.9590000E1	5.8048390E0	9.0360000E1	5.7193396E0	9.0650000E1	5.0568846E0	9.2010000E1	1.2276430E1	9.5080000E1	1.7680356E1	9.0000000E1	1.1909396E1	9.0770000E1	6.2770331E0
9.0330000E1	3.6330223E0	9.1700000E1	7.8625513E0	9.4770000E1	1.1008865E1	8.9690000E1	5.7797080E0	9.0470000E1	5.6921087E0	9.0750000E1	5.1878102E0	9.2110000E1	1.2223389E1	9.5240000E1	1.7395720E1	9.0100000E1	1.2039512E1	9.0880000E1	6.4938378E0
9.0440000E1	3.6157247E0	9.1800000E1	7.8285119E0	9.4870000E1	1.0961204E1	8.9790000E1	5.7546859E0	9.0570000E1	5.6674658E0	9.0850000E1	5.3110606E0	9.2220000E1	1.2163797E1	9.5340000E1	1.7031690E1	9.0200000E1	1.2142237E1	9.0980000E1	6.7039826E0
9.0540000E1	3.6000712E0	9.1910000E1	7.7912388E0	9.4980000E1	1.0909016E1	8.9900000E1	5.7272867E0	9.0670000E1	5.6429296E0	9.0960000E1	5.3985890E0	9.2330000E1	1.2092483E1	9.5450000E1	1.6625626E1	9.0310000E1	1.2217571E1	9.1080000E1	6.9140634E0
9.0650000E1	3.5829305E0	9.2010000E1	7.7575081E0	9.5080000E1	1.0861787E1	9.0000000E1	5.7024915E0	9.0770000E1	5.6184996E0	9.1060000E1	5.4545613E0	9.2430000E1	1.2008967E1	9.5550000E1	1.6234993E1	9.0410000E1	1.2237175E1	9.1210000E1	7.0855170E0
9.0750000E1	3.5674189E0	9.2110000E1	7.7239235E0	9.5240000E1	1.0786647E1	9.0100000E1	5.6778037E0	9.0880000E1	5.5917488E0	9.1230000E1	5.4556461E0	9.2530000E1	1.1913248E1	9.5650000E1	1.5855140E1	9.0510000E1	1.2204736E1	9.1310000E1	7.2010558E0
9.0850000E1	3.5519745E0	9.2220000E1	7.6871484E0	9.5340000E1	1.0739948E1	9.0200000E1	5.6532228E0	9.0980000E1	5.5675404E0	9.1330000E1	5.4251747E0	9.2640000E1	1.1819386E1	9.5750000E1	1.5486067E1	9.0620000E1	1.2096549E1	9.1420000E1	7.2927113E0
9.0960000E1	3.5350628E0	9.2330000E1	7.6505483E0	9.5450000E1	1.0688813E1	9.0310000E1	5.6263066E0	9.1080000E1	5.5434368E0	9.1430000E1	5.3879282E0	9.2740000E1	1.1721728E1	9.5860000E1	1.5221148E1	9.0720000E1	1.1943795E1	9.1520000E1	7.3604835E0
9.1060000E1	3.5197584E0	9.2430000E1	7.6174267E0	9.5550000E1	1.0642538E1	9.0410000E1	5.6019486E0	9.1210000E1	5.5122581E0	9.1530000E1	5.3480722E0	9.2840000E1	1.1625926E1	9.5960000E1	1.5113198E1	9.0820000E1	1.1746475E1	9.1620000E1	7.4175639E0
9.1230000E1	3.4938929E0	9.2530000E1	7.5844486E0	9.5650000E1	1.0596463E1	9.0510000E1	5.5776961E0	9.1310000E1	5.4883939E0	9.1630000E1	5.3014410E0	9.2950000E1	1.1531500E1	9.6060000E1	1.5109403E1	9.0930000E1	1.1504588E1	9.1720000E1	7.4786964E0
9.1330000E1	3.4787668E0	9.2640000E1	7.5483375E0	9.5750000E1	1.0550588E1	9.0620000E1	5.5511395E0	9.1420000E1	5.4622625E0	9.1740000E1	5.2480345E0	9.3050000E1	1.1443911E1	9.6160000E1	1.5205109E1	9.1030000E1	1.1274812E1	9.1860000E1	7.5291371E0
9.1430000E1	3.4637061E0	9.2740000E1	7.5156584E0	9.5860000E1	1.0500354E1	9.0720000E1	5.5271069E0	9.1520000E1	5.4386147E0	9.1840000E1	5.2365236E0	9.3200000E1	1.1356127E1	9.6290000E1	1.5420099E1	9.1130000E1	1.1064624E1	9.1960000E1	7.6009174E0
9.1530000E1	3.4487107E0	9.2840000E1	7.4831208E0	9.5960000E1	1.0454895E1	9.0820000E1	5.5031784E0	9.1620000E1	5.4150693E0	9.1940000E1	5.2545177E0	9.3300000E1	1.1268150E1	9.6390000E1	1.5707683E1	9.1270000E1	1.0890252E1	9.2070000E1	7.7004510E0
9.1630000E1	3.4337802E0	9.2950000E1	7.4474922E0	9.6060000E1	1.0409632E1	9.0930000E1	5.4769767E0	9.1720000E1	5.3916258E0	9.2040000E1	5.3020170E0	9.3400000E1	1.1191283E1	9.6500000E1	1.6067862E1	9.1380000E1	1.0751694E1	9.2210000E1	7.8211420E0
9.1740000E1	3.4174313E0	9.3050000E1	7.4152497E0	9.6160000E1	1.0364566E1	9.1030000E1	5.4532652E0	9.1860000E1	5.3589754E0	9.2150000E1	5.3706896E0	9.3510000E1	1.1123958E1	9.6600000E1	1.6395006E1	9.1480000E1	1.0680555E1	9.2320000E1	7.9629905E0
9.1840000E1	3.4026362E0	9.3200000E1	7.3671476E0	9.6290000E1	1.0306271E1	9.1130000E1	5.4296563E0	9.1960000E1	5.3357747E0	9.2260000E1	5.4734845E0	9.3610000E1	1.1067743E1	9.6700000E1	1.6662209E1	9.1580000E1	1.0648495E1	9.2420000E1	8.0965087E0
9.1940000E1	3.3879051E0	9.3300000E1	7.3352529E0	9.6390000E1	1.0261652E1	9.1270000E1	5.3967755E0	9.2070000E1	5.3103700E0	9.2360000E1	5.5974528E0	9.3720000E1	1.1017898E1	9.6810000E1	1.6896377E1	9.1680000E1	1.0655514E1	9.2520000E1	8.2215144E0
9.2040000E1	3.3732378E0	9.3400000E1	7.3034964E0	9.6500000E1	1.0212794E1	9.1380000E1	5.3710804E0	9.2210000E1	5.2782116E0	9.2460000E1	5.7302041E0	9.3820000E1	1.0980074E1	9.6910000E1	1.7069498E1	9.1790000E1	1.0686659E1	9.2620000E1	8.3381899E0
9.2150000E1	3.3571772E0	9.3510000E1	7.2687229E0	9.6600000E1	1.0168580E1	9.1480000E1	5.3478274E0	9.2320000E1	5.2530810E0	9.2560000E1	5.8713672E0	9.3930000E1	1.0948619E1	9.7010000E1	1.7128757E1	9.1890000E1	1.0745193E1	9.2720000E1	8.4399394E0
9.2260000E1	3.3411930E0	9.3610000E1	7.2372544E0	9.6700000E1	1.0124557E1	9.1580000E1	5.3246750E0	9.2420000E1	5.2303388E0	9.2660000E1	6.0251080E0	9.4030000E1	1.0923534E1	9.7120000E1	1.7126969E1	9.2000000E1	1.0827853E1	9.2830000E1	8.4832393E0
9.2360000E1	3.3267279E0	9.3720000E1	7.2027964E0	9.6810000E1	1.0076352E1	9.1680000E1	5.3016228E0	9.2520000E1	5.2076950E0	9.2770000E1	6.1914264E0	9.4190000E1	1.0910246E1	9.7240000E1	1.7064134E1	9.2100000E1	1.0909415E1	9.2930000E1	8.4828333E0
9.2460000E1	3.3123255E0	9.3820000E1	7.1716133E0	9.6910000E1	1.0032728E1	9.1790000E1	5.2763807E0	9.2620000E1	5.1851493E0	9.2870000E1	6.3444248E0	9.4300000E1	1.0906469E1	9.7350000E1	1.7012741E1	9.2270000E1	1.0982403E1	9.3030000E1	8.4387216E0
9.2560000E1	3.2979854E0	9.3930000E1	7.1374678E0	9.7010000E1	9.9892937E0	9.1890000E1	5.2535377E0	9.2720000E1	5.1627013E0	9.2970000E1	6.4878979E0	9.4400000E1	1.0912202E1	9.7450000E1	1.6954115E1	9.2370000E1	1.1054292E1	9.3130000E1	8.3512685E0
9.2660000E1	3.2837074E0	9.4030000E1	7.1065675E0	9.7120000E1	9.9417326E0	9.2000000E1	5.2285245E0	9.2830000E1	5.1381206E0	9.3070000E1	6.6180510E0	9.4500000E1	1.0921793E1	9.7550000E1	1.6888257E1	9.2470000E1	1.1125083E1	9.3240000E1	8.1916942E0
9.2770000E1	3.2680730E0	9.4190000E1	7.0574051E0	9.7240000E1	9.8901061E0	9.2100000E1	5.2058886E0	9.2930000E1	5.1158761E0	9.3220000E1	6.7390499E0	9.4610000E1	1.0933496E1	9.7660000E1	1.6867980E1	9.2580000E1	1.1191364E1	9.3350000E1	7.9887784E0
9.2870000E1	3.2539246E0	9.4300000E1	7.0238033E0	9.7350000E1	9.8430172E0	9.2270000E1	5.1676323E0	9.3030000E1	5.0937279E0	9.3320000E1	6.8601198E0	9.4710000E1	1.0945742E1	9.7760000E1	1.6920325E1	9.2680000E1	1.1250020E1	9.3450000E1	7.7572651E0
9.2970000E1	3.2398373E0	9.4400000E1	6.9933952E0	9.7450000E1	9.8004038E0	9.2370000E1	5.1452601E0	9.3130000E1	5.0716756E0	9.3420000E1	6.9942096E0	9.4820000E1	1.0953954E1	9.7870000E1	1.7018384E1	9.2780000E1	1.1301050E1	9.3550000E1	7.5159109E0
9.3070000E1	3.2258111E0	9.4500000E1	6.9631186E0	9.7550000E1	9.7579749E0	9.2470000E1	5.1229847E0	9.3240000E1	5.0475283E0	9.3530000E1	7.1413192E0	9.4920000E1	1.0958134E1	9.7970000E1	1.7124808E1	9.2890000E1	1.1334665E1	9.3650000E1	7.2645336E0
9.3220000E1	3.2048855E0	9.4610000E1	6.9299658E0	9.7660000E1	9.7115152E0	9.2580000E1	5.0985931E0	9.3350000E1	5.0234960E0	9.3630000E1	7.2938594E0	9.5020000E1	1.0954965E1	9.8070000E1	1.7239596E1	9.2990000E1	1.1347602E1	9.3750000E1	7.0031332E0
9.3320000E1	3.1910106E0	9.4710000E1	6.8999639E0	9.7760000E1	9.6694711E0	9.2680000E1	5.0765197E0	9.3450000E1	5.0017478E0	9.3730000E1	7.4740041E0	9.5180000E1	1.0947764E1	9.8170000E1	1.7362882E1	9.3090000E1	1.1343123E1	9.3850000E1	6.7892693E0
9.3420000E1	3.1771957E0	9.4820000E1	6.8671117E0	9.7870000E1	9.6234328E0	9.2780000E1	5.0545419E0	9.3550000E1	4.9800937E0	9.3830000E1	7.6595794E0	9.5280000E1	1.0939767E1	9.8300000E1	1.7494532E1	9.3190000E1	1.1314999E1	9.3960000E1	6.6415162E0
9.3530000E1	3.1620684E0	9.4920000E1	6.8373819E0	9.7970000E1	9.5817700E0	9.2890000E1	5.0304762E0	9.3650000E1	4.9585333E0	9.3940000E1	7.8635341E0	9.5390000E1	1.0933261E1	9.8410000E1	1.7588965E1	9.3290000E1	1.1245963E1	9.4060000E1	6.5412996E0
9.3630000E1	3.1483789E0	9.5020000E1	6.8077808E0	9.8070000E1	9.5402876E0	9.2990000E1	5.0086978E0	9.3750000E1	4.9370663E0	9.4040000E1	8.0362594E0	9.5490000E1	1.0928246E1	9.8510000E1	1.7642768E1	9.3400000E1	1.1153282E1	9.4210000E1	6.4884372E0
9.3730000E1	3.1347486E0	9.5180000E1	6.7606854E0	9.8170000E1	9.4989848E0	9.3090000E1	4.9870136E0	9.3850000E1	4.9156923E0	9.4140000E1	8.1815498E0	9.5590000E1	1.0924723E1	9.8610000E1	1.7655942E1	9.3500000E1	1.1036956E1	9.4310000E1	6.4911069E0
9.3830000E1	3.1211773E0	9.5280000E1	6.7314163E0	9.8300000E1	9.4455583E0	9.3190000E1	4.9654233E0	9.3960000E1	4.8922877E0	9.4250000E1	8.2994055E0	9.5690000E1	1.0936419E1	9.8720000E1	1.7628487E1	9.3610000E1	1.0897133E1	9.4410000E1	6.5205290E0
9.3940000E1	3.1063167E0	9.5390000E1	6.6993666E0	9.8410000E1	9.4005861E0	9.3290000E1	4.9439265E0	9.4060000E1	4.8711075E0	9.4350000E1	8.3454784E0	9.5800000E1	1.0956238E1	9.8820000E1	1.7560139E1	9.3710000E1	1.0718200E1	9.4510000E1	6.5767035E0
9.4040000E1	3.0928686E0	9.5490000E1	6.6703630E0	9.8510000E1	9.3598881E0	9.3400000E1	4.9203874E0	9.4210000E1	4.8395090E0	9.4460000E1	8.2739544E0	9.5900000E1	1.0986469E1	9.8920000E1	1.7428809E1	9.3810000E1	1.0500155E1	9.4620000E1	6.6224813E0
9.4140000E1	3.0794786E0	9.5590000E1	6.6414850E0	9.8610000E1	9.3193663E0	9.3500000E1	4.8990856E0	9.4310000E1	4.8185572E0	9.4560000E1	8.1306475E0	9.6000000E1	1.1013018E1	9.9030000E1	1.7275261E1	9.3910000E1	1.0277533E1	9.4720000E1	6.6372607E0
9.4250000E1	3.0648166E0	9.5690000E1	6.6127320E0	9.8720000E1	9.2749949E0	9.3610000E1	4.8757600E0	9.4410000E1	4.7976962E0	9.4670000E1	7.9193524E0	9.6100000E1	1.1039202E1	9.9130000E1	1.7108418E1	9.4010000E1	1.0050334E1	9.4820000E1	6.6416435E0
9.4350000E1	3.0515480E0	9.5800000E1	6.5812474E0	9.8820000E1	9.2348406E0	9.3710000E1	4.8546514E0	9.4510000E1	4.7769256E0	9.4770000E1	7.6183267E0	9.6230000E1	1.1061705E1	9.9270000E1	1.6928150E1	9.4120000E1	9.7998273E0	9.4930000E1	6.6068499E0
9.4460000E1	3.0370190E0	9.5900000E1	6.5527552E0	9.8920000E1	9.1948602E0	9.3810000E1	4.8336341E0	9.4620000E1	4.7541816E0	9.4870000E1	7.2497443E0	9.6330000E1	1.1066337E1	9.9380000E1	1.6734587E1	9.4280000E1	9.5478581E0	9.5030000E1	6.5425652E0
9.4560000E1	3.0238708E0	9.6000000E1	6.5243863E0	9.9030000E1	9.1510816E0	9.3910000E1	4.8127078E0	9.4720000E1	4.7335993E0	9.4970000E1	6.8136054E0	9.6430000E1	1.1039006E1	9.9480000E1	1.6527731E1	9.4380000E1	9.3653035E0	9.5130000E1	6.4673639E0
9.4670000E1	3.0094736E0	9.6100000E1	6.4961403E0	9.9130000E1	9.1114638E0	9.4010000E1	4.7918721E0	9.4820000E1	4.7131061E0	9.5070000E1	6.4015381E0	9.6530000E1	1.0993804E1	9.9590000E1	1.6360679E1	9.4480000E1	9.2348969E0	9.5260000E1	6.3812460E0
9.4770000E1	2.9964446E0	9.6230000E1	6.4596031E0	9.9270000E1	9.0562868E0	9.4120000E1	4.7690571E0	9.4930000E1	4.6906661E0	9.5220000E1	6.0139740E0	9.6640000E1	1.0930731E1	9.9690000E1	1.6224507E1	9.4590000E1	9.1566383E0	9.5370000E1	6.3254153E0
9.4870000E1	2.9834721E0	9.6330000E1	6.4316375E0	9.9380000E1	9.0131680E0	9.4280000E1	4.7360653E0	9.5030000E1	4.6703588E0	9.5330000E1	5.6504815E0	9.6740000E1	1.0832542E1	9.9790000E1	1.6119214E1	9.4690000E1	9.1305277E0	9.5470000E1	6.3281315E0
9.4970000E1	2.9705557E0	9.6430000E1	6.4037930E0	9.9480000E1	8.9741472E0	9.4380000E1	4.7155614E0	9.5130000E1	4.6501394E0	9.5430000E1	5.3332348E0	9.6840000E1	1.0706333E1	9.9900000E1	1.6035037E1	9.4800000E1	9.2476341E0	9.5570000E1	6.3611348E0
9.5070000E1	2.9576953E0	9.6530000E1	6.3760691E0	9.9590000E1	8.9314195E0	9.4480000E1	4.6951463E0	9.5260000E1	4.6239849E0	9.5530000E1	5.1185532E0	9.6950000E1	1.0552103E1	1.0000000E2	1.5994062E1	9.4900000E1	9.4543468E0	9.5670000E1	6.4429997E0
9.5220000E1	2.9385090E0	9.6640000E1	6.3457113E0	9.9690000E1	8.8927526E0	9.4590000E1	4.6727918E0	9.5370000E1	4.6019692E0	9.5630000E1	4.9606225E0	9.7050000E1	1.0398037E1	1.0011000E2	1.5974203E1	9.5000000E1	9.7333993E0	9.5780000E1	6.5592030E0
9.5330000E1	2.9245181E0	9.6740000E1	6.3182388E0	9.9790000E1	8.8542532E0	9.4690000E1	4.6525618E0	9.5470000E1	4.5820459E0	9.5730000E1	4.8594427E0	9.7190000E1	1.0237300E1	1.0025000E2	1.5957609E1	9.5100000E1	1.0066987E1	9.5880000E1	6.6891427E0
9.5430000E1	2.9118570E0	9.6840000E1	6.2908852E0	9.9900000E1	8.8120963E0	9.4800000E1	4.6304100E0	9.5570000E1	4.5622088E0	9.5840000E1	4.8141509E0	9.7290000E1	1.0076727E1	1.0036000E2	1.5934384E1	9.5210000E1	1.0473840E1	9.5980000E1	6.8328188E0
9.5530000E1	2.8992507E0	9.6950000E1	6.2609330E0	1.0000000E2	8.7739461E0	9.4900000E1	4.6103636E0	9.5670000E1	4.5424576E0	9.5940000E1	4.8352521E0	9.7400000E1	9.9234120E0	1.0046000E2	1.5914425E1	9.5320000E1	1.0935229E1	9.6090000E1	6.9337119E0
9.5630000E1	2.8866989E0	9.7050000E1	6.2338275E0	1.0011000E2	8.7321715E0	9.5000000E1	4.5904039E0	9.5780000E1	4.5208301E0	9.6040000E1	4.9122413E0	9.7500000E1	9.7795262E0	1.0057000E2	1.5897731E1	9.5420000E1	1.1343932E1	9.6220000E1	6.9566966E0
9.5730000E1	2.8742015E0	9.7190000E1	6.1960769E0	1.0025000E2	8.6792915E0	9.5100000E1	4.5705306E0	9.5880000E1	4.5012580E0	9.6140000E1	4.9993042E0	9.7600000E1	9.6309775E0	1.0067000E2	1.5859685E1	9.5550000E1	1.1682145E1	9.6320000E1	6.9368983E0
9.5840000E1	2.8605169E0	9.7290000E1	6.1692522E0	1.0036000E2	8.6379676E0	9.5210000E1	4.5487694E0	9.5980000E1	4.4817707E0	9.6260000E1	5.0832566E0	9.7700000E1	9.4777657E0	1.0077000E2	1.5809214E1	9.5650000E1	1.1967672E1	9.6430000E1	6.8537150E0
9.5940000E1	2.8481328E0	9.7400000E1	6.1398791E0	1.0046000E2	8.6005712E0	9.5320000E1	4.5271118E0	9.6090000E1	4.4604321E0	9.6370000E1	5.1645301E0	9.7810000E1	9.3335585E0	1.0087000E2	1.5746318E1	9.5750000E1	1.2200513E1	9.6530000E1	6.7076534E0
9.6040000E1	2.8358024E0	9.7500000E1	6.1132977E0	1.0057000E2	8.5596221E0	9.5420000E1	4.5075126E0	9.6220000E1	4.4353446E0	9.6470000E1	5.2431247E0	9.7910000E1	9.1864343E0	1.0098000E2	1.5690787E1	9.5860000E1	1.2302642E1	9.6630000E1	6.5269733E0
9.6140000E1	2.8235253E0	9.7600000E1	6.0868314E0	1.0067000E2	8.5225649E0	9.5550000E1	4.4821603E0	9.6320000E1	4.4161427E0	9.6570000E1	5.2980299E0	9.8010000E1	9.0483147E0	1.0108000E2	1.5649019E1	9.5960000E1	1.2327669E1	9.6730000E1	6.3116747E0
9.6260000E1	2.8088630E0	9.7700000E1	6.0604796E0	1.0077000E2	8.4856681E0	9.5650000E1	4.4627557E0	9.6430000E1	4.3951165E0	9.6670000E1	5.3164930E0	9.8120000E1	8.9051075E0	1.0124000E2	1.5614617E1	9.6070000E1	1.2275594E1	9.6830000E1	6.1320080E0
9.6370000E1	2.7954894E0	9.7810000E1	6.0316244E0	1.0087000E2	8.4489311E0	9.5750000E1	4.4434351E0	9.6530000E1	4.3760887E0	9.6780000E1	5.3112667E0	9.8230000E1	8.7882810E0	1.0134000E2	1.5596507E1	9.6170000E1	1.2182026E1	9.6940000E1	6.0167396E0
9.6470000E1	2.7833869E0	9.7910000E1	6.0055117E0	1.0098000E2	8.4087040E0	9.5860000E1	4.4222790E0	9.6630000E1	4.3571433E0	9.6880000E1	5.2827825E0	9.8330000E1	8.6910017E0	1.0145000E2	1.5606103E1	9.6290000E1	1.2041276E1	9.7040000E1	5.9371032E0
9.6570000E1	2.7713368E0	9.8010000E1	5.9795120E0	1.0108000E2	8.3723002E0	9.5960000E1	4.4031336E0	9.6730000E1	4.3382799E0	9.6980000E1	5.2163046E0	9.8440000E1	8.6132694E0	1.0155000E2	1.5633508E1	9.6390000E1	1.1859033E1	9.7140000E1	5.9213583E0
9.6670000E1	2.7593388E0	9.8120000E1	5.9510423E0	1.0124000E2	8.3143815E0	9.6070000E1	4.3821694E0	9.6830000E1	4.3194982E0	9.7090000E1	5.1223383E0	9.8540000E1	8.5789269E0	1.0165000E2	1.5678724E1	9.6490000E1	1.1688907E1	9.7250000E1	6.0221386E0
9.6780000E1	2.7462011E0	9.8230000E1	5.9227082E0	1.0134000E2	8.2783861E0	9.6170000E1	4.3631976E0	9.6940000E1	4.2989322E0	9.7230000E1	5.0008837E0	9.8640000E1	8.6126089E0	1.0175000E2	1.5728959E1	9.6600000E1	1.1540818E1	9.7350000E1	6.2043188E0
9.6880000E1	2.7343119E0	9.8330000E1	5.8970670E0	1.0145000E2	8.2389710E0	9.6290000E1	4.3405399E0	9.7040000E1	4.2803208E0	9.7330000E1	4.8774459E0	9.8750000E1	8.6896807E0	1.0186000E2	1.5785730E1	9.6700000E1	1.1396961E1	9.7450000E1	6.4678988E0
9.6980000E1	2.7224742E0	9.8440000E1	5.8689899E0	1.0155000E2	8.2033020E0	9.6390000E1	4.3217484E0	9.7140000E1	4.2617900E0	9.7430000E1	4.7477944E0	9.8850000E1	8.8033086E0	1.0196000E2	1.5847521E1	9.6800000E1	1.1257336E1	9.7560000E1	6.7553458E0
9.7090000E1	2.7095120E0	9.8540000E1	5.8435812E0	1.0165000E2	8.1677874E0	9.6490000E1	4.3030382E0	9.7250000E1	4.2414987E0	9.7540000E1	4.6161599E0	9.8950000E1	8.9530341E0	1.0206000E2	1.5904434E1	9.6910000E1	1.1133319E1	9.7660000E1	7.0841681E0
9.7230000E1	2.6931038E0	9.8640000E1	5.8182826E0	1.0175000E2	8.1324265E0	9.6600000E1	4.2825506E0	9.7350000E1	4.2231360E0	9.7640000E1	4.4930474E0	9.9060000E1	9.1269357E0	1.0217000E2	1.5933056E1	9.7010000E1	1.1017024E1	9.7760000E1	7.4368574E0
9.7330000E1	2.6814445E0	9.8750000E1	5.7905806E0	1.0186000E2	8.0937064E0	9.6700000E1	4.2640101E0	9.7450000E1	4.2048527E0	9.7740000E1	4.4149127E0	9.9200000E1	9.3250135E0	1.0230000E2	1.5939783E1	9.7110000E1	1.0916335E1	9.7860000E1	7.7782885E0
9.7430000E1	2.6698357E0	9.8850000E1	5.7655114E0	1.0196000E2	8.0586663E0	9.6800000E1	4.2455499E0	9.7560000E1	4.1848326E0	9.7850000E1	4.3690031E0	9.9300000E1	9.4979981E0	1.0240000E2	1.5924614E1	9.7270000E1	1.0813450E1	9.7970000E1	8.0942100E0
9.7540000E1	2.6571241E0	9.8950000E1	5.7405507E0	1.0206000E2	8.0237778E0	9.6910000E1	4.2253360E0	9.7660000E1	4.1667152E0	9.7950000E1	4.3553186E0	9.9410000E1	9.6335096E0	1.0251000E2	1.5884514E1	9.7370000E1	1.0746931E1	9.8070000E1	8.4133884E0
9.7640000E1	2.6456206E0	9.9060000E1	5.7132188E0	1.0217000E2	7.9855750E0	9.7010000E1	4.2070432E0	9.7760000E1	4.1486762E0	9.8060000E1	4.3823202E0	9.9510000E1	9.7439279E0	1.0261000E2	1.5802463E1	9.7480000E1	1.0711093E1	9.8220000E1	8.7358237E0
9.7740000E1	2.6341669E0	9.9200000E1	5.6786208E0	1.0230000E2	7.9406606E0	9.7110000E1	4.1888296E0	9.7860000E1	4.1307153E0	9.8160000E1	4.4737110E0	9.9610000E1	9.8173316E0	1.0271000E2	1.5695481E1	9.7580000E1	1.0705935E1	9.8320000E1	9.0264995E0
9.7850000E1	2.6216251E0	9.9300000E1	5.6540363E0	1.0240000E2	7.9062831E0	9.7270000E1	4.1598518E0	9.7970000E1	4.1110481E0	9.8260000E1	4.6057878E0	9.9720000E1	9.8122092E0	1.0281000E2	1.5567261E1	9.7680000E1	1.0747226E1	9.8420000E1	9.2999308E0
9.7950000E1	2.6102753E0	9.9410000E1	5.6271163E0	1.0251000E2	7.8686397E0	9.7370000E1	4.1418425E0	9.8070000E1	4.0932501E0	9.8370000E1	4.7657981E0	9.9820000E1	9.7531953E0	1.0292000E2	1.5416286E1	9.7790000E1	1.0867844E1	9.8520000E1	9.5416025E0
9.8060000E1	2.5978472E0	9.9510000E1	5.6027548E0	1.0261000E2	7.8345739E0	9.7480000E1	4.1221224E0	9.8220000E1	4.0666975E0	9.8470000E1	4.9579724E0	9.9920000E1	9.6402899E0	1.0302000E2	1.5244073E1	9.7890000E1	1.1034911E1	9.8630000E1	9.7802812E0
9.8160000E1	2.5866004E0	9.9610000E1	5.5784988E0	1.0271000E2	7.8006557E0	9.7580000E1	4.1042765E0	9.8320000E1	4.0490916E0	9.8570000E1	5.1502927E0	1.0002000E2	9.4982528E0	1.0312000E2	1.5050623E1	9.8000000E1	1.1242741E1	9.8730000E1	9.9795931E0
9.8260000E1	2.5754022E0	9.9720000E1	5.5519384E0	1.0281000E2	7.7668843E0	9.7680000E1	4.0865078E0	9.8420000E1	4.0315618E0	9.8670000E1	5.3427590E0	1.0019000E2	9.3102070E0	1.0327000E2	1.4867270E1	9.8100000E1	1.1494569E1	9.8840000E1	1.0157047E1
9.8370000E1	2.5631402E0	9.9820000E1	5.5279024E0	1.0292000E2	7.7299045E0	9.7790000E1	4.0670511E0	9.8520000E1	4.0141079E0	9.8780000E1	5.4879653E0	1.0029000E2	9.0930295E0	1.0337000E2	1.4696717E1	9.8200000E1	1.1782513E1	9.8940000E1	1.0312642E1
9.8470000E1	2.5520436E0	9.9920000E1	5.5039704E0	1.0302000E2	7.6964394E0	9.7890000E1	4.0494436E0	9.8630000E1	3.9949960E0	9.8880000E1	5.5859117E0	1.0039000E2	8.8713549E0	1.0347000E2	1.4538962E1	9.8300000E1	1.2106572E1	9.9050000E1	1.0417349E1
9.8570000E1	2.5409950E0	1.0002000E2	5.4801421E0	1.0312000E2	7.6631192E0	9.8000000E1	4.0301634E0	9.8730000E1	3.9777004E0	9.8990000E1	5.6088107E0	1.0049000E2	8.6603856E0	1.0358000E2	1.4395525E1	9.8410000E1	1.2400990E1	9.9220000E1	1.0452301E1
9.8670000E1	2.5299942E0	1.0019000E2	5.4398703E0	1.0327000E2	7.6134091E0	9.8100000E1	4.0127156E0	9.8840000E1	3.9587618E0	9.9090000E1	5.5802193E0	1.0060000E2	8.4477414E0	1.0368000E2	1.4303718E1	9.8510000E1	1.2661121E1	9.9320000E1	1.0436366E1
9.8780000E1	2.5179484E0	1.0029000E2	5.4163195E0	1.0337000E2	7.5804484E0	9.8200000E1	3.9953433E0	9.8940000E1	3.9416231E0	9.9220000E1	5.4765580E0	1.0070000E2	8.2334225E0	1.0378000E2	1.4246525E1	9.8620000E1	1.2891612E1	9.9450000E1	1.0378132E1
9.8880000E1	2.5070475E0	1.0039000E2	5.3928706E0	1.0347000E2	7.5476303E0	9.8300000E1	3.9780462E0	9.9050000E1	3.9228562E0	9.9330000E1	5.3215297E0	1.0080000E2	8.0511828E0	1.0388000E2	1.4229347E1	9.8720000E1	1.3084578E1	9.9550000E1	1.0263086E1
9.8990000E1	2.4951109E0	1.0049000E2	5.3695232E0	1.0358000E2	7.5116945E0	9.8410000E1	3.9591059E0	9.9220000E1	3.8940285E0	9.9430000E1	5.1151346E0	1.0090000E2	7.9038444E0	1.0399000E2	1.4252184E1	9.8830000E1	1.3183931E1	9.9650000E1	1.0105742E1
9.9090000E1	2.4843088E0	1.0060000E2	5.3439578E0	1.0368000E2	7.4791741E0	9.8510000E1	3.9419658E0	9.9320000E1	3.8771700E0	9.9530000E1	4.8573727E0	1.0100000E2	7.7885851E0	1.0409000E2	1.4335331E1	9.8930000E1	1.3222550E1	9.9760000E1	9.9061006E0
9.9220000E1	2.4703360E0	1.0070000E2	5.3208222E0	1.0378000E2	7.4467945E0	9.8620000E1	3.9231973E0	9.9450000E1	3.8553631E0	9.9630000E1	4.6039423E0	1.0111000E2	7.6930250E0	1.0424000E2	1.4458494E1	9.9030000E1	1.3200433E1	9.9860000E1	9.6929746E0
9.9330000E1	2.4585742E0	1.0080000E2	5.2977867E0	1.0388000E2	7.4145550E0	9.8720000E1	3.9062126E0	9.9550000E1	3.8386721E0	9.9730000E1	4.3547200E0	1.0123000E2	7.6352956E0	1.0434000E2	1.4625559E1	9.9140000E1	1.3126876E1	9.9960000E1	9.4752815E0
9.9430000E1	2.4479303E0	1.0090000E2	5.2748510E0	1.0399000E2	7.3792528E0	9.8830000E1	3.8876143E0	9.9650000E1	3.8220533E0	9.9830000E1	4.1334087E0	1.0133000E2	7.5985198E0	1.0445000E2	1.4833824E1	9.9270000E1	1.2978668E1	1.0007000E2	9.2530211E0
9.9530000E1	2.4373324E0	1.0100000E2	5.2520146E0	1.0409000E2	7.3473058E0	9.8930000E1	3.8707836E0	9.9760000E1	3.8038557E0	9.9940000E1	3.9400084E0	1.0144000E2	7.5826977E0	1.0455000E2	1.5083289E1	9.9370000E1	1.2779020E1	1.0022000E2	9.0681963E0
9.9630000E1	2.4267805E0	1.0111000E2	5.2270087E0	1.0424000E2	7.2996444E0	9.9030000E1	3.8540258E0	9.9860000E1	3.7873877E0	1.0004000E2	3.8345163E0	1.0154000E2	7.5821848E0	1.0465000E2	1.5373954E1	9.9470000E1	1.2560808E1	1.0032000E2	8.9396720E0
9.9730000E1	2.4162742E0	1.0123000E2	5.1998652E0	1.0434000E2	7.2680420E0	9.9140000E1	3.8356760E0	9.9960000E1	3.7709909E0	1.0015000E2	3.7891447E0	1.0165000E2	7.5982353E0	1.0476000E2	1.5683432E1	9.9580000E1	1.2368770E1	1.0043000E2	8.8485832E0
9.9830000E1	2.4058134E0	1.0133000E2	5.1773534E0	1.0445000E2	7.2334373E0	9.9270000E1	3.8141025E0	1.0007000E2	3.7530365E0	1.0025000E2	3.8036466E0	1.0175000E2	7.6295950E0	1.0486000E2	1.5993518E1	9.9680000E1	1.2198259E1	1.0053000E2	8.8127645E0
9.9940000E1	2.3943589E0	1.0144000E2	5.1527030E0	1.0455000E2	7.2021216E0	9.9370000E1	3.7975901E0	1.0022000E2	3.7286908E0	1.0036000E2	3.8780220E0	1.0186000E2	7.6593869E0	1.0496000E2	1.6301512E1	9.9780000E1	1.2049274E1	1.0063000E2	8.8597032E0
1.0004000E2	2.3839929E0	1.0154000E2	5.1303954E0	1.0465000E2	7.1709414E0	9.9470000E1	3.7811492E0	1.0032000E2	3.7125482E0	1.0046000E2	4.0444804E0	1.0196000E2	7.6792206E0	1.0506000E2	1.6544635E1	9.9890000E1	1.1968236E1	1.0074000E2	8.9619119E0
1.0015000E2	2.3726423E0	1.0165000E2	5.1059685E0	1.0476000E2	7.1367991E0	9.9580000E1	3.7631463E0	1.0043000E2	3.6948720E0	1.0057000E2	4.2708124E0	1.0206000E2	7.6919184E0	1.0517000E2	1.6702591E1	9.9990000E1	1.1995235E1	1.0084000E2	9.1193906E0
1.0025000E2	2.3623704E0	1.0175000E2	5.0838632E0	1.0486000E2	7.1059017E0	9.9680000E1	3.7468545E0	1.0053000E2	3.6788758E0	1.0067000E2	4.5291068E0	1.0218000E2	7.6974804E0	1.0527000E2	1.6795676E1	1.0010000E2	1.2090181E1	1.0094000E2	9.3244354E0
1.0036000E2	2.3511227E0	1.0186000E2	5.0596579E0	1.0496000E2	7.0751381E0	9.9780000E1	3.7306333E0	1.0063000E2	3.6629488E0	1.0078000E2	4.7847322E0	1.0229000E2	7.6933975E0	1.0538000E2	1.6787483E1	1.0020000E2	1.2248427E1	1.0104000E2	9.5681290E0
1.0046000E2	2.3409439E0	1.0196000E2	5.0377531E0	1.0506000E2	7.0445077E0	9.9890000E1	3.7128710E0	1.0074000E2	3.6455087E0	1.0088000E2	5.0376888E0	1.0239000E2	7.6741018E0	1.0548000E2	1.6615233E1	1.0030000E2	1.2465393E1	1.0115000E2	9.8504714E0
1.0057000E2	2.3297982E0	1.0206000E2	5.0159432E0	1.0517000E2	7.0109673E0	9.9990000E1	3.6967968E0	1.0084000E2	3.6297262E0	1.0098000E2	5.2879764E0	1.0250000E2	7.6451612E0	1.0559000E2	1.6341706E1	1.0041000E2	1.2717868E1	1.0125000E2	1.0116488E1
1.0067000E2	2.3197118E0	1.0218000E2	4.9898958E0	1.0527000E2	6.9806147E0	1.0010000E2	3.6791956E0	1.0094000E2	3.6140120E0	1.0109000E2	5.4711759E0	1.0260000E2	7.6093982E0	1.0569000E2	1.5966900E1	1.0051000E2	1.3005854E1	1.0135000E2	1.0368422E1
1.0078000E2	2.3086672E0	1.0229000E2	4.9661379E0	1.0538000E2	6.9473786E0	1.0020000E2	3.6632672E0	1.0104000E2	3.5983659E0	1.0123000E2	5.5525325E0	1.0270000E2	7.5448018E0	1.0579000E2	1.5547264E1	1.0061000E2	1.3249169E1	1.0146000E2	1.0604030E1
1.0088000E2	2.2986723E0	1.0239000E2	4.9446380E0	1.0548000E2	6.9173013E0	1.0030000E2	3.6474078E0	1.0115000E2	3.5812333E0	1.0133000E2	5.5669245E0	1.0280000E2	7.4526265E0	1.0589000E2	1.5101001E1	1.0071000E2	1.3420026E1	1.0156000E2	1.0814394E1
1.0098000E2	2.2887206E0	1.0250000E2	4.9210955E0	1.0559000E2	6.8843666E0	1.0041000E2	3.6300418E0	1.0125000E2	3.5657291E0	1.0143000E2	5.5143521E0	1.0290000E2	7.3328725E0	1.0599000E2	1.4628110E1	1.0082000E2	1.3546212E1	1.0166000E2	1.0944903E1
1.0109000E2	2.2778236E0	1.0260000E2	4.8997906E0	1.0569000E2	6.8545621E0	1.0051000E2	3.6143262E0	1.0135000E2	3.5502919E0	1.0154000E2	5.3894629E0	1.0300000E2	7.1966756E0	1.0609000E2	1.4254149E1	1.0092000E2	1.3604519E1	1.0176000E2	1.1023046E1
1.0123000E2	2.2640296E0	1.0270000E2	4.8785779E0	1.0579000E2	6.8248866E0	1.0061000E2	3.5986787E0	1.0146000E2	3.5333883E0	1.0164000E2	5.2244667E0	1.0311000E2	7.0232797E0	1.0624000E2	1.4033474E1	1.0102000E2	1.3574608E1	1.0187000E2	1.1048820E1
1.0133000E2	2.2542279E0	1.0280000E2	4.8574571E0	1.0589000E2	6.7953396E0	1.0071000E2	3.5830989E0	1.0156000E2	3.5180912E0	1.0174000E2	5.0193633E0	1.0322000E2	6.8334410E0	1.0635000E2	1.3911729E1	1.0113000E2	1.3496569E1	1.0197000E2	1.1017739E1
1.0143000E2	2.2444687E0	1.0290000E2	4.8364277E0	1.0599000E2	6.7659205E0	1.0082000E2	3.5660391E0	1.0166000E2	3.5028603E0	1.0184000E2	4.8436628E0	1.0333000E2	6.6284140E0	1.0645000E2	1.3907117E1	1.0127000E2	1.3370402E1	1.0207000E2	1.0902679E1
1.0154000E2	2.2337823E0	1.0300000E2	4.8154893E0	1.0609000E2	6.7366288E0	1.0092000E2	3.5506006E0	1.0176000E2	3.4876953E0	1.0195000E2	4.7242223E0	1.0343000E2	6.4557818E0	1.0655000E2	1.4040959E1	1.0138000E2	1.3251687E1	1.0221000E2	1.0730763E1
1.0164000E2	2.2241116E0	1.0311000E2	4.7925618E0	1.0624000E2	6.6929288E0	1.0102000E2	3.5352290E0	1.0187000E2	3.4710897E0	1.0205000E2	4.6341846E0	1.0353000E2	6.3099763E0	1.0665000E2	1.4250475E1	1.0148000E2	1.3160176E1	1.0232000E2	1.0529480E1
1.0174000E2	2.2144827E0	1.0322000E2	4.7697434E0	1.0635000E2	6.6610624E0	1.0113000E2	3.5183970E0	1.0197000E2	3.4560623E0	1.0215000E2	4.6057593E0	1.0364000E2	6.1909975E0	1.0675000E2	1.4535666E1	1.0164000E2	1.3076117E1	1.0242000E2	1.0307830E1
1.0184000E2	2.2048955E0	1.0333000E2	4.7470337E0	1.0645000E2	6.6322246E0	1.0127000E2	3.4970904E0	1.0207000E2	3.4410999E0	1.0226000E2	4.6641004E0	1.0374000E2	6.1403580E0	1.0685000E2	1.4787823E1	1.0174000E2	1.3039599E1	1.0252000E2	1.0068059E1
1.0195000E2	2.1943976E0	1.0343000E2	4.7264823E0	1.0655000E2	6.6035117E0	1.0138000E2	3.4804401E0	1.0221000E2	3.4202614E0	1.0236000E2	4.7744531E0	1.0384000E2	6.2000729E0	1.0696000E2	1.4965485E1	1.0184000E2	1.3064190E1	1.0263000E2	9.8101668E0
1.0205000E2	2.1848974E0	1.0353000E2	4.7060200E0	1.0665000E2	6.5749231E0	1.0148000E2	3.4653722E0	1.0232000E2	3.4039769E0	1.0246000E2	4.9368173E0	1.0394000E2	6.3281271E0	1.0706000E2	1.5110112E1	1.0195000E2	1.3122099E1	1.0273000E2	9.5884005E0
1.0215000E2	2.1754383E0	1.0364000E2	4.6836136E0	1.0675000E2	6.5464582E0	1.0164000E2	3.4413991E0	1.0242000E2	3.3892400E0	1.0257000E2	5.0974782E0	1.0405000E2	6.5189527E0	1.0716000E2	1.5158925E1	1.0205000E2	1.3213325E1	1.0283000E2	9.4140069E0
1.0226000E2	2.1650806E0	1.0374000E2	4.6633369E0	1.0685000E2	6.5181166E0	1.0174000E2	3.4265003E0	1.0252000E2	3.3745670E0	1.0267000E2	5.2468351E0	1.0419000E2	6.7595883E0	1.0727000E2	1.5057570E1	1.0215000E2	1.3298366E1	1.0293000E2	9.2757395E0
1.0236000E2	2.1557073E0	1.0384000E2	4.6431478E0	1.0696000E2	6.4870825E0	1.0184000E2	3.4116659E0	1.0263000E2	3.3585000E0	1.0277000E2	5.3944887E0	1.0430000E2	7.0292775E0	1.0737000E2	1.4886472E1	1.0227000E2	1.3362997E1	1.0304000E2	9.1758425E0
1.0246000E2	2.1463746E0	1.0394000E2	4.6230462E0	1.0706000E2	6.4589980E0	1.0195000E2	3.3954223E0	1.0273000E2	3.3439600E0	1.0288000E2	5.5057338E0	1.0440000E2	7.3280204E0	1.0747000E2	1.4645633E1	1.0237000E2	1.3421443E1	1.0314000E2	9.1487295E0
1.0257000E2	2.1361552E0	1.0405000E2	4.6010350E0	1.0716000E2	6.4310350E0	1.0205000E2	3.3807224E0	1.0283000E2	3.3294830E0	1.0298000E2	5.5537131E0	1.0450000E2	7.5717871E0	1.0757000E2	1.4417969E1	1.0248000E2	1.3445913E1	1.0324000E2	9.1672767E0
1.0267000E2	2.1269072E0	1.0419000E2	4.5731722E0	1.0727000E2	6.4004155E0	1.0215000E2	3.3660863E0	1.0293000E2	3.3150686E0	1.0308000E2	5.5652838E0	1.0461000E2	7.7268598E0	1.0767000E2	1.4203481E1	1.0258000E2	1.3417415E1	1.0335000E2	9.2314839E0
1.0277000E2	2.1176991E0	1.0430000E2	4.5513984E0	1.0737000E2	6.3727062E0	1.0227000E2	3.3486065E0	1.0304000E2	3.2992849E0	1.0323000E2	5.5404460E0	1.0471000E2	7.8269563E0	1.0778000E2	1.4028240E1	1.0269000E2	1.3355700E1	1.0345000E2	9.3188585E0
1.0288000E2	2.1076163E0	1.0440000E2	4.5316940E0	1.0747000E2	6.3451168E0	1.0237000E2	3.3341093E0	1.0314000E2	3.2850013E0	1.0333000E2	5.4984510E0	1.0481000E2	7.9036365E0	1.0788000E2	1.3920530E1	1.0279000E2	1.3260770E1	1.0355000E2	9.4366902E0
1.0298000E2	2.0984918E0	1.0450000E2	4.5120749E0	1.0757000E2	6.3176468E0	1.0248000E2	3.3182349E0	1.0324000E2	3.2707795E0	1.0343000E2	5.4392490E0	1.0491000E2	7.9148855E0	1.0798000E2	1.3924225E1	1.0289000E2	1.3161070E1	1.0365000E2	9.5776894E0
1.0308000E2	2.0894068E0	1.0461000E2	4.4905920E0	1.0767000E2	6.2902958E0	1.0258000E2	3.3038693E0	1.0335000E2	3.2552067E0	1.0354000E2	5.3628402E0	1.0502000E2	7.9027183E0	1.0809000E2	1.3997865E1	1.0299000E2	1.3057362E1	1.0376000E2	9.7147320E0
1.0323000E2	2.0758530E0	1.0471000E2	4.4711508E0	1.0778000E2	6.2603465E0	1.0269000E2	3.2881389E0	1.0345000E2	3.2411139E0	1.0364000E2	5.2960818E0	1.0520000E2	7.8671349E0	1.0825000E2	1.4141450E1	1.0310000E2	1.2948885E1	1.0386000E2	9.8347455E0
1.0333000E2	2.0668660E0	1.0481000E2	4.4517939E0	1.0788000E2	6.2332435E0	1.0279000E2	3.2739036E0	1.0355000E2	3.2270821E0	1.0375000E2	5.2465437E0	1.0530000E2	7.9278869E0	1.0835000E2	1.4354982E1	1.0320000E2	1.2855391E1	1.0396000E2	9.9489763E0
1.0343000E2	2.0579179E0	1.0491000E2	4.4325207E0	1.0798000E2	6.2062579E0	1.0289000E2	3.2597298E0	1.0365000E2	3.2131111E0	1.0385000E2	5.2046249E0	1.0540000E2	8.0326579E0	1.0846000E2	1.4588731E1	1.0333000E2	1.2804336E1	1.0407000E2	1.0057424E1
1.0354000E2	2.0481197E0	1.0502000E2	4.4114166E0	1.0809000E2	6.1767086E0	1.0299000E2	3.2456175E0	1.0376000E2	3.1978128E0	1.0396000E2	5.1702263E0	1.0551000E2	8.1814479E0	1.0856000E2	1.4840281E1	1.0343000E2	1.2781495E1	1.0424000E2	1.0145510E1
1.0364000E2	2.0392528E0	1.0520000E2	4.3770990E0	1.0825000E2	6.1339789E0	1.0310000E2	3.2301644E0	1.0386000E2	3.1839685E0	1.0406000E2	5.1433476E0	1.0561000E2	8.3948331E0	1.0866000E2	1.5068176E1	1.0353000E2	1.2786868E1	1.0434000E2	1.0211407E1
1.0375000E2	2.0295435E0	1.0530000E2	4.3581492E0	1.0835000E2	6.1074230E0	1.0320000E2	3.2161800E0	1.0396000E2	3.1701841E0	1.0416000E2	5.1219580E0	1.0572000E2	8.7065310E0	1.0877000E2	1.5265296E1	1.0364000E2	1.2818938E1	1.0444000E2	1.0256942E1
1.0385000E2	2.0207570E0	1.0540000E2	4.3392815E0	1.0846000E2	6.0783443E0	1.0333000E2	3.1980908E0	1.0407000E2	3.1550903E0	1.0426000E2	5.1080884E0	1.0582000E2	9.0828241E0	1.0887000E2	1.5405570E1	1.0375000E2	1.2890934E1	1.0454000E2	1.0293362E1
1.0396000E2	2.0111358E0	1.0551000E2	4.3186213E0	1.0856000E2	6.0520293E0	1.0343000E2	3.1842453E0	1.0424000E2	3.1319046E0	1.0437000E2	5.0920884E0	1.0592000E2	9.4190796E0	1.0898000E2	1.5515069E1	1.0385000E2	1.2989626E1	1.0465000E2	1.0283500E1
1.0406000E2	2.0024289E0	1.0561000E2	4.2999247E0	1.0866000E2	6.0258282E0	1.0353000E2	3.1704598E0	1.0434000E2	3.1183456E0	1.0447000E2	5.0856803E0	1.0602000E2	9.6938585E0	1.0908000E2	1.5588965E1	1.0395000E2	1.3100790E1	1.0475000E2	1.0234646E1
1.0416000E2	1.9937598E0	1.0572000E2	4.2794518E0	1.0877000E2	5.9971380E0	1.0364000E2	3.1553646E0	1.0444000E2	3.1048453E0	1.0457000E2	5.0888641E0	1.0619000E2	9.9285998E0	1.0925000E2	1.5620138E1	1.0406000E2	1.3241242E1	1.0485000E2	1.0146801E1
1.0426000E2	1.9851282E0	1.0582000E2	4.2609248E0	1.0887000E2	5.9711746E0	1.0375000E2	3.1403412E0	1.0454000E2	3.0914035E0	1.0467000E2	5.1016399E0	1.0630000E2	1.0123303E1	1.0935000E2	1.5615707E1	1.0416000E2	1.3411743E1	1.0496000E2	1.0023618E1
1.0437000E2	1.9756766E0	1.0592000E2	4.2424779E0	1.0898000E2	5.9427446E0	1.0385000E2	3.1267457E0	1.0465000E2	3.0766847E0	1.0478000E2	5.1280697E0	1.0640000E2	1.0198518E1	1.0945000E2	1.5575672E1	1.0428000E2	1.3612292E1	1.0506000E2	9.8352194E0
1.0447000E2	1.9671233E0	1.0602000E2	4.2241110E0	1.0908000E2	5.9170167E0	1.0395000E2	3.1132091E0	1.0475000E2	3.0633648E0	1.0488000E2	5.1798263E0	1.0650000E2	1.0206560E1	1.0955000E2	1.5530112E1	1.0439000E2	1.3816426E1	1.0522000E2	9.6114822E0
1.0457000E2	1.9586070E0	1.0619000E2	4.1930694E0	1.0925000E2	5.8735345E0	1.0406000E2	3.0983865E0	1.0485000E2	3.0501026E0	1.0498000E2	5.2452865E0	1.0661000E2	1.0147428E1	1.0966000E2	1.5481442E1	1.0449000E2	1.4041722E1	1.0532000E2	9.3596956E0
1.0467000E2	1.9501276E0	1.0630000E2	4.1731054E0	1.0935000E2	5.8481062E0	1.0416000E2	3.0849726E0	1.0496000E2	3.0355804E0	1.0509000E2	5.3244505E0	1.0671000E2	1.0064002E1	1.0976000E2	1.5429663E1	1.0459000E2	1.4270605E1	1.0543000E2	9.1009234E0
1.0478000E2	1.9408427E0	1.0640000E2	4.1550387E0	1.0945000E2	5.8227880E0	1.0428000E2	3.0689526E0	1.0506000E2	3.0224384E0	1.0523000E2	5.4127337E0	1.0681000E2	9.9628633E0	1.0986000E2	1.5389010E1	1.0470000E2	1.4503832E1	1.0553000E2	8.8333394E0
1.0488000E2	1.9324402E0	1.0650000E2	4.1370503E0	1.0955000E2	5.7975793E0	1.0439000E2	3.0543407E0	1.0522000E2	3.0015296E0	1.0534000E2	5.5081049E0	1.0691000E2	9.8374295E0	1.0996000E2	1.5365906E1	1.0480000E2	1.4699799E1	1.0563000E2	8.5569436E0
1.0498000E2	1.9240741E0	1.0661000E2	4.1173529E0	1.0966000E2	5.7699759E0	1.0449000E2	3.0411175E0	1.0532000E2	2.9885350E0	1.0544000E2	5.6105642E0	1.0702000E2	9.7400169E0	1.1006000E2	1.5353928E1	1.0491000E2	1.4871737E1	1.0573000E2	8.3314868E0
1.0509000E2	1.9149131E0	1.0671000E2	4.0995277E0	1.0976000E2	5.7449959E0	1.0459000E2	3.0279516E0	1.0543000E2	2.9743060E0	1.0554000E2	5.6967663E0	1.0712000E2	9.6668193E0	1.1017000E2	1.5355490E1	1.0501000E2	1.5019647E1	1.0584000E2	8.1762065E0
1.0523000E2	1.9033169E0	1.0681000E2	4.0817796E0	1.0986000E2	5.7201241E0	1.0470000E2	3.0135349E0	1.0553000E2	2.9614293E0	1.0565000E2	5.7600954E0	1.0724000E2	9.5963978E0	1.1028000E2	1.5362547E1	1.0512000E2	1.5108375E1	1.0594000E2	8.0718652E0
1.0534000E2	1.8942548E0	1.0691000E2	4.0641083E0	1.0996000E2	5.6953599E0	1.0480000E2	3.0004884E0	1.0563000E2	2.9486084E0	1.0575000E2	5.8071673E0	1.0735000E2	9.5287523E0	1.1038000E2	1.5367981E1	1.0527000E2	1.5109548E1	1.0604000E2	8.0166368E0
1.0544000E2	1.8860540E0	1.0702000E2	4.0447582E0	1.1006000E2	5.6707030E0	1.0491000E2	2.9862025E0	1.0573000E2	2.9358430E0	1.0586000E2	5.7946251E0	1.0745000E2	9.4507180E0	1.1049000E2	1.5371793E1	1.0538000E2	1.5051539E1	1.0614000E2	8.0120780E0
1.0554000E2	1.8778887E0	1.0712000E2	4.0272473E0	1.1017000E2	5.6437036E0	1.0501000E2	2.9732743E0	1.0584000E2	2.9218648E0	1.0596000E2	5.7107961E0	1.0755000E2	9.3370496E0	1.1059000E2	1.5361135E1	1.0548000E2	1.4930784E1	1.0625000E2	8.0283134E0
1.0565000E2	1.8689477E0	1.0724000E2	4.0063341E0	1.1028000E2	5.6168328E0	1.0512000E2	2.9591179E0	1.0594000E2	2.9092152E0	1.0606000E2	5.5673529E0	1.0765000E2	9.2129923E0	1.1069000E2	1.5320845E1	1.0558000E2	1.4729704E1	1.0635000E2	8.0653429E0
1.0575000E2	1.8608564E0	1.0735000E2	3.9872591E0	1.1038000E2	5.5925158E0	1.0527000E2	2.9399224E0	1.0604000E2	2.8966203E0	1.0622000E2	5.3642957E0	1.0776000E2	9.0571073E0	1.1080000E2	1.5266086E1	1.0568000E2	1.4465877E1	1.0645000E2	8.0846917E0
1.0586000E2	1.8519965E0	1.0745000E2	3.9699971E0	1.1049000E2	5.5658887E0	1.0538000E2	2.9259248E0	1.0614000E2	2.8840800E0	1.0632000E2	5.0735299E0	1.0786000E2	8.8878402E0	1.1090000E2	1.5189739E1	1.0579000E2	1.4139303E1	1.0655000E2	8.0580411E0
1.0596000E2	1.8439786E0	1.0755000E2	3.9528097E0	1.1059000E2	5.5417923E0	1.0548000E2	2.9132576E0	1.0625000E2	2.8703483E0	1.0642000E2	4.7363812E0	1.0796000E2	8.7117736E0	1.1100000E2	1.5075755E1	1.0589000E2	1.3789931E1	1.0666000E2	8.0137097E0
1.0606000E2	1.8359955E0	1.0765000E2	3.9356968E0	1.1069000E2	5.5178002E0	1.0558000E2	2.9006452E0	1.0635000E2	2.8579216E0	1.0653000E2	4.3528497E0	1.0806000E2	8.5289074E0	1.1110000E2	1.4930557E1	1.0599000E2	1.3434560E1	1.0676000E2	7.9218222E0
1.0622000E2	1.8232943E0	1.0776000E2	3.9169582E0	1.1080000E2	5.4915288E0	1.0568000E2	2.8880874E0	1.0645000E2	2.8455488E0	1.0663000E2	3.9739547E0	1.0819000E2	8.3897322E0	1.1124000E2	1.4754145E1	1.0609000E2	1.3073189E1	1.0686000E2	7.7775311E0
1.0632000E2	1.8154007E0	1.0786000E2	3.9000005E0	1.1090000E2	5.4677543E0	1.0579000E2	2.8743366E0	1.0655000E2	2.8332296E0	1.0673000E2	3.6063118E0	1.0830000E2	8.3192761E0	1.1134000E2	1.4576846E1	1.0620000E2	1.2731243E1	1.0697000E2	7.6000740E0
1.0642000E2	1.8075413E0	1.0796000E2	3.8831162E0	1.1100000E2	5.4440827E0	1.0589000E2	2.8618928E0	1.0666000E2	2.8197400E0	1.0684000E2	3.2433053E0	1.0840000E2	8.2925109E0	1.1145000E2	1.4389032E1	1.0631000E2	1.2437095E1	1.0707000E2	7.3894508E0
1.0653000E2	1.7989352E0	1.0806000E2	3.8663050E0	1.1110000E2	5.4205136E0	1.0599000E2	2.8495028E0	1.0676000E2	2.8075325E0	1.0694000E2	2.9675869E0	1.0850000E2	8.3160192E0	1.1155000E2	1.4200332E1	1.0641000E2	1.2162371E1	1.0722000E2	7.2022989E0
1.0663000E2	1.7911471E0	1.0819000E2	3.8445592E0	1.1124000E2	5.3876882E0	1.0609000E2	2.8371664E0	1.0686000E2	2.7953778E0	1.0704000E2	2.8185032E0	1.0860000E2	8.3798710E0	1.1165000E2	1.4017167E1	1.0652000E2	1.1940666E1	1.0733000E2	7.0530084E0
1.0673000E2	1.7833926E0	1.0830000E2	3.8262545E0	1.1134000E2	5.3643633E0	1.0620000E2	2.8236581E0	1.0697000E2	2.7820685E0	1.0715000E2	2.7567076E0	1.0871000E2	8.4588209E0	1.1175000E2	1.3875942E1	1.0662000E2	1.1779828E1	1.0743000E2	6.9271892E0
1.0684000E2	1.7749016E0	1.0840000E2	3.8096894E0	1.1145000E2	5.3388224E0	1.0631000E2	2.8102141E0	1.0707000E2	2.7700240E0	1.0725000E2	2.7822000E0	1.0881000E2	8.5528690E0	1.1186000E2	1.3761492E1	1.0672000E2	1.1672009E1	1.0754000E2	6.8440789E0
1.0694000E2	1.7672175E0	1.0850000E2	3.7931961E0	1.1155000E2	5.3157091E0	1.0641000E2	2.7980478E0	1.0722000E2	2.7520551E0	1.0735000E2	2.9226310E0	1.0891000E2	8.6119590E0	1.1196000E2	1.3673818E1	1.0682000E2	1.1617209E1	1.0764000E2	6.8587258E0
1.0704000E2	1.7595666E0	1.0860000E2	3.7767742E0	1.1165000E2	5.2926957E0	1.0652000E2	2.7847257E0	1.0733000E2	2.7389520E0	1.0746000E2	3.1366749E0	1.0902000E2	8.6009157E0	1.1206000E2	1.3632175E1	1.0693000E2	1.1604632E1	1.0774000E2	6.9428114E0
1.0715000E2	1.7511890E0	1.0871000E2	3.7587922E0	1.1175000E2	5.2697820E0	1.0662000E2	2.7726698E0	1.0743000E2	2.7270943E0	1.0756000E2	3.4243316E0	1.0912000E2	8.5549142E0	1.1216000E2	1.3657801E1	1.0703000E2	1.1617482E1	1.0784000E2	7.0963356E0
1.0725000E2	1.7436076E0	1.0881000E2	3.7425193E0	1.1186000E2	5.2446915E0	1.0672000E2	2.7606661E0	1.0754000E2	2.7141100E0	1.0767000E2	3.7069079E0	1.0922000E2	8.4487094E0	1.1226000E2	1.3729458E1	1.0713000E2	1.1655757E1	1.0795000E2	7.2905183E0
1.0735000E2	1.7360589E0	1.0891000E2	3.7263168E0	1.1196000E2	5.2219857E0	1.0682000E2	2.7487143E0	1.0764000E2	2.7023598E0	1.0777000E2	3.9773443E0	1.0933000E2	8.2711935E0	1.1237000E2	1.3831982E1	1.0727000E2	1.1703763E1	1.0805000E2	7.5520892E0
1.0746000E2	1.7277932E0	1.0902000E2	3.7085750E0	1.1206000E2	5.1993781E0	1.0693000E2	2.7356271E0	1.0774000E2	2.6906605E0	1.0787000E2	4.2427003E0	1.0943000E2	8.0473946E0	1.1247000E2	1.3973234E1	1.0737000E2	1.1762281E1	1.0821000E2	7.8543187E0
1.0756000E2	1.7203131E0	1.0912000E2	3.6925195E0	1.1216000E2	5.1768684E0	1.0703000E2	2.7237837E0	1.0784000E2	2.6790118E0	1.0797000E2	4.4616501E0	1.0954000E2	7.7773128E0	1.1258000E2	1.4143585E1	1.0748000E2	1.1830530E1	1.0831000E2	8.1398275E0
1.0767000E2	1.7121223E0	1.0922000E2	3.6765334E0	1.1226000E2	5.1544562E0	1.0713000E2	2.7119916E0	1.0795000E2	2.6662564E0	1.0808000E2	4.6420654E0	1.0964000E2	7.5312985E0	1.1268000E2	1.4343036E1	1.0758000E2	1.1891712E1	1.0842000E2	8.3942256E0
1.0777000E2	1.7047100E0	1.0933000E2	3.6590287E0	1.1237000E2	5.1299147E0	1.0727000E2	2.6955684E0	1.0805000E2	2.6547134E0	1.0823000E2	4.8232927E0	1.0975000E2	7.3232722E0	1.1278000E2	1.4529109E1	1.0769000E2	1.1964014E1	1.0852000E2	8.6319031E0
1.0787000E2	1.6973298E0	1.0943000E2	3.6431877E0	1.1247000E2	5.1077058E0	1.0737000E2	2.6838985E0	1.0821000E2	2.6363484E0	1.0834000E2	5.0053321E0	1.0985000E2	7.1393134E0	1.1289000E2	1.4700035E1	1.0779000E2	1.2055282E1	1.0863000E2	8.8528600E0
1.0797000E2	1.6899815E0	1.0954000E2	3.6258417E0	1.1258000E2	5.0833870E0	1.0748000E2	2.6711199E0	1.0831000E2	2.6249349E0	1.0844000E2	5.2023027E0	1.0995000E2	7.0044503E0	1.1299000E2	1.4857582E1	1.0789000E2	1.2165519E1	1.0873000E2	8.9745763E0
1.0808000E2	1.6819352E0	1.0964000E2	3.6101443E0	1.1268000E2	5.0613794E0	1.0758000E2	2.6595558E0	1.0842000E2	2.6124370E0	1.0854000E2	5.4614228E0	1.1005000E2	6.9407451E0	1.1309000E2	1.4992122E1	1.0799000E2	1.2293160E1	1.0883000E2	9.0261122E0
1.0823000E2	1.6710246E0	1.0975000E2	3.5929557E0	1.1278000E2	5.0394672E0	1.0769000E2	2.6468931E0	1.0852000E2	2.6011270E0	1.0864000E2	5.7354741E0	1.1019000E2	6.9130226E0	1.1325000E2	1.5105435E1	1.0810000E2	1.2464241E1	1.0894000E2	9.0074678E0
1.0834000E2	1.6630685E0	1.0985000E2	3.5774007E0	1.1289000E2	5.0154732E0	1.0779000E2	2.6354339E0	1.0863000E2	2.5887425E0	1.0875000E2	6.0638032E0	1.1030000E2	6.9212827E0	1.1335000E2	1.5218759E1	1.0820000E2	1.2652727E1	1.0904000E2	8.9330332E0
1.0844000E2	1.6558686E0	1.0995000E2	3.5619130E0	1.1299000E2	4.9937597E0	1.0789000E2	2.6240243E0	1.0873000E2	2.5775350E0	1.0885000E2	6.3987042E0	1.1040000E2	6.9376845E0	1.1345000E2	1.5332096E1	1.0831000E2	1.2866466E1	1.0914000E2	8.7807251E0
1.0854000E2	1.6486998E0	1.1005000E2	3.5464924E0	1.1309000E2	4.9721402E0	1.0799000E2	2.6126641E0	1.0883000E2	2.5663761E0	1.0895000E2	6.7331174E0	1.1050000E2	6.9491151E0	1.1356000E2	1.5448979E1	1.0841000E2	1.3104677E1	1.0924000E2	8.5772732E0
1.0864000E2	1.6415621E0	1.1019000E2	3.5250157E0	1.1325000E2	4.9377435E0	1.0810000E2	2.6002247E0	1.0894000E2	2.5541570E0	1.0906000E2	7.0670428E0	1.1061000E2	6.9686874E0	1.1366000E2	1.5592426E1	1.0851000E2	1.3342956E1	1.0935000E2	8.3807984E0
1.0875000E2	1.6337463E0	1.1030000E2	3.5082324E0	1.1335000E2	4.9163665E0	1.0820000E2	2.5889675E0	1.0904000E2	2.5430993E0	1.0916000E2	7.3060441E0	1.1071000E2	6.9612263E0	1.1376000E2	1.5739419E1	1.0862000E2	1.3581304E1	1.0945000E2	8.1913006E0
1.0885000E2	1.6266733E0	1.1040000E2	3.4930442E0	1.1345000E2	4.8950821E0	1.0831000E2	2.5766409E0	1.0914000E2	2.5320895E0	1.0927000E2	7.3953555E0	1.1081000E2	6.9573150E0	1.1387000E2	1.5911198E1	1.0872000E2	1.3767653E1	1.0955000E2	8.0134263E0
1.0895000E2	1.6196309E0	1.1050000E2	3.4779217E0	1.1356000E2	4.8717756E0	1.0841000E2	2.5654859E0	1.0924000E2	2.5211273E0	1.0937000E2	7.3897426E0	1.1091000E2	6.9708740E0	1.1397000E2	1.6101681E1	1.0883000E2	1.3902002E1	1.0965000E2	7.8425291E0
1.0906000E2	1.6119196E0	1.1061000E2	3.4613626E0	1.1366000E2	4.8506842E0	1.0851000E2	2.5543791E0	1.0935000E2	2.5091237E0	1.0948000E2	7.2821460E0	1.1101000E2	7.0019034E0	1.1407000E2	1.6309102E1	1.0893000E2	1.3959167E1	1.0975000E2	7.7537891E0
1.0916000E2	1.6049411E0	1.1071000E2	3.4463773E0	1.1376000E2	4.8296841E0	1.0862000E2	2.5422172E0	1.0945000E2	2.4982609E0	1.0958000E2	7.0553551E0	1.1112000E2	7.0766291E0	1.1417000E2	1.6533460E1	1.0903000E2	1.3965115E1	1.0986000E2	7.7181459E0
1.0927000E2	1.5972996E0	1.1081000E2	3.4314569E0	1.1387000E2	4.8066890E0	1.0872000E2	2.5312112E0	1.0955000E2	2.4874452E0	1.0968000E2	6.7565884E0	1.1123000E2	7.2395551E0	1.1429000E2	1.6728719E1	1.0913000E2	1.3859718E1	1.0996000E2	7.7355995E0
1.0937000E2	1.5903844E0	1.1091000E2	3.4166011E0	1.1397000E2	4.7858794E0	1.0883000E2	2.5191595E0	1.0965000E2	2.4766763E0	1.0979000E2	6.3858457E0	1.1133000E2	7.4461774E0	1.1439000E2	1.6887031E1	1.0928000E2	1.3669013E1	1.1007000E2	7.8061500E0
1.0948000E2	1.5828123E0	1.1101000E2	3.4018096E0	1.1407000E2	4.7651598E0	1.0893000E2	2.5082533E0	1.0975000E2	2.4659540E0	1.0989000E2	6.0526583E0	1.1143000E2	7.7104166E0	1.1449000E2	1.7016243E1	1.0938000E2	1.3392997E1	1.1021000E2	7.9398943E0
1.0958000E2	1.5759598E0	1.1112000E2	3.3856129E0	1.1417000E2	4.7445300E0	1.0903000E2	2.4973943E0	1.0986000E2	2.4542131E0	1.0999000E2	5.7870340E0	1.1154000E2	8.0223104E0	1.1460000E2	1.7114589E1	1.0949000E2	1.3031673E1	1.1032000E2	8.1174425E0
1.0968000E2	1.5691370E0	1.1123000E2	3.3694933E0	1.1429000E2	4.7198921E0	1.0913000E2	2.4865824E0	1.0996000E2	2.4435880E0	1.1010000E2	5.5589649E0	1.1164000E2	8.3687457E0	1.1470000E2	1.7118678E1	1.0959000E2	1.2601317E1	1.1042000E2	8.3097341E0
1.0979000E2	1.5616660E0	1.1133000E2	3.3549057E0	1.1439000E2	4.6994582E0	1.0928000E2	2.4704521E0	1.1007000E2	2.4319536E0	1.1022000E2	5.4156693E0	1.1174000E2	8.7497225E0	1.1480000E2	1.7051528E1	1.0969000E2	1.2136020E1	1.1052000E2	8.5167692E0
1.0989000E2	1.5549051E0	1.1143000E2	3.3403813E0	1.1449000E2	4.6791128E0	1.0938000E2	2.4597568E0	1.1021000E2	2.4172263E0	1.1032000E2	5.4044914E0	1.1185000E2	9.0762332E0	1.1491000E2	1.6913140E1	1.0980000E2	1.1661817E1	1.1063000E2	8.7219880E0
1.0999000E2	1.5481734E0	1.1154000E2	3.3244771E0	1.1460000E2	4.6568346E0	1.0949000E2	2.4480453E0	1.1032000E2	2.4057174E0	1.1043000E2	5.4706656E0	1.1195000E2	9.3252026E0	1.1501000E2	1.6719210E1	1.0990000E2	1.1189495E1	1.1073000E2	8.9300369E0
1.1010000E2	1.5408023E0	1.1164000E2	3.3100844E0	1.1470000E2	4.6366738E0	1.0959000E2	2.4374470E0	1.1042000E2	2.3953023E0	1.1053000E2	5.6141919E0	1.1205000E2	9.5197059E0	1.1511000E2	1.6429366E1	1.1001000E2	1.0744237E1	1.1083000E2	9.1021361E0
1.1022000E2	1.5328010E0	1.1174000E2	3.2957540E0	1.1480000E2	4.6166002E0	1.0969000E2	2.4268946E0	1.1052000E2	2.3849323E0	1.1063000E2	5.7750546E0	1.1219000E2	9.6466301E0	1.1524000E2	1.6083979E1	1.1011000E2	1.0300860E1	1.1093000E2	9.2382855E0
1.1032000E2	1.5261650E0	1.1185000E2	3.2800623E0	1.1491000E2	4.5946196E0	1.0980000E2	2.4153396E0	1.1063000E2	2.3735771E0	1.1074000E2	5.9458321E0	1.1229000E2	9.6403972E0	1.1534000E2	1.5706068E1	1.1027000E2	9.9275452E0	1.1104000E2	9.3265719E0
1.1043000E2	1.5188987E0	1.1195000E2	3.2658619E0	1.1501000E2	4.5747281E0	1.0990000E2	2.4048829E0	1.1073000E2	2.3633012E0	1.1084000E2	6.1339460E0	1.1239000E2	9.5455111E0	1.1545000E2	1.5281224E1	1.1038000E2	9.6350800E0	1.1114000E2	9.3789084E0
1.1053000E2	1.5123229E0	1.1205000E2	3.2517230E0	1.1511000E2	4.5549227E0	1.1001000E2	2.3934327E0	1.1083000E2	2.3530697E0	1.1094000E2	6.2846306E0	1.1249000E2	9.3619717E0	1.1555000E2	1.4801599E1	1.1048000E2	9.4126773E0	1.1126000E2	9.3805518E0
1.1063000E2	1.5057756E0	1.1219000E2	3.2320313E0	1.1524000E2	4.5293038E0	1.1011000E2	2.3830708E0	1.1093000E2	2.3428826E0	1.1105000E2	6.3678780E0	1.1260000E2	9.1359298E0	1.1565000E2	1.4267192E1	1.1059000E2	9.2603371E0	1.1136000E2	9.3746369E0
1.1074000E2	1.4986063E0	1.1229000E2	3.2180388E0	1.1534000E2	4.5096951E0	1.1027000E2	2.3665850E0	1.1104000E2	2.3317277E0	1.1115000E2	6.4329839E0	1.1270000E2	8.8463111E0	1.1575000E2	1.3758747E1	1.1069000E2	9.2075295E0	1.1147000E2	9.3611638E0
1.1084000E2	1.4921183E0	1.1239000E2	3.2041069E0	1.1545000E2	4.4882235E0	1.1038000E2	2.3553172E0	1.1114000E2	2.3216329E0	1.1126000E2	6.4799482E0	1.1280000E2	8.5141898E0	1.1585000E2	1.3254006E1	1.1079000E2	9.2201634E0	1.1157000E2	9.3401324E0
1.1094000E2	1.4856585E0	1.1249000E2	3.1902354E0	1.1555000E2	4.4687926E0	1.1048000E2	2.3451204E0	1.1126000E2	2.3095769E0	1.1136000E2	6.5236138E0	1.1291000E2	8.1840696E0	1.1596000E2	1.2775228E1	1.1090000E2	9.2982388E0	1.1167000E2	9.3353694E0
1.1105000E2	1.4785850E0	1.1260000E2	3.1750460E0	1.1565000E2	4.4494459E0	1.1059000E2	2.3339548E0	1.1136000E2	2.2995780E0	1.1146000E2	6.5639806E0	1.1301000E2	7.9055613E0	1.1606000E2	1.2314565E1	1.1100000E2	9.4201816E0	1.1177000E2	9.3706199E0
1.1115000E2	1.4721837E0	1.1270000E2	3.1613003E0	1.1575000E2	4.4301829E0	1.1069000E2	2.3238504E0	1.1147000E2	2.2886292E0	1.1157000E2	6.6203364E0	1.1311000E2	7.6555893E0	1.1616000E2	1.1953517E1	1.1110000E2	9.6065552E0	1.1187000E2	9.4415287E0
1.1126000E2	1.4651744E0	1.1280000E2	3.1476141E0	1.1585000E2	4.4110033E0	1.1079000E2	2.3137897E0	1.1157000E2	2.2787211E0	1.1167000E2	6.7034012E0	1.1322000E2	7.4341538E0	1.1628000E2	1.1651713E1	1.1120000E2	9.8367963E0	1.1197000E2	9.5204412E0
1.1136000E2	1.4588312E0	1.1291000E2	3.1326276E0	1.1596000E2	4.3900016E0	1.1090000E2	2.3027733E0	1.1167000E2	2.2688558E0	1.1177000E2	6.8205192E0	1.1332000E2	7.2834029E0	1.1639000E2	1.1409154E1	1.1130000E2	1.0076814E1	1.1208000E2	9.6192707E0
1.1146000E2	1.4525155E0	1.1301000E2	3.1190655E0	1.1606000E2	4.3709959E0	1.1100000E2	2.2928039E0	1.1177000E2	2.2590332E0	1.1188000E2	6.9642688E0	1.1342000E2	7.2298719E0	1.1649000E2	1.1270353E1	1.1141000E2	1.0305970E1	1.1222000E2	9.7261038E0
1.1157000E2	1.4455997E0	1.1311000E2	3.1055621E0	1.1616000E2	4.3520726E0	1.1110000E2	2.2828776E0	1.1187000E2	2.2492532E0	1.1198000E2	7.1346502E0	1.1352000E2	7.2470255E0	1.1659000E2	1.1276443E1	1.1151000E2	1.0535051E1	1.1233000E2	9.8409406E0
1.1167000E2	1.4393413E0	1.1322000E2	3.0907759E0	1.1628000E2	4.3294726E0	1.1120000E2	2.2729944E0	1.1197000E2	2.2395155E0	1.1208000E2	7.3316633E0	1.1362000E2	7.3117885E0	1.1670000E2	1.1386291E1	1.1161000E2	1.0764058E1	1.1243000E2	9.8886363E0
1.1177000E2	1.4331100E0	1.1332000E2	3.0773950E0	1.1639000E2	4.3088591E0	1.1130000E2	2.2631539E0	1.1208000E2	2.2288527E0	1.1222000E2	7.5166552E0	1.1376000E2	7.4286273E0	1.1680000E2	1.1559527E1	1.1171000E2	1.0951863E1	1.1253000E2	9.8968456E0
1.1188000E2	1.4262866E0	1.1342000E2	3.0640720E0	1.1649000E2	4.2902047E0	1.1141000E2	2.2523785E0	1.1222000E2	2.2153552E0	1.1232000E2	7.6897033E0	1.1386000E2	7.5764678E0	1.1690000E2	1.1845405E1	1.1182000E2	1.1088617E1	1.1264000E2	9.8655685E0
1.1198000E2	1.4201118E0	1.1352000E2	3.0508067E0	1.1659000E2	4.2716311E0	1.1151000E2	2.2426273E0	1.1233000E2	2.2048075E0	1.1243000E2	7.8433862E0	1.1396000E2	7.7553100E0	1.1700000E2	1.2221668E1	1.1192000E2	1.1184169E1	1.1274000E2	9.7871247E0
1.1208000E2	1.4139637E0	1.1362000E2	3.0375989E0	1.1670000E2	4.2512930E0	1.1161000E2	2.2329183E0	1.1243000E2	2.1952622E0	1.1253000E2	7.9777040E0	1.1407000E2	7.9120835E0	1.1711000E2	1.2688315E1	1.1203000E2	1.1249306E1	1.1284000E2	9.6377693E0
1.1222000E2	1.4054011E0	1.1376000E2	3.0192039E0	1.1680000E2	4.2328879E0	1.1171000E2	2.2232513E0	1.1253000E2	2.1857582E0	1.1263000E2	8.0495285E0	1.1420000E2	8.0301806E0	1.1725000E2	1.3163087E1	1.1213000E2	1.1289275E1	1.1294000E2	9.4412472E0
1.1232000E2	1.3993166E0	1.1386000E2	3.0061328E0	1.1690000E2	4.2145624E0	1.1182000E2	2.2126659E0	1.1264000E2	2.1753514E0	1.1273000E2	8.0781476E0	1.1431000E2	8.1262089E0	1.1735000E2	1.3672982E1	1.1227000E2	1.1324638E1	1.1304000E2	9.2528679E0
1.1243000E2	1.3926542E0	1.1396000E2	2.9931183E0	1.1700000E2	4.1963163E0	1.1192000E2	2.2030866E0	1.1274000E2	2.1659336E0	1.1283000E2	8.0637159E0	1.1441000E2	8.1790943E0	1.1746000E2	1.4191001E1	1.1238000E2	1.1355396E1	1.1314000E2	9.0768643E0
1.1253000E2	1.3866250E0	1.1407000E2	2.9788675E0	1.1711000E2	4.1763368E0	1.1203000E2	2.1925973E0	1.1284000E2	2.1565567E0	1.1294000E2	8.0062336E0	1.1452000E2	8.1585266E0	1.1756000E2	1.4694887E1	1.1248000E2	1.1401250E1	1.1325000E2	8.9090036E0
1.1263000E2	1.3806219E0	1.1420000E2	2.9621130E0	1.1725000E2	4.1510458E0	1.1213000E2	2.1831049E0	1.1294000E2	2.1472203E0	1.1304000E2	7.8818603E0	1.1462000E2	8.0910410E0	1.1766000E2	1.5120072E1	1.1258000E2	1.1488009E1	1.1335000E2	8.7492855E0
1.1273000E2	1.3746447E0	1.1431000E2	2.9480098E0	1.1735000E2	4.1330747E0	1.1227000E2	2.1698845E0	1.1304000E2	2.1379243E0	1.1315000E2	7.7144364E0	1.1472000E2	7.9766375E0	1.1776000E2	1.5507686E1	1.1269000E2	1.1589865E1	1.1345000E2	8.6491099E0
1.1283000E2	1.3686935E0	1.1441000E2	2.9352470E0	1.1746000E2	4.1133963E0	1.1238000E2	2.1595532E0	1.1314000E2	2.1286686E0	1.1325000E2	7.5233269E0	1.1482000E2	7.8485314E0	1.1787000E2	1.5857728E1	1.1279000E2	1.1727380E1	1.1356000E2	8.5966657E0
1.1294000E2	1.3621769E0	1.1452000E2	2.9212717E0	1.1756000E2	4.0955881E0	1.1248000E2	2.1502039E0	1.1325000E2	2.1185336E0	1.1335000E2	7.3112788E0	1.1493000E2	7.7029475E0	1.1797000E2	1.6116205E1	1.1289000E2	1.1890988E1	1.1366000E2	8.5919529E0
1.1304000E2	1.3562796E0	1.1462000E2	2.9086246E0	1.1766000E2	4.0778571E0	1.1258000E2	2.1408950E0	1.1335000E2	2.1093618E0	1.1345000E2	7.0782922E0	1.1503000E2	7.5436610E0	1.1807000E2	1.6259678E1	1.1300000E2	1.2070837E1	1.1376000E2	8.6265052E0
1.1315000E2	1.3498221E0	1.1472000E2	2.8960323E0	1.1776000E2	4.0602028E0	1.1269000E2	2.1307017E0	1.1345000E2	2.1002297E0	1.1355000E2	6.8243670E0	1.1518000E2	7.3972072E0	1.1818000E2	1.6311585E1	1.1310000E2	1.2266927E1	1.1386000E2	8.7003227E0
1.1325000E2	1.3439783E0	1.1482000E2	2.8834945E0	1.1787000E2	4.0408714E0	1.1279000E2	2.1214773E0	1.1356000E2	2.0902301E0	1.1366000E2	6.5971839E0	1.1528000E2	7.2983228E0	1.1828000E2	1.6313057E1	1.1326000E2	1.2427640E1	1.1397000E2	8.8292490E0
1.1335000E2	1.3381598E0	1.1493000E2	2.8697656E0	1.1797000E2	4.0233772E0	1.1289000E2	2.1122928E0	1.1366000E2	2.0811808E0	1.1376000E2	6.3995672E0	1.1539000E2	7.2304004E0	1.1838000E2	1.6237096E1	1.1337000E2	1.2533559E1	1.1407000E2	8.9697858E0
1.1345000E2	1.3323665E0	1.1503000E2	2.8573415E0	1.1807000E2	4.0059588E0	1.1300000E2	2.1022357E0	1.1376000E2	2.0721708E0	1.1386000E2	6.2286152E0	1.1549000E2	7.1934398E0	1.1848000E2	1.6146047E1	1.1347000E2	1.2604102E1	1.1422000E2	9.1177000E0
1.1355000E2	1.3265982E0	1.1518000E2	2.8388061E0	1.1818000E2	3.9868856E0	1.1310000E2	2.0931345E0	1.1386000E2	2.0631997E0	1.1396000E2	6.0843278E0	1.1559000E2	7.1949913E0	1.1858000E2	1.6039911E1	1.1357000E2	1.2629417E1	1.1432000E2	9.2684084E0
1.1366000E2	1.3202820E0	1.1528000E2	2.8265161E0	1.1828000E2	3.9696251E0	1.1326000E2	2.0786544E0	1.1397000E2	2.0533764E0	1.1407000E2	6.0082219E0	1.1570000E2	7.2531841E0	1.1869000E2	1.5965564E1	1.1368000E2	1.2584402E1	1.1443000E2	9.4219111E0
1.1376000E2	1.3145661E0	1.1539000E2	2.8130584E0	1.1838000E2	3.9524394E0	1.1337000E2	2.0687575E0	1.1407000E2	2.0444867E0	1.1423000E2	5.9764571E0	1.1580000E2	7.3498889E0	1.1879000E2	1.5923006E1	1.1378000E2	1.2494866E1	1.1453000E2	9.5782080E0
1.1386000E2	1.3088750E0	1.1549000E2	2.8008799E0	1.1848000E2	3.9353281E0	1.1347000E2	2.0598012E0	1.1422000E2	2.0312243E0	1.1433000E2	5.9890335E0	1.1590000E2	7.4684981E0	1.1889000E2	1.5947586E1	1.1388000E2	1.2360809E1	1.1464000E2	9.7056120E0
1.1396000E2	1.3032085E0	1.1559000E2	2.7887540E0	1.1858000E2	3.9182909E0	1.1357000E2	2.0508837E0	1.1432000E2	2.0224305E0	1.1444000E2	6.0403023E0	1.1601000E2	7.6111188E0	1.1899000E2	1.6030953E1	1.1398000E2	1.2221068E1	1.1474000E2	9.7953069E0
1.1407000E2	1.2970036E0	1.1570000E2	2.7754762E0	1.1869000E2	3.8996351E0	1.1368000E2	2.0411191E0	1.1443000E2	2.0128013E0	1.1454000E2	6.1479400E0	1.1612000E2	7.7739760E0	1.1910000E2	1.6195772E1	1.1408000E2	1.2076349E1	1.1484000E2	9.8603419E0
1.1423000E2	1.2880311E0	1.1580000E2	2.7634603E0	1.1879000E2	3.8827524E0	1.1378000E2	2.0322824E0	1.1453000E2	2.0040873E0	1.1464000E2	6.2942702E0	1.1623000E2	7.9570697E0	1.1925000E2	1.6418606E1	1.1419000E2	1.1925946E1	1.1495000E2	9.8908275E0
1.1433000E2	1.2824548E0	1.1590000E2	2.7514964E0	1.1889000E2	3.8659428E0	1.1388000E2	2.0234841E0	1.1464000E2	1.9945454E0	1.1474000E2	6.4436096E0	1.1633000E2	8.1241412E0	1.1935000E2	1.6699453E1	1.1431000E2	1.1795667E1	1.1505000E2	9.8709202E0
1.1444000E2	1.2763488E0	1.1601000E2	2.7383960E0	1.1899000E2	3.8492059E0	1.1398000E2	2.0147238E0	1.1474000E2	1.9859104E0	1.1485000E2	6.5931340E0	1.1643000E2	8.2735227E0	1.1946000E2	1.7038315E1	1.1442000E2	1.1693826E1	1.1521000E2	9.8164635E0
1.1454000E2	1.2708231E0	1.1612000E2	2.7253579E0	1.1910000E2	3.8308791E0	1.1408000E2	2.0060014E0	1.1484000E2	1.9773128E0	1.1495000E2	6.7456677E0	1.1653000E2	8.4068820E0	1.1956000E2	1.7363723E1	1.1452000E2	1.1601004E1	1.1531000E2	9.7274574E0
1.1464000E2	1.2653213E0	1.1623000E2	2.7123819E0	1.1925000E2	3.8060285E0	1.1419000E2	1.9964504E0	1.1495000E2	1.9678984E0	1.1505000E2	6.9012107E0	1.1664000E2	8.5204441E0	1.1967000E2	1.7676449E1	1.1462000E2	1.1517202E1	1.1542000E2	9.6116449E0
1.1474000E2	1.2598433E0	1.1633000E2	2.7006392E0	1.1935000E2	3.7895510E0	1.1431000E2	1.9860831E0	1.1505000E2	1.9593788E0	1.1515000E2	7.0125673E0	1.1674000E2	8.6082766E0	1.1977000E2	1.7953054E1	1.1473000E2	1.1441006E1	1.1552000E2	9.4789155E0
1.1485000E2	1.2538450E0	1.1643000E2	2.6889473E0	1.1946000E2	3.7715082E0	1.1442000E2	1.9766269E0	1.1521000E2	1.9458240E0	1.1526000E2	7.0915802E0	1.1684000E2	8.6885088E0	1.1987000E2	1.8172714E1	1.1483000E2	1.1361311E1	1.1562000E2	9.3292693E0
1.1495000E2	1.2484167E0	1.1653000E2	2.6773061E0	1.1956000E2	3.7551802E0	1.1452000E2	1.9680695E0	1.1531000E2	1.9373999E0	1.1536000E2	7.1382495E0	1.1694000E2	8.7611406E0	1.1998000E2	1.8300081E1	1.1493000E2	1.1289222E1	1.1572000E2	9.1785497E0
1.1505000E2	1.2430119E0	1.1664000E2	2.6645589E0	1.1967000E2	3.7373010E0	1.1462000E2	1.9595491E0	1.1542000E2	1.9281756E0	1.1546000E2	7.1553995E0	1.1705000E2	8.8295078E0	1.2008000E2	1.8370504E1	1.1504000E2	1.1205322E1	1.1582000E2	9.0625306E0
1.1515000E2	1.2376305E0	1.1674000E2	2.6530232E0	1.1977000E2	3.7211211E0	1.1473000E2	1.9502193E0	1.1552000E2	1.9198279E0	1.1557000E2	7.1248478E0	1.1719000E2	8.9058073E0	1.2024000E2	1.8385526E1	1.1514000E2	1.1120023E1	1.1593000E2	8.9723956E0
1.1526000E2	1.2317379E0	1.1684000E2	2.6415374E0	1.1987000E2	3.7050112E0	1.1483000E2	1.9417762E0	1.1562000E2	1.9115164E0	1.1567000E2	7.0642708E0	1.1729000E2	8.9778423E0	1.2035000E2	1.8324323E1	1.1527000E2	1.1034031E1	1.1603000E2	8.9279239E0
1.1536000E2	1.2264054E0	1.1694000E2	2.6301014E0	1.1998000E2	3.6873709E0	1.1493000E2	1.9333697E0	1.1572000E2	1.9032409E0	1.1577000E2	6.9973543E0	1.1740000E2	9.0637420E0	1.2045000E2	1.8207719E1	1.1538000E2	1.0947347E1	1.1613000E2	8.9291154E0
1.1546000E2	1.2210959E0	1.1705000E2	2.6175790E0	1.2008000E2	3.6714071E0	1.1504000E2	1.9241645E0	1.1582000E2	1.8950012E0	1.1587000E2	6.9240982E0	1.1750000E2	9.1532078E0	1.2056000E2	1.8035716E1	1.1548000E2	1.0882182E1	1.1623000E2	9.0029277E0
1.1557000E2	1.2152820E0	1.1719000E2	2.6017275E0	1.2024000E2	3.6460088E0	1.1514000E2	1.9158342E0	1.1593000E2	1.8859787E0	1.1597000E2	6.8439966E0	1.1760000E2	9.2445719E0	1.2066000E2	1.7884650E1	1.1558000E2	1.0849654E1	1.1634000E2	9.1224032E0
1.1567000E2	1.2100207E0	1.1729000E2	2.5904638E0	1.2035000E2	3.6286494E0	1.1527000E2	1.9050587E0	1.1603000E2	1.8778137E0	1.1608000E2	6.7575554E0	1.1770000E2	9.3378342E0	1.2076000E2	1.7753747E1	1.1569000E2	1.0838645E1	1.1644000E2	9.2886152E0
1.1577000E2	1.2047821E0	1.1740000E2	2.5781301E0	1.2045000E2	3.6129398E0	1.1538000E2	1.8959883E0	1.1613000E2	1.8696841E0	1.1623000E2	6.6942939E0	1.1780000E2	9.4086010E0	1.2086000E2	1.7643010E1	1.1579000E2	1.0843283E1	1.1654000E2	9.4768617E0
1.1587000E2	1.1995663E0	1.1750000E2	2.5669686E0	1.2056000E2	3.5957379E0	1.1548000E2	1.8877800E0	1.1623000E2	1.8615896E0	1.1634000E2	6.6213638E0	1.1791000E2	9.4449057E0	1.2097000E2	1.7594086E1	1.1589000E2	1.0874674E1	1.1664000E2	9.6871427E0
1.1597000E2	1.1943730E0	1.1760000E2	2.5558554E0	1.2066000E2	3.5801709E0	1.1558000E2	1.8796073E0	1.1634000E2	1.8527262E0	1.1644000E2	6.5387652E0	1.1801000E2	9.4587150E0	1.2107000E2	1.7647192E1	1.1600000E2	1.0921712E1	1.1675000E2	9.9194582E0
1.1608000E2	1.1886863E0	1.1770000E2	2.5447903E0	1.2076000E2	3.5646712E0	1.1569000E2	1.8706581E0	1.1644000E2	1.8447052E0	1.1654000E2	6.4464981E0	1.1811000E2	9.4483609E0	1.2117000E2	1.7762112E1	1.1610000E2	1.0984397E1	1.1685000E2	1.0119893E1
1.1623000E2	1.1809754E0	1.1780000E2	2.5337731E0	1.2086000E2	3.5492387E0	1.1579000E2	1.8625594E0	1.1654000E2	1.8367189E0	1.1665000E2	6.3455743E0	1.1821000E2	9.3933778E0	1.2130000E2	1.7938073E1	1.1620000E2	1.1033913E1	1.1695000E2	1.0273635E1
1.1634000E2	1.1753525E0	1.1791000E2	2.5217093E0	1.2097000E2	3.5323400E0	1.1589000E2	1.8544958E0	1.1664000E2	1.8287672E0	1.1675000E2	6.2149884E0	1.1831000E2	9.3059626E0	1.2140000E2	1.8185119E1	1.1631000E2	1.1076837E1	1.1705000E2	1.0385607E1
1.1644000E2	1.1702641E0	1.1801000E2	2.5107921E0	1.2107000E2	3.5170474E0	1.1600000E2	1.8456662E0	1.1675000E2	1.8200601E0	1.1685000E2	6.0639030E0	1.1842000E2	9.1861154E0	1.2151000E2	1.8482425E1	1.1641000E2	1.1113170E1	1.1722000E2	1.0461861E1
1.1654000E2	1.1651976E0	1.1811000E2	2.4999221E0	1.2117000E2	3.5018211E0	1.1610000E2	1.8376757E0	1.1685000E2	1.8121805E0	1.1695000E2	5.8978760E0	1.1852000E2	9.0577690E0	1.2161000E2	1.8829991E1	1.1651000E2	1.1131806E1	1.1733000E2	1.0475439E1
1.1665000E2	1.1596499E0	1.1821000E2	2.4890992E0	1.2130000E2	3.4821253E0	1.1620000E2	1.8297199E0	1.1695000E2	1.8043350E0	1.1705000E2	5.7174134E0	1.1862000E2	8.9126549E0	1.2171000E2	1.9147384E1	1.1662000E2	1.1108606E1	1.1743000E2	1.0453300E1
1.1675000E2	1.1546294E0	1.1831000E2	2.4783231E0	1.2140000E2	3.4670501E0	1.1631000E2	1.8210082E0	1.1705000E2	1.7965235E0	1.1723000E2	5.5220091E0	1.1873000E2	8.7590417E0	1.2181000E2	1.9423822E1	1.1672000E2	1.1054689E1	1.1753000E2	1.0395442E1
1.1685000E2	1.1496307E0	1.1842000E2	2.4665233E0	1.2151000E2	3.4505428E0	1.1641000E2	1.8131245E0	1.1722000E2	1.7833214E0	1.1733000E2	5.3116632E0	1.1883000E2	8.6091263E0	1.2191000E2	1.9670087E1	1.1682000E2	1.0983211E1	1.1764000E2	1.0337543E1
1.1695000E2	1.1446536E0	1.1852000E2	2.4558450E0	1.2161000E2	3.4356043E0	1.1651000E2	1.8052750E0	1.1733000E2	1.7748307E0	1.1744000E2	5.1339444E0	1.1893000E2	8.5102637E0	1.2202000E2	1.9865355E1	1.1693000E2	1.0894171E1	1.1774000E2	1.0273551E1
1.1705000E2	1.1396980E0	1.1862000E2	2.4452129E0	1.2171000E2	3.4207306E0	1.1662000E2	1.7966797E0	1.1743000E2	1.7671469E0	1.1754000E2	4.9832948E0	1.1904000E2	8.4504873E0	1.2212000E2	1.9950108E1	1.1703000E2	1.0774550E1	1.1784000E2	1.0203466E1
1.1723000E2	1.1308320E0	1.1873000E2	2.4335707E0	1.2181000E2	3.4059212E0	1.1672000E2	1.7889013E0	1.1753000E2	1.7594964E0	1.1765000E2	4.8597144E0	1.1919000E2	8.4297971E0	1.2224000E2	1.9964564E1	1.1714000E2	1.0637368E1	1.1794000E2	1.0161581E1
1.1733000E2	1.1259363E0	1.1883000E2	2.4230351E0	1.2191000E2	3.3911759E0	1.1682000E2	1.7811566E0	1.1764000E2	1.7511191E0	1.1775000E2	4.7788602E0	1.1930000E2	8.4647306E0	1.2234000E2	1.9908723E1	1.1727000E2	1.0500322E1	1.1805000E2	1.0162708E1
1.1744000E2	1.1205755E0	1.1893000E2	2.4125450E0	1.2202000E2	3.3750298E0	1.1693000E2	1.7726762E0	1.1774000E2	1.7435379E0	1.1785000E2	4.7617375E0	1.1940000E2	8.5906762E0	1.2244000E2	1.9804148E1	1.1737000E2	1.0355833E1	1.1821000E2	1.0192035E1
1.1754000E2	1.1157242E0	1.1904000E2	2.4010584E0	1.2212000E2	3.3604183E0	1.1703000E2	1.7650017E0	1.1784000E2	1.7359896E0	1.1796000E2	4.7873410E0	1.1950000E2	8.7722455E0	1.2255000E2	1.9631538E1	1.1748000E2	1.0203901E1	1.1831000E2	1.0237458E1
1.1765000E2	1.1104120E0	1.1919000E2	2.3854829E0	1.2224000E2	3.3429679E0	1.1714000E2	1.7565982E0	1.1794000E2	1.7284740E0	1.1806000E2	4.8445549E0	1.1961000E2	8.9974720E0	1.2265000E2	1.9410193E1	1.1758000E2	1.0044527E1	1.1841000E2	1.0306312E1
1.1775000E2	1.1056047E0	1.1930000E2	2.3741251E0	1.2234000E2	3.3284952E0	1.1727000E2	1.7467183E0	1.1805000E2	1.7202444E0	1.1823000E2	4.9495421E0	1.1971000E2	9.2279866E0	1.2275000E2	1.9180330E1	1.1768000E2	9.9037495E0	1.1852000E2	1.0391262E1
1.1785000E2	1.1008182E0	1.1940000E2	2.3638468E0	1.2244000E2	3.3140851E0	1.1737000E2	1.7391562E0	1.1821000E2	1.7083439E0	1.1834000E2	5.0861397E0	1.1981000E2	9.4555208E0	1.2285000E2	1.8921116E1	1.1778000E2	9.7805686E0	1.1862000E2	1.0492308E1
1.1796000E2	1.0955770E0	1.1950000E2	2.3536130E0	1.2255000E2	3.2983061E0	1.1748000E2	1.7308757E0	1.1831000E2	1.7009480E0	1.1844000E2	5.2543478E0	1.1991000E2	9.6800745E0	1.2295000E2	1.8621770E1	1.1789000E2	9.6694069E0	1.1872000E2	1.0567224E1
1.1806000E2	1.0908339E0	1.1961000E2	2.3424070E0	1.2265000E2	3.2840267E0	1.1758000E2	1.7233822E0	1.1841000E2	1.6935841E0	1.1855000E2	5.4452193E0	1.2001000E2	9.8308708E0	1.2305000E2	1.8282292E1	1.1799000E2	9.5702644E0	1.1883000E2	1.0622062E1
1.1823000E2	1.0828177E0	1.1971000E2	2.3322660E0	1.2275000E2	3.2698092E0	1.1768000E2	1.7159212E0	1.1852000E2	1.6855206E0	1.1865000E2	5.6643121E0	1.2012000E2	9.8612721E0	1.2316000E2	1.7941280E1	1.1809000E2	9.5433283E0	1.1893000E2	1.0656822E1
1.1834000E2	1.0776622E0	1.1981000E2	2.3221689E0	1.2285000E2	3.2556532E0	1.1778000E2	1.7084925E0	1.1862000E2	1.6782234E0	1.1875000E2	5.9116263E0	1.2023000E2	9.8179161E0	1.2328000E2	1.7567121E1	1.1819000E2	9.5755791E0	1.1903000E2	1.0656833E1
1.1844000E2	1.0729967E0	1.1991000E2	2.3121155E0	1.2295000E2	3.2415585E0	1.1789000E2	1.7003580E0	1.1872000E2	1.6709579E0	1.1885000E2	6.1548361E0	1.2034000E2	9.6925340E0	1.2338000E2	1.7191428E1	1.1831000E2	9.6670166E0	1.1913000E2	1.0600734E1
1.1855000E2	1.0678879E0	1.2001000E2	2.3021057E0	1.2305000E2	3.2275248E0	1.1799000E2	1.6929966E0	1.1883000E2	1.6630021E0	1.1896000E2	6.4115578E0	1.2044000E2	9.4721206E0	1.2348000E2	1.6803421E1	1.1841000E2	9.8196420E0	1.1928000E2	1.0509886E1
1.1865000E2	1.0632647E0	1.2012000E2	2.2911449E0	1.2316000E2	3.2121579E0	1.1809000E2	1.6856671E0	1.1893000E2	1.6558025E0	1.1906000E2	6.6641751E0	1.2055000E2	9.1920645E0	1.2358000E2	1.6417047E1	1.1851000E2	1.0080623E1	1.1938000E2	1.0390341E1
1.1875000E2	1.0586615E0	1.2023000E2	2.2802363E0	1.2328000E2	3.1954774E0	1.1819000E2	1.6783693E0	1.1903000E2	1.6486340E0	1.1923000E2	6.8606942E0	1.2065000E2	8.8523656E0	1.2369000E2	1.6013007E1	1.1861000E2	1.0402791E1	1.1948000E2	1.0238636E1
1.1885000E2	1.0540782E0	1.2034000E2	2.2693796E0	1.2338000E2	3.1816432E0	1.1831000E2	1.6696537E0	1.1913000E2	1.6414966E0	1.1933000E2	6.9849521E0	1.2075000E2	8.5462993E0	1.2379000E2	1.5591300E1	1.1871000E2	1.0773128E1	1.1959000E2	1.0062107E1
1.1896000E2	1.0490596E0	1.2044000E2	2.2595548E0	1.2348000E2	3.1678689E0	1.1841000E2	1.6624253E0	1.1928000E2	1.6308483E0	1.1943000E2	7.0531117E0	1.2086000E2	8.2962487E0	1.2389000E2	1.5215155E1	1.1881000E2	1.1168948E1	1.1969000E2	9.8607533E0
1.1906000E2	1.0445179E0	1.2055000E2	2.2487966E0	1.2358000E2	3.1541542E0	1.1851000E2	1.6552281E0	1.1938000E2	1.6237879E0	1.1954000E2	7.0651730E0	1.2096000E2	8.0798307E0	1.2399000E2	1.4879221E1	1.1892000E2	1.1589251E1	1.1979000E2	9.6772981E0
1.1923000E2	1.0368420E0	1.2065000E2	2.2390608E0	1.2369000E2	3.1391367E0	1.1861000E2	1.6480621E0	1.1948000E2	1.6167580E0	1.1964000E2	6.9283516E0	1.2106000E2	7.9324337E0	1.2409000E2	1.4588849E1	1.1902000E2	1.2034037E1	1.1990000E2	9.5156136E0
1.1933000E2	1.0323532E0	1.2075000E2	2.2293673E0	1.2379000E2	3.1255464E0	1.1871000E2	1.6409272E0	1.1959000E2	1.6090603E0	1.1975000E2	6.7001993E0	1.2120000E2	7.9084343E0	1.2424000E2	1.4324739E1	1.1913000E2	1.2408971E1	1.2000000E2	9.3718277E0
1.1943000E2	1.0278839E0	1.2086000E2	2.2187528E0	1.2389000E2	3.1120149E0	1.1881000E2	1.6338231E0	1.1969000E2	1.6020942E0	1.1985000E2	6.3807160E0	1.2130000E2	7.9611950E0	1.2434000E2	1.4157272E1	1.1929000E2	1.2690366E1	1.2010000E2	9.2532755E0
1.1954000E2	1.0229899E0	1.2096000E2	2.2091471E0	1.2399000E2	3.0985421E0	1.1892000E2	1.6260441E0	1.1979000E2	1.5951582E0	1.1995000E2	6.0102867E0	1.2140000E2	8.0907156E0	1.2444000E2	1.4054836E1	1.1939000E2	1.2901910E1	1.2022000E2	9.1757120E0
1.1964000E2	1.0185611E0	1.2106000E2	2.1995831E0	1.2409000E2	3.0851275E0	1.1902000E2	1.6190045E0	1.1990000E2	1.5875633E0	1.2006000E2	5.5712952E0	1.2150000E2	8.2522297E0	1.2455000E2	1.4017429E1	1.1949000E2	1.3042600E1	1.2032000E2	9.1177755E0
1.1975000E2	1.0137115E0	1.2120000E2	2.1862629E0	1.2424000E2	3.0651146E0	1.1913000E2	1.6112961E0	1.2000000E2	1.5806903E0	1.2023000E2	5.0813578E0			1.2465000E2	1.4055755E1	1.1960000E2	1.3062175E1	1.2043000E2	9.0794661E0
1.1985000E2	1.0093228E0	1.2130000E2	2.1767979E0	1.2434000E2	3.0518447E0	1.1929000E2	1.6001493E0	1.2010000E2	1.5738470E0	1.2033000E2	4.6555780E0			1.2475000E2	1.4208582E1	1.1970000E2	1.3007801E1	1.2053000E2	9.0530392E0
1.1995000E2	1.0049532E0	1.2140000E2	2.1673739E0	1.2444000E2	3.0386324E0	1.1939000E2	1.5932218E0	1.2022000E2	1.5656742E0	1.2043000E2	4.3181779E0			1.2486000E2	1.4437141E1	1.1980000E2	1.2879478E1	1.2063000E2	9.0328881E0
1.2006000E2	1.0001684E0	1.2150000E2	2.1579906E0	1.2455000E2	3.0241648E0	1.1949000E2	1.5863242E0	1.2032000E2	1.5588959E0	1.2053000E2	4.0449354E0			1.2496000E2	1.4709819E1	1.1990000E2	1.2724578E1	1.2073000E2	9.0246195E0
1.2023000E2	9.9281848E-1			1.2465000E2	3.0110723E0	1.1960000E2	1.5787714E0	1.2043000E2	1.5514737E0	1.2064000E2	3.8358505E0			1.2506000E2	1.4999159E1	1.2000000E2	1.2540004E1	1.2083000E2	9.0068719E0
1.2033000E2	9.8852027E-1			1.2475000E2	2.9980364E0	1.1970000E2	1.5719365E0	1.2053000E2	1.5447568E0	1.2074000E2	3.7569414E0			1.2516000E2	1.5299810E1	1.2010000E2	1.2328852E1	1.2094000E2	8.9680338E0
1.2043000E2	9.8424066E-1			1.2486000E2	2.9837622E0	1.1980000E2	1.5651311E0	1.2063000E2	1.5380691E0	1.2084000E2	3.7506561E0			1.2528000E2	1.5611773E1	1.2027000E2	1.2140358E1	1.2104000E2	8.9119777E0
1.2053000E2	9.7997958E-1			1.2496000E2	2.9708446E0	1.1990000E2	1.5583551E0	1.2073000E2	1.5314104E0	1.2095000E2	3.8169949E0			1.2538000E2	1.5857512E1	1.2037000E2	1.1998206E1	1.2114000E2	8.8387034E0
1.2064000E2	9.7531370E-1			1.2506000E2	2.9579829E0	1.2000000E2	1.5516085E0	1.2083000E2	1.5247804E0	1.2105000E2	3.9075132E0			1.2548000E2	1.6004219E1	1.2047000E2	1.1878712E1	1.2125000E2	8.7594244E0
1.2074000E2	9.7109127E-1			1.2516000E2	2.9451769E0	1.2010000E2	1.5448912E0	1.2094000E2	1.5175206E0	1.2116000E2	4.0130612E0			1.2558000E2	1.6084703E1	1.2058000E2	1.1781875E1	1.2135000E2	8.6664016E0
1.2084000E2	9.6688712E-1			1.2528000E2	2.9298828E0	1.2027000E2	1.5335383E0	1.2104000E2	1.5109508E0	1.2126000E2	4.1427889E0			1.2569000E2	1.6093611E1	1.2068000E2	1.1715955E1	1.2145000E2	8.5673741E0
1.2095000E2	9.6228357E-1			1.2538000E2	2.9171985E0	1.2037000E2	1.5268991E0	1.2114000E2	1.5044094E0	1.2136000E2	4.2391444E0			1.2579000E2	1.6011496E1	1.2078000E2	1.1678883E1	1.2156000E2	8.4662142E0
1.2105000E2	9.5811755E-1			1.2548000E2	2.9045690E0	1.2047000E2	1.5202887E0	1.2125000E2	1.4972466E0	1.2147000E2	4.2935474E0			1.2589000E2	1.5877124E1	1.2088000E2	1.1670660E1	1.2166000E2	8.3818994E0
1.2116000E2	9.5355576E-1			1.2558000E2	2.8919943E0	1.2058000E2	1.5130503E0	1.2135000E2	1.4907646E0	1.2157000E2	4.3302201E0			1.2599000E2	1.5690496E1	1.2099000E2	1.1682391E1	1.2176000E2	8.3088228E0
1.2126000E2	9.4942753E-1			1.2569000E2	2.8782249E0	1.2068000E2	1.5064998E0	1.2145000E2	1.4843106E0	1.2167000E2	4.3491625E0			1.2609000E2	1.5517227E1	1.2109000E2	1.1717174E1	1.2187000E2	8.2469846E0
1.2136000E2	9.4531717E-1			1.2579000E2	2.8657642E0	1.2078000E2	1.4999777E0	1.2156000E2	1.4772435E0	1.2177000E2	4.3686746E0			1.2624000E2	1.5376636E1	1.2120000E2	1.1771911E1	1.2197000E2	8.2118629E0
1.2147000E2	9.4081632E-1			1.2589000E2	2.8533574E0	1.2088000E2	1.4934839E0	1.2166000E2	1.4708481E0	1.2187000E2	4.4043980E0			1.2635000E2	1.5249404E1	1.2132000E2	1.1842467E1	1.2208000E2	8.2168284E0
1.2157000E2	9.3674324E-1			1.2599000E2	2.8410043E0	1.2099000E2	1.4863731E0	1.2176000E2	1.4644803E0	1.2198000E2	4.4406911E0			1.2645000E2	1.5174299E1	1.2143000E2	1.1943634E1	1.2221000E2	8.2485104E0
1.2167000E2	9.3268779E-1			1.2609000E2	2.8287048E0	1.2109000E2	1.4799381E0	1.2187000E2	1.4575077E0	1.2208000E2	4.5017759E0			1.2655000E2	1.5170938E1	1.2153000E2	1.2060621E1	1.2231000E2	8.3013022E0
1.2177000E2	9.2864990E-1			1.2624000E2	2.8103552E0	1.2120000E2	1.4728919E0	1.2197000E2	1.4511977E0	1.2223000E2	4.5889098E0			1.2666000E2	1.5206512E1	1.2163000E2	1.2193427E1	1.2242000E2	8.3960813E0
1.2187000E2	9.2462949E-1			1.2635000E2	2.7969745E0	1.2132000E2	1.4652433E0	1.2208000E2	1.4442882E0	1.2233000E2	4.6929427E0			1.2676000E2	1.5281022E1	1.2174000E2	1.2336889E1	1.2252000E2	8.5251087E0
1.2198000E2	9.2022715E-1			1.2645000E2	2.7848656E0	1.2143000E2	1.4582669E0	1.2221000E2	1.4361649E0	1.2244000E2	4.8138747E0			1.2686000E2	1.5355829E1	1.2184000E2	1.2481236E1	1.2262000E2	8.6883841E0
1.2208000E2	9.1624320E-1			1.2655000E2	2.7728090E0	1.2153000E2	1.4519537E0	1.2231000E2	1.4299473E0	1.2254000E2	4.9204220E0			1.2696000E2	1.5417744E1	1.2194000E2	1.2626469E1	1.2272000E2	8.8591664E0
1.2223000E2	9.1029960E-1			1.2666000E2	2.7596071E0	1.2163000E2	1.4456677E0	1.2242000E2	1.4231390E0	1.2264000E2	5.0046921E0			1.2706000E2	1.5479957E1	1.2205000E2	1.2743004E1	1.2283000E2	9.0505939E0
1.2233000E2	9.0635864E-1			1.2676000E2	2.7476599E0	1.2174000E2	1.4387846E0	1.2252000E2	1.4169778E0	1.2275000E2	5.0745775E0			1.2716000E2	1.5509660E1	1.2215000E2	1.2830841E1	1.2293000E2	9.2495281E0
1.2244000E2	9.0204328E-1			1.2686000E2	2.7357645E0	1.2184000E2	1.4325556E0	1.2262000E2	1.4108433E0	1.2285000E2	5.1209283E0			1.2729000E2	1.5501366E1	1.2227000E2	1.2878143E1	1.2303000E2	9.4482300E0
1.2254000E2	8.9813806E-1			1.2696000E2	2.7239205E0	1.2194000E2	1.4263537E0	1.2272000E2	1.4047353E0	1.2295000E2	5.1235019E0			1.2740000E2	1.5474394E1	1.2237000E2	1.2898814E1	1.2313000E2	9.6171054E0
1.2264000E2	8.9424975E-1			1.2706000E2	2.7121278E0	1.2205000E2	1.4195625E0	1.2283000E2	1.3980471E0	1.2305000E2	5.0979400E0			1.2750000E2	1.5428744E1	1.2247000E2	1.2878064E1	1.2325000E2	9.7695248E0
1.2275000E2	8.8999204E-1			1.2716000E2	2.7003862E0	1.2215000E2	1.4134168E0	1.2293000E2	1.3919945E0	1.2316000E2	5.0442425E0			1.2760000E2	1.5390797E1	1.2258000E2	1.2845798E1	1.2336000E2	9.9054884E0
1.2285000E2	8.8613899E-1			1.2729000E2	2.6851981E0	1.2227000E2	1.4060770E0	1.2303000E2	1.3859682E0	1.2326000E2	4.9781951E0			1.2770000E2	1.5374387E1	1.2268000E2	1.2802017E1	1.2346000E2	9.9987194E0
1.2295000E2	8.8230263E-1			1.2740000E2	2.6724133E0	1.2237000E2	1.3999897E0	1.2313000E2	1.3799679E0	1.2336000E2	4.8951966E0			1.2780000E2	1.5365680E1	1.2278000E2	1.2746720E1	1.2356000E2	1.0032994E1
1.2305000E2	8.7848287E-1			1.2750000E2	2.6608436E0	1.2247000E2	1.3939287E0	1.2325000E2	1.3728018E0	1.2346000E2	4.7998482E0			1.2790000E2	1.5383997E1			1.2367000E2	1.0024536E1
1.2316000E2	8.7430024E-1			1.2760000E2	2.6493240E0	1.2258000E2	1.3872920E0	1.2336000E2	1.3662656E0	1.2357000E2	4.7077916E0			1.2800000E2	1.5416437E1			1.2377000E2	9.9867166E0
1.2326000E2	8.7051512E-1			1.2770000E2	2.6378543E0	1.2268000E2	1.3812859E0	1.2346000E2	1.3603507E0	1.2367000E2	4.6386589E0			1.2811000E2	1.5449812E1			1.2387000E2	9.9040311E0
1.2336000E2	8.6674640E-1			1.2780000E2	2.6264342E0	1.2278000E2	1.3753059E0	1.2356000E2	1.3544613E0	1.2377000E2	4.5845575E0			1.2825000E2	1.5484119E1			1.2397000E2	9.7896183E0
1.2346000E2	8.6299399E-1			1.2790000E2	2.6150635E0			1.2367000E2	1.3480124E0	1.2387000E2	4.5454874E0			1.2836000E2	1.5491697E1			1.2407000E2	9.6434782E0
1.2357000E2	8.5888510E-1			1.2800000E2	2.6037421E0			1.2377000E2	1.3421765E0	1.2398000E2	4.5306504E0			1.2846000E2	1.5446456E1			1.2421000E2	9.4980579E0
1.2367000E2	8.5516672E-1			1.2811000E2	2.5913452E0			1.2387000E2	1.3363658E0	1.2408000E2	4.5342456E0			1.2857000E2	1.5374486E1			1.2431000E2	9.3509920E0
1.2377000E2	8.5146445E-1			1.2825000E2	2.5756526E0			1.2397000E2	1.3305802E0	1.2422000E2	4.5445337E0			1.2867000E2	1.5262594E1			1.2442000E2	9.2046458E0
1.2387000E2	8.4777820E-1			1.2836000E2	2.5633894E0			1.2407000E2	1.3248198E0	1.2432000E2	4.5536219E0			1.2877000E2	1.5083370E1			1.2452000E2	9.0721579E0
1.2398000E2	8.4374175E-1			1.2846000E2	2.5522917E0			1.2421000E2	1.3167969E0					1.2888000E2	1.4850647E1			1.2463000E2	8.9789346E0
1.2408000E2	8.4008894E-1			1.2857000E2	2.5401397E0			1.2431000E2	1.3110961E0					1.2898000E2	1.4564424E1			1.2473000E2	8.9087523E0
1.2422000E2	8.3500155E-1			1.2867000E2	2.5291427E0			1.2442000E2	1.3048537E0					1.2908000E2	1.4276880E1			1.2483000E2	8.8616112E0
1.2432000E2	8.3138657E-1			1.2877000E2	2.5181932E0			1.2452000E2	1.2992046E0					1.2924000E2	1.3974435E1			1.2494000E2	8.8422418E0
				1.2888000E2	2.5062036E0			1.2463000E2	1.2930188E0					1.2934000E2	1.3670669E1			1.2504000E2	8.8598273E0
				1.2898000E2	2.4953535E0			1.2473000E2	1.2874210E0					1.2945000E2	1.3379413E1			1.2514000E2	8.9051845E0
				1.2908000E2	2.4845503E0			1.2483000E2	1.2818473E0					1.2955000E2	1.3150340E1			1.2524000E2	8.9620901E0
				1.2924000E2	2.4673625E0			1.2494000E2	1.2757442E0					1.2966000E2	1.2957361E1			1.2535000E2	9.0329093E0
				1.2934000E2	2.4566805E0			1.2504000E2	1.2702211E0					1.2976000E2	1.2800476E1			1.2545000E2	9.1032381E0
				1.2945000E2	2.4449838E0			1.2514000E2	1.2647219E0					1.2986000E2	1.2706842E1			1.2555000E2	9.1730765E0
				1.2955000E2	2.4343987E0			1.2524000E2	1.2592466E0					1.2996000E2	1.2700043E1			1.2566000E2	9.2240588E0
				1.2966000E2	2.4228080E0			1.2535000E2	1.2532510E0					1.3007000E2	1.2756496E1			1.2576000E2	9.2561849E0
				1.2976000E2	2.4123190E0			1.2545000E2	1.2478253E0					1.3017000E2	1.2850112E1			1.2586000E2	9.2574161E0
				1.2986000E2	2.4018753E0			1.2555000E2	1.2424231E0					1.3027000E2	1.2978034E1			1.2596000E2	9.2374257E0
				1.2996000E2	2.3914769E0			1.2566000E2	1.2365077E0					1.3037000E2	1.3126684E1			1.2606000E2	9.2130857E0
				1.3007000E2	2.3800906E0			1.2576000E2	1.2311545E0					1.3048000E2	1.3296062E1			1.2623000E2	9.1935789E0
				1.3017000E2	2.3697864E0			1.2586000E2	1.2258244E0					1.3058000E2	1.3439002E1			1.2633000E2	9.1789055E0
				1.3027000E2	2.3595269E0			1.2596000E2	1.2205175E0					1.3069000E2	1.3539067E1			1.2644000E2	9.1690653E0
				1.3037000E2	2.3493118E0			1.2606000E2	1.2152335E0					1.3079000E2	1.3612694E1			1.2654000E2	9.2141905E0
				1.3048000E2	2.3381262E0			1.2623000E2	1.2063031E0					1.3089000E2	1.3646302E1			1.2664000E2	9.2882264E0
				1.3058000E2	2.3280038E0			1.2633000E2	1.2010807E0					1.3100000E2	1.3641749E1			1.2674000E2	9.4003557E0
				1.3069000E2	2.3169197E0			1.2644000E2	1.1953621E0					1.3110000E2	1.3622617E1			1.2685000E2	9.5524747E0
				1.3079000E2	2.3068890E0			1.2654000E2	1.1901870E0					1.3125000E2	1.3588907E1			1.2695000E2	9.7566220E0
				1.3089000E2	2.2969018E0			1.2664000E2	1.1850343E0					1.3135000E2	1.3573487E1			1.2705000E2	1.0000759E1
				1.3100000E2	2.2859658E0			1.2674000E2	1.1799039E0					1.3146000E2	1.3601798E1			1.2722000E2	1.0232776E1
				1.3110000E2	2.2760691E0			1.2685000E2	1.1742862E0					1.3156000E2	1.3648399E1			1.2732000E2	1.0454569E1
				1.3125000E2	2.2613044E0			1.2695000E2	1.1692023E0					1.3166000E2	1.3736874E1			1.2743000E2	1.0664241E1
				1.3135000E2	2.2515146E0			1.2705000E2	1.1641405E0					1.3176000E2	1.3899047E1			1.2753000E2	1.0861794E1
				1.3146000E2	2.2407946E0			1.2722000E2	1.1555856E0					1.3187000E2	1.4118484E1			1.2763000E2	1.0975159E1
				1.3156000E2	2.2310936E0			1.2732000E2	1.1505828E0					1.3197000E2	1.4395184E1			1.2773000E2	1.1030391E1
				1.3166000E2	2.2214345E0			1.2743000E2	1.1451046E0					1.3207000E2	1.4678269E1			1.2783000E2	1.1027489E1
				1.3176000E2	2.2118172E0			1.2753000E2	1.1401471E0					1.3217000E2	1.4983127E1			1.2793000E2	1.0962663E1
				1.3187000E2	2.2012863E0			1.2763000E2	1.1352110E0					1.3228000E2	1.5294370E1			1.2803000E2	1.0801937E1
				1.3197000E2	2.1917563E0			1.2773000E2	1.1302964E0					1.3238000E2	1.5595563E1			1.2814000E2	1.0579285E1
				1.3207000E2	2.1822675E0			1.2783000E2	1.1254030E0					1.3248000E2	1.5856398E1			1.2826000E2	1.0320763E1
				1.3217000E2	2.1728198E0			1.2793000E2	1.1205308E0					1.3258000E2	1.6102314E1			1.2836000E2	1.0028425E1
				1.3228000E2	2.1624745E0			1.2803000E2	1.1156796E0					1.3268000E2	1.6333312E1			1.2846000E2	9.7041654E0
				1.3238000E2	2.1531125E0			1.2814000E2	1.1103677E0					1.3279000E2	1.6518613E1			1.2857000E2	9.3479856E0
				1.3248000E2	2.1437911E0			1.2826000E2	1.1046016E0					1.3289000E2	1.6653349E1			1.2867000E2	9.0278339E0
				1.3258000E2	2.1345099E0			1.2836000E2	1.0998195E0					1.3300000E2	1.6742387E1			1.2877000E2	8.7476600E0
				1.3268000E2	2.1252690E0			1.2846000E2	1.0950580E0					1.3310000E2	1.6811168E1			1.2887000E2	8.5035141E0
				1.3279000E2	2.1151501E0			1.2857000E2	1.0898442E0					1.3325000E2	1.6843090E1			1.2897000E2	8.2972925E0
				1.3289000E2	2.1059930E0			1.2867000E2	1.0851259E0					1.3335000E2	1.6853545E1			1.2908000E2	8.1410329E0
				1.3300000E2	2.0959660E0			1.2877000E2	1.0804281E0					1.3346000E2	1.6842530E1			1.2922000E2	8.0007610E0
				1.3310000E2	2.0868919E0			1.2887000E2	1.0757506E0					1.3356000E2	1.6819784E1			1.2932000E2	7.8764769E0
				1.3325000E2	2.0733544E0			1.2897000E2	1.0710933E0					1.3366000E2	1.6784095E1			1.2943000E2	7.7602809E0
				1.3335000E2	2.0643782E0			1.2908000E2	1.0659937E0					1.3377000E2	1.6736674E1			1.2953000E2	7.6302366E0
				1.3346000E2	2.0545493E0			1.2922000E2	1.0595382E0					1.3387000E2	1.6692910E1			1.2963000E2	7.5082804E0
				1.3356000E2	2.0456545E0			1.2932000E2	1.0549512E0					1.3397000E2	1.6629774E1			1.2974000E2	7.3604379E0
				1.3366000E2	2.0367982E0			1.2943000E2	1.0499283E0					1.3408000E2	1.6542398E1			1.2984000E2	7.1941723E0
				1.3377000E2	2.0271006E0			1.2953000E2	1.0453829E0					1.3418000E2	1.6430781E1			1.2994000E2	7.0134335E0
				1.3387000E2	2.0183247E0			1.2963000E2	1.0408571E0					1.3429000E2	1.6297346E1			1.3004000E2	6.8182213E0
				1.3397000E2	2.0095867E0			1.2974000E2	1.0359014E0					1.3440000E2	1.6114194E1			1.3014000E2	6.6524087E0
				1.3408000E2	2.0000187E0			1.2984000E2	1.0314166E0					1.3450000E2	1.5909224E1			1.3025000E2	6.5274085E0
				1.3418000E2	1.9913600E0			1.2994000E2	1.0269513E0					1.3460000E2	1.5677567E1			1.3035000E2	6.4504387E0
				1.3429000E2	1.9818787E0			1.3004000E2	1.0225053E0					1.3471000E2	1.5438921E1			1.3046000E2	6.4254490E0
				1.3440000E2	1.9724426E0			1.3014000E2	1.0180786E0					1.3481000E2	1.5192076E1			1.3056000E2	6.4743758E0
				1.3450000E2	1.9639033E0			1.3025000E2	1.0132313E0					1.3491000E2	1.4937032E1				
				1.3460000E2	1.9554010E0			1.3035000E2	1.0088447E0					1.3502000E2	1.4729585E1				
				1.3471000E2	1.9460909E0			1.3046000E2	1.0040414E0					1.3512000E2	1.4588222E1				
				1.3481000E2	1.9376657E0			1.3056000E2	9.9969461E-1					1.3525000E2	1.4494455E1				
				1.3491000E2	1.9292769E0									1.3535000E2	1.4447073E1				
				1.3502000E2	1.9200913E0									1.3546000E2	1.4456872E1				
				1.3512000E2	1.9117786E0									1.3556000E2	1.4495952E1				
				1.3525000E2	1.9010259E0									1.3566000E2	1.4564313E1				
				1.3535000E2	1.8927958E0									1.3576000E2	1.4624981E1				
				1.3546000E2	1.8837838E0									1.3587000E2	1.4660852E1				
				1.3556000E2	1.8756283E0									1.3597000E2	1.4689028E1				
				1.3566000E2	1.8675082E0									1.3607000E2	1.4706936E1				
				1.3576000E2	1.8594232E0									1.3625000E2	1.4696088E1				
				1.3587000E2	1.8505701E0									1.3635000E2	1.4674972E1				
				1.3597000E2	1.8425584E0									1.3646000E2	1.4643587E1				
				1.3607000E2	1.8345814E0									1.3662000E2	1.4661465E1				
				1.3625000E2	1.8203097E0									1.3673000E2	1.4703281E1				
				1.3635000E2	1.8124290E0									1.3683000E2	1.4769037E1				
				1.3646000E2	1.8037997E0									1.3693000E2	1.4836927E1				
				1.3662000E2	1.7913212E0									1.3703000E2	1.4924054E1				
				1.3673000E2	1.7827924E0									1.3714000E2	1.5013315E1				
				1.3683000E2	1.7750741E0									1.3726000E2	1.5054064E1				
				1.3693000E2	1.7673893E0									1.3736000E2	1.5006007E1				
				1.3703000E2	1.7597377E0									1.3746000E2	1.4909439E1				
				1.3714000E2	1.7513593E0									1.3756000E2	1.4764358E1				
				1.3726000E2	1.7422646E0									1.3767000E2	1.4515621E1				
				1.3736000E2	1.7347218E0									1.3777000E2	1.4188553E1				
				1.3746000E2	1.7272117E0									1.3788000E2	1.3783152E1				
				1.3756000E2	1.7197340E0									1.3798000E2	1.3380005E1				
				1.3767000E2	1.7115460E0									1.3808000E2	1.2966396E1				
				1.3777000E2	1.7041362E0									1.3825000E2	1.2555040E1				
				1.3788000E2	1.6960225E0									1.3835000E2	1.2171262E1				
				1.3798000E2	1.6886799E0									1.3846000E2	1.1875879E1				
				1.3808000E2	1.6813691E0									1.3856000E2	1.1628601E1				
				1.3825000E2	1.6690133E0									1.3867000E2	1.1429426E1				
				1.3835000E2	1.6617876E0									1.3877000E2	1.1303787E1				
				1.3846000E2	1.6538755E0									1.3887000E2	1.1272209E1				
				1.3856000E2	1.6467154E0									1.3898000E2	1.1314168E1				
				1.3867000E2	1.6388750E0									1.3908000E2	1.1421689E1				
				1.3877000E2	1.6317798E0									1.3924000E2	1.1607488E1				
				1.3887000E2	1.6247154E0									1.3934000E2	1.1858851E1				
				1.3898000E2	1.6169798E0									1.3945000E2	1.2175775E1				
				1.3908000E2	1.6099794E0									1.3955000E2	1.2549529E1				
				1.3924000E2	1.5988417E0									1.3966000E2	1.2947792E1				
				1.3934000E2	1.5919198E0									1.3976000E2	1.3370564E1				
				1.3945000E2	1.5843404E0									1.3986000E2	1.3769261E1				
				1.3955000E2	1.5774813E0									1.3997000E2	1.4123356E1				
				1.3966000E2	1.5699706E0									1.4007000E2	1.4453377E1				
				1.3976000E2	1.5631737E0									1.4017000E2	1.4694683E1				
				1.3986000E2	1.5564062E0									1.4029000E2	1.4840661E1				
				1.3997000E2	1.5489959E0									1.4039000E2	1.4927180E1				
				1.4007000E2	1.5422898E0									1.4049000E2	1.4954240E1				
				1.4017000E2	1.5356128E0									1.4059000E2	1.4910046E1				
				1.4029000E2	1.5276384E0														
				1.4039000E2	1.5210248E0														
				1.4049000E2	1.5144399E0														
				1.4059000E2	1.5078834E0														
