# Supplementary material for: Editorial Note: The role of 9-O-acetylated glycan receptor moieties in the typhoid toxin binding and intoxication
Source: PLoS Pathog. 2026 Jul 13;22(7):e1014413. doi: 10.1371/journal.ppat.1014413 (PMC13362111; doi:10.1371/journal.ppat.1014413)
Supplement: S1 File — (ZIP) [file ppat.1014413.s001.zip › SPR Data/Raw SPR Data Text Format/A23.txt]

Export filename	C:\Users\OpenSPR\Desktop\Data\A23.txt
Export time	1/7/2020 2:20 PM
Result filename	C:\Users\OpenSPR\Desktop\working.ltv - Kinetics evaluation: New Overlay(2)
Plot name	Kinetics evaluation: New Overlay(2)
Plot xlabel	Time (s)
Plot ylabel	Signal
Property Analysis temp	
Property Analysis date	
Property Filename	
Property Instrument id	
Property Instrument type	
Property Software	
Property Solid support	
Curve	0	Curve	1	Curve	2	Curve	3	Curve	4	Curve	5	Curve	6	Curve	7	Curve	8	Curve	9
Curve name	a23 1.25mM_3870.7s fitted	Curve name	a23 1.25mM_4215.86s fitted	Curve name	a23 10mM_3520.5s fitted	Curve name	a23 5mM_3272.46s fitted	Curve name	a23 625µM_2532.19s fitted	Curve name	a23 1.25mM_3870.7s	Curve name	a23 1.25mM_4215.86s	Curve name	a23 10mM_3520.5s	Curve name	a23 5mM_3272.46s	Curve name	a23 625µM_2532.19s
Curve protected	FALSE	Curve protected	FALSE	Curve protected	FALSE	Curve protected	FALSE	Curve protected	FALSE	Curve protected	FALSE	Curve protected	FALSE	Curve protected	FALSE	Curve protected	FALSE	Curve protected	FALSE
Curve type	Curve	Curve type	Curve	Curve type	Curve	Curve type	Curve	Curve type	Curve	Curve type	Curve	Curve type	Curve	Curve type	Curve	Curve type	Curve	Curve type	Curve
Curve ligand		Curve ligand		Curve ligand		Curve ligand		Curve ligand		Curve ligand		Curve ligand		Curve ligand		Curve ligand		Curve ligand	
Curve concentration (M)	0.0000E0	Curve concentration (M)	0.0000E0	Curve concentration (M)	0.0000E0	Curve concentration (M)	0.0000E0	Curve concentration (M)	0.0000E0	Curve concentration (M)	0.0000E0	Curve concentration (M)	0.0000E0	Curve concentration (M)	0.0000E0	Curve concentration (M)	0.0000E0	Curve concentration (M)	0.0000E0
Curve target		Curve target		Curve target		Curve target		Curve target		Curve target		Curve target		Curve target		Curve target		Curve target	
Curve description	Kinetic fit to curve a23 1.25mM_3870.7s	Curve description	Kinetic fit to curve a23 1.25mM_4215.86s	Curve description	Kinetic fit to curve a23 10mM_3520.5s	Curve description	Kinetic fit to curve a23 5mM_3272.46s	Curve description	Kinetic fit to curve a23 625µM_2532.19s	Curve description		Curve description		Curve description		Curve description		Curve description	
X	Y	X	Y	X	Y	X	Y	X	Y	X	Y	X	Y	X	Y	X	Y	X	Y
0.0000000E0	0.0000000E0	0.0000000E0	0.0000000E0	0.0000000E0	0.0000000E0	0.0000000E0	0.0000000E0	0.0000000E0	0.0000000E0	0.0000000E0	0.0000000E0	0.0000000E0	0.0000000E0	0.0000000E0	0.0000000E0	0.0000000E0	0.0000000E0	0.0000000E0	0.0000000E0
2.3000000E-1	0.0000000E0	4.5000000E-1	0.0000000E0	1.1000000E-1	0.0000000E0	3.5000000E-1	0.0000000E0	4.3000000E-1	0.0000000E0	2.3000000E-1	1.1296874E-1	4.5000000E-1	1.1420162E-1	1.1000000E-1	1.3661444E-1	3.5000000E-1	2.3383536E-1	4.3000000E-1	-6.7067148E-2
3.4000000E-1	0.0000000E0	5.9000000E-1	0.0000000E0	4.9000000E-1	0.0000000E0	4.7000000E-1	0.0000000E0	5.8000000E-1	0.0000000E0	3.4000000E-1	1.6477069E-1	5.9000000E-1	2.4034904E-1	4.9000000E-1	2.6598982E-1	4.7000000E-1	4.0637321E-1	5.8000000E-1	-1.3150808E-1
4.5000000E-1	0.0000000E0	7.0000000E-1	0.0000000E0	6.0000000E-1	0.0000000E0	5.7000000E-1	0.0000000E0	6.8000000E-1	0.0000000E0	4.5000000E-1	1.5540585E-1	7.0000000E-1	3.7844224E-1	6.0000000E-1	3.7654036E-1	5.7000000E-1	4.7709344E-1	6.8000000E-1	-2.3205668E-1
5.5000000E-1	0.0000000E0	8.0000000E-1	0.0000000E0	7.0000000E-1	0.0000000E0	6.7000000E-1	0.0000000E0	7.8000000E-1	0.0000000E0	5.5000000E-1	1.0279957E-1	8.0000000E-1	5.2848125E-1	7.0000000E-1	4.7985184E-1	6.7000000E-1	4.8651616E-1	7.8000000E-1	-3.6871296E-1
6.5000000E-1	0.0000000E0	9.0000000E-1	0.0000000E0	8.0000000E-1	0.0000000E0	7.8000000E-1	0.0000000E0	8.8000000E-1	0.0000000E0	6.5000000E-1	1.0473523E-2	9.0000000E-1	6.8087904E-1	8.0000000E-1	5.7367411E-1	7.8000000E-1	4.3464135E-1	8.8000000E-1	-5.4147691E-1
7.6000000E-1	0.0000000E0	1.0000000E0	0.0000000E0	9.1000000E-1	0.0000000E0	9.2000000E-1	0.0000000E0	9.9000000E-1	0.0000000E0	7.6000000E-1	-1.4794137E-1	1.0000000E0	8.3434384E-1	9.1000000E-1	6.4706356E-1	9.2000000E-1	3.6760160E-1	9.9000000E-1	-7.6101473E-1
8.6000000E-1	0.0000000E0	1.1100000E0	0.0000000E0	1.0100000E0	0.0000000E0	1.0400000E0	0.0000000E0	1.0900000E0	0.0000000E0	8.6000000E-1	-2.8352397E-1	1.1100000E0	9.8286632E-1	1.0100000E0	6.8107250E-1	1.0400000E0	2.8539690E-1	1.0900000E0	-1.0321022E0
9.6000000E-1	0.0000000E0	1.2300000E0	0.0000000E0	1.1100000E0	0.0000000E0	1.1600000E0	0.0000000E0	1.2500000E0	0.0000000E0	9.6000000E-1	-3.7834892E-1	1.2300000E0	1.1264465E0	1.1100000E0	6.7570093E-1	1.1600000E0	1.8802726E-1	1.2500000E0	-1.3219648E0
1.0600000E0	0.0000000E0	1.3500000E0	0.0000000E0	1.2400000E0	0.0000000E0	1.2800000E0	0.0000000E0	1.3600000E0	0.0000000E0	1.0600000E0	-4.5034157E-1	1.3500000E0	1.2753633E0	1.2400000E0	6.4253465E-1	1.2800000E0	1.1100215E-1	1.3600000E0	-1.6306025E0
1.1700000E0	0.0000000E0	1.4500000E0	0.0000000E0	1.3700000E0	0.0000000E0	1.3800000E0	0.0000000E0	1.4600000E0	0.0000000E0	1.1700000E0	-4.9950193E-1	1.4500000E0	1.4296167E0	1.3700000E0	5.7497677E-1	1.3800000E0	7.9676715E-2	1.4600000E0	-1.9408369E0
1.2700000E0	0.0000000E0	1.5500000E0	0.0000000E0	1.5200000E0	0.0000000E0	1.4800000E0	0.0000000E0	1.5600000E0	0.0000000E0	1.2700000E0	-5.0022438E-1	1.5500000E0	1.5855562E0	1.5200000E0	4.6517678E-1	1.4800000E0	6.8695808E-2	1.5600000E0	-2.2386688E0
1.3800000E0	0.0000000E0	1.6500000E0	0.0000000E0	1.6200000E0	0.0000000E0	1.5900000E0	0.0000000E0	1.6700000E0	0.0000000E0	1.3800000E0	-4.5741589E-1	1.6500000E0	1.7384105E0	1.6200000E0	3.3208237E-1	1.5900000E0	7.8059431E-2	1.6700000E0	-2.5380974E0
1.4800000E0	0.0000000E0	1.7600000E0	0.0000000E0	1.7200000E0	0.0000000E0	1.6900000E0	0.0000000E0	1.7700000E0	0.0000000E0	1.4800000E0	-3.7107644E-1	1.7600000E0	1.8984585E0	1.7200000E0	1.7569355E-1	1.6900000E0	1.0404004E-1	1.7700000E0	-2.7795331E0
1.5900000E0	0.0000000E0	1.8600000E0	0.0000000E0	1.8200000E0	0.0000000E0	1.7900000E0	0.0000000E0	1.8700000E0	0.0000000E0	1.5900000E0	-2.7705675E-1	1.8600000E0	2.0554213E0	1.8200000E0	-3.9897030E-3	1.7900000E0	1.5164825E-1	1.8700000E0	-2.9457976E0
1.6900000E0	0.0000000E0	1.9600000E0	0.0000000E0	1.9300000E0	0.0000000E0	1.8900000E0	0.0000000E0	1.9800000E0	0.0000000E0	1.6900000E0	-1.8102722E-1	1.9600000E0	2.1831229E0	1.9300000E0	-2.1883228E-1	1.8900000E0	2.2088407E-1	1.9800000E0	-3.0540692E0
1.8000000E0	0.0000000E0	2.0600000E0	0.0000000E0	2.0300000E0	0.0000000E0	2.0000000E0	0.0000000E0	2.0800000E0	0.0000000E0	1.8000000E0	-7.7317449E-2	2.0600000E0	2.2718497E0	2.0300000E0	-4.6448745E-1	2.0000000E0	2.8181464E-1	2.0800000E0	-3.1043480E0
1.9000000E0	0.0000000E0	2.2200000E0	0.0000000E0	2.1300000E0	0.0000000E0	2.1400000E0	0.0000000E0	2.2400000E0	0.0000000E0	1.9000000E0	2.7965469E-3	2.2200000E0	2.3349659E0	2.1300000E0	-7.0305985E-1	2.1400000E0	3.3572303E-1	2.2400000E0	-3.0604335E0
2.0000000E0	0.0000000E0	2.3400000E0	0.0000000E0	2.2400000E0	0.0000000E0	2.2500000E0	0.0000000E0	2.3400000E0	0.0000000E0	2.0000000E0	5.4528135E-2	2.3400000E0	2.3724715E0	2.2400000E0	-9.3454947E-1	2.2500000E0	3.8132617E-1	2.3400000E0	-2.9491407E0
2.1500000E0	0.0000000E0	2.4500000E0	0.0000000E0	2.3500000E0	0.0000000E0	2.3600000E0	0.0000000E0	2.4500000E0	0.0000000E0	2.1500000E0	9.5802663E-2	2.4500000E0	2.3376326E0	2.3500000E0	-1.1730714E0	2.3600000E0	4.2363468E-1	2.4500000E0	-2.7704697E0
2.2800000E0	0.0000000E0	2.5500000E0	0.0000000E0	2.4500000E0	0.0000000E0	2.4600000E0	0.0000000E0	2.5500000E0	0.0000000E0	2.2800000E0	1.2662013E-1	2.5500000E0	2.2566252E0	2.4500000E0	-1.4045105E0	2.4600000E0	4.4273877E-1	2.5500000E0	-2.5587772E0
2.3800000E0	0.0000000E0	2.6600000E0	0.0000000E0	2.5500000E0	0.0000000E0	2.5600000E0	0.0000000E0	2.6500000E0	0.0000000E0	2.3800000E0	1.5832140E-1	2.6600000E0	2.1294492E0	2.5500000E0	-1.5738362E0	2.5600000E0	4.4321614E-1	2.6500000E0	-2.2906786E0
2.4800000E0	0.0000000E0	2.7600000E0	0.0000000E0	2.6500000E0	0.0000000E0	2.6600000E0	0.0000000E0	2.7600000E0	0.0000000E0	2.4800000E0	2.0404519E-1	2.7600000E0	1.9733797E0	2.6500000E0	-1.6999961E0	2.6600000E0	4.2506681E-1	2.7600000E0	-1.9895585E0
2.5800000E0	0.0000000E0	2.8600000E0	0.0000000E0	2.8300000E0	0.0000000E0	2.7700000E0	0.0000000E0	2.8600000E0	0.0000000E0	2.5800000E0	2.5065278E-1	2.8600000E0	1.7781379E0	2.8300000E0	-1.7829903E0	2.7700000E0	3.8572462E-1	2.8600000E0	-1.7170571E0
2.6800000E0	0.0000000E0	2.9600000E0	0.0000000E0	2.9400000E0	0.0000000E0	2.8700000E0	0.0000000E0	2.9600000E0	0.0000000E0	2.6800000E0	3.1606952E-1	2.9600000E0	1.5540026E0	2.9400000E0	-1.8228187E0	2.8700000E0	3.0985750E-1	2.9600000E0	-1.4903528E0
2.7900000E0	0.0000000E0	3.0600000E0	0.0000000E0	3.0400000E0	0.0000000E0	2.9700000E0	0.0000000E0	3.0700000E0	0.0000000E0	2.7900000E0	4.0211827E-1	3.0600000E0	1.3533257E0	3.0400000E0	-1.7529181E0	2.9700000E0	2.1279753E-1	3.0700000E0	-1.2922672E0
2.9100000E0	0.0000000E0	3.2400000E0	0.0000000E0	3.1500000E0	0.0000000E0	3.0800000E0	0.0000000E0	3.1700000E0	0.0000000E0	2.9100000E0	5.0312860E-1	3.2400000E0	1.1836687E0	3.1500000E0	-1.6116216E0	3.0800000E0	7.6202906E-2	3.1700000E0	-1.1228003E0
3.0100000E0	0.0000000E0	3.3600000E0	0.0000000E0	3.2700000E0	0.0000000E0	3.2400000E0	0.0000000E0	3.3500000E0	0.0000000E0	3.0100000E0	6.1910050E-1	3.3600000E0	1.0374702E0	3.2700000E0	-1.4178769E0	3.2400000E0	-1.0120945E-1	3.3500000E0	-1.0635467E0
3.1500000E0	0.0000000E0	3.4700000E0	0.0000000E0	3.3700000E0	0.0000000E0	3.3500000E0	0.0000000E0	3.4600000E0	0.0000000E0	3.1500000E0	7.2375656E-1	3.4700000E0	9.1473007E-1	3.3700000E0	-1.1861219E0	3.3500000E0	-3.1815646E-1	3.4600000E0	-1.0796812E0
3.3000000E0	0.0000000E0	3.5700000E0	0.0000000E0	3.4700000E0	0.0000000E0	3.4500000E0	0.0000000E0	3.5600000E0	0.0000000E0	3.3000000E0	8.1324918E-1	3.5700000E0	8.5465435E-1	3.4700000E0	-9.0224139E-1	3.4500000E0	-5.7463813E-1	3.5600000E0	-1.1712039E0
3.4100000E0	0.0000000E0	3.6700000E0	0.0000000E0	3.5800000E0	0.0000000E0	3.5600000E0	0.0000000E0	3.6600000E0	0.0000000E0	3.4100000E0	8.9142594E-1	3.6700000E0	8.3106706E-1	3.5800000E0	-5.8035053E-1	3.5600000E0	-8.6290981E-1	3.6600000E0	-1.3174034E0
3.5100000E0	0.0000000E0	3.7800000E0	0.0000000E0	3.6800000E0	0.0000000E0	3.6600000E0	0.0000000E0	3.7600000E0	0.0000000E0	3.5100000E0	9.6987274E-1	3.7800000E0	8.4396821E-1	3.6800000E0	-2.9711556E-1	3.6600000E0	-1.1600520E0	3.7600000E0	-1.5416642E0
3.6100000E0	0.0000000E0	3.8800000E0	0.0000000E0	3.7800000E0	0.0000000E0	3.7600000E0	0.0000000E0	3.8600000E0	0.0000000E0	3.6100000E0	1.0354509E0	3.8800000E0	8.7823490E-1	3.7800000E0	-6.6974307E-2	3.7600000E0	-1.4660647E0	3.8600000E0	-1.8206018E0
3.7100000E0	0.0000000E0	3.9800000E0	0.0000000E0	3.8900000E0	0.0000000E0	3.8700000E0	0.0000000E0	3.9600000E0	0.0000000E0	3.7100000E0	1.1012990E0	3.9800000E0	9.3661820E-1	3.8900000E0	1.2451105E-1	3.8700000E0	-1.7409448E0	3.9600000E0	-2.0845660E0
3.8200000E0	0.0000000E0	4.0900000E0	0.0000000E0	3.9900000E0	0.0000000E0	3.9700000E0	0.0000000E0	4.0700000E0	0.0000000E0	3.8200000E0	1.1674172E0	4.0900000E0	1.0163670E0	3.9900000E0	2.3514875E-1	3.9700000E0	-1.9693603E0	4.0700000E0	-2.3300236E0
3.9300000E0	0.0000000E0	4.2300000E0	0.0000000E0	4.1000000E0	0.0000000E0	4.0700000E0	0.0000000E0	4.1700000E0	0.0000000E0	3.9300000E0	1.2587568E0	4.2300000E0	1.0831168E0	4.1000000E0	2.1249062E-1	4.0700000E0	-2.1666433E0	4.1700000E0	-2.5605078E0
4.0300000E0	0.0000000E0	4.3800000E0	0.0000000E0	4.2400000E0	0.0000000E0	4.1900000E0	0.0000000E0	4.3400000E0	0.0000000E0	4.0300000E0	1.3580617E0	4.3800000E0	1.1293059E0	4.2400000E0	9.4869787E-2	4.1900000E0	-2.2869547E0	4.3400000E0	-2.7760186E0
4.1600000E0	0.0000000E0	4.4800000E0	0.0000000E0	4.3700000E0	0.0000000E0	4.3000000E0	0.0000000E0	4.4400000E0	0.0000000E0	4.1600000E0	1.4653317E0	4.4800000E0	1.1624960E0	4.3700000E0	-1.1771375E-1	4.3000000E0	-2.2915746E0	4.4400000E0	-2.8929503E0
4.2900000E0	0.0000000E0	4.5800000E0	0.0000000E0	4.4700000E0	0.0000000E0	4.4000000E0	0.0000000E0	4.5400000E0	0.0000000E0	4.2900000E0	1.5874631E0	4.5800000E0	1.1826869E0	4.4700000E0	-4.3857610E-1	4.4000000E0	-2.2192229E0	4.5400000E0	-2.9461279E0
4.3900000E0	0.0000000E0	4.6900000E0	0.0000000E0	4.5700000E0	0.0000000E0	4.5000000E0	0.0000000E0	4.6500000E0	0.0000000E0	4.3900000E0	1.7283034E0	4.6900000E0	1.1761879E0	4.5700000E0	-8.2552552E-1	4.5000000E0	-2.0698996E0	4.6500000E0	-2.9355514E0
4.4900000E0	0.0000000E0	4.7900000E0	0.0000000E0	4.6800000E0	0.0000000E0	4.6100000E0	0.0000000E0	4.7500000E0	0.0000000E0	4.4900000E0	1.8840052E0	4.7900000E0	1.1511877E0	4.6800000E0	-1.2785620E0	4.6100000E0	-1.8787086E0	4.7500000E0	-2.8682870E0
4.6000000E0	0.0000000E0	4.8900000E0	0.0000000E0	4.7800000E0	0.0000000E0	4.7100000E0	0.0000000E0	4.8600000E0	0.0000000E0	4.6000000E0	2.0200556E0	4.8900000E0	1.1076863E0	4.7800000E0	-1.7085323E0	4.7100000E0	-1.6685694E0	4.8600000E0	-2.7189388E0
4.7000000E0	0.0000000E0	4.9900000E0	0.0000000E0	4.8800000E0	0.0000000E0	4.8100000E0	0.0000000E0	4.9600000E0	0.0000000E0	4.7000000E0	2.1302123E0	4.9900000E0	1.0322378E0	4.8800000E0	-2.1009986E0	4.8100000E0	-1.4394820E0	4.9600000E0	-2.5129027E0
4.8000000E0	0.0000000E0	5.1000000E0	0.0000000E0	4.9900000E0	0.0000000E0	4.9200000E0	0.0000000E0	5.0600000E0	0.0000000E0	4.8000000E0	2.2207177E0	5.1000000E0	9.2209109E-1	4.9900000E0	-2.4703987E0	4.9200000E0	-1.2688863E0	5.0600000E0	-2.2850039E0
4.9000000E0	0.0000000E0	5.2400000E0	0.0000000E0	5.0900000E0	0.0000000E0	5.0200000E0	0.0000000E0	5.1700000E0	0.0000000E0	4.9000000E0	2.2915719E0	5.2400000E0	7.7999729E-1	5.0900000E0	-2.7323490E0	5.0200000E0	-1.1994736E0	5.1700000E0	-2.0250453E0
5.0100000E0	0.0000000E0	5.3900000E0	0.0000000E0	5.2400000E0	0.0000000E0	5.1400000E0	0.0000000E0	5.2700000E0	0.0000000E0	5.0100000E0	2.3449311E0	5.3900000E0	6.2233382E-1	5.2400000E0	-2.8360296E0	5.1400000E0	-1.1885526E0	5.2700000E0	-1.7294941E0
5.1500000E0	0.0000000E0	5.4900000E0	0.0000000E0	5.3500000E0	0.0000000E0	5.2500000E0	0.0000000E0	5.3700000E0	0.0000000E0	5.1500000E0	2.3980516E0	5.4900000E0	4.2809332E-1	5.3500000E0	-2.8322604E0	5.2500000E0	-1.2590429E0	5.3700000E0	-1.3983502E0
5.2900000E0	0.0000000E0	5.6000000E0	0.0000000E0	5.4500000E0	0.0000000E0	5.3600000E0	0.0000000E0	5.4700000E0	0.0000000E0	5.2900000E0	2.4509335E0	5.6000000E0	2.1828313E-1	5.4500000E0	-2.7210416E0	5.3600000E0	-1.3990994E0	5.4700000E0	-1.0824055E0
5.3900000E0	0.0000000E0	5.7000000E0	0.0000000E0	5.5600000E0	0.0000000E0	5.4600000E0	0.0000000E0	5.5800000E0	0.0000000E0	5.3900000E0	2.5160618E0	5.7000000E0	-7.0967351E-3	5.5600000E0	-2.4764078E0	5.4600000E0	-1.5700021E0	5.5800000E0	-7.6792995E-1
5.4900000E0	0.0000000E0	5.8000000E0	0.0000000E0	5.6600000E0	0.0000000E0	5.5600000E0	0.0000000E0	5.6800000E0	0.0000000E0	5.4900000E0	2.6166966E0	5.8000000E0	-2.3922169E-1	5.6600000E0	-2.1405510E0	5.5600000E0	-1.7717509E0	5.6800000E0	-4.6865357E-1
5.6000000E0	0.0000000E0	5.9000000E0	0.0000000E0	5.7600000E0	0.0000000E0	5.6700000E0	0.0000000E0	5.7900000E0	0.0000000E0	5.6000000E0	2.7295778E0	5.9000000E0	-4.8628044E-1	5.7600000E0	-1.7134711E0	5.6700000E0	-1.9189634E0	5.7900000E0	-1.8104322E-1
5.7000000E0	0.0000000E0	6.0100000E0	0.0000000E0	5.8700000E0	0.0000000E0	5.7700000E0	0.0000000E0	5.8900000E0	0.0000000E0	5.7000000E0	2.8719616E0	6.0100000E0	-7.4827300E-1	5.8700000E0	-1.2968083E0	5.7700000E0	-1.9610745E0	5.8900000E0	8.5324302E-2
5.8000000E0	0.0000000E0	6.1200000E0	0.0000000E0	5.9700000E0	0.0000000E0	5.8700000E0	0.0000000E0	5.9900000E0	0.0000000E0	5.8000000E0	3.0002902E0	6.1200000E0	-9.8318466E-1	5.9700000E0	-8.9235139E-1	5.8700000E0	-1.9486493E0	5.9900000E0	3.5584493E-1
5.9100000E0	0.0000000E0	6.2600000E0	0.0000000E0	6.0700000E0	0.0000000E0	5.9700000E0	0.0000000E0	6.1000000E0	0.0000000E0	5.9100000E0	3.1083210E0	6.2600000E0	-1.1931306E0	6.0700000E0	-4.9831168E-1	5.9700000E0	-1.8429677E0	6.1000000E0	6.3051864E-1
6.0100000E0	0.0000000E0	6.3900000E0	0.0000000E0	6.2400000E0	0.0000000E0	6.0700000E0	0.0000000E0	6.2400000E0	0.0000000E0	6.0100000E0	3.1960541E0	6.3900000E0	-1.3759956E0	6.2400000E0	-1.5688086E-1	6.0700000E0	-1.6188994E0	6.2400000E0	8.8188572E-1
6.1400000E0	0.0000000E0	6.4900000E0	0.0000000E0	6.3700000E0	0.0000000E0	6.2400000E0	0.0000000E0	6.3400000E0	0.0000000E0	6.1400000E0	3.2169690E0	6.4900000E0	-1.5095329E0	6.3700000E0	6.0637061E-2	6.2400000E0	-1.3191355E0	6.3400000E0	1.1257653E0
6.2600000E0	0.0000000E0	6.6000000E0	0.0000000E0	6.4700000E0	0.0000000E0	6.3400000E0	0.0000000E0	6.4500000E0	0.0000000E0	6.2600000E0	3.1212652E0	6.6000000E0	-1.5727350E0	6.4700000E0	2.0506223E-1	6.3400000E0	-9.4367609E-1	6.4500000E0	1.3463382E0
6.3600000E0	0.0000000E0	6.7000000E0	0.0000000E0	6.5700000E0	0.0000000E0	6.4400000E0	0.0000000E0	6.5500000E0	0.0000000E0	6.3600000E0	2.9587434E0	6.7000000E0	-1.5866095E0	6.5700000E0	2.7639465E-1	6.4400000E0	-5.9365126E-1	6.5500000E0	1.5690004E0
6.4600000E0	0.0000000E0	6.8000000E0	0.0000000E0	6.6800000E0	0.0000000E0	6.5500000E0	0.0000000E0	6.6500000E0	0.0000000E0	6.4600000E0	2.7231609E0	6.8000000E0	-1.5511561E0	6.6800000E0	2.7821186E-1	6.5500000E0	-2.8662180E-1	6.6500000E0	1.7764874E0
6.5700000E0	0.0000000E0	6.9100000E0	0.0000000E0	6.7800000E0	0.0000000E0	6.6500000E0	0.0000000E0	6.7600000E0	0.0000000E0	6.5700000E0	2.4280243E0	6.9100000E0	-1.4317092E0	6.7800000E0	1.9003000E-1	6.6500000E0	-5.0269221E-3	6.7600000E0	1.9825290E0
6.6700000E0	0.0000000E0	6.9999100E0	0.0000000E0	6.8900000E0	0.0000000E0	6.7500000E0	0.0000000E0	6.8600000E0	0.0000000E0	6.6700000E0	2.0965939E0	7.0100000E0	-1.2587041E0	6.8900000E0	3.2332919E-2	6.7500000E0	3.2659301E-1	6.8600000E0	2.1871252E0
6.7800000E0	0.0000000E0	7.0000000E0	6.9078743E0	6.9900000E0	0.0000000E0	6.8500000E0	0.0000000E0	6.9700000E0	0.0000000E0	6.7800000E0	1.7288695E0	7.1100000E0	-1.0321410E0	6.9900000E0	1.0380483E-1	6.8500000E0	6.5767293E-1	6.9700000E0	2.3586378E0
6.8800000E0	0.0000000E0	7.0100000E0	6.9841772E0	6.9999900E0	0.0000000E0	6.9500000E0	0.0000000E0	6.9999700E0	0.0000000E0	6.8800000E0	1.4244523E0	7.2400000E0	-7.1862119E-1	7.0900000E0	4.0623451E-1	6.9500000E0	1.0387779E0	7.0700000E0	2.4935322E0
6.9800000E0	0.0000000E0	7.1100000E0	7.7419771E0	7.0000000E0	-6.9650721E0	6.9999500E0	0.0000000E0	7.0000000E0	-4.2772695E0	6.9800000E0	1.2201089E0	7.3600000E0	-3.1602949E-1	7.2400000E0	9.3783318E-1	7.0600000E0	1.4699079E0	7.2100000E0	2.5953429E0
6.9999800E0	0.0000000E0	7.2400000E0	8.7130429E0	7.0900000E0	-9.1407285E-1	7.0000000E0	1.5624292E1	7.0700000E0	-3.8228123E0	7.1400000E0	1.0790726E0	7.4600000E0	1.7351893E-1	7.3700000E0	1.6986008E0	7.1900000E0	2.1043355E0	7.3200000E0	2.6777999E0
7.0000000E0	4.4499925E0	7.3600000E0	9.5954948E0	7.2400000E0	8.8635206E0	7.0600000E0	1.7100842E1	7.2100000E0	-2.9248614E0	7.2600000E0	1.1282823E0	7.5700000E0	6.8915294E-1	7.4700000E0	2.9773693E0	7.3000000E0	2.8239096E0	7.4200000E0	2.7326074E0
7.1400000E0	6.1372273E0	7.4600000E0	1.0320814E1	7.3700000E0	1.7036351E1	7.1900000E0	2.0245187E1	7.3200000E0	-2.2294579E0	7.3600000E0	1.4175384E0	7.6700000E0	1.2852785E0	7.5800000E0	4.5262744E0	7.4000000E0	3.6286305E0	7.5200000E0	2.7755847E0
7.2600000E0	7.5565673E0	7.5700000E0	1.1108249E1	7.4700000E0	2.3139029E1	7.3000000E0	2.2848222E1	7.4200000E0	-1.6049044E0	7.4600000E0	1.8970406E0	7.7800000E0	1.9074897E0	7.6800000E0	6.3453162E0	7.5100000E0	4.5690630E0	7.6300000E0	2.8067317E0
7.3600000E0	8.7207349E0	7.6700000E0	1.1814752E1	7.5800000E0	2.9672397E1	7.4000000E0	2.5169764E1	7.5200000E0	-9.8753254E-1	7.5700000E0	2.5667887E0	7.8800000E0	2.5557864E0	7.7800000E0	8.8778140E0	7.6100000E0	5.9061793E0	7.7300000E0	2.8331177E0
7.4600000E0	9.8682376E0	7.7800000E0	1.2581759E1	7.6800000E0	3.5452868E1	7.5100000E0	2.7675072E1	7.6300000E0	-3.1661979E-1	7.6700000E0	3.4569281E0	7.9800000E0	3.2860662E0	7.8800000E0	1.2144251E1	7.7200000E0	7.6224186E0	7.8400000E0	2.8622661E0
7.5700000E0	1.1111527E1	7.8800000E0	1.3269934E1	7.7800000E0	4.1085943E1	7.6100000E0	2.9909456E1	7.7300000E0	2.8593823E-1	7.7800000E0	4.4637798E0	8.0800000E0	4.1287646E0	8.0000000E0	1.6124145E1	7.8200000E0	9.4814792E0	7.9400000E0	2.8866535E0
7.6700000E0	1.2224806E1	7.9800000E0	1.3949549E1	7.8800000E0	4.6575380E1	7.7200000E0	3.2320705E1	7.8400000E0	9.4075242E-1	7.8800000E0	5.6488487E0	8.2300000E0	5.0838816E0	8.1000000E0	2.0321766E1	7.9200000E0	1.1483361E1	8.0400000E0	2.9220991E0
7.7800000E0	1.3431015E1	8.0800000E0	1.4620710E1	8.0000000E0	5.2978253E1	7.8200000E0	3.4471202E1	7.9400000E0	1.5288520E0	7.9800000E0	6.9623341E0	8.3600000E0	6.0426053E0	8.2400000E0	2.5182223E1	8.0200000E0	1.3871475E1	8.1500000E0	3.0473399E0
7.8800000E0	1.4511090E1	8.2300000E0	1.5611832E1	8.1000000E0	5.8164449E1	7.9200000E0	3.6582867E1	8.0400000E0	2.1101892E0	8.1400000E0	8.3674694E0	8.4600000E0	7.0933837E0	8.3600000E0	3.0260408E1	8.1600000E0	1.6402411E1	8.2500000E0	3.2588413E0
7.9800000E0	1.5575704E1	8.3600000E0	1.6455880E1	8.2400000E0	6.5203712E1	8.0200000E0	3.8656401E1	8.1500000E0	2.7419421E0	8.2800000E0	9.9010213E0	8.5600000E0	8.1477688E0	8.4600000E0	3.5556321E1	8.2700000E0	1.8940456E1	8.3500000E0	3.5566034E0
8.1400000E0	1.7247479E1	8.4600000E0	1.7095867E1	8.3600000E0	7.1038044E1	8.1600000E0	4.1496598E1	8.2500000E0	3.3093301E0	8.4000000E0	1.1417137E1	8.6600000E0	9.2361961E0	8.5700000E0	4.1163465E1	8.3700000E0	2.1783170E1	8.4600000E0	3.9255792E0
8.2800000E0	1.8678978E1	8.5600000E0	1.7727893E1	8.4600000E0	7.5763732E1	8.2700000E0	4.3677903E1	8.3500000E0	3.8701937E0	8.5100000E0	1.2854312E1	8.7600000E0	1.0419120E1	8.6700000E0	4.7329707E1	8.4700000E0	2.4930552E1	8.5600000E0	4.4409712E0
8.4000000E0	1.9883186E1	8.6600000E0	1.8352058E1	8.5700000E0	8.0822931E1	8.3700000E0	4.5623321E1	8.4600000E0	4.4796976E0	8.6100000E0	1.4212545E1	8.8700000E0	1.1750945E1	8.7700000E0	5.4055044E1	8.5700000E0	2.8382603E1	8.6700000E0	5.0275768E0
8.5100000E0	2.0968890E1	8.7600000E0	1.8968459E1	8.6700000E0	8.5299114E1	8.4700000E0	4.7533611E1	8.5600000E0	5.0271033E0	8.7100000E0	1.5603399E1	8.9700000E0	1.3231674E1	8.8700000E0	6.0449262E1	8.6700000E0	3.1652500E1	8.7700000E0	5.6818615E0
8.6100000E0	2.1941061E1	8.8700000E0	1.9637648E1	8.7700000E0	8.9661159E1	8.5700000E0	4.9409406E1	8.6700000E0	5.6219821E0	8.8100000E0	1.6959960E1	9.0700000E0	1.4684408E1	8.9800000E0	6.6874213E1	8.7700000E0	3.4919651E1	8.8800000E0	6.4351306E0
8.7100000E0	2.2899316E1	8.9700000E0	2.0238058E1	8.8700000E0	9.3911977E1	8.6700000E0	5.1251329E1	8.7700000E0	6.1562528E0	8.9100000E0	1.8385908E1	9.2300000E0	1.6224008E1	9.0800000E0	7.2968044E1	8.8700000E0	3.8122799E1	8.9800000E0	7.2949075E0
8.8100000E0	2.3843854E1	9.0700000E0	2.0831000E1	8.9800000E0	9.8462791E1	8.7700000E0	5.3059993E1	8.8800000E0	6.7368575E0	9.0100000E0	1.9758234E1	9.3600000E0	1.7735614E1	9.2400000E0	7.8978620E1	8.9800000E0	4.1261943E1	9.0800000E0	8.2611923E0
8.9100000E0	2.4774870E1	9.2300000E0	2.1764405E1	9.0800000E0	1.0248918E2	8.8700000E0	5.4835998E1	8.9800000E0	7.2583083E0	9.1300000E0	2.1188497E1	9.4600000E0	1.9294786E1	9.3500000E0	8.4745909E1	9.0800000E0	4.4268492E1	9.2400000E0	9.1835799E0
9.0100000E0	2.5692559E1	9.3600000E0	2.2509153E1	9.2400000E0	1.0871893E2	8.9800000E0	5.6752585E1	9.0800000E0	7.7737631E0	9.2500000E0	2.2565137E1	9.5700000E0	2.0813077E1	9.4500000E0	9.0715018E1	9.2000000E0	4.7385857E1	9.3500000E0	1.0100899E1
9.1300000E0	2.6776463E1	9.4600000E0	2.3073846E1	9.3500000E0	1.1285496E2	9.0800000E0	5.8461912E1	9.2400000E0	8.5861906E0	9.3600000E0	2.3888155E1	9.6700000E0	2.2378935E1	9.5500000E0	9.6885949E1	9.3200000E0	5.0614037E1	9.4500000E0	1.0974321E1
9.2500000E0	2.7841773E1	9.5700000E0	2.3686899E1	9.4500000E0	1.1651436E2	9.2000000E0	6.0472411E1	9.3500000E0	9.1360773E0	9.4600000E0	2.5282773E1	9.7800000E0	2.3992359E1	9.6600000E0	1.0253500E2	9.4300000E0	5.3594217E1	9.5500000E0	1.1811370E1
9.3600000E0	2.8802248E1	9.6700000E0	2.4236943E1	9.5500000E0	1.2008045E2	9.3200000E0	6.2439424E1	9.4500000E0	9.6299397E0	9.5600000E0	2.6810495E1	9.8800000E0	2.5444785E1	9.7600000E0	1.0794723E2	9.5300000E0	5.6501215E1	9.6600000E0	1.2562131E1
9.4600000E0	2.9662285E1	9.7800000E0	2.4834092E1	9.6600000E0	1.2389821E2	9.4300000E0	6.4205122E1	9.5500000E0	1.0118123E1	9.6600000E0	2.8471322E1	9.9800000E0	2.6715056E1	9.8600000E0	1.1283759E2	9.6400000E0	5.9160213E1	9.7600000E0	1.3301809E1
9.5600000E0	3.0510012E1	9.8800000E0	2.5369866E1	9.7600000E0	1.2727601E2	9.5300000E0	6.5779878E1	9.6600000E0	1.0648644E1	9.7700000E0	3.0042132E1	1.0080000E1	2.7803175E1	9.9600000E0	1.1765117E2	9.7400000E0	6.1905973E1	9.8600000E0	1.4030402E1
9.6600000E0	3.1345603E1	9.9800000E0	2.5898977E1	9.8600000E0	1.3056769E2	9.6400000E0	6.7479285E1	9.7600000E0	1.1125114E1	9.8700000E0	3.1605973E1	1.0220000E1	2.8839226E1	1.0070000E1	1.2221888E2	9.8400000E0	6.4559089E1	9.9700000E0	1.4670253E1
9.7700000E0	3.2250944E1	1.0080000E1	2.6421506E1	9.9600000E0	1.3377543E2	9.7400000E0	6.8994919E1	9.8600000E0	1.1596105E1	9.9800000E0	3.3079798E1	1.0360000E1	2.9708350E1	1.0170000E1	1.2690258E2	9.9400000E0	6.7298967E1	1.0070000E1	1.5246652E1
9.8700000E0	3.3061614E1	1.0220000E1	2.7142145E1	1.0070000E1	1.3720955E2	9.8400000E0	7.0483184E1	9.9700000E0	1.2107941E1	1.0140000E1	3.4525110E1	1.0460000E1	3.0525407E1	1.0280000E1	1.3170226E2	1.0060000E1	7.0125608E1	1.0180000E1	1.5734310E1
9.9800000E0	3.3939954E1	1.0360000E1	2.7850267E1	1.0170000E1	1.4024793E2	9.9400000E0	7.1944576E1	1.0070000E1	1.2567631E1	1.0270000E1	3.5867596E1	1.0560000E1	3.1248088E1	1.0390000E1	1.3604777E2	1.0190000E1	7.2780726E1	1.0340000E1	1.6185911E1
1.0140000E1	3.5192926E1	1.0460000E1	2.8348525E1	1.0280000E1	1.4350075E2	1.0060000E1	7.3663455E1	1.0180000E1	1.3067186E1	1.0370000E1	3.7218817E1	1.0660000E1	3.1918031E1	1.0500000E1	1.4013188E2	1.0290000E1	7.5172970E1	1.0440000E1	1.6562626E1
1.0270000E1	3.6189896E1	1.0560000E1	2.8840585E1	1.0390000E1	1.4666244E2	1.0190000E1	7.5483645E1	1.0340000E1	1.3782561E1	1.0470000E1	3.8578772E1	1.0770000E1	3.2493598E1	1.0600000E1	1.4376182E2	1.0390000E1	7.7302339E1	1.0550000E1	1.6903285E1
1.0370000E1	3.6944180E1	1.0660000E1	2.9326525E1	1.0500000E1	1.4973556E2	1.0290000E1	7.6854742E1	1.0440000E1	1.4222994E1	1.0580000E1	3.9781364E1	1.0870000E1	3.2974788E1	1.0700000E1	1.4729944E2	1.0490000E1	7.9348241E1	1.0650000E1	1.7207887E1
1.0470000E1	3.7687666E1	1.0770000E1	2.9854081E1	1.0600000E1	1.5245454E2	1.0390000E1	7.8201082E1	1.0550000E1	1.4701623E1	1.0680000E1	4.0863840E1	1.0970000E1	3.3497124E1	1.0800000E1	1.5058642E2	1.0600000E1	8.1222201E1	1.0750000E1	1.7403336E1
1.0580000E1	3.8493215E1	1.0870000E1	3.0327414E1	1.0700000E1	1.5510419E2	1.0490000E1	7.9523110E1	1.0650000E1	1.5131488E1	1.0780000E1	4.1788954E1	1.1070000E1	3.4081761E1	1.0900000E1	1.5390783E2	1.0700000E1	8.3099039E1	1.0860000E1	1.7512150E1
1.0680000E1	3.9214527E1	1.0970000E1	3.0794860E1	1.0800000E1	1.5768627E2	1.0600000E1	8.0949786E1	1.0750000E1	1.5556410E1	1.0890000E1	4.2707098E1	1.1220000E1	3.4728699E1	1.1000000E1	1.5726367E2	1.0800000E1	8.4796050E1	1.0970000E1	1.7534329E1
1.0780000E1	3.9925514E1	1.1070000E1	3.1256492E1	1.0900000E1	1.6020252E2	1.0700000E1	8.2222181E1	1.0860000E1	1.6018182E1	1.0990000E1	4.3535225E1	1.1350000E1	3.5354661E1	1.1110000E1	1.6026843E2	1.0910000E1	8.6313233E1	1.1070000E1	1.7574974E1
1.0890000E1	4.0695849E1	1.1220000E1	3.1938196E1	1.1000000E1	1.6265460E2	1.0800000E1	8.3471600E1	1.0970000E1	1.6474118E1	1.1140000E1	4.4356381E1	1.1450000E1	3.6001465E1	1.1240000E1	1.6304885E2	1.1010000E1	8.7736934E1	1.1180000E1	1.7608798E1
1.0990000E1	4.1385631E1	1.1350000E1	3.2518741E1	1.1110000E1	1.6527973E2	1.0910000E1	8.4819919E1	1.1070000E1	1.6883601E1	1.1260000E1	4.5170568E1	1.1550000E1	3.6627292E1	1.1350000E1	1.6547818E2	1.1150000E1	8.8980808E1	1.1280000E1	1.7661088E1
1.1140000E1	4.2401834E1	1.1450000E1	3.2958930E1	1.1240000E1	1.6828752E2	1.1010000E1	8.6022430E1	1.1180000E1	1.7328596E1	1.1360000E1	4.5942124E1	1.1660000E1	3.7253298E1	1.1450000E1	1.6784150E2	1.1260000E1	9.0128322E1	1.1390000E1	1.7776881E1
1.1260000E1	4.3199119E1	1.1550000E1	3.3393644E1	1.1350000E1	1.7075486E2	1.1150000E1	8.7669554E1	1.1280000E1	1.7728253E1	1.1460000E1	4.6632217E1	1.1760000E1	3.7877717E1	1.1550000E1	1.7004835E2	1.1360000E1	9.1312923E1	1.1490000E1	1.8022449E1
1.1360000E1	4.3853067E1	1.1660000E1	3.3865587E1	1.1450000E1	1.7293787E2	1.1260000E1	8.8934565E1	1.1390000E1	1.8162571E1	1.1560000E1	4.7240847E1	1.1870000E1	3.8542188E1	1.1650000E1	1.7229149E2	1.1460000E1	9.2534611E1	1.1590000E1	1.8331519E1
1.1460000E1	4.4497653E1	1.1760000E1	3.4289024E1	1.1550000E1	1.7506521E2	1.1360000E1	9.0062778E1	1.1490000E1	1.8552639E1	1.1660000E1	4.7887332E1	1.1970000E1	3.9246710E1	1.1750000E1	1.7457092E2	1.1560000E1	9.3793386E1	1.1700000E1	1.8704091E1
1.1560000E1	4.5133013E1	1.1870000E1	3.4748723E1	1.1650000E1	1.7713831E2	1.1460000E1	9.1170618E1	1.1590000E1	1.8938221E1	1.1760000E1	4.8534424E1	1.2070000E1	3.9907649E1	1.1860000E1	1.7663315E2	1.1660000E1	9.4916561E1	1.1800000E1	1.9231477E1
1.1660000E1	4.5759277E1	1.1970000E1	3.5161175E1	1.1750000E1	1.7915855E2	1.1560000E1	9.2258454E1	1.1700000E1	1.9357243E1	1.1860000E1	4.9219370E1	1.2230000E1	4.0564878E1	1.1960000E1	1.7858047E2	1.1770000E1	9.5946229E1	1.1910000E1	1.9891160E1
1.1760000E1	4.6376576E1	1.2070000E1	3.5568496E1	1.1860000E1	1.8132136E2	1.1660000E1	9.3326647E1	1.1800000E1	1.9733573E1	1.1970000E1	4.9864506E1	1.2370000E1	4.1178524E1	1.2060000E1	1.8031058E2	1.1880000E1	9.6931649E1	1.2010000E1	2.0683139E1
1.1860000E1	4.6985038E1	1.2230000E1	3.6209699E1	1.1960000E1	1.8323494E2	1.1770000E1	9.4479394E1	1.1910000E1	2.0142540E1	1.2070000E1	5.0506101E1	1.2470000E1	4.1789351E1	1.2160000E1	1.8201624E2	1.1980000E1	9.7952773E1	1.2120000E1	2.1474867E1
1.1970000E1	4.7644292E1	1.2370000E1	3.6760314E1	1.2060000E1	1.8509972E2	1.1880000E1	9.5609265E1	1.2010000E1	2.0509841E1	1.2180000E1	5.1107885E1	1.2570000E1	4.2355544E1	1.2260000E1	1.8365747E2	1.2080000E1	9.8923256E1	1.2250000E1	2.2309850E1
1.2070000E1	4.8234607E1	1.2470000E1	3.7147744E1	1.2160000E1	1.8691694E2	1.1980000E1	9.6616951E1	1.2120000E1	2.0908995E1	1.2280000E1	5.1669859E1	1.2670000E1	4.2918919E1	1.2370000E1	1.8536100E2	1.2200000E1	9.9929444E1	1.2350000E1	2.3144581E1
1.2180000E1	4.8874199E1	1.2570000E1	3.7530356E1	1.2260000E1	1.8868784E2	1.2080000E1	9.7606442E1	1.2250000E1	2.1374222E1	1.2380000E1	5.2190437E1	1.2780000E1	4.3479475E1	1.2470000E1	1.8712685E2	1.2320000E1	1.0097133E2	1.2450000E1	2.3956544E1
1.2280000E1	4.9446908E1	1.2670000E1	3.7908208E1	1.2370000E1	1.9058371E2	1.2200000E1	9.8770274E1	1.2350000E1	2.1727359E1	1.2480000E1	5.2734887E1	1.2880000E1	4.3956595E1	1.2570000E1	1.8875039E2	1.2420000E1	1.0204469E2	1.2560000E1	2.4679464E1
1.2380000E1	5.0011419E1	1.2780000E1	3.8318420E1	1.2470000E1	1.9226110E2	1.2320000E1	9.9908934E1	1.2450000E1	2.2076436E1	1.2590000E1	5.3303208E1	1.2980000E1	4.4351152E1	1.2680000E1	1.9031840E2	1.2530000E1	1.0306956E2	1.2660000E1	2.5421817E1
1.2480000E1	5.0567849E1	1.2880000E1	3.8686470E1	1.2570000E1	1.9389572E2	1.2420000E1	1.0083898E2	1.2560000E1	2.2455786E1	1.2690000E1	5.3822864E1	1.3080000E1	4.4663146E1	1.2780000E1	1.9174411E2	1.2640000E1	1.0404594E2	1.2760000E1	2.6183602E1
1.2590000E1	5.1170727E1	1.2980000E1	3.9049942E1	1.2680000E1	1.9564570E2	1.2530000E1	1.0184265E2	1.2660000E1	2.2796487E1	1.2790000E1	5.4293854E1	1.3240000E1	4.4984638E1	1.2880000E1	1.9315428E2	1.2740000E1	1.0511851E2	1.2860000E1	2.6877808E1
1.2690000E1	5.1710562E1	1.3080000E1	3.9408894E1	1.2780000E1	1.9719402E2	1.2640000E1	1.0282640E2	1.2760000E1	2.3133270E1	1.2900000E1	5.4742613E1	1.3370000E1	4.5275757E1	1.2980000E1	1.9454474E2	1.2840000E1	1.0624516E2	1.2970000E1	2.7504436E1
1.2790000E1	5.2242669E1	1.3240000E1	3.9973952E1	1.2880000E1	1.9870285E2	1.2740000E1	1.0370376E2	1.2860000E1	2.3466180E1	1.3010000E1	5.5181539E1	1.3470000E1	4.5576374E1	1.3090000E1	1.9601780E2	1.2940000E1	1.0746799E2	1.3070000E1	2.8105687E1
1.2900000E1	5.2819193E1	1.3370000E1	4.0424802E1	1.2980000E1	2.0017322E2	1.2840000E1	1.0456528E2	1.2970000E1	2.3827961E1	1.3140000E1	5.5574362E1	1.3570000E1	4.5888237E1	1.3240000E1	1.9757346E2	1.3050000E1	1.0862710E2	1.3170000E1	2.8705633E1
1.3010000E1	5.3386646E1	1.3470000E1	4.0766652E1	1.3090000E1	2.0174735E2	1.2940000E1	1.0541125E2	1.3070000E1	2.4152883E1	1.3240000E1	5.5986407E1	1.3680000E1	4.6261591E1	1.3360000E1	1.9903820E2	1.3170000E1	1.0978081E2	1.3340000E1	2.9238678E1
1.3140000E1	5.4045771E1	1.3570000E1	4.1104250E1	1.3240000E1	2.0382307E2	1.3050000E1	1.0632418E2	1.3170000E1	2.4474069E1	1.3350000E1	5.6417672E1	1.3780000E1	4.6646190E1	1.3460000E1	2.0051017E2	1.3300000E1	1.1087080E2	1.3440000E1	2.9748329E1
1.3240000E1	5.4544450E1	1.3680000E1	4.1470760E1	1.3360000E1	2.0542670E2	1.3170000E1	1.0729946E2	1.3340000E1	2.5011632E1	1.3450000E1	5.6868159E1	1.3880000E1	4.7071587E1	1.3560000E1	2.0189122E2	1.3400000E1	1.1189706E2	1.3540000E1	3.0234584E1
1.3350000E1	5.5084755E1	1.3780000E1	4.1799600E1	1.3460000E1	2.0672562E2	1.3300000E1	1.0833221E2	1.3440000E1	2.5322943E1	1.3550000E1	5.7284997E1	1.3990000E1	4.7578527E1	1.3660000E1	2.0328366E2	1.3510000E1	1.1288344E2	1.3650000E1	3.0697445E1
1.3450000E1	5.5568561E1	1.3880000E1	4.2124350E1	1.3560000E1	2.0799141E2	1.3400000E1	1.0911016E2	1.3540000E1	2.5630675E1	1.3650000E1	5.7697240E1	1.4090000E1	4.8166137E1	1.3770000E1	2.0466370E2	1.3610000E1	1.1390989E2	1.3750000E1	3.1030417E1
1.3550000E1	5.6045441E1	1.3990000E1	4.2476911E1	1.3660000E1	2.0922492E2	1.3510000E1	1.0994969E2	1.3650000E1	2.5965094E1	1.3760000E1	5.8112104E1	1.4230000E1	4.8834417E1	1.3870000E1	2.0611809E2	1.3710000E1	1.1497640E2	1.3850000E1	3.1255593E1
1.3650000E1	5.6515495E1	1.4090000E1	4.2793236E1	1.3770000E1	2.1054549E2	1.3610000E1	1.1069843E2	1.3750000E1	2.6265441E1	1.3860000E1	5.8529586E1	1.4350000E1	4.9512428E1	1.3970000E1	2.0764684E2	1.3820000E1	1.1596633E2	1.3960000E1	3.1416477E1
1.3760000E1	5.7024786E1	1.4230000E1	4.3229492E1	1.3870000E1	2.1171387E2	1.3710000E1	1.1143364E2	1.3850000E1	2.6562335E1	1.3960000E1	5.8967135E1	1.4450000E1	5.0170620E1	1.4070000E1	2.0905365E2	1.3920000E1	1.1694137E2	1.4060000E1	3.1546500E1
1.3860000E1	5.7480820E1	1.4350000E1	4.3597389E1	1.3970000E1	2.1285247E2	1.3820000E1	1.1222706E2	1.3960000E1	2.6884977E1	1.4060000E1	5.9451184E1	1.4560000E1	5.0808991E1	1.4240000E1	2.1040149E2	1.4020000E1	1.1783983E2	1.4160000E1	3.1603461E1
1.3960000E1	5.7930326E1	1.4450000E1	4.3899777E1	1.4070000E1	2.1396203E2	1.3920000E1	1.1293468E2	1.4060000E1	2.7174746E1	1.4190000E1	5.9981733E1	1.4660000E1	5.1418464E1	1.4360000E1	2.1162740E2	1.4150000E1	1.1874166E2	1.4280000E1	3.1629561E1
1.4060000E1	5.8373398E1	1.4560000E1	4.4228061E1	1.4240000E1	2.1578374E2	1.4020000E1	1.1362952E2	1.4160000E1	2.7461184E1	1.4310000E1	6.0500674E1	1.4760000E1	5.1948793E1	1.4460000E1	2.1287376E2	1.4260000E1	1.1959242E2	1.4400000E1	3.1668980E1
1.4190000E1	5.8939923E1	1.4660000E1	4.4522605E1	1.4360000E1	2.1702233E2	1.4150000E1	1.1451409E2	1.4280000E1	2.7800565E1	1.4410000E1	6.1051888E1	1.4870000E1	5.2450224E1	1.4570000E1	2.1404243E2	1.4360000E1	1.2045044E2	1.4500000E1	3.1755149E1
1.4310000E1	5.9453527E1	1.4760000E1	4.4813484E1	1.4460000E1	2.1802557E2	1.4260000E1	1.1524637E2	1.4400000E1	2.8135268E1	1.4510000E1	6.1591493E1	1.4970000E1	5.2863653E1	1.4670000E1	2.1523155E2	1.4460000E1	1.2131571E2	1.4610000E1	3.1854638E1
1.4410000E1	5.9874794E1	1.4870000E1	4.5129275E1	1.4570000E1	2.1909960E2	1.4360000E1	1.1589947E2	1.4500000E1	2.8410661E1	1.4610000E1	6.2145924E1	1.5080000E1	5.3180874E1	1.4770000E1	2.1644112E2	1.4570000E1	1.2206485E2	1.4710000E1	3.1967447E1
1.4510000E1	6.0290031E1	1.4970000E1	4.5412609E1	1.4670000E1	2.2004987E2	1.4460000E1	1.1654077E2	1.4610000E1	2.8709937E1	1.4710000E1	6.2697850E1	1.5220000E1	5.3410093E1	1.4870000E1	2.1760085E2	1.4680000E1	1.2270173E2	1.4810000E1	3.2180442E1
1.4610000E1	6.0699323E1	1.5080000E1	4.5720207E1	1.4770000E1	2.2097590E2	1.4570000E1	1.1723284E2	1.4710000E1	2.8978722E1	1.4810000E1	6.3276325E1	1.5360000E1	5.3551310E1	1.4970000E1	2.1865509E2	1.4780000E1	1.2322248E2	1.4910000E1	3.2471532E1
1.4710000E1	6.1102757E1	1.5220000E1	4.6105620E1	1.4870000E1	2.2187832E2	1.4680000E1	1.1791117E2	1.4810000E1	2.9244416E1	1.4920000E1	6.3881349E1	1.5470000E1	5.3624505E1	1.5070000E1	2.1960386E2	1.4880000E1	1.2368542E2	1.5020000E1	3.2840716E1
1.4810000E1	6.1500416E1	1.5360000E1	4.6484339E1	1.4970000E1	2.2275773E2	1.4780000E1	1.1851615E2	1.4910000E1	2.9507055E1	1.5020000E1	6.4425160E1	1.5570000E1	5.3659228E1	1.5230000E1	2.2059069E2	1.4980000E1	1.2406822E2	1.5120000E1	3.3221135E1
1.4920000E1	6.1931268E1	1.5470000E1	4.6777282E1	1.5070000E1	2.2361472E2	1.4880000E1	1.1911020E2	1.5020000E1	2.9792471E1	1.5140000E1	6.4919481E1	1.5670000E1	5.3655480E1	1.5340000E1	2.2155262E2	1.5150000E1	1.2443257E2	1.5240000E1	3.3635363E1
1.5020000E1	6.2317067E1	1.5570000E1	4.7040117E1	1.5230000E1	2.2494068E2	1.4980000E1	1.1969353E2	1.5120000E1	3.0048808E1	1.5250000E1	6.5352589E1	1.5770000E1	5.3629671E1	1.5440000E1	2.2255262E2	1.5260000E1	1.2477847E2	1.5350000E1	3.4060825E1
1.5140000E1	6.2772742E1	1.5670000E1	4.7299683E1	1.5340000E1	2.2582100E2	1.5150000E1	1.2066112E2	1.5240000E1	3.0352524E1	1.5350000E1	6.5753538E1	1.5870000E1	5.3581088E1	1.5540000E1	2.2347943E2	1.5370000E1	1.2509816E2	1.5450000E1	3.4475431E1
1.5250000E1	6.3183575E1	1.5770000E1	4.7556020E1	1.5440000E1	2.2659988E2	1.5260000E1	1.2127141E2	1.5350000E1	3.0627252E1	1.5450000E1	6.6108468E1	1.5980000E1	5.3510444E1	1.5640000E1	2.2437844E2	1.5470000E1	1.2543099E2	1.5560000E1	3.4839808E1
1.5350000E1	6.3551447E1	1.5870000E1	4.7809169E1	1.5540000E1	2.2735890E2	1.5370000E1	1.2186960E2	1.5450000E1	3.0873990E1	1.5560000E1	6.6461259E1	1.6080000E1	5.3482961E1	1.5750000E1	2.2520426E2	1.5570000E1	1.2573761E2	1.5660000E1	3.5187385E1
1.5450000E1	6.3914053E1	1.5980000E1	4.8083997E1	1.5640000E1	2.2809856E2	1.5470000E1	1.2240310E2	1.5560000E1	3.1142126E1	1.5660000E1	6.6811912E1	1.6230000E1	5.3506843E1	1.5850000E1	2.2597910E2	1.5670000E1	1.2611742E2	1.5760000E1	3.5518163E1
1.5560000E1	6.4306927E1	1.6080000E1	4.8330579E1	1.5750000E1	2.2889042E2	1.5570000E1	1.2292697E2	1.5660000E1	3.1382943E1	1.5760000E1	6.7136982E1	1.6350000E1	5.3573885E1	1.5950000E1	2.2671029E2	1.5770000E1	1.2656654E2	1.5870000E1	3.5786993E1
1.5660000E1	6.4658718E1	1.6230000E1	4.8694712E1	1.5850000E1	2.2959103E2	1.5670000E1	1.2344138E2	1.5760000E1	3.1620991E1	1.5860000E1	6.7466487E1	1.6460000E1	5.3684087E1	1.6050000E1	2.2745346E2	1.5880000E1	1.2708886E2	1.5970000E1	3.5987932E1
1.5760000E1	6.5005473E1	1.6350000E1	4.8981136E1	1.5950000E1	2.3027377E2	1.5770000E1	1.2394650E2	1.5870000E1	3.1879684E1	1.5960000E1	6.7770409E1	1.6560000E1	5.3874547E1	1.6160000E1	2.2820861E2	1.5980000E1	1.2768437E2	1.6070000E1	3.6126923E1
1.5860000E1	6.5347265E1	1.6460000E1	4.9239939E1	1.6050000E1	2.3093911E2	1.5880000E1	1.2449160E2	1.5970000E1	3.2112020E1	1.6060000E1	6.8092627E1	1.6670000E1	5.4109596E1	1.6270000E1	2.2890714E2	1.6150000E1	1.2831207E2	1.6170000E1	3.6237396E1
1.5960000E1	6.5684163E1	1.6560000E1	4.9472143E1	1.6160000E1	2.3165140E2	1.5980000E1	1.2497775E2	1.6070000E1	3.2341685E1	1.6180000E1	6.8456706E1	1.6770000E1	5.4389234E1	1.6380000E1	2.2952686E2	1.6250000E1	1.2893423E2	1.6330000E1	3.6310903E1
1.6060000E1	6.6016240E1	1.6670000E1	4.9724232E1	1.6270000E1	2.3234374E2	1.6150000E1	1.2578415E2	1.6170000E1	3.2568708E1	1.6290000E1	6.8874367E1	1.6870000E1	5.4746671E1	1.6480000E1	2.3006776E2	1.6360000E1	1.2955087E2	1.6440000E1	3.6370017E1
1.6180000E1	6.6408462E1	1.6770000E1	4.9950411E1	1.6380000E1	2.3301668E2	1.6250000E1	1.2624697E2	1.6330000E1	3.2926529E1	1.6400000E1	6.9345610E1	1.6970000E1	5.5182624E1	1.6580000E1	2.3058546E2	1.6460000E1	1.3019552E2	1.6540000E1	3.6414740E1
1.6290000E1	6.6762086E1	1.6870000E1	5.0173778E1	1.6480000E1	2.3361207E2	1.6360000E1	1.2674642E2	1.6440000E1	3.3168718E1	1.6500000E1	6.9810396E1	1.7070000E1	5.5696376E1	1.6680000E1	2.3108639E2	1.6570000E1	1.3082884E2	1.6640000E1	3.6456956E1
1.6400000E1	6.7110146E1	1.6970000E1	5.0394366E1	1.6580000E1	2.3419229E2	1.6460000E1	1.2719186E2	1.6540000E1	3.3386231E1	1.6610000E1	7.0304009E1	1.7230000E1	5.6216591E1	1.6790000E1	2.3161595E2	1.6670000E1	1.3149018E2	1.6750000E1	3.6510792E1
1.6500000E1	6.7421810E1	1.7070000E1	5.0612210E1	1.6680000E1	2.3475770E2	1.6570000E1	1.2767255E2	1.6640000E1	3.3601244E1	1.6710000E1	7.0791165E1	1.7350000E1	5.6784685E1	1.6890000E1	2.3212971E2	1.6770000E1	1.3210411E2	1.6850000E1	3.6562122E1
1.6610000E1	6.7759489E1	1.7230000E1	5.0955138E1	1.6790000E1	2.3536302E2	1.6670000E1	1.2810127E2	1.6750000E1	3.3834903E1	1.6810000E1	7.1283586E1	1.7460000E1	5.7359241E1	1.6990000E1	2.3262769E2	1.6880000E1	1.3270030E2	1.6950000E1	3.6633520E1
1.6710000E1	6.8061857E1	1.7350000E1	5.1207865E1	1.6890000E1	2.3589859E2	1.6770000E1	1.2852224E2	1.6850000E1	3.4044757E1	1.6920000E1	7.1740648E1	1.7560000E1	5.7940260E1	1.7090000E1	2.3316169E2	1.6980000E1	1.3324908E2	1.7060000E1	3.6752342E1
1.6810000E1	6.8359897E1	1.7460000E1	5.1436220E1	1.6990000E1	2.3642050E2	1.6880000E1	1.2897654E2	1.6950000E1	3.4252197E1	1.7020000E1	7.2192373E1	1.7660000E1	5.8465203E1	1.7250000E1	2.3367990E2	1.7150000E1	1.3375045E2	1.7160000E1	3.6912643E1
1.6920000E1	6.8682815E1	1.7560000E1	5.1641105E1	1.7090000E1	2.3692910E2	1.6980000E1	1.2938171E2	1.7060000E1	3.4477627E1	1.7140000E1	7.2638758E1	1.7770000E1	5.8969738E1	1.7350000E1	2.3420551E2	1.7260000E1	1.3424738E2	1.7290000E1	3.7114423E1
1.7020000E1	6.8971966E1	1.7660000E1	5.1843442E1	1.7250000E1	2.3771602E2	1.7150000E1	1.3005378E2	1.7160000E1	3.4680090E1	1.7260000E1	7.3009236E1	1.7870000E1	5.9453867E1	1.7450000E1	2.3478915E2	1.7360000E1	1.3477759E2	1.7390000E1	3.7329433E1
1.7140000E1	6.9313488E1	1.7770000E1	5.2063107E1	1.7350000E1	2.3819159E2	1.7260000E1	1.3047768E2	1.7290000E1	3.4939815E1	1.7360000E1	7.3293201E1	1.7970000E1	5.9834756E1	1.7560000E1	2.3543082E2	1.7460000E1	1.3534108E2	1.7500000E1	3.7579083E1
1.7260000E1	6.9649152E1	1.7870000E1	5.2260194E1	1.7450000E1	2.3865502E2	1.7360000E1	1.3085574E2	1.7390000E1	3.5136963E1	1.7470000E1	7.3501257E1	1.8070000E1	6.0086248E1	1.7660000E1	2.3613051E2	1.7560000E1	1.3587851E2	1.7600000E1	3.7841963E1
1.7360000E1	6.9924470E1	1.7970000E1	5.2454830E1	1.7560000E1	2.3915117E2	1.7460000E1	1.3122698E2	1.7500000E1	3.5351209E1	1.7570000E1	7.3663425E1	1.8230000E1	6.0234499E1	1.7760000E1	2.3678460E2	1.7660000E1	1.3643120E2	1.7700000E1	3.8112129E1
1.7470000E1	7.0222769E1	1.8070000E1	5.2647045E1	1.7660000E1	2.3959014E2	1.7560000E1	1.3159151E2	1.7600000E1	3.5543626E1	1.7670000E1	7.3756485E1	1.8340000E1	6.0315179E1	1.7880000E1	2.3742149E2	1.7770000E1	1.3695783E2	1.7800000E1	3.8398871E1
1.7570000E1	7.0489876E1	1.8230000E1	5.2949629E1	1.7760000E1	2.4001792E2	1.7660000E1	1.3194946E2	1.7700000E1	3.5733831E1	1.7770000E1	7.3815722E1	1.8440000E1	6.0308654E1	1.7980000E1	2.3803498E2	1.7870000E1	1.3749612E2	1.7910000E1	3.8716316E1
1.7670000E1	7.0753159E1	1.8340000E1	5.3154168E1	1.7880000E1	2.4051688E2	1.7770000E1	1.3233575E2	1.7800000E1	3.5921849E1	1.7880000E1	7.3841136E1	1.8540000E1	6.0256341E1	1.8100000E1	2.3864334E2	1.7970000E1	1.3800431E2	1.8010000E1	3.9064462E1
1.7770000E1	7.1012673E1	1.8440000E1	5.3337684E1	1.7980000E1	2.4092102E2	1.7870000E1	1.3268026E2	1.7910000E1	3.6126172E1	1.7980000E1	7.3853934E1	1.8640000E1	6.0158240E1	1.8250000E1	2.3919475E2	1.8070000E1	1.3851205E2	1.8110000E1	3.9400488E1
1.7880000E1	7.1293849E1	1.8540000E1	5.3518918E1	1.8100000E1	2.4139242E2	1.7970000E1	1.3301855E2	1.8010000E1	3.6309679E1	1.8150000E1	7.3866183E1	1.8750000E1	6.0066661E1	1.8440000E1	2.3974104E2	1.8170000E1	1.3901936E2	1.8240000E1	3.9747810E1
1.7980000E1	7.1545623E1	1.8640000E1	5.3697897E1	1.8250000E1	2.4196148E2	1.8070000E1	1.3335073E2	1.8110000E1	3.6491075E1	1.8280000E1	7.3865815E1	1.8850000E1	6.0003387E1	1.8540000E1	2.4028220E2	1.8290000E1	1.3944359E2	1.8360000E1	4.0083011E1
1.8150000E1	7.1965395E1	1.8750000E1	5.3892204E1	1.8440000E1	2.4265136E2	1.8170000E1	1.3367692E2	1.8240000E1	3.6723775E1	1.8380000E1	7.3885909E1	1.8950000E1	5.9946636E1	1.8650000E1	2.4077968E2	1.8400000E1	1.3977263E2	1.8460000E1	4.0420217E1
1.8280000E1	7.2279526E1	1.8850000E1	5.4066541E1	1.8540000E1	2.4300108E2	1.8290000E1	1.3406057E2	1.8360000E1	3.6935492E1	1.8480000E1	7.3937068E1	1.9050000E1	5.9937824E1	1.8750000E1	2.4121519E2	1.8510000E1	1.4001859E2	1.8570000E1	4.0762220E1
1.8380000E1	7.2517190E1	1.8950000E1	5.4238709E1	1.8650000E1	2.4337548E2	1.8400000E1	1.3440496E2	1.8460000E1	3.7109692E1	1.8580000E1	7.4008689E1	1.9160000E1	6.0022092E1	1.8850000E1	2.4164213E2	1.8620000E1	1.4021112E2	1.8670000E1	4.1130429E1
1.8480000E1	7.2751452E1	1.9050000E1	5.4408735E1	1.8750000E1	2.4370673E2	1.8510000E1	1.3474252E2	1.8570000E1	3.7298999E1	1.8680000E1	7.4100772E1	1.9260000E1	6.0173288E1	1.8960000E1	2.4211230E2	1.8720000E1	1.4033709E2	1.8770000E1	4.1524846E1
1.8580000E1	7.2982361E1	1.9160000E1	5.4593322E1	1.8850000E1	2.4402954E2	1.8620000E1	1.3507337E2	1.8670000E1	3.7469019E1	1.8790000E1	7.4186977E1	1.9370000E1	6.0391409E1	1.9060000E1	2.4259729E2	1.8830000E1	1.4043781E2	1.8870000E1	4.1898639E1
1.8680000E1	7.3209964E1	1.9260000E1	5.4758938E1	1.8960000E1	2.4437513E2	1.8720000E1	1.3536845E2	1.8770000E1	3.7637085E1	1.8890000E1	7.4269512E1	1.9470000E1	6.0632889E1	1.9170000E1	2.4313116E2	1.8930000E1	1.4051328E2	1.8980000E1	4.2276009E1
1.8790000E1	7.3456566E1	1.9370000E1	5.4938737E1	1.9060000E1	2.4468090E2	1.8830000E1	1.3568689E2	1.8870000E1	3.7803217E1	1.8990000E1	7.4348378E1	1.9570000E1	6.0916715E1	1.9330000E1	2.4373074E2	1.9040000E1	1.4058769E2	1.9080000E1	4.2632754E1
1.8890000E1	7.3677381E1	1.9470000E1	5.5100056E1	1.9170000E1	2.4500824E2	1.8930000E1	1.3597089E2	1.8980000E1	3.7983757E1	1.9150000E1	7.4434749E1	1.9680000E1	6.1223900E1	1.9500000E1	2.4434265E2	1.9160000E1	1.4068920E2	1.9180000E1	4.2958445E1
1.8990000E1	7.3895035E1	1.9570000E1	5.5259368E1	1.9330000E1	2.4546808E2	1.9040000E1	1.3627737E2	1.9080000E1	3.8145903E1	1.9270000E1	7.4516562E1	1.9780000E1	6.1528288E1	1.9620000E1	2.4496689E2	1.9290000E1	1.4078965E2	1.9340000E1	4.3229665E1
1.9150000E1	7.4236819E1	1.9680000E1	5.5432324E1	1.9500000E1	2.4593627E2	1.9160000E1	1.3660477E2	1.9180000E1	3.8306185E1	1.9370000E1	7.4605881E1	1.9880000E1	6.1827871E1	2.0100000E1	2.4560911E2	1.9400000E1	1.4093037E2	1.9440000E1	4.3469830E1
1.9270000E1	7.4488032E1	1.9780000E1	5.5587504E1	1.9620000E1	2.4625460E2	1.9290000E1	1.3695148E2	1.9340000E1	3.8558811E1	1.9480000E1	7.4707123E1	1.9980000E1	6.2144432E1	2.0210000E1	2.4627379E2	1.9500000E1	1.4111766E2	1.9550000E1	4.3678940E1
1.9370000E1	7.4694082E1	1.9880000E1	5.5740753E1	2.0100000E1	2.4743368E2	1.9400000E1	1.3723850E2	1.9440000E1	3.8714344E1	1.9580000E1	7.4842066E1	2.0090000E1	6.2477973E1	2.0380000E1	2.4698634E2	1.9610000E1	1.4133942E2	1.9650000E1	4.3776749E1
1.9480000E1	7.4917331E1	1.9980000E1	5.5892097E1	2.0210000E1	2.4768391E2	1.9500000E1	1.3749448E2	1.9550000E1	3.8883367E1	1.9680000E1	7.4988930E1	2.0220000E1	6.2790517E1	2.0540000E1	2.4763998E2	1.9710000E1	1.4159566E2	1.9760000E1	4.3795098E1
1.9580000E1	7.5117235E1	2.0090000E1	5.6056401E1	2.0380000E1	2.4805692E2	1.9610000E1	1.3777073E2	1.9650000E1	3.9035168E1	1.9780000E1	7.5167425E1	2.0340000E1	6.3101840E1	2.0650000E1	2.4823473E2	1.9810000E1	1.4183005E2	1.9860000E1	4.3733988E1
1.9680000E1	7.5314278E1	2.0220000E1	5.6247685E1	2.0540000E1	2.4839333E2	1.9710000E1	1.3801710E2	1.9760000E1	3.9200135E1	1.9890000E1	7.5391824E1	2.0440000E1	6.3392167E1	2.0760000E1	2.4877057E2	1.9910000E1	1.4203678E2	1.9960000E1	4.3616834E1
1.9780000E1	7.5508500E1	2.0340000E1	5.6421513E1	2.0650000E1	2.4861667E2	1.9810000E1	1.3825902E2	1.9860000E1	3.9348294E1	1.9990000E1	7.5659918E1	2.0540000E1	6.3683282E1	2.0860000E1	2.4924334E2	2.0030000E1	1.4222166E2	2.0060000E1	4.3409029E1
1.9890000E1	7.5718934E1	2.0440000E1	5.6564388E1	2.0760000E1	2.4883377E2	1.9910000E1	1.3849658E2	1.9960000E1	3.9494749E1	2.0130000E1	7.5971708E1	2.0650000E1	6.3939826E1	2.0960000E1	2.4961864E2	2.0200000E1	1.4238172E2	2.0160000E1	4.3134776E1
1.9990000E1	7.5907363E1	2.0540000E1	5.6705487E1	2.0860000E1	2.4902584E2	2.0030000E1	1.3877599E2	2.0060000E1	3.9639521E1	2.0240000E1	7.6303342E1	2.0750000E1	6.4180788E1	2.1070000E1	2.4994986E2	2.0320000E1	1.4248880E2	2.0260000E1	4.2857757E1
2.0130000E1	7.6166641E1	2.0650000E1	5.6858669E1	2.0960000E1	2.4921302E2	2.0200000E1	1.3916150E2	2.0160000E1	3.9782627E1	2.0350000E1	7.6635112E1	2.0850000E1	6.4406167E1	2.1170000E1	2.5023698E2	2.0420000E1	1.4257106E2	2.0370000E1	4.2577973E1
2.0240000E1	7.6366720E1	2.0750000E1	5.6996107E1	2.1070000E1	2.4941340E2	2.0320000E1	1.3942653E2	2.0260000E1	3.9924088E1	2.0450000E1	7.6967017E1	2.0950000E1	6.4576412E1	2.1310000E1	2.5047437E2	2.0530000E1	1.4262850E2	2.0470000E1	4.2285018E1
2.0350000E1	7.6563650E1	2.0850000E1	5.7131836E1	2.1170000E1	2.4959070E2	2.0420000E1	1.3964300E2	2.0370000E1	4.0077818E1	2.0550000E1	7.7296851E1	2.1060000E1	6.4675154E1	2.1540000E1	2.5067550E2	2.0630000E1	1.4268184E2	2.0580000E1	4.1989299E1
2.0450000E1	7.6739987E1	2.0950000E1	5.7265876E1	2.1310000E1	2.4983134E2	2.0530000E1	1.3987661E2	2.0470000E1	4.0215884E1	2.0660000E1	7.7596522E1	2.1160000E1	6.4718762E1	2.1650000E1	2.5081832E2	2.0730000E1	1.4272193E2	2.0680000E1	4.1746857E1
2.0550000E1	7.6913800E1	2.1060000E1	5.7411396E1	2.1540000E1	2.5020827E2	2.0630000E1	1.4008496E2	2.0580000E1	4.0365925E1	2.0760000E1	7.7887808E1	2.1280000E1	6.4726224E1	2.1760000E1	2.5095620E2	2.0840000E1	1.4276024E2	2.0790000E1	4.1539224E1
2.0660000E1	7.7102122E1	2.1160000E1	5.7541959E1	2.1650000E1	2.5038077E2	2.0730000E1	1.4028954E2	2.0680000E1	4.0500679E1	2.0860000E1	7.8131295E1	2.1400000E1	6.4659854E1	2.1880000E1	2.5113510E2	2.0940000E1	1.4282495E2	2.0890000E1	4.1366399E1
2.0760000E1	7.7270751E1	2.1280000E1	5.7696492E1	2.1760000E1	2.5054845E2	2.0840000E1	1.4051032E2	2.0790000E1	4.0647119E1	2.0970000E1	7.8326982E1	2.1510000E1	6.4539427E1	2.1980000E1	2.5135501E2	2.1040000E1	1.4292184E2	2.0990000E1	4.1228382E1
2.0860000E1	7.7436966E1	2.1400000E1	5.7848722E1	2.1880000E1	2.5072601E2	2.0940000E1	1.4070722E2	2.0890000E1	4.0778639E1	2.1070000E1	7.8468556E1	2.1610000E1	6.4364944E1	2.2090000E1	2.5161447E2	2.1210000E1	1.4304512E2	2.1100000E1	4.1145982E1
2.0970000E1	7.7617056E1	2.1510000E1	5.7986272E1	2.1980000E1	2.5086983E2	2.1040000E1	1.4090056E2	2.0990000E1	4.0908647E1	2.1180000E1	7.8562330E1	2.1710000E1	6.4169145E1	2.2210000E1	2.5190494E2	2.1310000E1	1.4318800E2	2.1240000E1	4.1132571E1
2.1070000E1	7.7778314E1	2.1610000E1	5.8109685E1	2.2090000E1	2.5102381E2	2.1210000E1	1.4122128E2	2.1100000E1	4.1049930E1	2.1310000E1	7.8610376E1	2.1820000E1	6.3934119E1	2.2400000E1	2.5227237E2	2.1410000E1	1.4333899E2	2.1350000E1	4.1142935E1
2.1180000E1	7.7953033E1	2.1710000E1	5.8231562E1	2.2210000E1	2.5118686E2	2.1310000E1	1.4140534E2	2.1240000E1	4.1227165E1	2.1410000E1	7.8650954E1	2.1920000E1	6.3677778E1	2.2560000E1	2.5267082E2	2.1510000E1	1.4349811E2	2.1450000E1	4.1177075E1
2.1310000E1	7.8155977E1	2.1820000E1	5.8363877E1	2.2400000E1	2.5143492E2	2.1410000E1	1.4158608E2	2.1350000E1	4.1364421E1	2.1510000E1	7.8684063E1	2.2020000E1	6.3419896E1	2.2670000E1	2.5309784E2	2.1610000E1	1.4366534E2	2.1560000E1	4.1249291E1
2.1410000E1	7.8309521E1	2.1920000E1	5.8482593E1	2.2560000E1	2.5163457E2	2.1510000E1	1.4176356E2	2.1450000E1	4.1487693E1	2.1610000E1	7.8709703E1	2.2120000E1	6.3175826E1	2.2770000E1	2.5354560E2	2.1710000E1	1.4389669E2	2.1660000E1	4.1349178E1
2.1510000E1	7.8460866E1	2.2020000E1	5.8599832E1	2.2670000E1	2.5176712E2	2.1610000E1	1.4193783E2	2.1560000E1	4.1621656E1	2.1710000E1	7.8740498E1	2.2230000E1	6.2929196E1	2.2880000E1	2.5402906E2	2.1810000E1	1.4420130E2	2.1760000E1	4.1476737E1
2.1610000E1	7.8610045E1	2.2120000E1	5.8715612E1	2.2770000E1	2.5188440E2	2.1710000E1	1.4210896E2	2.1660000E1	4.1741971E1	2.1810000E1	7.8795000E1	2.2350000E1	6.2680007E1	2.2980000E1	2.5454819E2	2.1920000E1	1.4455621E2	2.1860000E1	4.1605225E1
2.1710000E1	7.8757088E1	2.2230000E1	5.8841309E1	2.2880000E1	2.5200995E2	2.1810000E1	1.4227699E2	2.1760000E1	4.1860901E1	2.2100000E1	7.8883642E1	2.2450000E1	6.2464081E1	2.3080000E1	2.5500867E2	2.2020000E1	1.4496144E2	2.1960000E1	4.1738537E1
2.1810000E1	7.8902026E1	2.2350000E1	5.8976472E1	2.2980000E1	2.5212104E2	2.1920000E1	1.4245833E2	2.1860000E1	4.1978465E1	2.2210000E1	7.9006425E1	2.2560000E1	6.2280399E1	2.3250000E1	2.5539681E2	2.2150000E1	1.4548789E2	2.2070000E1	4.1872779E1
2.2100000E1	7.9310721E1	2.2450000E1	5.9087568E1	2.3080000E1	2.5222929E2	2.2020000E1	1.4262005E2	2.1960000E1	4.2094676E1	2.2320000E1	7.9169659E1	2.2660000E1	6.2129979E1	2.3360000E1	2.5571259E2	2.2280000E1	1.4606466E2	2.2170000E1	4.1992867E1
2.2210000E1	7.9461327E1	2.2560000E1	5.9208178E1	2.3250000E1	2.5240702E2	2.2150000E1	1.4282594E2	2.2070000E1	4.2220966E1	2.2420000E1	7.9367034E1	2.2760000E1	6.1996451E1	2.3510000E1	2.5596385E2	2.2380000E1	1.4664418E2	2.2330000E1	4.2085431E1
2.2320000E1	7.9609563E1	2.2660000E1	5.9316392E1	2.3360000E1	2.5251793E2	2.2280000E1	1.4302701E2	2.2170000E1	4.2334389E1	2.2530000E1	7.9607827E1	2.2870000E1	6.1899072E1	2.3640000E1	2.5610464E2	2.2480000E1	1.4723793E2	2.2440000E1	4.2163842E1
2.2420000E1	7.9742298E1	2.2760000E1	5.9423260E1	2.3510000E1	2.5266419E2	2.2380000E1	1.4317847E2	2.2330000E1	4.2513159E1	2.2630000E1	7.9845656E1	2.2970000E1	6.1819930E1	2.3770000E1	2.5616477E2	2.2590000E1	1.4784591E2	2.2540000E1	4.2228099E1
2.2530000E1	7.9886114E1	2.2870000E1	5.9539280E1	2.3640000E1	2.5278644E2	2.2480000E1	1.4332719E2	2.2440000E1	4.2634158E1	2.2730000E1	8.0080224E1	2.3070000E1	6.1759025E1	2.3870000E1	2.5616526E2	2.2690000E1	1.4846812E2	2.2650000E1	4.2265734E1
2.2630000E1	8.0014890E1	2.2970000E1	5.9643375E1	2.3770000E1	2.5290465E2	2.2590000E1	1.4348768E2	2.2540000E1	4.2742830E1	2.2830000E1	8.0311531E1	2.3230000E1	6.1718396E1	2.3970000E1	2.5611545E2	2.2810000E1	1.4891749E2	2.2750000E1	4.2281423E1
2.2730000E1	8.0141823E1	2.3070000E1	5.9746176E1	2.3870000E1	2.5299292E2	2.2690000E1	1.4363082E2	2.2650000E1	4.2860926E1	2.2930000E1	8.0533265E1	2.3360000E1	6.1699388E1	2.4090000E1	2.5601536E2	2.2920000E1	1.4923926E2	2.2850000E1	4.2275168E1
2.2830000E1	8.0266939E1	2.3230000E1	5.9908004E1	2.3970000E1	2.5307894E2	2.2810000E1	1.4379918E2	2.2750000E1	4.2966990E1	2.3040000E1	8.0726875E1	2.3460000E1	6.1700655E1	2.4210000E1	2.5586497E2	2.3020000E1	1.4944488E2	2.2960000E1	4.2256955E1
2.2930000E1	8.0390264E1	2.3360000E1	6.0037124E1	2.4090000E1	2.5317927E2	2.2920000E1	1.4395031E2	2.2850000E1	4.3071835E1	2.3160000E1	8.0892059E1	2.3560000E1	6.1704671E1	2.4370000E1	2.5571268E2	2.3180000E1	1.4954022E2	2.3060000E1	4.2222889E1
2.3040000E1	8.0523883E1	2.3460000E1	6.0135027E1	2.4210000E1	2.5327654E2	2.3020000E1	1.4408510E2	2.2960000E1	4.3185772E1	2.3260000E1	8.1029116E1	2.3670000E1	6.1712454E1	2.4500000E1	2.5559766E2	2.3290000E1	1.4945434E2	2.3160000E1	4.2176865E1
2.3160000E1	8.0667253E1	2.3560000E1	6.0231712E1	2.4370000E1	2.5340164E2	2.3180000E1	1.4429571E2	2.3060000E1	4.3288101E1	2.3370000E1	8.1138046E1	2.3770000E1	6.1722986E1	2.4600000E1	2.5551058E2	2.3400000E1	1.4925818E2	2.3270000E1	4.2128239E1
2.3260000E1	8.0784848E1	2.3670000E1	6.0336677E1	2.4500000E1	2.5349954E2	2.3290000E1	1.4443699E2	2.3160000E1	4.3389253E1	2.3470000E1	8.1218849E1	2.3870000E1	6.1736267E1	2.4710000E1	2.5545142E2	2.3500000E1	1.4904216E2	2.3370000E1	4.2073628E1
2.3370000E1	8.0912258E1	2.3770000E1	6.0430854E1	2.4600000E1	2.5357264E2	2.3400000E1	1.4457546E2	2.3270000E1	4.3499177E1	2.3570000E1	8.1275728E1	2.3980000E1	6.1749989E1	2.4810000E1	2.5544960E2	2.3610000E1	1.4881214E2	2.3470000E1	4.2016415E1
2.3470000E1	8.1026346E1	2.3870000E1	6.0523860E1	2.4710000E1	2.5365090E2	2.3500000E1	1.4469896E2	2.3370000E1	4.3597902E1	2.3680000E1	8.1336509E1	2.4080000E1	6.1763769E1	2.4920000E1	2.5552126E2	2.3710000E1	1.4856227E2	2.3570000E1	4.1956600E1
2.3570000E1	8.1138800E1	2.3980000E1	6.0624831E1	2.4810000E1	2.5372014E2	2.3610000E1	1.4483223E2	2.3470000E1	4.3695492E1	2.3780000E1	8.1401792E1	2.4220000E1	6.1777607E1	2.5020000E1	2.5564782E2	2.3820000E1	1.4831318E2	2.3680000E1	4.1902757E1
2.3680000E1	8.1260641E1	2.4080000E1	6.0715424E1	2.4920000E1	2.5379427E2	2.3710000E1	1.4495109E2	2.3570000E1	4.3791959E1	2.3880000E1	8.1471574E1	2.4330000E1	6.1788144E1	2.5120000E1	2.5581058E2	2.3920000E1	1.4818103E2	2.3780000E1	4.1888425E1
2.3780000E1	8.1369741E1	2.4220000E1	6.0840364E1	2.5020000E1	2.5385985E2	2.3820000E1	1.4507936E2	2.3680000E1	4.3896793E1	2.3990000E1	8.1559336E1	2.4440000E1	6.1794035E1	2.5250000E1	2.5603896E2	2.4030000E1	1.4812059E2	2.3880000E1	4.1913605E1
2.3880000E1	8.1477280E1	2.4330000E1	6.0937006E1	2.5120000E1	2.5392377E2	2.3920000E1	1.4519376E2	2.3780000E1	4.3990945E1	2.4130000E1	8.1651598E1	2.4540000E1	6.1796624E1	2.5400000E1	2.5630354E2	2.4160000E1	1.4813186E2	2.3990000E1	4.1985063E1
2.3990000E1	8.1593795E1	2.4440000E1	6.1032328E1	2.5250000E1	2.5400443E2	2.4030000E1	1.4531721E2	2.3880000E1	4.4084016E1	2.4260000E1	8.1757936E1	2.4650000E1	6.1795145E1	2.5520000E1	2.5660433E2	2.4320000E1	1.4825335E2	2.4090000E1	4.2102799E1
2.4130000E1	8.1739439E1	2.4540000E1	6.1117852E1	2.5400000E1	2.5409419E2	2.4160000E1	1.4545996E2	2.3990000E1	4.4185157E1	2.4360000E1	8.1881541E1	2.4750000E1	6.1787256E1	2.5620000E1	2.5691274E2	2.4750000E1	1.4846443E2	2.4240000E1	4.2305032E1
2.4260000E1	8.1872073E1	2.4650000E1	6.1210701E1	2.5520000E1	2.5416354E2	2.4320000E1	1.4563106E2	2.4090000E1	4.4275994E1	2.4470000E1	8.2022411E1	2.4860000E1	6.1775297E1	2.5720000E1	2.5723814E2	2.4880000E1	1.4876509E2	2.4350000E1	4.2548865E1
2.4360000E1	8.1972420E1	2.4750000E1	6.1294006E1	2.5620000E1	2.5421971E2	2.4750000E1	1.4606694E2	2.4240000E1	4.4410295E1	2.4570000E1	8.2180547E1	2.4960000E1	6.1759270E1	2.5820000E1	2.5758051E2	2.4980000E1	1.4911012E2	2.4450000E1	4.2829616E1
2.4470000E1	8.2081145E1	2.4860000E1	6.1384446E1	2.5720000E1	2.5427444E2	2.4880000E1	1.4619214E2	2.4350000E1	4.4507311E1	2.4680000E1	8.2328992E1	2.5070000E1	6.1781789E1	2.5920000E1	2.5788104E2	2.5150000E1	1.4952322E2	2.4550000E1	4.3143900E1
2.4570000E1	8.2178499E1	2.4960000E1	6.1465590E1	2.5820000E1	2.5432779E2	2.4980000E1	1.4628644E2	2.4450000E1	4.4594444E1	2.4780000E1	8.2471234E1	2.5230000E1	6.1843240E1	2.6020000E1	2.5813664E2	2.5320000E1	1.4994757E2	2.4650000E1	4.3491718E1
2.4680000E1	8.2283981E1	2.5070000E1	6.1553684E1	2.5920000E1	2.5437977E2	2.5150000E1	1.4644287E2	2.4550000E1	4.4680575E1	2.4880000E1	8.2603486E1	2.5330000E1	6.1943623E1	2.6130000E1	2.5835038E2	2.5420000E1	1.5034187E2	2.4760000E1	4.3873070E1
2.4780000E1	8.2378432E1	2.5230000E1	6.1679674E1	2.6020000E1	2.5443042E2	2.5320000E1	1.4659452E2	2.4650000E1	4.4765715E1	2.4990000E1	8.2719617E1	2.5440000E1	6.2087617E1	2.6280000E1	2.5856771E2	2.5530000E1	1.5070612E2	2.4860000E1	4.4203453E1
2.4880000E1	8.2471531E1	2.5330000E1	6.1757146E1	2.6130000E1	2.5448466E2	2.5420000E1	1.4668156E2	2.4760000E1	4.4858239E1	2.5130000E1	8.2806148E1	2.5540000E1	6.2316877E1	2.6430000E1	2.5875919E2	2.5630000E1	1.5104033E2	2.4960000E1	4.4490935E1
2.4990000E1	8.2572402E1	2.5440000E1	6.1841253E1	2.6280000E1	2.5455617E2	2.5530000E1	1.4677549E2	2.4860000E1	4.4941336E1	2.5240000E1	8.2876558E1	2.5640000E1	6.2589748E1	2.6570000E1	2.5895425E2	2.5740000E1	1.5131136E2	2.5070000E1	4.4732133E1
2.5130000E1	8.2698490E1	2.5540000E1	6.1916716E1	2.6430000E1	2.5462496E2	2.5630000E1	1.4685926E2	2.4960000E1	4.5023477E1	2.5340000E1	8.2930847E1	2.5740000E1	6.2906614E1	2.6670000E1	2.5915288E2	2.5840000E1	1.5147841E2	2.5170000E1	4.4902320E1
2.5240000E1	8.2795789E1	2.5640000E1	6.1991240E1	2.6570000E1	2.5468681E2	2.5740000E1	1.4694966E2	2.5070000E1	4.5112743E1	2.5440000E1	8.2955906E1	2.5850000E1	6.3238549E1	2.6770000E1	2.5939733E2	2.5950000E1	1.5156211E2	2.5340000E1	4.4963280E1
2.5340000E1	8.2882914E1	2.5740000E1	6.2064836E1	2.6670000E1	2.5472964E2	2.5840000E1	1.4703029E2	2.5170000E1	4.5192913E1	2.5540000E1	8.2957867E1	2.5950000E1	6.3583211E1	2.6870000E1	2.5962580E2	2.6050000E1	1.5158586E2	2.5440000E1	4.4953229E1
2.5440000E1	8.2968791E1	2.5850000E1	6.2144736E1	2.6770000E1	2.5477137E2	2.5950000E1	1.4711730E2	2.5340000E1	4.5327094E1	2.5650000E1	8.2936729E1	2.6050000E1	6.3940602E1	2.6980000E1	2.5983827E2	2.6200000E1	1.5154965E2	2.5540000E1	4.4888302E1
2.5540000E1	8.3053440E1	2.5950000E1	6.2216424E1	2.6870000E1	2.5481204E2	2.6050000E1	1.4719490E2	2.5440000E1	4.5404800E1	2.5750000E1	8.2868610E1	2.6150000E1	6.4227410E1	2.7100000E1	2.6006417E2	2.6330000E1	1.5142390E2	2.5640000E1	4.4743773E1
2.5650000E1	8.3145154E1	2.6050000E1	6.2287220E1	2.6980000E1	2.5485558E2	2.6200000E1	1.4730868E2	2.5540000E1	4.5481612E1	2.5850000E1	8.2750022E1	2.6280000E1	6.4412368E1	2.7220000E1	2.6030658E2	2.6430000E1	1.5130445E2	2.5740000E1	4.4544369E1
2.5750000E1	8.3227277E1	2.6150000E1	6.2357135E1	2.7100000E1	2.5490169E2	2.6330000E1	1.4740480E2	2.5640000E1	4.5557541E1	2.5950000E1	8.2584452E1	2.6400000E1	6.4526743E1	2.7440000E1	2.6053668E2	2.6540000E1	1.5123531E2	2.5850000E1	4.4290089E1
2.5850000E1	8.3308225E1	2.6280000E1	6.2446726E1	2.7220000E1	2.5494640E2	2.6430000E1	1.4747721E2	2.5740000E1	4.5632597E1	2.6050000E1	8.2384164E1	2.6500000E1	6.4568196E1	2.7550000E1	2.6070806E2	2.6650000E1	1.5119310E2	2.5950000E1	4.4068877E1
2.5950000E1	8.3388015E1	2.6400000E1	6.2528142E1	2.7440000E1	2.5502484E2	2.6540000E1	1.4755535E2	2.5850000E1	4.5714162E1	2.6180000E1	8.2111795E1	2.6600000E1	6.4483046E1	2.7660000E1	2.6082072E2	2.6750000E1	1.5117848E2	2.6050000E1	4.3872665E1
2.6050000E1	8.3466662E1	2.6500000E1	6.2595061E1	2.7550000E1	2.5506242E2	2.6650000E1	1.4763194E2	2.5950000E1	4.5787417E1	2.6290000E1	8.1804708E1	2.6700000E1	6.4312948E1	2.7770000E1	2.6090929E2	2.6860000E1	1.5122455E2	2.6160000E1	4.3701454E1
2.6180000E1	8.3567222E1	2.6600000E1	6.2661147E1	2.7660000E1	2.5509894E2	2.6750000E1	1.4770024E2	2.6050000E1	4.5859830E1	2.6400000E1	8.1462901E1	2.6810000E1	6.4057903E1	2.7880000E1	2.6097377E2	2.6970000E1	1.5132778E2	2.6270000E1	4.3604697E1
2.6290000E1	8.3650852E1	2.6700000E1	6.2726411E1	2.7770000E1	2.5513445E2	2.6860000E1	1.4777396E2	2.6160000E1	4.5938523E1	2.6500000E1	8.1144887E1	2.6910000E1	6.3780445E1	2.7980000E1	2.6097501E2	2.7070000E1	1.5148815E2	2.6370000E1	4.3624051E1
2.6400000E1	8.3733166E1	2.6810000E1	6.2797265E1	2.7880000E1	2.5516896E2	2.6970000E1	1.4784621E2	2.6270000E1	4.6016220E1	2.6610000E1	8.0844534E1	2.7010000E1	6.3468548E1	2.8080000E1	2.6100055E2	2.7200000E1	1.5165956E2	2.6480000E1	4.3717858E1
2.6500000E1	8.3806872E1	2.6910000E1	6.2860836E1	2.7980000E1	2.5519949E2	2.7070000E1	1.4791064E2	2.6370000E1	4.6086002E1	2.6710000E1	8.0561842E1	2.7110000E1	6.3134237E1	2.8240000E1	2.6108502E2	2.7340000E1	1.5184135E2	2.6580000E1	4.3878051E1
2.6610000E1	8.3886731E1	2.7010000E1	6.2923616E1	2.8080000E1	2.5522924E2	2.7200000E1	1.4799268E2	2.6480000E1	4.6161836E1	2.6810000E1	8.0371534E1	2.7240000E1	6.2819169E1	2.8400000E1	2.6119378E2	2.7460000E1	1.5203354E2	2.6680000E1	4.4121972E1
2.6710000E1	8.3958239E1	2.7110000E1	6.2985616E1	2.8240000E1	2.5527528E2	2.7340000E1	1.4807887E2	2.6580000E1	4.6229943E1	2.6910000E1	8.0322500E1	2.7360000E1	6.2574079E1	2.8500000E1	2.6130870E2	2.7560000E1	1.5219360E2	2.6780000E1	4.4424894E1
2.6810000E1	8.4028723E1	2.7240000E1	6.3065064E1	2.8400000E1	2.5531945E2	2.7460000E1	1.4815102E2	2.6680000E1	4.6297267E1	2.7010000E1	8.0365849E1	2.7460000E1	6.2367700E1	2.8620000E1	2.6145550E2	2.7670000E1	1.5229816E2	2.6890000E1	4.4786817E1
2.6910000E1	8.4098198E1	2.7360000E1	6.3137262E1	2.8500000E1	2.5534615E2	2.7560000E1	1.4820996E2	2.6780000E1	4.6363817E1	2.7140000E1	8.0495451E1	2.7570000E1	6.2200032E1	2.8740000E1	2.6164454E2	2.7770000E1	1.5237059E2	2.6990000E1	4.5124423E1
2.7010000E1	8.4166679E1	2.7460000E1	6.3196604E1	2.8620000E1	2.5537729E2	2.7670000E1	1.4827355E2	2.6890000E1	4.6436138E1	2.7250000E1	8.0727704E1	2.7670000E1	6.2095124E1	2.8850000E1	2.6187580E2	2.7870000E1	1.5240961E2	2.7100000E1	4.5430327E1
2.7140000E1	8.4254241E1	2.7570000E1	6.3261028E1	2.8740000E1	2.5540747E2	2.7770000E1	1.4833027E2	2.6990000E1	4.6501092E1	2.7350000E1	8.1025247E1	2.7770000E1	6.2072447E1	2.8980000E1	2.6206188E2	2.7980000E1	1.5240584E2	2.7240000E1	4.5711915E1
2.7250000E1	8.4327060E1	2.7670000E1	6.3318831E1	2.8850000E1	2.5543434E2	2.7870000E1	1.4838597E2	2.7100000E1	4.6571678E1	2.7460000E1	8.1388081E1	2.7870000E1	6.2112530E1	2.9110000E1	2.6222090E2	2.8080000E1	1.5236865E2	2.7350000E1	4.5944458E1
2.7350000E1	8.4392265E1	2.7770000E1	6.3375914E1	2.8980000E1	2.5546511E2	2.7980000E1	1.4844608E2	2.7240000E1	4.6660225E1	2.7560000E1	8.1718422E1	2.7980000E1	6.2175934E1	2.9220000E1	2.6235709E2	2.8260000E1	1.5229805E2	2.7460000E1	4.6102125E1
2.7460000E1	8.4462913E1	2.7870000E1	6.3432288E1	2.9110000E1	2.5549487E2	2.8080000E1	1.4849968E2	2.7350000E1	4.6728800E1	2.7660000E1	8.1995308E1	2.8080000E1	6.2274684E1	2.9410000E1	2.6244471E2	2.8360000E1	1.5222567E2	2.7560000E1	4.6226574E1
2.7560000E1	8.4526172E1	2.7980000E1	6.3493489E1	2.9220000E1	2.5551929E2	2.8260000E1	1.4859374E2	2.7460000E1	4.6796507E1	2.7770000E1	8.2239702E1	2.8230000E1	6.2396755E1	2.9540000E1	2.6244913E2	2.8470000E1	1.5215217E2	2.7660000E1	4.6317804E1
2.7660000E1	8.4588527E1	2.8080000E1	6.3548400E1	2.9410000E1	2.5555985E2	2.8360000E1	1.4864468E2	2.7560000E1	4.6857317E1	2.7870000E1	8.2414243E1	2.8370000E1	6.2542147E1	2.9640000E1	2.6240497E2	2.8570000E1	1.5207753E2	2.7760000E1	4.6390585E1
2.7770000E1	8.4656086E1	2.8230000E1	6.3629489E1	2.9540000E1	2.5558649E2	2.8470000E1	1.4869965E2	2.7660000E1	4.6917427E1	2.7970000E1	8.2472790E1	2.8470000E1	6.2663749E1	2.9740000E1	2.6235275E2	2.8670000E1	1.5202054E2	2.7860000E1	4.6460742E1
2.7870000E1	8.4716581E1	2.8370000E1	6.3703811E1	2.9640000E1	2.5560637E2	2.8570000E1	1.4874868E2	2.7760000E1	4.6976846E1	2.8130000E1	8.2464236E1	2.8580000E1	6.2769734E1	2.9850000E1	2.6229377E2	2.8780000E1	1.5199009E2	2.7970000E1	4.6528275E1
2.7970000E1	8.4776210E1	2.8470000E1	6.3756106E1	2.9740000E1	2.5562575E2	2.8670000E1	1.4879682E2	2.7860000E1	4.7035581E1	2.8230000E1	8.2388580E1	2.8680000E1	6.2860102E1	2.9970000E1	2.6222804E2	2.8880000E1	1.5197728E2	2.8070000E1	4.6608326E1
2.8130000E1	8.4869845E1	2.8580000E1	6.3812880E1	2.9850000E1	2.5564650E2	2.8780000E1	1.4884877E2	2.7970000E1	4.7099410E1	2.8340000E1	8.2287747E1	2.8780000E1	6.2953855E1	3.0090000E1	2.6215555E2	2.8980000E1	1.5197592E2	2.8180000E1	4.6708280E1
2.8230000E1	8.4927280E1	2.8680000E1	6.3863818E1	2.9970000E1	2.5566847E2	2.8880000E1	1.4889510E2	2.8070000E1	4.7156737E1	2.8440000E1	8.2164488E1	2.8890000E1	6.3031525E1	3.0190000E1	2.6212909E2	2.9140000E1	1.5199539E2	2.8290000E1	4.6820753E1
2.8340000E1	8.4989509E1	2.8780000E1	6.3914123E1	3.0090000E1	2.5568977E2	2.8980000E1	1.4894060E2	2.8180000E1	4.7219034E1	2.8540000E1	8.2016052E1	2.8990000E1	6.3112578E1	3.0360000E1	2.6213605E2	2.9290000E1	1.5202630E2	2.8500000E1	4.6945745E1
2.8440000E1	8.5045231E1	2.8890000E1	6.3968736E1	3.0190000E1	2.5570702E2	2.9140000E1	1.4901169E2	2.8290000E1	4.7280545E1	2.8650000E1	8.1891329E1	2.9090000E1	6.3213363E1	3.0520000E1	2.6216247E2	2.9390000E1	1.5206866E2	2.8600000E1	4.7025088E1
2.8540000E1	8.5100155E1	2.8990000E1	6.4017736E1	3.0360000E1	2.5573535E2	2.9290000E1	1.4907649E2	2.8500000E1	4.7395822E1	2.8750000E1	8.1856529E1	2.9230000E1	6.3364905E1	3.0640000E1	2.6220835E2	2.9490000E1	1.5209781E2	2.8700000E1	4.7085299E1
2.8650000E1	8.5159664E1	2.9090000E1	6.4066126E1	3.0520000E1	2.5576090E2	2.9390000E1	1.4911871E2	2.8600000E1	4.7449740E1	2.8850000E1	8.1890689E1	2.9360000E1	6.3536178E1	3.0760000E1	2.6228460E2	2.9590000E1	1.5212060E2	2.8800000E1	4.7126377E1
2.8750000E1	8.5212950E1	2.9230000E1	6.4132863E1	3.0640000E1	2.5577937E2	2.9490000E1	1.4916017E2	2.8700000E1	4.7503038E1	2.8950000E1	8.1993808E1	2.9470000E1	6.3727181E1	3.0860000E1	2.6239123E2	2.9690000E1	1.5212004E2	2.8900000E1	4.7114273E1
2.8850000E1	8.5265473E1	2.9360000E1	6.4193795E1	3.0760000E1	2.5579729E2	2.9590000E1	1.4920088E2	2.8800000E1	4.7555723E1	2.9050000E1	8.2160384E1	2.9570000E1	6.3944921E1	3.0960000E1	2.6250588E2	2.9800000E1	1.5208674E2	2.9010000E1	4.7064812E1
2.8950000E1	8.5317245E1	2.9470000E1	6.4244583E1	3.0860000E1	2.5581180E2	2.9690000E1	1.4924085E2	2.8900000E1	4.7607802E1	2.9180000E1	8.2435662E1	2.9670000E1	6.4181224E1	3.1070000E1	2.6262169E2	2.9900000E1	1.5201179E2	2.9110000E1	4.6962169E1
2.9050000E1	8.5368275E1	2.9570000E1	6.4290152E1	3.0960000E1	2.5582594E2	2.9800000E1	1.4928399E2	2.9010000E1	4.7664398E1	2.9280000E1	8.2774397E1	2.9780000E1	6.4436090E1	3.1170000E1	2.6274960E2	3.0000000E1	1.5190411E2	2.9250000E1	4.6843550E1
2.9180000E1	8.5433524E1	2.9670000E1	6.4335154E1	3.1070000E1	2.5584108E2	2.9900000E1	1.4932247E2	2.9110000E1	4.7715227E1	2.9390000E1	8.3155625E1	2.9880000E1	6.4647467E1	3.1290000E1	2.6287867E2	3.0170000E1	1.5176038E2	2.9360000E1	4.6698115E1
2.9280000E1	8.5482890E1	2.9780000E1	6.4384010E1	3.1170000E1	2.5585448E2	3.0000000E1	1.4936025E2	2.9250000E1	4.7785408E1	2.9490000E1	8.3590994E1	2.9990000E1	6.4794716E1	3.1430000E1	2.6300938E2	3.0290000E1	1.5159760E2	2.9460000E1	4.6536704E1
2.9390000E1	8.5536376E1	2.9880000E1	6.4427844E1	3.1290000E1	2.5587010E2	3.0170000E1	1.4942292E2	2.9360000E1	4.7839759E1	2.9590000E1	8.4083253E1	3.0090000E1	6.4898476E1	3.1530000E1	2.6313621E2	3.0400000E1	1.5141577E2	2.9560000E1	4.6375144E1
2.9490000E1	8.5584270E1	2.9990000E1	6.4475433E1	3.1430000E1	2.5588772E2	3.0290000E1	1.4946600E2	2.9460000E1	4.7888572E1	2.9690000E1	8.4632404E1	3.0230000E1	6.4942157E1	3.1640000E1	2.6326888E2	3.0500000E1	1.5121488E2	2.9660000E1	4.6223770E1
2.9590000E1	8.5631477E1	3.0090000E1	6.4518130E1	3.1530000E1	2.5589993E2	3.0400000E1	1.4950467E2	2.9560000E1	4.7936823E1	2.9790000E1	8.5147955E1	3.0360000E1	6.4894732E1	3.1750000E1	2.6339955E2	3.0610000E1	1.5102219E2	2.9770000E1	4.6071893E1
2.9690000E1	8.5678010E1	3.0230000E1	6.4577016E1	3.1640000E1	2.5591300E2	3.0500000E1	1.4953916E2	2.9660000E1	4.7984520E1	2.9900000E1	8.5644302E1	3.0460000E1	6.4787229E1	3.1860000E1	2.6350686E2	3.0710000E1	1.5083085E2	2.9870000E1	4.5919511E1
2.9790000E1	8.5723875E1	3.0360000E1	6.4630779E1	3.1750000E1	2.5592570E2	3.0610000E1	1.4957638E2	2.9770000E1	4.8036354E1	3.0000000E1	8.6107048E1	3.0560000E1	6.4619646E1	3.2310000E1	2.6359034E2	3.0810000E1	1.5067483E2	2.9980000E1	4.5788307E1
2.9900000E1	8.5773570E1	3.0460000E1	6.4671544E1	3.1860000E1	2.5593804E2	3.0710000E1	1.4960957E2	2.9870000E1	4.8082906E1	3.0140000E1	8.6538945E1	3.0670000E1	6.4424842E1	3.2500000E1	2.6364998E2	3.0910000E1	1.5055415E2	3.0080000E1	4.5677927E1
3.0000000E1	8.5818068E1	3.0560000E1	6.4711802E1	3.2310000E1	2.5598504E2	3.0810000E1	1.4964217E2	2.9980000E1	4.8133496E1	3.0260000E1	8.6867024E1	3.0770000E1	6.4211232E1	3.2650000E1	2.6368347E2	3.1020000E1	1.5048030E2	3.0240000E1	4.5588723E1
3.0140000E1	8.5879297E1	3.0670000E1	6.4755507E1	3.2500000E1	2.5600330E2	3.0910000E1	1.4967418E2	3.0080000E1	4.8178931E1	3.0360000E1	8.7136529E1	3.0870000E1	6.3978816E1	3.2810000E1	2.6370909E2	3.1170000E1	1.5044179E2	3.0350000E1	4.5510006E1
3.0260000E1	8.5930805E1	3.0770000E1	6.4794721E1	3.2650000E1	2.5601710E2	3.1020000E1	1.4970872E2	3.0240000E1	4.8250543E1	3.0460000E1	8.7347461E1	3.0970000E1	6.3751852E1	3.2910000E1	2.6373775E2	3.1280000E1	1.5042774E2	3.0460000E1	4.5462892E1
3.0360000E1	8.5973052E1	3.0870000E1	6.4833447E1	3.2810000E1	2.5603124E2	3.1170000E1	1.4975472E2	3.0350000E1	4.8299014E1	3.0560000E1	8.7471026E1	3.1070000E1	6.3550977E1	3.3040000E1	2.6376852E2	3.1390000E1	1.5042116E2	3.0560000E1	4.5436539E1
3.0460000E1	8.6014694E1	3.0970000E1	6.4871691E1	3.2910000E1	2.5603979E2	3.1280000E1	1.4978766E2	3.0460000E1	4.8346872E1	3.0670000E1	8.7479499E1	3.1230000E1	6.3355554E1	3.3180000E1	2.6380140E2	3.1490000E1	1.5042204E2	3.0660000E1	4.5430948E1
3.0560000E1	8.6055741E1	3.1070000E1	6.4909460E1	3.3040000E1	2.5605057E2	3.1390000E1	1.4981995E2	3.0560000E1	4.8389853E1	3.0770000E1	8.7400606E1	3.1340000E1	6.3182415E1	3.3350000E1	2.6385774E2	3.1590000E1	1.5043040E2	3.0760000E1	4.5446827E1
3.0670000E1	8.6100213E1	3.1230000E1	6.4968914E1	3.3180000E1	2.5606179E2	3.1490000E1	1.4984874E2	3.0660000E1	4.8432341E1	3.0870000E1	8.7277720E1	3.1440000E1	6.3024791E1	3.3550000E1	2.6393189E2	3.1700000E1	1.5040222E2	3.0870000E1	4.5494451E1
3.0770000E1	8.6140035E1	3.1340000E1	6.5009104E1	3.3350000E1	2.5607487E2	3.1590000E1	1.4987702E2	3.0760000E1	4.8474340E1	3.0980000E1	8.7096446E1	3.1540000E1	6.2889451E1	3.3660000E1	2.6401112E2	3.1800000E1	1.5035852E2	3.0970000E1	4.5563544E1
3.0870000E1	8.6179288E1	3.1440000E1	6.5045164E1	3.3550000E1	2.5608955E2	3.1700000E1	1.4990754E2	3.0870000E1	4.8519981E1	3.1140000E1	8.6871179E1	3.1640000E1	6.2776395E1	3.3780000E1	2.6409590E2	3.1900000E1	1.5028230E2	3.1070000E1	4.5643267E1
3.0980000E1	8.6221816E1	3.1540000E1	6.5080774E1	3.3660000E1	2.5609730E2	3.1800000E1	1.4993475E2	3.0970000E1	4.8560973E1	3.1250000E1	8.6601920E1	3.1750000E1	6.2713486E1	3.3900000E1	2.6418622E2	3.2010000E1	1.5018192E2	3.1180000E1	4.5729032E1
3.1140000E1	8.6282484E1	3.1640000E1	6.5115942E1	3.3780000E1	2.5610552E2	3.1900000E1	1.4996148E2	3.1070000E1	4.8601492E1	3.1350000E1	8.6342247E1	3.1850000E1	6.2692309E1	3.4000000E1	2.6428994E2	3.2150000E1	1.5004586E2	3.1280000E1	4.5820485E1
3.1250000E1	8.6323389E1	3.1750000E1	6.5154122E1	3.3900000E1	2.5611348E2	3.2010000E1	1.4999032E2	3.1180000E1	4.8645526E1	3.1450000E1	8.6094030E1	3.1950000E1	6.2712862E1	3.4110000E1	2.6433332E2	3.2270000E1	1.4988562E2	3.1390000E1	4.5917626E1
3.1350000E1	8.6360017E1	3.1850000E1	6.5188377E1	3.4000000E1	2.5611993E2	3.2150000E1	1.5002619E2	3.1280000E1	4.8685074E1	3.1560000E1	8.5857270E1	3.2060000E1	6.2788684E1	3.4270000E1	2.6433955E2	3.2390000E1	1.4974326E2	3.1490000E1	4.5999905E1
3.1450000E1	8.6396120E1	3.1950000E1	6.5222207E1	3.4110000E1	2.5612683E2	3.2270000E1	1.5005623E2	3.1390000E1	4.8728051E1	3.1660000E1	8.5661588E1	3.2220000E1	6.2959858E1	3.4430000E1	2.6432834E2	3.2500000E1	1.4962709E2	3.1590000E1	4.6062380E1
3.1560000E1	8.6435236E1	3.2060000E1	6.5258933E1	3.4270000E1	2.5613653E2	3.2390000E1	1.5008561E2	3.1490000E1	4.8766650E1	3.1760000E1	8.5534707E1	3.2330000E1	6.3186299E1	3.4540000E1	2.6429969E2	3.2600000E1	1.4952879E2	3.1690000E1	4.6109993E1
3.1660000E1	8.6470263E1	3.2220000E1	6.5311459E1	3.4430000E1	2.5614583E2	3.2500000E1	1.5011199E2	3.1590000E1	4.8804805E1	3.1860000E1	8.5448904E1	3.2440000E1	6.3459593E1	3.4660000E1	2.6423224E2	3.2710000E1	1.4949717E2	3.1800000E1	4.6142389E1
3.1760000E1	8.6504788E1	3.2330000E1	6.5346965E1	3.4540000E1	2.5615201E2	3.2600000E1	1.5013551E2	3.1690000E1	4.8842521E1	3.1960000E1	8.5407920E1	3.2540000E1	6.3755002E1	3.4780000E1	2.6413949E2	3.2810000E1	1.4956474E2	3.1900000E1	4.6172559E1
3.1860000E1	8.6538818E1	3.2440000E1	6.5381986E1	3.4660000E1	2.5615855E2	3.2710000E1	1.5016090E2	3.1800000E1	4.8883508E1	3.2070000E1	8.5426979E1	3.2640000E1	6.4065760E1	3.4900000E1	2.6408705E2	3.2910000E1	1.4971049E2	3.2000000E1	4.6210777E1
3.1960000E1	8.6572362E1	3.2540000E1	6.5413407E1	3.4780000E1	2.5616490E2	3.2810000E1	1.5018354E2	3.1900000E1	4.8920319E1	3.2230000E1	8.5490857E1	3.2750000E1	6.4391866E1	3.5010000E1	2.6405569E2	3.3020000E1	1.4993440E2	3.2110000E1	4.6257043E1
3.2070000E1	8.6608706E1	3.2640000E1	6.5444437E1	3.4900000E1	2.5617104E2	3.2910000E1	1.5020577E2	3.2000000E1	4.8956707E1	3.2330000E1	8.5599555E1	3.2850000E1	6.4653151E1	3.5130000E1	2.6405107E2	3.3180000E1	1.5026863E2	3.2240000E1	4.6321240E1
3.2230000E1	8.6660551E1	3.2750000E1	6.5478125E1	3.5010000E1	2.5617652E2	3.3020000E1	1.5022976E2	3.2110000E1	4.8996250E1	3.2440000E1	8.5719459E1	3.2950000E1	6.4818112E1	3.5260000E1	2.6407318E2	3.3300000E1	1.5066435E2	3.2350000E1	4.6426633E1
3.2330000E1	8.6692352E1	3.2850000E1	6.5508350E1	3.5130000E1	2.5618231E2	3.3180000E1	1.5026381E2	3.2240000E1	4.9042339E1	3.2540000E1	8.5848700E1	3.3050000E1	6.4918254E1	3.5400000E1	2.6416656E2	3.3410000E1	1.5112157E2	3.2450000E1	4.6549956E1
3.2440000E1	8.6726807E1	3.2950000E1	6.5538200E1	3.5260000E1	2.5618839E2	3.3300000E1	1.5028870E2	3.2350000E1	4.9080800E1	3.2650000E1	8.5987278E1	3.3160000E1	6.4946807E1	3.5500000E1	2.6430803E2	3.3520000E1	1.5157768E2	3.2550000E1	4.6701486E1
3.2540000E1	8.6757660E1	3.3050000E1	6.5567678E1	3.5400000E1	2.5619471E2	3.3410000E1	1.5031105E2	3.2450000E1	4.9115343E1	3.2750000E1	8.6104744E1	3.3270000E1	6.4860531E1	3.5610000E1	2.6446476E2	3.3620000E1	1.5202435E2	3.2650000E1	4.6872848E1
3.2650000E1	8.6791087E1	3.3160000E1	6.5599681E1	3.5500000E1	2.5619909E2	3.3520000E1	1.5033295E2	3.2550000E1	4.9149488E1	3.2850000E1	8.6193340E1	3.3370000E1	6.4699511E1	3.5710000E1	2.6463110E2	3.3730000E1	1.5246992E2	3.2760000E1	4.7059101E1
3.2750000E1	8.6821020E1	3.3270000E1	6.5631246E1	3.5610000E1	2.5620377E2	3.3620000E1	1.5035248E2	3.2650000E1	4.9183241E1	3.2950000E1	8.6260824E1	3.3480000E1	6.4463747E1	3.5840000E1	2.6479416E2	3.3830000E1	1.5281676E2	3.2860000E1	4.7260246E1
3.2850000E1	8.6850524E1	3.3370000E1	6.5659566E1	3.5710000E1	2.5620792E2	3.3730000E1	1.5037356E2	3.2760000E1	4.9219920E1	3.3060000E1	8.6305326E1	3.3580000E1	6.4216246E1	3.5940000E1	2.6495394E2	3.3930000E1	1.5302329E2	3.2970000E1	4.7429753E1
3.2950000E1	8.6879605E1	3.3480000E1	6.5690313E1	3.5840000E1	2.5621315E2	3.3830000E1	1.5039236E2	3.2860000E1	4.9252863E1	3.3200000E1	8.6340518E1	3.3680000E1	6.3953853E1	3.6050000E1	2.6506800E2	3.4040000E1	1.5313109E2	3.3070000E1	4.7554308E1
3.3060000E1	8.6911114E1	3.3580000E1	6.5717899E1	3.5940000E1	2.5621706E2	3.3930000E1	1.5041082E2	3.2970000E1	4.9288663E1	3.3300000E1	8.6381627E1	3.3790000E1	6.3679724E1	3.6150000E1	2.6515559E2	3.4180000E1	1.5314016E2	3.3180000E1	4.7647225E1
3.3200000E1	8.6950501E1	3.3680000E1	6.5745142E1	3.6050000E1	2.5622124E2	3.4040000E1	1.5043075E2	3.3070000E1	4.9320815E1	3.3410000E1	8.6428650E1	3.3890000E1	6.3429337E1	3.6300000E1	2.6519249E2	3.4310000E1	1.5302620E2	3.3350000E1	4.7727118E1
3.3300000E1	8.6978151E1	3.3790000E1	6.5774718E1	3.6150000E1	2.5622494E2	3.4180000E1	1.5045553E2	3.3180000E1	4.9355756E1	3.3510000E1	8.6497106E1	3.4000000E1	6.3234195E1	3.6410000E1	2.6519160E2	3.4410000E1	1.5283802E2	3.3450000E1	4.7770722E1
3.3410000E1	8.7008110E1	3.3890000E1	6.5801254E1	3.6300000E1	2.5623032E2	3.4310000E1	1.5047799E2	3.3350000E1	4.9408888E1	3.3610000E1	8.6615891E1	3.4100000E1	6.3062795E1	3.6520000E1	2.6515292E2	3.4510000E1	1.5257562E2	3.3560000E1	4.7801301E1
3.3510000E1	8.7034935E1	3.4000000E1	6.5830063E1	3.6410000E1	2.5623413E2	3.4410000E1	1.5049490E2	3.3450000E1	4.9439658E1	3.3710000E1	8.6756109E1	3.4230000E1	6.2915137E1	3.6630000E1	2.6510393E2	3.4620000E1	1.5232216E2	3.3660000E1	4.7818857E1
3.3610000E1	8.7061377E1	3.4100000E1	6.5855910E1	3.6520000E1	2.5623783E2	3.4510000E1	1.5051151E2	3.3560000E1	4.9473096E1	3.3820000E1	8.6932983E1	3.4350000E1	6.2792926E1	3.6740000E1	2.6505820E2	3.4720000E1	1.5209381E2	3.3770000E1	4.7873573E1
3.3710000E1	8.7087440E1	3.4230000E1	6.5889032E1	3.6630000E1	2.5624143E2	3.4620000E1	1.5052943E2	3.3660000E1	4.9503127E1	3.3920000E1	8.7147391E1	3.4450000E1	6.2700769E1	3.6840000E1	2.6502139E2	3.4820000E1	1.5187440E2	3.3870000E1	4.7941894E1
3.3820000E1	8.7115679E1	3.4350000E1	6.5919132E1	3.6740000E1	2.5624493E2	3.4720000E1	1.5054542E2	3.3770000E1	4.9535763E1	3.4030000E1	8.7391576E1	3.4560000E1	6.2638667E1	3.6940000E1	2.6501930E2	3.4920000E1	1.5170585E2	3.3970000E1	4.8023820E1
3.3920000E1	8.7140965E1	3.4450000E1	6.5943872E1	3.6840000E1	2.5624803E2	3.4820000E1	1.5056112E2	3.3870000E1	4.9565074E1	3.4140000E1	8.7665536E1	3.4660000E1	6.2589269E1	3.7050000E1	2.6507941E2	3.5020000E1	1.5162974E2	3.4070000E1	4.8156339E1
3.4030000E1	8.7168361E1	3.4560000E1	6.5970731E1	3.6940000E1	2.5625105E2	3.4920000E1	1.5057653E2	3.3970000E1	4.9594048E1	3.4260000E1	8.7911477E1	3.4770000E1	6.2555732E1	3.7160000E1	2.6517422E2	3.5180000E1	1.5160450E2	3.4180000E1	4.8352767E1
3.4140000E1	8.7195327E1	3.4660000E1	6.5994829E1	3.7050000E1	2.5625428E2	3.5020000E1	1.5059166E2	3.4070000E1	4.9622689E1	3.4360000E1	8.8122519E1	3.4870000E1	6.2534900E1	3.7290000E1	2.6530735E2	3.5290000E1	1.5163011E2	3.4340000E1	4.8599789E1
3.4260000E1	8.7224260E1	3.4770000E1	6.6020991E1	3.7160000E1	2.5625742E2	3.5180000E1	1.5061531E2	3.4180000E1	4.9653813E1	3.4470000E1	8.8305540E1	3.4980000E1	6.2535984E1	3.7510000E1	2.6549735E2	3.5390000E1	1.5166735E2	3.4440000E1	4.8850295E1
3.4360000E1	8.7247992E1	3.4870000E1	6.6044464E1	3.7290000E1	2.5626102E2	3.5290000E1	1.5063118E2	3.4340000E1	4.9698384E1	3.4570000E1	8.8452784E1	3.5080000E1	6.2573141E1	3.7630000E1	2.6573131E2	3.5490000E1	1.5172311E2	3.4540000E1	4.9118008E1
3.4470000E1	8.7273704E1	3.4980000E1	6.6069947E1	3.7510000E1	2.5626684E2	3.5390000E1	1.5064533E2	3.4440000E1	4.9725825E1	3.4670000E1	8.8571586E1	3.5230000E1	6.2632215E1	3.7760000E1	2.6600924E2	3.5600000E1	1.5179738E2	3.4640000E1	4.9389206E1
3.4570000E1	8.7296728E1	3.5080000E1	6.6092811E1	3.7630000E1	2.5626987E2	3.5490000E1	1.5065922E2	3.4540000E1	4.9752950E1	3.4780000E1	8.8690842E1	3.5360000E1	6.2713207E1	3.7860000E1	2.6627978E2	3.5700000E1	1.5184976E2	3.4740000E1	4.9663886E1
3.4670000E1	8.7319422E1	3.5230000E1	6.6126575E1	3.7760000E1	2.5627306E2	3.5600000E1	1.5067421E2	3.4640000E1	4.9779764E1	3.4880000E1	8.8810554E1	3.5460000E1	6.2821112E1	3.7970000E1	2.6653934E2	3.5800000E1	1.5186405E2	3.4840000E1	4.9880028E1
3.4780000E1	8.7344011E1	3.5360000E1	6.6155328E1	3.7860000E1	2.5627544E2	3.5700000E1	1.5068758E2	3.4740000E1	4.9806269E1	3.4980000E1	8.8944481E1	3.5570000E1	6.2951324E1	3.8080000E1	2.6677994E2	3.5900000E1	1.5185645E2	3.4950000E1	5.0061187E1
3.4880000E1	8.7366028E1	3.5460000E1	6.6177130E1	3.7970000E1	2.5627799E2	3.5800000E1	1.5070071E2	3.4840000E1	4.9832469E1	3.5130000E1	8.9128858E1	3.5670000E1	6.3103844E1	3.8180000E1	2.6698868E2	3.6000000E1	1.5184072E2	3.5050000E1	5.0207362E1
3.4980000E1	8.7387730E1	3.5570000E1	6.6200799E1	3.8080000E1	2.5628046E2	3.5900000E1	1.5071361E2	3.4950000E1	4.9860942E1	3.5250000E1	8.9327449E1	3.5770000E1	6.3250361E1	3.8340000E1	2.6713809E2	3.6150000E1	1.5181803E2	3.5160000E1	5.0291105E1
3.5130000E1	8.7419702E1	3.5670000E1	6.6222036E1	3.8180000E1	2.5628265E2	3.6000000E1	1.5072627E2	3.5050000E1	4.9886514E1	3.5350000E1	8.9569154E1	3.5870000E1	6.3394423E1	3.8490000E1	2.6725564E2	3.6310000E1	1.5178721E2	3.5270000E1	5.0287263E1
3.5250000E1	8.7444787E1	3.5770000E1	6.6243008E1	3.8340000E1	2.5628604E2	3.6150000E1	1.5074483E2	3.5160000E1	4.9914303E1	3.5460000E1	8.9820601E1	3.5970000E1	6.3532483E1	3.8600000E1	2.6732616E2	3.6410000E1	1.5174828E2	3.5370000E1	5.0220990E1
3.5350000E1	8.7465361E1	3.5870000E1	6.6263720E1	3.8490000E1	2.5628909E2	3.6310000E1	1.5076408E2	3.5270000E1	4.9941741E1	3.5560000E1	9.0074908E1	3.6080000E1	6.3662241E1	3.8710000E1	2.6735765E2	3.6510000E1	1.5175414E2	3.5470000E1	5.0115839E1
3.5460000E1	8.7487653E1	3.5970000E1	6.6284173E1	3.8600000E1	2.5629126E2	3.6410000E1	1.5077583E2	3.5370000E1	4.9966384E1	3.5660000E1	9.0332077E1	3.6240000E1	6.3769545E1	3.8810000E1	2.6733896E2	3.6610000E1	1.5179791E2	3.5580000E1	4.9972579E1
3.5560000E1	8.7507614E1	3.6080000E1	6.6306379E1	3.8710000E1	2.5629336E2	3.6510000E1	1.5078736E2	3.5470000E1	4.9990743E1	3.5760000E1	9.0519640E1	3.6380000E1	6.3868547E1	3.8940000E1	2.6727012E2	3.6720000E1	1.5187960E2	3.5680000E1	4.9804935E1
3.5660000E1	8.7527290E1	3.6240000E1	6.6338137E1	3.8810000E1	2.5629523E2	3.6610000E1	1.5079869E2	3.5580000E1	5.0017215E1	3.5870000E1	9.0597346E1	3.6480000E1	6.3959248E1	3.9040000E1	2.6717499E2	3.6820000E1	1.5199687E2	3.5780000E1	4.9612907E1
3.5760000E1	8.7546683E1	3.6380000E1	6.6365408E1	3.8940000E1	2.5629757E2	3.6720000E1	1.5081092E2	3.5680000E1	5.0040989E1	3.5970000E1	9.0605447E1	3.6580000E1	6.4036864E1	3.9140000E1	2.6705718E2	3.6920000E1	1.5217959E2	3.5890000E1	4.9446799E1
3.5870000E1	8.7567696E1	3.6480000E1	6.6384597E1	3.9040000E1	2.5629933E2	3.6820000E1	1.5082182E2	3.5780000E1	5.0064491E1	3.6150000E1	9.0553243E1	3.6690000E1	6.4099087E1	3.9310000E1	2.6692151E2	3.7030000E1	1.5239789E2	3.5990000E1	4.9321104E1
3.5970000E1	8.7586511E1	3.6580000E1	6.6403547E1	3.9140000E1	2.5630104E2	3.6920000E1	1.5083253E2	3.5890000E1	5.0090030E1	3.6270000E1	9.0404502E1	3.6790000E1	6.4145916E1	3.9420000E1	2.6677911E2	3.7200000E1	1.5263188E2	3.6090000E1	4.9221329E1
3.6150000E1	8.7619703E1	3.6690000E1	6.6424120E1	3.9310000E1	2.5630384E2	3.7030000E1	1.5084408E2	3.5990000E1	5.0112967E1	3.6370000E1	9.0195457E1	3.6890000E1	6.4193930E1	3.9540000E1	2.6662998E2	3.7310000E1	1.5288037E2	3.6240000E1	4.9161200E1
3.6270000E1	8.7641356E1	3.6790000E1	6.6442579E1	3.9420000E1	2.5630560E2	3.7200000E1	1.5086149E2	3.6090000E1	5.0135641E1	3.6470000E1	8.9926108E1	3.6990000E1	6.4239583E1	3.9660000E1	2.6645606E2	3.7410000E1	1.5314455E2	3.6340000E1	4.9162125E1
3.6370000E1	8.7659117E1	3.6890000E1	6.6460808E1	3.9540000E1	2.5630745E2	3.7310000E1	1.5087246E2	3.6240000E1	5.0169164E1	3.6570000E1	8.9693142E1	3.7090000E1	6.4286421E1	3.9760000E1	2.6626894E2	3.7520000E1	1.5342440E2	3.6440000E1	4.9198952E1
3.6470000E1	8.7676624E1	3.6990000E1	6.6478810E1	3.9660000E1	2.5630925E2	3.7410000E1	1.5088226E2	3.6340000E1	5.0191191E1	3.6670000E1	8.9480375E1	3.7240000E1	6.4329829E1	3.9880000E1	2.6606064E2	3.7620000E1	1.5364719E2	3.6550000E1	4.9271682E1
3.6570000E1	8.7693880E1	3.7090000E1	6.6496589E1	3.9760000E1	2.5631071E2	3.7520000E1	1.5089282E2	3.6440000E1	5.0212965E1	3.6770000E1	8.9287810E1	3.7360000E1	6.4372230E1	3.9990000E1	2.6585339E2	3.7730000E1	1.5382593E2	3.6650000E1	4.9351328E1
3.6670000E1	8.7710889E1	3.7240000E1	6.6522842E1	3.9880000E1	2.5631241E2	3.7620000E1	1.5090225E2	3.6550000E1	5.0236628E1	3.6880000E1	8.9140066E1	3.7460000E1	6.4411202E1	4.0110000E1	2.6562914E2	3.7840000E1	1.5395609E2	3.6750000E1	4.9434150E1
3.6770000E1	8.7727654E1	3.7360000E1	6.6543493E1	3.9990000E1	2.5631392E2	3.7730000E1	1.5091242E2	3.6650000E1	5.0257880E1	3.6980000E1	8.9077397E1	3.7560000E1	6.4446743E1	4.0280000E1	2.6540595E2	3.7950000E1	1.5403883E2	3.6850000E1	4.9523889E1
3.6880000E1	8.7745819E1	3.7460000E1	6.6560467E1	4.0110000E1	2.5631552E2	3.7840000E1	1.5092238E2	3.6750000E1	5.0278887E1	3.7140000E1	8.9059549E1	3.7660000E1	6.4445349E1	4.0390000E1	2.6517696E2	3.8050000E1	1.5404428E2	3.6960000E1	4.9595392E1
3.6980000E1	8.7762085E1	3.7560000E1	6.6577230E1	4.0280000E1	2.5631770E2	3.7950000E1	1.5093215E2	3.6850000E1	5.0299653E1	3.7240000E1	8.9054161E1	3.7760000E1	6.4409327E1	4.0510000E1	2.6494532E2	3.8160000E1	1.5400230E2	3.7060000E1	4.9629048E1
3.7140000E1	8.7787626E1	3.7660000E1	6.6593784E1	4.0390000E1	2.5631907E2	3.8050000E1	1.5094087E2	3.6960000E1	5.0322219E1	3.7340000E1	8.9049621E1	3.7870000E1	6.4338677E1	4.0610000E1	2.6469992E2	3.8280000E1	1.5393441E2	3.7160000E1	4.9639350E1
3.7240000E1	8.7803293E1	3.7760000E1	6.6610133E1	4.0510000E1	2.5632051E2	3.8160000E1	1.5095027E2	3.7060000E1	5.0342487E1	3.7450000E1	8.9057539E1	3.7970000E1	6.4228552E1	4.0720000E1	2.6444075E2	3.8460000E1	1.5384513E2	3.7290000E1	4.9626296E1
3.7340000E1	8.7818736E1	3.7870000E1	6.6627881E1	4.0610000E1	2.5632168E2	3.8280000E1	1.5096032E2	3.7160000E1	5.0362521E1	3.7560000E1	8.9077917E1	3.8070000E1	6.4044209E1	4.0830000E1	2.6419705E2	3.8570000E1	1.5373446E2	3.7390000E1	4.9597374E1
3.7450000E1	8.7835468E1	3.7970000E1	6.6643805E1	4.0720000E1	2.5632293E2	3.8460000E1	1.5097498E2	3.7290000E1	5.0388222E1	3.7660000E1	8.9057980E1	3.8230000E1	6.3820390E1	4.0940000E1	2.6397567E2	3.8680000E1	1.5360192E2	3.7490000E1	4.9547462E1
3.7560000E1	8.7851936E1	3.8070000E1	6.6659531E1	4.0830000E1	2.5632415E2	3.8570000E1	1.5098371E2	3.7390000E1	5.0407730E1	3.7760000E1	8.9013910E1	3.8370000E1	6.3559405E1	4.1050000E1	2.6377529E2	3.8790000E1	1.5349036E2	3.7600000E1	4.9481682E1
3.7660000E1	8.7866683E1	3.8230000E1	6.6684287E1	4.0940000E1	2.5632533E2	3.8680000E1	1.5099226E2	3.7490000E1	5.0427015E1	3.7870000E1	8.8945707E1	3.8470000E1	6.3254728E1	4.1160000E1	2.6358478E2	3.8890000E1	1.5338677E2	3.7700000E1	4.9414524E1
3.7760000E1	8.7881218E1	3.8370000E1	6.6705546E1	4.1050000E1	2.5632648E2	3.8790000E1	1.5100064E2	3.7600000E1	5.0447971E1	3.7970000E1	8.8876595E1	3.8570000E1	6.2908784E1	4.1320000E1	2.6342218E2	3.9000000E1	1.5330025E2	3.7800000E1	4.9362901E1
3.7870000E1	8.7896967E1	3.8470000E1	6.6720504E1	4.1160000E1	2.5632760E2	3.8890000E1	1.5100812E2	3.7700000E1	5.0466793E1	3.8130000E1	8.8810234E1	3.8670000E1	6.2521573E1	4.1420000E1	2.6326946E2	3.9160000E1	1.5323027E2	3.7910000E1	4.9323071E1
3.7970000E1	8.7911069E1	3.8570000E1	6.6735276E1	4.1320000E1	2.5632917E2	3.9000000E1	1.5101619E2	3.7800000E1	5.0485398E1	3.8260000E1	8.8742963E1	3.8780000E1	6.2162582E1	4.1530000E1	2.6313897E2	3.9270000E1	1.5317736E2	3.8010000E1	4.9295032E1
3.8130000E1	8.7933213E1	3.8670000E1	6.6749864E1	4.1420000E1	2.5633012E2	3.9160000E1	1.5102764E2	3.7910000E1	5.0505616E1	3.8360000E1	8.8704263E1	3.8880000E1	6.1827711E1	4.1660000E1	2.6303204E2	3.9370000E1	1.5314150E2	3.8110000E1	4.9289025E1
3.8260000E1	8.7950832E1	3.8780000E1	6.6765702E1	4.1530000E1	2.5633113E2	3.9270000E1	1.5103532E2	3.8010000E1	5.0523775E1	3.8470000E1	8.8705747E1	3.8980000E1	6.1521061E1	4.1770000E1	2.6293164E2	3.9470000E1	1.5309272E2	3.8250000E1	4.9318219E1
3.8360000E1	8.7964163E1	3.8880000E1	6.6779912E1	4.1660000E1	2.5633230E2	3.9370000E1	1.5104217E2	3.8110000E1	5.0541725E1	3.8570000E1	8.8735801E1	3.9090000E1	6.1273417E1	4.1880000E1	2.6283779E2	3.9570000E1	1.5302648E2	3.8360000E1	4.9369444E1
3.8470000E1	8.7978607E1	3.8980000E1	6.6793945E1	4.1770000E1	2.5633325E2	3.9470000E1	1.5104890E2	3.8250000E1	5.0566508E1	3.8670000E1	8.8794428E1	3.9230000E1	6.1119523E1	4.2000000E1	2.6273926E2	3.9680000E1	1.5294276E2	3.8460000E1	4.9438958E1
3.8570000E1	8.7991540E1	3.9090000E1	6.6809180E1	4.1880000E1	2.5633418E2	3.9570000E1	1.5105551E2	3.8360000E1	5.0585702E1	3.8780000E1	8.8887604E1	3.9340000E1	6.1024636E1	4.2100000E1	2.6262923E2	3.9780000E1	1.5284259E2	3.8560000E1	4.9525196E1
3.8670000E1	8.8004288E1	3.9230000E1	6.6828269E1	4.2000000E1	2.5633516E2	3.9680000E1	1.5106263E2	3.8460000E1	5.0602939E1	3.8880000E1	8.9002031E1	3.9440000E1	6.0988755E1	4.2240000E1	2.6249333E2	3.9890000E1	1.5270447E2	3.8670000E1	4.9623040E1
3.8780000E1	8.8018100E1	3.9340000E1	6.6843034E1	4.2100000E1	2.5633596E2	3.9780000E1	1.5106899E2	3.8560000E1	5.0619979E1	3.8980000E1	8.9137709E1	3.9550000E1	6.1048443E1	4.2350000E1	2.6234858E2	3.9990000E1	1.5254988E2	3.8770000E1	4.9732489E1
3.8880000E1	8.8030468E1	3.9440000E1	6.6856282E1	4.2240000E1	2.5633704E2	3.9890000E1	1.5107585E2	3.8670000E1	5.0638496E1	3.9130000E1	8.9298310E1	3.9650000E1	6.1175338E1	4.2480000E1	2.6219497E2	4.0170000E1	1.5233692E2	3.8880000E1	4.9827206E1
3.8980000E1	8.8042658E1	3.9550000E1	6.6870665E1	4.2350000E1	2.5633786E2	3.9990000E1	1.5108197E2	3.8770000E1	5.0655127E1	3.9240000E1	8.9480172E1	3.9750000E1	6.1369439E1	4.2580000E1	2.6201005E2	4.0270000E1	1.5206609E2	3.8980000E1	4.9900507E1
3.9130000E1	8.8060618E1	3.9650000E1	6.6883569E1	4.2480000E1	2.5633880E2	4.0170000E1	1.5109271E2	3.8880000E1	5.0673200E1	3.9340000E1	8.9686957E1	3.9850000E1	6.1598950E1	4.2680000E1	2.6178830E2	4.0380000E1	1.5173687E2	3.9080000E1	4.9959076E1
3.9240000E1	8.8073544E1	3.9750000E1	6.6896313E1	4.2580000E1	2.5633950E2	4.0270000E1	1.5109852E2	3.8980000E1	5.0689431E1	3.9440000E1	8.9892065E1	3.9960000E1	6.1867972E1	4.2780000E1	2.6152840E2	4.0480000E1	1.5134928E2	3.9250000E1	4.9997792E1
3.9340000E1	8.8085118E1	3.9850000E1	6.6908898E1	4.2680000E1	2.5634019E2	4.0380000E1	1.5110480E2	3.9080000E1	5.0705476E1	3.9550000E1	9.0110780E1	4.0060000E1	6.2172404E1	4.2890000E1	2.6126440E2	4.0590000E1	1.5090893E2	3.9350000E1	4.9985131E1
3.9440000E1	8.8096526E1	3.9960000E1	6.6922562E1	4.2780000E1	2.5634086E2	4.0480000E1	1.5111039E2	3.9250000E1	5.0732330E1	3.9650000E1	9.0327819E1	4.0230000E1	6.2455521E1	4.2990000E1	2.6097383E2	4.0690000E1	1.5045322E2	3.9450000E1	4.9934262E1
3.9550000E1	8.8108887E1	4.0060000E1	6.6934820E1	4.2890000E1	2.5634157E2	4.0590000E1	1.5111643E2	3.9350000E1	5.0747882E1	3.9750000E1	9.0543180E1	4.0330000E1	6.2720272E1	4.3090000E1	2.6067915E2	4.0790000E1	1.4998213E2	3.9560000E1	4.9845185E1
3.9650000E1	8.8119955E1	4.0230000E1	6.6955311E1	4.2990000E1	2.5634220E2	4.0690000E1	1.5112182E2	3.9450000E1	5.0763255E1	3.9860000E1	9.0733754E1	4.0430000E1	6.2963708E1	4.3240000E1	2.6038036E2	4.0890000E1	1.4949906E2	3.9660000E1	4.9731267E1
3.9750000E1	8.8130865E1	4.0330000E1	6.6967163E1	4.3090000E1	2.5634282E2	4.0790000E1	1.5112711E2	3.9560000E1	5.0779961E1	3.9960000E1	9.0912839E1	4.0530000E1	6.3185829E1	4.3340000E1	2.6010262E2	4.0990000E1	1.4902550E2	3.9770000E1	4.9574152E1
3.9860000E1	8.8142685E1	4.0430000E1	6.6978867E1	4.3240000E1	2.5634371E2	4.0890000E1	1.5113230E2	3.9660000E1	5.0794965E1	4.0060000E1	9.1080436E1	4.0630000E1	6.3349315E1	4.3440000E1	2.5982889E2	4.1150000E1	1.4853995E2	3.9870000E1	4.9392196E1
3.9960000E1	8.8153270E1	4.0530000E1	6.6990425E1	4.3340000E1	2.5634429E2	4.0990000E1	1.5113740E2	3.9770000E1	5.0811270E1	4.0180000E1	9.1205978E1	4.0740000E1	6.3482528E1	4.3550000E1	2.5955918E2	4.1260000E1	1.4811719E2	3.9970000E1	4.9225228E1
4.0060000E1	8.8163703E1	4.0630000E1	6.7001840E1	4.3440000E1	2.5634485E2	4.1150000E1	1.5114537E2	3.9870000E1	5.0825914E1	4.0280000E1	9.1275993E1	4.0840000E1	6.3585469E1	4.3650000E1	2.5933840E2	4.1360000E1	1.4776109E2	4.0080000E1	4.9079933E1
4.0180000E1	8.8176025E1	4.0740000E1	6.7014232E1	4.3550000E1	2.5634546E2	4.1260000E1	1.5115072E2	3.9970000E1	5.0840390E1	4.0390000E1	9.1303953E1	4.0940000E1	6.3652241E1	4.3750000E1	2.5917601E2	4.1460000E1	1.4746776E2	4.0240000E1	4.8949627E1
4.0280000E1	8.8186132E1	4.0840000E1	6.7025351E1	4.3650000E1	2.5634599E2	4.1360000E1	1.5115548E2	4.0080000E1	5.0856121E1	4.0500000E1	9.1303157E1	4.1050000E1	6.3677986E1	4.3850000E1	2.5906254E2	4.1570000E1	1.4723721E2	4.0350000E1	4.8834309E1
4.0390000E1	8.8197083E1	4.0940000E1	6.7036331E1	4.3750000E1	2.5634651E2	4.1460000E1	1.5116016E2	4.0240000E1	5.0878648E1	4.0600000E1	9.1243099E1	4.1150000E1	6.3667563E1	4.3960000E1	2.5898099E2	4.1670000E1	1.4707417E2	4.0450000E1	4.8797354E1
4.0500000E1	8.8207861E1	4.1050000E1	6.7048252E1	4.3850000E1	2.5634702E2	4.1570000E1	1.5116522E2	4.0350000E1	5.0893895E1	4.0700000E1	9.1139061E1	4.1260000E1	6.3649334E1	4.4060000E1	2.5894346E2	4.1770000E1	1.4694125E2	4.0560000E1	4.8812098E1
4.0600000E1	8.8217513E1	4.1150000E1	6.7058947E1	4.3960000E1	2.5634756E2	4.1670000E1	1.5116972E2	4.0450000E1	5.0907589E1	4.0800000E1	9.0991044E1	4.1360000E1	6.3645853E1	4.4160000E1	2.5892750E2	4.1870000E1	1.4683846E2	4.0660000E1	4.8878543E1
4.0700000E1	8.8227026E1	4.1260000E1	6.7070558E1	4.4060000E1	2.5634804E2	4.1770000E1	1.5117414E2	4.0560000E1	5.0922470E1	4.0900000E1	9.0825992E1	4.1460000E1	6.3660068E1	4.4280000E1	2.5893311E2	4.1980000E1	1.4675801E2	4.0770000E1	4.8981345E1
4.0800000E1	8.8236403E1	4.1360000E1	6.7080976E1	4.4160000E1	2.5634851E2	4.1870000E1	1.5117849E2	4.0660000E1	5.0935836E1	4.1000000E1	9.0628680E1	4.1570000E1	6.3691980E1	4.4380000E1	2.5894138E2	4.2150000E1	1.4668876E2	4.0870000E1	4.9138860E1
4.0900000E1	8.8245646E1	4.1460000E1	6.7091265E1	4.4280000E1	2.5634905E2	4.1980000E1	1.5118318E2	4.0770000E1	5.0950360E1	4.1140000E1	9.0414334E1	4.1670000E1	6.3751304E1	4.4480000E1	2.5894197E2	4.2250000E1	1.4664186E2	4.0970000E1	4.9332732E1
4.1000000E1	8.8254756E1	4.1570000E1	6.7102434E1	4.4380000E1	2.5634949E2	4.2150000E1	1.5119024E2	4.0870000E1	5.0963404E1	4.1250000E1	9.0198235E1	4.1780000E1	6.3863542E1	4.4590000E1	2.5894522E2	4.2350000E1	1.4657992E2	4.1070000E1	4.9509638E1
4.1140000E1	8.8267292E1	4.1670000E1	6.7112456E1	4.4480000E1	2.5634992E2	4.2250000E1	1.5119429E2	4.0970000E1	5.0976299E1	4.1350000E1	8.9994145E1	4.1880000E1	6.4003193E1	4.4690000E1	2.5892867E2	4.2460000E1	1.4649638E2	4.1170000E1	4.9660918E1
4.1250000E1	8.8276966E1	4.1780000E1	6.7123335E1	4.4590000E1	2.5635038E2	4.2350000E1	1.5119827E2	4.1070000E1	5.0989045E1	4.1450000E1	8.9788590E1	4.1980000E1	6.4173204E1	4.4790000E1	2.5878013E2	4.2560000E1	1.4639515E2	4.1280000E1	4.9795232E1
4.1350000E1	8.8285628E1	4.1880000E1	6.7133097E1	4.4690000E1	2.5635079E2	4.2460000E1	1.5120257E2	4.1170000E1	5.1001645E1	4.1550000E1	8.9581571E1	4.2090000E1	6.4332288E1	4.4900000E1	2.5850903E2	4.2660000E1	1.4627621E2	4.1380000E1	4.9912581E1
4.1450000E1	8.8294166E1	4.1980000E1	6.7142737E1	4.4790000E1	2.5635119E2	4.2560000E1	1.5120640E2	4.1280000E1	5.1015338E1	4.1650000E1	8.9403537E1	4.2220000E1	6.4475588E1	4.5000000E1	2.5811539E2	4.2760000E1	1.4616185E2	4.1480000E1	4.9967947E1
4.1550000E1	8.8302582E1	4.2090000E1	6.7153203E1	4.4900000E1	2.5635161E2	4.2660000E1	1.5121016E2	4.1380000E1	5.1027635E1	4.1760000E1	8.9254775E1	4.2320000E1	6.4603103E1	4.5100000E1	2.5761988E2	4.2870000E1	1.4604943E2	4.1590000E1	5.0019678E1
4.1650000E1	8.8310877E1	4.2220000E1	6.7165387E1	4.4999900E1	2.5635199E2	4.2760000E1	1.5121385E2	4.1480000E1	5.1039791E1	4.1860000E1	8.9134997E1	4.2430000E1	6.4663830E1	4.5240000E1	2.5691975E2	4.2970000E1	1.4594159E2	4.1690000E1	5.0067776E1
4.1760000E1	8.8319865E1	4.2320000E1	6.7174625E1	4.5000000E1	2.6331706E2	4.2870000E1	1.5121784E2	4.1590000E1	5.1053001E1	4.1960000E1	8.9030731E1	4.2530000E1	6.4611623E1	4.5350000E1	2.5611776E2	4.3070000E1	1.4584223E2	4.1800000E1	5.0129559E1
4.1860000E1	8.8327913E1	4.2430000E1	6.7184655E1	4.5100000E1	2.6053685E2	4.2970000E1	1.5122140E2	4.1690000E1	5.1064865E1	4.2070000E1	8.8966536E1	4.2630000E1	6.4492628E1	4.5450000E1	2.5522335E2	4.3190000E1	1.4576341E2	4.1900000E1	5.0205029E1
4.1960000E1	8.8335846E1	4.2530000E1	6.7193654E1	4.5240000E1	2.5669379E2	4.3070000E1	1.5122489E2	4.1800000E1	5.1077759E1	4.2180000E1	8.8927187E1	4.2730000E1	6.4301985E1	4.5550000E1	2.5403364E2	4.3300000E1	1.4569396E2	4.2000000E1	5.0325871E1
4.2070000E1	8.8344441E1	4.2630000E1	6.7202540E1	4.5350000E1	2.5371406E2	4.3190000E1	1.5122899E2	4.1900000E1	5.1089338E1	4.2280000E1	8.8912685E1	4.2840000E1	6.4017220E1	4.5650000E1	2.5253827E2	4.3400000E1	1.4563388E2	4.2100000E1	5.0487061E1
4.2180000E1	8.8352901E1	4.2730000E1	6.7211317E1	4.5450000E1	2.5103524E2	4.3300000E1	1.5123268E2	4.2000000E1	5.1100785E1	4.2390000E1	8.8922454E1	4.2940000E1	6.3663836E1	4.5760000E1	2.5073726E2	4.3500000E1	1.4558853E2	4.2240000E1	5.0632076E1
4.2280000E1	8.8360476E1	4.2840000E1	6.7220845E1	4.5550000E1	2.4838470E2	4.3400000E1	1.5123596E2	4.2100000E1	5.1112100E1	4.2490000E1	8.8965828E1	4.3040000E1	6.3241832E1	4.5860000E1	2.4883610E2	4.3610000E1	1.4555878E2	4.2350000E1	5.0752255E1
4.2390000E1	8.8368684E1	4.2940000E1	6.7229393E1	4.5650000E1	2.4576215E2	4.3500000E1	1.5123919E2	4.2240000E1	5.1127722E1	4.2590000E1	8.9033473E1	4.3140000E1	6.2843498E1	4.5960000E1	2.4662156E2	4.3710000E1	1.4554375E2	4.2450000E1	5.0847598E1
4.2490000E1	8.8376033E1	4.3040000E1	6.7237836E1	4.5760000E1	2.4290931E2	4.3610000E1	1.5124268E2	4.2350000E1	5.1139821E1	4.2700000E1	8.9110164E1	4.3270000E1	6.2471860E1	4.6070000E1	2.4430687E2	4.3810000E1	1.4553228E2	4.2550000E1	5.0918106E1
4.2590000E1	8.8383277E1	4.3140000E1	6.7246173E1	4.5860000E1	2.4034457E2	4.3710000E1	1.5124578E2	4.2450000E1	5.1150687E1	4.2800000E1	8.9164298E1	4.3370000E1	6.2123892E1	4.6170000E1	2.4188170E2	4.3920000E1	1.4552861E2	4.2650000E1	5.0835221E1
4.2700000E1	8.8391125E1	4.3270000E1	6.7256856E1	4.5960000E1	2.3780691E2	4.3810000E1	1.5124883E2	4.2550000E1	5.1161428E1	4.2900000E1	8.9196162E1	4.3470000E1	6.1825096E1	4.6270000E1	2.3922712E2	4.4020000E1	1.4553009E2	4.2760000E1	5.0664126E1
4.2800000E1	8.8398153E1	4.3370000E1	6.7264957E1	4.6070000E1	2.3504641E2	4.3920000E1	1.5125212E2	4.2650000E1	5.1172045E1	4.3010000E1	8.9205756E1	4.3570000E1	6.1621020E1	4.6380000E1	2.3624038E2	4.4150000E1	1.4553670E2	4.2860000E1	5.0396160E1
4.2900000E1	8.8405081E1	4.3470000E1	6.7272957E1	4.6170000E1	2.3256469E2	4.4020000E1	1.5125506E2	4.2760000E1	5.1183584E1	4.3140000E1	8.9174411E1	4.3680000E1	6.1465519E1	4.6480000E1	2.3292147E2	4.4250000E1	1.4554664E2	4.2960000E1	5.0031324E1
4.3010000E1	8.8412586E1	4.3570000E1	6.7280857E1	4.6270000E1	2.3010917E2	4.4150000E1	1.5125880E2	4.2860000E1	5.1193946E1	4.3250000E1	8.9070811E1	4.3780000E1	6.1358594E1	4.6580000E1	2.2969688E2	4.4350000E1	1.4556150E2	4.3070000E1	4.9543131E1
4.3140000E1	8.8421305E1	4.3680000E1	6.7289435E1	4.6380000E1	2.2743804E2	4.4250000E1	1.5126161E2	4.2960000E1	5.1204190E1	4.3350000E1	8.8926272E1	4.3880000E1	6.1294191E1	4.6690000E1	2.2634492E2	4.4460000E1	1.4557970E2	4.3170000E1	4.8963269E1
4.3250000E1	8.8428555E1	4.3780000E1	6.7297130E1	4.6480000E1	2.2503665E2	4.4350000E1	1.5126438E2	4.3070000E1	5.1215322E1	4.3450000E1	8.8741082E1	4.3990000E1	6.1271712E1	4.6790000E1	2.2308728E2	4.4560000E1	1.4559857E2	4.3270000E1	4.8422102E1
4.3350000E1	8.8435047E1	4.3880000E1	6.7304730E1	4.6580000E1	2.2266062E2	4.4460000E1	1.5126736E2	4.3170000E1	5.1225320E1	4.3550000E1	8.8507812E1	4.4090000E1	6.1291755E1	4.6890000E1	2.1982119E2	4.4660000E1	1.4556475E2	4.3370000E1	4.7919632E1
4.3450000E1	8.8441446E1	4.3990000E1	6.7312980E1	4.6690000E1	2.2007594E2	4.4560000E1	1.5127002E2	4.3270000E1	5.1235203E1	4.3660000E1	8.8235796E1	4.4230000E1	6.1308174E1	4.7000000E1	2.1655609E2	4.4760000E1	1.4547915E2	4.3480000E1	4.7461058E1
4.3550000E1	8.8447754E1	4.4090000E1	6.7320383E1	4.6790000E1	2.1775229E2	4.4660000E1	1.5127264E2	4.3370000E1	5.1244972E1	4.3760000E1	8.7925035E1	4.4330000E1	6.1330062E1	4.7100000E1	2.1307872E2	4.4870000E1	1.4534178E2	4.3580000E1	4.7041181E1
4.3660000E1	8.8454588E1	4.4230000E1	6.7330592E1	4.6890000E1	2.1545317E2	4.4760000E1	1.5127520E2	4.3480000E1	5.1255588E1	4.3860000E1	8.7638161E1	4.4430000E1	6.1360447E1	4.7240000E1	2.0938910E2	4.4970000E1	1.4514947E2	4.3680000E1	4.6756869E1
4.3760000E1	8.8460707E1	4.4330000E1	6.7337776E1	4.7000000E1	2.1295216E2	4.4870000E1	1.5127797E2	4.3580000E1	5.1265123E1	4.3960000E1	8.7377081E1	4.4540000E1	6.1399327E1	4.7340000E1	2.0593058E2	4.5070000E1	1.4484979E2	4.3780000E1	4.6556915E1
4.3860000E1	8.8466739E1	4.4430000E1	6.7344870E1	4.7100000E1	2.1070372E2	4.4970000E1	1.5128044E2	4.3680000E1	5.1274548E1	4.4070000E1	8.7139888E1	4.4640000E1	6.1447896E1	4.7450000E1	2.0249934E2	4.5200000E1	1.4449517E2	4.3880000E1	4.6441318E1
4.3960000E1	8.8472685E1	4.4540000E1	6.7352572E1	4.7240000E1	2.0759573E2	4.4999970E1	1.5128117E2	4.3780000E1	5.1283865E1	4.4180000E1	8.6935917E1	4.4740000E1	6.1518273E1	4.7550000E1	1.9929919E2	4.5300000E1	1.4408654E2	4.3990000E1	4.6410079E1
4.4070000E1	8.8479127E1	4.4640000E1	6.7359482E1	4.7340000E1	2.0540384E2	4.5000000E1	1.3565688E2	4.3880000E1	5.1293075E1	4.4280000E1	8.6796485E1	4.4840000E1	6.1598338E1	4.7650000E1	1.9611690E2	4.5410000E1	1.4349258E2	4.4090000E1	4.6452795E1
4.4180000E1	8.8485467E1	4.4740000E1	6.7366306E1	4.7450000E1	2.0301949E2	4.5070000E1	1.3465266E2	4.3990000E1	5.1303083E1	4.4380000E1	8.6675494E1	4.4940000E1	6.1691119E1	4.7760000E1	1.9304393E2	4.5510000E1	1.4271488E2	4.4250000E1	4.6583442E1
4.4280000E1	8.8491145E1	4.4840000E1	6.7373045E1	4.7550000E1	2.0087592E2	4.5200000E1	1.3280735E2	4.4090000E1	5.1312072E1	4.4480000E1	8.6572944E1	4.5040000E1	6.1763038E1	4.7860000E1	1.8985861E2	4.5620000E1	1.4175344E2	4.4350000E1	4.6722863E1
4.4380000E1	8.8496741E1	4.4940000E1	6.7379701E1	4.7650000E1	1.9875499E2	4.5300000E1	1.3140512E2	4.4250000E1	5.1326239E1	4.4580000E1	8.6485024E1	4.5150000E1	6.1813498E1	4.7960000E1	1.8656092E2	4.5720000E1	1.4071315E2	4.4450000E1	4.6871056E1
4.4480000E1	8.8502257E1	4.4999940E1	6.7383650E1	4.7760000E1	1.9644782E2	4.5410000E1	1.2987975E2	4.4350000E1	5.1334961E1	4.4680000E1	8.6411734E1	4.5260000E1	6.1842500E1	4.8060000E1	1.8355852E2	4.5820000E1	1.3946431E2	4.4550000E1	4.7014656E1
4.4580000E1	8.8507694E1	4.5000000E1	6.0475780E1	4.7860000E1	1.9437363E2	4.5510000E1	1.2850842E2	4.4450000E1	5.1343583E1	4.4780000E1	8.6338293E1	4.5370000E1	6.1825804E1	4.8160000E1	1.8072117E2	4.5920000E1	1.3813663E2	4.4660000E1	4.7158861E1
4.4680000E1	8.8513053E1	4.5040000E1	6.0219555E1	4.7960000E1	1.9232135E2	4.5620000E1	1.2701668E2	4.4550000E1	5.1352106E1	4.4880000E1	8.6248166E1	4.5470000E1	6.1729236E1	4.8270000E1	1.7817910E2	4.6020000E1	1.3673169E2	4.4760000E1	4.7303672E1
4.4780000E1	8.8518336E1	4.5150000E1	5.9520519E1	4.8060000E1	1.9029074E2	4.5720000E1	1.2567559E2	4.4660000E1	5.1361368E1	4.4980000E1	8.6093165E1	4.5570000E1	6.1586971E1	4.8370000E1	1.7571064E2	4.6150000E1	1.3511074E2	4.4860000E1	4.7421142E1
4.4880000E1	8.8523543E1	4.5260000E1	5.8829597E1	4.8160000E1	1.8828157E2	4.5820000E1	1.2434865E2	4.4760000E1	5.1369687E1	4.5130000E1	8.5875194E1	4.5670000E1	6.1398412E1	4.8470000E1	1.7338947E2	4.6250000E1	1.3322134E2	4.4960000E1	4.7503102E1
4.4980000E1	8.8528675E1	4.5370000E1	5.8146696E1	4.8270000E1	1.8609597E2	4.5920000E1	1.2303572E2	4.4860000E1	5.1377910E1	4.5240000E1	8.5594255E1	4.5780000E1	6.1100165E1	4.8570000E1	1.7101180E2	4.6360000E1	1.3106348E2	4.5070000E1	4.7557721E1
4.4999980E1	8.8529692E1	4.5470000E1	5.7532758E1	4.8370000E1	1.8413109E2	4.6020000E1	1.2173666E2	4.4960000E1	5.1386038E1	4.5350000E1	8.5250347E1	4.5880000E1	6.0704349E1	4.8680000E1	1.6857761E2	4.6460000E1	1.2889661E2	4.5170000E1	4.7590198E1
4.5000000E1	8.4079700E1	4.5570000E1	5.6925302E1	4.8470000E1	1.8218696E2	4.6150000E1	1.2006836E2	4.4999960E1	5.1389260E1	4.5450000E1	8.4826749E1	4.5980000E1	6.0210965E1	4.8780000E1	1.6634734E2	4.6570000E1	1.2652953E2	4.5270000E1	4.7582136E1
4.5130000E1	8.2927458E1	4.5670000E1	5.6324260E1	4.8570000E1	1.8026335E2	4.6250000E1	1.1880062E2	4.5000000E1	5.5666532E1	4.5550000E1	8.4369744E1	4.6080000E1	5.9688361E1	4.8890000E1	1.6419089E2	4.6670000E1	1.2415344E2	4.5380000E1	4.7547508E1
4.5240000E1	8.1964826E1	4.5780000E1	5.5670441E1	4.8680000E1	1.7817083E2	4.6360000E1	1.1742157E2	4.5070000E1	5.5254452E1	4.5650000E1	8.3881237E1	4.6240000E1	5.9085263E1	4.8990000E1	1.6223835E2	4.6770000E1	1.2171588E2	4.5480000E1	4.7486314E1
4.5350000E1	8.1013368E1	4.5880000E1	5.5082649E1	4.8780000E1	1.7628963E2	4.6460000E1	1.1618179E2	4.5170000E1	5.4671052E1	4.5760000E1	8.3361229E1	4.6340000E1	5.8452944E1	4.9090000E1	1.6028592E2	4.6870000E1	1.1929053E2	4.5580000E1	4.7414889E1
4.5450000E1	8.0157994E1	4.5980000E1	5.4501063E1	4.8890000E1	1.7424323E2	4.6570000E1	1.1483313E2	4.5270000E1	5.4093811E1	4.5860000E1	8.2763448E1	4.6450000E1	5.7803525E1	4.9240000E1	1.5835382E2	4.6980000E1	1.1674766E2	4.5680000E1	4.7328808E1
4.5550000E1	7.9311651E1	4.6080000E1	5.3925617E1	4.8990000E1	1.7240350E2	4.6670000E1	1.1362067E2	4.5380000E1	5.3465883E1	4.5960000E1	8.2073112E1	4.6550000E1	5.7103860E1	4.9340000E1	1.5631183E2	4.7080000E1	1.1408729E2	4.5790000E1	4.7232496E1
4.5650000E1	7.8474245E1	4.6240000E1	5.3017515E1	4.9090000E1	1.7058319E2	4.6770000E1	1.1242102E2	4.5480000E1	5.2901368E1	4.6060000E1	8.1382788E1	4.6660000E1	5.6319774E1	4.9440000E1	1.5415995E2	4.7190000E1	1.1169178E2	4.5890000E1	4.7139927E1
4.5760000E1	7.7563306E1	4.6340000E1	5.2457733E1	4.9240000E1	1.6788870E2	4.6870000E1	1.1123403E2	4.5580000E1	5.2342812E1	4.6170000E1	8.0692475E1	4.6760000E1	5.5451268E1	4.9550000E1	1.5215840E2	4.7290000E1	1.0950510E2	4.5990000E1	4.7006687E1
4.5860000E1	7.6744359E1	4.6450000E1	5.1848797E1	4.9340000E1	1.6611606E2	4.6980000E1	1.0994281E2	4.5680000E1	5.1790154E1	4.6270000E1	7.9941120E1	4.6860000E1	5.4600890E1	4.9650000E1	1.5019720E2	4.7390000E1	1.0758329E2	4.6100000E1	4.6824609E1
4.5960000E1	7.5934059E1	4.6550000E1	5.1301355E1	4.9440000E1	1.6436213E2	4.7080000E1	1.0878199E2	4.5790000E1	5.1188968E1	4.6370000E1	7.9189776E1	4.6960000E1	5.3701321E1	4.9750000E1	1.4838634E2	4.7490000E1	1.0579663E2	4.6240000E1	4.6593691E1
4.6060000E1	7.5132315E1	4.6660000E1	5.0705843E1	4.9550000E1	1.6245419E2	4.7190000E1	1.0751923E2	4.5890000E1	5.0648493E1	4.6480000E1	7.8469945E1	4.7060000E1	5.2819882E1	4.9860000E1	1.4659560E2	4.7590000E1	1.0423357E2	4.6350000E1	4.6322785E1
4.6170000E1	7.4260170E1	4.6760000E1	5.0170469E1	4.9650000E1	1.6073893E2	4.7290000E1	1.0638400E2	4.5990000E1	5.0113724E1	4.6580000E1	7.7644380E1	4.7230000E1	5.1922396E1	4.9960000E1	1.4483423E2	4.7700000E1	1.0270293E2	4.6450000E1	4.5959307E1
4.6270000E1	7.3476099E1	4.6860000E1	4.9640747E1	4.9750000E1	1.5904178E2	4.7390000E1	1.0526075E2	4.6100000E1	4.9531998E1	4.6690000E1	7.6713082E1	4.7330000E1	5.1004497E1	5.0060000E1	1.4297213E2	4.7800000E1	1.0120470E2	4.6550000E1	4.5555841E1
4.6370000E1	7.2700306E1	4.6960000E1	4.9116619E1	4.9860000E1	1.5719561E2	4.7490000E1	1.0414936E2	4.6240000E1	4.8801375E1	4.6790000E1	7.5676051E1	4.7430000E1	5.0014908E1	5.0160000E1	1.4100929E2	4.7910000E1	9.9850969E1	4.6650000E1	4.5104217E1
4.6480000E1	7.1856392E1	4.7060000E1	4.8598024E1	4.9960000E1	1.5553587E2	4.7590000E1	1.0304971E2	4.6350000E1	4.8234882E1	4.6890000E1	7.4655392E1	4.7540000E1	4.8953631E1	5.0280000E1	1.3916570E2	4.8010000E1	9.8539007E1	4.6760000E1	4.4588359E1
4.6580000E1	7.1097702E1	4.7230000E1	4.7728949E1	5.0060000E1	1.5389365E2	4.7700000E1	1.0185349E2	4.6450000E1	4.7725598E1	4.6990000E1	7.3560141E1	4.7640000E1	4.7955304E1	5.0380000E1	1.3732051E2	4.8150000E1	9.7371543E1	4.6860000E1	4.4003842E1
4.6690000E1	7.0272391E1	4.7330000E1	4.7225006E1	5.0160000E1	1.5226878E2	4.7800000E1	1.0077808E2	4.6550000E1	4.7221690E1	4.7130000E1	7.2434979E1	4.7740000E1	4.6964286E1	5.0490000E1	1.3559457E2	4.8250000E1	9.6157389E1	4.6960000E1	4.3350666E1
4.6790000E1	6.9530424E1	4.7430000E1	4.6726384E1	5.0280000E1	1.5034156E2	4.7910000E1	9.9608237E1	4.6650000E1	4.6723103E1	4.7240000E1	7.1279907E1	4.7850000E1	4.6036218E1	5.0590000E1	1.3385777E2	4.8360000E1	9.4847223E1	4.7060000E1	4.2733993E1
4.6890000E1	6.8796292E1	4.7540000E1	4.6183979E1	5.0380000E1	1.4875418E2	4.8010000E1	9.8556530E1	4.6760000E1	4.6180736E1	4.7340000E1	7.0045002E1	4.7950000E1	4.5119828E1	5.0690000E1	1.3213830E2	4.8460000E1	9.3385006E1	4.7170000E1	4.2133321E1
4.6990000E1	6.8069911E1	4.7640000E1	4.5696348E1	5.0490000E1	1.4702743E2	4.8150000E1	9.7102770E1	4.6860000E1	4.5693140E1	4.7440000E1	6.8669213E1	4.8050000E1	4.4264200E1	5.0790000E1	1.3032618E2	4.8560000E1	9.1770736E1	4.7280000E1	4.1569152E1
4.7130000E1	6.7065845E1	4.7740000E1	4.5213867E1	5.0590000E1	1.4547505E2	4.8250000E1	9.6077517E1	4.6960000E1	4.5210692E1	4.7540000E1	6.7152540E1	4.8150000E1	4.3402015E1	5.0900000E1	1.2842139E2	4.8660000E1	9.0209879E1	4.7380000E1	4.1037062E1
4.7240000E1	6.6287336E1	4.7850000E1	4.4689019E1	5.0690000E1	1.4393906E2	4.8360000E1	9.4962237E1	4.7060000E1	4.4733338E1	4.7650000E1	6.5676910E1	4.8290000E1	4.2533274E1	5.1010000E1	1.2666566E2	4.8770000E1	8.8597073E1	4.7480000E1	4.0595825E1
4.7340000E1	6.5587446E1	4.7950000E1	4.4217173E1	5.0790000E1	1.4241929E2	4.8460000E1	9.3959585E1	4.7170000E1	4.4214068E1	4.7750000E1	6.4131348E1	4.8390000E1	4.1769263E1	5.1110000E1	1.2497719E2	4.8870000E1	8.7037681E1	4.7580000E1	4.0192857E1
4.7440000E1	6.4894945E1	4.8050000E1	4.3750309E1	5.0900000E1	1.4076607E2	4.8560000E1	9.2967519E1	4.7280000E1	4.3700825E1	4.7850000E1	6.2626828E1	4.8490000E1	4.1091749E1	5.1240000E1	1.2343776E2	4.8970000E1	8.5475660E1	4.7680000E1	3.9828160E1
4.7540000E1	6.4209756E1	4.8150000E1	4.3288374E1	5.1010000E1	1.3913204E2	4.8660000E1	9.1985928E1	4.7380000E1	4.3239413E1	4.7960000E1	6.1102298E1	4.8600000E1	4.0518965E1	5.1350000E1	1.2193739E2	4.9080000E1	8.3966712E1	4.7790000E1	3.9542738E1
4.7650000E1	6.3464402E1	4.8290000E1	4.2649848E1	5.1110000E1	1.3766302E2	4.8770000E1	9.0918144E1	4.7480000E1	4.2782873E1	4.8060000E1	5.9623157E1	4.8700000E1	3.9983592E1	5.1450000E1	1.2049394E2	4.9180000E1	8.2408105E1	4.7890000E1	3.9342783E1
4.7750000E1	6.2794317E1	4.8390000E1	4.2199532E1	5.1240000E1	1.3577647E2	4.8870000E1	8.9958191E1	4.7580000E1	4.2331153E1	4.8170000E1	5.8098443E1	4.8810000E1	3.9507840E1	5.1550000E1	1.1898653E2	4.9280000E1	8.0799838E1	4.7990000E1	3.9222103E1
4.7850000E1	6.2131308E1	4.8490000E1	4.1753972E1	5.1350000E1	1.3420036E2	4.8970000E1	8.9008374E1	4.7680000E1	4.1884202E1	4.8270000E1	5.6528155E1	4.8910000E1	3.9036065E1	5.1660000E1	1.1741518E2	4.9390000E1	7.9352635E1	4.8100000E1	3.9128117E1
4.7960000E1	6.1410080E1	4.8600000E1	4.1269286E1	5.1450000E1	1.3278341E2	4.9080000E1	8.7975154E1	4.7790000E1	4.1398005E1	4.8380000E1	5.5134241E1	4.9010000E1	3.8568268E1	5.1760000E1	1.1594348E2	4.9490000E1	7.8019465E1	4.8240000E1	3.9037488E1
4.8060000E1	6.0761686E1	4.8700000E1	4.0833547E1	5.1550000E1	1.3138143E2	4.9180000E1	8.7046274E1	4.7890000E1	4.0960907E1	4.8480000E1	5.3891136E1	4.9110000E1	3.8140915E1	5.1870000E1	1.1446842E2	4.9590000E1	7.6847358E1	4.8340000E1	3.8929713E1
4.8170000E1	6.0056357E1	4.8810000E1	4.0359547E1	5.1660000E1	1.2985633E2	4.9280000E1	8.6127202E1	4.7990000E1	4.0528424E1	4.8580000E1	5.2824404E1	4.9260000E1	3.7720574E1	5.1970000E1	1.1309301E2	4.9700000E1	7.5733582E1	4.8440000E1	3.8804793E1
4.8270000E1	5.9422256E1	4.8910000E1	3.9933413E1	5.1760000E1	1.2848526E2	4.9390000E1	8.5127427E1	4.8100000E1	4.0057966E1	4.8690000E1	5.1834762E1	4.9360000E1	3.7340677E1	5.2070000E1	1.1169640E2	4.9800000E1	7.4697147E1	4.8550000E1	3.8650345E1
4.8380000E1	5.8732475E1	4.9010000E1	3.9511779E1	5.1870000E1	1.2699378E2	4.9490000E1	8.4228615E1	4.8240000E1	3.9467090E1	4.8790000E1	5.1033183E1	4.9470000E1	3.6945581E1	5.2230000E1	1.1024520E2	4.9900000E1	7.3632694E1	4.8650000E1	3.8422529E1
4.8480000E1	5.8112352E1	4.9110000E1	3.9094597E1	5.1970000E1	1.2565293E2	4.9590000E1	8.3339293E1	4.8340000E1	3.9050379E1	4.8890000E1	5.0308694E1	4.9570000E1	3.6536051E1	5.2330000E1	1.0865762E2	5.0010000E1	7.2540221E1	4.8750000E1	3.8165185E1
4.8580000E1	5.7498777E1	4.9260000E1	3.8477067E1	5.2070000E1	1.2432623E2	4.9700000E1	8.2371880E1	4.8440000E1	3.8638068E1	4.8990000E1	4.9661295E1	4.9670000E1	3.6093853E1	5.2440000E1	1.0693366E2	5.0140000E1	7.1513790E1	4.8860000E1	3.7857810E1
4.8690000E1	5.6831324E1	4.9360000E1	3.8070810E1	5.2230000E1	1.2223259E2	4.9800000E1	8.1502162E1	4.8550000E1	3.8189553E1	4.9150000E1	4.9133793E1	4.9780000E1	3.5618989E1	5.2540000E1	1.0527934E2	5.0240000E1	7.0467051E1	4.8960000E1	3.7456635E1
4.8790000E1	5.6231274E1	4.9470000E1	3.7628879E1	5.2330000E1	1.2094200E2	4.9900000E1	8.0641627E1	4.8650000E1	3.7786331E1	4.9250000E1	4.8734507E1	4.9880000E1	3.5178322E1	5.2640000E1	1.0357947E2	5.0340000E1	6.9486355E1	4.9060000E1	3.6967851E1
4.8890000E1	5.5637560E1	4.9570000E1	3.7231577E1	5.2440000E1	1.1953809E2	5.0010000E1	7.9705529E1	4.8750000E1	3.7387367E1	4.9350000E1	4.8463439E1	4.9980000E1	3.4754385E1	5.2750000E1	1.0194924E2	5.0440000E1	6.8466339E1	4.9160000E1	3.6391457E1
4.8990000E1	5.5050115E1	4.9670000E1	3.6838470E1	5.2540000E1	1.1827596E2	5.0140000E1	7.8613231E1	4.8860000E1	3.6953370E1	4.9460000E1	4.8209614E1	5.0090000E1	3.4364647E1	5.2850000E1	1.0030683E2	5.0550000E1	6.7394778E1	4.9270000E1	3.5815133E1
4.9150000E1	5.4123076E1	4.9780000E1	3.6410845E1	5.2640000E1	1.1702715E2	5.0240000E1	7.7783199E1	4.8960000E1	3.6563200E1	4.9560000E1	4.7951802E1	5.0240000E1	3.3925564E1	5.2950000E1	9.8708340E1	5.0650000E1	6.6224641E1	4.9370000E1	3.5201300E1
4.9250000E1	5.3551622E1	4.9880000E1	3.6026403E1	5.2750000E1	1.1566869E2	5.0340000E1	7.6961930E1	4.9060000E1	3.6177150E1	4.9660000E1	4.7664438E1	5.0340000E1	3.3470569E1	5.3050000E1	9.7050749E1	5.0760000E1	6.4955928E1	4.9480000E1	3.4587537E1
4.9350000E1	5.2986200E1	4.9980000E1	3.5646021E1	5.2850000E1	1.1444741E2	5.0440000E1	7.6149333E1	4.9160000E1	3.5795176E1	4.9760000E1	4.7364163E1	5.0440000E1	3.2966230E1	5.3160000E1	9.5334062E1	5.0860000E1	6.3761340E1	4.9580000E1	3.3980035E1
4.9460000E1	5.2371130E1	5.0090000E1	3.5232238E1	5.2950000E1	1.1323902E2	5.0550000E1	7.5265382E1	4.9270000E1	3.5379661E1	4.9860000E1	4.7050978E1	5.0550000E1	3.2412546E1	5.3260000E1	9.3788622E1	5.0960000E1	6.2581619E1	4.9680000E1	3.3394933E1
4.9560000E1	5.1818173E1	5.0240000E1	3.4675717E1	5.3050000E1	1.1204339E2	5.0650000E1	7.4470698E1	4.9370000E1	3.5006107E1	4.9970000E1	4.6678087E1	5.0650000E1	3.1779145E1	5.3360000E1	9.2367499E1	5.1060000E1	6.1476023E1	4.9790000E1	3.2788391E1
4.9660000E1	5.1271055E1	5.0340000E1	3.4309596E1	5.3160000E1	1.1074278E2	5.0760000E1	7.3606233E1	4.9480000E1	3.4599752E1	5.0070000E1	4.6292284E1	5.0760000E1	3.1131336E1	5.3460000E1	9.1117622E1	5.1180000E1	6.0397520E1	4.9890000E1	3.2160409E1
4.9760000E1	5.0729713E1	5.0440000E1	3.3947341E1	5.3260000E1	1.0957351E2	5.0860000E1	7.2829067E1	4.9580000E1	3.4234433E1	5.0190000E1	4.5876327E1	5.0860000E1	3.0469118E1	5.3570000E1	8.9935988E1	5.1280000E1	5.9432461E1	4.9990000E1	3.1586145E1
4.9860000E1	5.0194086E1	5.0550000E1	3.3553276E1	5.3360000E1	1.0841659E2	5.0960000E1	7.2060106E1	4.9680000E1	3.3872971E1	5.0300000E1	4.5373097E1	5.0970000E1	2.9763998E1	5.3670000E1	8.8858265E1	5.1380000E1	5.8440964E1	5.0100000E1	3.1037896E1
4.9970000E1	4.9611427E1	5.0650000E1	3.3199006E1	5.3460000E1	1.0727188E2	5.1060000E1	7.1299264E1	4.9790000E1	3.3479770E1	5.0400000E1	4.4782594E1	5.1070000E1	2.9033444E1	5.3770000E1	8.7769282E1	5.1490000E1	5.7423030E1	5.0250000E1	3.0543365E1
5.0070000E1	4.9087609E1	5.0760000E1	3.2813628E1	5.3570000E1	1.0602665E2	5.1180000E1	7.0396851E1	4.9890000E1	3.3126276E1	5.0500000E1	4.4104817E1	5.1230000E1	2.8259988E1	5.3870000E1	8.6669040E1	5.1590000E1	5.6497171E1	5.0350000E1	3.0058711E1
5.0190000E1	4.8466321E1	5.0860000E1	3.2467167E1	5.3670000E1	1.0490718E2	5.1280000E1	6.9653570E1	4.9990000E1	3.2776514E1	5.0610000E1	4.3433357E1	5.1330000E1	2.7574249E1	5.3980000E1	8.5651396E1	5.1690000E1	5.5663388E1	5.0450000E1	2.9629361E1
5.0300000E1	4.7903718E1	5.0970000E1	3.2090284E1	5.3770000E1	1.0379952E2	5.1380000E1	6.8918138E1	5.0100000E1	3.2396041E1	5.0710000E1	4.2719414E1	5.1440000E1	2.6981165E1	5.4080000E1	8.4636850E1	5.1790000E1	5.4868149E1	5.0560000E1	2.9217737E1
5.0400000E1	4.7397930E1	5.1070000E1	3.1751461E1	5.3870000E1	1.0270356E2	5.1490000E1	6.8118128E1	5.0250000E1	3.1884320E1	5.0810000E1	4.2003467E1	5.1540000E1	2.6475797E1	5.4240000E1	8.3704904E1	5.1890000E1	5.4078636E1	5.0660000E1	2.8823838E1
5.0500000E1	4.6897482E1	5.1230000E1	3.1216770E1	5.3980000E1	1.0151137E2	5.1590000E1	6.7398907E1	5.0350000E1	3.1547672E1	5.0910000E1	4.1270381E1	5.1640000E1	2.6058146E1	5.4340000E1	8.2740385E1	5.2000000E1	5.3326138E1	5.0760000E1	2.8503067E1
5.0610000E1	4.6353091E1	5.1330000E1	3.0887170E1	5.4080000E1	1.0043957E2	5.1690000E1	6.6687281E1	5.0450000E1	3.1214578E1	5.1020000E1	4.0566951E1	5.1740000E1	2.5761937E1	5.4450000E1	8.1688421E1	5.2150000E1	5.2551400E1	5.0860000E1	2.8263270E1
5.0710000E1	4.5863675E1	5.1440000E1	3.0528628E1	5.4240000E1	9.8748173E1	5.1790000E1	6.5983167E1	5.0560000E1	3.0852235E1	5.1150000E1	3.9846381E1	5.1850000E1	2.5521861E1	5.4550000E1	8.0502085E1	5.2250000E1	5.1754421E1	5.0970000E1	2.8096600E1
5.0810000E1	4.5379426E1	5.1540000E1	3.0206293E1	5.4340000E1	9.7705547E1	5.1890000E1	6.5286489E1	5.0660000E1	3.0526484E1	5.1260000E1	3.9108673E1	5.1950000E1	2.5337918E1	5.4650000E1	7.9181375E1	5.2360000E1	5.0935201E1	5.1070000E1	2.7965479E1
5.0910000E1	4.4900291E1	5.1640000E1	2.9887362E1	5.4450000E1	9.6571369E1	5.2000000E1	6.4528635E1	5.0760000E1	3.0204172E1	5.1360000E1	3.8436287E1	5.2050000E1	2.5200230E1	5.4750000E1	7.7885295E1	5.2460000E1	5.0172837E1	5.1170000E1	2.7865598E1
5.1020000E1	4.4379083E1	5.1740000E1	2.9571799E1	5.4550000E1	9.5551727E1	5.2150000E1	6.3509356E1	5.0860000E1	2.9885264E1	5.1460000E1	3.7844360E1	5.2160000E1	2.5094681E1	5.4850000E1	7.6512044E1	5.2560000E1	4.9495294E1	5.1270000E1	2.7769257E1
5.1150000E1	4.3770904E1	5.1850000E1	2.9228525E1	5.4650000E1	9.4542851E1	5.2250000E1	6.2838797E1	5.0970000E1	2.9538352E1	5.1560000E1	3.7332890E1	5.2300000E1	2.5035387E1	5.4950000E1	7.5163423E1	5.2670000E1	4.8843316E1	5.1380000E1	2.7676457E1
5.1260000E1	4.3262806E1	5.1950000E1	2.8919918E1	5.4750000E1	9.3544627E1	5.2360000E1	6.2109356E1	5.1070000E1	2.9226473E1	5.1660000E1	3.6820778E1	5.2400000E1	2.4957039E1	5.5060000E1	7.3792502E1	5.2770000E1	4.8147372E1	5.1480000E1	2.7571500E1
5.1360000E1	4.2806019E1	5.2050000E1	2.8614569E1	5.4850000E1	9.2556942E1	5.2460000E1	6.1453579E1	5.1170000E1	2.8917887E1	5.1770000E1	3.6356823E1	5.2510000E1	2.4815643E1	5.5160000E1	7.2433861E1	5.2870000E1	4.7460995E1	5.1580000E1	2.7422378E1
5.1460000E1	4.2354054E1	5.2160000E1	2.8282408E1	5.4950000E1	9.1579686E1	5.2560000E1	6.0804725E1	5.1270000E1	2.8612560E1	5.1870000E1	3.5892225E1	5.2610000E1	2.4616139E1	5.5280000E1	7.1007997E1	5.2980000E1	4.6730652E1	5.1680000E1	2.7261100E1
5.1560000E1	4.1906862E1	5.2300000E1	2.7865227E1	5.5060000E1	9.0516618E1	5.2670000E1	6.0098897E1	5.1380000E1	2.8280422E1	5.1970000E1	3.5457254E1	5.2710000E1	2.4358526E1	5.5380000E1	6.9514910E1	5.3080000E1	4.6012276E1	5.1780000E1	2.7059966E1
5.1660000E1	4.1464391E1	5.2400000E1	2.7571014E1	5.5160000E1	8.9560904E1	5.2770000E1	5.9464347E1	5.1480000E1	2.7981825E1	5.2140000E1	3.5017606E1	5.2820000E1	2.4071036E1	5.5490000E1	6.8158204E1	5.3180000E1	4.5236337E1	5.1890000E1	2.6814868E1
5.1770000E1	4.0983068E1	5.2510000E1	2.7250967E1	5.5280000E1	8.8427359E1	5.2870000E1	5.8836496E1	5.1580000E1	2.7686381E1	5.2240000E1	3.4607586E1	5.2920000E1	2.3714613E1	5.5590000E1	6.6892954E1	5.3280000E1	4.4472365E1	5.1990000E1	2.6533655E1
5.1870000E1	4.0550351E1	5.2610000E1	2.6963239E1	5.5380000E1	8.7493704E1	5.2980000E1	5.8153515E1	5.1680000E1	2.7394056E1	5.2350000E1	3.4227193E1	5.3020000E1	2.3328312E1	5.5690000E1	6.5764084E1	5.3390000E1	4.3720361E1	5.2090000E1	2.6216327E1
5.1970000E1	4.0122203E1	5.2710000E1	2.6678550E1	5.5490000E1	8.6478067E1	5.3080000E1	5.7539505E1	5.1780000E1	2.7104818E1	5.2450000E1	3.3804994E1	5.3120000E1	2.2917072E1	5.5790000E1	6.4692092E1	5.3490000E1	4.2954758E1	5.2250000E1	2.5926901E1
5.2140000E1	3.9404700E1	5.2820000E1	2.6368862E1	5.5590000E1	8.5564994E1	5.3180000E1	5.6931978E1	5.1890000E1	2.6790182E1	5.2550000E1	3.3325853E1	5.3250000E1	2.2474103E1	5.5890000E1	6.3745741E1	5.3590000E1	4.2005958E1	5.2360000E1	2.5669119E1
5.2240000E1	3.8988648E1	5.2920000E1	2.6090448E1	5.5690000E1	8.4661562E1	5.3280000E1	5.6330866E1	5.1990000E1	2.6507319E1	5.2660000E1	3.2789771E1	5.3350000E1	2.1985291E1	5.6000000E1	6.2823231E1	5.3700000E1	4.1049072E1	5.2460000E1	2.5439240E1
5.2350000E1	3.8536063E1	5.3020000E1	2.5814974E1	5.5790000E1	8.3767669E1	5.3390000E1	5.5676970E1	5.2090000E1	2.6227444E1	5.2760000E1	3.2265358E1	5.3450000E1	2.1450636E1	5.6100000E1	6.1924560E1	5.3800000E1	4.0153630E1	5.2560000E1	2.5245110E1
5.2450000E1	3.8129183E1	5.3120000E1	2.5542408E1	5.5890000E1	8.2883214E1	5.3490000E1	5.5089109E1	5.2250000E1	2.5785776E1	5.2860000E1	3.1714845E1	5.3550000E1	2.0948245E1	5.6240000E1	6.1139577E1	5.3910000E1	3.9319633E1	5.2660000E1	2.5102151E1
5.2550000E1	3.7726598E1	5.3250000E1	2.5192371E1	5.6000000E1	8.1921095E1	5.3590000E1	5.4507454E1	5.2360000E1	2.5486452E1	5.2960000E1	3.1176002E1	5.3660000E1	2.0457213E1	5.6340000E1	6.0435241E1	5.4160000E1	3.8405447E1	5.2760000E1	2.4978354E1
5.2660000E1	3.7288663E1	5.3350000E1	2.4926379E1	5.6100000E1	8.1056137E1	5.3700000E1	5.3874725E1	5.2460000E1	2.5217355E1	5.3070000E1	3.0633694E1	5.3760000E1	1.9998447E1	5.6440000E1	5.9844592E1	5.4260000E1	3.7674864E1	5.2860000E1	2.4873720E1
5.2760000E1	3.6894954E1	5.3450000E1	2.4663195E1	5.6240000E1	7.9860516E1	5.3800000E1	5.3305893E1	5.2560000E1	2.4951099E1	5.3170000E1	3.0128602E1	5.3860000E1	1.9557830E1	5.6550000E1	5.9265828E1	5.4360000E1	3.6952773E1	5.2970000E1	2.4780764E1
5.2860000E1	3.6505401E1	5.3550000E1	2.4402791E1	5.6340000E1	7.9017315E1	5.3910000E1	5.2687111E1	5.2660000E1	2.4687654E1	5.3270000E1	2.9626418E1	5.3970000E1	1.9166564E1	5.6650000E1	5.8671008E1	5.4470000E1	3.6239173E1	5.3070000E1	2.4682898E1
5.2960000E1	3.6119961E1	5.3660000E1	2.4119520E1	5.6440000E1	7.8183016E1	5.4160000E1	5.1307372E1	5.2760000E1	2.4426992E1	5.3380000E1	2.9127144E1	5.4070000E1	1.8785596E1	5.6760000E1	5.8015208E1	5.4570000E1	3.5534065E1	5.3180000E1	2.4596712E1
5.3070000E1	3.5700676E1	5.3760000E1	2.3864856E1	5.6550000E1	7.7275458E1	5.4260000E1	5.0765646E1	5.2860000E1	2.4169081E1	5.3480000E1	2.8706322E1	5.4230000E1	1.8414925E1	5.6860000E1	5.7298430E1	5.4670000E1	3.4848513E1	5.3280000E1	2.4490196E1
5.3170000E1	3.5323733E1	5.3860000E1	2.3612880E1	5.6650000E1	7.6459550E1	5.4360000E1	5.0229641E1	5.2970000E1	2.3888523E1	5.3580000E1	2.8370324E1	5.4330000E1	1.8096361E1	5.6960000E1	5.6586748E1	5.4780000E1	3.4349139E1	5.3390000E1	2.4377460E1
5.3270000E1	3.4950770E1	5.3970000E1	2.3338779E1	5.6760000E1	7.5571998E1	5.4470000E1	4.9646569E1	5.3070000E1	2.3636298E1	5.3680000E1	2.8112778E1	5.4430000E1	1.7822051E1	5.7060000E1	5.5807298E1	5.4880000E1	3.3860829E1	5.3490000E1	2.4262245E1
5.3380000E1	3.4545057E1	5.4070000E1	2.3092358E1	5.6860000E1	7.4774077E1	5.4570000E1	4.9122379E1	5.3180000E1	2.3361925E1	5.3780000E1	2.7899377E1	5.4540000E1	1.7599849E1	5.7170000E1	5.5032945E1	5.4980000E1	3.3345657E1	5.3590000E1	2.4144552E1
5.3480000E1	3.4180315E1	5.4230000E1	2.2703485E1	5.6960000E1	7.3984580E1	5.4670000E1	4.8603724E1	5.3280000E1	2.3115260E1	5.3890000E1	2.7711957E1	5.4640000E1	1.7390699E1	5.7300000E1	5.4218765E1	5.5150000E1	3.2839674E1	5.3700000E1	2.4057557E1
5.3580000E1	3.3819425E1	5.4330000E1	2.2463772E1	5.7060000E1	7.3203419E1	5.4780000E1	4.8039526E1	5.3390000E1	2.2846935E1	5.3990000E1	2.7512746E1	5.4750000E1	1.7235380E1	5.7400000E1	5.3392019E1	5.5260000E1	3.2306829E1	5.3800000E1	2.4019112E1
5.3680000E1	3.3462345E1	5.4430000E1	2.2226590E1	5.7170000E1	7.2353664E1	5.4880000E1	4.7532304E1	5.3490000E1	2.2605707E1	5.4140000E1	2.7301746E1	5.4850000E1	1.7112987E1	5.7510000E1	5.2519670E1	5.5360000E1	3.1797096E1	5.3900000E1	2.4011364E1
5.3780000E1	3.3109035E1	5.4540000E1	2.1968581E1	5.7300000E1	7.1362117E1	5.4980000E1	4.7030437E1	5.3590000E1	2.2367026E1	5.4240000E1	2.7066206E1	5.4950000E1	1.7023521E1	5.7610000E1	5.1601717E1	5.5470000E1	3.1272547E1	5.4000000E1	2.4038057E1
5.3890000E1	3.2724701E1	5.4640000E1	2.1736627E1	5.7400000E1	7.0608645E1	5.5150000E1	4.6189395E1	5.3700000E1	2.2107387E1	5.4340000E1	2.6750191E1	5.5060000E1	1.6982686E1	5.7710000E1	5.0783889E1	5.5570000E1	3.0771109E1	5.4100000E1	2.4090809E1
5.3990000E1	3.2379180E1	5.4750000E1	2.1484306E1	5.7510000E1	6.9789012E1	5.5260000E1	4.5653223E1	5.3800000E1	2.1873968E1	5.4440000E1	2.6409637E1	5.5230000E1	1.7010354E1	5.7820000E1	5.0060409E1	5.5670000E1	3.0270792E1	5.4240000E1	2.4153035E1
5.4140000E1	3.1867726E1	5.4850000E1	2.1257465E1	5.7610000E1	6.9052149E1	5.5360000E1	4.5171197E1	5.3900000E1	2.1643013E1	5.4550000E1	2.6006773E1	5.5340000E1	1.7086654E1	5.7920000E1	4.9437054E1	5.5780000E1	2.9760531E1	5.4350000E1	2.4224732E1
5.4240000E1	3.1531253E1	5.4950000E1	2.1033020E1	5.7710000E1	6.8323067E1	5.5470000E1	4.4646844E1	5.4000000E1	2.1414497E1	5.4650000E1	2.5534866E1	5.5440000E1	1.7167290E1	5.8020000E1	4.8880786E1	5.5880000E1	2.9215340E1	5.4450000E1	2.4270200E1
5.4340000E1	3.1198332E1	5.5060000E1	2.0788866E1	5.7820000E1	6.7529964E1	5.5570000E1	4.4175443E1	5.4100000E1	2.1188393E1	5.4760000E1	2.5000289E1	5.5540000E1	1.7260117E1	5.8120000E1	4.8408546E1	5.5990000E1	2.8635218E1	5.4550000E1	2.4264469E1
5.4440000E1	3.0868927E1	5.5230000E1	2.0417100E1	5.7920000E1	6.6816954E1	5.5670000E1	4.3709020E1	5.4240000E1	2.0875853E1	5.4860000E1	2.4403042E1	5.5640000E1	1.7357280E1	5.8250000E1	4.7947469E1	5.6160000E1	2.8074029E1	5.4660000E1	2.4232509E1
5.4550000E1	3.0510596E1	5.5340000E1	2.0180096E1	5.8020000E1	6.6111472E1	5.5780000E1	4.3201640E1	5.4350000E1	2.0633524E1	5.4970000E1	2.3854997E1	5.5750000E1	1.7458781E1	5.8350000E1	4.7497555E1	5.6260000E1	2.7553764E1	5.4770000E1	2.4156436E1
5.4650000E1	3.0188452E1	5.5440000E1	1.9967026E1	5.8120000E1	6.5413438E1	5.5880000E1	4.2745499E1	5.4450000E1	2.0415666E1	5.5070000E1	2.3355794E1	5.5850000E1	1.7501484E1	5.8450000E1	4.7070358E1	5.6360000E1	2.7074424E1	5.4870000E1	2.4018399E1
5.4760000E1	2.9838021E1	5.5540000E1	1.9756205E1	5.8250000E1	6.4517001E1	5.5990000E1	4.2249304E1	5.4550000E1	2.0200109E1	5.5170000E1	2.2905793E1	5.5960000E1	1.7508776E1	5.8560000E1	4.6609955E1	5.6460000E1	2.6566215E1	5.4970000E1	2.3836250E1
5.4860000E1	2.9522978E1	5.5640000E1	1.9547611E1	5.8350000E1	6.3835803E1	5.6160000E1	4.1493762E1	5.4660000E1	1.9965623E1	5.5280000E1	2.2511368E1	5.6060000E1	1.7480659E1	5.8660000E1	4.6172270E1	5.6570000E1	2.6067067E1	5.5080000E1	2.3609989E1
5.4970000E1	2.9180272E1	5.5750000E1	1.9320699E1	5.8450000E1	6.3161797E1	5.6260000E1	4.1055653E1	5.4770000E1	1.9733860E1	5.5380000E1	2.2228454E1	5.6220000E1	1.7391148E1	5.8760000E1	4.5684437E1	5.6670000E1	2.5539051E1	5.5180000E1	2.3388257E1
5.5070000E1	2.8872174E1	5.5850000E1	1.9116703E1	5.8560000E1	6.2428607E1	5.6360000E1	4.0622170E1	5.4870000E1	1.9525501E1	5.5480000E1	2.1990524E1	5.6330000E1	1.7220370E1	5.8860000E1	4.5150201E1	5.6770000E1	2.5026148E1	5.5280000E1	2.3172346E1
5.5170000E1	2.8567329E1	5.5960000E1	1.8894794E1	5.8660000E1	6.1769459E1	5.6460000E1	4.0193263E1	5.4970000E1	1.9319343E1	5.5580000E1	2.1797575E1	5.6430000E1	1.6988199E1	5.8960000E1	4.4563786E1	5.6870000E1	2.4483555E1	5.5380000E1	2.2962258E1
5.5280000E1	2.8235716E1	5.6060000E1	1.8695295E1	5.8760000E1	6.1117271E1	5.6570000E1	3.9726695E1	5.5080000E1	1.9095081E1	5.5680000E1	2.1650328E1	5.6530000E1	1.6741412E1	5.9070000E1	4.3925191E1	5.6970000E1	2.3956075E1	5.5480000E1	2.2775844E1
5.5380000E1	2.7937591E1	5.6220000E1	1.8380468E1	5.8860000E1	6.0471968E1	5.6670000E1	3.9307244E1	5.5180000E1	1.8893467E1	5.5790000E1	2.1548783E1	5.6630000E1	1.6461877E1	5.9230000E1	4.3346263E1	5.7080000E1	2.3443708E1	5.5590000E1	2.2602351E1
5.5480000E1	2.7642614E1	5.6330000E1	1.8167105E1	5.8960000E1	5.9833479E1	5.6770000E1	3.8892221E1	5.5280000E1	1.8693982E1	5.5890000E1	2.1482346E1	5.6730000E1	1.6167726E1	5.9330000E1	4.2824971E1	5.7190000E1	2.2930518E1	5.5690000E1	2.2416814E1
5.5580000E1	2.7350751E1	5.6430000E1	1.7975289E1	5.9070000E1	5.9138925E1	5.6870000E1	3.8481580E1	5.5380000E1	1.8496603E1	5.5990000E1	2.1405675E1	5.6840000E1	1.5858958E1	5.9430000E1	4.2363347E1	5.7290000E1	2.2416501E1	5.5790000E1	2.2221818E1
5.5680000E1	2.7061970E1	5.6530000E1	1.7785498E1	5.9230000E1	5.8143031E1	5.6970000E1	3.8075275E1	5.5480000E1	1.8301308E1	5.6130000E1	2.1319129E1	5.6940000E1	1.5588344E1	5.9540000E1	4.1955615E1	5.7390000E1	2.1901657E1	5.5900000E1	2.2017364E1
5.5790000E1	2.6747832E1	5.6630000E1	1.7597711E1	5.9330000E1	5.7529132E1	5.7080000E1	3.7633292E1	5.5590000E1	1.8088864E1	5.6230000E1	2.1173541E1	5.7040000E1	1.5332495E1	5.9650000E1	4.1624755E1	5.7490000E1	2.1475596E1	5.6000000E1	2.1767734E1
5.5890000E1	2.6465417E1	5.6730000E1	1.7411907E1	5.9430000E1	5.6921714E1	5.7190000E1	3.7196440E1	5.5690000E1	1.7897874E1	5.6330000E1	2.0968912E1	5.7150000E1	1.5091411E1	5.9750000E1	4.1314843E1	5.7600000E1	2.1138317E1	5.6100000E1	2.1508646E1
5.5990000E1	2.6185983E1	5.6840000E1	1.7209787E1	5.9540000E1	5.6260960E1	5.7290000E1	3.6803704E1	5.5790000E1	1.7708900E1	5.6430000E1	2.0705241E1	5.7250000E1	1.4901354E1	5.9860000E1	4.1025881E1	5.7700000E1	2.0911807E1	5.6250000E1	2.1216426E1
5.6130000E1	2.5799726E1	5.6940000E1	1.7028079E1	5.9650000E1	5.5607876E1	5.7390000E1	3.6415115E1	5.5900000E1	1.7503333E1	5.6540000E1	2.0403715E1	5.7350000E1	1.4771832E1	5.9960000E1	4.0761933E1	5.7800000E1	2.0752089E1	5.6350000E1	2.0916811E1
5.6230000E1	2.5527322E1	5.7040000E1	1.6848289E1	5.9750000E1	5.5020744E1	5.7490000E1	3.6030629E1	5.6000000E1	1.7318526E1	5.6640000E1	2.0015527E1	5.7460000E1	1.4693338E1	6.0060000E1	4.0490057E1	5.7900000E1	2.0703967E1	5.6450000E1	2.0609801E1
5.6330000E1	2.5257793E1	5.7150000E1	1.6652712E1	5.9860000E1	5.4382056E1	5.7600000E1	3.5612381E1	5.6100000E1	1.7135669E1	5.6740000E1	1.9589125E1	5.7560000E1	1.4642482E1	6.0170000E1	4.0243197E1	5.8000000E1	2.0685501E1	5.6550000E1	2.0295395E1
5.6430000E1	2.4991111E1	5.7250000E1	1.6476886E1	5.9960000E1	5.3807867E1	5.7700000E1	3.5236370E1	5.6250000E1	1.6864998E1	5.6850000E1	1.9166002E1	5.7660000E1	1.4602494E1	6.0270000E1	3.9965427E1	5.8140000E1	2.0696691E1	5.6660000E1	2.0045033E1
5.6540000E1	2.4701011E1	5.7350000E1	1.6302916E1	6.0060000E1	5.3239741E1	5.7800000E1	3.4864329E1	5.6350000E1	1.6686930E1	5.6950000E1	1.8756752E1	5.7770000E1	1.4555243E1	6.0370000E1	3.9661538E1	5.8250000E1	2.0737536E1	5.6760000E1	1.9885742E1
5.6640000E1	2.4440207E1	5.7460000E1	1.6113669E1	6.0170000E1	5.2621727E1	5.7900000E1	3.4496216E1	5.6450000E1	1.6510742E1	5.7050000E1	1.8350781E1	5.7870000E1	1.4500729E1	6.0480000E1	3.9329495E1	5.8350000E1	2.0764063E1	5.6870000E1	1.9789201E1
5.6740000E1	2.4182157E1	5.7560000E1	1.5943534E1	6.0270000E1	5.2066124E1	5.8000000E1	3.4131990E1	5.6550000E1	1.6336415E1	5.7190000E1	1.7948090E1	5.7980000E1	1.4419938E1	6.0580000E1	3.8969300E1	5.8450000E1	2.0739135E1	5.6970000E1	1.9755408E1
5.6850000E1	2.3901447E1	5.7660000E1	1.5775196E1	6.0370000E1	5.1516388E1	5.8140000E1	3.3628526E1	5.6660000E1	1.6146780E1	5.7290000E1	1.7687787E1	5.8080000E1	1.4277966E1	6.0680000E1	3.8646837E1	5.8550000E1	2.0655084E1	5.7070000E1	1.9809464E1
5.6950000E1	2.3649085E1	5.7770000E1	1.5592075E1	6.0480000E1	5.0918379E1	5.8250000E1	3.3238162E1	5.6760000E1	1.5976295E1	5.7390000E1	1.7528379E1	5.8220000E1	1.4109715E1	6.0790000E1	3.8364862E1	5.8650000E1	2.0511909E1	5.7180000E1	1.9915649E1
5.7050000E1	2.3399388E1	5.7870000E1	1.5427447E1	6.0580000E1	5.0380761E1	5.8350000E1	3.2887219E1	5.6870000E1	1.5790840E1	5.7490000E1	1.7469865E1	5.8320000E1	1.3897056E1	6.0890000E1	3.8120619E1	5.8760000E1	2.0272891E1	5.7280000E1	2.0073964E1
5.7190000E1	2.3054235E1	5.7980000E1	1.5248364E1	6.0680000E1	4.9848819E1	5.8450000E1	3.2539981E1	5.6970000E1	1.5624114E1	5.7600000E1	1.7501653E1	5.8420000E1	1.3637783E1	6.0990000E1	3.7912075E1	5.8860000E1	1.9960016E1	5.7390000E1	2.0230349E1
5.7290000E1	2.2810818E1	5.8080000E1	1.5087365E1	6.0790000E1	4.9270168E1	5.8550000E1	3.2196410E1	5.7070000E1	1.5459148E1	5.7700000E1	1.7656678E1	5.8530000E1	1.3341404E1	6.1100000E1	3.7759044E1	5.8960000E1	1.9573286E1	5.7490000E1	2.0374183E1
5.7390000E1	2.2569972E1	5.8220000E1	1.4864818E1	6.0890000E1	4.8749952E1	5.8650000E1	3.1856467E1	5.7180000E1	1.5279696E1	5.7800000E1	1.7886134E1	5.8630000E1	1.3007920E1	6.1240000E1	3.7628583E1	5.9060000E1	1.9186970E1	5.7590000E1	2.0516087E1
5.7490000E1	2.2331668E1	5.8320000E1	1.4707869E1	6.0990000E1	4.8235229E1	5.8760000E1	3.1486673E1	5.7280000E1	1.5118366E1	5.7900000E1	1.8107032E1	5.8740000E1	1.2707133E1	6.1350000E1	3.7520692E1	5.9180000E1	1.8786338E1	5.7690000E1	2.0620342E1
5.7600000E1	2.2072440E1	5.8420000E1	1.4552577E1	6.1100000E1	4.7675309E1	5.8860000E1	3.1154223E1	5.7390000E1	1.4942870E1	5.8010000E1	1.8319374E1	5.8840000E1	1.2446348E1	6.1450000E1	3.7429859E1	5.9280000E1	1.8386120E1	5.7800000E1	2.0644478E1
5.7700000E1	2.1839389E1	5.8530000E1	1.4383649E1	6.1240000E1	4.6972073E1	5.8960000E1	3.0825283E1	5.7490000E1	1.4785097E1	5.8140000E1	1.8507288E1	5.8940000E1	1.2218261E1	6.1550000E1	3.7342954E1	5.9380000E1	1.8008306E1	5.7900000E1	2.0615525E1
5.7800000E1	2.1608800E1	5.8630000E1	1.4231780E1	6.1350000E1	4.6426815E1	5.9060000E1	3.0499817E1	5.7590000E1	1.4628990E1	5.8250000E1	1.8686645E1	5.9050000E1	1.2032378E1	6.1650000E1	3.7273106E1	5.9490000E1	1.7702224E1	5.8010000E1	2.0533483E1
5.7900000E1	2.1380645E1	5.8740000E1	1.4066576E1	6.1450000E1	4.5936621E1	5.9180000E1	3.0113790E1	5.7690000E1	1.4474531E1	5.8350000E1	1.8767144E1	5.9150000E1	1.1954619E1	6.1750000E1	3.7187373E1	5.9590000E1	1.7430740E1	5.8110000E1	2.0419590E1
5.8010000E1	2.1132455E1	5.8840000E1	1.3918055E1	6.1550000E1	4.5451602E1	5.9280000E1	2.9795835E1	5.7800000E1	1.4306508E1	5.8450000E1	1.8787454E1	5.9270000E1	1.1950081E1	6.1860000E1	3.7036361E1	5.9700000E1	1.7193854E1	5.8240000E1	2.0258408E1
5.8140000E1	2.0842853E1	5.8940000E1	1.3771102E1	6.1650000E1	4.4971705E1	5.9380000E1	2.9481238E1	5.7900000E1	1.4155454E1	5.8550000E1	1.8747578E1	5.9370000E1	1.2018765E1	6.1960000E1	3.6822826E1	5.9800000E1	1.7021030E1	5.8350000E1	2.0065375E1
5.8250000E1	2.0600906E1	5.9050000E1	1.3611246E1	6.1750000E1	4.4496874E1	5.9490000E1	2.9139016E1	5.8010000E1	1.3991136E1	5.8660000E1	1.8647513E1	5.9470000E1	1.2146062E1	6.2060000E1	3.6546769E1	5.9900000E1	1.6924464E1	5.8450000E1	1.9867521E1
5.8350000E1	2.0383393E1	5.9150000E1	1.3467532E1	6.1860000E1	4.3980349E1	5.9590000E1	2.8831354E1	5.8110000E1	1.3843411E1	5.8760000E1	1.8519002E1	5.9580000E1	1.2362989E1	6.2160000E1	3.6234446E1	6.0000000E1	1.6891962E1	5.8550000E1	1.9654819E1
5.8450000E1	2.0168176E1	5.9270000E1	1.3297078E1	6.1960000E1	4.3515985E1	5.9700000E1	2.8496676E1	5.8240000E1	1.3653699E1	5.8860000E1	1.8359223E1	5.9680000E1	1.2638529E1	6.2270000E1	3.5839219E1	6.0140000E1	1.6886387E1	5.8650000E1	1.9416648E1
5.8550000E1	1.9955232E1	5.9370000E1	1.3156681E1	6.2060000E1	4.3056525E1	5.9800000E1	2.8195796E1	5.8350000E1	1.3495205E1	5.8960000E1	1.8212491E1	5.9790000E1	1.2937782E1	6.2370000E1	3.5407727E1	6.0240000E1	1.6892159E1	5.8750000E1	1.9153009E1
5.8660000E1	1.9723589E1	5.9470000E1	1.3017767E1	6.2160000E1	4.2601916E1	5.9900000E1	2.7898092E1	5.8450000E1	1.3352717E1	5.9070000E1	1.8078807E1	5.9890000E1	1.3235247E1	6.2480000E1	3.4942726E1	6.0340000E1	1.6894545E1	5.8860000E1	1.8894781E1
5.8760000E1	1.9515339E1	5.9580000E1	1.2866656E1	6.2270000E1	4.2107387E1	6.0000000E1	2.7603532E1	5.8550000E1	1.3211733E1	5.9170000E1	1.7938335E1	5.9990000E1	1.3538226E1	6.2580000E1	3.4490165E1	6.0440000E1	1.6893546E1	5.8960000E1	1.8621316E1
5.8860000E1	1.9309288E1	5.9680000E1	1.2730804E1	6.2370000E1	4.1662799E1	6.0140000E1	2.7196366E1	5.8650000E1	1.3072238E1	5.9280000E1	1.7775203E1	6.0100000E1	1.3846721E1	6.2680000E1	3.4036915E1	6.0550000E1	1.6864771E1	5.9060000E1	1.8353262E1
5.8960000E1	1.9105412E1	5.9790000E1	1.2583023E1	6.2480000E1	4.1179172E1	6.0240000E1	2.6909215E1	5.8750000E1	1.2934216E1	5.9380000E1	1.7589412E1	6.0240000E1	1.4098700E1	6.2790000E1	3.3582976E1	6.0650000E1	1.6777909E1	5.9170000E1	1.8080000E1
5.9070000E1	1.8883634E1	5.9890000E1	1.2450166E1	6.2580000E1	4.0744385E1	6.0340000E1	2.6625096E1	5.8860000E1	1.2784074E1	5.9480000E1	1.7386608E1	6.0340000E1	1.4275965E1	6.2890000E1	3.3221623E1	6.0750000E1	1.6663271E1	5.9270000E1	1.7816970E1
5.9170000E1	1.8684253E1	5.9990000E1	1.2318712E1	6.2680000E1	4.0314188E1	6.0440000E1	2.6343976E1	5.8960000E1	1.2649094E1	5.9590000E1	1.7131084E1	6.0440000E1	1.4396713E1	6.2990000E1	3.2985676E1	6.0850000E1	1.6506126E1	5.9370000E1	1.7565887E1
5.9280000E1	1.8467363E1	6.0100000E1	1.2175715E1	6.2790000E1	3.9846216E1	6.0550000E1	2.6038172E1	5.9060000E1	1.2515539E1	5.9690000E1	1.6858547E1	6.0550000E1	1.4468249E1	6.3090000E1	3.2842316E1	6.0960000E1	1.6299840E1	5.9480000E1	1.7326752E1
5.9380000E1	1.8272377E1	6.0240000E1	1.1996117E1	6.2890000E1	3.9425503E1	6.0650000E1	2.5763250E1	5.9170000E1	1.2370258E1	5.9790000E1	1.6553126E1	6.0650000E1	1.4445715E1	6.3240000E1	3.2778414E1	6.1060000E1	1.6056609E1	5.9580000E1	1.7140861E1
5.9480000E1	1.8079449E1	6.0340000E1	1.1869456E1	6.2990000E1	3.9009231E1	6.0750000E1	2.5491231E1	5.9270000E1	1.2239647E1	5.9890000E1	1.6240296E1	6.0750000E1	1.4360127E1	6.3340000E1	3.2807152E1	6.1180000E1	1.5776431E1	5.9680000E1	1.7008213E1
5.9590000E1	1.7869581E1	6.0440000E1	1.1744134E1	6.3090000E1	3.8597355E1	6.0850000E1	2.5222083E1	5.9370000E1	1.2110416E1	6.0000000E1	1.5917234E1	6.0860000E1	1.4211484E1	6.3450000E1	3.2881895E1	6.1290000E1	1.5519934E1	5.9790000E1	1.6945964E1
5.9690000E1	1.7680906E1	6.0550000E1	1.1607806E1	6.3240000E1	3.7987680E1	6.0960000E1	2.4929302E1	5.9480000E1	1.1969836E1	6.0140000E1	1.5583940E1	6.0960000E1	1.4036181E1	6.3550000E1	3.3002641E1	6.1390000E1	1.5292680E1	5.9890000E1	1.6921519E1
5.9790000E1	1.7494224E1	6.0650000E1	1.1485246E1	6.3340000E1	3.7586590E1	6.1060000E1	2.4666088E1	5.9580000E1	1.1843454E1	6.0250000E1	1.5311829E1	6.1060000E1	1.3820377E1	6.3650000E1	3.3103750E1	6.1490000E1	1.5089107E1	5.9990000E1	1.6987865E1
5.9890000E1	1.7309512E1	6.0750000E1	1.1363980E1	6.3450000E1	3.7150280E1	6.1180000E1	2.4353896E1	5.9680000E1	1.1718405E1	6.0350000E1	1.5123552E1	6.1230000E1	1.3577912E1	6.3750000E1	3.3151769E1	6.1600000E1	1.4921409E1	6.0100000E1	1.7124354E1
6.0000000E1	1.7108581E1	6.0860000E1	1.1232065E1	6.3550000E1	3.6758031E1	6.1290000E1	2.4071193E1	5.9790000E1	1.1582377E1	6.0450000E1	1.4996458E1	6.1330000E1	1.3346245E1	6.3860000E1	3.3180151E1	6.1700000E1	1.4788390E1	6.0240000E1	1.7330986E1
6.0140000E1	1.6856221E1	6.0960000E1	1.1113472E1	6.3650000E1	3.6369924E1	6.1390000E1	2.3817039E1	5.9890000E1	1.1460085E1	6.0560000E1	1.4927723E1	6.1430000E1	1.3143573E1	6.3960000E1	3.3142260E1	6.1810000E1	1.4659738E1	6.0350000E1	1.7607762E1
6.0250000E1	1.6660551E1	6.1060000E1	1.0996132E1	6.3750000E1	3.5985915E1	6.1490000E1	2.3565569E1	5.9990000E1	1.1339084E1	6.0660000E1	1.4952613E1	6.1540000E1	1.2951698E1	6.4060000E1	3.2998146E1	6.1910000E1	1.4535452E1	6.0450000E1	1.7952708E1
6.0350000E1	1.6484642E1	6.1230000E1	1.0799489E1	6.3860000E1	3.5568186E1	6.1600000E1	2.3292017E1	6.0100000E1	1.1207459E1	6.0760000E1	1.5035422E1	6.1640000E1	1.2770621E1	6.4160000E1	3.2780632E1	6.2010000E1	1.4404409E1	6.0550000E1	1.8333485E1
6.0450000E1	1.6310590E1	6.1330000E1	1.0685463E1	6.3960000E1	3.5192642E1	6.1700000E1	2.3046090E1	6.0240000E1	1.1042143E1	6.0860000E1	1.5176149E1	6.1750000E1	1.2634467E1	6.4280000E1	3.2489715E1	6.2140000E1	1.4235099E1	6.0650000E1	1.8729446E1
6.0560000E1	1.6121255E1	6.1430000E1	1.0572641E1	6.4060000E1	3.4821063E1	6.1810000E1	2.2778568E1	6.0350000E1	1.0913965E1	6.0960000E1	1.5329490E1	6.1850000E1	1.2536793E1	6.4380000E1	3.2192306E1	6.2240000E1	1.4059032E1	6.0760000E1	1.9140590E1
6.0660000E1	1.5951040E1	6.1540000E1	1.0449913E1	6.4160000E1	3.4453407E1	6.1910000E1	2.2538062E1	6.0450000E1	1.0798730E1	6.1060000E1	1.5495005E1	6.1950000E1	1.2477600E1	6.4480000E1	3.1881276E1	6.2350000E1	1.3845894E1	6.0860000E1	1.9491703E1
6.0760000E1	1.5782622E1	6.1640000E1	1.0339578E1	6.4280000E1	3.4017340E1	6.2010000E1	2.2300095E1	6.0550000E1	1.0684713E1	6.1170000E1	1.5673133E1	6.2060000E1	1.2438690E1	6.4580000E1	3.1563753E1	6.2450000E1	1.3606704E1	6.0960000E1	1.9799941E1
6.0860000E1	1.5615982E1	6.1750000E1	1.0219555E1	6.4380000E1	3.3658171E1	6.2140000E1	2.1994491E1	6.0650000E1	1.0571899E1	6.1280000E1	1.5828169E1	6.2160000E1	1.2393715E1	6.4680000E1	3.1272557E1	6.2550000E1	1.3347024E1	6.1070000E1	2.0000624E1
6.0960000E1	1.5451102E1	6.1850000E1	1.0111652E1	6.4480000E1	3.3302793E1	6.2240000E1	2.1762264E1	6.0760000E1	1.0449179E1	6.1380000E1	1.5935670E1	6.2260000E1	1.2328833E1	6.4790000E1	3.1056214E1	6.2660000E1	1.3066854E1	6.1170000E1	2.0093753E1
6.1060000E1	1.5287962E1	6.1950000E1	1.0004889E1	6.4580000E1	3.2951168E1	6.2350000E1	2.1509645E1	6.0860000E1	1.0338852E1	6.1480000E1	1.6018289E1	6.2370000E1	1.2231159E1	6.4890000E1	3.0881271E1	6.2760000E1	1.2829212E1	6.1280000E1	2.0021269E1
6.1170000E1	1.5110498E1	6.2060000E1	9.8887512E0	6.4680000E1	3.2603255E1	6.2450000E1	2.1282537E1	6.0960000E1	1.0229690E1	6.1580000E1	1.6076025E1	6.2470000E1	1.2100695E1	6.4990000E1	3.0747728E1	6.2860000E1	1.2650678E1	6.1380000E1	1.9841231E1
6.1280000E1	1.4935093E1	6.2160000E1	9.7843415E0	6.4790000E1	3.2224793E1	6.2550000E1	2.1057826E1	6.1070000E1	1.0110942E1	6.1680000E1	1.6109760E1	6.2570000E1	1.1897249E1	6.5090000E1	3.0669839E1	6.2960000E1	1.2514671E1	6.1480000E1	1.9538455E1
6.1380000E1	1.4777402E1	6.2260000E1	9.6810342E0	6.4890000E1	3.1884549E1	6.2660000E1	2.0813385E1	6.1170000E1	1.0004187E1	6.1780000E1	1.6117704E1	6.2670000E1	1.1661011E1	6.5250000E1	3.0662676E1	6.3070000E1	1.2426754E1	6.1580000E1	1.9183657E1
6.1480000E1	1.4621376E1	6.2370000E1	9.5686556E0	6.4990000E1	3.1547899E1	6.2760000E1	2.0593628E1	6.1280000E1	9.8880568E0	6.1890000E1	1.6101648E1	6.2770000E1	1.1362756E1	6.5350000E1	3.0711168E1	6.3180000E1	1.2374863E1	6.1690000E1	1.8776835E1
6.1580000E1	1.4466997E1	6.2470000E1	9.4676256E0	6.5090000E1	3.1214802E1	6.2860000E1	2.0376192E1	6.1380000E1	9.7836545E0	6.1990000E1	1.6084243E1	6.2870000E1	1.1008926E1	6.5450000E1	3.0781859E1	6.3280000E1	1.2327489E1	6.1790000E1	1.8317990E1
6.1680000E1	1.4314248E1	6.2570000E1	9.3676623E0	6.5250000E1	3.0689148E1	6.2960000E1	2.0161051E1	6.1480000E1	9.6803544E0	6.2140000E1	1.6039774E1	6.2980000E1	1.0599521E1	6.5550000E1	3.0883017E1	6.3380000E1	1.2284631E1	6.1890000E1	1.7923240E1
6.1780000E1	1.4163112E1	6.2670000E1	9.2687545E0	6.5350000E1	3.0365119E1	6.3070000E1	1.9927019E1	6.1580000E1	9.5781451E0	6.2240000E1	1.5967799E1	6.3080000E1	1.0134540E1	6.5660000E1	3.1007515E1	6.3480000E1	1.2213128E1	6.1990000E1	1.7630961E1
6.1890000E1	1.3998705E1	6.2770000E1	9.1708910E0	6.5450000E1	3.0044511E1	6.3180000E1	1.9695704E1	6.1690000E1	9.4669608E0	6.2340000E1	1.5868320E1	6.3240000E1	9.6854225E0	6.5760000E1	3.1155353E1	6.3580000E1	1.2069408E1	6.2090000E1	1.7435116E1
6.1990000E1	1.3850901E1	6.2870000E1	9.0740608E0	6.5550000E1	2.9727288E1	6.3280000E1	1.9487748E1	6.1790000E1	9.3670045E0	6.2440000E1	1.5744914E1	6.3340000E1	9.2611102E0	6.5860000E1	3.1296385E1	6.3680000E1	1.1897044E1	6.2240000E1	1.7335705E1
6.2140000E1	1.3632115E1	6.2980000E1	8.9687280E0	6.5660000E1	2.9382210E1	6.3380000E1	1.9281988E1	6.1890000E1	9.2681037E0	6.2540000E1	1.5571426E1	6.3450000E1	8.8680457E0	6.5960000E1	3.1431750E1	6.3790000E1	1.1664525E1	6.2340000E1	1.7372509E1
6.2240000E1	1.3488182E1	6.3080000E1	8.8740323E0	6.5760000E1	2.9071980E1	6.3480000E1	1.9078400E1	6.1990000E1	9.1702470E0	6.2650000E1	1.5374013E1	6.3550000E1	8.5538031E0	6.6060000E1	3.1560310E1	6.3890000E1	1.1380985E1	6.2450000E1	1.7487468E1
6.2340000E1	1.3345768E1	6.3240000E1	8.7245944E0	6.5860000E1	2.8765025E1	6.3580000E1	1.8876962E1	6.2090000E1	9.0734236E0	6.2750000E1	1.5152233E1	6.3650000E1	8.3585727E0	6.6170000E1	3.1674937E1	6.3990000E1	1.1063002E1	6.2550000E1	1.7680583E1
6.2440000E1	1.3204857E1	6.3340000E1	8.6324764E0	6.5960000E1	2.8461312E1	6.3680000E1	1.8677651E1	6.2240000E1	8.9301019E0	6.2860000E1	1.4921545E1	6.3750000E1	8.2421642E0	6.6280000E1	3.1731362E1	6.4150000E1	1.0710578E1	6.2650000E1	1.7875103E1
6.2540000E1	1.3065435E1	6.3450000E1	8.5322696E0	6.6060000E1	2.8160805E1	6.3790000E1	1.8460839E1	6.2340000E1	8.8358141E0	6.2960000E1	1.4680159E1	6.3860000E1	8.2224628E0	6.6390000E1	3.1744658E1	6.4250000E1	1.0410858E1	6.2750000E1	1.8052749E1
6.2650000E1	1.2913769E1	6.3550000E1	8.4421822E0	6.6170000E1	2.7833911E1	6.3890000E1	1.8265921E1	6.2450000E1	8.7332468E0	6.3060000E1	1.4428076E1	6.3960000E1	8.3470427E0	6.6490000E1	3.1714825E1	6.4360000E1	1.0189553E1	6.2860000E1	1.8231800E1
6.2750000E1	1.2777420E1	6.3650000E1	8.3530460E0	6.6280000E1	2.7510811E1	6.3990000E1	1.8073062E1	6.2550000E1	8.6410375E0	6.3180000E1	1.4217609E1	6.4060000E1	8.5683297E0	6.6590000E1	3.1639583E1	6.4460000E1	1.0020953E1	6.2960000E1	1.8354197E1
6.2860000E1	1.2629098E1	6.3750000E1	8.2648509E0	6.6390000E1	2.7191463E1	6.4150000E1	1.7768713E1	6.2650000E1	8.5498017E0	6.3290000E1	1.4062426E1	6.4220000E1	8.8863239E0	6.6690000E1	3.1489737E1	6.4560000E1	9.9216371E0	6.3060000E1	1.8349603E1
6.2960000E1	1.2495755E1	6.3860000E1	8.1689115E0	6.6490000E1	2.6904363E1	6.4250000E1	1.7581103E1	6.2750000E1	8.4595292E0	6.3390000E1	1.3948858E1	6.4320000E1	9.2352529E0	6.6800000E1	3.1294483E1	6.4670000E1	9.9300769E0	6.3160000E1	1.8256394E1
6.3060000E1	1.2363819E1	6.3960000E1	8.0826606E0	6.6590000E1	2.6620295E1	6.4360000E1	1.7377020E1	6.2860000E1	8.3613299E0	6.3490000E1	1.3875116E1	6.4430000E1	9.6061741E0	6.6900000E1	3.1068893E1	6.4770000E1	1.0002700E1	6.3270000E1	1.8074569E1
6.3180000E1	1.2207334E1	6.4060000E1	7.9973204E0	6.6690000E1	2.6339227E1	6.4460000E1	1.7193546E1	6.2960000E1	8.2730474E0	6.3600000E1	1.3848092E1	6.4530000E1	9.9990875E0	6.7000000E1	3.0821553E1	6.4870000E1	1.0139505E1	6.3370000E1	1.7840687E1
6.3290000E1	1.2065630E1	6.4220000E1	7.8626463E0	6.6800000E1	2.6033478E1	6.4560000E1	1.7012009E1	6.3060000E1	8.1856970E0	6.3700000E1	1.3841630E1	6.4630000E1	1.0318845E1	6.7110000E1	3.0553604E1	6.4980000E1	1.0289070E1	6.3470000E1	1.7522785E1
6.3390000E1	1.1938236E1	6.4320000E1	7.7796291E0	6.6900000E1	2.5758605E1	6.4670000E1	1.6814531E1	6.3160000E1	8.0992689E0	6.3810000E1	1.3855729E1	6.4730000E1	1.0530922E1	6.7260000E1	3.0265045E1	6.5140000E1	1.0446292E1	6.3580000E1	1.7152824E1
6.3490000E1	1.1812187E1	6.4430000E1	7.6893222E0	6.7000000E1	2.5486635E1	6.4770000E1	1.6636996E1	6.3270000E1	8.0052516E0	6.3910000E1	1.3863051E1	6.4840000E1	1.0669843E1	6.7360000E1	3.0014269E1	6.5240000E1	1.0616273E1	6.3680000E1	1.6769181E1
6.3600000E1	1.1675069E1	6.4530000E1	7.6081350E0	6.7110000E1	2.5190783E1	6.4870000E1	1.6461336E1	6.3370000E1	7.9207287E0	6.4010000E1	1.3844332E1	6.4940000E1	1.0726665E1	6.7460000E1	2.9811001E1	6.5350000E1	1.0755440E1	6.3780000E1	1.6390328E1
6.3700000E1	1.1551799E1	6.4630000E1	7.5278051E0	6.7260000E1	2.4792875E1	6.4980000E1	1.6270251E1	6.3470000E1	7.8370982E0	6.4140000E1	1.3818836E1	6.5040000E1	1.0680671E1	6.7560000E1	2.9645515E1	6.5450000E1	1.0842678E1	6.3890000E1	1.5997986E1
6.3810000E1	1.1417704E1	6.4730000E1	7.4483233E0	6.7360000E1	2.4531101E1	6.5140000E1	1.5996261E1	6.3580000E1	7.7461242E0	6.4240000E1	1.3760406E1	6.5140000E1	1.0579435E1	6.7670000E1	2.9518951E1	6.5550000E1	1.0903698E1	6.3990000E1	1.5592155E1
6.3910000E1	1.1297151E1	6.4840000E1	7.3618622E0	6.7460000E1	2.4272091E1	6.5240000E1	1.5827366E1	6.3680000E1	7.6643373E0	6.4340000E1	1.3661412E1	6.5260000E1	1.0422957E1	6.7770000E1	2.9427492E1	6.5650000E1	1.0938500E1	6.4100000E1	1.5236758E1
6.4010000E1	1.1177871E1	6.4940000E1	7.2841325E0	6.7560000E1	2.4015816E1	6.5350000E1	1.5643640E1	6.3780000E1	7.5834139E0	6.4450000E1	1.3535521E1	6.5360000E1	1.0280286E1	6.7870000E1	2.9341942E1	6.5760000E1	1.0957288E1	6.4240000E1	1.4931989E1
6.4140000E1	1.1024688E1	6.5040000E1	7.2072235E0	6.7670000E1	2.3737038E1	6.5450000E1	1.5478467E1	6.3890000E1	7.4953847E0	6.4550000E1	1.3382735E1	6.5460000E1	1.0178278E1	6.7970000E1	2.9262301E1	6.5860000E1	1.0964658E1	6.4340000E1	1.4677654E1
6.4240000E1	1.0908284E1	6.5140000E1	7.1311265E0	6.7770000E1	2.3486412E1	6.5550000E1	1.5315039E1	6.3990000E1	7.4162452E0	6.4650000E1	1.3241581E1	6.5570000E1	1.0090077E1	6.8080000E1	2.9169117E1	6.5960000E1	1.0956013E1	6.4450000E1	1.4455474E1
6.4340000E1	1.0793110E1	6.5260000E1	7.0408700E0	6.7870000E1	2.3238432E1	6.5650000E1	1.5153336E1	6.4100000E1	7.3301565E0	6.4760000E1	1.3118097E1	6.5670000E1	1.0063258E1	6.8230000E1	2.9029376E1	6.6070000E1	1.0957066E1	6.4550000E1	1.4292901E1
6.4450000E1	1.0667822E1	6.5360000E1	6.9665294E0	6.7970000E1	2.2993071E1	6.5760000E1	1.4977434E1	6.4240000E1	7.2220329E0	6.4860000E1	1.3006246E1	6.5770000E1	1.0103802E1	6.8330000E1	2.8876092E1	6.6180000E1	1.0963613E1	6.4650000E1	1.4157973E1
6.4550000E1	1.0555187E1	6.5460000E1	6.8929738E0	6.8080000E1	2.2726164E1	6.5860000E1	1.4819296E1	6.4340000E1	7.1457795E0	6.4960000E1	1.2919696E1	6.5870000E1	1.0177186E1	6.8440000E1	2.8680069E1	6.6280000E1	1.0970553E1	6.4750000E1	1.4050691E1
6.4650000E1	1.0443740E1	6.5570000E1	6.8129593E0	6.8230000E1	2.2367187E1	6.5960000E1	1.4662828E1	6.4450000E1	7.0628305E0	6.5060000E1	1.2902301E1	6.5980000E1	1.0283410E1	6.8540000E1	2.8449651E1	6.6380000E1	1.0977885E1	6.4850000E1	1.3970666E1
6.4760000E1	1.0322508E1	6.5670000E1	6.7410252E0	6.8330000E1	2.2131025E1	6.6070000E1	1.4492620E1	6.4550000E1	6.9882580E0	6.5180000E1	1.2934795E1	6.6080000E1	1.0368761E1	6.8640000E1	2.8194566E1	6.6490000E1	1.0976418E1	6.4950000E1	1.3913388E1
6.4860000E1	1.0213519E1	6.5770000E1	6.6698505E0	6.8440000E1	2.1874125E1	6.6180000E1	1.4324388E1	6.4650000E1	6.9144730E0	6.5280000E1	1.3017180E1	6.6220000E1	1.0404696E1	6.8750000E1	2.7914812E1	6.6590000E1	1.0956846E1	6.5060000E1	1.3883369E1
6.4960000E1	1.0105680E1	6.5870000E1	6.5994273E0	6.8540000E1	2.1643169E1	6.6280000E1	1.4173145E1	6.4750000E1	6.8414670E0	6.5380000E1	1.3137379E1	6.6330000E1	1.0419758E1	6.8850000E1	2.7676416E1	6.6690000E1	1.0928476E1	6.5160000E1	1.3848645E1
6.5060000E1	9.9989799E0	6.5980000E1	6.5228204E0	6.8640000E1	2.1414651E1	6.6380000E1	1.4023499E1	6.4850000E1	6.7692319E0	6.5480000E1	1.3319982E1	6.6430000E1	1.0379423E1	6.8950000E1	2.7497449E1	6.6790000E1	1.0886205E1	6.5260000E1	1.3831489E1
6.5180000E1	9.8724258E0	6.6080000E1	6.4539496E0	6.8750000E1	2.1166067E1	6.6490000E1	1.3860712E1	6.4950000E1	6.6977594E0	6.5580000E1	1.3540400E1	6.6530000E1	1.0261630E1	6.9060000E1	2.7359841E1	6.6890000E1	1.0779512E1	6.5360000E1	1.3832095E1
6.5280000E1	9.7681885E0	6.6220000E1	6.3587505E0	6.8850000E1	2.0942586E1	6.6590000E1	1.3714365E1	6.5060000E1	6.6200110E0	6.5680000E1	1.3779368E1	6.6630000E1	1.0093236E1	6.9160000E1	2.7273316E1	6.7000000E1	1.0612993E1	6.5470000E1	1.3850463E1
6.5380000E1	9.6650517E0	6.6330000E1	6.2849373E0	6.8950000E1	2.0721465E1	6.6690000E1	1.3569562E1	6.5160000E1	6.5501140E0	6.5790000E1	1.4002887E1	6.6740000E1	9.8742422E0	6.9300000E1	2.7267621E1	6.7140000E1	1.0386647E1	6.5570000E1	1.3895612E1
6.5480000E1	9.5630040E0	6.6430000E1	6.2185783E0	6.9060000E1	2.0480928E1	6.6790000E1	1.3426289E1	6.5260000E1	6.4809551E0	6.5890000E1	1.4216992E1	6.6840000E1	9.6617304E0	6.9400000E1	2.7309743E1	6.7240000E1	1.0119086E1	6.5680000E1	1.3990009E1
6.5580000E1	9.4620336E0	6.6530000E1	6.1529198E0	6.9160000E1	2.0264682E1	6.6890000E1	1.3284529E1	6.5360000E1	6.4125264E0	6.6000000E1	1.4421684E1	6.6950000E1	9.4604981E0	6.9500000E1	2.7399681E1	6.7340000E1	9.7643843E0	6.5780000E1	1.4111188E1
6.5680000E1	9.3621294E0	6.6630000E1	6.0879547E0	6.9300000E1	1.9965767E1	6.7000000E1	1.3130320E1	6.5470000E1	6.3380890E0	6.6140000E1	1.4567787E1	6.7050000E1	9.2657480E0	6.9600000E1	2.7501294E1	6.7450000E1	9.3787073E0	6.5880000E1	1.4259342E1
6.5790000E1	9.2534527E0	6.6740000E1	6.0172849E0	6.9400000E1	1.9754960E1	6.7140000E1	1.2936641E1	6.5570000E1	6.2711687E0	6.6240000E1	1.4627338E1	6.7150000E1	9.1043368E0	6.9710000E1	2.7611313E1	6.7550000E1	8.9666511E0	6.5980000E1	1.4446183E1
6.5890000E1	9.1557507E0	6.6840000E1	5.9537518E0	6.9500000E1	1.9546378E1	6.7240000E1	1.2800050E1	6.5680000E1	6.1983722E0	6.6350000E1	1.4628299E1	6.7270000E1	8.9938122E0	6.9810000E1	2.7733007E1	6.7650000E1	8.5375208E0	6.6090000E1	1.4667202E1
6.6000000E1	9.0494696E0	6.6950000E1	5.8846400E0	6.9600000E1	1.9339999E1	6.7340000E1	1.2664902E1	6.5780000E1	6.1329271E0	6.6450000E1	1.4576708E1	6.7370000E1	8.9056331E0	6.9920000E1	2.7833363E1	6.7750000E1	8.0820114E0	6.6240000E1	1.4922397E1
6.6140000E1	8.9159852E0	6.7050000E1	5.8225074E0	6.9710000E1	1.9115498E1	6.7450000E1	1.2517886E1	6.5880000E1	6.0681731E0	6.6560000E1	1.4428212E1	6.7470000E1	8.8397994E0	7.0020000E1	2.7902316E1	6.8090000E1	7.6103636E0	6.6350000E1	1.5166839E1
6.6240000E1	8.8218464E0	6.7150000E1	5.7610309E0	6.9810000E1	1.8913669E1	6.7550000E1	1.2385717E1	6.5980000E1	6.0041027E0	6.6660000E1	1.4207401E1	6.7570000E1	8.7867163E0	7.0120000E1	2.7957938E1	6.8210000E1	7.2041870E0	6.6450000E1	1.5407728E1
6.6350000E1	8.7194413E0	6.7270000E1	5.6881152E0	6.9920000E1	1.8694116E1	6.7650000E1	1.2254943E1	6.6090000E1	5.9344063E0	6.6760000E1	1.3914275E1	6.7680000E1	8.7353906E0	7.0230000E1	2.8000229E1	6.8320000E1	6.8961502E0	6.6550000E1	1.5637863E1
6.6450000E1	8.6273777E0	6.7370000E1	5.6280576E0	7.0020000E1	1.8496736E1	6.7750000E1	1.2125550E1	6.6240000E1	5.8406678E0	6.6870000E1	1.3604759E1	6.7780000E1	8.6968156E0	7.0340000E1	2.8035724E1	6.8420000E1	6.6862533E0	6.6650000E1	1.5852734E1
6.6560000E1	8.5272301E0	6.7470000E1	5.5686342E0	7.0120000E1	1.8301439E1	6.8090000E1	1.1695747E1	6.6350000E1	5.7728686E0	6.6970000E1	1.3259091E1	6.7880000E1	8.6424499E0	7.0440000E1	2.8072430E1	6.8520000E1	6.5651910E0	6.6760000E1	1.6020368E1
6.6660000E1	8.4371959E0	6.7570000E1	5.5098381E0	7.0230000E1	1.8088994E1	6.8210000E1	1.1547718E1	6.6450000E1	5.7119162E0	6.7070000E1	1.2897034E1	6.7980000E1	8.5473380E0	7.0540000E1	2.8102340E1	6.8630000E1	6.5788885E0	6.6860000E1	1.6163229E1
6.6760000E1	8.3481123E0	6.7680000E1	5.4458793E0	7.0340000E1	1.7879015E1	6.8320000E1	1.1413670E1	6.6550000E1	5.6516073E0	6.7180000E1	1.2543176E1	6.8090000E1	8.4162773E0	7.0640000E1	2.8143526E1	6.8730000E1	6.6936076E0	6.6970000E1	1.6281319E1
6.6870000E1	8.2512064E0	6.7780000E1	5.3883793E0	7.0440000E1	1.7690240E1	6.8420000E1	1.1293160E1	6.6650000E1	5.5919352E0	6.7290000E1	1.2244366E1	6.8240000E1	8.2492678E0	7.0750000E1	2.8229373E1	6.8830000E1	6.8766796E0	6.7070000E1	1.6360233E1
6.6970000E1	8.1640866E0	6.7880000E1	5.3314865E0	7.0540000E1	1.7503459E1	6.8520000E1	1.1173922E1	6.6760000E1	5.5270233E0	6.7390000E1	1.1972639E1	6.8340000E1	8.0682963E0	7.0850000E1	2.8356614E1	6.8940000E1	7.1281045E0	6.7170000E1	1.6390465E1
6.7070000E1	8.0778867E0	6.7980000E1	5.2751943E0	7.0640000E1	1.7318650E1	6.8630000E1	1.1044214E1	6.6860000E1	5.4686666E0	6.7500000E1	1.1727996E1	6.8450000E1	7.8532046E0	7.0950000E1	2.8525250E1	6.9040000E1	7.4416820E0	6.7280000E1	1.6381521E1
6.7180000E1	7.9841176E0	6.8090000E1	5.2139592E0	7.0750000E1	1.7117613E1	6.8730000E1	1.0927604E1	6.6970000E1	5.4051857E0	6.7600000E1	1.1549966E1	6.8550000E1	7.6241508E0	7.1060000E1	2.8719265E1	6.9170000E1	7.8071711E0	6.7380000E1	1.6355868E1
6.7290000E1	7.8914370E0	6.8240000E1	5.1316008E0	7.0850000E1	1.6936878E1	6.8830000E1	1.0812226E1	6.7070000E1	5.3481154E0	6.7700000E1	1.1457431E1	6.8650000E1	7.3859323E0	7.1160000E1	2.8968780E1	6.9270000E1	8.1888875E0	6.7480000E1	1.6289000E1
6.7390000E1	7.8081158E0	6.8340000E1	5.0774191E0	7.0950000E1	1.6758051E1	6.8940000E1	1.0686716E1	6.7170000E1	5.2916477E0	6.7810000E1	1.1431508E1	6.8760000E1	7.1480304E0	7.1270000E1	2.9243674E1	6.9370000E1	8.5214941E0	6.7590000E1	1.6188117E1
6.7500000E1	7.7174782E0	6.8450000E1	5.0184798E0	7.1060000E1	1.6563522E1	6.9040000E1	1.0573881E1	6.7280000E1	5.2302216E0	6.7910000E1	1.1444233E1	6.8860000E1	6.8994516E0	7.1370000E1	2.9540679E1	6.9480000E1	8.7987904E0	6.7690000E1	1.6053220E1
6.7600000E1	7.6359937E0	6.8550000E1	4.9654925E0	7.1160000E1	1.6388637E1	6.9170000E1	1.0428975E1	6.7380000E1	5.1749987E0	6.8010000E1	1.1527893E1	6.8960000E1	6.6401960E0	7.1470000E1	2.9817098E1	6.9580000E1	9.0269768E0	6.7790000E1	1.5903325E1
6.7700000E1	7.5553696E0	6.8650000E1	4.9130647E0	7.1270000E1	1.6198395E1	6.9270000E1	1.0318861E1	6.7480000E1	5.1203588E0	6.8140000E1	1.1662725E1	6.9070000E1	6.4105797E0	7.1570000E1	3.0080936E1	6.9680000E1	9.2060534E0	6.7890000E1	1.5721127E1
6.7810000E1	7.4676660E0	6.8760000E1	4.8560333E0	7.1370000E1	1.6027366E1	6.9370000E1	1.0209910E1	6.7590000E1	5.0609210E0	6.8240000E1	1.1848728E1	6.9230000E1	6.2090907E0	7.1680000E1	3.0332194E1	6.9780000E1	9.3029523E0	6.8000000E1	1.5523930E1
6.7910000E1	7.3888191E0	6.8860000E1	4.8047612E0	7.1470000E1	1.5858142E1	6.9480000E1	1.0091392E1	6.7690000E1	5.0074857E0	6.8340000E1	1.2048135E1	6.9330000E1	6.0372411E0	7.1780000E1	3.0510633E1	6.9890000E1	9.3503422E0	6.8100000E1	1.5318936E1
6.8010000E1	7.3108048E0	6.8960000E1	4.7540304E0	7.1570000E1	1.5690705E1	6.9580000E1	9.9848431E0	6.7790000E1	4.9546145E0	6.8450000E1	1.2273467E1	6.9440000E1	5.8840374E0	7.1880000E1	3.0581562E1	6.9990000E1	9.3482230E0	6.8250000E1	1.5132926E1
6.8140000E1	7.2106163E0	6.9070000E1	4.6988451E0	7.1680000E1	1.5508565E1	6.9680000E1	9.8794188E0	6.7890000E1	4.9023015E0	6.8550000E1	1.2512202E1	6.9540000E1	5.7720484E0	7.2170000E1	3.0573945E1	7.0150000E1	9.3089955E0	6.8360000E1	1.4956390E1
6.8240000E1	7.1344835E0	6.9230000E1	4.6197170E0	7.1780000E1	1.5344819E1	6.9780000E1	9.7751077E0	6.8000000E1	4.8453950E0	6.8650000E1	1.2744577E1	6.9640000E1	5.6811158E0	7.2280000E1	3.0495789E1	7.0260000E1	9.2220197E0	6.8460000E1	1.4789329E1
6.8340000E1	7.0591545E0	6.9330000E1	4.5709400E0	7.1880000E1	1.5182802E1	6.9890000E1	9.6616370E0	6.8100000E1	4.7942352E0	6.8750000E1	1.2946876E1	6.9750000E1	5.6112397E0	7.2390000E1	3.0316976E1	7.0360000E1	9.0979357E0	6.8560000E1	1.4666353E1
6.8450000E1	6.9772110E0	6.9440000E1	4.5178800E0	7.2170000E1	1.4722561E1	6.9990000E1	9.5596253E0	6.8250000E1	4.7185066E0	6.8860000E1	1.3137986E1	6.9850000E1	5.5654442E0	7.2490000E1	3.0067624E1	7.0460000E1	8.9694121E0	6.8660000E1	1.4604733E1
6.8550000E1	6.9035426E0	6.9540000E1	4.4701782E0	7.2280000E1	1.4551660E1	7.0150000E1	9.3986421E0	6.8360000E1	4.6637336E0	6.8960000E1	1.3317904E1	6.9960000E1	5.5461400E0	7.2590000E1	2.9742007E1	7.0560000E1	8.8456549E0	6.8760000E1	1.4587198E1
6.8650000E1	6.8306520E0	6.9640000E1	4.4229802E0	7.2390000E1	1.4382742E1	7.0260000E1	9.2895415E0	6.8460000E1	4.6144919E0	6.9060000E1	1.3461586E1	7.0060000E1	5.5509164E0	7.2700000E1	2.9415235E1	7.0670000E1	8.7204638E0	6.8870000E1	1.4604239E1
6.8750000E1	6.7585311E0	6.9750000E1	4.3716377E0	7.2490000E1	1.4230883E1	7.0360000E1	9.1914585E0	6.8560000E1	4.5657701E0	6.9170000E1	1.3564202E1	7.0230000E1	5.5891943E0	7.2800000E1	2.9087310E1	7.0770000E1	8.5938388E0	6.8970000E1	1.4652296E1
6.8860000E1	6.6800772E0	6.9850000E1	4.3254800E0	7.2590000E1	1.4080627E1	7.0460000E1	9.0944112E0	6.8660000E1	4.5175627E0	6.9270000E1	1.3630581E1	7.0330000E1	5.6624859E0	7.2900000E1	2.8767921E1	7.0870000E1	8.4870600E0	6.9080000E1	1.4714064E1
6.8960000E1	6.6095461E0	6.9960000E1	4.2752693E0	7.2700000E1	1.3917178E1	7.0560000E1	8.9983884E0	6.8760000E1	4.4698643E0	6.9370000E1	1.3679608E1	7.0430000E1	5.7692790E0	7.3000000E1	2.8487189E1	7.0980000E1	8.4031331E0	6.9180000E1	1.4789544E1
6.9060000E1	6.5397596E0	7.0060000E1	4.2301292E0	7.2800000E1	1.3770234E1	7.0670000E1	8.8939340E0	6.8870000E1	4.4179776E0	6.9480000E1	1.3698759E1	7.0530000E1	5.9095737E0	7.3110000E1	2.8279805E1	7.1080000E1	8.3390524E0	6.9280000E1	1.4844191E1
6.9170000E1	6.4638453E0	7.0230000E1	4.1544821E0	7.2900000E1	1.3624842E1	7.0770000E1	8.8000280E0	6.8970000E1	4.3713307E0	6.9580000E1	1.3725333E1	7.0640000E1	6.1081279E0	7.3240000E1	2.8122532E1	7.1190000E1	8.2886176E0	6.9390000E1	1.4857141E1
6.9270000E1	6.3955972E0	7.0330000E1	4.1106173E0	7.3000000E1	1.3480985E1	7.0870000E1	8.7071136E0	6.9080000E1	4.3205877E0	6.9690000E1	1.3759329E1	7.0740000E1	6.3353627E0	7.3350000E1	2.8025061E1	7.1300000E1	8.2720365E0	6.9490000E1	1.4849259E1
6.9370000E1	6.3280698E0	7.0430000E1	4.0672156E0	7.3110000E1	1.3324496E1	7.0980000E1	8.6060403E0	6.9180000E1	4.2749691E0	6.9790000E1	1.3810408E1	7.0840000E1	6.5912782E0	7.3450000E1	2.7977700E1	7.1400000E1	8.2786692E0	6.9590000E1	1.4803240E1
6.9480000E1	6.2546127E0	7.0530000E1	4.0242722E0	7.3240000E1	1.3141895E1	7.1080000E1	8.5151740E0	6.9280000E1	4.2298322E0	6.9890000E1	1.3878569E1	7.0940000E1	6.8652204E0	7.3550000E1	2.7980450E1	7.1500000E1	8.3085156E0	6.9690000E1	1.4698502E1
6.9580000E1	6.1885738E0	7.0640000E1	3.9775579E0	7.3350000E1	1.2989342E1	7.1190000E1	8.4163288E0	6.9390000E1	4.1807317E0	7.0000000E1	1.3988587E1	7.1050000E1	7.1547791E0	7.3660000E1	2.8019749E1	7.1610000E1	8.3555643E0	6.9790000E1	1.4552319E1
6.9690000E1	6.1167361E0	7.0740000E1	3.9355612E0	7.3450000E1	1.2852195E1	7.1300000E1	8.3186311E0	6.9490000E1	4.1365898E0	7.0140000E1	1.4128210E1	7.1150000E1	7.4623647E0	7.3760000E1	2.8055178E1	7.1710000E1	8.4293832E0	6.9890000E1	1.4364689E1
6.9790000E1	6.0521530E0	7.0840000E1	3.8940078E0	7.3550000E1	1.2716496E1	7.1400000E1	8.2307994E0	6.9590000E1	4.0929139E0	7.0240000E1	1.4275515E1	7.1290000E1	7.7288192E0	7.3870000E1	2.8086737E1	7.1810000E1	8.5204043E0	7.0000000E1	1.4177343E1
6.9890000E1	5.9882517E0	7.0940000E1	3.8528932E0	7.3660000E1	1.2568882E1	7.1500000E1	8.1438950E0	6.9690000E1	4.0496991E0	7.0340000E1	1.4425673E1	7.1390000E1	7.9450011E0	7.3970000E1	2.8095043E1	7.1910000E1	8.6179877E0	7.0100000E1	1.3986971E1
7.0000000E1	5.9187394E0	7.1050000E1	3.8081683E0	7.3760000E1	1.2436174E1	7.1610000E1	8.0493597E0	6.9790000E1	4.0069407E0	7.0450000E1	1.4578683E1	7.1490000E1	8.1200520E0	7.4070000E1	2.8060807E1	7.2010000E1	8.6919939E0	7.0250000E1	1.3796884E1
7.0140000E1	5.8314349E0	7.1150000E1	3.7679601E0	7.3870000E1	1.2291813E1	7.1710000E1	7.9643711E0	6.9890000E1	3.9646337E0	7.0550000E1	1.4734547E1	7.1590000E1	8.2539718E0	7.4240000E1	2.8003319E1	7.2150000E1	8.7454286E0	7.0350000E1	1.3624353E1
7.0240000E1	5.7698641E0	7.1290000E1	3.7123807E0	7.3970000E1	1.2162031E1	7.1810000E1	7.8802798E0	7.0000000E1	3.9186117E0	7.0650000E1	1.4816960E1	7.1700000E1	8.3109797E0	7.4350000E1	2.7916851E1	7.2250000E1	8.7782918E0	7.0450000E1	1.3513359E1
7.0340000E1	5.7089434E0	7.1390000E1	3.6731838E0	7.4070000E1	1.2033619E1	7.1910000E1	7.7970764E0	7.0100000E1	3.8772373E0	7.0760000E1	1.4852675E1	7.1800000E1	8.3206546E0	7.4450000E1	2.7798953E1	7.2350000E1	8.7714477E0	7.0560000E1	1.3443037E1
7.0450000E1	5.6426733E0	7.1490000E1	3.6344007E0	7.4240000E1	1.1818423E1	7.2010000E1	7.7147515E0	7.0250000E1	3.8159934E0	7.0860000E1	1.4836862E1	7.1900000E1	8.2829965E0	7.4560000E1	2.7659316E1	7.2450000E1	8.6977626E0	7.0660000E1	1.3413388E1
7.0550000E1	5.5830955E0	7.1590000E1	3.5960271E0	7.4350000E1	1.1681233E1	7.2150000E1	7.6009549E0	7.0350000E1	3.7757025E0	7.0960000E1	1.4768649E1	7.2010000E1	8.2162887E0	7.4660000E1	2.7497941E1	7.2560000E1	8.5843702E0	7.0760000E1	1.3431029E1
7.0650000E1	5.5241467E0	7.1700000E1	3.5542840E0	7.4450000E1	1.1557897E1	7.2250000E1	7.5207008E0	7.0450000E1	3.7358370E0	7.1070000E1	1.4623261E1	7.2110000E1	8.1119186E0	7.4760000E1	2.7353403E1	7.2660000E1	8.4342761E0	7.0860000E1	1.3519077E1
7.0760000E1	5.4600218E0	7.1800000E1	3.5167564E0	7.4560000E1	1.1423732E1	7.2350000E1	7.4412940E0	7.0560000E1	3.6924709E0	7.1190000E1	1.4425473E1	7.2220000E1	7.9784988E0	7.4860000E1	2.7232945E1	7.2760000E1	8.2379126E0	7.0960000E1	1.3654416E1
7.0860000E1	5.4023725E0	7.1900000E1	3.4796249E0	7.4660000E1	1.1303115E1	7.2450000E1	7.3627256E0	7.0660000E1	3.6534842E0	7.1290000E1	1.4228790E1	7.2330000E1	7.8456082E0	7.4960000E1	2.7129326E1	7.2870000E1	8.0234982E0	7.1060000E1	1.3816181E1
7.0960000E1	5.3453319E0	7.2010000E1	3.4392330E0	7.4760000E1	1.1183772E1	7.2560000E1	7.2772582E0	7.0760000E1	3.6149092E0	7.1390000E1	1.4032339E1	7.2430000E1	7.7223884E0	7.5060000E1	2.7052236E1	7.2970000E1	7.7910330E0	7.1160000E1	1.3997743E1
7.1070000E1	5.2832827E0	7.2110000E1	3.4029201E0	7.4860000E1	1.1065689E1	7.2660000E1	7.2004217E0	7.0860000E1	3.5767414E0	7.1500000E1	1.3836992E1	7.2530000E1	7.5911586E0	7.5170000E1	2.7011862E1	7.3070000E1	7.5947844E0	7.1270000E1	1.4195794E1
7.1190000E1	5.2164137E0	7.2220000E1	3.3634186E0	7.4960000E1	1.0948853E1	7.2760000E1	7.1243966E0	7.0960000E1	3.5389766E0	7.1600000E1	1.3642750E1	7.2630000E1	7.4519186E0	7.5290000E1	2.6988916E1	7.3180000E1	7.4347522E0	7.1370000E1	1.4410334E1
7.1290000E1	5.1613366E0	7.2330000E1	3.3243756E0	7.5060000E1	1.0833250E1	7.2870000E1	7.0416957E0	7.1060000E1	3.5016106E0	7.1700000E1	1.3490053E1	7.2740000E1	7.3218935E0	7.5390000E1	2.6983398E1	7.3280000E1	7.3295874E0	7.1480000E1	1.4595130E1
7.1390000E1	5.1068410E0	7.2430000E1	3.2892754E0	7.5170000E1	1.0707496E1	7.2970000E1	6.9673464E0	7.1160000E1	3.4646391E0	7.1800000E1	1.3352148E1	7.2840000E1	7.2010831E0	7.5490000E1	2.6980826E1	7.3380000E1	7.2702070E0	7.1580000E1	1.4740245E1
7.1500000E1	5.0475601E0	7.2530000E1	3.2545458E0	7.5290000E1	1.0571975E1	7.3070000E1	6.8937822E0	7.1270000E1	3.4244211E0	7.1910000E1	1.3229035E1	7.2940000E1	7.0809483E0	7.5600000E1	2.6972097E1	7.3480000E1	7.2837448E0	7.1680000E1	1.4855616E1
7.1600000E1	4.9942658E0	7.2630000E1	3.2201829E0	7.5390000E1	1.0460351E1	7.3180000E1	6.8137583E0	7.1370000E1	3.3882646E0	7.2010000E1	1.3122459E1	7.3050000E1	6.9608866E0	7.5700000E1	2.6966314E1	7.3590000E1	7.3547036E0	7.1780000E1	1.4937933E1
7.1700000E1	4.9415342E0	7.2740000E1	3.1828027E0	7.5490000E1	1.0349906E1	7.3280000E1	6.7418157E0	7.1480000E1	3.3489332E0	7.2130000E1	1.3021332E1	7.3150000E1	6.8495105E0	7.5800000E1	2.6944188E1	7.3690000E1	7.4830835E0	7.1890000E1	1.4949149E1
7.1800000E1	4.8893594E0	7.2840000E1	3.1491973E0	7.5600000E1	1.0229763E1	7.3380000E1	6.6706327E0	7.1580000E1	3.3135737E0	7.2230000E1	1.2936741E1	7.3260000E1	6.7729316E0	7.5900000E1	2.6878556E1	7.3790000E1	7.6688845E0	7.1990000E1	1.4912380E1
7.1910000E1	4.8326031E0	7.2940000E1	3.1159467E0	7.5700000E1	1.0121753E1	7.3480000E1	6.6002013E0	7.1680000E1	3.2785876E0	7.2330000E1	1.2841935E1	7.3360000E1	6.7311499E0	7.6000000E1	2.6776661E1	7.3890000E1	7.8748051E0	7.2090000E1	1.4827625E1
7.2010000E1	4.7815784E0	7.3050000E1	3.0797764E0	7.5800000E1	1.0014883E1	7.3590000E1	6.5235854E0	7.1780000E1	3.2439708E0	7.2440000E1	1.2737785E1	7.3470000E1	6.7241654E0	7.6100000E1	2.6638501E1	7.3990000E1	8.1124818E0	7.2250000E1	1.4714759E1
7.2130000E1	4.7210594E0	7.3150000E1	3.0472588E0	7.5900000E1	9.9091419E0	7.3690000E1	6.4547065E0	7.1890000E1	3.2063144E0	7.2540000E1	1.2626199E1	7.3570000E1	6.7690567E0	7.6240000E1	2.6482280E1	7.4150000E1	8.3431444E0	7.2360000E1	1.4558850E1
7.2230000E1	4.6712124E0	7.3260000E1	3.0118858E0	7.6000000E1	9.8045169E0	7.3790000E1	6.3865550E0	7.1990000E1	3.1724608E0	7.2640000E1	1.2507177E1	7.3670000E1	6.9005477E0	7.6340000E1	2.6288078E1	7.4250000E1	8.5667929E0	7.2460000E1	1.4374829E1
7.2330000E1	4.6218917E0	7.3360000E1	2.9800850E0	7.6100000E1	9.7009966E0	7.3890000E1	6.3191230E0	7.2090000E1	3.1389646E0	7.2740000E1	1.2402895E1	7.3770000E1	7.0753020E0	7.6440000E1	2.6075815E1	7.4350000E1	8.7662357E0	7.2560000E1	1.4185813E1
7.2440000E1	4.5682402E0	7.3470000E1	2.9454918E0	7.6240000E1	9.5579018E0	7.3990000E1	6.2524029E0	7.2250000E1	3.0861047E0	7.2850000E1	1.2313352E1	7.3880000E1	7.2533963E0	7.6540000E1	2.5852732E1	7.4450000E1	8.9601236E0	7.2660000E1	1.3986992E1
7.2540000E1	4.5200068E0	7.3570000E1	2.9143921E0	7.6340000E1	9.4569853E0	7.4150000E1	6.1471131E0	7.2360000E1	3.0502808E0	7.2950000E1	1.2241329E1	7.3980000E1	7.4433700E0	7.6640000E1	2.5620140E1	7.4560000E1	9.1484567E0	7.2770000E1	1.3768430E1
7.2640000E1	4.4722826E0	7.3670000E1	2.8836207E0	7.6440000E1	9.3571344E0	7.4250000E1	6.0822092E0	7.2460000E1	3.0180746E0	7.3050000E1	1.2183173E1	7.4090000E1	7.6366836E0	7.6740000E1	2.5368937E1	7.4660000E1	9.3079615E0	7.2870000E1	1.3530125E1
7.2740000E1	4.4250623E0	7.3770000E1	2.8531741E0	7.6540000E1	9.2583378E0	7.4350000E1	6.0179906E0	7.2560000E1	2.9862085E0	7.3160000E1	1.2149972E1	7.4230000E1	7.8333373E0	7.6850000E1	2.5099123E1	7.4770000E1	9.4400974E0	7.2970000E1	1.3301943E1
7.2850000E1	4.3736956E0	7.3880000E1	2.8200541E0	7.6640000E1	9.1605842E0	7.4450000E1	5.9544501E0	7.2660000E1	2.9546788E0	7.3270000E1	1.2141287E1	7.4330000E1	7.9239597E0	7.6950000E1	2.4850540E1	7.4870000E1	9.5434052E0	7.3080000E1	1.3069137E1
7.2950000E1	4.3275163E0	7.3980000E1	2.7902788E0	7.6740000E1	9.0638628E0	7.4560000E1	5.8853301E0	7.2770000E1	2.9203806E0	7.3370000E1	1.2157118E1	7.4430000E1	7.9484741E0	7.7050000E1	2.4615397E1	7.4980000E1	9.6365356E0	7.3180000E1	1.2846453E1
7.3050000E1	4.2818245E0	7.4090000E1	2.7578889E0	7.6850000E1	8.9586484E0	7.4660000E1	5.8231902E0	7.2870000E1	2.8895459E0	7.3470000E1	1.2197463E1	7.4540000E1	7.9068804E0	7.7160000E1	2.4401485E1	7.5080000E1	9.6970034E0	7.3280000E1	1.2623954E1
7.3160000E1	4.2321205E0	7.4230000E1	2.7172086E0	7.6950000E1	8.8640591E0	7.4770000E1	5.7555939E0	7.2970000E1	2.8590368E0	7.3580000E1	1.2256766E1	7.4640000E1	7.7906394E0	7.7260000E1	2.4199703E1	7.5180000E1	9.7364454E0	7.3380000E1	1.2450418E1
7.3270000E1	4.1829936E0	7.4330000E1	2.6885191E0	7.7050000E1	8.7704686E0	7.4870000E1	5.6948239E0	7.3080000E1	2.8258488E0	7.3680000E1	1.2345672E1	7.4740000E1	7.5935562E0	7.7360000E1	2.4021925E1	7.5280000E1	9.7548614E0	7.3490000E1	1.2310911E1
7.3370000E1	4.1388277E0	7.4430000E1	2.6601326E0	7.7160000E1	8.6686599E0	7.4980000E1	5.6287177E0	7.3180000E1	2.7960123E0	7.3780000E1	1.2442447E1	7.4850000E1	7.3503549E0	7.7460000E1	2.3848230E1	7.5380000E1	9.7493331E0	7.3590000E1	1.2205434E1
7.3470000E1	4.0951282E0	7.4540000E1	2.6292534E0	7.7260000E1	8.5771325E0	7.5080000E1	5.5692873E0	7.3280000E1	2.7664908E0	7.3890000E1	1.2534345E1	7.4950000E1	7.1408819E0	7.7570000E1	2.3678619E1	7.5480000E1	9.7090118E0	7.3690000E1	1.2163481E1
7.3580000E1	4.0475914E0	7.4640000E1	2.6014927E0	7.7360000E1	8.4865714E0	7.5180000E1	5.5104843E0	7.3380000E1	2.7372810E0	7.3990000E1	1.2618589E1	7.5060000E1	6.9651373E0	7.7670000E1	2.3528674E1	7.5590000E1	9.6447462E0	7.3800000E1	1.2218895E1
7.3680000E1	4.0048552E0	7.4740000E1	2.5740250E0	7.7460000E1	8.3969665E0	7.5280000E1	5.4523022E0	7.3490000E1	2.7055063E0	7.4150000E1	1.2697956E1	7.5160000E1	6.8516503E0	7.7770000E1	2.3390349E1	7.5690000E1	9.5681729E0	7.3900000E1	1.2337832E1
7.3780000E1	3.9625702E0	7.4850000E1	2.5441454E0	7.7570000E1	8.2994935E0	7.5380000E1	5.3947345E0	7.3590000E1	2.6769404E0	7.4250000E1	1.2772447E1	7.5260000E1	6.7718916E0	7.7880000E1	2.3271690E1	7.5790000E1	9.4684883E0	7.4010000E1	1.2505360E1
7.3890000E1	3.9165722E0	7.4950000E1	2.5172832E0	7.7670000E1	8.2118639E0	7.5480000E1	5.3377746E0	7.3690000E1	2.6486761E0	7.4360000E1	1.2808022E1	7.5360000E1	6.8005085E0	7.7980000E1	2.3152777E1	7.5890000E1	9.3471517E0	7.4110000E1	1.2720208E1
7.3990000E1	3.8752194E0	7.5060000E1	2.4880623E0	7.7770000E1	8.1251595E0	7.5590000E1	5.2758130E0	7.3800000E1	2.6179299E0	7.4460000E1	1.2817425E1	7.5460000E1	6.8949361E0	7.8080000E1	2.3078841E1	7.6000000E1	9.2041631E0	7.4250000E1	1.2967627E1
7.4150000E1	3.8099610E0	7.5160000E1	2.4617922E0	7.7880000E1	8.0308416E0	7.5690000E1	5.2201087E0	7.3900000E1	2.5902887E0	7.4570000E1	1.2800655E1	7.5570000E1	7.0551742E0	7.8240000E1	2.3042090E1	7.6140000E1	9.0612195E0	7.4350000E1	1.3247618E1
7.4250000E1	3.7697338E0	7.5260000E1	2.4357996E0	7.7980000E1	7.9460485E0	7.5790000E1	5.1649925E0	7.4010000E1	2.5602203E0	7.4670000E1	1.2744072E1	7.5670000E1	7.2812229E0	7.8340000E1	2.3042525E1	7.6250000E1	8.9089766E0	7.4460000E1	1.3492492E1
7.4360000E1	3.7259743E0	7.5360000E1	2.4100813E0	7.8080000E1	7.8621507E0	7.5890000E1	5.1104583E0	7.4110000E1	2.5331884E0	7.4770000E1	1.2637026E1	7.5770000E1	7.5160238E0	7.8450000E1	2.3096239E1	7.6350000E1	8.7567788E0	7.4560000E1	1.3686230E1
7.4460000E1	3.6866339E0	7.5460000E1	2.3846347E0	7.8240000E1	7.7297529E0	7.6000000E1	5.0511355E0	7.4250000E1	2.4958225E0	7.4870000E1	1.2490166E1	7.5870000E1	7.7569352E0	7.8550000E1	2.3240672E1	7.6460000E1	8.6060851E0	7.4660000E1	1.3844851E1
7.4570000E1	3.6438390E0	7.5570000E1	2.3569535E0	7.8340000E1	7.6481388E0	7.6140000E1	4.9766286E0	7.4350000E1	2.4694706E0	7.4970000E1	1.2328981E1	7.5980000E1	7.9666756E0	7.8650000E1	2.3438383E1	7.6560000E1	8.4801547E0	7.4770000E1	1.3953609E1
7.4670000E1	3.6053657E0	7.5670000E1	2.3320678E0	7.8450000E1	7.5593583E0	7.6250000E1	4.9188593E0	7.4460000E1	2.4408046E0	7.5140000E1	1.2137049E1	7.6080000E1	8.1452450E0	7.8760000E1	2.3681582E1	7.6660000E1	8.3681388E0	7.4870000E1	1.3993570E1
7.4770000E1	3.5672987E0	7.5770000E1	2.3074448E0	7.8550000E1	7.4795433E0	7.6350000E1	4.8669239E0	7.4560000E1	2.4150336E0	7.5240000E1	1.1930791E1	7.6220000E1	8.2477156E0	7.8860000E1	2.3957836E1	7.6770000E1	8.2700377E0	7.4970000E1	1.3998580E1
7.4870000E1	3.5296337E0	7.5870000E1	2.2830818E0	7.8650000E1	7.4005711E0	7.6460000E1	4.8104280E0	7.4660000E1	2.3895346E0	7.5340000E1	1.1710208E1	7.6330000E1	8.3026167E0	7.8960000E1	2.4259100E1	7.6870000E1	8.2045396E0	7.5080000E1	1.3968638E1
7.4970000E1	3.4923663E0	7.5980000E1	2.2565795E0	7.8760000E1	7.3146643E0	7.6560000E1	4.7596374E0	7.4770000E1	2.3617966E0	7.5450000E1	1.1524415E1	7.6430000E1	8.3099482E0	7.9060000E1	2.4585374E1	7.6980000E1	8.1840552E0	7.5180000E1	1.3935782E1
7.5140000E1	3.4299125E0	7.6080000E1	2.2327536E0	7.8860000E1	7.2374329E0	7.6660000E1	4.7093831E0	7.4870000E1	2.3368597E0	7.5550000E1	1.1360668E1	7.6530000E1	8.2749937E0	7.9170000E1	2.4861776E1	7.7080000E1	8.1961739E0	7.5280000E1	1.3914925E1
7.5240000E1	3.3936980E0	7.6220000E1	2.1998193E0	7.8960000E1	7.1610170E0	7.6770000E1	4.6547160E0	7.4970000E1	2.3121862E0	7.5650000E1	1.1218967E1	7.6630000E1	8.1813548E0	7.9280000E1	2.5067830E1	7.7180000E1	8.2300473E0	7.5380000E1	1.3891155E1
7.5340000E1	3.3578659E0	7.6330000E1	2.1742835E0	7.9060000E1	7.0854079E0	7.6870000E1	4.6055695E0	7.5080000E1	2.2853460E0	7.5750000E1	1.1132156E1	7.6740000E1	8.0371971E0	7.9390000E1	2.5224012E1	7.7280000E1	8.2696261E0	7.5490000E1	1.3898316E1
7.5450000E1	3.3188874E0	7.6430000E1	2.1513265E0	7.9170000E1	7.0031596E0	7.6980000E1	4.5521075E0	7.5180000E1	2.2612164E0	7.5860000E1	1.1125956E1	7.6840000E1	7.8710499E0	7.9490000E1	2.5322277E1	7.7380000E1	8.3055658E0	7.5590000E1	1.3952427E1
7.5550000E1	3.2838451E0	7.6530000E1	2.1286119E0	7.9280000E1	6.9218661E0	7.7080000E1	4.5040444E0	7.5280000E1	2.2373415E0	7.5960000E1	1.1174646E1	7.6940000E1	7.6855550E0	7.9590000E1	2.5347269E1	7.7490000E1	8.3378666E0	7.5690000E1	1.4032839E1
7.5650000E1	3.2491729E0	7.6630000E1	2.1061371E0	7.9390000E1	6.8415162E0	7.7180000E1	4.4564888E0	7.5380000E1	2.2137186E0	7.6060000E1	1.1265481E1	7.7220000E1	7.4780705E0	7.9690000E1	2.5336428E1	7.7590000E1	8.3417077E0	7.5790000E1	1.4139552E1
7.5750000E1	3.2148667E0	7.6740000E1	2.0816888E0	7.9490000E1	6.7692805E0	7.7280000E1	4.4094352E0	7.5490000E1	2.1880215E0	7.6170000E1	1.1388873E1	7.7350000E1	7.2403637E0	7.9790000E1	2.5289755E1	7.7700000E1	8.2916954E0	7.5890000E1	1.4242742E1
7.5860000E1	3.1775481E0	7.6840000E1	2.0597094E0	7.9590000E1	6.6978075E0	7.7380000E1	4.3628785E0	7.5590000E1	2.1649194E0	7.6270000E1	1.1528400E1	7.7450000E1	7.0134645E0	7.9900000E1	2.5248204E1	7.7800000E1	8.2132233E0	7.6000000E1	1.4342410E1
7.5960000E1	3.1439982E0	7.6940000E1	2.0379621E0	7.9690000E1	6.6270892E0	7.7490000E1	4.3122337E0	7.5690000E1	2.1420613E0	7.6370000E1	1.1684062E1	7.7550000E1	6.7973729E0	8.0000000E1	2.5233861E1	7.7900000E1	8.0969472E0	7.6100000E1	1.4433925E1
7.6060000E1	3.1108025E0	7.7220000E1	1.9782835E0	7.9790000E1	6.5571175E0	7.7590000E1	4.2667033E0	7.5790000E1	2.1194445E0	7.6480000E1	1.1804413E1	7.7650000E1	6.6142368E0	8.0100000E1	2.5224639E1	7.8010000E1	7.9256988E0	7.6240000E1	1.4505898E1
7.6170000E1	3.0746920E0	7.7350000E1	1.9511728E0	7.9900000E1	6.4810017E0	7.7700000E1	4.2171748E0	7.5890000E1	2.0970665E0	7.6580000E1	1.1863443E1	7.7760000E1	6.4614141E0	8.0250000E1	2.5257980E1	7.8150000E1	7.7118885E0	7.6350000E1	1.4537313E1
7.6270000E1	3.0422280E0	7.7450000E1	1.9305715E0	8.0000000E1	6.4125725E0	7.7800000E1	4.1726481E0	7.6000000E1	2.0727235E0	7.6690000E1	1.1887161E1	7.7860000E1	6.3553037E0	8.0350000E1	2.5316803E1	7.8260000E1	7.4555162E0	7.6450000E1	1.4543081E1
7.6370000E1	3.0101069E0	7.7550000E1	1.9101877E0	8.0100000E1	6.3448658E0	7.7900000E1	4.1285915E0	7.6100000E1	2.0508388E0	7.6790000E1	1.1859147E1	7.7960000E1	6.2959724E0	8.0460000E1	2.5380629E1	7.8360000E1	7.2073693E0	7.6550000E1	1.4523203E1
7.6480000E1	2.9751652E0	7.7650000E1	1.8900191E0	8.0250000E1	6.2446438E0	7.8010000E1	4.0806663E0	7.6240000E1	2.0205878E0	7.6890000E1	1.1773870E1	7.8070000E1	6.3055680E0	8.0560000E1	2.5449459E1	7.8470000E1	6.9626897E0	7.6660000E1	1.4477679E1
7.6580000E1	2.9437521E0	7.7760000E1	1.8680795E0	8.0350000E1	6.1787101E0	7.8150000E1	4.0204743E0	7.6350000E1	1.9971326E0	7.6990000E1	1.1657054E1	7.8230000E1	6.3619428E0	8.0660000E1	2.5479122E1	7.8570000E1	6.7262355E0	7.6760000E1	1.4409663E1
7.6690000E1	2.9095807E0	7.7860000E1	1.8483555E0	8.0460000E1	6.1069869E0	7.8260000E1	3.9738042E0	7.6450000E1	1.9760460E0	7.7140000E1	1.1508697E1	7.8330000E1	6.4650967E0	8.0760000E1	2.5432060E1	7.8670000E1	6.5197700E0	7.6870000E1	1.4325261E1
7.6790000E1	2.8788601E0	7.7960000E1	1.8288398E0	8.0560000E1	6.0425067E0	7.8360000E1	3.9318470E0	7.6550000E1	1.9551821E0	7.7240000E1	1.1380821E1	7.8430000E1	6.5981645E0	8.0860000E1	2.5345831E1	7.8770000E1	6.3686867E0	7.6970000E1	1.4239385E1
7.6890000E1	2.8484638E0	7.8070000E1	1.8076104E0	8.0660000E1	5.9787073E0	7.8470000E1	3.8862057E0	7.6660000E1	1.9324861E0	7.7340000E1	1.1293617E1	7.8540000E1	6.7365148E0	8.0970000E1	2.5199957E1	7.8880000E1	6.2475922E0	7.7070000E1	1.4152033E1
7.6990000E1	2.8183885E0	7.8230000E1	1.7771704E0	8.0760000E1	5.9155815E0	7.8570000E1	3.8451734E0	7.6760000E1	1.9120820E0	7.7440000E1	1.1226893E1	7.8640000E1	6.8801476E0	8.1070000E1	2.4997820E1	7.8980000E1	6.1564863E0	7.7170000E1	1.4068559E1
7.7140000E1	2.7738699E0	7.8330000E1	1.7584063E0	8.0860000E1	5.8531223E0	7.8670000E1	3.8045744E0	7.6870000E1	1.8898864E0	7.7540000E1	1.1206372E1	7.8740000E1	6.9847673E0	8.1230000E1	2.4761505E1	7.9080000E1	6.1142379E0	7.7280000E1	1.3984332E1
7.7240000E1	2.7445822E0	7.8430000E1	1.7398403E0	8.0970000E1	5.7851785E0	7.8770000E1	3.7644041E0	7.6970000E1	1.8699321E0	7.7640000E1	1.1266507E1	7.8850000E1	7.0252760E0	8.1330000E1	2.4491011E1	7.9200000E1	6.1114940E0	7.7380000E1	1.3911561E1
7.7340000E1	2.7156037E0	7.8540000E1	1.7196440E0	8.1070000E1	5.7240961E0	7.8880000E1	3.7207064E0	7.7070000E1	1.8501886E0	7.7750000E1	1.1381288E1	7.8950000E1	7.0267716E0	8.1440000E1	2.4261456E1	7.9300000E1	6.1482546E0	7.7480000E1	1.3850245E1
7.7440000E1	2.6869312E0	7.8640000E1	1.7014872E0	8.1230000E1	5.6277029E0	7.8980000E1	3.6814216E0	7.7170000E1	1.8306535E0	7.7850000E1	1.1550715E1	7.9060000E1	7.0031044E0	8.1540000E1	2.4098306E1	7.9400000E1	6.1991261E0	7.7590000E1	1.3801108E1
7.7540000E1	2.6585614E0	7.8740000E1	1.6835222E0	8.1330000E1	5.5682832E0	7.9080000E1	3.6425516E0	7.7280000E1	1.8094030E0	7.7950000E1	1.1734402E1	7.9220000E1	6.9321266E0	8.1640000E1	2.3976095E1	7.9500000E1	6.2742237E0	7.7690000E1	1.3763427E1
7.7640000E1	2.6304912E0	7.8850000E1	1.6639797E0	8.1440000E1	5.5036459E0	7.9200000E1	3.5964489E0	7.7380000E1	1.7902986E0	7.8060000E1	1.1940791E1	7.9330000E1	6.8359860E0	8.1740000E1	2.3916908E1	7.9600000E1	6.3687894E0	7.7790000E1	1.3727858E1
7.7750000E1	2.5999561E0	7.8950000E1	1.6464106E0	8.1540000E1	5.4455360E0	7.9300000E1	3.5584760E0	7.7480000E1	1.7713958E0	7.8180000E1	1.2161440E1	7.9430000E1	6.7146827E0	8.1850000E1	2.3938778E1	7.9700000E1	6.4641174E0	7.7900000E1	1.3688299E1
7.7850000E1	2.5725047E0	7.9060000E1	1.6272989E0	8.1640000E1	5.3880397E0	7.9400000E1	3.5209041E0	7.7590000E1	1.7508333E0	7.8280000E1	1.2370339E1	7.9530000E1	6.6404957E0	8.1950000E1	2.4004145E1	7.9810000E1	6.5602075E0	7.8000000E1	1.3644748E1
7.7950000E1	2.5453430E0	7.9220000E1	1.5998954E0	8.1740000E1	5.3311504E0	7.9500000E1	3.4837289E0	7.7690000E1	1.7323472E0	7.8390000E1	1.2530451E1	7.9640000E1	6.5913420E0	8.2050000E1	2.4113011E1	7.9910000E1	6.6624173E0	7.8100000E1	1.3597206E1
7.8060000E1	2.5157964E0	7.9330000E1	1.5813236E0	8.1850000E1	5.2692658E0	7.9600000E1	3.4469462E0	7.7790000E1	1.7140563E0	7.8490000E1	1.2661968E1	7.9740000E1	6.5672218E0	8.2150000E1	2.4214442E1	8.0010000E1	6.7653892E0	7.8240000E1	1.3533412E1
7.8180000E1	2.4839547E0	7.9430000E1	1.5646273E0	8.1950000E1	5.2136306E0	7.9700000E1	3.4105518E0	7.7900000E1	1.6941594E0	7.8590000E1	1.2764892E1	7.9840000E1	6.5732042E0	8.2260000E1	2.4288914E1	8.0150000E1	6.8550125E0	7.8350000E1	1.3464183E1
7.8280000E1	2.4577280E0	7.9530000E1	1.5481073E0	8.2050000E1	5.1585828E0	7.9810000E1	3.3709617E0	7.8000000E1	1.6762717E0	7.8700000E1	1.2822335E1	7.9940000E1	6.6343874E0	8.2370000E1	2.4355952E1	8.0250000E1	6.9620726E0	7.8450000E1	1.3383416E1
7.8390000E1	2.4291984E0	7.9640000E1	1.5301366E0	8.2150000E1	5.1041163E0	7.9910000E1	3.3353696E0	7.8100000E1	1.6585729E0	7.8800000E1	1.2817453E1	8.0040000E1	6.7256733E0	8.2470000E1	2.4377998E1	8.0360000E1	7.0865696E0	7.8550000E1	1.3291109E1
7.8490000E1	2.4035499E0	7.9740000E1	1.5139808E0	8.2260000E1	5.0448671E0	8.0010000E1	3.3001534E0	7.8240000E1	1.6341081E0	7.8910000E1	1.2767091E1	8.0140000E1	6.8028958E0	8.2570000E1	2.4315088E1	8.0460000E1	7.2285035E0	7.8660000E1	1.3175768E1
7.8590000E1	2.3781722E0	7.9840000E1	1.4979955E0	8.2370000E1	4.9863057E0	8.0150000E1	3.2514744E0	7.8350000E1	1.6151391E0	7.9010000E1	1.2691441E1	8.0270000E1	6.8489766E0	8.2680000E1	2.4192688E1	8.0560000E1	7.3771596E0	7.8760000E1	1.3038114E1
7.8700000E1	2.3505661E0	7.9940000E1	1.4821791E0	8.2470000E1	4.9336581E0	8.0250000E1	3.2171439E0	7.8450000E1	1.5980858E0	7.9140000E1	1.2591043E1	8.0370000E1	6.8809940E0	8.2780000E1	2.4010798E1	8.0660000E1	7.5539705E0	7.8860000E1	1.2899781E1
7.8800000E1	2.3257478E0	8.0040000E1	1.4665296E0	8.2570000E1	4.8815664E0	8.0360000E1	3.1797989E0	7.8550000E1	1.5812125E0	7.9240000E1	1.2474338E1	8.0480000E1	6.8989480E0	8.2880000E1	2.3808472E1	8.0760000E1	7.7468566E0	7.8960000E1	1.2760770E1
7.8910000E1	2.2987502E0	8.0140000E1	1.4510453E0	8.2680000E1	4.8249006E0	8.0460000E1	3.1462252E0	7.8660000E1	1.5628576E0	7.9340000E1	1.2341328E1	8.0580000E1	6.8445930E0	8.2990000E1	2.3571211E1	8.0870000E1	7.9558180E0	7.9070000E1	1.2610307E1
7.9010000E1	2.2744790E0	8.0270000E1	1.4311600E0	8.2780000E1	4.7739572E0	8.0560000E1	3.1130060E0	7.8760000E1	1.5463563E0	7.9440000E1	1.2225700E1	8.0680000E1	6.7400121E0	8.3090000E1	2.3313514E1	8.0970000E1	8.1575482E0	7.9170000E1	1.2459165E1
7.9140000E1	2.2433092E0	8.0370000E1	1.4160492E0	8.2880000E1	4.7235517E0	8.0660000E1	3.0801376E0	7.8860000E1	1.5300292E0	7.9550000E1	1.2136435E1	8.0780000E1	6.5852052E0	8.3250000E1	2.3060846E1	8.1080000E1	8.3574046E0	7.9270000E1	1.2318884E1
7.9240000E1	2.2196234E0	8.0480000E1	1.3996115E0	8.2990000E1	4.6687201E0	8.0760000E1	3.0476161E0	7.8960000E1	1.5138745E0	7.9650000E1	1.2064552E1	8.0880000E1	6.4143291E0	8.3350000E1	2.2839472E1	8.1180000E1	8.5553871E0	7.9380000E1	1.2202737E1
7.9340000E1	2.1961876E0	8.0580000E1	1.3848338E0	8.3090000E1	4.6194258E0	8.0870000E1	3.0122390E0	7.9070000E1	1.4963013E0	7.9750000E1	1.2018495E1	8.0990000E1	6.2163193E0	8.3460000E1	2.2629865E1	8.1280000E1	8.7086306E0	7.9480000E1	1.2110724E1
7.9440000E1	2.1729993E0	8.0680000E1	1.3702121E0	8.3250000E1	4.5416351E0	8.0970000E1	2.9804345E0	7.9170000E1	1.4805027E0	7.9860000E1	1.2024320E1	8.1090000E1	6.0022404E0	8.3560000E1	2.2432025E1	8.1390000E1	8.7991861E0	7.9590000E1	1.2042845E1
7.9550000E1	2.1477749E0	8.0780000E1	1.3557448E0	8.3350000E1	4.4936825E0	8.1080000E1	2.9458373E0	7.9270000E1	1.4648709E0	7.9960000E1	1.2065184E1	8.1230000E1	5.7941753E0	8.3660000E1	2.2274948E1	8.1490000E1	8.8450027E0	7.9690000E1	1.2020650E1
7.9650000E1	2.1250977E0	8.0880000E1	1.3414303E0	8.3460000E1	4.4415193E0	8.1180000E1	2.9147339E0	7.9380000E1	1.4478665E0	8.0060000E1	1.2141087E1	8.1330000E1	5.6079940E0	8.3770000E1	2.2165372E1	8.1590000E1	8.8514377E0	7.9790000E1	1.2068228E1
7.9750000E1	2.1026600E0	8.0990000E1	1.3258588E0	8.3560000E1	4.3946239E0	8.1280000E1	2.8839588E0	7.9480000E1	1.4325793E0	8.0190000E1	1.2234066E1	8.1430000E1	5.4266181E0	8.3870000E1	2.2096558E1	8.1690000E1	8.7691093E0	7.9900000E1	1.2150671E1
7.9860000E1	2.0782521E0	8.1090000E1	1.3118598E0	8.3660000E1	4.3482235E0	8.1390000E1	2.8504815E0	7.9590000E1	1.4159497E0	8.0290000E1	1.2353334E1	8.1540000E1	5.2500475E0	8.3980000E1	2.2060363E1	8.1800000E1	8.6194501E0	8.0000000E1	1.2267979E1
7.9960000E1	2.0563090E0	8.1230000E1	1.2925092E0	8.3770000E1	4.2977488E0	8.1490000E1	2.8203849E0	7.9690000E1	1.4009995E0	8.0390000E1	1.2489679E1	8.1640000E1	5.1004113E0	8.4080000E1	2.2071283E1	8.1900000E1	8.4024601E0	8.0100000E1	1.2398408E1
8.0060000E1	2.0345976E0	8.1330000E1	1.2788623E0	8.3870000E1	4.2523713E0	8.1590000E1	2.7906060E0	7.9790000E1	1.3862072E0	8.0500000E1	1.2626255E1	8.1740000E1	4.9765010E0	8.4250000E1	2.2114823E1	8.2000000E1	8.1540375E0	8.0240000E1	1.2531183E1
8.0190000E1	2.0067152E0	8.1430000E1	1.2653595E0	8.3980000E1	4.2030093E0	8.1690000E1	2.7611416E0	7.9900000E1	1.3701159E0	8.0600000E1	1.2731578E1	8.1850000E1	4.8795251E0	8.4350000E1	2.2190980E1	8.2140000E1	7.8462331E0	8.0340000E1	1.2666304E1
8.0290000E1	1.9855274E0	8.1540000E1	1.2506711E0	8.4080000E1	4.1586321E0	8.1800000E1	2.7290899E0	8.0000000E1	1.3556496E0	8.0710000E1	1.2814629E1	8.1950000E1	4.7924052E0	8.4450000E1	2.2297663E1	8.2240000E1	7.5069962E0	8.0450000E1	1.2755590E1
8.0390000E1	1.9645633E0	8.1640000E1	1.2374660E0	8.4250000E1	4.0842636E0	8.1900000E1	2.7002750E0	8.0100000E1	1.3413361E0	8.0810000E1	1.2875409E1	8.2050000E1	4.7313304E0	8.4550000E1	2.2423487E1	8.2350000E1	7.1577592E0	8.0550000E1	1.2766521E1
8.0500000E1	1.9417584E0	8.1740000E1	1.2244003E0	8.4350000E1	4.0411401E0	8.2000000E1	2.6717644E0	8.0240000E1	1.3215507E0	8.0920000E1	1.2895489E1	8.2160000E1	4.6852362E0	8.4660000E1	2.2568454E1	8.2450000E1	6.8465246E0	8.0650000E1	1.2731616E1
8.0600000E1	1.9212565E0	8.1850000E1	1.2101873E0	8.4450000E1	3.9984720E0	8.2140000E1	2.6323544E0	8.0340000E1	1.3075972E0	8.1020000E1	1.2852368E1	8.2280000E1	4.6541225E0	8.4760000E1	2.2710265E1	8.2560000E1	6.5553434E0	8.0760000E1	1.2640101E1
8.0710000E1	1.8989543E0	8.1950000E1	1.1974096E0	8.4550000E1	3.9562544E0	8.2240000E1	2.6045609E0	8.0450000E1	1.2924184E0	8.1140000E1	1.2768548E1	8.2390000E1	4.6404065E0	8.4870000E1	2.2842183E1	8.2660000E1	6.2842155E0	8.0860000E1	1.2465834E1
8.0810000E1	1.8789044E0	8.2050000E1	1.1847668E0	8.4660000E1	3.9103298E0	8.2350000E1	2.5743269E0	8.0550000E1	1.2787725E0	8.1250000E1	1.2653010E1	8.2490000E1	4.6492125E0	8.4970000E1	2.2970945E1	8.2760000E1	6.0890394E0	8.0960000E1	1.2232907E1
8.0920000E1	1.8570938E0	8.2160000E1	1.1710139E0	8.4760000E1	3.8690428E0	8.2450000E1	2.5471460E0	8.0650000E1	1.2652707E0	8.1350000E1	1.2487512E1	8.2590000E1	4.6754162E0	8.5070000E1	2.3073788E1	8.2860000E1	5.9998683E0	8.1060000E1	1.1941320E1
8.1020000E1	1.8374858E0	8.2280000E1	1.1561927E0	8.4870000E1	3.8241305E0	8.2560000E1	2.5175784E0	8.0760000E1	1.2505833E0	8.1450000E1	1.2281267E1	8.2690000E1	4.7079530E0	8.5240000E1	2.3142911E1	8.2970000E1	5.9866490E0	8.1160000E1	1.1656110E1
8.1140000E1	1.8142293E0	8.2390000E1	1.1427715E0	8.4970000E1	3.7837537E0	8.2660000E1	2.4909967E0	8.0860000E1	1.2373791E0	8.1560000E1	1.2034275E1	8.2800000E1	4.7576806E0	8.5350000E1	2.3186113E1	8.3070000E1	6.0314322E0	8.1260000E1	1.1375228E1
8.1250000E1	1.7931695E0	8.2490000E1	1.1307056E0	8.5070000E1	3.7438032E0	8.2760000E1	2.4646957E0	8.0960000E1	1.2243143E0	8.1660000E1	1.1791544E1	8.2900000E1	4.8233906E0	8.5450000E1	2.3203395E1	8.3170000E1	6.1568239E0	8.1360000E1	1.1100723E1
8.1350000E1	1.7742365E0	8.2590000E1	1.1187672E0	8.5240000E1	3.6768530E0	8.2860000E1	2.4386724E0	8.1060000E1	1.2113874E0	8.1760000E1	1.1544043E1	8.3000000E1	4.9050829E0	8.5550000E1	2.3214817E1	8.3280000E1	6.3348748E0	8.1470000E1	1.0856687E1
8.1450000E1	1.7555033E0	8.2690000E1	1.1069547E0	8.5350000E1	3.6341716E0	8.2970000E1	2.4103640E0	8.1160000E1	1.1985971E0	8.1860000E1	1.1300804E1	8.3110000E1	4.9925085E0	8.5650000E1	2.3231761E1	8.3380000E1	6.5655851E0	8.1570000E1	1.0695250E1
8.1560000E1	1.7351252E0	8.2800000E1	1.0941051E0	8.5450000E1	3.5958005E0	8.3070000E1	2.3849143E0	8.1260000E1	1.1859418E0	8.1960000E1	1.1071038E1	8.3230000E1	5.0953166E0	8.5750000E1	2.3254227E1	8.3480000E1	6.7888477E0	8.1680000E1	1.0583893E1
8.1660000E1	1.7168050E0	8.2900000E1	1.0825530E0	8.5550000E1	3.5578345E0	8.3170000E1	2.3597334E0	8.1360000E1	1.1734201E0	8.2060000E1	1.0902114E1	8.3330000E1	5.2038579E0	8.5850000E1	2.3297814E1	8.3580000E1	6.9993194E0	8.1780000E1	1.0522616E1
8.1760000E1	1.6986782E0	8.3000000E1	1.0711230E0	8.5650000E1	3.5202693E0	8.3280000E1	2.3323413E0	8.1470000E1	1.1597989E0	8.2200000E1	1.0771530E1	8.3440000E1	5.3169239E0	8.5960000E1	2.3387227E1	8.3680000E1	7.2023436E0	8.1880000E1	1.0515520E1
8.1860000E1	1.6807429E0	8.3110000E1	1.0586892E0	8.5750000E1	3.4831008E0	8.3380000E1	2.3077154E0	8.1570000E1	1.1475532E0	8.2300000E1	1.0679285E1	8.3540000E1	5.4264040E0	8.6060000E1	2.3497761E1	8.3790000E1	7.3699710E0	8.1980000E1	1.0582216E1
8.1960000E1	1.6629968E0	8.3230000E1	1.0452897E0	8.5850000E1	3.4463247E0	8.3480000E1	2.2833496E0	8.1680000E1	1.1342323E0	8.2400000E1	1.0643438E1	8.3640000E1	5.5374228E0	8.6160000E1	2.3640798E1	8.3890000E1	7.4765249E0	8.2090000E1	1.0703093E1
8.2060000E1	1.6454382E0	8.3330000E1	1.0342531E0	8.5960000E1	3.4063194E0	8.3580000E1	2.2592410E0	8.1780000E1	1.1222566E0	8.2500000E1	1.0688855E1	8.3750000E1	5.6499803E0	8.6290000E1	2.3811425E1	8.3990000E1	7.5520585E0	8.2240000E1	1.0845632E1
8.2200000E1	1.6211671E0	8.3440000E1	1.0222474E0	8.6060000E1	3.3703540E0	8.3680000E1	2.2353870E0	8.1880000E1	1.1104073E0	8.2610000E1	1.0790671E1	8.3850000E1	5.7447778E0	8.6390000E1	2.4001844E1	8.4140000E1	7.5965719E0	8.2350000E1	1.1012518E1
8.2300000E1	1.6040502E0	8.3540000E1	1.0114540E0	8.6160000E1	3.3347683E0	8.3790000E1	2.2094383E0	8.1980000E1	1.0986832E0	8.2710000E1	1.0926381E1	8.3950000E1	5.8188295E0	8.6490000E1	2.4212053E1	8.4250000E1	7.6207517E0	8.2450000E1	1.1201701E1
8.2400000E1	1.5871139E0	8.3640000E1	1.0007747E0	8.6290000E1	3.2890681E0	8.3890000E1	2.1861101E0	8.2090000E1	1.0859295E0	8.2820000E1	1.1076772E1	8.4050000E1	5.8751212E0	8.6590000E1	2.4392644E1	8.4350000E1	7.6289746E0	8.2550000E1	1.1413181E1
8.2500000E1	1.5703565E0	8.3750000E1	9.8915756E-1	8.6390000E1	3.2543407E0	8.3990000E1	2.1630282E0	8.2240000E1	1.0687764E0	8.2920000E1	1.1232813E1	8.4160000E1	5.9187776E0	8.6690000E1	2.4530904E1	8.4450000E1	7.6168639E0	8.2660000E1	1.1607735E1
8.2610000E1	1.5521276E0	8.3850000E1	9.7871361E-1	8.6490000E1	3.2199800E0	8.4140000E1	2.1288615E0	8.2350000E1	1.0563699E0	8.3020000E1	1.1394506E1	8.4270000E1	5.9401494E0	8.6800000E1	2.4639547E1	8.4550000E1	7.6144730E0	8.2760000E1	1.1785998E1
8.2710000E1	1.5357395E0	8.3950000E1	9.6837993E-1	8.6590000E1	3.1859820E0	8.4250000E1	2.1041494E0	8.2450000E1	1.0452163E0	8.3150000E1	1.1512119E1	8.4370000E1	5.9532180E0	8.6900000E1	2.4710773E1	8.4650000E1	7.6313311E0	8.2870000E1	1.1947335E1
8.2820000E1	1.5179125E0	8.4050000E1	9.5815535E-1	8.6690000E1	3.1523431E0	8.4350000E1	2.0819329E0	8.2550000E1	1.0341805E0	8.3260000E1	1.1557409E1	8.4470000E1	5.9579833E0	8.7000000E1	2.4694874E1	8.4760000E1	7.6620947E0	8.2970000E1	1.2089696E1
8.2920000E1	1.5018857E0	8.4160000E1	9.4703297E-1	8.6800000E1	3.1157503E0	8.4450000E1	2.0599510E0	8.2660000E1	1.0221756E0	8.3360000E1	1.1558621E1	8.4570000E1	5.9604176E0	8.7100000E1	2.4616553E1	8.4860000E1	7.7067639E0	8.3080000E1	1.2200365E1
8.3020000E1	1.4860282E0	8.4270000E1	9.3603969E-1	8.6900000E1	3.0828528E0	8.4550000E1	2.0382011E0	8.2760000E1	1.0113830E0	8.3470000E1	1.1506723E1	8.4670000E1	5.9605208E0	8.7240000E1	2.4475811E1	8.4960000E1	7.7565857E0	8.3180000E1	1.2298954E1
8.3150000E1	1.4656634E0	8.4370000E1	9.2615658E-1	8.7000000E1	3.0503027E0	8.4650000E1	2.0166809E0	8.2870000E1	9.9964276E-1	8.3570000E1	1.1383620E1	8.4770000E1	5.9626251E0	8.7340000E1	2.4298074E1	8.5070000E1	7.8157456E0	8.3280000E1	1.2385463E1
8.3260000E1	1.4486498E0	8.4470000E1	9.1637782E-1	8.7100000E1	3.0180963E0	8.4760000E1	1.9932710E0	8.2970000E1	9.8908810E-1	8.3670000E1	1.1214177E1	8.4880000E1	5.9720475E0	8.7440000E1	2.4058338E1	8.5190000E1	7.8800580E0	8.3390000E1	1.2458621E1
8.3360000E1	1.4333543E0	8.4570000E1	9.0670231E-1	8.7240000E1	2.9735778E0	8.4860000E1	1.9722252E0	8.3080000E1	9.7760664E-1	8.3770000E1	1.0998393E1	8.4980000E1	5.9917742E0	8.7550000E1	2.3781607E1	8.5300000E1	7.9441796E0	8.3490000E1	1.2525324E1
8.3470000E1	1.4167158E0	8.4670000E1	8.9712896E-1	8.7340000E1	2.9421815E0	8.4960000E1	1.9514016E0	8.3180000E1	9.6728465E-1	8.3870000E1	1.0792757E1	8.5090000E1	6.0034297E0	8.7650000E1	2.3492585E1	8.5400000E1	8.0040928E0	8.3590000E1	1.2578676E1
8.3570000E1	1.4017575E0	8.4770000E1	8.8765668E-1	8.7440000E1	2.9111167E0	8.5070000E1	1.9287495E0	8.3280000E1	9.5707164E-1	8.3980000E1	1.0604038E1	8.5220000E1	6.0070141E0	8.7750000E1	2.3221193E1	8.5500000E1	8.0641740E0	8.3690000E1	1.2638290E1
8.3670000E1	1.3869571E0	8.4880000E1	8.7735265E-1	8.7550000E1	2.8773241E0	8.5190000E1	1.9043379E0	8.3390000E1	9.4596184E-1	8.4140000E1	1.0425467E1	8.5320000E1	6.0025274E0	8.7860000E1	2.2954718E1	8.5600000E1	8.1244234E0	8.3800000E1	1.2684251E1
8.3770000E1	1.3723130E0	8.4980000E1	8.6808919E-1	8.7650000E1	2.8469441E0	8.5300000E1	1.8822321E0	8.3490000E1	9.3597397E-1	8.4240000E1	1.0281908E1	8.5430000E1	5.9813052E0	8.7960000E1	2.2693161E1	8.5710000E1	8.1764695E0	8.3900000E1	1.2717195E1
8.3870000E1	1.3578235E0	8.5090000E1	8.5801230E-1	8.7750000E1	2.8168848E0	8.5400000E1	1.8623587E0	8.3590000E1	9.2609155E-1	8.4340000E1	1.0190192E1	8.5530000E1	5.9279584E0	8.8060000E1	2.2486529E1	8.5810000E1	8.2206712E0	8.4010000E1	1.2737122E1
8.3980000E1	1.3420618E0	8.5220000E1	8.4625396E-1	8.7860000E1	2.7841861E0	8.5500000E1	1.8426951E0	8.3690000E1	9.1631348E-1	8.4440000E1	1.0122077E1	8.5640000E1	5.8548902E0	8.8170000E1	2.2352030E1	8.5910000E1	8.2566696E0	8.4110000E1	1.2730240E1
8.4140000E1	1.3194616E0	8.5320000E1	8.3731884E-1	8.7960000E1	2.7547894E0	8.5600000E1	1.8232391E0	8.3800000E1	9.0567680E-1	8.4550000E1	1.0077560E1	8.5740000E1	5.7693936E0	8.8270000E1	2.2272456E1	8.6020000E1	8.2888412E0	8.4240000E1	1.2677272E1
8.4240000E1	1.3055301E0	8.5430000E1	8.2759914E-1	8.8060000E1	2.7257032E0	8.5710000E1	1.8020748E0	8.3900000E1	8.9611427E-1	8.4650000E1	1.0043106E1	8.5850000E1	5.6671368E0	8.8370000E1	2.2235095E1	8.6150000E1	8.3037299E0	8.4340000E1	1.2597494E1
8.4340000E1	1.2917458E0	8.5530000E1	8.1886099E-1	8.8170000E1	2.6940629E0	8.5810000E1	1.7830477E0	8.4010000E1	8.8571206E-1	8.4750000E1	1.0007301E1	8.5950000E1	5.5524516E0	8.8470000E1	2.2279766E1	8.6260000E1	8.3055214E0	8.4450000E1	1.2491543E1
8.4440000E1	1.2781070E0	8.5640000E1	8.0935555E-1	8.8270000E1	2.6656178E0	8.5910000E1	1.7642215E0	8.4110000E1	8.7636034E-1	8.4860000E1	9.9815581E0	8.6050000E1	5.4253382E0	8.8580000E1	2.2381465E1	8.6360000E1	8.2942158E0	8.4550000E1	1.2359309E1
8.4550000E1	1.2632705E0	8.5740000E1	8.0081003E-1	8.8370000E1	2.6374731E0	8.6020000E1	1.7437422E0	8.4240000E1	8.6435055E-1	8.4960000E1	9.9376334E0	8.6160000E1	5.3238684E0	8.8680000E1	2.2540193E1	8.6460000E1	8.2690951E0	8.4650000E1	1.2207687E1
8.4650000E1	1.2499324E0	8.5850000E1	7.9151413E-1	8.8470000E1	2.6096255E0	8.6150000E1	1.7198456E0	8.4340000E1	8.5522436E-1	8.5060000E1	9.8689242E0	8.6280000E1	5.2407490E0	8.8790000E1	2.2721532E1	8.6560000E1	8.2208889E0	8.4750000E1	1.2036679E1
8.4750000E1	1.2367351E0	8.5950000E1	7.8315698E-1	8.8580000E1	2.5793326E0	8.6260000E1	1.6998815E0	8.4450000E1	8.4529681E-1	8.5190000E1	9.7821993E0	8.6380000E1	5.1759799E0	8.8890000E1	2.2940298E1	8.6670000E1	8.1588677E0	8.4850000E1	1.1884840E1
8.4860000E1	1.2223789E0	8.6050000E1	7.7488807E-1	8.8680000E1	2.5520989E0	8.6360000E1	1.6819334E0	8.4550000E1	8.3637180E-1	8.5290000E1	9.6774585E0	8.6480000E1	5.1338934E0	8.8990000E1	2.3181677E1	8.6770000E1	8.0872171E0	8.4960000E1	1.1758956E1
8.4960000E1	1.2094725E0	8.6160000E1	7.6589308E-1	8.8790000E1	2.5224738E0	8.6460000E1	1.6641748E0	8.4650000E1	8.2754103E-1	8.5400000E1	9.5775283E0	8.6580000E1	5.1344114E0	8.9090000E1	2.3420663E1	8.6870000E1	7.9435478E0	8.5060000E1	1.1652240E1
8.5060000E1	1.1967024E0	8.6280000E1	7.5619940E-1	8.8890000E1	2.4958405E0	8.6560000E1	1.6466037E0	8.4750000E1	8.1880349E-1	8.5500000E1	9.4825746E0	8.6680000E1	5.1621447E0	8.9240000E1	2.3638071E1	8.6980000E1	7.7282187E0	8.5160000E1	1.1571589E1
8.5190000E1	1.1803025E0	8.6380000E1	7.4821512E-1	8.8990000E1	2.4694883E0	8.6670000E1	1.6274898E0	8.4850000E1	8.1015821E-1	8.5600000E1	9.3924315E0	8.6780000E1	5.2025067E0	8.9350000E1	2.3851111E1	8.7150000E1	7.4412297E0	8.5270000E1	1.1540749E1
8.5290000E1	1.1678404E0	8.6480000E1	7.4031514E-1	8.9090000E1	2.4434144E0	8.6770000E1	1.6103060E0	8.4960000E1	8.0075380E-1	8.5700000E1	9.3138675E0	8.6880000E1	5.2554976E0	8.9450000E1	2.4059782E1	8.7250000E1	7.1011218E0	8.5370000E1	1.1540443E1
8.5400000E1	1.1542840E0	8.6580000E1	7.3249857E-1	8.9240000E1	2.4048188E0	8.6870000E1	1.5933037E0	8.5060000E1	7.9229909E-1	8.5800000E1	9.2738309E0	8.6990000E1	5.3256501E0	8.9550000E1	2.4234452E1	8.7350000E1	6.6458645E0	8.5480000E1	1.1570669E1
8.5500000E1	1.1420965E0	8.6680000E1	7.2476454E-1	8.9350000E1	2.3769034E0	8.6980000E1	1.5748084E0	8.5160000E1	7.8393366E-1	8.5900000E1	9.2609083E0	8.7090000E1	5.4084314E0	8.9650000E1	2.4373144E1	8.7450000E1	6.1374881E0	8.5580000E1	1.1617855E1
8.5600000E1	1.1300378E0	8.6780000E1	7.1711216E-1	8.9450000E1	2.3518070E0	8.7150000E1	1.5466463E0	8.5270000E1	7.7483366E-1	8.6010000E1	9.2750999E0	8.7240000E1	5.4811590E0	8.9760000E1	2.4477835E1	8.7550000E1	5.5763517E0	8.5680000E1	1.1686469E1
8.5700000E1	1.1181064E0	8.6880000E1	7.0954058E-1	8.9550000E1	2.3269756E0	8.7250000E1	1.5303161E0	8.5370000E1	7.6665263E-1	8.6140000E1	9.3160736E0	8.7340000E1	5.5256826E0	8.9860000E1	2.4565734E1	8.7650000E1	5.0346400E0	8.5780000E1	1.1772043E1
8.5800000E1	1.1063009E0	8.6990000E1	7.0130415E-1	8.9650000E1	2.3024064E0	8.7350000E1	1.5141584E0	8.5480000E1	7.5775323E-1	8.6240000E1	9.3993644E0	8.7450000E1	5.5420022E0	8.9960000E1	2.4592327E1	8.7750000E1	4.5030827E0	8.5890000E1	1.1855298E1
8.5900000E1	1.0946201E0	8.7090000E1	6.9389948E-1	8.9760000E1	2.2756798E0	8.7450000E1	1.4981712E0	8.5580000E1	7.4975255E-1	8.6350000E1	9.5094372E0	8.7550000E1	5.5301178E0	9.0060000E1	2.4572430E1	8.7850000E1	3.9816797E0	8.5990000E1	1.1939549E1
8.6010000E1	1.0819136E0	8.7240000E1	6.8293880E-1	8.9860000E1	2.2516522E0	8.7550000E1	1.4823529E0	8.5680000E1	7.4183634E-1	8.6450000E1	9.6348790E0	8.7650000E1	5.4809640E0	9.0170000E1	2.4506044E1	8.7960000E1	3.5944919E0	8.6090000E1	1.2031583E1
8.6140000E1	1.0670869E0	8.7340000E1	6.7572804E-1	8.9960000E1	2.2278782E0	8.7650000E1	1.4667016E0	8.5780000E1	7.3400371E-1	8.6550000E1	9.7424283E0	8.7760000E1	5.3690973E0	9.0280000E1	2.4397122E1	8.8060000E1	3.4044337E0	8.6240000E1	1.2131399E1
8.6240000E1	1.0558201E0	8.7450000E1	6.6788410E-1	9.0060000E1	2.2043553E0	8.7750000E1	1.4512155E0	8.5890000E1	7.2548331E-1	8.6660000E1	9.8322511E0	8.7860000E1	5.2272543E0	9.0380000E1	2.4215966E1	8.8180000E1	3.3485907E0	8.6350000E1	1.2230061E1
8.6350000E1	1.0435641E0	8.7550000E1	6.6083230E-1	9.0170000E1	2.1787669E0	8.7850000E1	1.4358929E0	8.5990000E1	7.1782334E-1	8.6760000E1	9.9043473E0	8.7960000E1	5.1038397E0	9.0480000E1	2.3992274E1	8.8280000E1	3.4176926E0	8.6450000E1	1.2337670E1
8.6450000E1	1.0325457E0	8.7650000E1	6.5385494E-1	9.0280000E1	2.1534755E0	8.7960000E1	1.4192249E0	8.6090000E1	7.1024425E-1	8.6870000E1	9.9276472E0	8.8060000E1	4.9943208E0	9.0580000E1	2.3740862E1	8.8390000E1	3.6849701E0	8.6550000E1	1.2444124E1
8.6550000E1	1.0216436E0	8.7760000E1	6.4626492E-1	9.0380000E1	2.1307382E0	8.8060000E1	1.4042401E0	8.6240000E1	6.9902540E-1	8.6970000E1	9.8690553E0	8.8230000E1	4.9032302E0	9.0680000E1	2.3463706E1	8.8490000E1	4.0883927E0	8.6660000E1	1.2556210E1
8.6660000E1	1.0097842E0	8.7860000E1	6.3944137E-1	9.0480000E1	2.1082409E0	8.8180000E1	1.3864671E0	8.6350000E1	6.9091103E-1	8.7070000E1	9.7616670E0	8.8330000E1	4.8305681E0	9.0790000E1	2.3161579E1	8.8590000E1	4.6279604E0	8.6760000E1	1.2660490E1
8.6760000E1	9.9912249E-1	8.7960000E1	6.3268987E-1	9.0580000E1	2.0859812E0	8.8280000E1	1.3718282E0	8.6450000E1	6.8361609E-1	8.7180000E1	9.6056483E0	8.8440000E1	4.8756259E0	9.0890000E1	2.2834480E1	8.8700000E1	5.1778445E0	8.6860000E1	1.2761431E1
8.6870000E1	9.8752455E-1	8.8060000E1	6.2600966E-1	9.0680000E1	2.0639565E0	8.8390000E1	1.3559038E0	8.6550000E1	6.7639818E-1	8.7280000E1	9.4087965E0	8.8540000E1	4.9899992E0	9.0990000E1	2.2541803E1	8.8800000E1	5.7492453E0	8.6970000E1	1.2859033E1
8.6970000E1	9.7709784E-1	8.8230000E1	6.1481477E-1	9.0790000E1	2.0399979E0	8.8490000E1	1.3415876E0	8.6660000E1	6.6854646E-1	8.7390000E1	9.1866465E0	8.8650000E1	5.1736880E0	9.1100000E1	2.2283548E1	8.8900000E1	6.3309626E0	8.7070000E1	1.2933095E1
8.7070000E1	9.6678122E-1	8.8330000E1	6.0832329E-1	9.0890000E1	2.0184587E0	8.8590000E1	1.3274225E0	8.6760000E1	6.6148766E-1	8.7490000E1	8.9391984E0	8.8750000E1	5.3788957E0	9.1250000E1	2.2062465E1	8.9000000E1	6.8609657E0	8.7170000E1	1.2974645E1
8.7180000E1	9.5555871E-1	8.8440000E1	6.0126180E-1	9.0990000E1	1.9971469E0	8.8700000E1	1.3120137E0	8.6860000E1	6.5450339E-1	8.7600000E1	8.7326430E0	8.8850000E1	5.6310658E0	9.1350000E1	2.1873827E1	8.9140000E1	7.2361315E0	8.7270000E1	1.2992655E1
8.7280000E1	9.4546950E-1	8.8540000E1	5.9491342E-1	9.1100000E1	1.9739638E0	8.8800000E1	1.2981608E0	8.6970000E1	6.4690583E-1	8.7700000E1	8.5903125E0	8.8960000E1	5.9047550E0	9.1450000E1	2.1746480E1	8.9240000E1	7.5193744E0	8.7380000E1	1.2991592E1
8.7390000E1	9.3449438E-1	8.8650000E1	5.8800759E-1	9.1250000E1	1.9427835E0	8.8900000E1	1.2844543E0	8.7070000E1	6.4007552E-1	8.7800000E1	8.4888747E0	8.9060000E1	6.1031538E0	9.1560000E1	2.1650727E1	8.9350000E1	7.7106944E0	8.7480000E1	1.2940991E1
8.7490000E1	9.2462758E-1	8.8750000E1	5.8179916E-1	9.1350000E1	1.9222708E0	8.9000000E1	1.2708925E0	8.7170000E1	6.3331733E-1	8.7900000E1	8.4438646E0	8.9230000E1	6.1739332E0	9.1660000E1	2.1586568E1	8.9450000E1	7.7876908E0	8.7580000E1	1.2850951E1
8.7600000E1	9.1389439E-1	8.8850000E1	5.7565627E-1	9.1450000E1	1.9019746E0	8.9140000E1	1.2521462E0	8.7270000E1	6.2663049E-1	8.8010000E1	8.4754751E0	8.9340000E1	6.1694224E0	9.1760000E1	2.1554003E1	8.9550000E1	7.7101548E0	8.7680000E1	1.2721474E1
8.7700000E1	9.0424510E-1	8.8960000E1	5.6897398E-1	9.1560000E1	1.8798963E0	8.9240000E1	1.2389255E0	8.7380000E1	6.1935649E-1	8.8130000E1	8.5506109E0	8.9440000E1	6.0896213E0	9.1860000E1	2.1546682E1	8.9660000E1	7.5182952E0	8.7790000E1	1.2570500E1
8.7800000E1	8.9469769E-1	8.9060000E1	5.6296651E-1	9.1660000E1	1.8600475E0	8.9350000E1	1.2245439E0	8.7480000E1	6.1281706E-1	8.8240000E1	8.6692720E0	8.9550000E1	5.8994170E0	9.1970000E1	2.1565459E1	8.9760000E1	7.2750265E0	8.7890000E1	1.2377664E1
8.7900000E1	8.8525109E-1	8.9230000E1	5.5289902E-1	9.1760000E1	1.8404083E0	8.9450000E1	1.2116146E0	8.7580000E1	6.0634667E-1	8.8340000E1	8.7847939E0	8.9650000E1	5.6472140E0	9.2070000E1	2.1580635E1	8.9860000E1	6.9815865E0	8.8000000E1	1.2163332E1
8.8010000E1	8.7497499E-1	8.9340000E1	5.4648090E-1	9.1860000E1	1.8209765E0	8.9550000E1	1.1988218E0	8.7680000E1	5.9994460E-1	8.8440000E1	8.8842742E0	8.9750000E1	5.3330124E0	9.2170000E1	2.1592211E1	8.9970000E1	6.6491756E0	8.8100000E1	1.1937605E1
8.8130000E1	8.6390069E-1	8.9440000E1	5.4071092E-1	9.1970000E1	1.7998384E0	8.9660000E1	1.1849058E0	8.7790000E1	5.9298037E-1	8.8540000E1	8.9806153E0	8.9860000E1	5.0614706E0	9.2270000E1	2.1612523E1	9.0070000E1	6.2777937E0	8.8240000E1	1.1741815E1
8.8240000E1	8.5387242E-1	8.9550000E1	5.3443428E-1	9.2070000E1	1.7808349E0	8.9760000E1	1.1723950E0	8.7890000E1	5.8671943E-1	8.8640000E1	9.0407218E0	8.9960000E1	4.8713237E0	9.2370000E1	2.1644320E1	9.0170000E1	5.9478587E0	8.8350000E1	1.1566990E1
8.8340000E1	8.4485687E-1	8.9650000E1	5.2879149E-1	9.2170000E1	1.7620321E0	8.9860000E1	1.1600164E0	8.8000000E1	5.7990871E-1	8.8740000E1	9.0663922E0	9.0060000E1	4.7238365E0	9.2480000E1	2.1689306E1	9.0280000E1	5.6718087E0	8.8450000E1	1.1413130E1
8.8440000E1	8.3593651E-1	8.9750000E1	5.2320828E-1	9.2270000E1	1.7434278E0	8.9970000E1	1.1465508E0	8.8100000E1	5.7378579E-1	8.8850000E1	9.0809586E0	9.0230000E1	4.6500336E0	9.2580000E1	2.1747480E1	9.0380000E1	5.4372055E0	8.8560000E1	1.1320967E1
8.8540000E1	8.2711033E-1	8.9860000E1	5.1713481E-1	9.2370000E1	1.7250199E0	9.0070000E1	1.1344450E0	8.8240000E1	5.6532215E-1	8.8950000E1	9.0844210E0	9.0330000E1	4.7022441E0	9.2690000E1	2.1833928E1	9.0480000E1	5.2552494E0	8.8660000E1	1.1322863E1
8.8640000E1	8.1837734E-1	8.9960000E1	5.1167468E-1	9.2480000E1	1.7049957E0	9.0170000E1	1.1224670E0	8.8350000E1	5.5875982E-1	8.9050000E1	9.1025843E0	9.0430000E1	4.8281389E0	9.2790000E1	2.1933564E1	9.0580000E1	5.1559045E0	8.8760000E1	1.1386457E1
8.8740000E1	8.0973656E-1	9.0060000E1	5.0627220E-1	9.2580000E1	1.6869936E0	9.0280000E1	1.1094373E0	8.8450000E1	5.5286019E-1	8.9170000E1	9.1605790E0	9.0530000E1	5.0277180E0	9.2890000E1	2.2048992E1	9.0690000E1	5.0989619E0	8.8870000E1	1.1502777E1
8.8850000E1	8.0033704E-1	9.0230000E1	4.9721857E-1	9.2690000E1	1.6674108E0	9.0380000E1	1.0977234E0	8.8560000E1	5.4644252E-1	8.9280000E1	9.2332745E0	9.0630000E1	5.2061309E0	9.3000000E1	2.2179361E1	9.0790000E1	5.0844217E0	8.8970000E1	1.1664582E1
8.8950000E1	7.9188674E-1	9.0330000E1	4.9196872E-1	9.2790000E1	1.6498056E0	9.0480000E1	1.0861331E0	8.8660000E1	5.4067295E-1	8.9380000E1	9.3440031E0	9.0740000E1	5.3807577E0	9.3100000E1	2.2324670E1	9.0890000E1	5.0874073E0	8.9070000E1	1.1851505E1
8.9050000E1	7.8352565E-1	9.0430000E1	4.8677430E-1	9.2890000E1	1.6323862E0	9.0580000E1	1.0746653E0	8.8760000E1	5.3496429E-1	8.9480000E1	9.5056671E0	9.0840000E1	5.5515985E0	9.3240000E1	2.2484919E1	9.0990000E1	5.0976739E0	8.9170000E1	1.2063547E1
8.9170000E1	7.7360880E-1	9.0530000E1	4.8163473E-1	9.3000000E1	1.6134373E0	9.0690000E1	1.0621904E0	8.8870000E1	5.2875436E-1	8.9590000E1	9.6981132E0	9.0940000E1	5.6680469E0	9.3350000E1	2.2628942E1	9.1140000E1	5.1254663E0	8.9280000E1	1.2235987E1
8.9280000E1	7.6462866E-1	9.0630000E1	4.7654942E-1	9.3100000E1	1.5964019E0	9.0790000E1	1.0509754E0	8.8970000E1	5.2317154E-1	8.9690000E1	9.9213416E0	9.1050000E1	5.6913678E0	9.3450000E1	2.2757734E1	9.1250000E1	5.1305758E0	8.9390000E1	1.2341216E1
8.9380000E1	7.5655538E-1	9.0740000E1	4.7101758E-1	9.3240000E1	1.5728541E0	9.0890000E1	1.0398787E0	8.9070000E1	5.1764767E-1	8.9790000E1	1.0125091E1	9.1150000E1	5.6602964E0	9.3550000E1	2.2870445E1	9.1350000E1	5.0991134E0	8.9490000E1	1.2406843E1
8.9480000E1	7.4856734E-1	9.0840000E1	4.6604437E-1	9.3350000E1	1.5545962E0	9.0990000E1	1.0288992E0	8.9170000E1	5.1218212E-1	8.9900000E1	1.0309361E1	9.1290000E1	5.6095928E0	9.3660000E1	2.2967073E1	9.1450000E1	5.0435176E0	8.9590000E1	1.2412501E1
8.9590000E1	7.3987788E-1	9.0940000E1	4.6112368E-1	9.3450000E1	1.5381821E0	9.1140000E1	1.0126470E0	8.9280000E1	5.0623665E-1	9.0000000E1	1.0466901E1	9.1400000E1	5.5409800E0	9.3760000E1	2.3013345E1	9.1550000E1	4.9637882E0	8.9700000E1	1.2304765E1
8.9690000E1	7.3206593E-1	9.1050000E1	4.5577089E-1	9.3550000E1	1.5219414E0	9.1250000E1	1.0008920E0	8.9390000E1	5.0036019E-1	9.0140000E1	1.0592060E1	9.1500000E1	5.4527351E0	9.3870000E1	2.3024346E1	9.1660000E1	4.8804150E0	8.9800000E1	1.2115995E1
8.9790000E1	7.2433646E-1	9.1150000E1	4.5095867E-1	9.3660000E1	1.5042745E0	9.1350000E1	9.9032419E-1	8.9490000E1	4.9507717E-1	9.0250000E1	1.0636437E1	9.1600000E1	5.3448579E0	9.3970000E1	2.3002069E1	9.1760000E1	4.7919473E0	8.9910000E1	1.1846192E1
8.9900000E1	7.1592827E-1	9.1290000E1	4.4430679E-1	9.3760000E1	1.4883917E0	9.1450000E1	9.7986792E-1	8.9590000E1	4.8984994E-1	9.0350000E1	1.0625164E1	9.1700000E1	5.2691401E0	9.4070000E1	2.2946514E1	9.1860000E1	4.6998358E0	9.0010000E1	1.1550571E1
9.0000000E1	7.0836920E-1	9.1400000E1	4.3914923E-1	9.3870000E1	1.4711143E0	9.1550000E1	9.6952206E-1	8.9700000E1	4.8416370E-1	9.0450000E1	1.0558239E1	9.1810000E1	5.2082016E0	9.4170000E1	2.2838492E1	9.1960000E1	4.6165185E0	9.0110000E1	1.1208068E1
9.0140000E1	6.9792038E-1	9.1500000E1	4.3451250E-1	9.3970000E1	1.4555816E0	9.1660000E1	9.5826772E-1	8.9800000E1	4.7905169E-1	9.0550000E1	1.0435663E1	9.1910000E1	5.1620423E0	9.4280000E1	2.2697192E1	9.2060000E1	4.5735145E0	9.0250000E1	1.0839747E1
9.0250000E1	6.8981883E-1	9.1600000E1	4.2992473E-1	9.4070000E1	1.4402129E0	9.1760000E1	9.4814992E-1	8.9910000E1	4.7349080E-1	9.0660000E1	1.0248669E1	9.2010000E1	5.1272165E0	9.4390000E1	2.2538696E1	9.2170000E1	4.5605787E0	9.0350000E1	1.0477969E1
9.0350000E1	6.8253543E-1	9.1700000E1	4.2538540E-1	9.4170000E1	1.4250066E0	9.1860000E1	9.3813895E-1	9.0010000E1	4.6849148E-1	9.0760000E1	1.0020525E1	9.2110000E1	5.0994002E0	9.4490000E1	2.2378936E1	9.2280000E1	4.5777113E0	9.0450000E1	1.0146193E1
9.0450000E1	6.7532893E-1	9.1810000E1	4.2044747E-1	9.4280000E1	1.4084649E0	9.1960000E1	9.2823367E-1	9.0110000E1	4.6354494E-1	9.0860000E1	9.7763627E0	9.2230000E1	5.0829174E0	9.4590000E1	2.2217913E1	9.2380000E1	4.6278131E0	9.0550000E1	9.8168108E0
9.0550000E1	6.6819851E-1	9.1910000E1	4.1600821E-1	9.4390000E1	1.3921153E0	9.2060000E1	9.1843298E-1	9.0250000E1	4.5670741E-1	9.0970000E1	9.5328526E0	9.2330000E1	5.0603878E0	9.4700000E1	2.2055627E1	9.2480000E1	4.7321582E0	9.0660000E1	9.4898228E0
9.0660000E1	6.6044198E-1	9.2010000E1	4.1161581E-1	9.4490000E1	1.3774167E0	9.2170000E1	9.0777170E-1	9.0350000E1	4.5188530E-1	9.1070000E1	9.2972456E0	9.2430000E1	5.0357719E0	9.4800000E1	2.1930456E1	9.2580000E1	4.8694726E0	9.0760000E1	9.2073592E0
9.0760000E1	6.5346875E-1	9.2110000E1	4.0726979E-1	9.4590000E1	1.3628734E0	9.2280000E1	8.9723417E-1	9.0450000E1	4.4711410E-1	9.1190000E1	9.0622909E0	9.2530000E1	5.0107925E0	9.4900000E1	2.1859329E1	9.2690000E1	5.0295114E0	9.0870000E1	8.9652708E0
9.0860000E1	6.4656915E-1	9.2230000E1	4.0211510E-1	9.4700000E1	1.3470530E0	9.2380000E1	8.8776079E-1	9.0550000E1	4.4239328E-1	9.1290000E1	8.8745273E0	9.2640000E1	4.9854497E0	9.5010000E1	2.1824321E1	9.2790000E1	5.2056720E0	9.0970000E1	8.7677068E0
9.0970000E1	6.3906369E-1	9.2330000E1	3.9786940E-1	9.4800000E1	1.3328302E0	9.2480000E1	8.7838742E-1	9.0660000E1	4.3725792E-1	9.1390000E1	8.7506259E0	9.2740000E1	4.9683908E0	9.5110000E1	2.1825431E1	9.2890000E1	5.3965038E0	9.1080000E1	8.5870589E0
9.1070000E1	6.3231618E-1	9.2430000E1	3.9366852E-1	9.4900000E1	1.3187576E0	9.2580000E1	8.6911303E-1	9.0760000E1	4.3264116E-1	9.1500000E1	8.6739157E0	9.2840000E1	4.9652993E0	9.5250000E1	2.1836790E1	9.2990000E1	5.6020068E0	9.1180000E1	8.4553945E0
9.1190000E1	6.2431314E-1	9.2530000E1	3.8951200E-1	9.5010000E1	1.3034493E0	9.2690000E1	8.5902426E-1	9.0870000E1	4.2761901E-1	9.1600000E1	8.6443966E0	9.2950000E1	4.9704918E0	9.5350000E1	2.1839210E1	9.3150000E1	5.7796332E0	9.1280000E1	8.3516486E0
9.1290000E1	6.1772138E-1	9.2640000E1	3.8499050E-1	9.5110000E1	1.2896869E0	9.2790000E1	8.4995431E-1	9.0970000E1	4.2310403E-1	9.1700000E1	8.6883822E0	9.3050000E1	4.9856912E0	9.5450000E1	2.1832690E1	9.3250000E1	5.9213295E0	9.1380000E1	8.2758210E0
9.1390000E1	6.1119921E-1	9.2740000E1	3.8092560E-1	9.5250000E1	1.2706634E0	9.2890000E1	8.4098013E-1	9.1080000E1	4.1819258E-1	9.1800000E1	8.7826029E0	9.3150000E1	4.9985477E0	9.5550000E1	2.1783372E1	9.3350000E1	6.0351492E0	9.1490000E1	8.2362097E0
9.1500000E1	6.0410433E-1	9.2840000E1	3.7690362E-1	9.5350000E1	1.2572471E0	9.2990000E1	8.3210070E-1	9.1180000E1	4.1377712E-1	9.1900000E1	8.9270587E0	9.3280000E1	5.0047373E0	9.5660000E1	2.1646198E1	9.3460000E1	6.1196416E0	9.1590000E1	8.2438171E0
9.1600000E1	5.9772594E-1	9.2950000E1	3.7252848E-1	9.5450000E1	1.2439726E0	9.3150000E1	8.1808820E-1	9.1280000E1	4.0940829E-1	9.2010000E1	9.0884078E0	9.3380000E1	5.0042601E0	9.5760000E1	2.1466225E1	9.3560000E1	6.1452433E0	9.1690000E1	8.2876407E0
9.1700000E1	5.9141489E-1	9.3050000E1	3.6859516E-1	9.5550000E1	1.2308382E0	9.3250000E1	8.0945047E-1	9.1380000E1	4.0508558E-1	9.2140000E1	9.2769450E0	9.3480000E1	4.9857496E0	9.5860000E1	2.1224265E1	9.3670000E1	6.1332283E0	9.1790000E1	8.3466156E0
9.1800000E1	5.8517048E-1	9.3150000E1	3.6470338E-1	9.5660000E1	1.2165505E0	9.3350000E1	8.0090395E-1	9.1490000E1	4.0038329E-1	9.2240000E1	9.4823756E0	9.3590000E1	4.9325322E0	9.5970000E1	2.0929936E1	9.3770000E1	6.0835967E0	9.1890000E1	8.4212522E0
9.1900000E1	5.7899200E-1	9.3280000E1	3.5970542E-1	9.5760000E1	1.2037056E0	9.3460000E1	7.9160696E-1	9.1590000E1	3.9615588E-1	9.2350000E1	9.6814300E0	9.3690000E1	4.8612815E0	9.6070000E1	2.0600169E1	9.3870000E1	6.0124548E0	9.2000000E1	8.5074017E0
9.2010000E1	5.7227098E-1	9.3380000E1	3.5590750E-1	9.5860000E1	1.1909964E0	9.3560000E1	7.8324883E-1	9.1690000E1	3.9197309E-1	9.2450000E1	9.8695347E0	9.3790000E1	4.7676738E0	9.6170000E1	2.0234963E1	9.3970000E1	5.9115132E0	9.2100000E1	8.6050639E0
9.2140000E1	5.6442849E-1	9.3480000E1	3.5214967E-1	9.5970000E1	1.1771711E0	9.3670000E1	7.7415678E-1	9.1790000E1	3.8783447E-1	9.2550000E1	1.0063360E1	9.3890000E1	4.6636363E0	9.6280000E1	1.9924435E1	9.4080000E1	5.7890613E0	9.2240000E1	8.6922345E0
9.2240000E1	5.5846901E-1	9.3590000E1	3.4806187E-1	9.6070000E1	1.1647420E0	9.3770000E1	7.6598290E-1	9.1890000E1	3.8373955E-1	9.2660000E1	1.0262907E1	9.3990000E1	4.5548521E0	9.6380000E1	1.9695133E1	9.4190000E1	5.6663732E0	9.2350000E1	8.7652751E0
9.2350000E1	5.5198623E-1	9.3690000E1	3.4438689E-1	9.6170000E1	1.1524442E0	9.3870000E1	7.5789532E-1	9.2000000E1	3.7928505E-1	9.2760000E1	1.0447586E1	9.4110000E1	4.4413214E0	9.6480000E1	1.9520509E1	9.4290000E1	5.5620993E0	9.2450000E1	8.8278241E0
9.2450000E1	5.4615812E-1	9.3790000E1	3.4075070E-1	9.6280000E1	1.1390665E0	9.3970000E1	7.4989314E-1	9.2100000E1	3.7528040E-1	9.2860000E1	1.0629493E1	9.4230000E1	4.3563915E0	9.6590000E1	1.9417492E1	9.4390000E1	5.4681865E0	9.2550000E1	8.8757325E0
9.2550000E1	5.4039155E-1	9.3890000E1	3.3715291E-1	9.6380000E1	1.1270397E0	9.4080000E1	7.4118828E-1	9.2240000E1	3.6974481E-1	9.2970000E1	1.0796532E1	9.4330000E1	4.3176730E0	9.6690000E1	1.9423753E1	9.4500000E1	5.3846348E0	9.2660000E1	8.9200257E0
9.2660000E1	5.3411862E-1	9.3990000E1	3.3359310E-1	9.6480000E1	1.1151400E0	9.4190000E1	7.3258448E-1	9.2350000E1	3.6545277E-1	9.3070000E1	1.0965373E1	9.4430000E1	4.3075553E0	9.6790000E1	1.9494236E1	9.4600000E1	5.3280231E0	9.2760000E1	8.9717059E0
9.2760000E1	5.2847916E-1	9.4110000E1	3.2937092E-1	9.6590000E1	1.1021953E0	9.4290000E1	7.2484954E-1	9.2450000E1	3.6159416E-1	9.3190000E1	1.1096502E1	9.4530000E1	4.3317218E0	9.6890000E1	1.9628939E1	9.4710000E1	5.3089488E0	9.2870000E1	9.0307731E0
9.2860000E1	5.2289925E-1	9.4230000E1	3.2520217E-1	9.6690000E1	1.0905578E0	9.4390000E1	7.1719626E-1	9.2550000E1	3.5777630E-1	9.3290000E1	1.1200214E1	9.4630000E1	4.4068463E0	9.7000000E1	1.9774766E1	9.4810000E1	5.3168145E0	9.2970000E1	9.1045041E0
9.2970000E1	5.1682937E-1	9.4330000E1	3.2176854E-1	9.6790000E1	1.0790432E0	9.4500000E1	7.0887096E-1	9.2660000E1	3.5362318E-1	9.3390000E1	1.1276508E1	9.4740000E1	4.5242923E0	9.7100000E1	1.9924330E1	9.4910000E1	5.3435670E0	9.3070000E1	9.2149266E0
9.3070000E1	5.1137247E-1	9.4430000E1	3.1837117E-1	9.6890000E1	1.0676502E0	9.4600000E1	7.0138639E-1	9.2760000E1	3.4988948E-1	9.3500000E1	1.1301190E1	9.4840000E1	4.6840600E0	9.7230000E1	2.0085018E1	9.5020000E1	5.3901974E0	9.3180000E1	9.3400128E0
9.3190000E1	5.0490018E-1	9.4530000E1	3.1500967E-1	9.7000000E1	1.0552568E0	9.4710000E1	6.9324461E-1	9.2870000E1	3.4582792E-1	9.3600000E1	1.1245039E1	9.4950000E1	4.8509286E0	9.7340000E1	2.0211771E1	9.5160000E1	5.4484164E0	9.3280000E1	9.4907651E0
9.3290000E1	4.9956922E-1	9.4630000E1	3.1168366E-1	9.7100000E1	1.0441150E0	9.4810000E1	6.8592504E-1	9.2970000E1	3.4217652E-1	9.3700000E1	1.1137277E1	9.5050000E1	5.0248981E0	9.7440000E1	2.0278789E1	9.5260000E1	5.5182238E0	9.3380000E1	9.6708218E0
9.3390000E1	4.9429456E-1	9.4740000E1	3.0806560E-1	9.7230000E1	1.0298062E0	9.4910000E1	6.7868275E-1	9.3070000E1	3.3856367E-1	9.3800000E1	1.0988197E1	9.5150000E1	5.2140060E0	9.7550000E1	2.0312622E1	9.5360000E1	5.5784250E0	9.3490000E1	9.8803741E0
9.3500000E1	4.8855672E-1	9.4840000E1	3.0481291E-1	9.7340000E1	1.0178521E0	9.5020000E1	6.7080451E-1	9.3180000E1	3.3463358E-1	9.3910000E1	1.0794859E1	9.5300000E1	5.3935410E0	9.7650000E1	2.0313270E1	9.5470000E1	5.6217216E0	9.3590000E1	1.0119422E1
9.3600000E1	4.8339833E-1	9.4950000E1	3.0127461E-1	9.7440000E1	1.0071052E0	9.5160000E1	6.6090980E-1	9.3280000E1	3.3110038E-1	9.4010000E1	1.0569359E1	9.5410000E1	5.5340053E0	9.7750000E1	2.0295504E1	9.5570000E1	5.6554121E0	9.3690000E1	1.0343910E1
9.3700000E1	4.7829440E-1	9.5050000E1	2.9809362E-1	9.7550000E1	9.9541460E-1	9.5260000E1	6.5393163E-1	9.3380000E1	3.2760448E-1	9.4140000E1	1.0311699E1	9.5510000E1	5.6530094E0	9.7850000E1	2.0260073E1	9.5670000E1	5.6400684E0	9.3800000E1	1.0553839E1
9.3800000E1	4.7324437E-1	9.5150000E1	2.9494622E-1	9.7650000E1	9.8490459E-1	9.5360000E1	6.4702713E-1	9.3490000E1	3.2380160E-1	9.4240000E1	1.0080317E1	9.5610000E1	5.7505532E0	9.7960000E1	2.0206229E1	9.5780000E1	5.5650934E0	9.3900000E1	1.0753038E1
9.3910000E1	4.6775089E-1	9.5300000E1	2.9028732E-1	9.7750000E1	9.7450554E-1	9.5470000E1	6.3951636E-1	9.3590000E1	3.2038277E-1	9.4340000E1	9.8843705E0	9.5720000E1	5.8266367E0	9.8060000E1	2.0160521E1	9.5880000E1	5.4410843E0	9.4010000E1	1.0934038E1
9.4010000E1	4.6281217E-1	9.5410000E1	2.8691762E-1	9.7850000E1	9.6421629E-1	9.5570000E1	6.3276407E-1	9.3690000E1	3.1700003E-1	9.4450000E1	9.7147029E0	9.5820000E1	5.8532975E0	9.8170000E1	2.0167101E1	9.5980000E1	5.2680411E0	9.4110000E1	1.1069877E1
9.4140000E1	4.5646972E-1	9.5510000E1	2.8388822E-1	9.7960000E1	9.5302355E-1	9.5670000E1	6.2608308E-1	9.3800000E1	3.1332025E-1	9.4550000E1	9.5834114E0	9.5920000E1	5.8424231E0	9.8270000E1	2.0218584E1	9.6140000E1	5.0294221E0	9.4240000E1	1.1182580E1
9.4240000E1	4.5165011E-1	9.5610000E1	2.8089081E-1	9.8060000E1	9.4296112E-1	9.5780000E1	6.1881543E-1	9.3900000E1	3.1001208E-1	9.4650000E1	9.5197162E0	9.6020000E1	5.8116237E0	9.8370000E1	2.0314970E1	9.6250000E1	4.7563657E0	9.4340000E1	1.1272149E1
9.4340000E1	4.4688140E-1	9.5720000E1	2.7763020E-1	9.8170000E1	9.3201511E-1	9.5880000E1	6.1228171E-1	9.4010000E1	3.0641342E-1	9.4750000E1	9.5208595E0	9.6130000E1	5.7595437E0	9.8470000E1	2.0454760E1	9.6350000E1	4.4488718E0	9.4450000E1	1.1338583E1
9.4450000E1	4.4169394E-1	9.5820000E1	2.7469886E-1	9.8270000E1	9.2217449E-1	9.5980000E1	6.0581698E-1	9.4110000E1	3.0317818E-1	9.4860000E1	9.5868413E0	9.6240000E1	5.6781456E0	9.8580000E1	2.0674723E1	9.6460000E1	4.1175380E0	9.4550000E1	1.1369287E1
9.4550000E1	4.3703035E-1	9.5920000E1	2.7179847E-1	9.8370000E1	9.1243777E-1	9.6140000E1	5.9561508E-1	9.4240000E1	2.9902337E-1	9.4960000E1	9.6993494E0	9.6350000E1	5.5754668E0	9.8680000E1	2.0938090E1	9.6560000E1	3.7770895E0	9.4650000E1	1.1369196E1
9.4650000E1	4.3241599E-1	9.6020000E1	2.6892870E-1	9.8470000E1	9.0280386E-1	9.6250000E1	5.8870110E-1	9.4340000E1	2.9586616E-1	9.5060000E1	9.8583836E0	9.6450000E1	5.4752821E0	9.8790000E1	2.1237476E1	9.6660000E1	3.4202283E0	9.4760000E1	1.1360339E1
9.4750000E1	4.2785036E-1	9.6130000E1	2.6580694E-1	9.8580000E1	8.9232400E-1	9.6350000E1	5.8248534E-1	9.4450000E1	2.9243170E-1	9.5170000E1	1.0090406E1	9.6560000E1	5.3762358E0	9.8890000E1	2.1562105E1	9.6770000E1	3.1092309E0	9.4860000E1	1.1342716E1
9.4860000E1	4.2288382E-1	9.6240000E1	2.6272142E-1	9.8680000E1	8.8290246E-1	9.6460000E1	5.7572378E-1	9.4550000E1	2.8934408E-1	9.5270000E1	1.0339735E1	9.6660000E1	5.2796836E0	9.8990000E1	2.1912727E1	9.6870000E1	2.8440976E0	9.4970000E1	1.1314832E1
9.4960000E1	4.1841883E-1	9.6350000E1	2.5967172E-1	9.8790000E1	8.7265362E-1	9.6560000E1	5.6964504E-1	9.4650000E1	2.8628906E-1	9.5370000E1	1.0597214E1	9.6760000E1	5.1856256E0	9.9090000E1	2.2289342E1	9.6970000E1	2.6322553E0	9.5070000E1	1.1280519E1
9.5060000E1	4.1400098E-1	9.6450000E1	2.5693000E-1	9.8890000E1	8.6343977E-1	9.6660000E1	5.6363048E-1	9.4760000E1	2.8296579E-1	9.5480000E1	1.0858935E1	9.6860000E1	5.1136810E0	9.9240000E1	2.2618413E1	9.7070000E1	2.4662771E0	9.5170000E1	1.1249648E1
9.5170000E1	4.0919521E-1	9.6560000E1	2.5394752E-1	9.8990000E1	8.5432320E-1	9.6770000E1	5.5708779E-1	9.4860000E1	2.7997811E-1	9.5580000E1	1.1124897E1	9.6960000E1	5.0519626E0	9.9340000E1	2.2889916E1	9.7190000E1	2.3700028E0	9.5270000E1	1.1222220E1
9.5270000E1	4.0487475E-1	9.6660000E1	2.5126623E-1	9.9090000E1	8.4530289E-1	9.6870000E1	5.5120582E-1	9.4970000E1	2.7672809E-1	9.5680000E1	1.1395101E1	9.7070000E1	5.0004702E0	9.9450000E1	2.3113877E1	9.7290000E1	2.3346566E0	9.5370000E1	1.1200572E1
9.5370000E1	4.0059991E-1	9.6760000E1	2.4861326E-1	9.9240000E1	8.3195068E-1	9.6970000E1	5.4538595E-1	9.5070000E1	2.7380628E-1	9.5780000E1	1.1616622E1	9.7220000E1	4.9619154E0	9.9550000E1	2.3291043E1	9.7400000E1	2.3602384E0	9.5480000E1	1.1182366E1
9.5480000E1	3.9594969E-1	9.6860000E1	2.4598829E-1	9.9340000E1	8.2316659E-1	9.7070000E1	5.3962753E-1	9.5170000E1	2.7091531E-1	9.5880000E1	1.1776395E1	9.7320000E1	4.9359927E0	9.9650000E1	2.3381572E1	9.7500000E1	2.4467483E0	9.5580000E1	1.1176370E1
9.5580000E1	3.9176909E-1	9.6960000E1	2.4339104E-1	9.9450000E1	8.1361117E-1	9.7190000E1	5.3279763E-1	9.5270000E1	2.6805487E-1	9.5990000E1	1.1896642E1	9.7430000E1	4.9230075E0	9.9760000E1	2.3422230E1	9.7600000E1	2.5793317E0	9.5690000E1	1.1134321E1
9.5680000E1	3.8763262E-1	9.7070000E1	2.4056573E-1	9.9550000E1	8.0502071E-1	9.7290000E1	5.2717212E-1	9.5370000E1	2.6522463E-1	9.6150000E1	1.1971104E1	9.7530000E1	4.9110726E0	9.9860000E1	2.3413018E1	9.7710000E1	2.7803511E0	9.5790000E1	1.1056219E1
9.5780000E1	3.8353983E-1	9.7220000E1	2.3676581E-1	9.9650000E1	7.9652095E-1	9.7400000E1	5.2105264E-1	9.5480000E1	2.6214587E-1	9.6250000E1	1.1973318E1	9.7630000E1	4.8724447E0	9.9960000E1	2.3373988E1	9.7810000E1	2.9963057E0	9.5890000E1	1.0942064E1
9.5880000E1	3.7949025E-1	9.7320000E1	2.3426593E-1	9.9760000E1	7.8727484E-1	9.7500000E1	5.1555114E-1	9.5580000E1	2.5937802E-1	9.6350000E1	1.1929747E1	9.7740000E1	4.8057678E0	1.0007000E2	2.3302063E1	9.7920000E1	3.2021383E0	9.5990000E1	1.0787185E1
9.5990000E1	3.7508508E-1	9.7430000E1	2.3154654E-1	9.9860000E1	7.7896245E-1	9.7600000E1	5.1010773E-1	9.5690000E1	2.5636713E-1	9.6460000E1	1.1840391E1	9.7840000E1	4.7110422E0	1.0017000E2	2.3200320E1	9.8020000E1	3.3904217E0	9.6090000E1	1.0548255E1
9.6150000E1	3.6876868E-1	9.7530000E1	2.2910177E-1	9.9960000E1	7.7073783E-1	9.7710000E1	5.0418634E-1	9.5790000E1	2.5366030E-1	9.6560000E1	1.1725122E1	9.7940000E1	4.5888787E0	1.0027000E2	2.3105526E1	9.8160000E1	3.5685830E0	9.6240000E1	1.0263664E1
9.6250000E1	3.6487506E-1	9.7630000E1	2.2668282E-1	1.0007000E2	7.6179101E-1	9.7810000E1	4.9886292E-1	9.5890000E1	2.5098204E-1	9.6670000E1	1.1590196E1	9.8050000E1	4.4101785E0	1.0037000E2	2.3004050E1	9.8260000E1	3.7366223E0	9.6340000E1	9.9334116E0
9.6350000E1	3.6102255E-1	9.7740000E1	2.2405146E-1	1.0017000E2	7.5374769E-1	9.7920000E1	4.9307206E-1	9.5990000E1	2.4833206E-1	9.6770000E1	1.1435615E1	9.8150000E1	4.2040406E0	1.0048000E2	2.2885866E1	9.8360000E1	3.8247576E0	9.6450000E1	9.5671668E0
9.6460000E1	3.5683176E-1	9.7840000E1	2.2168583E-1	1.0027000E2	7.4578930E-1	9.8020000E1	4.8786599E-1	9.6090000E1	2.4571007E-1	9.6870000E1	1.1271919E1	9.8280000E1	3.9691092E0	1.0058000E2	2.2750974E1	9.8470000E1	3.8580460E0	9.6550000E1	9.1672657E0
9.6560000E1	3.5306418E-1	9.7940000E1	2.1934517E-1	1.0037000E2	7.3791494E-1	9.8160000E1	4.8066971E-1	9.6240000E1	2.4182889E-1	9.6980000E1	1.1112172E1	9.8390000E1	3.7447959E0	1.0068000E2	2.2605528E1	9.8570000E1	3.8364875E0	9.6660000E1	8.7337083E0
9.6670000E1	3.4896576E-1	9.8050000E1	2.1679899E-1	1.0048000E2	7.2934913E-1	9.8260000E1	4.7559459E-1	9.6340000E1	2.3927556E-1	9.7150000E1	1.0943311E1	9.8490000E1	3.5307950E0	1.0078000E2	2.2425870E1	9.8680000E1	3.7809867E0	9.6760000E1	8.3531457E0
9.6770000E1	3.4528123E-1	9.8150000E1	2.1450993E-1	1.0058000E2	7.2164835E-1	9.8360000E1	4.7057306E-1	9.6450000E1	2.3649802E-1	9.7250000E1	1.0777851E1	9.8590000E1	3.3271068E0	1.0089000E2	2.2235656E1	9.8780000E1	3.6691810E0	9.6870000E1	8.0375832E0
9.6870000E1	3.4163561E-1	9.8280000E1	2.1157025E-1	1.0068000E2	7.1402887E-1	9.8470000E1	4.6511059E-1	9.6550000E1	2.3400097E-1	9.7360000E1	1.0599871E1	9.8700000E1	3.1919291E0	1.0099000E2	2.2024862E1	9.8880000E1	3.5234330E0	9.6970000E1	7.7750154E0
9.6980000E1	3.3766986E-1	9.8390000E1	2.0911431E-1	1.0078000E2	7.0648985E-1	9.8570000E1	4.6019975E-1	9.6660000E1	2.3128466E-1	9.7460000E1	1.0425293E1	9.8800000E1	3.1643681E0	1.0110000E2	2.1787920E1	9.8990000E1	3.3938570E0	9.7070000E1	7.5677784E0
9.7150000E1	3.3163133E-1	9.8490000E1	2.0690640E-1	1.0089000E2	6.9828883E-1	9.8680000E1	4.5485770E-1	9.6760000E1	2.2884265E-1	9.7560000E1	1.0254116E1	9.8900000E1	3.2053178E0	1.0123000E2	2.1521753E1	9.9150000E1	3.2939303E0	9.7180000E1	7.4749072E0
9.7250000E1	3.2812982E-1	9.8590000E1	2.0472179E-1	1.0099000E2	6.9091599E-1	9.8780000E1	4.5005511E-1	9.6870000E1	2.2618622E-1	9.7660000E1	1.0109381E1	9.9000000E1	3.3144726E0	1.0134000E2	2.1226361E1	9.9250000E1	3.2101756E0	9.7280000E1	7.4530763E0
9.7360000E1	3.2432085E-1	9.8700000E1	2.0234535E-1	1.0110000E2	6.8289575E-1	9.8880000E1	4.4530324E-1	9.6970000E1	2.2379805E-1	9.7770000E1	9.9848299E0	9.9110000E1	3.5212523E0	1.0144000E2	2.0949059E1	9.9350000E1	3.1425930E0	9.7380000E1	7.5022858E0
9.7460000E1	3.2089653E-1	9.8800000E1	2.0020890E-1	1.0123000E2	6.7353724E-1	9.8990000E1	4.4013410E-1	9.7070000E1	2.2143509E-1	9.7870000E1	9.8804626E0	9.9220000E1	3.7965578E0	1.0155000E2	2.0681202E1	9.9450000E1	3.1336412E0	9.7480000E1	7.5985251E0
9.7560000E1	3.1750837E-1	9.8900000E1	1.9809501E-1	1.0134000E2	6.6571873E-1	9.9150000E1	4.3272229E-1	9.7180000E1	2.1886464E-1	9.7980000E1	9.8281217E0	9.9330000E1	4.1403892E0	1.0165000E2	2.0431435E1	9.9550000E1	3.1582632E0	9.7590000E1	7.7575039E0
9.7660000E1	3.1415598E-1	9.9000000E1	1.9600344E-1	1.0144000E2	6.5868979E-1	9.9250000E1	4.2815342E-1	9.7280000E1	2.1655378E-1	9.8140000E1	9.8576541E0	9.9430000E1	4.4745344E0	1.0175000E2	2.0196681E1	9.9660000E1	3.2164588E0	9.7690000E1	7.9635126E0
9.7770000E1	3.1050922E-1	9.9110000E1	1.9372821E-1	1.0155000E2	6.5104364E-1	9.9350000E1	4.2363279E-1	9.7380000E1	2.1426731E-1	9.8250000E1	9.9392129E0	9.9530000E1	4.7993141E0	1.0186000E2	1.9988285E1	9.9760000E1	3.2812736E0	9.7790000E1	8.1732257E0
9.7870000E1	3.0723073E-1	9.9220000E1	1.9147939E-1	1.0165000E2	6.4416964E-1	9.9450000E1	4.1915989E-1	9.7480000E1	2.1200498E-1	9.8350000E1	1.0066540E1	9.9630000E1	5.1144076E0	1.0196000E2	1.9782589E1	9.9860000E1	3.3477469E0	9.7900000E1	8.4085354E0
9.7980000E1	3.0366436E-1	9.9330000E1	1.8925667E-1	1.0175000E2	6.3736822E-1	9.9550000E1	4.1473422E-1	9.7590000E1	2.0954400E-1	9.8460000E1	1.0255505E1	9.9740000E1	5.3907159E0	1.0206000E2	1.9579594E1	9.9970000E1	3.4208393E0	9.8000000E1	8.6814468E0
9.8140000E1	2.9855068E-1	9.9430000E1	1.8725842E-1	1.0186000E2	6.2996957E-1	9.9660000E1	4.0991994E-1	9.7690000E1	2.0733155E-1	9.8560000E1	1.0490186E1	9.9840000E1	5.5891329E0	1.0216000E2	1.9396588E1	1.0007000E2	3.4754938E0	9.8100000E1	8.9919601E0
9.8250000E1	2.9508506E-1	9.9530000E1	1.8528126E-1	1.0196000E2	6.2331808E-1	9.9760000E1	4.0559183E-1	9.7790000E1	2.0514245E-1	9.8660000E1	1.0770583E1	9.9940000E1	5.7170037E0	1.0226000E2	1.9221258E1	1.0019000E2	3.4854769E0	9.8240000E1	9.3086561E0
9.8350000E1	2.9196943E-1	9.9630000E1	1.8332498E-1	1.0206000E2	6.1673682E-1	9.9860000E1	4.0130941E-1	9.7900000E1	2.0276113E-1	9.8760000E1	1.1037002E1	1.0005000E2	5.7743283E0	1.0236000E2	1.9065917E1	1.0029000E2	3.4642660E0	9.8340000E1	9.6654322E0
9.8460000E1	2.8858021E-1	9.9740000E1	1.8119692E-1	1.0216000E2	6.1022504E-1	9.9970000E1	3.9665096E-1	9.8000000E1	2.0062029E-1	9.8870000E1	1.1289392E1	1.0015000E2	5.7604651E0	1.0247000E2	1.8906908E1	1.0044000E2	3.4118610E0	9.8450000E1	1.0028391E1
9.8560000E1	2.8553326E-1	9.9840000E1	1.7928377E-1	1.0226000E2	6.0378202E-1	1.0007000E2	3.9246295E-1	9.8100000E1	1.9850206E-1	9.8970000E1	1.1527804E1	1.0025000E2	5.6754141E0	1.0258000E2	1.8782953E1	1.0055000E2	3.3381835E0	9.8550000E1	1.0409538E1
9.8660000E1	2.8251847E-1	9.9940000E1	1.7739081E-1	1.0236000E2	5.9740703E-1	1.0019000E2	3.8749566E-1	9.8240000E1	1.9557405E-1	9.9070000E1	1.1736318E1	1.0036000E2	5.4874145E0	1.0268000E2	1.8685410E1	1.0065000E2	3.2304774E0	9.8650000E1	1.0758009E1
9.8760000E1	2.7953552E-1	1.0005000E2	1.7533164E-1	1.0247000E2	5.9047226E-1	1.0029000E2	3.8340432E-1	9.8340000E1	1.9350909E-1	9.9190000E1	1.1882611E1	1.0046000E2	5.2673331E0	1.0278000E2	1.8614277E1	1.0075000E2	3.1014987E0	9.8760000E1	1.1089515E1
9.8870000E1	2.7629064E-1	1.0015000E2	1.7348041E-1	1.0258000E2	5.8361798E-1	1.0044000E2	3.7734815E-1	9.8450000E1	1.9126282E-1	9.9290000E1	1.1996531E1	1.0057000E2	5.0148492E0	1.0288000E2	1.8594180E1	1.0085000E2	2.9647248E0	9.8860000E1	1.1404055E1
9.8970000E1	2.7337344E-1	1.0025000E2	1.7164873E-1	1.0268000E2	5.7745589E-1	1.0055000E2	3.7296785E-1	9.8550000E1	1.8924338E-1	9.9390000E1	1.2078078E1	1.0067000E2	4.7356760E0	1.0299000E2	1.8655198E1	1.0095000E2	2.8475769E0	9.8970000E1	1.1633835E1
9.9070000E1	2.7048705E-1	1.0036000E2	1.6965621E-1	1.0278000E2	5.7135887E-1	1.0065000E2	3.6902989E-1	9.8650000E1	1.8724527E-1	9.9500000E1	1.2127356E1	1.0077000E2	4.4298134E0	1.0309000E2	1.8767252E1	1.0106000E2	2.7450943E0	9.9070000E1	1.1743701E1
9.9190000E1	2.6706358E-1	1.0046000E2	1.6786491E-1	1.0288000E2	5.6532621E-1	1.0075000E2	3.6513352E-1	9.8760000E1	1.8507170E-1	9.9600000E1	1.2141890E1	1.0087000E2	4.0972615E0	1.0323000E2	1.8921698E1	1.0117000E2	2.6572769E0	9.9170000E1	1.1768806E1
9.9290000E1	2.6424380E-1	1.0057000E2	1.6591631E-1	1.0299000E2	5.5876384E-1	1.0085000E2	3.6127828E-1	9.8860000E1	1.8311763E-1	9.9700000E1	1.2124155E1	1.0097000E2	3.8015421E0	1.0334000E2	1.9120343E1	1.0128000E2	2.6096369E0	9.9270000E1	1.1724860E1
9.9390000E1	2.6145380E-1	1.0067000E2	1.6416449E-1	1.0309000E2	5.5286417E-1	1.0095000E2	3.5746375E-1	9.8970000E1	1.8099198E-1	9.9810000E1	1.2103998E1	1.0107000E2	3.5480477E0	1.0345000E2	1.9350875E1	1.0138000E2	2.6246348E0	9.9370000E1	1.1601950E1
9.9500000E1	2.5841881E-1	1.0077000E2	1.6243118E-1	1.0323000E2	5.4470913E-1	1.0106000E2	3.5331427E-1	9.9070000E1	1.7908099E-1	9.9910000E1	1.2084786E1	1.0124000E2	3.3317066E0	1.0355000E2	1.9613293E1	1.0148000E2	2.6798101E0	9.9480000E1	1.1433972E1
9.9600000E1	2.5569032E-1	1.0087000E2	1.6071616E-1	1.0334000E2	5.3838608E-1	1.0117000E2	3.4921295E-1	9.9170000E1	1.7719018E-1	1.0002000E2	1.2066466E1	1.0134000E2	3.1650497E0	1.0365000E2	1.9847440E1	1.0158000E2	2.7702020E0	9.9580000E1	1.1220926E1
9.9700000E1	2.5299063E-1	1.0097000E2	1.5901925E-1	1.0345000E2	5.3213643E-1	1.0128000E2	3.4515924E-1	9.9270000E1	1.7531933E-1	1.0016000E2	1.2049039E1	1.0145000E2	3.0798378E0	1.0375000E2	2.0042809E1	1.0169000E2	2.9261590E0	9.9690000E1	1.1033121E1
9.9810000E1	2.5005388E-1	1.0107000E2	1.5734025E-1	1.0355000E2	5.2651790E-1	1.0138000E2	3.4151490E-1	9.9370000E1	1.7346823E-1	1.0026000E2	1.2037453E1	1.0155000E2	3.0443100E0	1.0386000E2	2.0209906E1	1.0179000E2	3.1349251E0	9.9790000E1	1.0894538E1
9.9910000E1	2.4741371E-1	1.0124000E2	1.5452655E-1	1.0365000E2	5.2095870E-1	1.0148000E2	3.3790904E-1	9.9480000E1	1.7145459E-1	1.0036000E2	1.2035023E1	1.0166000E2	3.0584663E0	1.0396000E2	2.0336419E1	1.0189000E2	3.3965002E0	9.9900000E1	1.0781195E1
1.0002000E2	2.4454170E-1	1.0134000E2	1.5289499E-1	1.0375000E2	5.1545819E-1	1.0158000E2	3.3434125E-1	9.9580000E1	1.6964430E-1	1.0046000E2	1.2038435E1	1.0176000E2	3.1240527E0	1.0406000E2	2.0411971E1	1.0199000E2	3.6659633E0	1.0000000E2	1.0726989E1
1.0016000E2	2.4093458E-1	1.0145000E2	1.5112017E-1	1.0386000E2	5.0947469E-1	1.0169000E2	3.3046018E-1	9.9690000E1	1.6767505E-1	1.0057000E2	1.2047636E1	1.0187000E2	3.2285385E0	1.0417000E2	2.0466642E1	1.0216000E2	3.9609068E0	1.0011000E2	1.0727886E1
1.0026000E2	2.3839069E-1	1.0155000E2	1.4952457E-1	1.0396000E2	5.0409544E-1	1.0179000E2	3.2697104E-1	9.9790000E1	1.6590466E-1	1.0067000E2	1.2057366E1	1.0197000E2	3.3719236E0	1.0428000E2	2.0500431E1	1.0226000E2	4.2637383E0	1.0024000E2	1.0748732E1
1.0036000E2	2.3587366E-1	1.0166000E2	1.4778887E-1	1.0406000E2	4.9877298E-1	1.0189000E2	3.2351874E-1	9.9900000E1	1.6397882E-1	1.0077000E2	1.2065152E1	1.0207000E2	3.5593442E0	1.0438000E2	2.0534348E1	1.0236000E2	4.5617017E0	1.0034000E2	1.0789528E1
1.0046000E2	2.3338320E-1	1.0176000E2	1.4622846E-1	1.0417000E2	4.9298316E-1	1.0199000E2	3.2010288E-1	1.0000000E2	1.6224746E-1	1.0087000E2	1.2070994E1	1.0224000E2	3.7854078E0	1.0448000E2	2.0588098E1	1.0247000E2	4.8098722E0	1.0044000E2	1.0802305E1
1.0057000E2	2.3067406E-1	1.0187000E2	1.4453102E-1	1.0428000E2	4.8726055E-1	1.0216000E2	3.1437851E-1	1.0011000E2	1.6036407E-1	1.0098000E2	1.2068261E1	1.0234000E2	4.0555067E0	1.0459000E2	2.0641976E1	1.0257000E2	5.0307103E0	1.0055000E2	1.0747878E1
1.0067000E2	2.2823850E-1	1.0197000E2	1.4300500E-1	1.0438000E2	4.8211585E-1	1.0226000E2	3.1105916E-1	1.0024000E2	1.5816641E-1	1.0114000E2	1.2049221E1	1.0245000E2	4.3445796E0	1.0469000E2	2.0726062E1	1.0267000E2	5.2242159E0	1.0065000E2	1.0665432E1
1.0077000E2	2.2582866E-1	1.0207000E2	1.4149509E-1	1.0448000E2	4.7702546E-1	1.0236000E2	3.0777487E-1	1.0034000E2	1.5649643E-1	1.0125000E2	1.2021606E1	1.0255000E2	4.6895232E0	1.0479000E2	2.0834256E1	1.0277000E2	5.3552042E0	1.0075000E2	1.0519815E1
1.0087000E2	2.2344427E-1	1.0224000E2	1.3896474E-1	1.0459000E2	4.7148809E-1	1.0247000E2	3.0420218E-1	1.0044000E2	1.5484407E-1	1.0135000E2	1.1992671E1	1.0265000E2	5.0534407E0	1.0489000E2	2.0956053E1	1.0287000E2	5.4012109E0	1.0085000E2	1.0298516E1
1.0098000E2	2.2085050E-1	1.0234000E2	1.3749749E-1	1.0469000E2	4.6650991E-1	1.0257000E2	3.0099028E-1	1.0055000E2	1.5304662E-1	1.0145000E2	1.1959100E1	1.0276000E2	5.3856209E0	1.0500000E2	2.1091451E1	1.0298000E2	5.3847002E0	1.0096000E2	1.0025517E1
1.0114000E2	2.1713140E-1	1.0245000E2	1.3590140E-1	1.0479000E2	4.6158430E-1	1.0267000E2	2.9781230E-1	1.0065000E2	1.5143069E-1	1.0155000E2	1.1924208E1	1.0286000E2	5.6789253E0	1.0510000E2	2.1201046E1	1.0308000E2	5.3281327E0	1.0106000E2	9.7008200E0
1.0125000E2	2.1461091E-1	1.0255000E2	1.3446650E-1	1.0489000E2	4.5671070E-1	1.0277000E2	2.9466786E-1	1.0075000E2	1.4983182E-1	1.0166000E2	1.1887995E1	1.0296000E2	5.9458848E0	1.0524000E2	2.1268232E1	1.0320000E2	5.1991780E0	1.0116000E2	9.4027990E0
1.0135000E2	2.1234495E-1	1.0265000E2	1.3304674E-1	1.0500000E2	4.5140914E-1	1.0287000E2	2.9155663E-1	1.0085000E2	1.4824983E-1	1.0176000E2	1.1875657E1	1.0306000E2	6.1864993E0	1.0534000E2	2.1309615E1	1.0330000E2	5.0154284E0	1.0126000E2	9.1429265E0
1.0145000E2	2.1010293E-1	1.0276000E2	1.3150232E-1	1.0510000E2	4.4664297E-1	1.0298000E2	2.8817221E-1	1.0096000E2	1.4652893E-1	1.0186000E2	1.1877466E1	1.0322000E2	6.2762637E0	1.0544000E2	2.1314689E1	1.0340000E2	4.7768839E0	1.0137000E2	8.9097304E0
1.0155000E2	2.0788457E-1	1.0286000E2	1.3011386E-1	1.0524000E2	4.4005475E-1	1.0308000E2	2.8512956E-1	1.0106000E2	1.4498181E-1	1.0196000E2	1.1893420E1	1.0333000E2	6.2658892E0	1.0554000E2	2.1254401E1	1.0350000E2	4.5284733E0	1.0147000E2	8.7271942E0
1.0166000E2	2.0547142E-1	1.0296000E2	1.2874006E-1	1.0534000E2	4.3540846E-1	1.0320000E2	2.8152076E-1	1.0116000E2	1.4345103E-1	1.0207000E2	1.1895480E1	1.0343000E2	6.1553757E0	1.0565000E2	2.1148455E1	1.0360000E2	4.2554584E0	1.0157000E2	8.6253165E0
1.0176000E2	2.0330196E-1	1.0306000E2	1.2738077E-1	1.0544000E2	4.3081123E-1	1.0330000E2	2.7854835E-1	1.0126000E2	1.4193641E-1	1.0218000E2	1.1891377E1	1.0353000E2	5.9572540E0	1.0575000E2	2.0996850E1	1.0371000E2	3.9725774E0	1.0167000E2	8.5649094E0
1.0186000E2	2.0115541E-1	1.0322000E2	1.2523569E-1	1.0554000E2	4.2626254E-1	1.0340000E2	2.7560731E-1	1.0137000E2	1.4028880E-1	1.0228000E2	1.1873379E1	1.0364000E2	5.6520421E0	1.0585000E2	2.0832798E1	1.0381000E2	3.6974226E0	1.0178000E2	8.5459729E0
1.0196000E2	1.9903153E-1	1.0333000E2	1.2378194E-1	1.0565000E2	4.2131444E-1	1.0350000E2	2.7269733E-1	1.0147000E2	1.3880757E-1	1.0238000E2	1.1822029E1	1.0374000E2	5.2766369E0	1.0596000E2	2.0646949E1	1.0391000E2	3.4666021E0	1.0188000E2	8.5455627E0
1.0207000E2	1.9672114E-1	1.0343000E2	1.2247500E-1	1.0575000E2	4.1686602E-1	1.0360000E2	2.6981807E-1	1.0157000E2	1.3734198E-1	1.0248000E2	1.1705972E1	1.0384000E2	4.9324609E0	1.0606000E2	2.0448653E1	1.0401000E2	3.2576516E0	1.0199000E2	8.5544895E0
1.0218000E2	1.9443758E-1	1.0353000E2	1.2118185E-1	1.0585000E2	4.1246457E-1	1.0371000E2	2.6668599E-1	1.0167000E2	1.3589186E-1	1.0258000E2	1.1556563E1	1.0395000E2	4.6195140E0	1.0617000E2	2.0257613E1	1.0416000E2	3.0705710E0	1.0209000E2	8.5819425E0
1.0228000E2	1.9238463E-1	1.0364000E2	1.1977516E-1	1.0596000E2	4.0767663E-1	1.0381000E2	2.6387021E-1	1.0178000E2	1.3431441E-1	1.0269000E2	1.1373803E1	1.0405000E2	4.3552111E0	1.0627000E2	2.0084941E1	1.0426000E2	2.9348365E0	1.0224000E2	8.5887340E0
1.0238000E2	1.9035335E-1	1.0374000E2	1.1851052E-1	1.0606000E2	4.0337220E-1	1.0391000E2	2.6108415E-1	1.0188000E2	1.3289626E-1	1.0279000E2	1.1170140E1	1.0415000E2	4.1221373E0	1.0637000E2	1.9914031E1	1.0436000E2	2.8645917E0	1.0234000E2	8.5889445E0
1.0248000E2	1.8834351E-1	1.0384000E2	1.1725924E-1	1.0617000E2	3.9868981E-1	1.0401000E2	2.5832751E-1	1.0199000E2	1.3135359E-1	1.0289000E2	1.0955301E1	1.0427000E2	4.0079009E0	1.0648000E2	1.9744884E1	1.0447000E2	2.8456930E0	1.0245000E2	8.5940461E0
1.0258000E2	1.8635490E-1	1.0395000E2	1.1589808E-1	1.0627000E2	3.9448027E-1	1.0416000E2	2.5424703E-1	1.0209000E2	1.2996670E-1	1.0300000E2	1.0729288E1	1.0437000E2	3.9513520E0	1.0658000E2	1.9596200E1	1.0457000E2	2.8556761E0	1.0255000E2	8.6040389E0
1.0269000E2	1.8419167E-1	1.0405000E2	1.1467437E-1	1.0637000E2	3.9031517E-1	1.0426000E2	2.5156258E-1	1.0224000E2	1.2791377E-1	1.0313000E2	1.0554813E1	1.0448000E2	3.9524906E0	1.0668000E2	1.9462485E1	1.0467000E2	2.9197189E0	1.0265000E2	8.6373013E0
1.0279000E2	1.8224690E-1	1.0415000E2	1.1346359E-1	1.0648000E2	3.8578435E-1	1.0436000E2	2.4890648E-1	1.0234000E2	1.2656321E-1	1.0324000E2	1.0461786E1	1.0459000E2	4.0113169E0	1.0678000E2	1.9349233E1	1.0477000E2	3.0230835E0	1.0276000E2	8.7193861E0
1.0289000E2	1.8032265E-1	1.0427000E2	1.1202752E-1	1.0658000E2	3.8171107E-1	1.0447000E2	2.4601714E-1	1.0245000E2	1.2509404E-1	1.0334000E2	1.0420299E1	1.0469000E2	4.0930008E0	1.0689000E2	1.9239838E1	1.0488000E2	3.1657697E0	1.0286000E2	8.8247406E0
1.0300000E2	1.7822945E-1	1.0437000E2	1.1084468E-1	1.0668000E2	3.7768080E-1	1.0457000E2	2.4341958E-1	1.0255000E2	1.2377325E-1	1.0345000E2	1.0440077E1	1.0479000E2	4.1871039E0	1.0699000E2	1.9179704E1	1.0498000E2	3.3194902E0	1.0297000E2	8.9648369E0
1.0313000E2	1.7578696E-1	1.0448000E2	1.0955798E-1	1.0678000E2	3.7369308E-1	1.0467000E2	2.4084946E-1	1.0265000E2	1.2246640E-1	1.0355000E2	1.0522289E1	1.0489000E2	4.2533535E0	1.0710000E2	1.9159483E1	1.0508000E2	3.4946851E0	1.0307000E2	9.1329962E0
1.0324000E2	1.7374640E-1	1.0459000E2	1.0828622E-1	1.0689000E2	3.6935521E-1	1.0477000E2	2.3830646E-1	1.0276000E2	1.2104479E-1	1.0366000E2	1.0635576E1	1.0499000E2	4.2917497E0	1.0724000E2	1.9179174E1	1.0518000E2	3.6809142E0	1.0318000E2	9.3200291E0
1.0334000E2	1.7191191E-1	1.0469000E2	1.0714289E-1	1.0699000E2	3.6545540E-1	1.0488000E2	2.3554017E-1	1.0286000E2	1.1976675E-1	1.0376000E2	1.0779939E1	1.0510000E2	4.2772668E0	1.0734000E2	1.9249763E1	1.0528000E2	3.8634397E0	1.0328000E2	9.5259357E0
1.0345000E2	1.6991634E-1	1.0479000E2	1.0601163E-1	1.0710000E2	3.6121315E-1	1.0498000E2	2.3305324E-1	1.0297000E2	1.1837648E-1	1.0386000E2	1.0895559E1	1.0523000E2	4.2273199E0	1.0745000E2	1.9407305E1	1.0539000E2	4.0103351E0	1.0338000E2	9.6996107E0
1.0355000E2	1.6812229E-1	1.0489000E2	1.0489231E-1	1.0724000E2	3.5588506E-1	1.0508000E2	2.3059256E-1	1.0307000E2	1.1712661E-1	1.0396000E2	1.0952245E1	1.0534000E2	4.1419088E0	1.0755000E2	1.9615746E1	1.0549000E2	4.1357440E0	1.0348000E2	9.8251857E0
1.0366000E2	1.6617071E-1	1.0499000E2	1.0378481E-1	1.0734000E2	3.5212748E-1	1.0518000E2	2.2815787E-1	1.0318000E2	1.1576699E-1	1.0406000E2	1.0980188E1	1.0544000E2	4.0419108E0	1.0765000E2	1.9865735E1	1.0559000E2	4.2396666E0	1.0359000E2	9.9185292E0
1.0376000E2	1.6441620E-1	1.0510000E2	1.0258007E-1	1.0745000E2	3.4803994E-1	1.0528000E2	2.2574888E-1	1.0328000E2	1.1454467E-1	1.0419000E2	1.0948030E1	1.0554000E2	3.9197152E0	1.0775000E2	2.0165850E1	1.0569000E2	4.3012228E0	1.0369000E2	9.9704518E0
1.0386000E2	1.6268023E-1	1.0523000E2	1.0117429E-1	1.0755000E2	3.4436518E-1	1.0539000E2	2.2312836E-1	1.0338000E2	1.1333526E-1	1.0429000E2	1.0825862E1	1.0564000E2	3.7829326E0	1.0786000E2	2.0510597E1	1.0579000E2	4.3026300E0	1.0380000E2	9.9265118E0
1.0396000E2	1.6096258E-1	1.0534000E2	9.9999849E-2	1.0765000E2	3.4072922E-1	1.0549000E2	2.2077247E-1	1.0348000E2	1.1213862E-1	1.0439000E2	1.0643309E1	1.0575000E2	3.6555685E0	1.0796000E2	2.0899976E1	1.0590000E2	4.2616709E0	1.0390000E2	9.8122621E0
1.0406000E2	1.5926307E-1	1.0544000E2	9.8944008E-2	1.0775000E2	3.3713166E-1	1.0559000E2	2.1844146E-1	1.0359000E2	1.1083690E-1	1.0450000E2	1.0400369E1	1.0585000E2	3.5480616E0	1.0807000E2	2.1261877E1	1.0600000E2	4.2384246E0	1.0401000E2	9.6277025E0
1.0419000E2	1.5708050E-1	1.0554000E2	9.7899314E-2	1.0786000E2	3.3321819E-1	1.0569000E2	2.1613506E-1	1.0369000E2	1.0966664E-1	1.0460000E2	1.0157426E1	1.0596000E2	3.4499731E0	1.0817000E2	2.1599384E1	1.0615000E2	4.2224511E0	1.0411000E2	9.4045695E0
1.0429000E2	1.5542197E-1	1.0564000E2	9.6865651E-2	1.0796000E2	3.2969993E-1	1.0579000E2	2.1385301E-1	1.0380000E2	1.0839361E-1	1.0471000E2	9.9144776E0	1.0606000E2	3.3613032E0	1.0828000E2	2.1909413E1	1.0625000E2	4.2241904E0	1.0425000E2	9.1139743E0
1.0439000E2	1.5378096E-1	1.0575000E2	9.5741223E-2	1.0807000E2	3.2587273E-1	1.0590000E2	2.1137058E-1	1.0390000E2	1.0724915E-1	1.0481000E2	9.6712395E0	1.0622000E2	3.3038637E0	1.0838000E2	2.2186470E1	1.0635000E2	4.2436424E0	1.0435000E2	8.7848057E0
1.0450000E2	1.5199585E-1	1.0585000E2	9.4730345E-2	1.0817000E2	3.2243203E-1	1.0600000E2	2.0913884E-1	1.0401000E2	1.0600418E-1	1.0492000E2	9.4579066E0	1.0633000E2	3.2710640E0	1.0848000E2	2.2386077E1	1.0652000E2	4.3623080E0	1.0445000E2	8.4426164E0
1.0460000E2	1.5039102E-1	1.0596000E2	9.3630704E-2	1.0828000E2	3.1868920E-1	1.0615000E2	2.0583533E-1	1.0411000E2	1.0488495E-1	1.0502000E2	9.3046696E0	1.0643000E2	3.2629040E0	1.0859000E2	2.2544287E1	1.0662000E2	4.5342518E0	1.0455000E2	8.1041857E0
1.0471000E2	1.4864526E-1	1.0606000E2	9.2642111E-2	1.0838000E2	3.1532434E-1	1.0625000E2	2.0366203E-1	1.0425000E2	1.0333784E-1	1.0514000E2	9.2053710E0	1.0653000E2	3.2809561E0	1.0869000E2	2.2661101E1	1.0673000E2	4.7594736E0	1.0465000E2	7.7536453E0
1.0481000E2	1.4707580E-1	1.0622000E2	9.1082026E-2	1.0848000E2	3.1199501E-1	1.0635000E2	2.0151168E-1	1.0435000E2	1.0224675E-1	1.0524000E2	9.1600107E0	1.0663000E2	3.3328309E0	1.0879000E2	2.2730351E1	1.0683000E2	5.0055906E0	1.0475000E2	7.3909953E0
1.0492000E2	1.4536852E-1	1.0633000E2	9.0024735E-2	1.0859000E2	3.0837333E-1	1.0652000E2	1.9790806E-1	1.0445000E2	1.0116719E-1	1.0535000E2	9.1685889E0	1.0673000E2	3.4109178E0	1.0889000E2	2.2743612E1	1.0693000E2	5.2903853E0	1.0486000E2	7.0740135E0
1.0502000E2	1.4383366E-1	1.0643000E2	8.9074215E-2	1.0869000E2	3.0511740E-1	1.0662000E2	1.9581846E-1	1.0455000E2	1.0009902E-1	1.0545000E2	9.2316764E0	1.0683000E2	3.5020356E0	1.0900000E2	2.2709309E1	1.0704000E2	5.5960752E0	1.0496000E2	6.8036110E0
1.0514000E2	1.4201320E-1	1.0653000E2	8.8133731E-2	1.0879000E2	3.0189583E-1	1.0673000E2	1.9354538E-1	1.0465000E2	9.9042133E-2	1.0556000E2	9.3733065E0	1.0694000E2	3.6181951E0	1.0910000E2	2.2663497E1	1.0716000E2	5.8307893E0	1.0506000E2	6.5788768E0
1.0524000E2	1.4051376E-1	1.0663000E2	8.7203177E-2	1.0889000E2	2.9870829E-1	1.0683000E2	1.9150184E-1	1.0475000E2	9.7996403E-2	1.0566000E2	9.5392552E0	1.0704000E2	3.7473856E0	1.0924000E2	2.2573550E1	1.0729000E2	5.9517047E0	1.0517000E2	6.3839425E0
1.0535000E2	1.3888266E-1	1.0673000E2	8.6282448E-2	1.0900000E2	2.9524085E-1	1.0693000E2	1.8947988E-1	1.0486000E2	9.6858849E-2	1.0576000E2	9.7290685E0	1.0715000E2	3.8896069E0	1.0935000E2	2.2442552E1	1.0739000E2	6.0016444E0	1.0527000E2	6.2856797E0
1.0545000E2	1.3741628E-1	1.0683000E2	8.5371441E-2	1.0910000E2	2.9212357E-1	1.0704000E2	1.8728038E-1	1.0496000E2	9.5836172E-2	1.0586000E2	9.9430318E0	1.0727000E2	4.0350066E0	1.0945000E2	2.2270502E1	1.0749000E2	5.9806084E0	1.0537000E2	6.2551995E0
1.0556000E2	1.3582114E-1	1.0694000E2	8.4380439E-2	1.0924000E2	2.8781459E-1	1.0716000E2	1.8491003E-1	1.0506000E2	9.4824292E-2	1.0597000E2	1.0180860E1	1.0738000E2	4.1901754E0	1.0955000E2	2.2074251E1	1.0760000E2	5.8747429E0	1.0547000E2	6.2925018E0
1.0566000E2	1.3438708E-1	1.0704000E2	8.3489514E-2	1.0935000E2	2.8447360E-1	1.0729000E2	1.8237599E-1	1.0517000E2	9.3723560E-2	1.0615000E2	1.0442552E1	1.0748000E2	4.3551132E0	1.0965000E2	2.1824257E1	1.0770000E2	5.7299834E0	1.0557000E2	6.3957644E0
1.0576000E2	1.3296816E-1	1.0715000E2	8.2520357E-2	1.0945000E2	2.8147001E-1	1.0739000E2	1.8045038E-1	1.0527000E2	9.2733986E-2	1.0625000E2	1.0679588E1	1.0758000E2	4.5057982E0	1.0976000E2	2.1550060E1	1.0780000E2	5.5463300E0	1.0568000E2	6.6029701E0
1.0586000E2	1.3156423E-1	1.0727000E2	8.1475922E-2	1.0955000E2	2.7849813E-1	1.0749000E2	1.7854511E-1	1.0537000E2	9.1754861E-2	1.0635000E2	1.0892423E1	1.0769000E2	4.6465793E0	1.0986000E2	2.1254747E1	1.0790000E2	5.4094284E0	1.0578000E2	6.8761362E0
1.0597000E2	1.3003701E-1	1.0738000E2	8.0530139E-2	1.0965000E2	2.7555762E-1	1.0760000E2	1.7647254E-1	1.0547000E2	9.0786073E-2	1.0646000E2	1.1081056E1	1.0779000E2	4.7731077E0	1.0996000E2	2.0959627E1	1.0801000E2	5.3691433E0	1.0589000E2	7.1863737E0
1.0615000E2	1.2757608E-1	1.0748000E2	7.9679867E-2	1.0976000E2	2.7235892E-1	1.0770000E2	1.7460926E-1	1.0557000E2	8.9827515E-2	1.0656000E2	1.1221402E1	1.0789000E2	4.8919739E0	1.1006000E2	2.0656276E1	1.0815000E2	5.3756101E0	1.0599000E2	7.5469243E0
1.0625000E2	1.2622908E-1	1.0758000E2	7.8838573E-2	1.0986000E2	2.6948323E-1	1.0780000E2	1.7276566E-1	1.0568000E2	8.8784786E-2	1.0666000E2	1.1289428E1	1.0799000E2	4.9752637E0	1.1016000E2	2.0344694E1	1.0825000E2	5.4747643E0	1.0609000E2	7.9586988E0
1.0635000E2	1.2489630E-1	1.0769000E2	7.7923405E-2	1.0996000E2	2.6663791E-1	1.0790000E2	1.7094153E-1	1.0578000E2	8.7847358E-2	1.0677000E2	1.1309167E1	1.0810000E2	5.0349880E0	1.1026000E2	2.0083967E1	1.0836000E2	5.6693115E0	1.0625000E2	8.4216974E0
1.0646000E2	1.2344648E-1	1.0779000E2	7.7100656E-2	1.1006000E2	2.6382264E-1	1.0801000E2	1.6895722E-1	1.0589000E2	8.6827615E-2	1.0687000E2	1.1281529E1	1.0823000E2	5.0711469E0	1.1036000E2	1.9886979E1	1.0846000E2	5.9164287E0	1.0635000E2	8.8599550E0
1.0656000E2	1.2214308E-1	1.0789000E2	7.6286594E-2	1.1016000E2	2.6103708E-1	1.0815000E2	1.6646501E-1	1.0599000E2	8.5910852E-2	1.0697000E2	1.1182712E1	1.0833000E2	5.0750427E0	1.1046000E2	1.9740846E1	1.0856000E2	6.2161158E0	1.0646000E2	9.2876240E0
1.0666000E2	1.2085344E-1	1.0799000E2	7.5481128E-2	1.1026000E2	2.5828094E-1	1.0825000E2	1.6470740E-1	1.0609000E2	8.5003768E-2	1.0713000E2	1.1036518E1	1.0843000E2	5.0307721E0	1.1057000E2	1.9637141E1	1.0866000E2	6.4686442E0	1.0656000E2	9.6905521E0
1.0677000E2	1.1945056E-1	1.0810000E2	7.4604933E-2	1.1036000E2	2.5555390E-1	1.0836000E2	1.6279546E-1	1.0625000E2	8.3572313E-2	1.0724000E2	1.0842945E1	1.0853000E2	4.9542385E0	1.1067000E2	1.9605408E1	1.0877000E2	6.6338965E0	1.0667000E2	1.0069650E1
1.0687000E2	1.1818935E-1	1.0823000E2	7.3582535E-2	1.1046000E2	2.5285565E-1	1.0846000E2	1.6107659E-1	1.0635000E2	8.2689920E-2	1.0734000E2	1.0622039E1	1.0863000E2	4.8574527E0	1.1077000E2	1.9635233E1	1.0887000E2	6.7519899E0	1.0677000E2	1.0329976E1
1.0697000E2	1.1694146E-1	1.0833000E2	7.2805619E-2	1.1057000E2	2.4992047E-1	1.0856000E2	1.5937588E-1	1.0646000E2	8.1730045E-2	1.0745000E2	1.0373345E1	1.0874000E2	4.7291201E0	1.1087000E2	1.9726616E1	1.0898000E2	6.7801016E0	1.0687000E2	1.0509511E1
1.0713000E2	1.1497217E-1	1.0843000E2	7.2036906E-2	1.1067000E2	2.4728170E-1	1.0866000E2	1.5769312E-1	1.0656000E2	8.0867104E-2	1.0755000E2	1.0096864E1	1.0884000E2	4.5735893E0	1.1098000E2	1.9853784E1	1.0908000E2	6.6661086E0	1.0697000E2	1.0608256E1
1.0724000E2	1.1363756E-1	1.0853000E2	7.1276309E-2	1.1077000E2	2.4467080E-1	1.0877000E2	1.5586260E-1	1.0667000E2	7.9928389E-2	1.0765000E2	9.8401933E0	1.0894000E2	4.3908603E0	1.1108000E2	2.0016736E1	1.0918000E2	6.4598753E0	1.0707000E2	1.0597906E1
1.0734000E2	1.1243773E-1	1.0863000E2	7.0523743E-2	1.1087000E2	2.4208746E-1	1.0887000E2	1.5421693E-1	1.0677000E2	7.9084471E-2	1.0775000E2	9.5988912E0	1.0905000E2	4.2127400E0	1.1124000E2	2.0234603E1	1.0928000E2	6.1614016E0	1.0717000E2	1.0421500E1
1.0745000E2	1.1113254E-1	1.0874000E2	6.9705095E-2	1.1098000E2	2.3927728E-1	1.0898000E2	1.5242676E-1	1.0687000E2	7.8249463E-2	1.0786000E2	9.3774001E0	1.0915000E2	4.0322822E0	1.1134000E2	2.0458713E1	1.0939000E2	5.8509225E0	1.0728000E2	1.0136000E1
1.0755000E2	1.0995915E-1	1.0884000E2	6.8969118E-2	1.1108000E2	2.3675088E-1	1.0908000E2	1.5081738E-1	1.0697000E2	7.7423271E-2	1.0796000E2	9.1752657E0	1.0927000E2	3.8564330E0	1.1145000E2	2.0656013E1	1.0949000E2	5.5261792E0	1.0738000E2	9.7793864E0
1.0765000E2	1.0879816E-1	1.0894000E2	6.8240912E-2	1.1124000E2	2.3276402E-1	1.0918000E2	1.4922498E-1	1.0707000E2	7.6605803E-2	1.0806000E2	9.0596540E0	1.0937000E2	3.6895412E0	1.1155000E2	2.0839389E1	1.0959000E2	5.1894305E0	1.0748000E2	9.3636834E0
1.0775000E2	1.0764942E-1	1.0905000E2	6.7448764E-2	1.1134000E2	2.3030640E-1	1.0928000E2	1.4764940E-1	1.0717000E2	7.5796966E-2	1.0818000E2	9.0067658E0	1.0947000E2	3.5644566E0	1.1166000E2	2.1008842E1	1.0970000E2	4.8905406E0	1.0759000E2	8.9030435E0
1.0786000E2	1.0639981E-1	1.0915000E2	6.6736610E-2	1.1145000E2	2.2763297E-1	1.0939000E2	1.4593547E-1	1.0728000E2	7.4917105E-2	1.0829000E2	9.0166010E0	1.0958000E2	3.4652761E0	1.1176000E2	2.1164372E1	1.0980000E2	4.6786146E0	1.0769000E2	8.3974665E0
1.0796000E2	1.0527640E-1	1.0927000E2	6.5891945E-2	1.1155000E2	2.2522953E-1	1.0949000E2	1.4439462E-1	1.0738000E2	7.4126098E-2	1.0839000E2	9.0980447E0	1.0968000E2	3.3919995E0	1.1187000E2	2.1247554E1	1.0990000E2	4.5135354E0	1.0779000E2	7.9608728E0
1.0806000E2	1.0416484E-1	1.0937000E2	6.5196230E-2	1.1166000E2	2.2261503E-1	1.0959000E2	1.4287004E-1	1.0748000E2	7.3343443E-2	1.0849000E2	9.2944636E0	1.0979000E2	3.3585189E0	1.1197000E2	2.1278554E1	1.1000000E2	4.3953027E0	1.0790000E2	7.6194380E0
1.0818000E2	1.0284646E-1	1.0947000E2	6.4507860E-2	1.1176000E2	2.2026457E-1	1.0970000E2	1.4121158E-1	1.0759000E2	7.2492063E-2	1.0860000E2	9.5624909E0	1.0989000E2	3.3817809E0	1.1207000E2	2.1270259E1	1.1014000E2	4.3284338E0	1.0800000E2	7.3469865E0
1.0829000E2	1.0165261E-1	1.0958000E2	6.3759044E-2	1.1187000E2	2.1770771E-1	1.0980000E2	1.3972061E-1	1.0769000E2	7.1726661E-2	1.0870000E2	9.8783274E0	1.1000000E2	3.4448389E0	1.1225000E2	2.1219128E1	1.1024000E2	4.3219162E0	1.0810000E2	7.1576708E0
1.0839000E2	1.0057931E-1	1.0968000E2	6.3085849E-2	1.1197000E2	2.1540906E-1	1.0990000E2	1.3824538E-1	1.0779000E2	7.0969340E-2	1.0880000E2	1.0215009E1	1.1010000E2	3.5317895E0	1.1235000E2	2.1106031E1	1.1035000E2	4.3667624E0	1.0825000E2	7.1105880E0
1.0849000E2	9.9517353E-2	1.0979000E2	6.2353541E-2	1.1207000E2	2.1313468E-1	1.1000000E2	1.3678573E-1	1.0790000E2	7.0145519E-2	1.0890000E2	1.0568092E1	1.1025000E2	3.6575244E0	1.1245000E2	2.0950098E1	1.1045000E2	4.4228549E0	1.0835000E2	7.1487779E0
1.0860000E2	9.8362144E-2	1.0989000E2	6.1695185E-2	1.1225000E2	2.0910113E-1	1.1014000E2	1.3476807E-1	1.0800000E2	6.9404892E-2	1.0901000E2	1.0937578E1	1.1036000E2	3.8150975E0	1.1256000E2	2.0791660E1	1.1055000E2	4.4993322E0	1.0845000E2	7.2722405E0
1.0870000E2	9.7323594E-2	1.1000000E2	6.0979020E-2	1.1235000E2	2.0689335E-1	1.1024000E2	1.3334513E-1	1.0810000E2	6.8672086E-2	1.0914000E2	1.1236733E1	1.1046000E2	4.0045087E0	1.1266000E2	2.0627177E1	1.1065000E2	4.5939359E0	1.0856000E2	7.4286244E0
1.0880000E2	9.6296009E-2	1.1010000E2	6.0335177E-2	1.1245000E2	2.0470889E-1	1.1035000E2	1.3179724E-1	1.0825000E2	6.7587357E-2	1.0924000E2	1.1434150E1	1.1057000E2	4.1918650E0	1.1276000E2	2.0460190E1	1.1075000E2	4.7066658E0	1.0866000E2	7.6200667E0
1.0890000E2	9.5279275E-2	1.1025000E2	5.9382137E-2	1.1256000E2	2.0233260E-1	1.1045000E2	1.3040567E-1	1.0835000E2	6.6873741E-2	1.0935000E2	1.1561235E1	1.1067000E2	4.3851119E0	1.1286000E2	2.0290697E1	1.1085000E2	4.8195465E0	1.0876000E2	7.8444303E0
1.0901000E2	9.4173261E-2	1.1036000E2	5.8692821E-2	1.1266000E2	2.0019628E-1	1.1055000E2	1.2902879E-1	1.0845000E2	6.6167659E-2	1.0945000E2	1.1613547E1	1.1079000E2	4.5763037E0	1.1296000E2	2.0188967E1	1.1096000E2	4.9394580E0	1.0887000E2	8.0447552E0
1.0914000E2	9.2882695E-2	1.1046000E2	5.8073117E-2	1.1276000E2	1.9808253E-1	1.1065000E2	1.2766645E-1	1.0856000E2	6.5399577E-2	1.0955000E2	1.1555583E1	1.1089000E2	4.7584946E0	1.1307000E2	2.0134833E1	1.1107000E2	5.0595202E0	1.0897000E2	8.1827340E0
1.0924000E2	9.1901999E-2	1.1057000E2	5.7398997E-2	1.1286000E2	1.9599108E-1	1.1075000E2	1.2631849E-1	1.0866000E2	6.4709060E-2	1.0966000E2	1.1430710E1	1.1100000E2	4.8818015E0	1.1317000E2	2.0128295E1	1.1117000E2	5.1774747E0	1.0908000E2	8.2845424E0
1.0935000E2	9.0835190E-2	1.1067000E2	5.6792954E-2	1.1296000E2	1.9392173E-1	1.1085000E2	1.2498476E-1	1.0876000E2	6.4025834E-2	1.0976000E2	1.1238928E1	1.1110000E2	4.9631711E0	1.1327000E2	2.0176435E1	1.1127000E2	5.2346457E0	1.0924000E2	8.3501805E0
1.0945000E2	8.9876112E-2	1.1079000E2	5.6074143E-2	1.1307000E2	1.9167066E-1	1.1096000E2	1.2353393E-1	1.0887000E2	6.3282614E-2	1.0986000E2	1.1043050E1	1.1123000E2	5.0026033E0	1.1338000E2	2.0310226E1	1.1137000E2	5.2400212E0	1.0935000E2	8.3753744E0
1.0955000E2	8.8927162E-2	1.1089000E2	5.5482088E-2	1.1317000E2	1.8964692E-1	1.1107000E2	1.2209993E-1	1.0897000E2	6.2614449E-2	1.0997000E2	1.0850942E1	1.1134000E2	4.9842071E0	1.1348000E2	2.0498694E1	1.1148000E2	5.1936010E0	1.0945000E2	8.3479926E0
1.0966000E2	8.7894884E-2	1.1100000E2	5.4838045E-2	1.1327000E2	1.8764454E-1	1.1117000E2	1.2081075E-1	1.0908000E2	6.1887613E-2	1.1007000E2	1.0654738E1	1.1144000E2	4.8750460E0	1.1358000E2	2.0721675E1	1.1158000E2	5.0816253E0	1.0955000E2	8.2801665E0
1.0976000E2	8.6966852E-2	1.1110000E2	5.4259041E-2	1.1338000E2	1.8546634E-1	1.1127000E2	1.1953517E-1	1.0924000E2	6.0845431E-2	1.1017000E2	1.0497806E1	1.1154000E2	4.7080564E0	1.1368000E2	2.0959064E1	1.1168000E2	4.8544060E0	1.0965000E2	8.1980720E0
1.0986000E2	8.6048619E-2	1.1123000E2	5.3515466E-2	1.1348000E2	1.8350811E-1	1.1137000E2	1.1827307E-1	1.0935000E2	6.0139130E-2	1.1027000E2	1.0406127E1	1.1164000E2	4.5001849E0	1.1379000E2	2.1207317E1	1.1179000E2	4.5616311E0	1.0976000E2	8.1069124E0
1.0997000E2	8.5049756E-2	1.1134000E2	5.2894252E-2	1.1358000E2	1.8157055E-1	1.1148000E2	1.1690014E-1	1.0945000E2	5.9504155E-2	1.1037000E2	1.0348296E1	1.1175000E2	4.2525756E0	1.1389000E2	2.1466437E1	1.1189000E2	4.2122884E0	1.0986000E2	8.0088246E0
1.1007000E2	8.4151764E-2	1.1144000E2	5.2335772E-2	1.1368000E2	1.7965345E-1	1.1158000E2	1.1566586E-1	1.0955000E2	5.8875885E-2	1.1048000E2	1.0324311E1	1.1185000E2	3.9731741E0	1.1399000E2	2.1674479E1	1.1199000E2	3.8432670E0	1.0997000E2	7.9038085E0
1.1017000E2	8.3263253E-2	1.1154000E2	5.1783188E-2	1.1379000E2	1.7756801E-1	1.1168000E2	1.1444461E-1	1.0965000E2	5.8254248E-2	1.1058000E2	1.0318445E1	1.1195000E2	3.6619804E0	1.1410000E2	2.1807797E1	1.1214000E2	3.4614471E0	1.1007000E2	7.8161275E0
1.1027000E2	8.2384124E-2	1.1164000E2	5.1236439E-2	1.1389000E2	1.7569317E-1	1.1179000E2	1.1311612E-1	1.0976000E2	5.7578025E-2	1.1068000E2	1.0325272E1	1.1206000E2	3.3848671E0	1.1424000E2	2.1890039E1	1.1224000E2	3.0668285E0	1.1018000E2	7.7531217E0
1.1037000E2	8.1514277E-2	1.1175000E2	5.0641680E-2	1.1399000E2	1.7383813E-1	1.1189000E2	1.1192179E-1	1.0986000E2	5.6970091E-2	1.1079000E2	1.0350217E1	1.1216000E2	3.1509240E0	1.1435000E2	2.1917662E1	1.1235000E2	2.7587870E0	1.1028000E2	7.7074510E0
1.1048000E2	8.0568049E-2	1.1185000E2	5.0106983E-2	1.1410000E2	1.7182019E-1	1.1199000E2	1.1074007E-1	1.0997000E2	5.6308776E-2	1.1089000E2	1.0361873E1	1.1226000E2	2.9510614E0	1.1445000E2	2.1833478E1	1.1245000E2	2.5810918E0	1.1039000E2	7.6812521E0
1.1058000E2	7.9717377E-2	1.1195000E2	4.9577932E-2	1.1424000E2	1.6928576E-1	1.1214000E2	1.0899085E-1	1.1007000E2	5.5714243E-2	1.1099000E2	1.0357555E1	1.1237000E2	2.7932247E0	1.1455000E2	2.1668459E1	1.1255000E2	2.4899736E0	1.1049000E2	7.6704400E0
1.1068000E2	7.8875686E-2	1.1206000E2	4.9002425E-2	1.1435000E2	1.6732067E-1	1.1224000E2	1.0784008E-1	1.1018000E2	5.5067506E-2	1.1113000E2	1.0345126E1	1.1247000E2	2.7020760E0	1.1465000E2	2.1422604E1	1.1265000E2	2.4923126E0	1.1059000E2	7.6628832E0
1.1079000E2	7.7960088E-2	1.1216000E2	4.8485037E-2	1.1445000E2	1.6555402E-1	1.1235000E2	1.0658826E-1	1.1028000E2	5.4486079E-2	1.1123000E2	1.0324587E1	1.1257000E2	2.6446788E0	1.1476000E2	2.1143207E1	1.1275000E2	2.6398706E0	1.1069000E2	7.6585815E0
1.1089000E2	7.7136952E-2	1.1226000E2	4.7973111E-2	1.1455000E2	1.6380603E-1	1.1245000E2	1.0546285E-1	1.1039000E2	5.3853598E-2	1.1134000E2	1.0306786E1	1.1268000E2	2.6210332E0	1.1486000E2	2.0804052E1	1.1286000E2	2.8829598E0	1.1079000E2	7.6428544E0
1.1099000E2	7.6322506E-2	1.1237000E2	4.7416233E-2	1.1465000E2	1.6207650E-1	1.1255000E2	1.0434933E-1	1.1049000E2	5.3284988E-2	1.1144000E2	1.0296903E1	1.1278000E2	2.6129597E0	1.1496000E2	2.0431355E1	1.1296000E2	3.2215802E0	1.1090000E2	7.5994853E0
1.1113000E2	7.5196710E-2	1.1247000E2	4.6915592E-2	1.1476000E2	1.6019509E-1	1.1265000E2	1.0324756E-1	1.1059000E2	5.2722383E-2	1.1155000E2	1.0289758E1	1.1288000E2	2.6121839E0	1.1506000E2	2.0056087E1	1.1307000E2	3.5681933E0	1.1100000E2	7.5446908E0
1.1123000E2	7.4402750E-2	1.1257000E2	4.6420237E-2	1.1486000E2	1.5850368E-1	1.1275000E2	1.0215743E-1	1.1069000E2	5.2165717E-2	1.1165000E2	1.0293216E1	1.1298000E2	2.6269803E0	1.1517000E2	1.9712188E1	1.1317000E2	3.9248733E0	1.1110000E2	7.4663393E0
1.1134000E2	7.3539074E-2	1.1268000E2	4.5881385E-2	1.1496000E2	1.5683013E-1	1.1286000E2	1.0097158E-1	1.1079000E2	5.1614929E-2	1.1175000E2	1.0288636E1	1.1308000E2	2.6244126E0	1.1527000E2	1.9376009E1	1.1328000E2	4.2895460E0	1.1125000E2	7.3698455E0
1.1144000E2	7.2762617E-2	1.1278000E2	4.5396950E-2	1.1506000E2	1.5517425E-1	1.1296000E2	9.9905475E-2	1.1090000E2	5.1015776E-2	1.1185000E2	1.0270594E1	1.1322000E2	2.5955611E0	1.1537000E2	1.9047551E1	1.1338000E2	4.6125236E0	1.1136000E2	7.2625498E0
1.1155000E2	7.1917979E-2	1.1288000E2	4.4917629E-2	1.1517000E2	1.5337297E-1	1.1307000E2	9.8745760E-2	1.1100000E2	5.0477130E-2	1.1196000E2	1.0239090E1	1.1333000E2	2.5495155E0	1.1547000E2	1.8779248E1	1.1348000E2	4.8500369E0	1.1146000E2	7.1444521E0
1.1165000E2	7.1158638E-2	1.1298000E2	4.4443369E-2	1.1527000E2	1.5175359E-1	1.1317000E2	9.7703160E-2	1.1110000E2	4.9944171E-2	1.1206000E2	1.0183767E1	1.1343000E2	2.4862760E0	1.1558000E2	1.8581391E1	1.1358000E2	5.0493531E0	1.1157000E2	7.0479859E0
1.1175000E2	7.0407315E-2	1.1308000E2	4.3974117E-2	1.1537000E2	1.5015131E-1	1.1328000E2	9.6569010E-2	1.1125000E2	4.9155264E-2	1.1217000E2	1.0080559E1	1.1353000E2	2.4223913E0	1.1568000E2	1.8443690E1	1.1369000E2	5.2104723E0	1.1167000E2	6.9859061E0
1.1185000E2	6.9663924E-2	1.1322000E2	4.3325476E-2	1.1547000E2	1.4856595E-1	1.1338000E2	9.5549392E-2	1.1136000E2	4.8584664E-2	1.1227000E2	9.9535322E0	1.1364000E2	2.3580317E0	1.1578000E2	1.8342498E1	1.1379000E2	5.3292462E0	1.1177000E2	6.9454578E0
1.1196000E2	6.8855257E-2	1.1333000E2	4.2822548E-2	1.1558000E2	1.4684138E-1	1.1348000E2	9.4540541E-2	1.1146000E2	4.8071686E-2	1.1237000E2	9.7972613E0	1.1374000E2	2.2930270E0	1.1588000E2	1.8303577E1	1.1389000E2	5.4056748E0	1.1188000E2	6.9060977E0
1.1206000E2	6.8128253E-2	1.1343000E2	4.2370409E-2	1.1568000E2	1.4529097E-1	1.1358000E2	9.3542341E-2	1.1157000E2	4.7513664E-2	1.1248000E2	9.6248776E0	1.1384000E2	2.2364669E0	1.1599000E2	1.8300711E1	1.1399000E2	5.4432563E0	1.1198000E2	6.8840425E0
1.1217000E2	6.7337412E-2	1.1353000E2	4.1923044E-2	1.1578000E2	1.4375692E-1	1.1369000E2	9.2456490E-2	1.1167000E2	4.7011994E-2	1.1258000E2	9.4415597E0	1.1394000E2	2.2052108E0	1.1609000E2	1.8333899E1	1.1415000E2	5.4822617E0	1.1208000E2	6.8630755E0
1.1227000E2	6.6626434E-2	1.1364000E2	4.1436397E-2	1.1588000E2	1.4223907E-1	1.1379000E2	9.1480294E-2	1.1177000E2	4.6515621E-2	1.1269000E2	9.2473076E0	1.1405000E2	2.1909842E0	1.1624000E2	1.8382561E1	1.1426000E2	5.5010169E0	1.1225000E2	6.8431968E0
1.1237000E2	6.5922964E-2	1.1374000E2	4.0998893E-2	1.1599000E2	1.4058794E-1	1.1389000E2	9.0514406E-2	1.1188000E2	4.5975662E-2	1.1279000E2	9.0902517E0	1.1415000E2	2.1937871E0	1.1634000E2	1.8446241E1	1.1437000E2	5.5015959E0	1.1235000E2	6.7710127E0
1.1248000E2	6.5157722E-2	1.1384000E2	4.0566009E-2	1.1609000E2	1.3910356E-1	1.1399000E2	8.9558716E-2	1.1198000E2	4.5490231E-2	1.1289000E2	8.9887015E0	1.1427000E2	2.2132792E0	1.1644000E2	1.8525393E1	1.1447000E2	5.4839988E0	1.1245000E2	6.6744068E0
1.1258000E2	6.4469759E-2	1.1394000E2	4.0137696E-2	1.1624000E2	1.3690631E-1	1.1415000E2	8.8050556E-2	1.1208000E2	4.5009926E-2	1.1300000E2	8.9243474E0	1.1438000E2	2.2580455E0	1.1654000E2	1.8593802E1	1.1457000E2	5.4482256E0	1.1255000E2	6.5533790E0
1.1269000E2	6.3721386E-2	1.1405000E2	3.9671773E-2	1.1634000E2	1.3546079E-1	1.1426000E2	8.7028454E-2	1.1225000E2	4.4205016E-2	1.1314000E2	8.9023681E0	1.1448000E2	2.3195010E0	1.1665000E2	1.8671406E1	1.1467000E2	5.3676799E0	1.1266000E2	6.3917127E0
1.1279000E2	6.3048588E-2	1.1415000E2	3.9252901E-2	1.1644000E2	1.3403054E-1	1.1437000E2	8.6018217E-2	1.1235000E2	4.3738281E-2	1.1324000E2	8.9601980E0	1.1458000E2	2.3893712E0	1.1675000E2	1.8768497E1	1.1478000E2	5.2619620E0	1.1276000E2	6.2103570E0
1.1289000E2	6.2382894E-2	1.1427000E2	3.8756089E-2	1.1654000E2	1.3261539E-1	1.1447000E2	8.5110000E-2	1.1245000E2	4.3276473E-2	1.1335000E2	9.0737720E0	1.1469000E2	2.4598151E0	1.1685000E2	1.8885076E1	1.1488000E2	5.1331459E0	1.1286000E2	6.0220670E0
1.1300000E2	6.1658745E-2	1.1438000E2	3.8306203E-2	1.1665000E2	1.3107597E-1	1.1457000E2	8.4211372E-2	1.1255000E2	4.2819541E-2	1.1345000E2	9.2430902E0	1.1479000E2	2.5310026E0	1.1696000E2	1.9022049E1	1.1498000E2	4.9723223E0	1.1296000E2	5.8826096E0
1.1314000E2	6.0749247E-2	1.1448000E2	3.7901750E-2	1.1675000E2	1.2969202E-1	1.1467000E2	8.3322232E-2	1.1266000E2	4.2322487E-2	1.1355000E2	9.4315332E0	1.1489000E2	2.6029338E0	1.1706000E2	1.9209648E1	1.1514000E2	4.7759932E0	1.1307000E2	5.7919848E0
1.1324000E2	6.0107830E-2	1.1458000E2	3.7501567E-2	1.1685000E2	1.2832267E-1	1.1478000E2	8.2355017E-2	1.1276000E2	4.1875628E-2	1.1366000E2	9.6524706E0	1.1499000E2	2.6584389E0	1.1716000E2	1.9417642E1	1.1524000E2	4.5476565E0	1.1317000E2	5.7838969E0
1.1335000E2	5.9410091E-2	1.1469000E2	3.7066244E-2	1.1696000E2	1.2683309E-1	1.1488000E2	8.1485477E-2	1.1286000E2	4.1433487E-2	1.1376000E2	9.8925329E0	1.1509000E2	2.6898468E0	1.1726000E2	1.9656321E1	1.1534000E2	4.3265126E0	1.1327000E2	5.8246416E0
1.1345000E2	5.8782814E-2	1.1479000E2	3.6674883E-2	1.1706000E2	1.2549393E-1	1.1498000E2	8.0625118E-2	1.1296000E2	4.0996014E-2	1.1386000E2	1.0127655E1	1.1524000E2	2.7048286E0	1.1737000E2	1.9934045E1	1.1545000E2	4.1036520E0	1.1338000E2	5.9548576E0
1.1355000E2	5.8162159E-2	1.1489000E2	3.6287653E-2	1.1716000E2	1.2416891E-1	1.1514000E2	7.9267399E-2	1.1307000E2	4.0520128E-2	1.1396000E2	1.0329031E1	1.1535000E2	2.7035544E0	1.1747000E2	2.0250362E1	1.1555000E2	3.8879841E0	1.1348000E2	6.1457724E0
1.1366000E2	5.7487006E-2	1.1499000E2	3.5904513E-2	1.1726000E2	1.2285788E-1	1.1524000E2	7.8430460E-2	1.1317000E2	4.0092299E-2	1.1407000E2	1.0514970E1	1.1545000E2	2.6695952E0	1.1758000E2	2.0605269E1	1.1565000E2	3.6795089E0	1.1358000E2	6.3973861E0
1.1376000E2	5.6880033E-2	1.1509000E2	3.5525417E-2	1.1737000E2	1.2143173E-1	1.1534000E2	7.7602357E-2	1.1327000E2	3.9668987E-2	1.1419000E2	1.0685473E1	1.1555000E2	2.6115359E0	1.1768000E2	2.0938305E1	1.1575000E2	3.5007241E0	1.1369000E2	6.7096988E0
1.1386000E2	5.6279469E-2	1.1524000E2	3.4964266E-2	1.1747000E2	1.2014960E-1	1.1545000E2	7.6701539E-2	1.1338000E2	3.9208504E-2	1.1430000E2	1.0813801E1	1.1566000E2	2.5293766E0	1.1778000E2	2.1257374E1	1.1586000E2	3.3320297E0	1.1379000E2	7.0153020E0
1.1396000E2	5.5685246E-2	1.1535000E2	3.4558397E-2	1.1758000E2	1.1875489E-1	1.1555000E2	7.5891692E-2	1.1348000E2	3.8794524E-2	1.1440000E2	1.0889457E1	1.1576000E2	2.4384593E0	1.1788000E2	2.1554571E1	1.1596000E2	3.1734255E0	1.1390000E2	7.3133071E0
1.1407000E2	5.5038845E-2	1.1545000E2	3.4193514E-2	1.1768000E2	1.1750103E-1	1.1565000E2	7.5090394E-2	1.1358000E2	3.8384915E-2	1.1450000E2	1.0922938E1	1.1586000E2	2.3309400E0	1.1798000E2	2.1829442E1	1.1606000E2	3.0427302E0	1.1400000E2	7.5767191E0
1.1419000E2	5.4342235E-2	1.1555000E2	3.3832484E-2	1.1778000E2	1.1626040E-1	1.1575000E2	7.4297558E-2	1.1369000E2	3.7939338E-2	1.1461000E2	1.0932553E1	1.1596000E2	2.2146629E0	1.1808000E2	2.2035670E1	1.1617000E2	2.9393435E0	1.1411000E2	7.8055383E0
1.1430000E2	5.3711424E-2	1.1566000E2	3.3439753E-2	1.1788000E2	1.1503287E-1	1.1586000E2	7.3435102E-2	1.1379000E2	3.7538758E-2	1.1471000E2	1.0885441E1	1.1606000E2	2.0982127E0	1.1823000E2	2.2203487E1	1.1628000E2	2.8638656E0	1.1425000E2	7.9594202E0
1.1440000E2	5.3144315E-2	1.1576000E2	3.3086681E-2	1.1798000E2	1.1381830E-1	1.1596000E2	7.2659743E-2	1.1390000E2	3.7103004E-2	1.1481000E2	1.0794971E1	1.1623000E2	2.0043485E0	1.1833000E2	2.2332892E1	1.1638000E2	2.7966966E0	1.1435000E2	8.0720690E0
1.1450000E2	5.2583195E-2	1.1586000E2	3.2737338E-2	1.1808000E2	1.1261656E-1	1.1606000E2	7.1892570E-2	1.1400000E2	3.6711254E-2	1.1492000E2	1.0661144E1	1.1633000E2	1.9253993E0	1.1844000E2	2.2408074E1	1.1648000E2	2.7584495E0	1.1445000E2	8.1434849E0
1.1461000E2	5.1972802E-2	1.1596000E2	3.2391683E-2	1.1823000E2	1.1083770E-1	1.1617000E2	7.1058032E-2	1.1411000E2	3.6285105E-2	1.1502000E2	1.0504951E1	1.1644000E2	1.8613649E0	1.1854000E2	2.2412948E1	1.1659000E2	2.7402148E0	1.1455000E2	8.1754452E0
1.1471000E2	5.1424051E-2	1.1606000E2	3.2049678E-2	1.1833000E2	1.0966742E-1	1.1628000E2	7.0233182E-2	1.1425000E2	3.5749881E-2	1.1515000E2	1.0306902E1	1.1654000E2	1.8279337E0	1.1864000E2	2.2363597E1	1.1669000E2	2.7419927E0	1.1466000E2	8.1613099E0
1.1481000E2	5.0881094E-2	1.1623000E2	3.1476535E-2	1.1844000E2	1.0839439E-1	1.1638000E2	6.9491630E-2	1.1435000E2	3.5372418E-2	1.1525000E2	1.0086487E1	1.1664000E2	1.8401934E0	1.1874000E2	2.2290256E1	1.1679000E2	2.7649840E0	1.1476000E2	8.1077191E0
1.1492000E2	5.0290460E-2	1.1633000E2	3.1144193E-2	1.1854000E2	1.0724992E-1	1.1648000E2	6.8757907E-2	1.1445000E2	3.4998941E-2	1.1536000E2	9.8570761E0	1.1674000E2	1.8830563E0	1.1885000E2	2.2165472E1	1.1690000E2	2.8208924E0	1.1486000E2	8.0483770E0
1.1502000E2	4.9759472E-2	1.1644000E2	3.0782667E-2	1.1864000E2	1.0611753E-1	1.1659000E2	6.7959757E-2	1.1455000E2	3.4629407E-2	1.1546000E2	9.6163631E0	1.1684000E2	1.9375878E0	1.1895000E2	2.1997153E1	1.1700000E2	2.8980142E0	1.1497000E2	7.9975331E0
1.1515000E2	4.9077559E-2	1.1654000E2	3.0457650E-2	1.1874000E2	1.0499709E-1	1.1669000E2	6.7242208E-2	1.1466000E2	3.4227425E-2	1.1556000E2	9.3538515E0	1.1695000E2	2.0116320E0	1.1905000E2	2.1785299E1	1.1714000E2	2.9874403E0	1.1507000E2	7.9542986E0
1.1525000E2	4.8559377E-2	1.1664000E2	3.0136065E-2	1.1885000E2	1.0377827E-1	1.1679000E2	6.6532236E-2	1.1476000E2	3.3866037E-2	1.1566000E2	9.0695412E0	1.1705000E2	2.0973450E0	1.1915000E2	2.1562080E1	1.1725000E2	3.0828481E0	1.1518000E2	7.9186735E0
1.1536000E2	4.7995694E-2	1.1674000E2	2.9817876E-2	1.1895000E2	1.0268254E-1	1.1690000E2	6.5759922E-2	1.1486000E2	3.3508465E-2	1.1576000E2	8.8024164E0	1.1715000E2	2.1947266E0	1.1926000E2	2.1307953E1	1.1735000E2	3.1836372E0	1.1528000E2	7.9039381E0
1.1546000E2	4.7488935E-2	1.1684000E2	2.9503046E-2	1.1905000E2	1.0159837E-1	1.1700000E2	6.5065600E-2	1.1497000E2	3.3119494E-2	1.1587000E2	8.5396742E0	1.1729000E2	2.2623377E0	1.1937000E2	2.1042461E1	1.1745000E2	3.2898076E0	1.1538000E2	7.9234530E0
1.1556000E2	4.6987526E-2	1.1695000E2	2.9160571E-2	1.1915000E2	1.0052565E-1	1.1714000E2	6.4105849E-2	1.1507000E2	3.2769804E-2	1.1597000E2	8.2941174E0	1.1739000E2	2.3114416E0	1.1947000E2	2.0773511E1	1.1756000E2	3.3779520E0	1.1548000E2	7.9638575E0
1.1566000E2	4.6491412E-2	1.1705000E2	2.8852681E-2	1.1926000E2	9.9358737E-2	1.1725000E2	6.3361700E-2	1.1518000E2	3.2389408E-2	1.1607000E2	8.0552499E0	1.1749000E2	2.3420383E0	1.1958000E2	2.0514505E1	1.1766000E2	3.4411475E0	1.1559000E2	8.0242629E0
1.1576000E2	4.6000535E-2	1.1715000E2	2.8548042E-2	1.1937000E2	9.8205368E-2	1.1735000E2	6.2692700E-2	1.1528000E2	3.2047427E-2	1.1620000E2	7.8594511E0	1.1760000E2	2.3462837E0	1.1968000E2	2.0249357E1	1.1776000E2	3.4863170E0	1.1569000E2	8.0890081E0
1.1587000E2	4.5466555E-2	1.1729000E2	2.8126943E-2	1.1947000E2	9.7168474E-2	1.1745000E2	6.2030763E-2	1.1538000E2	3.1709057E-2	1.1630000E2	7.6872289E0	1.1770000E2	2.2993761E0	1.1978000E2	1.9978067E1	1.1786000E2	3.5128600E0	1.1579000E2	8.1514529E0
1.1597000E2	4.4986500E-2	1.1739000E2	2.7829967E-2	1.1958000E2	9.6040530E-2	1.1756000E2	6.1310703E-2	1.1548000E2	3.1374259E-2	1.1640000E2	7.5385834E0	1.1780000E2	2.2164034E0	1.1989000E2	1.9739724E1	1.1797000E2	3.5165601E0	1.1590000E2	8.2115974E0
1.1607000E2	4.4511513E-2	1.1749000E2	2.7536126E-2	1.1968000E2	9.5026493E-2	1.1766000E2	6.0663358E-2	1.1559000E2	3.1010062E-2	1.1650000E2	7.4391204E0	1.1790000E2	2.1198922E0	1.1999000E2	1.9531644E1	1.1807000E2	3.5091209E0	1.1600000E2	8.2427201E0
1.1620000E2	4.3901520E-2	1.1760000E2	2.7216483E-2	1.1978000E2	9.4023162E-2	1.1776000E2	6.0022848E-2	1.1569000E2	3.0682645E-2	1.1661000E2	7.4057273E0	1.1801000E2	2.0098426E0	1.2010000E2	1.9356510E1	1.1818000E2	3.4905424E0	1.1610000E2	8.2225197E0
1.1630000E2	4.3437989E-2	1.1770000E2	2.6929120E-2	1.1989000E2	9.2931730E-2	1.1786000E2	5.9389101E-2	1.1579000E2	3.0358684E-2	1.1671000E2	7.4215166E0	1.1811000E2	1.8765406E0	1.2024000E2	1.9198237E1	1.1828000E2	3.4746702E0	1.1624000E2	8.1732975E0
1.1640000E2	4.2979352E-2	1.1780000E2	2.6644791E-2	1.1999000E2	9.1950516E-2	1.1797000E2	5.8699705E-2	1.1590000E2	3.0006277E-2	1.1681000E2	7.4669962E0	1.1824000E2	1.7297001E0	1.2034000E2	1.9081628E1	1.1839000E2	3.4689917E0	1.1635000E2	8.0884134E0
1.1650000E2	4.2525557E-2	1.1790000E2	2.6363464E-2	1.2010000E2	9.0883143E-2	1.1807000E2	5.8079928E-2	1.1600000E2	2.9689458E-2	1.1691000E2	7.5562557E0	1.1835000E2	1.5956725E0	1.2045000E2	1.8987141E1	1.1849000E2	3.4660195E0	1.1645000E2	7.9588677E0
1.1661000E2	4.2031915E-2	1.1801000E2	2.6057433E-2	1.2024000E2	8.9542570E-2	1.1818000E2	5.7405729E-2	1.1610000E2	2.9375984E-2	1.1702000E2	7.6764920E0	1.1845000E2	1.4561123E0	1.2055000E2	1.8914774E1	1.1860000E2	3.4774573E0	1.1656000E2	7.7980213E0
1.1671000E2	4.1588124E-2	1.1811000E2	2.5782308E-2	1.2034000E2	8.8597141E-2	1.1828000E2	5.6799615E-2	1.1624000E2	2.8942672E-2	1.1715000E2	7.8277052E0	1.1855000E2	1.3110197E0	1.2066000E2	1.8869894E1	1.1870000E2	3.5161357E0	1.1666000E2	7.6058742E0
1.1681000E2	4.1149019E-2	1.1824000E2	2.5428983E-2	1.2045000E2	8.7568694E-2	1.1839000E2	5.6140278E-2	1.1635000E2	2.8606702E-2	1.1725000E2	7.9761204E0	1.1866000E2	1.1603945E0	1.2076000E2	1.8857762E1	1.1880000E2	3.5751316E0	1.1677000E2	7.4270287E0
1.1691000E2	4.0714550E-2	1.1835000E2	2.5133800E-2	1.2055000E2	8.6644106E-2	1.1849000E2	5.5547525E-2	1.1645000E2	2.8304660E-2	1.1735000E2	8.1230240E0	1.1876000E2	1.0236646E0	1.2086000E2	1.8873116E1	1.1890000E2	3.6544452E0	1.1687000E2	7.2658460E0
1.1702000E2	4.0241930E-2	1.1845000E2	2.4868426E-2	1.2066000E2	8.5638331E-2	1.1860000E2	5.4902722E-2	1.1656000E2	2.7976096E-2	1.1745000E2	8.2671295E0	1.1886000E2	8.9374790E-1	1.2097000E2	1.8896414E1	1.1900000E2	3.7391020E0	1.1698000E2	7.1179650E0
1.1715000E2	3.9690448E-2	1.1855000E2	2.4605855E-2	1.2076000E2	8.4734124E-2	1.1870000E2	5.4323035E-2	1.1666000E2	2.7680713E-2	1.1755000E2	8.3956341E0	1.1897000E2	7.6646313E-1	1.2107000E2	1.8951652E1	1.1914000E2	3.8350095E0	1.1708000E2	6.9954106E0
1.1725000E2	3.9271379E-2	1.1866000E2	2.4320227E-2	1.2086000E2	8.3839465E-2	1.1880000E2	5.3749469E-2	1.1677000E2	2.7359392E-2	1.1765000E2	8.4976720E0	1.1907000E2	6.3765857E-1	1.2117000E2	1.9036147E1	1.1925000E2	3.9362603E0	1.1724000E2	6.9204840E0
1.1735000E2	3.8856735E-2	1.1876000E2	2.4063444E-2	1.2097000E2	8.2866246E-2	1.1890000E2	5.3181959E-2	1.1687000E2	2.7070519E-2	1.1776000E2	8.5901305E0	1.1923000E2	5.1704808E-1	1.2129000E2	1.9149899E1	1.1935000E2	4.0359315E0	1.1735000E2	6.8708841E0
1.1745000E2	3.8446469E-2	1.1886000E2	2.3809371E-2	1.2107000E2	8.1991308E-2	1.1900000E2	5.2620441E-2	1.1698000E2	2.6756282E-2	1.1786000E2	8.6730098E0	1.1933000E2	3.9491780E-1	1.2139000E2	1.9282389E1	1.1945000E2	4.1101158E0	1.1745000E2	6.8466108E0
1.1755000E2	3.8040535E-2	1.1897000E2	2.3532989E-2	1.2117000E2	8.1125609E-2	1.1914000E2	5.1844262E-2	1.1708000E2	2.6473777E-2	1.1797000E2	8.7437368E0	1.1943000E2	2.7126773E-1	1.2149000E2	1.9454929E1	1.1956000E2	4.1663004E0	1.1755000E2	6.8376061E0
1.1765000E2	3.7638886E-2	1.1907000E2	2.3284518E-2	1.2129000E2	8.0098826E-2	1.1925000E2	5.1242448E-2	1.1724000E2	2.6027961E-2	1.1807000E2	8.8083332E0	1.1954000E2	1.5611011E-1	1.2160000E2	1.9646206E1	1.1966000E2	4.2044853E0	1.1765000E2	6.8452057E0
1.1776000E2	3.7201969E-2	1.1923000E2	2.2892409E-2	1.2139000E2	7.9253108E-2	1.1935000E2	5.0701408E-2	1.1735000E2	2.5725826E-2	1.1818000E2	8.8607773E0	1.1964000E2	5.3596646E-2	1.2170000E2	1.9853538E1	1.1976000E2	4.2128553E0	1.1776000E2	6.8694095E0
1.1786000E2	3.6809175E-2	1.1933000E2	2.2650701E-2	1.2149000E2	7.8416320E-2	1.1945000E2	5.0166081E-2	1.1745000E2	2.5454201E-2	1.1829000E2	8.9179566E0	1.1974000E2	-3.6272669E-2	1.2180000E2	2.0061293E1	1.1986000E2	4.1749905E0	1.1786000E2	6.8769694E0
1.1797000E2	3.6381890E-2	1.1943000E2	2.2411545E-2	1.2160000E2	7.7506053E-2	1.1956000E2	4.9583746E-2	1.1755000E2	2.5185445E-2	1.1839000E2	8.9612139E0	1.1984000E2	-8.6233335E-2	1.2190000E2	2.0274732E1	1.1997000E2	4.1073107E0	1.1797000E2	6.8635240E0
1.1807000E2	3.5997754E-2	1.1954000E2	2.2151389E-2	1.2170000E2	7.6687711E-2	1.1966000E2	4.9060220E-2	1.1765000E2	2.4919526E-2	1.1849000E2	8.9918358E0	1.1994000E2	-8.9203380E-2	1.2201000E2	2.0493855E1	1.2007000E2	4.0173034E0	1.1807000E2	6.8334346E0
1.1818000E2	3.5579887E-2	1.1964000E2	2.1917505E-2	1.2180000E2	7.5878009E-2	1.1976000E2	4.8542221E-2	1.1776000E2	2.4630257E-2	1.1859000E2	9.0098224E0	1.2005000E2	-5.2264777E-2	1.2211000E2	2.0676034E1	1.2018000E2	3.9124579E0	1.1817000E2	6.7893727E0
1.1829000E2	3.5166872E-2	1.1974000E2	2.1686091E-2	1.2190000E2	7.5076857E-2	1.1986000E2	4.8029691E-2	1.1786000E2	2.4370200E-2	1.1870000E2	9.0031301E0	1.2015000E2	3.2885860E-2	1.2225000E2	2.0810899E1	1.2029000E2	3.7986818E0	1.1827000E2	6.7203911E0
1.1839000E2	3.4795565E-2	1.1984000E2	2.1457120E-2	1.2201000E2	7.4205355E-2	1.1997000E2	4.7472157E-2	1.1797000E2	2.4087308E-2	1.1880000E2	8.9543884E0	1.2025000E2	2.0322690E-1	1.2235000E2	2.0908820E1	1.2039000E2	3.6759751E0	1.1838000E2	6.6374370E0
1.1849000E2	3.4428178E-2	1.1994000E2	2.1230566E-2	1.2211000E2	7.3421863E-2	1.2007000E2	4.6970925E-2	1.1807000E2	2.3832984E-2	1.1891000E2	8.8809680E0	1.2036000E2	4.2177997E-1	1.2245000E2	2.0975057E1	1.2049000E2	3.5771780E0	1.1848000E2	6.5405102E0
1.1859000E2	3.4064671E-2	1.2005000E2	2.0984119E-2	1.2225000E2	7.2338852E-2	1.2018000E2	4.6425681E-2	1.1817000E2	2.3581345E-2	1.1901000E2	8.7841552E0	1.2046000E2	6.8854508E-1	1.2256000E2	2.1010435E1	1.2060000E2	3.5156875E0	1.1858000E2	6.4353078E0
1.1870000E2	3.3669244E-2	1.2015000E2	2.0762560E-2	1.2235000E2	7.1575067E-2	1.2029000E2	4.5886766E-2	1.1827000E2	2.3332363E-2	1.1914000E2	8.6640015E0	1.2056000E2	1.0005919E0	1.2266000E2	2.1036269E1	1.2070000E2	3.4781066E0	1.1868000E2	6.3128439E0
1.1880000E2	3.3313749E-2	1.2025000E2	2.0543340E-2	1.2245000E2	7.0819347E-2	1.2039000E2	4.5402274E-2	1.1838000E2	2.3061518E-2	1.1924000E2	8.5265286E0	1.2067000E2	1.3198909E0	1.2276000E2	2.1052557E1	1.2081000E2	3.4703428E0	1.1879000E2	6.1731184E0
1.1891000E2	3.2927039E-2	1.2036000E2	2.0304870E-2	1.2256000E2	6.9997267E-2	1.2049000E2	4.4922897E-2	1.1848000E2	2.2818024E-2	1.1934000E2	8.3717364E0	1.2077000E2	1.6464419E0	1.2287000E2	2.1080041E1	1.2091000E2	3.5341092E0	1.1889000E2	6.0380254E0
1.1901000E2	3.2579381E-2	1.2046000E2	2.0090482E-2	1.2266000E2	6.9258206E-2	1.2060000E2	4.4401426E-2	1.1858000E2	2.2577102E-2	1.1944000E2	8.2343661E0	1.2087000E2	1.9062883E0	1.2297000E2	2.1140860E1	1.2101000E2	3.6529856E0	1.1899000E2	5.9075651E0
1.1914000E2	3.2132908E-2	1.2056000E2	1.9878358E-2	1.2276000E2	6.8526948E-2	1.2070000E2	4.3932617E-2	1.1868000E2	2.2338723E-2	1.1955000E2	8.1204907E0	1.2097000E2	2.0994300E0	1.2307000E2	2.1212873E1	1.2115000E2	3.8269722E0	1.1910000E2	5.7740872E0
1.1924000E2	3.1793635E-2	1.2067000E2	1.9647608E-2	1.2287000E2	6.7731479E-2	1.2081000E2	4.3422642E-2	1.1879000E2	2.2079412E-2	1.1965000E2	8.0240373E0	1.2108000E2	2.1919891E0	1.2323000E2	2.1317396E1	1.2126000E2	4.0292748E0	1.1924000E2	5.6439061E0
1.1934000E2	3.1457944E-2	1.2077000E2	1.9440160E-2	1.2297000E2	6.7016341E-2	1.2091000E2	4.2964167E-2	1.1889000E2	2.1846289E-2	1.1975000E2	7.9510274E0	1.2122000E2	2.2136919E0	1.2334000E2	2.1425624E1	1.2136000E2	4.2851862E0	1.1934000E2	5.5295298E0
1.1944000E2	3.1125798E-2	1.2087000E2	1.9234902E-2	1.2307000E2	6.6308753E-2	1.2101000E2	4.2510533E-2	1.1899000E2	2.1615626E-2	1.1985000E2	7.9219535E0	1.2132000E2	2.1408015E0	1.2344000E2	2.1527189E1	1.2146000E2	4.5694136E0	1.1944000E2	5.4200111E0
1.1955000E2	3.0764485E-2	1.2097000E2	1.9031812E-2	1.2323000E2	6.5192120E-2	1.2115000E2	4.1883480E-2	1.1910000E2	2.1364709E-2	1.1996000E2	7.9194450E0	1.2143000E2	2.0102964E0	1.2354000E2	2.1622089E1	1.2157000E2	4.8655369E0	1.1955000E2	5.3153500E0
1.1965000E2	3.0439661E-2	1.2108000E2	1.8810888E-2	1.2334000E2	6.4435362E-2	1.2126000E2	4.1397291E-2	1.1924000E2	2.1049569E-2	1.2006000E2	7.9435018E0	1.2153000E2	1.8221765E0	1.2365000E2	2.1666046E1	1.2167000E2	5.1505859E0	1.1965000E2	5.2155465E0
1.1975000E2	3.0118266E-2	1.2122000E2	1.8533418E-2	1.2344000E2	6.3755026E-2	1.2136000E2	4.0960201E-2	1.1934000E2	2.0827318E-2	1.2018000E2	7.9819780E0	1.2163000E2	1.5764419E0	1.2375000E2	2.1619887E1	1.2177000E2	5.4379575E0	1.1975000E2	5.1374618E0
1.1985000E2	2.9800264E-2	1.2132000E2	1.8337734E-2	1.2354000E2	6.3081873E-2	1.2146000E2	4.0527726E-2	1.1944000E2	2.0607414E-2	1.2028000E2	8.0379952E0	1.2173000E2	1.3540900E0	1.2386000E2	2.1522786E1	1.2187000E2	5.7276519E0	1.1986000E2	5.0795351E0
1.1996000E2	2.9454339E-2	1.2143000E2	1.8124868E-2	1.2365000E2	6.2349610E-2	1.2157000E2	4.0057275E-2	1.1955000E2	2.0368201E-2	1.2039000E2	8.1084318E0	1.2183000E2	1.1418792E0	1.2396000E2	2.1364372E1	1.2197000E2	5.9690831E0	1.1996000E2	5.0308193E0
1.2006000E2	2.9143347E-2	1.2153000E2	1.7933497E-2	1.2375000E2	6.1691296E-2	1.2167000E2	3.9634333E-2	1.1965000E2	2.0153145E-2	1.2049000E2	8.1759170E0	1.2194000E2	9.7678808E-1	1.2406000E2	2.1138553E1	1.2207000E2	6.1526779E0	1.2006000E2	4.9913145E0
1.2018000E2	2.8774489E-2	1.2163000E2	1.7744148E-2	1.2386000E2	6.0975176E-2	1.2177000E2	3.9215856E-2	1.1975000E2	1.9940359E-2	1.2060000E2	8.2081613E0	1.2204000E2	8.3342298E-1	1.2417000E2	2.0867468E1	1.2218000E2	6.2880095E0	1.2016000E2	4.9581745E0
1.2028000E2	2.8470675E-2	1.2173000E2	1.7556797E-2	1.2396000E2	6.0331374E-2	1.2187000E2	3.8801798E-2	1.1986000E2	1.9708889E-2	1.2070000E2	8.2112376E0	1.2214000E2	7.4566191E-1	1.2429000E2	2.0551118E1	1.2228000E2	6.3884750E0	1.2027000E2	4.9237492E0
1.2039000E2	2.8140184E-2	1.2183000E2	1.7371425E-2	1.2406000E2	5.9694369E-2	1.2197000E2	3.8392112E-2	1.1996000E2	1.9500794E-2	1.2080000E2	8.1851460E0	1.2227000E2	6.7962690E-1	1.2439000E2	2.0267849E1	1.2238000E2	6.4064448E0	1.2037000E2	4.8849171E0
1.2049000E2	2.7843068E-2	1.2194000E2	1.7169776E-2	1.2417000E2	5.9001430E-2	1.2207000E2	3.7986752E-2	1.2006000E2	1.9294896E-2	1.2091000E2	8.1236428E0	1.2237000E2	6.0883479E-1	1.2449000E2	2.0033708E1	1.2249000E2	6.3672118E0	1.2048000E2	4.8416783E0
1.2060000E2	2.7519862E-2	1.2204000E2	1.6988490E-2	1.2429000E2	5.8254666E-2	1.2218000E2	3.7545797E-2	1.2016000E2	1.9091172E-2	1.2101000E2	8.0005114E0	1.2247000E2	5.0789209E-1	1.2460000E2	1.9832648E1	1.2259000E2	6.2707760E0	1.2058000E2	4.7835364E0
1.2070000E2	2.7229296E-2	1.2214000E2	1.6809118E-2	1.2439000E2	5.7639588E-2	1.2228000E2	3.7149372E-2	1.2027000E2	1.8869560E-2	1.2113000E2	7.8419686E0	1.2257000E2	4.0219229E-1	1.2470000E2	1.9686809E1	1.2270000E2	6.1362838E0	1.2068000E2	4.7209878E0
1.2080000E2	2.6941797E-2	1.2227000E2	1.6578763E-2	1.2449000E2	5.7031005E-2	1.2238000E2	3.6757133E-2	1.2037000E2	1.8670327E-2	1.2124000E2	7.6540872E0	1.2268000E2	2.9173540E-1	1.2480000E2	1.9594836E1	1.2280000E2	5.9413986E0	1.2078000E2	4.6611533E0
1.2091000E2	2.6629053E-2	1.2237000E2	1.6403717E-2	1.2460000E2	5.6368982E-2	1.2249000E2	3.6330452E-2	1.2048000E2	1.8453599E-2	1.2134000E2	7.4886436E0	1.2278000E2	1.5572420E-1	1.2490000E2	1.9517555E1	1.2290000E2	5.7084569E0	1.2088000E2	4.6055935E0
1.2101000E2	2.6347892E-2	1.2247000E2	1.6230520E-2	1.2470000E2	5.5773814E-2	1.2259000E2	3.5946859E-2	1.2058000E2	1.8258758E-2	1.2145000E2	7.3487593E0	1.2288000E2	7.4002689E-3	1.2501000E2	1.9454967E1	1.2300000E2	5.4627517E0	1.2098000E2	4.5543087E0
1.2113000E2	2.6014415E-2	1.2257000E2	1.6059151E-2	1.2480000E2	5.5184930E-2	1.2270000E2	3.5529584E-2	1.2068000E2	1.8065974E-2	1.2155000E2	7.2344345E0	1.2298000E2	-1.5323639E-1	1.2511000E2	1.9374976E1	1.2314000E2	5.2310127E0	1.2109000E2	4.5072986E0
1.2124000E2	2.5712436E-2	1.2268000E2	1.5872734E-2	1.2490000E2	5.4602264E-2	1.2280000E2	3.5154447E-2	1.2078000E2	1.7875226E-2	1.2165000E2	7.1981026E0	1.2309000E2	-2.7539879E-1	1.2524000E2	1.9237056E1	1.2325000E2	5.0036666E0	1.2124000E2	4.5018877E0
1.2134000E2	2.5440953E-2	1.2278000E2	1.5705143E-2	1.2501000E2	5.3968434E-2	1.2290000E2	3.4783271E-2	1.2088000E2	1.7686492E-2	1.2176000E2	7.2802713E0	1.2324000E2	-3.3276459E-1	1.2534000E2	1.9081735E1	1.2335000E2	4.7807134E0	1.2135000E2	4.5217441E0
1.2145000E2	2.5145632E-2	1.2288000E2	1.5539321E-2	1.2511000E2	5.3398612E-2	1.2300000E2	3.4416014E-2	1.2098000E2	1.7499750E-2	1.2221000E2	7.4260427E0	1.2334000E2	-3.5165613E-1	1.2544000E2	1.8869838E1	1.2345000E2	4.6068264E0	1.2145000E2	4.5684286E0
1.2155000E2	2.4880133E-2	1.2298000E2	1.5375251E-2	1.2524000E2	5.2666828E-2	1.2314000E2	3.3908360E-2	1.2109000E2	1.7296611E-2	1.2233000E2	7.6385385E0	1.2345000E2	-3.1883184E-1	1.2555000E2	1.8605736E1	1.2355000E2	4.4991619E0	1.2156000E2	4.6419411E0
1.2165000E2	2.4617438E-2	1.2309000E2	1.5196773E-2	1.2534000E2	5.2110749E-2	1.2325000E2	3.3514748E-2	1.2124000E2	1.7023398E-2	1.2244000E2	7.9439756E0	1.2355000E2	-2.4443175E-1	1.2565000E2	1.8305476E1	1.2366000E2	4.4405637E0	1.2166000E2	4.7934420E0
1.2176000E2	2.4331676E-2	1.2324000E2	1.4956728E-2	1.2544000E2	5.1560542E-2	1.2335000E2	3.3160885E-2	1.2135000E2	1.6825788E-2	1.2254000E2	8.3017469E0	1.2365000E2	-1.5384936E-1	1.2575000E2	1.7969058E1	1.2376000E2	4.4214584E0	1.2176000E2	5.0124351E0
1.2221000E2	2.3196780E-2	1.2334000E2	1.4798808E-2	1.2555000E2	5.0962020E-2	1.2345000E2	3.2810758E-2	1.2145000E2	1.6648134E-2	1.2264000E2	8.7262427E0	1.2375000E2	-4.7084669E-2	1.2586000E2	1.7677538E1	1.2386000E2	4.4643712E0	1.2186000E2	5.2662568E0
1.2233000E2	2.2903185E-2	1.2345000E2	1.4627022E-2	1.2565000E2	5.0423941E-2	1.2355000E2	3.2464328E-2	1.2156000E2	1.6454880E-2	1.2274000E2	9.1076672E0	1.2385000E2	2.3217640E-2	1.2596000E2	1.7451333E1	1.2397000E2	4.5469654E0	1.2196000E2	5.5549070E0
1.2244000E2	2.2637322E-2	1.2355000E2	1.4472584E-2	1.2575000E2	4.9891544E-2	1.2366000E2	3.2087478E-2	1.2166000E2	1.6281143E-2	1.2284000E2	9.4519058E0	1.2396000E2	2.1524032E-2	1.2606000E2	1.7270027E1	1.2407000E2	4.6692410E0	1.2206000E2	5.9190499E0
1.2254000E2	2.2398308E-2	1.2365000E2	1.4319776E-2	1.2586000E2	4.9312397E-2	1.2376000E2	3.1748684E-2	1.2176000E2	1.6109239E-2	1.2295000E2	9.7589586E0	1.2406000E2	-1.6631960E-2	1.2617000E2	1.7149665E1	1.2418000E2	4.7968852E0	1.2216000E2	6.3180213E0
1.2264000E2	2.2161817E-2	1.2375000E2	1.4168582E-2	1.2596000E2	4.8791735E-2	1.2386000E2	3.1413468E-2	1.2186000E2	1.5939151E-2	1.2306000E2	1.0002609E1	1.2423000E2	-1.1664383E-1	1.2628000E2	1.7136582E1	1.2428000E2	4.9300864E0	1.2227000E2	6.7249933E0
1.2274000E2	2.1927823E-2	1.2385000E2	1.4018984E-2	1.2606000E2	4.8276571E-2	1.2397000E2	3.1048817E-2	1.2196000E2	1.5770859E-2	1.2316000E2	1.0156739E1	1.2434000E2	-2.5461738E-1	1.2638000E2	1.7190249E1	1.2439000E2	5.0686563E0	1.2237000E2	7.1321669E0
1.2284000E2	2.1696299E-2	1.2396000E2	1.3856249E-2	1.2617000E2	4.7716170E-2	1.2407000E2	3.0720990E-2	1.2206000E2	1.5604343E-2	1.2326000E2	1.0282132E1	1.2444000E2	-4.0423029E-1	1.2648000E2	1.7310665E1	1.2449000E2	5.1902581E0	1.2248000E2	7.5395421E0
1.2295000E2	2.1444446E-2	1.2406000E2	1.3709949E-2	1.2628000E2	4.7162275E-2	1.2418000E2	3.0364377E-2	1.2216000E2	1.5439586E-2	1.2337000E2	1.0372903E1	1.2454000E2	-5.6548254E-1	1.2659000E2	1.7456998E1	1.2460000E2	5.2777356E0	1.2258000E2	7.9471190E0
1.2306000E2	2.1195516E-2	1.2423000E2	1.3464775E-2	1.2638000E2	4.6664316E-2	1.2428000E2	3.0043777E-2	1.2227000E2	1.5260361E-2	1.2347000E2	1.0429052E1	1.2464000E2	-6.6730708E-1	1.2669000E2	1.7635051E1	1.2470000E2	5.3389444E0	1.2268000E2	8.2735694E0
1.2316000E2	2.0971725E-2	1.2434000E2	1.3308474E-2	1.2648000E2	4.6171614E-2	1.2439000E2	2.9695025E-2	1.2237000E2	1.5099236E-2	1.2357000E2	1.0458928E1	1.2474000E2	-6.5948736E-1	1.2679000E2	1.7839020E1	1.2481000E2	5.3738847E0	1.2279000E2	8.4947625E0
1.2326000E2	2.0750296E-2	1.2444000E2	1.3167958E-2	1.2659000E2	4.5635648E-2	1.2449000E2	2.9381492E-2	1.2248000E2	1.4923962E-2	1.2367000E2	1.0448141E1	1.2485000E2	-5.9223993E-1	1.2690000E2	1.8028376E1	1.2491000E2	5.3821796E0	1.2289000E2	8.6511608E0
1.2337000E2	2.0509424E-2	1.2454000E2	1.3028925E-2	1.2669000E2	4.5153807E-2	1.2460000E2	2.9040428E-2	1.2258000E2	1.4766388E-2	1.2377000E2	1.0451589E1	1.2495000E2	-4.3924244E-1	1.2700000E2	1.8194627E1	1.2501000E2	5.3638291E0	1.2299000E2	8.7213066E0
1.2347000E2	2.0292877E-2	1.2464000E2	1.2891360E-2	1.2679000E2	4.4677054E-2	1.2470000E2	2.8733807E-2	1.2268000E2	1.4610478E-2	1.2388000E2	1.0457502E1	1.2505000E2	-1.6315801E-1	1.2711000E2	1.8358189E1	1.2515000E2	5.3095326E0	1.2310000E2	8.6645357E0
1.2357000E2	2.0078616E-2	1.2474000E2	1.2755247E-2	1.2690000E2	4.4158437E-2	1.2481000E2	2.8400261E-2	1.2279000E2	1.4440878E-2	1.2399000E2	1.0459838E1	1.2515000E2	2.0047981E-1	1.2723000E2	1.8519062E1	1.2525000E2	5.2457472E0	1.2324000E2	8.5215123E0
1.2367000E2	1.9866617E-2	1.2485000E2	1.2607183E-2	1.2700000E2	4.3692193E-2	1.2491000E2	2.8100399E-2	1.2289000E2	1.4288405E-2	1.2414000E2	1.0464637E1	1.2526000E2	6.5167103E-1	1.2733000E2	1.8665636E1	1.2536000E2	5.1839956E0	1.2335000E2	8.2922363E0
1.2377000E2	1.9656857E-2	1.2495000E2	1.2474071E-2	1.2711000E2	4.3185009E-2	1.2501000E2	2.7803703E-2	1.2299000E2	1.4137542E-2	1.2424000E2	1.0457511E1	1.2537000E2	1.0899826E0	1.2744000E2	1.8809835E1	1.2546000E2	5.1244662E0	1.2345000E2	8.0035112E0
1.2388000E2	1.9428678E-2	1.2505000E2	1.2342364E-2	1.2723000E2	4.2638429E-2	1.2515000E2	2.7393584E-2	1.2310000E2	1.3973432E-2	1.2434000E2	1.0429259E1	1.2547000E2	1.5172178E0	1.2754000E2	1.8939736E1	1.2556000E2	5.0625629E0	1.2355000E2	7.6767949E0
1.2399000E2	1.9203147E-2	1.2515000E2	1.2212048E-2	1.2733000E2	4.2188234E-2	1.2525000E2	2.7104350E-2	1.2324000E2	1.3767316E-2	1.2444000E2	1.0385767E1	1.2557000E2	1.9315734E0	1.2765000E2	1.9075755E1	1.2567000E2	4.9982856E0	1.2365000E2	7.3120873E0
1.2414000E2	1.8899819E-2	1.2526000E2	1.2070289E-2	1.2744000E2	4.1698508E-2	1.2536000E2	2.6789720E-2	1.2335000E2	1.3607504E-2	1.2455000E2	1.0327035E1	1.2568000E2	2.2975158E0	1.2775000E2	1.9196798E1	1.2577000E2	4.9619467E0	1.2375000E2	6.9500526E0
1.2424000E2	1.8700267E-2	1.2537000E2	1.1930176E-2	1.2754000E2	4.1258237E-2	1.2546000E2	2.6506862E-2	1.2345000E2	1.3463830E-2	1.2465000E2	1.0265144E1	1.2578000E2	2.5606454E0	1.2786000E2	1.9308670E1			1.2386000E2	6.6177846E0
1.2434000E2	1.8502821E-2	1.2547000E2	1.1804212E-2	1.2765000E2	4.0779306E-2	1.2556000E2	2.6226991E-2	1.2355000E2	1.3321673E-2	1.2476000E2	1.0196780E1	1.2588000E2	2.7711789E0	1.2796000E2	1.9411371E1			1.2396000E2	6.2911527E0
1.2444000E2	1.8307460E-2	1.2557000E2	1.1679578E-2	1.2775000E2	4.0348741E-2	1.2567000E2	2.5922545E-2	1.2365000E2	1.3181017E-2	1.2486000E2	1.0125257E1	1.2599000E2	2.9291161E0	1.2806000E2	1.9481055E1			1.2407000E2	6.0130725E0
1.2455000E2	1.8094945E-2	1.2568000E2	1.1544000E-2	1.2786000E2	3.9880368E-2	1.2577000E2	2.5648844E-2	1.2375000E2	1.3041846E-2	1.2496000E2	1.0056460E1	1.2609000E2	3.0308504E0	1.2817000E2	1.9502431E1			1.2417000E2	5.7835440E0
1.2465000E2	1.7903891E-2	1.2578000E2	1.1422113E-2	1.2796000E2	3.9459294E-2			1.2386000E2	1.2890455E-2	1.2507000E2	9.9994334E0	1.2623000E2	3.0721987E0	1.2828000E2	1.9490789E1			1.2427000E2	5.6055304E0
1.2476000E2	1.7696060E-2	1.2588000E2	1.1301514E-2	1.2806000E2	3.9042665E-2			1.2396000E2	1.2754352E-2	1.2517000E2	9.9481351E0	1.2633000E2	3.0573442E0	1.2838000E2	1.9451935E1			1.2438000E2	5.4760685E0
1.2486000E2	1.7509218E-2	1.2599000E2	1.1170324E-2	1.2817000E2	3.8589453E-2			1.2407000E2	1.2606297E-2	1.2528000E2	9.9025655E0	1.2644000E2	3.0365034E0	1.2849000E2	1.9378514E1			1.2448000E2	5.3924854E0
1.2496000E2	1.7324348E-2	1.2609000E2	1.1052383E-2	1.2828000E2	3.8141502E-2			1.2417000E2	1.2473195E-2	1.2538000E2	9.8693527E0	1.2654000E2	2.9740071E0	1.2859000E2	1.9282450E1			1.2458000E2	5.3560962E0
1.2507000E2	1.7123245E-2	1.2623000E2	1.0889355E-2	1.2838000E2	3.7738788E-2			1.2427000E2	1.2341497E-2	1.2548000E2	9.8514987E0	1.2664000E2	2.8716588E0	1.2870000E2	1.9163743E1			1.2469000E2	5.3669008E0
1.2517000E2	1.6942450E-2	1.2633000E2	1.0774380E-2	1.2849000E2	3.7300711E-2			1.2438000E2	1.2198236E-2	1.2559000E2	9.8460015E0	1.2675000E2	2.7294584E0	1.2880000E2	1.9052971E1			1.2479000E2	5.4248993E0
1.2528000E2	1.6745780E-2	1.2644000E2	1.0649310E-2	1.2859000E2	3.6906874E-2			1.2448000E2	1.2069442E-2	1.2569000E2	9.8468205E0	1.2685000E2	2.5557720E0	1.2890000E2	1.8954705E1			1.2489000E2	5.5241652E0
1.2538000E2	1.6568971E-2	1.2654000E2	1.0536870E-2	1.2870000E2	3.6478455E-2			1.2458000E2	1.1942007E-2	1.2579000E2	9.8501931E0	1.2695000E2	2.3167339E0	1.2901000E2	1.8864374E1			1.2500000E2	5.6874713E0
1.2548000E2	1.6394028E-2	1.2664000E2	1.0425617E-2	1.2880000E2	3.6093300E-2			1.2469000E2	1.1803383E-2	1.2589000E2	9.8528052E0	1.2706000E2	2.0462098E0	1.2911000E2	1.8793903E1			1.2510000E2	5.8705870E0
1.2559000E2	1.6203725E-2	1.2675000E2	1.0304595E-2	1.2890000E2	3.5712211E-2			1.2479000E2	1.1678758E-2	1.2600000E2	9.8546570E0	1.2723000E2	1.7460031E0	1.2926000E2	1.8744544E1			1.2524000E2	6.0735123E0
1.2569000E2	1.6032639E-2	1.2685000E2	1.0195795E-2	1.2901000E2	3.5297659E-2			1.2489000E2	1.1555448E-2	1.2613000E2	9.8497440E0	1.2733000E2	1.4340352E0	1.2936000E2	1.8701007E1			1.2534000E2	6.2645108E0
1.2579000E2	1.5863359E-2	1.2695000E2	1.0088143E-2	1.2911000E2	3.4924971E-2			1.2500000E2	1.1421311E-2	1.2624000E2	9.8309898E0	1.2744000E2	1.1061233E0	1.2946000E2	1.8663293E1			1.2545000E2	6.4465459E0
1.2589000E2	1.5695867E-2	1.2706000E2	9.9710389E-3	1.2926000E2	3.4373305E-2			1.2510000E2	1.1300720E-2	1.2634000E2	9.8054708E0	1.2754000E2	7.6226720E-1	1.2956000E2	1.8622263E1			1.2555000E2	6.6373784E0
1.2600000E2	1.5513667E-2	1.2723000E2	9.7927275E-3	1.2936000E2	3.4010376E-2			1.2524000E2	1.1134029E-2	1.2644000E2	9.7698732E0	1.2765000E2	4.7019839E-1	1.2967000E2	1.8563879E1			1.2566000E2	6.7914627E0
1.2613000E2	1.5301065E-2	1.2733000E2	9.6893317E-3	1.2946000E2	3.3651280E-2			1.2534000E2	1.1016471E-2	1.2654000E2	9.7253977E0	1.2775000E2	2.4365540E-1	1.2977000E2	1.8502180E1			1.2576000E2	6.8800257E0
1.2624000E2	1.5123449E-2	1.2744000E2	9.5768567E-3	1.2956000E2	3.3295975E-2			1.2545000E2	1.0888590E-2	1.2665000E2	9.6750466E0	1.2785000E2	6.8899683E-2	1.2987000E2	1.8421874E1				
1.2634000E2	1.4963769E-2	1.2754000E2	9.4757402E-3	1.2967000E2	3.2909472E-2			1.2555000E2	1.0773624E-2	1.2675000E2	9.6188198E0	1.2796000E2	-9.3690777E-2	1.2997000E2	1.8332771E1				
1.2644000E2	1.4805775E-2	1.2765000E2	9.3657446E-3	1.2977000E2	3.2561999E-2			1.2566000E2	1.0648562E-2	1.2685000E2	9.5708704E0	1.2806000E2	-2.1025029E-1	1.3007000E2	1.8239441E1				
1.2654000E2	1.4649449E-2	1.2775000E2	9.2668570E-3	1.2987000E2	3.2218196E-2			1.2576000E2	1.0536130E-2	1.2695000E2	9.5354016E0	1.2822000E2	-3.1464454E-1	1.3024000E2	1.8141884E1				
1.2665000E2	1.4479397E-2	1.2785000E2	9.1690136E-3	1.2997000E2	3.1878022E-2					1.2706000E2	9.5082102E0	1.2833000E2	-4.0687353E-1	1.3035000E2	1.8068172E1				
1.2675000E2	1.4326517E-2	1.2796000E2	9.0625785E-3	1.3007000E2	3.1541440E-2					1.2717000E2	9.4922984E0	1.2843000E2	-5.4985335E-1	1.3045000E2	1.8032685E1				
1.2685000E2	1.4175251E-2	1.2806000E2	8.9668919E-3	1.3024000E2	3.0977387E-2					1.2727000E2	9.4937313E0	1.2853000E2	-7.0814500E-1	1.3056000E2	1.8021043E1				
1.2695000E2	1.4025583E-2	1.2822000E2	8.8158903E-3	1.3035000E2	3.0617797E-2					1.2738000E2	9.5054324E0	1.2863000E2	-8.8174850E-1	1.3066000E2	1.8037816E1				
1.2706000E2	1.3862772E-2	1.2833000E2	8.7135544E-3	1.3045000E2	3.0294522E-2					1.2748000E2	9.5274017E0	1.2873000E2	-1.0828097E0	1.3076000E2	1.8083177E1				
1.2717000E2	1.3701852E-2	1.2843000E2	8.6215529E-3	1.3056000E2	2.9942859E-2					1.2758000E2	9.5512330E0	1.2884000E2	-1.3250672E0	1.3087000E2	1.8143090E1				
1.2727000E2	1.3557181E-2	1.2853000E2	8.5305229E-3	1.3066000E2	2.9626709E-2					1.2769000E2	9.5759150E0	1.2894000E2	-1.5947823E0	1.3097000E2	1.8217553E1				
1.2738000E2	1.3399808E-2	1.2863000E2	8.4404539E-3	1.3076000E2	2.9313898E-2					1.2779000E2	9.6024590E0	1.2904000E2	-1.8210773E0	1.3107000E2	1.8277810E1				
1.2748000E2	1.3258327E-2	1.2873000E2	8.3513360E-3	1.3087000E2	2.8973618E-2					1.2789000E2	9.6237886E0	1.2915000E2	-1.9822321E0	1.3123000E2	1.8309996E1				
1.2758000E2	1.3118340E-2	1.2884000E2	8.2543926E-3	1.3097000E2	2.8667703E-2					1.2799000E2	9.6559328E0	1.2929000E2	-2.0999666E0	1.3133000E2	1.8327976E1				
1.2769000E2	1.2966061E-2	1.2894000E2	8.1672392E-3	1.3107000E2	2.8365017E-2					1.2814000E2	9.7030947E0	1.2939000E2	-2.1742809E0	1.3144000E2	1.8316795E1				
1.2779000E2	1.2829159E-2	1.2904000E2	8.0810060E-3	1.3123000E2	2.7887352E-2					1.2824000E2	9.7652743E0	1.2949000E2	-2.1681924E0	1.3154000E2	1.8262073E1				
1.2789000E2	1.2693704E-2	1.2915000E2	7.9872007E-3	1.3133000E2	2.7592906E-2					1.2835000E2	9.8444945E0	1.2960000E2	-2.1171400E0	1.3164000E2	1.8178190E1				
1.2799000E2	1.2559678E-2	1.2929000E2	7.8693853E-3	1.3144000E2	2.7272604E-2					1.2845000E2	9.9609874E0	1.2970000E2	-2.0211238E0	1.3175000E2	1.8065144E1				
1.2814000E2	1.2361288E-2	1.2939000E2	7.7862969E-3	1.3154000E2	2.6984648E-2					1.2855000E2	1.0094521E1	1.2980000E2	-1.9235834E0	1.3185000E2	1.7949747E1				
1.2824000E2	1.2230772E-2	1.2949000E2	7.7040858E-3	1.3164000E2	2.6699732E-2					1.2866000E2	1.0250082E1	1.2990000E2	-1.8367138E0	1.3195000E2	1.7832916E1				
1.2835000E2	1.2088796E-2	1.2960000E2	7.6146558E-3	1.3175000E2	2.6389799E-2					1.2876000E2	1.0428682E1	1.3001000E2	-1.7483200E0	1.3206000E2	1.7714652E1				
1.2845000E2	1.1961157E-2	1.2970000E2	7.5342570E-3	1.3185000E2	2.6111164E-2					1.2887000E2	1.0629309E1	1.3011000E2	-1.6938410E0	1.3216000E2	1.7611526E1				
1.2855000E2	1.1834866E-2	1.2980000E2	7.4547071E-3	1.3195000E2	2.5835471E-2					1.2897000E2	1.0851964E1	1.3024000E2	-1.6590004E0	1.3229000E2	1.7537402E1				
1.2866000E2	1.1697486E-2	1.2990000E2	7.3759971E-3	1.3206000E2	2.5535570E-2					1.2914000E2	1.1056966E1	1.3034000E2	-1.6220783E0	1.3239000E2	1.7478417E1				
1.2876000E2	1.1573979E-2	1.3001000E2	7.2903756E-3	1.3216000E2	2.5265954E-2					1.2925000E2	1.1243531E1	1.3045000E2	-1.5830748E0	1.3250000E2	1.7436408E1				
1.2887000E2	1.1439627E-2	1.3011000E2	7.2134007E-3	1.3229000E2	2.4919705E-2					1.2935000E2	1.1411659E1	1.3055000E2	-1.5176000E0	1.3260000E2	1.7413567E1				
1.2897000E2	1.1318842E-2	1.3024000E2	7.1145470E-3	1.3239000E2	2.4656592E-2					1.2946000E2	1.1560339E1	1.3065000E2	-1.3896576E0	1.3270000E2	1.7407703E1				
1.2914000E2	1.1116428E-2	1.3034000E2	7.0394286E-3	1.3250000E2	2.4370375E-2					1.2956000E2	1.1678246E1	1.3075000E2	-1.2352438E0	1.3280000E2	1.7418814E1				
1.2925000E2	1.0987387E-2	1.3045000E2	6.9577140E-3	1.3260000E2	2.4113062E-2					1.2966000E2	1.1785612E1	1.3086000E2	-1.0326388E0	1.3291000E2	1.7443445E1				
1.2935000E2	1.0871377E-2	1.3055000E2	6.8842515E-3	1.3270000E2	2.3858466E-2					1.2977000E2	1.1880870E1	1.3096000E2	-7.7473135E-1	1.3301000E2	1.7480675E1				
1.2946000E2	1.0745181E-2	1.3065000E2	6.8115646E-3	1.3280000E2	2.3606558E-2					1.2987000E2	1.1964019E1	1.3106000E2	-4.7371646E-1	1.3312000E2	1.7530505E1				
1.2956000E2	1.0631729E-2	1.3075000E2	6.7396451E-3	1.3291000E2	2.3332531E-2					1.2997000E2	1.2043968E1	1.3122000E2	-1.2959412E-1	1.3324000E2	1.7588548E1				
1.2966000E2	1.0519475E-2	1.3086000E2	6.6614105E-3	1.3301000E2	2.3086176E-2					1.3014000E2	1.2111808E1	1.3132000E2	1.8564324E-1	1.3334000E2	1.7664294E1				
1.2977000E2	1.0397363E-2	1.3096000E2	6.5910765E-3	1.3312000E2	2.2818188E-2					1.3025000E2	1.2150680E1	1.3143000E2	4.6691188E-1	1.3344000E2	1.7748254E1				
1.2987000E2	1.0287583E-2	1.3106000E2	6.5214850E-3	1.3324000E2	2.2529385E-2					1.3035000E2	1.2161367E1	1.3153000E2	7.1929553E-1	1.3354000E2	1.7839509E1				
1.2997000E2	1.0178963E-2	1.3122000E2	6.4116639E-3	1.3334000E2	2.2291510E-2					1.3045000E2	1.2143871E1	1.3163000E2	9.3059923E-1	1.3365000E2	1.7935866E1				
1.3014000E2	9.9969329E-3	1.3132000E2	6.3439668E-3	1.3344000E2	2.2056147E-2					1.3055000E2	1.2098191E1	1.3174000E2	1.0556700E0	1.3375000E2	1.8054888E1				
1.3025000E2	9.8808873E-3	1.3143000E2	6.2703252E-3	1.3354000E2	2.1823269E-2					1.3066000E2	1.1970203E1	1.3184000E2	1.1305042E0	1.3385000E2	1.8196576E1				
1.3035000E2	9.7765607E-3	1.3153000E2	6.2041204E-3	1.3365000E2	2.1569942E-2					1.3076000E2	1.1796217E1	1.3194000E2	1.1551016E0	1.3396000E2	1.8341952E1				
1.3045000E2	9.6733355E-3	1.3163000E2	6.1386146E-3	1.3375000E2	2.1342197E-2					1.3087000E2	1.1577015E1	1.3204000E2	1.1396299E0	1.3406000E2	1.8491018E1				
1.3055000E2	9.5712003E-3	1.3174000E2	6.0673568E-3	1.3385000E2	2.1116857E-2					1.3097000E2	1.1332204E1	1.3214000E2	1.0749323E0	1.3416000E2	1.8659143E1				
1.3066000E2	9.4600966E-3	1.3184000E2	6.0032951E-3	1.3396000E2	2.0871730E-2					1.3114000E2	1.1052876E1	1.3229000E2	9.7016542E-1	1.3427000E2	1.8833151E1				
1.3076000E2	9.3602128E-3	1.3194000E2	5.9399097E-3	1.3406000E2	2.0651357E-2					1.3124000E2	1.0747939E1	1.3240000E2	8.6132559E-1	1.3437000E2	1.9003552E1				
1.3087000E2	9.2515583E-3	1.3204000E2	5.8771936E-3	1.3416000E2	2.0433311E-2					1.3134000E2	1.0490009E1	1.3250000E2	7.2114424E-1	1.3448000E2	1.9165581E1				
1.3097000E2	9.1538764E-3	1.3214000E2	5.8151396E-3	1.3427000E2	2.0196119E-2					1.3144000E2	1.0298690E1	1.3260000E2	5.4453765E-1	1.3458000E2	1.9319238E1				
1.3114000E2	8.9901782E-3	1.3229000E2	5.7232850E-3	1.3437000E2	1.9982879E-2					1.3155000E2	1.0154378E1	1.3271000E2	3.3150580E-1	1.3468000E2	1.9464522E1				
1.3124000E2	8.8952561E-3	1.3240000E2	5.6568484E-3	1.3448000E2	1.9750916E-2					1.3165000E2	1.0057073E1	1.3281000E2	1.0036214E-1	1.3479000E2	1.9570694E1				
1.3134000E2	8.8013361E-3	1.3250000E2	5.5971210E-3	1.3458000E2	1.9542377E-2					1.3175000E2	1.0057812E1	1.3291000E2	-1.8124562E-1	1.3489000E2	1.9623498E1				
1.3144000E2	8.7084078E-3	1.3260000E2	5.5380242E-3	1.3468000E2	1.9336040E-2					1.3185000E2	1.0120287E1	1.3302000E2	-4.8096520E-1	1.3499000E2	1.9646678E1				
1.3155000E2	8.6073195E-3	1.3271000E2	5.4737381E-3	1.3479000E2	1.9111585E-2					1.3195000E2	1.0244499E1	1.3312000E2	-8.0388033E-1	1.3509000E2	1.9609820E1				
1.3165000E2	8.5164397E-3	1.3281000E2	5.4159440E-3	1.3489000E2	1.8909797E-2					1.3206000E2	1.0391235E1	1.3324000E2	-1.1265533E0	1.3524000E2	1.9497554E1				
1.3175000E2	8.4265195E-3	1.3291000E2	5.3587602E-3	1.3499000E2	1.8710139E-2					1.3221000E2	1.0566318E1	1.3335000E2	-1.4581408E0	1.3535000E2	1.9325250E1				
1.3185000E2	8.3375487E-3	1.3302000E2	5.2965550E-3	1.3509000E2	1.8512589E-2					1.3231000E2	1.0763926E1	1.3345000E2	-1.7986429E0	1.3545000E2	1.9092909E1				
1.3195000E2	8.2495172E-3	1.3312000E2	5.2406317E-3	1.3524000E2	1.8220169E-2					1.3241000E2	1.0947750E1	1.3355000E2	-2.0833550E0	1.3555000E2	1.8798625E1				
1.3206000E2	8.1537558E-3	1.3324000E2	5.1743026E-3	1.3535000E2	1.8008667E-2					1.3252000E2	1.1082409E1	1.3366000E2	-2.2979961E0	1.3566000E2	1.8472812E1				
1.3221000E2	8.0249610E-3	1.3335000E2	5.1142386E-3	1.3545000E2	1.7818523E-2					1.3262000E2	1.1187509E1	1.3376000E2	-2.4568472E0	1.3576000E2	1.8115471E1				
1.3231000E2	7.9402300E-3	1.3345000E2	5.0602403E-3	1.3555000E2	1.7630388E-2					1.3272000E2	1.1263049E1	1.3386000E2	-2.5815453E0	1.3586000E2	1.7741970E1				
1.3241000E2	7.8563936E-3	1.3355000E2	5.0068121E-3	1.3566000E2	1.7425732E-2					1.3283000E2	1.1297385E1	1.3396000E2	-2.6397381E0	1.3596000E2	1.7409336E1				
1.3252000E2	7.7651957E-3	1.3366000E2	4.9486924E-3	1.3576000E2	1.7241744E-2					1.3293000E2	1.1274740E1	1.3407000E2	-2.6637780E0	1.3606000E2	1.7103312E1				
1.3262000E2	7.6832074E-3	1.3376000E2	4.8964420E-3	1.3586000E2	1.7059698E-2					1.3303000E2	1.1210890E1	1.3423000E2	-2.6536650E0	1.3617000E2	1.6884726E1				
1.3272000E2	7.6020848E-3	1.3386000E2	4.8447432E-3	1.3596000E2	1.6879574E-2					1.3315000E2	1.1125441E1	1.3433000E2	-2.6504412E0	1.3628000E2	1.6753578E1				
1.3283000E2	7.5138388E-3	1.3396000E2	4.7935904E-3	1.3606000E2	1.6701352E-2					1.3325000E2	1.0986484E1	1.3443000E2	-2.6416265E0	1.3638000E2	1.6752637E1				
1.3293000E2	7.4345045E-3	1.3407000E2	4.7379458E-3	1.3617000E2	1.6507481E-2					1.3335000E2	1.0799841E1	1.3454000E2	-2.6272208E0	1.3648000E2	1.6839134E1				
1.3303000E2	7.3560078E-3	1.3423000E2	4.6581592E-3	1.3628000E2	1.6315860E-2					1.3345000E2	1.0565512E1	1.3464000E2	-2.6395765E0	1.3659000E2	1.7029228E1				
1.3315000E2	7.2629050E-3	1.3433000E2	4.6089764E-3	1.3638000E2	1.6143590E-2					1.3356000E2	1.0315049E1	1.3474000E2	-2.6922610E0	1.3669000E2	1.7270213E1				
1.3325000E2	7.1862201E-3	1.3443000E2	4.5603128E-3	1.3648000E2	1.5973139E-2					1.3366000E2	1.0022365E1	1.3484000E2	-2.7709933E0	1.3680000E2	1.7562090E1				
1.3335000E2	7.1103449E-3	1.3454000E2	4.5073761E-3	1.3659000E2	1.5787721E-2					1.3376000E2	9.7135467E0	1.3495000E2	-2.8508129E0	1.3690000E2	1.7904859E1				
1.3345000E2	7.0352708E-3	1.3464000E2	4.4597853E-3	1.3669000E2	1.5621028E-2					1.3386000E2	9.3944174E0	1.3505000E2	-2.9317198E0	1.3701000E2	1.8212980E1				
1.3356000E2	6.9536045E-3	1.3474000E2	4.4126970E-3	1.3680000E2	1.5439697E-2					1.3397000E2	9.1065368E0	1.3516000E2	-3.0130005E0	1.3711000E2	1.8464162E1				
1.3366000E2	6.8801854E-3	1.3484000E2	4.3661058E-3	1.3690000E2	1.5276678E-2					1.3407000E2	8.8341290E0	1.3528000E2	-3.0953684E0	1.3725000E2	1.8650283E1				
1.3376000E2	6.8075414E-3	1.3495000E2	4.3154235E-3	1.3701000E2	1.5099344E-2					1.3420000E2	8.5771941E0	1.3538000E2	-3.1520623E0	1.3735000E2	1.8771342E1				
1.3386000E2	6.7356644E-3	1.3505000E2	4.2698594E-3	1.3711000E2	1.4939919E-2					1.3430000E2	8.3879063E0	1.3548000E2	-3.1802689E0	1.3745000E2	1.8784144E1				
1.3397000E2	6.6574760E-3	1.3516000E2	4.2202944E-3	1.3725000E2	1.4719547E-2					1.3440000E2	8.2920499E0	1.3558000E2	-3.1799881E0	1.3756000E2	1.8731457E1				
1.3407000E2	6.5871835E-3	1.3528000E2	4.1668794E-3	1.3735000E2	1.4564132E-2					1.3450000E2	8.2638407E0	1.3569000E2	-3.1512201E0	1.3766000E2	1.8613283E1				
1.3420000E2	6.4969116E-3	1.3538000E2	4.1228837E-3	1.3745000E2	1.4410357E-2					1.3460000E2	8.2875028E0	1.3579000E2	-3.0953916E0	1.3776000E2	1.8474203E1				
1.3430000E2	6.4283145E-3	1.3548000E2	4.0793525E-3	1.3756000E2	1.4243080E-2					1.3470000E2	8.4199578E0	1.3589000E2	-2.9972092E0	1.3787000E2	1.8313791E1				
1.3440000E2	6.3604415E-3	1.3558000E2	4.0362809E-3	1.3766000E2	1.4092696E-2					1.3480000E2	8.6351185E0	1.3600000E2	-2.8844466E0	1.3797000E2	1.8132473E1				
1.3450000E2	6.2932853E-3	1.3569000E2	3.9894273E-3	1.3776000E2	1.3943899E-2					1.3491000E2	8.9329850E0	1.3610000E2	-2.7571040E0	1.3807000E2	1.7974523E1				
1.3460000E2	6.2268380E-3	1.3579000E2	3.9473052E-3	1.3787000E2	1.3782036E-2					1.3501000E2	9.2619890E0	1.3623000E2	-2.6219930E0	1.3823000E2	1.7862234E1				
1.3470000E2	6.1610924E-3	1.3589000E2	3.9056278E-3	1.3797000E2	1.3636520E-2					1.3513000E2	9.6129919E0	1.3633000E2	-2.4784001E0	1.3834000E2	1.7773312E1				
1.3480000E2	6.0960409E-3	1.3600000E2	3.8602908E-3	1.3807000E2	1.3492540E-2					1.3523000E2	9.9551592E0	1.3643000E2	-2.3263255E0	1.3844000E2	1.7707759E1				
1.3491000E2	6.0252773E-3	1.3610000E2	3.8195322E-3	1.3823000E2	1.3265326E-2							1.3653000E2	-2.1963563E0	1.3854000E2	1.7667932E1				
1.3501000E2	5.9616599E-3	1.3623000E2	3.7671887E-3	1.3834000E2	1.3111341E-2							1.3664000E2	-2.0945906E0	1.3864000E2	1.7652327E1				
1.3513000E2	5.8862049E-3	1.3633000E2	3.7274131E-3	1.3844000E2	1.2972906E-2							1.3674000E2	-2.0149303E0	1.3874000E2	1.7660943E1				
1.3523000E2	5.8240558E-3	1.3643000E2	3.6880575E-3	1.3854000E2	1.2835932E-2							1.3684000E2	-1.9566619E0	1.3884000E2	1.7668879E1				
		1.3653000E2	3.6491174E-3	1.3864000E2	1.2700405E-2							1.3695000E2	-1.9300684E0	1.3895000E2	1.7676561E1				
		1.3664000E2	3.6067580E-3	1.3874000E2	1.2566309E-2							1.3705000E2	-1.9198562E0	1.3905000E2	1.7683562E1				
		1.3674000E2	3.5686762E-3	1.3884000E2	1.2433628E-2							1.3715000E2	-1.9260253E0	1.3916000E2	1.7686874E1				
		1.3684000E2	3.5309966E-3	1.3895000E2	1.2289297E-2							1.3725000E2	-1.9363792E0	1.3930000E2	1.7683887E1				
		1.3695000E2	3.4900084E-3	1.3905000E2	1.2159541E-2							1.3736000E2	-1.9459072E0	1.3940000E2	1.7677211E1				
		1.3705000E2	3.4531594E-3	1.3916000E2	1.2018392E-2							1.3746000E2	-1.9596199E0	1.3950000E2	1.7666846E1				
		1.3715000E2	3.4166994E-3	1.3930000E2	1.1841114E-2							1.3756000E2	-1.9622238E0	1.3961000E2	1.7674987E1				
		1.3725000E2	3.3806244E-3	1.3940000E2	1.1716091E-2							1.3767000E2	-1.9418029E0	1.3971000E2	1.7703138E1				
		1.3736000E2	3.3413817E-3	1.3950000E2	1.1592387E-2							1.3777000E2	-1.9044555E0	1.3981000E2	1.7751298E1				
		1.3746000E2	3.3061020E-3	1.3961000E2	1.1457821E-2							1.3787000E2	-1.8501817E0	1.3991000E2	1.7824692E1				
		1.3756000E2	3.2711947E-3	1.3971000E2	1.1336845E-2							1.3798000E2	-1.7890026E0	1.4002000E2	1.7947443E1				
		1.3767000E2	3.2332223E-3	1.3981000E2	1.1217145E-2							1.3808000E2	-1.7151006E0	1.4012000E2	1.8095428E1				
		1.3777000E2	3.1990846E-3	1.3991000E2	1.1098710E-2							1.3823000E2	-1.6342932E0	1.4024000E2	1.8270149E1				
		1.3787000E2	3.1653072E-3	1.4002000E2	1.0969875E-2							1.3833000E2	-1.5526788E0	1.4034000E2	1.8444263E1				
		1.3798000E2	3.1285640E-3	1.4012000E2	1.0854050E-2							1.3844000E2	-1.4751372E0	1.4045000E2	1.8615156E1				
		1.3808000E2	3.0955312E-3	1.4024000E2	1.0716674E-2							1.3854000E2	-1.3966580E0	1.4055000E2	1.8782830E1				
		1.3823000E2	3.0466349E-3	1.4034000E2	1.0603522E-2							1.3864000E2	-1.3172412E0	1.4066000E2	1.8899034E1				
		1.3833000E2	3.0144673E-3	1.4045000E2	1.0480435E-2							1.3874000E2	-1.2485218E0	1.4076000E2	1.8933812E1				
		1.3844000E2	2.9794750E-3	1.4055000E2	1.0369778E-2							1.3884000E2	-1.1903693E0	1.4086000E2	1.8917120E1				
		1.3854000E2	2.9480164E-3	1.4066000E2	1.0249405E-2							1.3895000E2	-1.1429143E0	1.4097000E2	1.8846346E1				
		1.3864000E2	2.9168899E-3	1.4076000E2	1.0141187E-2							1.3905000E2	-1.1011462E0	1.4107000E2	1.8697365E1				
		1.3874000E2	2.8860922E-3	1.4086000E2	1.0034112E-2							1.3915000E2	-1.0661985E0	1.4117000E2	1.8503203E1				
		1.3884000E2	2.8556196E-3	1.4097000E2	9.9176348E-3							1.3927000E2	-1.0322535E0	1.4127000E2	1.8263861E1				
		1.3895000E2	2.8224712E-3	1.4107000E2	9.8129202E-3							1.3937000E2	-9.9931124E-1	1.4137000E2	1.8039249E1				
		1.3905000E2	2.7926703E-3	1.4117000E2	9.7093111E-3							1.3948000E2	-9.6763303E-1	1.4148000E2	1.7829370E1				
		1.3915000E2	2.7631841E-3	1.4127000E2	9.6067960E-3							1.3958000E2	-9.3253465E-1	1.4158000E2	1.7643122E1				
		1.3927000E2	2.7282113E-3	1.4137000E2	9.5053634E-3							1.3968000E2	-8.9870029E-1	1.4168000E2	1.7495732E1				
		1.3937000E2	2.6994057E-3	1.4148000E2	9.3950239E-3							1.3978000E2	-8.7339481E-1	1.4179000E2	1.7434552E1				
		1.3948000E2	2.6680706E-3	1.4158000E2	9.2958272E-3							1.3989000E2	-8.5674883E-1	1.4189000E2	1.7429628E1				
		1.3958000E2	2.6399000E-3	1.4168000E2	9.1976779E-3							1.3999000E2	-8.4863173E-1	1.4199000E2	1.7480958E1				
		1.3968000E2	2.6120268E-3	1.4179000E2	9.0909101E-3							1.4010000E2	-8.4904350E-1	1.4209000E2	1.7588543E1				
		1.3978000E2	2.5844479E-3	1.4189000E2	8.9949243E-3							1.4024000E2	-8.8043495E-1	1.4224000E2	1.7751980E1				
		1.3989000E2	2.5544473E-3	1.4199000E2	8.8999521E-3							1.4034000E2	-9.2972364E-1	1.4234000E2	1.7953871E1				
		1.3999000E2	2.5274763E-3	1.4209000E2	8.8059825E-3							1.4044000E2	-9.9690958E-1	1.4245000E2	1.8164260E1				
		1.4010000E2	2.4981371E-3	1.4224000E2	8.6668853E-3							1.4055000E2	-1.0818621E0	1.4255000E2	1.8383146E1				
		1.4024000E2	2.4612883E-3	1.4234000E2	8.5753766E-3							1.4065000E2	-1.2039538E0	1.4265000E2	1.8591270E1				
		1.4034000E2	2.4353009E-3	1.4245000E2	8.4758325E-3							1.4076000E2	-1.3585005E0	1.4275000E2	1.8797533E1				
		1.4044000E2	2.4095880E-3	1.4255000E2	8.3863410E-3							1.4086000E2	-1.5193373E0	1.4285000E2	1.8967138E1				
		1.4055000E2	2.3816172E-3	1.4265000E2	8.2977944E-3							1.4096000E2	-1.6864641E0	1.4295000E2	1.9100087E1				
		1.4065000E2	2.3564710E-3	1.4275000E2	8.2101827E-3							1.4107000E2	-1.8745694E0	1.4306000E2	1.9186019E1				
		1.4076000E2	2.3291168E-3	1.4285000E2	8.1234961E-3							1.4124000E2	-2.0689648E0	1.4316000E2	1.9235294E1				
		1.4086000E2	2.3045250E-3	1.4295000E2	8.0377247E-3							1.4134000E2	-2.2291747E0	1.4328000E2	1.9239415E1				
		1.4096000E2	2.2801928E-3	1.4306000E2	7.9444218E-3							1.4144000E2	-2.3682817E0	1.4338000E2	1.9223718E1				
		1.4107000E2	2.2537241E-3	1.4316000E2	7.8605412E-3							1.4155000E2	-2.4862858E0	1.4349000E2	1.9188204E1				
		1.4124000E2	2.2134209E-3	1.4328000E2	7.7610527E-3							1.4165000E2	-2.5831868E0	1.4359000E2	1.9132873E1				
		1.4134000E2	2.1900506E-3	1.4338000E2	7.6791081E-3							1.4175000E2	-2.6068994E0	1.4369000E2	1.9078443E1				
		1.4144000E2	2.1669271E-3	1.4349000E2	7.5899681E-3							1.4186000E2	-2.5801322E0	1.4379000E2	1.9032852E1				
		1.4155000E2	2.1417732E-3	1.4359000E2	7.5098299E-3							1.4196000E2	-2.5159679E0	1.4389000E2	1.9005560E1				
		1.4165000E2	2.1191594E-3	1.4369000E2	7.4305379E-3							1.4207000E2	-2.4153975E0	1.4400000E2	1.8981393E1				
		1.4175000E2	2.0967844E-3	1.4379000E2	7.3520831E-3							1.4224000E2	-2.2637328E0	1.4410000E2	1.8970711E1				
		1.4186000E2	2.0724447E-3	1.4389000E2	7.2744566E-3							1.4234000E2	-2.0756621E0	1.4425000E2	1.8963154E1				
		1.4196000E2	2.0505629E-3	1.4400000E2	7.1900139E-3							1.4244000E2	-1.8966031E0	1.4435000E2	1.8958723E1				
		1.4207000E2	2.0267597E-3	1.4410000E2	7.1140986E-3							1.4254000E2	-1.7275471E0	1.4445000E2	1.8926365E1				
		1.4224000E2	1.9905153E-3	1.4425000E2	7.0017259E-3							1.4264000E2	-1.5675029E0	1.4456000E2	1.8881253E1				
		1.4234000E2	1.9694986E-3	1.4435000E2	6.9277987E-3							1.4275000E2	-1.4002586E0	1.4466000E2	1.8823387E1				
		1.4244000E2	1.9487038E-3	1.4445000E2	6.8546520E-3							1.4285000E2	-1.2632116E0	1.4476000E2	1.8735359E1				
		1.4254000E2	1.9281285E-3	1.4456000E2	6.7750824E-3							1.4295000E2	-1.1336529E0	1.4487000E2	1.8609229E1				
		1.4264000E2	1.9077705E-3	1.4466000E2	6.7035481E-3							1.4305000E2	-1.0115826E0	1.4497000E2	1.8452936E1				
		1.4275000E2	1.8856249E-3	1.4476000E2	6.6327692E-3							1.4316000E2	-8.7880636E-1	1.4507000E2	1.8296826E1				
		1.4285000E2	1.8657156E-3	1.4487000E2	6.5557752E-3							1.4326000E2	-7.5153609E-1	1.4524000E2	1.8133851E1				
		1.4295000E2	1.8460166E-3	1.4497000E2	6.4865565E-3							1.4336000E2	-6.2977173E-1	1.4534000E2	1.7971058E1				
		1.4305000E2	1.8265256E-3	1.4507000E2	6.4180686E-3							1.4347000E2	-4.9080441E-1	1.4545000E2	1.7808449E1				
		1.4316000E2	1.8053230E-3	1.4524000E2	6.3032947E-3							1.4357000E2	-3.3837935E-1	1.4555000E2	1.7696316E1				
		1.4326000E2	1.7862617E-3	1.4534000E2	6.2367418E-3							1.4367000E2	-1.7348777E-1	1.4566000E2	1.7619488E1				
		1.4336000E2	1.7674015E-3	1.4545000E2	6.1643450E-3							1.4378000E2	-2.8553170E-2	1.4576000E2	1.7577964E1				
		1.4347000E2	1.7468853E-3	1.4555000E2	6.0992592E-3							1.4388000E2	9.6424447E-2	1.4586000E2	1.7585843E1				
		1.4357000E2	1.7284410E-3	1.4566000E2	6.0284582E-3							1.4398000E2	1.9670864E-1	1.4596000E2	1.7670307E1				
		1.4367000E2	1.7101913E-3	1.4576000E2	5.9648071E-3							1.4409000E2	2.7703585E-1	1.4607000E2	1.7804175E1				
		1.4378000E2	1.6903392E-3	1.4586000E2	5.9018281E-3							1.4422000E2	3.2020312E-1	1.4617000E2	1.7972274E1				
		1.4388000E2	1.6724919E-3	1.4596000E2	5.8395141E-3							1.4433000E2	3.6937431E-1	1.4627000E2	1.8183871E1				
		1.4398000E2	1.6548330E-3	1.4607000E2	5.7717283E-3							1.4443000E2	4.2454943E-1	1.4637000E2	1.8431917E1				
		1.4409000E2	1.6356235E-3	1.4617000E2	5.7107879E-3							1.4453000E2	4.8572848E-1	1.4648000E2	1.8716412E1				
		1.4422000E2	1.6132086E-3	1.4627000E2	5.6504909E-3							1.4464000E2	5.6238433E-1	1.4658000E2	1.8982994E1				
		1.4433000E2	1.5944823E-3	1.4637000E2	5.5908306E-3							1.4474000E2	6.8146911E-1	1.4669000E2	1.9233881E1				
		1.4443000E2	1.5776471E-3	1.4648000E2	5.5259316E-3							1.4485000E2	8.3224245E-1	1.4679000E2	1.9466855E1				
		1.4453000E2	1.5609896E-3	1.4658000E2	5.4675864E-3							1.4495000E2	1.0147043E0	1.4690000E2	1.9674865E1				
		1.4464000E2	1.5428694E-3	1.4669000E2	5.4041180E-3							1.4505000E2	1.1619621E0	1.4700000E2	1.9824609E1				
		1.4474000E2	1.5265792E-3	1.4679000E2	5.3470590E-3							1.4516000E2	1.2692792E0	1.4710000E2	1.9943266E1				
		1.4485000E2	1.5088584E-3	1.4690000E2	5.2849897E-3							1.4526000E2	1.3366557E0	1.4723000E2	2.0030836E1				
		1.4495000E2	1.4929273E-3	1.4700000E2	5.2291885E-3							1.4536000E2	1.3101873E0	1.4733000E2	2.0082885E1				
		1.4505000E2	1.4771643E-3	1.4710000E2	5.1739764E-3							1.4546000E2	1.1182449E0	1.4744000E2	2.0093289E1				
		1.4516000E2	1.4600172E-3	1.4723000E2	5.1030714E-3							1.4557000E2	8.3245768E-1	1.4754000E2	2.0068170E1				
		1.4526000E2	1.4446017E-3	1.4733000E2	5.0491910E-3							1.4567000E2	4.4808915E-1	1.4764000E2	2.0034710E1				
		1.4536000E2	1.4293490E-3	1.4744000E2	4.9905793E-3							1.4577000E2	-2.1140068E-2	1.4775000E2	1.9973424E1				
		1.4546000E2	1.4142573E-3	1.4754000E2	4.9378867E-3							1.4587000E2	-5.4827785E-1	1.4785000E2	1.9886529E1				
		1.4557000E2	1.3978404E-3	1.4764000E2	4.8857503E-3							1.4597000E2	-1.1333242E0	1.4795000E2	1.9774026E1				
		1.4567000E2	1.3830814E-3	1.4775000E2	4.8290359E-3							1.4608000E2	-1.6330208E0	1.4806000E2	1.9648161E1				
		1.4577000E2	1.3684782E-3	1.4785000E2	4.7780489E-3							1.4623000E2	-2.0066948E0	1.4816000E2	1.9491666E1				
		1.4587000E2	1.3540293E-3	1.4795000E2	4.7276002E-3							1.4633000E2	-2.2950191E0	1.4828000E2	1.9321810E1				
		1.4597000E2	1.3397328E-3	1.4806000E2	4.6727216E-3							1.4643000E2	-2.4710415E0	1.4838000E2	1.9140809E1				
		1.4608000E2	1.3241811E-3	1.4816000E2	4.6233850E-3							1.4654000E2	-2.4710686E0	1.4848000E2	1.8949648E1				
		1.4623000E2	1.3032646E-3	1.4828000E2	4.5648682E-3							1.4664000E2	-2.3667295E0	1.4858000E2	1.8742204E1				
		1.4633000E2	1.2895042E-3	1.4838000E2	4.5166704E-3							1.4674000E2	-2.1580244E0	1.4869000E2	1.8518476E1				
		1.4643000E2	1.2758890E-3	1.4848000E2	4.4689814E-3							1.4684000E2	-1.9262986E0	1.4879000E2	1.8313000E1				
		1.4654000E2	1.2610784E-3	1.4858000E2	4.4217960E-3							1.4694000E2	-1.6794879E0	1.4890000E2	1.8120635E1				
		1.4664000E2	1.2477633E-3	1.4869000E2	4.3704672E-3							1.4705000E2	-1.4096565E0	1.4900000E2	1.7946521E1				
		1.4674000E2	1.2345889E-3	1.4879000E2	4.3243219E-3							1.4715000E2	-1.1884336E0	1.4911000E2	1.7784536E1				
		1.4684000E2	1.2215536E-3	1.4890000E2	4.2741247E-3							1.4728000E2	-1.0689109E0	1.4924000E2	1.7672534E1				
		1.4694000E2	1.2086559E-3	1.4900000E2	4.2289966E-3							1.4738000E2	-1.0104155E0	1.4934000E2	1.7593247E1				
		1.4705000E2	1.1946257E-3	1.4911000E2	4.1799059E-3							1.4749000E2	-1.0129474E0	1.4944000E2	1.7546677E1				
		1.4715000E2	1.1820123E-3	1.4924000E2	4.1226238E-3							1.4759000E2	-1.0606352E0	1.4954000E2	1.7543101E1				
		1.4728000E2	1.1658138E-3	1.4934000E2	4.0790953E-3							1.4769000E2	-1.1658975E0	1.4964000E2	1.7603107E1				
		1.4738000E2	1.1535046E-3	1.4944000E2	4.0360265E-3							1.4779000E2	-1.3163157E0	1.4975000E2	1.7706108E1				
		1.4749000E2	1.1401146E-3	1.4954000E2	3.9934124E-3							1.4789000E2	-1.4712169E0	1.4985000E2	1.7834836E1				
		1.4759000E2	1.1280768E-3	1.4964000E2	3.9512482E-3							1.4800000E2	-1.6129501E0	1.4995000E2	1.7994431E1				
		1.4769000E2	1.1161661E-3	1.4975000E2	3.9053817E-3							1.4810000E2	-1.7494509E0	1.5006000E2	1.8197958E1				
		1.4779000E2	1.1043811E-3	1.4985000E2	3.8641469E-3							1.4823000E2	-1.8807195E0	1.5016000E2	1.8445418E1				
		1.4789000E2	1.0927206E-3	1.4995000E2	3.8233476E-3							1.4833000E2	-1.9819180E0	1.5026000E2	1.8695636E1				
		1.4800000E2	1.0800362E-3	1.5006000E2	3.7789657E-3							1.4844000E2	-2.0433312E0	1.5036000E2	1.8948610E1				
		1.4810000E2	1.0686327E-3	1.5016000E2	3.7390658E-3							1.4854000E2	-2.0746744E0	1.5047000E2	1.9222547E1				
		1.4823000E2	1.0539879E-3	1.5026000E2	3.6995871E-3							1.4864000E2	-2.0838834E0	1.5057000E2	1.9494102E1				
		1.4833000E2	1.0428595E-3	1.5036000E2	3.6605253E-3							1.4874000E2	-2.0695832E0	1.5067000E2	1.9742687E1				
		1.4844000E2	1.0307538E-3	1.5047000E2	3.6180334E-3							1.4884000E2	-2.0441928E0	1.5078000E2	1.9981121E1				
		1.4854000E2	1.0198707E-3	1.5057000E2	3.5798327E-3							1.4895000E2	-2.0077121E0	1.5088000E2	2.0209404E1				
		1.4864000E2	1.0091025E-3	1.5067000E2	3.5420353E-3							1.4905000E2	-1.9795719E0	1.5099000E2	2.0427536E1				
		1.4874000E2	9.9844793E-4	1.5078000E2	3.5009189E-3							1.4915000E2	-1.9708161E0	1.5109000E2	2.0599106E1				
		1.4884000E2	9.8790588E-4	1.5088000E2	3.4639547E-3							1.4929000E2	-1.9704008E0	1.5124000E2	2.0716344E1				
		1.4895000E2	9.7643815E-4	1.5099000E2	3.4237447E-3							1.4939000E2	-1.9907448E0	1.5134000E2	2.0807608E1				
		1.4905000E2	9.6612850E-4	1.5109000E2	3.3875953E-3							1.4949000E2	-2.0265608E0	1.5144000E2	2.0872898E1				
		1.4915000E2	9.5592770E-4	1.5124000E2	3.3340856E-3							1.4960000E2	-2.0681333E0	1.5154000E2	2.0856222E1				
		1.4929000E2	9.4182726E-4	1.5134000E2	3.2988829E-3							1.4971000E2	-2.1154624E0	1.5165000E2	2.0775787E1				
		1.4939000E2	9.3188304E-4	1.5144000E2	3.2640519E-3							1.4981000E2	-2.1464601E0	1.5175000E2	2.0631592E1				
		1.4949000E2	9.2204382E-4	1.5154000E2	3.2295886E-3							1.4991000E2	-2.1461238E0	1.5186000E2	2.0439175E1				
		1.4960000E2	9.1134062E-4	1.5165000E2	3.1920992E-3							1.5001000E2	-2.1294562E0	1.5196000E2	2.0160751E1				
		1.4971000E2	9.0076167E-4	1.5175000E2	3.1583956E-3							1.5011000E2	-2.0867419E0	1.5206000E2	1.9834105E1				
		1.4981000E2	8.9125104E-4	1.5186000E2	3.1217326E-3							1.5025000E2	-2.0026608E0	1.5217000E2	1.9500963E1				
		1.4991000E2	8.8184083E-4	1.5196000E2	3.0887720E-3							1.5035000E2	-1.8882568E0	1.5229000E2	1.9169092E1				
		1.5001000E2	8.7252997E-4	1.5206000E2	3.0561594E-3							1.5046000E2	-1.7435301E0	1.5239000E2	1.8830724E1				
		1.5011000E2	8.6331742E-4	1.5217000E2	3.0206831E-3							1.5056000E2	-1.5984860E0	1.5250000E2	1.8485860E1				
		1.5025000E2	8.5058304E-4	1.5229000E2	2.9824512E-3							1.5067000E2	-1.4488484E0	1.5262000E2	1.8233589E1				
		1.5035000E2	8.4160222E-4	1.5239000E2	2.9509612E-3							1.5077000E2	-1.2988935E0	1.5272000E2	1.8050391E1				
		1.5046000E2	8.3183280E-4	1.5250000E2	2.9167061E-3							1.5088000E2	-1.1645373E0	1.5283000E2	1.7936266E1				
		1.5056000E2	8.2304995E-4	1.5262000E2	2.8797902E-3							1.5098000E2	-1.0607825E0	1.5293000E2	1.7860392E1				
		1.5067000E2	8.1349588E-4	1.5272000E2	2.8493841E-3							1.5108000E2	-9.7262642E-1	1.5304000E2	1.7860554E1				
		1.5077000E2	8.0490664E-4	1.5283000E2	2.8163081E-3							1.5123000E2	-9.0006899E-1	1.5314000E2	1.7898966E1				
		1.5088000E2	7.9556319E-4	1.5293000E2	2.7865723E-3							1.5134000E2	-8.5653457E-1	1.5326000E2	1.7928589E1				
		1.5098000E2	7.8716329E-4	1.5304000E2	2.7542255E-3							1.5144000E2	-8.3715110E-1	1.5336000E2	1.7926370E1				
		1.5108000E2	7.7885208E-4	1.5314000E2	2.7251452E-3							1.5154000E2	-8.5201644E-1	1.5347000E2	1.7915362E1				
		1.5123000E2	7.6654951E-4	1.5326000E2	2.6906538E-3							1.5164000E2	-8.8612786E-1	1.5357000E2	1.7895565E1				
		1.5134000E2	7.5765131E-4	1.5336000E2	2.6622447E-3							1.5175000E2	-9.4376148E-1	1.5368000E2	1.7830713E1				
		1.5144000E2	7.4965170E-4	1.5347000E2	2.6313411E-3									1.5378000E2	1.7744323E1				
		1.5154000E2	7.4173656E-4	1.5357000E2	2.6035582E-3									1.5388000E2	1.7636398E1				
		1.5164000E2	7.3390498E-4	1.5368000E2	2.5733358E-3									1.5398000E2	1.7553044E1				
		1.5175000E2	7.2538572E-4	1.5378000E2	2.5461654E-3									1.5409000E2	1.7519300E1				
				1.5388000E2	2.5192819E-3									1.5423000E2	1.7510127E1				
				1.5398000E2	2.4926823E-3									1.5434000E2	1.7549046E1				
				1.5409000E2	2.4637469E-3									1.5444000E2	1.7661847E1				
				1.5423000E2	2.4274053E-3									1.5454000E2	1.7825476E1				
				1.5434000E2	2.3992277E-3									1.5465000E2	1.8039933E1				
				1.5444000E2	2.3738956E-3									1.5475000E2	1.8255142E1				
				1.5454000E2	2.3488310E-3									1.5485000E2	1.8435737E1				
				1.5465000E2	2.3215655E-3														
				1.5475000E2	2.2970534E-3														
				1.5485000E2	2.2728001E-3														
