# Supplementary material for: Editorial Note: The role of 9-O-acetylated glycan receptor moieties in the typhoid toxin binding and intoxication
Source: PLoS Pathog. 2026 Jul 13;22(7):e1014413. doi: 10.1371/journal.ppat.1014413 (PMC13362111; doi:10.1371/journal.ppat.1014413)
Supplement: S1 File — (ZIP) [file ppat.1014413.s001.zip › SPR Data/Raw SPR Data Text Format/A26 9OAc.txt]

Export filename	C:\Users\OpenSPR\Desktop\Data\A26 9OAc.txt
Export time	1/7/2020 2:21 PM
Result filename	C:\Users\OpenSPR\Desktop\working.ltv - Kinetics evaluation: New Overlay(7)
Plot name	Kinetics evaluation: New Overlay(7)
Plot xlabel	Time (s)
Plot ylabel	Signal
Property Analysis temp	
Property Analysis date	
Property Filename	
Property Instrument id	
Property Instrument type	
Property Software	
Property Solid support	
Curve	0	Curve	1	Curve	2	Curve	3	Curve	4	Curve	5	Curve	6	Curve	7	Curve	8	Curve	9
Curve name	a23 125µM_4390.62s fitted	Curve name	a26 9oac 1mM_5220.02s fitted	Curve name	a26 9oac 2.5mM_5491.78s fitted	Curve name	a26 9oac 250µM_4668.94s fitted	Curve name	a26 9oac 500µM_4910.99s fitted	Curve name	a23 125µM_4390.62s	Curve name	a26 9oac 1mM_5220.02s	Curve name	a26 9oac 2.5mM_5491.78s	Curve name	a26 9oac 250µM_4668.94s	Curve name	a26 9oac 500µM_4910.99s
Curve protected	FALSE	Curve protected	FALSE	Curve protected	FALSE	Curve protected	FALSE	Curve protected	FALSE	Curve protected	FALSE	Curve protected	FALSE	Curve protected	FALSE	Curve protected	FALSE	Curve protected	FALSE
Curve type	Curve	Curve type	Curve	Curve type	Curve	Curve type	Curve	Curve type	Curve	Curve type	Curve	Curve type	Curve	Curve type	Curve	Curve type	Curve	Curve type	Curve
Curve ligand		Curve ligand		Curve ligand		Curve ligand		Curve ligand		Curve ligand		Curve ligand		Curve ligand		Curve ligand		Curve ligand	
Curve concentration (M)	0.0000E0	Curve concentration (M)	0.0000E0	Curve concentration (M)	0.0000E0	Curve concentration (M)	0.0000E0	Curve concentration (M)	0.0000E0	Curve concentration (M)	0.0000E0	Curve concentration (M)	0.0000E0	Curve concentration (M)	0.0000E0	Curve concentration (M)	0.0000E0	Curve concentration (M)	0.0000E0
Curve target		Curve target		Curve target		Curve target		Curve target		Curve target		Curve target		Curve target		Curve target		Curve target	
Curve description	Kinetic fit to curve a23 125µM_4390.62s	Curve description	Kinetic fit to curve a26 9oac 1mM_5220.02s	Curve description	Kinetic fit to curve a26 9oac 2.5mM_5491.78s	Curve description	Kinetic fit to curve a26 9oac 250µM_4668.94s	Curve description	Kinetic fit to curve a26 9oac 500µM_4910.99s	Curve description		Curve description		Curve description		Curve description		Curve description	
X	Y	X	Y	X	Y	X	Y	X	Y	X	Y	X	Y	X	Y	X	Y	X	Y
0.0000000E0	0.0000000E0	0.0000000E0	0.0000000E0	0.0000000E0	0.0000000E0	0.0000000E0	0.0000000E0	0.0000000E0	0.0000000E0	0.0000000E0	0.0000000E0	0.0000000E0	0.0000000E0	0.0000000E0	0.0000000E0	0.0000000E0	0.0000000E0	0.0000000E0	0.0000000E0
4.7000000E-1	0.0000000E0	4.7000000E-1	0.0000000E0	1.1000000E-1	0.0000000E0	1.1000000E-1	0.0000000E0	4.8000000E-1	0.0000000E0	4.7000000E-1	7.6707426E-2	4.7000000E-1	-2.3623796E-2	1.1000000E-1	-2.1444342E-2	1.1000000E-1	-1.7547311E-2	4.8000000E-1	-1.6131374E-2
6.7000000E-1	0.0000000E0	7.0000000E-1	0.0000000E0	4.6000000E-1	0.0000000E0	4.2000000E-1	0.0000000E0	5.9000000E-1	0.0000000E0	6.7000000E-1	1.5527451E-1	7.0000000E-1	-5.7692151E-2	4.6000000E-1	-4.7318595E-2	4.2000000E-1	-3.2340264E-2	5.9000000E-1	-3.2217013E-2
7.8000000E-1	0.0000000E0	8.1000000E-1	0.0000000E0	6.9000000E-1	0.0000000E0	6.6000000E-1	0.0000000E0	7.0000000E-1	0.0000000E0	7.8000000E-1	2.2817839E-1	8.1000000E-1	-8.8659453E-2	6.9000000E-1	-7.4139921E-2	6.6000000E-1	-3.4439841E-2	7.0000000E-1	-6.3933028E-2
8.8000000E-1	0.0000000E0	9.1000000E-1	0.0000000E0	8.2000000E-1	0.0000000E0	7.8000000E-1	0.0000000E0	8.1000000E-1	0.0000000E0	8.8000000E-1	2.9129719E-1	9.1000000E-1	-1.2540454E-1	8.2000000E-1	-1.0265628E-1	7.8000000E-1	-3.6345124E-2	8.1000000E-1	-9.5603308E-2
9.8000000E-1	0.0000000E0	1.0100000E0	0.0000000E0	9.3000000E-1	0.0000000E0	8.9000000E-1	0.0000000E0	9.1000000E-1	0.0000000E0	9.8000000E-1	3.5058127E-1	1.0100000E0	-1.5686570E-1	9.3000000E-1	-1.3286767E-1	8.9000000E-1	-3.6895056E-2	9.1000000E-1	-1.2571952E-1
1.0800000E0	0.0000000E0	1.1100000E0	0.0000000E0	1.0300000E0	0.0000000E0	9.9000000E-1	0.0000000E0	1.0200000E0	0.0000000E0	1.0800000E0	4.0603063E-1	1.1100000E0	-1.8522581E-1	1.0300000E0	-1.6477409E-1	9.9000000E-1	-3.3365960E-2	1.0200000E0	-1.5428166E-1
1.1900000E0	0.0000000E0	1.2800000E0	0.0000000E0	1.1300000E0	0.0000000E0	1.1000000E0	0.0000000E0	1.1200000E0	0.0000000E0	1.1900000E0	4.5764528E-1	1.2800000E0	-2.0283823E-1	1.1300000E0	-1.9378948E-1	1.1000000E0	-2.9669067E-2	1.1200000E0	-1.8128972E-1
1.3500000E0	0.0000000E0	1.3900000E0	0.0000000E0	1.3000000E0	0.0000000E0	1.2000000E0	0.0000000E0	1.2700000E0	0.0000000E0	1.3500000E0	5.0783284E-1	1.3900000E0	-2.0970294E-1	1.3000000E0	-2.1184043E-1	1.2000000E0	-2.5804376E-2	1.2700000E0	-2.0674372E-1
1.4900000E0	0.0000000E0	1.5400000E0	0.0000000E0	1.4400000E0	0.0000000E0	1.3500000E0	0.0000000E0	1.4300000E0	0.0000000E0	1.4900000E0	5.5965560E-1	1.5400000E0	-2.0581995E-1	1.4400000E0	-2.2700034E-1	1.3500000E0	-1.8054952E-2	1.4300000E0	-2.2088916E-1
1.5900000E0	0.0000000E0	1.6400000E0	0.0000000E0	1.5700000E0	0.0000000E0	1.4500000E0	0.0000000E0	1.5300000E0	0.0000000E0	1.5900000E0	6.1423572E-1	1.6400000E0	-1.8561043E-1	1.5700000E0	-2.3585500E-1	1.4500000E0	-3.5032701E-4	1.5300000E0	-2.3811474E-1
1.7000000E0	0.0000000E0	1.7400000E0	0.0000000E0	1.6700000E0	0.0000000E0	1.5500000E0	0.0000000E0	1.6300000E0	0.0000000E0	1.7000000E0	6.6532062E-1	1.7400000E0	-1.6171076E-1	1.6700000E0	-2.4206812E-1	1.5500000E0	2.1239031E-2	1.6300000E0	-2.5038470E-1
1.8000000E0	0.0000000E0	1.8500000E0	0.0000000E0	1.7800000E0	0.0000000E0	1.6600000E0	0.0000000E0	1.7400000E0	0.0000000E0	1.8000000E0	6.9953009E-1	1.8500000E0	-1.3016444E-1	1.7800000E0	-2.4684393E-1	1.6600000E0	3.8157403E-2	1.7400000E0	-2.5453890E-1
1.9100000E0	0.0000000E0	1.9500000E0	0.0000000E0	1.8800000E0	0.0000000E0	1.7600000E0	0.0000000E0	1.8400000E0	0.0000000E0	1.9100000E0	7.2419368E-1	1.9500000E0	-9.4191485E-2	1.8800000E0	-2.5261719E-1	1.7600000E0	4.5073685E-2	1.8400000E0	-2.4118291E-1
2.0100000E0	0.0000000E0	2.0500000E0	0.0000000E0	1.9800000E0	0.0000000E0	1.8600000E0	0.0000000E0	1.9400000E0	0.0000000E0	2.0100000E0	7.4362659E-1	2.0500000E0	-4.9434261E-2	1.9800000E0	-2.5863995E-1	1.8600000E0	4.7318981E-2	1.9400000E0	-2.1971117E-1
2.1100000E0	0.0000000E0	2.1500000E0	0.0000000E0	2.0900000E0	0.0000000E0	1.9700000E0	0.0000000E0	2.0500000E0	0.0000000E0	2.1100000E0	7.5187843E-1	2.1500000E0	-4.7716080E-3	2.0900000E0	-2.7389181E-1	1.9700000E0	4.3732233E-2	2.0500000E0	-1.9163202E-1
2.2900000E0	0.0000000E0	2.3100000E0	0.0000000E0	2.2400000E0	0.0000000E0	2.0800000E0	0.0000000E0	2.1500000E0	0.0000000E0	2.2900000E0	7.5129499E-1	2.3100000E0	3.9796472E-2	2.2400000E0	-2.8939316E-1	2.0800000E0	3.1589764E-2	2.1500000E0	-1.6558790E-1
2.4400000E0	0.0000000E0	2.4100000E0	0.0000000E0	2.4300000E0	0.0000000E0	2.1800000E0	0.0000000E0	2.2900000E0	0.0000000E0	2.4400000E0	7.4617135E-1	2.4100000E0	7.4237054E-2	2.4300000E0	-3.0405876E-1	2.1800000E0	1.3451638E-2	2.2900000E0	-1.3293637E-1
2.5500000E0	0.0000000E0	2.5200000E0	0.0000000E0	2.5300000E0	0.0000000E0	2.3300000E0	0.0000000E0	2.4300000E0	0.0000000E0	2.5500000E0	7.3956980E-1	2.5200000E0	1.0093642E-1	2.5300000E0	-3.2322055E-1	2.3300000E0	-1.3242208E-2	2.4300000E0	-9.3677422E-2
2.6500000E0	0.0000000E0	2.6200000E0	0.0000000E0	2.6400000E0	0.0000000E0	2.4800000E0	0.0000000E0	2.5400000E0	0.0000000E0	2.6500000E0	7.2823477E-1	2.6200000E0	1.2019324E-1	2.6400000E0	-3.4259466E-1	2.4800000E0	-3.8319391E-2	2.5400000E0	-5.6625757E-2
2.7600000E0	0.0000000E0	2.7300000E0	0.0000000E0	2.7400000E0	0.0000000E0	2.5800000E0	0.0000000E0	2.6400000E0	0.0000000E0	2.7600000E0	7.1216626E-1	2.7300000E0	1.2332762E-1	2.7400000E0	-3.6559531E-1	2.5800000E0	-6.2934443E-2	2.6400000E0	-1.1981147E-2
2.8600000E0	0.0000000E0	2.8300000E0	0.0000000E0	2.8400000E0	0.0000000E0	2.6900000E0	0.0000000E0	2.7400000E0	0.0000000E0	2.8600000E0	6.9649468E-1	2.8300000E0	1.2120234E-1	2.8400000E0	-3.9090084E-1	2.6900000E0	-8.5932831E-2	2.7400000E0	3.6809115E-2
2.9600000E0	0.0000000E0	2.9400000E0	0.0000000E0	2.9400000E0	0.0000000E0	2.7900000E0	0.0000000E0	2.8500000E0	0.0000000E0	2.9600000E0	6.8596791E-1	2.9400000E0	1.1381739E-1	2.9400000E0	-4.1616919E-1	2.7900000E0	-9.8758834E-2	2.8500000E0	8.6584909E-2
3.0600000E0	0.0000000E0	3.0400000E0	0.0000000E0	3.0400000E0	0.0000000E0	2.8900000E0	0.0000000E0	2.9500000E0	0.0000000E0	3.0600000E0	6.8188872E-1	3.0400000E0	1.0439277E-1	3.0400000E0	-4.4555210E-1	2.8900000E0	-1.0512939E-1	2.9500000E0	1.4233212E-1
3.2100000E0	0.0000000E0	3.1400000E0	0.0000000E0	3.1400000E0	0.0000000E0	2.9900000E0	0.0000000E0	3.0500000E0	0.0000000E0	3.2100000E0	6.8639928E-1	3.1400000E0	9.8431351E-2	3.1400000E0	-4.7526007E-1	2.9900000E0	-1.0132756E-1	3.0500000E0	1.9906486E-1
3.3800000E0	0.0000000E0	3.2900000E0	0.0000000E0	3.2800000E0	0.0000000E0	3.0900000E0	0.0000000E0	3.1600000E0	0.0000000E0	3.3800000E0	6.9949959E-1	3.2900000E0	9.4951480E-2	3.2800000E0	-4.9631349E-1	3.0900000E0	-8.7353344E-2	3.1600000E0	2.4917957E-1
3.4900000E0	0.0000000E0	3.4300000E0	0.0000000E0	3.4400000E0	0.0000000E0	3.2000000E0	0.0000000E0	3.3100000E0	0.0000000E0	3.4900000E0	7.1996601E-1	3.4300000E0	9.3953159E-2	3.4400000E0	-5.1769195E-1	3.2000000E0	-6.2958470E-2	3.3100000E0	2.9673021E-1
3.5900000E0	0.0000000E0	3.5300000E0	0.0000000E0	3.5500000E0	0.0000000E0	3.3500000E0	0.0000000E0	3.4700000E0	0.0000000E0	3.5900000E0	7.4350348E-1	3.5300000E0	8.9249015E-2	3.5500000E0	-5.3684172E-1	3.3500000E0	-3.0702999E-2	3.4700000E0	3.3307434E-1
3.6900000E0	0.0000000E0	3.6300000E0	0.0000000E0	3.6500000E0	0.0000000E0	3.4800000E0	0.0000000E0	3.5800000E0	0.0000000E0	3.6900000E0	7.5846726E-1	3.6300000E0	7.8452767E-2	3.6500000E0	-5.5755794E-1	3.4800000E0	1.1973131E-2	3.5800000E0	3.5821196E-1
3.8000000E0	0.0000000E0	3.7400000E0	0.0000000E0	3.7500000E0	0.0000000E0	3.5800000E0	0.0000000E0	3.6800000E0	0.0000000E0	3.8000000E0	7.6936579E-1	3.7400000E0	6.1265742E-2	3.7500000E0	-5.7984062E-1	3.5800000E0	4.9566433E-2	3.6800000E0	3.7493296E-1
3.9000000E0	0.0000000E0	3.8400000E0	0.0000000E0	3.8600000E0	0.0000000E0	3.6800000E0	0.0000000E0	3.7800000E0	0.0000000E0	3.9000000E0	7.6983895E-1	3.8400000E0	4.6566778E-2	3.8600000E0	-5.9716790E-1	3.6800000E0	8.4800586E-2	3.7800000E0	3.8885637E-1
4.0000000E0	0.0000000E0	3.9400000E0	0.0000000E0	3.9600000E0	0.0000000E0	3.7800000E0	0.0000000E0	3.8900000E0	0.0000000E0	4.0000000E0	7.5988676E-1	3.9400000E0	3.3714932E-2	3.9600000E0	-6.0719773E-1	3.7800000E0	1.1495191E-1	3.8900000E0	4.0536714E-1
4.1000000E0	0.0000000E0	4.0400000E0	0.0000000E0	4.0600000E0	0.0000000E0	3.8800000E0	0.0000000E0	3.9900000E0	0.0000000E0	4.1000000E0	7.4081198E-1	4.0400000E0	2.1168271E-2	4.0600000E0	-6.1227215E-1	3.8800000E0	1.3885350E-1	3.9900000E0	4.2446529E-1
4.2000000E0	0.0000000E0	4.1500000E0	0.0000000E0	4.1600000E0	0.0000000E0	3.9800000E0	0.0000000E0	4.0900000E0	0.0000000E0	4.2000000E0	7.1131184E-1	4.1500000E0	1.6114915E-2	4.1600000E0	-6.0823944E-1	3.9800000E0	1.6022228E-1	4.0900000E0	4.4116493E-1
4.3100000E0	0.0000000E0	4.2700000E0	0.0000000E0	4.3000000E0	0.0000000E0	4.0900000E0	0.0000000E0	4.1900000E0	0.0000000E0	4.3100000E0	6.7230647E-1	4.2700000E0	1.7573214E-2	4.3000000E0	-5.9975875E-1	4.0900000E0	1.7534133E-1	4.1900000E0	4.6045193E-1
4.4600000E0	0.0000000E0	4.4100000E0	0.0000000E0	4.4100000E0	0.0000000E0	4.1900000E0	0.0000000E0	4.3500000E0	0.0000000E0	4.4600000E0	6.1866543E-1	4.4100000E0	2.6524817E-2	4.4100000E0	-5.9024432E-1	4.1900000E0	1.8421064E-1	4.3500000E0	4.8357694E-1
4.6000000E0	0.0000000E0	4.5200000E0	0.0000000E0	4.5200000E0	0.0000000E0	4.3400000E0	0.0000000E0	4.4500000E0	0.0000000E0	4.6000000E0	5.5903247E-1	4.5200000E0	3.4289832E-2	4.5200000E0	-5.7494874E-1	4.3400000E0	1.8385132E-1	4.4500000E0	5.1168113E-1
4.7000000E0	0.0000000E0	4.6200000E0	0.0000000E0	4.6200000E0	0.0000000E0	4.4500000E0	0.0000000E0	4.5700000E0	0.0000000E0	4.7000000E0	4.9340758E-1	4.6200000E0	4.6221905E-2	4.6200000E0	-5.5751099E-1	4.4500000E0	1.7583945E-1	4.5700000E0	5.4642446E-1
4.8000000E0	0.0000000E0	4.7200000E0	0.0000000E0	4.7200000E0	0.0000000E0	4.5900000E0	0.0000000E0	4.6700000E0	0.0000000E0	4.8000000E0	4.3343551E-1	4.7200000E0	6.5541042E-2	4.7200000E0	-5.3308786E-1	4.5900000E0	1.6017504E-1	4.6700000E0	5.8780692E-1
4.9000000E0	0.0000000E0	4.8300000E0	0.0000000E0	4.8200000E0	0.0000000E0	4.6900000E0	0.0000000E0	4.7700000E0	0.0000000E0	4.9000000E0	3.7480107E-1	4.8300000E0	9.2247244E-2	4.8200000E0	-5.0167935E-1	4.6900000E0	1.4917751E-1	4.7700000E0	6.3205310E-1
4.9999000E0	0.0000000E0	4.9300000E0	0.0000000E0	4.9300000E0	0.0000000E0	4.7900000E0	0.0000000E0	4.8800000E0	0.0000000E0	5.0100000E0	3.2386439E-1	4.9300000E0	1.1538086E-1	4.9300000E0	-4.6980731E-1	4.7900000E0	1.4012320E-1	4.8800000E0	6.7354396E-1
5.0000000E0	-5.1953515E-1	4.9999300E0	0.0000000E0	4.9999300E0	0.0000000E0	4.8900000E0	0.0000000E0	4.9800000E0	0.0000000E0	5.1100000E0	2.8726633E-1	5.0300000E0	1.3339995E-1	5.0300000E0	-4.2740689E-1	4.8900000E0	1.3573579E-1	4.9800000E0	7.0689454E-1
5.0100000E0	-5.0848507E-1	5.0000000E0	6.5169807E0	5.0000000E0	8.7330645E0	4.9900000E0	0.0000000E0	4.9999800E0	0.0000000E0	5.2800000E0	2.5602023E-1	5.1300000E0	1.4784645E-1	5.1300000E0	-3.7556334E-1	4.9900000E0	1.3718217E-1	5.0800000E0	7.4074729E-1
5.1100000E0	-3.9816003E-1	5.0300000E0	6.6384625E0	5.0300000E0	9.0694153E0	4.9999900E0	0.0000000E0	5.0000000E0	5.6531435E0	5.4100000E0	2.2494915E-1	5.2900000E0	1.5421720E-1	5.2800000E0	-2.9213401E-1	5.0900000E0	1.4490670E-1	5.1800000E0	7.8236939E-1
5.2800000E0	-2.1133900E-1	5.1300000E0	7.0414621E0	5.1300000E0	1.0179647E1	5.0000000E0	-1.2818011E0	5.0800000E0	5.8926086E0	5.5100000E0	1.9099079E-1	5.4400000E0	1.5221353E-1	5.4100000E0	-1.7624922E-1	5.2000000E0	1.5590496E-1	5.3600000E0	8.2449365E-1
5.4100000E0	-6.9095032E-2	5.2900000E0	7.6800986E0	5.2800000E0	1.1813884E1	5.0900000E0	-1.1159492E0	5.1800000E0	6.1906440E0	5.6200000E0	1.5927557E-1	5.5500000E0	1.4183543E-1	5.5100000E0	-2.4494776E-2	5.3300000E0	1.7017696E-1	5.4600000E0	8.8376848E-1
5.5100000E0	3.9959654E-2	5.4400000E0	8.2720007E0	5.4100000E0	1.3200596E1	5.2000000E0	-9.1395713E-1	5.3600000E0	6.7234997E0	5.7200000E0	1.2003760E-1	5.6500000E0	1.4762984E-1	5.6600000E0	1.5838193E-1	5.4400000E0	1.9099942E-1	5.5900000E0	9.6364115E-1
5.6200000E0	1.5955567E-1	5.5500000E0	8.7019111E0	5.5100000E0	1.4248932E1	5.3300000E0	-6.7625038E-1	5.4600000E0	7.0175384E0	5.8300000E0	7.3276885E-2	5.7500000E0	1.7281676E-1	5.7600000E0	3.7057119E-1	5.5400000E0	2.1679626E-1	5.6900000E0	1.0624517E0
5.7200000E0	2.6794929E-1	5.6500000E0	9.0897175E0	5.6600000E0	1.5792061E1	5.4400000E0	-4.7596596E-1	5.5900000E0	7.3976752E0	5.9300000E0	2.2438373E-2	5.8500000E0	2.1417619E-1	5.8600000E0	6.1622477E-1	5.6400000E0	2.4756746E-1	5.8000000E0	1.1802002E0
5.8300000E0	3.8682034E-1	5.7500000E0	9.4746685E0	5.7600000E0	1.6801571E1	5.5400000E0	-2.9456429E-1	5.6900000E0	7.6884710E0	6.0300000E0	-3.4620099E-2	5.9500000E0	2.7170813E-1	5.9700000E0	8.9534267E-1	5.7500000E0	2.8004164E-1	5.9000000E0	1.3042971E0
5.9300000E0	4.9455689E-1	5.8500000E0	9.8567851E0	5.8600000E0	1.7795956E1	5.6400000E0	-1.1380319E-1	5.8000000E0	8.0067311E0	6.1300000E0	-9.0006917E-2	6.0600000E0	3.4651175E-1	6.0700000E0	1.2392877E0	5.8500000E0	3.0955113E-1	6.0000000E0	1.4423461E0
6.0300000E0	6.0198196E-1	5.9500000E0	1.0236088E1	5.9700000E0	1.8872581E1	5.7500000E0	8.4296863E-2	5.9000000E0	8.2945972E0	6.2800000E0	-1.5036295E-1	6.1600000E0	4.3396989E-1	6.2400000E0	1.6379949E0	5.9600000E0	3.4076360E-1	6.1000000E0	1.6029075E0
6.1300000E0	7.0909643E-1	6.0600000E0	1.0650097E1	6.0700000E0	1.9835938E1	5.8500000E0	2.6372011E-1	6.0000000E0	8.5810787E0	6.4500000E0	-2.0670152E-1	6.2900000E0	5.3869969E-1	6.3700000E0	2.0925497E0	6.0600000E0	3.7294994E-1	6.2800000E0	1.7773389E0
6.2800000E0	8.6918777E-1	6.1600000E0	1.1023558E1	6.2400000E0	2.1440635E1	5.9600000E0	4.6035398E-1	6.1000000E0	8.8661822E0	6.5500000E0	-2.5384570E-1	6.4000000E0	6.7575965E-1	6.4700000E0	2.5771704E0	6.1600000E0	4.0566581E-1	6.4500000E0	1.9583730E0
6.4500000E0	1.0497861E0	6.2900000E0	1.1504951E1	6.3700000E0	2.2640269E1	6.0600000E0	6.3844928E-1	6.2800000E0	9.3759169E0	6.6500000E0	-2.9384042E-1	6.5300000E0	8.4544843E-1	6.5800000E0	3.0983788E0	6.3400000E0	4.4191561E-1	6.5500000E0	2.1532772E0
6.5500000E0	1.1556059E0	6.4000000E0	1.1908686E1	6.4700000E0	2.3547176E1	6.1600000E0	8.1591568E-1	6.4500000E0	9.8532878E0	6.7600000E0	-3.2032557E-1	6.6300000E0	1.0477660E0	6.6800000E0	3.6496530E0	6.4500000E0	4.8169934E-1	6.6600000E0	2.3627598E0
6.6500000E0	1.2611197E0	6.5300000E0	1.2381616E1	6.5800000E0	2.4529089E1	6.3400000E0	1.1337775E0	6.5500000E0	1.0132272E1	6.8600000E0	-3.3377172E-1	6.7400000E0	1.2668454E0	6.7800000E0	4.2543975E0	6.5900000E0	5.2058032E-1	6.7600000E0	2.5814361E0
6.7600000E0	1.3768327E0	6.6300000E0	1.2742328E1	6.6800000E0	2.5407697E1	6.4500000E0	1.3270323E0	6.6600000E0	1.0437604E1	6.9600000E0	-3.3417890E-1	6.8400000E0	1.5083328E0	6.8800000E0	4.9144219E0	6.6900000E0	5.5972546E-1	6.8600000E0	2.8143856E0
6.8600000E0	1.4817069E0	6.7400000E0	1.3136046E1	6.7800000E0	2.6273142E1	6.5900000E0	1.5719079E0	6.7600000E0	1.0713778E1	7.0600000E0	-3.2499203E-1	6.9400000E0	1.7650400E0	6.9900000E0	5.6255744E0	6.7900000E0	5.9913476E-1	6.9600000E0	3.0616085E0
6.9600000E0	1.5862779E0	6.8400000E0	1.3491203E1	6.8800000E0	2.7125621E1	6.6900000E0	1.7460780E0	6.8600000E0	1.0988623E1	7.1700000E0	-3.0406897E-1	7.0700000E0	2.0369670E0	7.0900000E0	6.3878552E0	6.8900000E0	6.4703704E-1	7.0600000E0	3.3356941E0
7.0600000E0	1.6905466E0	6.9400000E0	1.3843746E1	6.9900000E0	2.8048602E1	6.7900000E0	1.9196331E0	6.9600000E0	1.1262145E1	7.3300000E0	-2.7466585E-1	7.1700000E0	2.3362642E0	7.2400000E0	7.1712345E0	6.9900000E0	7.0809996E-1	7.1600000E0	3.6290390E0
7.1700000E0	1.8048940E0	7.0700000E0	1.4298174E1	7.0900000E0	2.8874480E1	6.8900000E0	2.0925753E0	7.0600000E0	1.1534353E1	7.4400000E0	-2.3628773E-1	7.3000000E0	2.6675486E0	7.3700000E0	7.9709650E0	7.0900000E0	7.7765588E-1	7.3100000E0	3.9312953E0
7.3300000E0	1.9705688E0	7.1700000E0	1.4644775E1	7.2400000E0	3.0090154E1	6.9900000E0	2.2649069E0	7.1600000E0	1.1805250E1	7.5800000E0	-1.8893460E-1	7.4500000E0	3.0262031E0	7.4800000E0	8.7870466E0	7.1900000E0	8.5800997E-1	7.4500000E0	4.2408031E0
7.4400000E0	2.0840258E0	7.3000000E0	1.5091544E1	7.3700000E0	3.1121700E1	7.0900000E0	2.4366298E0	7.3100000E0	1.2209156E1	7.6900000E0	-1.2859916E-1	7.5500000E0	3.3977043E0	7.5800000E0	9.6452125E0	7.3600000E0	9.5615059E-1	7.5500000E0	4.5720213E0
7.5800000E0	2.2279040E0	7.4500000E0	1.5601741E1	7.4800000E0	3.1978873E1	7.1900000E0	2.6077464E0	7.4500000E0	1.2583508E1	7.7900000E0	-5.3236441E-2	7.6500000E0	3.7799714E0	7.6800000E0	1.0538941E1	7.5100000E0	1.0650894E0	7.6600000E0	4.9249500E0
7.6900000E0	2.3405427E0	7.5500000E0	1.5938744E1	7.5800000E0	3.2745866E1	7.3600000E0	2.8972590E0	7.5500000E0	1.2849359E1	7.9000000E0	3.0793419E-2	7.7500000E0	4.1750851E0	7.7900000E0	1.1474753E1	7.6200000E0	1.1860398E0	7.7600000E0	5.2885852E0
7.7900000E0	2.4426306E0	7.6500000E0	1.6273265E1	7.6800000E0	3.3501367E1	7.5100000E0	3.1512694E0	7.6600000E0	1.3140318E1	8.0000000E0	1.2396101E-1	7.8600000E0	4.5909933E0	7.8900000E0	1.2429245E1	7.7200000E0	1.3228925E0	7.8600000E0	5.6683117E0
7.9000000E0	2.5545866E0	7.7500000E0	1.6605324E1	7.7900000E0	3.4319352E1	7.6200000E0	3.3366889E0	7.7600000E0	1.3403491E1	8.1000000E0	2.1444853E-1	7.9600000E0	5.0220497E0	7.9900000E0	1.3423475E1	7.8200000E0	1.4744805E0	7.9600000E0	6.0590499E0
8.0000000E0	2.6560557E0	7.8600000E0	1.6967765E1	7.8900000E0	3.5051279E1	7.7200000E0	3.5046272E0	7.8600000E0	1.3665398E1	8.2000000E0	3.0743292E-1	8.0600000E0	5.4754425E0	8.1000000E0	1.4435299E1	7.9200000E0	1.6408039E0	8.0600000E0	6.4607997E0
8.1000000E0	2.7572315E0	7.9600000E0	1.7294710E1	7.9900000E0	3.5772239E1	7.8200000E0	3.6719724E0	7.9600000E0	1.3926045E1	8.3300000E0	4.0291418E-1	8.1700000E0	5.9508729E0	8.2800000E0	1.5464718E1	8.0300000E0	1.8069124E0	8.1700000E0	6.8765895E0
8.2000000E0	2.8581147E0	8.0600000E0	1.7619247E1	8.1000000E0	3.6552827E1	7.9200000E0	3.8387267E0	8.0600000E0	1.4185439E1	8.4400000E0	4.9681199E-1	8.3100000E0	6.4530395E0	8.3800000E0	1.6529533E1	8.1300000E0	1.9733522E0	8.3300000E0	7.2961237E0
8.3300000E0	2.9888270E0	8.1700000E0	1.7973479E1	8.2800000E0	3.7802520E1	8.0300000E0	4.0214763E0	8.1700000E0	1.4469331E1	8.5600000E0	5.8863139E-1	8.4500000E0	6.9660752E0	8.5000000E0	1.7634491E1	8.3000000E0	2.1395771E0	8.4500000E0	7.7246156E0
8.4400000E0	3.0990461E0	8.3100000E0	1.8420175E1	8.3800000E0	3.8482260E1	8.1300000E0	4.1869964E0	8.3300000E0	1.4879586E1	8.6600000E0	6.7837239E-1	8.5600000E0	7.4899800E0	8.6000000E0	1.8779593E1	8.4300000E0	2.3054034E0	8.6100000E0	8.1637252E0
8.5600000E0	3.2188855E0	8.4500000E0	1.8862273E1	8.5000000E0	3.9284519E1	8.3000000E0	4.4670403E0	8.4500000E0	1.5185206E1	8.7600000E0	7.6202767E-1	8.6600000E0	8.0261162E0	8.7100000E0	1.9946897E1	8.5300000E0	2.4638429E0	8.7100000E0	8.5989935E0
8.6600000E0	3.3184340E0	8.5600000E0	1.9206441E1	8.6000000E0	3.9942056E1	8.4300000E0	4.6800580E0	8.6100000E0	1.5589960E1	8.8600000E0	8.4534668E-1	8.7600000E0	8.5765646E0	8.8100000E0	2.1167764E1	8.6300000E0	2.6218837E0	8.8100000E0	9.0304205E0
8.7600000E0	3.4176947E0	8.6600000E0	1.9516902E1	8.7100000E0	4.0653974E1	8.5300000E0	4.8432525E0	8.7100000E0	1.5841349E1	8.9700000E0	9.2043781E-1	8.8600000E0	9.1392446E0	8.9100000E0	2.2410833E1	8.7400000E0	2.7783125E0	8.9200000E0	9.4741703E0
8.8600000E0	3.5166685E0	8.7600000E0	1.9825078E1	8.8100000E0	4.1290993E1	8.6300000E0	5.0058707E0	8.8100000E0	1.6091530E1	9.0700000E0	9.9503837E-1	8.9700000E0	9.7062082E0	9.0200000E0	2.3685384E1	8.8400000E0	2.9370678E0	9.0200000E0	9.9216823E0
8.9700000E0	3.6252091E0	8.8600000E0	2.0130984E1	8.9100000E0	4.1918467E1	8.7400000E0	5.1840875E0	8.9200000E0	1.6365339E1	9.1800000E0	1.0809662E0	9.0700000E0	1.0299816E1	9.1200000E0	2.4970358E1	8.9400000E0	3.0988786E0	9.1300000E0	1.0378198E1
9.0700000E0	3.7235829E0	8.9700000E0	2.0464880E1	9.0200000E0	4.2597837E1	8.8400000E0	5.3455022E0	9.0200000E0	1.6612999E1	9.3400000E0	1.1730443E0	9.1700000E0	1.0902325E1	9.2700000E0	2.6287898E1	9.0400000E0	3.2637451E0	9.2800000E0	1.0843718E1
9.1800000E0	3.8314656E0	9.0700000E0	2.0766076E1	9.1200000E0	4.3205732E1	8.9400000E0	5.5063468E0	9.1300000E0	1.6884049E1	9.4600000E0	1.2712727E0	9.3100000E0	1.1514033E1	9.3900000E0	2.7638006E1	9.1500000E0	3.4417684E0	9.4200000E0	1.1315213E1
9.3400000E0	3.9877737E0	9.1700000E0	2.1065054E1	9.2700000E0	4.4100541E1	9.0400000E0	5.6666234E0	9.2800000E0	1.7251354E1	9.5900000E0	1.3809858E0	9.4400000E0	1.2126162E1	9.5000000E0	2.9018427E1	9.2800000E0	3.6324024E0	9.5200000E0	1.1802979E1
9.4600000E0	4.1045306E0	9.3100000E0	2.1479928E1	9.3900000E0	4.4801941E1	9.1500000E0	5.8422741E0	9.4200000E0	1.7591783E1	9.7000000E0	1.5026542E0	9.5500000E0	1.2754579E1	9.6100000E0	3.0405759E1	9.4200000E0	3.8361931E0	9.6200000E0	1.2303284E1
9.5900000E0	4.2305602E0	9.4400000E0	2.1861344E1	9.5000000E0	4.5433825E1	9.2800000E0	6.0489820E0	9.5200000E0	1.7833544E1	9.8000000E0	1.6398290E0	9.6500000E0	1.3399284E1	9.7100000E0	3.1812183E1	9.5200000E0	4.0529152E0	9.7300000E0	1.2811050E1
9.7000000E0	4.3368308E0	9.5500000E0	2.2181230E1	9.6100000E0	4.6055303E1	9.4200000E0	6.2705300E0	9.6200000E0	1.8074142E1	9.9000000E0	1.7925102E0	9.7600000E0	1.4048506E1	9.8100000E0	3.3233549E1	9.6400000E0	4.2945145E0	9.8300000E0	1.3340849E1
9.8000000E0	4.4331472E0	9.6500000E0	2.2469788E1	9.7100000E0	4.6611397E1	9.5200000E0	6.4281081E0	9.7300000E0	1.8337463E1	1.0000000E1	1.9549484E0	9.8600000E0	1.4713414E1	9.9200000E0	3.4638494E1	9.7400000E0	4.5490451E0	9.9500000E0	1.3892680E1
9.9000000E0	4.5291850E0	9.7600000E0	2.2784748E1	9.8100000E0	4.7159160E1	9.6400000E0	6.6164675E0	9.8300000E0	1.8575637E1	1.0110000E1	2.1350351E0	9.9600000E0	1.5382839E1	1.0020000E1	3.6058379E1	9.8500000E0	4.8074870E0	1.0050000E1	1.4450380E1
1.0000000E1	4.6249453E0	9.8600000E0	2.3068863E1	9.9200000E0	4.7752224E1	9.7400000E0	6.7728241E0	9.9500000E0	1.8859934E1	1.0220000E1	2.3203976E0	1.0070000E1	1.6056781E1	1.0120000E1	3.7479179E1	9.9500000E0	5.0659016E0	1.0150000E1	1.5022509E1
1.0110000E1	4.7299617E0	9.9600000E0	2.3350885E1	1.0020000E1	4.8282894E1	9.8500000E0	6.9441786E0	1.0050000E1	1.9095594E1	1.0420000E1	2.5150432E0	1.0170000E1	1.6721828E1	1.0250000E1	3.8922986E1	1.0050000E1	5.3235600E0	1.0290000E1	1.5616625E1
1.0220000E1	4.8346443E0	1.0070000E1	2.3658712E1	1.0120000E1	4.8805614E1	9.9500000E0	7.0993779E0	1.0150000E1	1.9330121E1	1.0520000E1	2.7149646E0	1.0310000E1	1.7395721E1	1.0390000E1	4.0367707E1	1.0160000E1	5.5804620E0	1.0440000E1	1.6218269E1
1.0420000E1	5.0241242E0	1.0170000E1	2.3936391E1	1.0250000E1	4.9473458E1	1.0050000E1	7.2540292E0	1.0290000E1	1.9656565E1	1.0620000E1	2.9214357E0	1.0430000E1	1.8078461E1	1.0500000E1	4.1818856E1	1.0300000E1	5.8237360E0	1.0540000E1	1.6827441E1
1.0520000E1	5.1184534E0	1.0310000E1	2.4321711E1	1.0390000E1	5.0178168E1	1.0160000E1	7.4235149E0	1.0440000E1	2.0003890E1	1.0720000E1	3.1285669E0	1.0540000E1	1.8772988E1	1.0610000E1	4.3259548E1	1.0450000E1	6.0521686E0	1.0640000E1	1.7443180E1
1.0620000E1	5.2125099E0	1.0430000E1	2.4648826E1	1.0500000E1	5.0721515E1	1.0300000E1	7.6382723E0	1.0540000E1	2.0234048E1	1.0830000E1	3.3358878E0	1.0640000E1	1.9471355E1	1.0710000E1	4.4713190E1	1.0550000E1	6.2657597E0	1.0750000E1	1.8065791E1
1.0720000E1	5.3062945E0	1.0540000E1	2.4946144E1	1.0610000E1	5.1255914E1	1.0450000E1	7.8671924E0	1.0640000E1	2.0463099E1	1.0930000E1	3.5398472E0	1.0740000E1	2.0173561E1	1.0810000E1	4.6167597E1	1.0660000E1	6.4809027E0	1.0850000E1	1.8700355E1
1.0830000E1	5.4091445E0	1.0640000E1	2.5214344E1	1.0710000E1	5.1734090E1	1.0550000E1	8.0191323E0	1.0750000E1	2.0713783E1	1.1030000E1	3.7456219E0	1.0850000E1	2.0890391E1	1.0920000E1	4.7600628E1	1.0760000E1	6.6856520E0	1.0950000E1	1.9332299E1
1.0930000E1	5.5023606E0	1.0740000E1	2.5480569E1	1.0810000E1	5.2205103E1	1.0660000E1	8.1856466E0	1.0850000E1	2.0940526E1	1.1140000E1	3.9537673E0	1.0950000E1	2.1610677E1	1.1020000E1	4.9031416E1	1.0860000E1	6.8919532E0	1.1050000E1	1.9961623E1
1.1030000E1	5.5953071E0	1.0850000E1	2.5771153E1	1.0920000E1	5.2715069E1	1.0760000E1	8.3364620E0	1.0950000E1	2.1166179E1	1.1280000E1	4.1637280E0	1.1060000E1	2.2345586E1	1.1120000E1	5.0440828E1	1.0970000E1	7.1088263E0	1.1160000E1	2.0581456E1
1.1140000E1	5.6972380E0	1.0950000E1	2.6033279E1	1.1020000E1	5.3171384E1	1.0860000E1	8.4867448E0	1.1050000E1	2.1390746E1	1.1410000E1	4.3823619E0	1.1160000E1	2.3079252E1	1.1280000E1	5.1840860E1	1.1070000E1	7.3371177E0	1.1300000E1	2.1188374E1
1.1280000E1	5.8264996E0	1.1060000E1	2.6319388E1	1.1120000E1	5.3620862E1	1.0970000E1	8.6514430E0	1.1160000E1	2.1636523E1	1.1510000E1	4.6056615E0	1.1280000E1	2.3807310E1	1.1410000E1	5.3209420E1	1.1170000E1	7.5754350E0	1.1440000E1	2.1764250E1
1.1410000E1	5.9460600E0	1.1160000E1	2.6577477E1	1.1280000E1	5.4326062E1	1.1070000E1	8.8006136E0	1.1300000E1	2.1947450E1	1.1620000E1	4.8376341E0	1.1400000E1	2.4525178E1	1.1520000E1	5.4568600E1	1.1310000E1	7.8237781E0	1.1540000E1	2.2323543E1
1.1510000E1	6.0377238E0	1.1280000E1	2.6884676E1	1.1410000E1	5.4886626E1	1.1170000E1	8.9492573E0	1.1440000E1	2.2256285E1	1.1720000E1	5.0770059E0	1.1510000E1	2.5232856E1	1.1630000E1	5.5912887E1	1.1430000E1	8.0892216E0	1.1650000E1	2.2866253E1
1.1620000E1	6.1382479E0	1.1400000E1	2.7189163E1	1.1520000E1	5.5352433E1	1.1310000E1	9.1564772E0	1.1540000E1	2.2475609E1	1.1820000E1	5.3236225E0	1.1610000E1	2.5926232E1	1.1730000E1	5.7220200E1	1.1540000E1	8.3729789E0	1.1750000E1	2.3393340E1
1.1720000E1	6.2293560E0	1.1510000E1	2.7465914E1	1.1630000E1	5.5810569E1	1.1430000E1	9.3332793E0	1.1650000E1	2.2715647E1	1.1930000E1	5.5697466E0	1.1710000E1	2.6613254E1	1.1830000E1	5.8481258E1	1.1640000E1	8.6750500E0	1.1880000E1	2.3901486E1
1.1820000E1	6.3202007E0	1.1610000E1	2.7715560E1	1.1730000E1	5.6220506E1	1.1540000E1	9.4946898E0	1.1750000E1	2.2932761E1	1.2030000E1	5.8153783E0	1.1820000E1	2.7293921E1	1.1930000E1	5.9699088E1	1.1740000E1	8.9786036E0	1.1980000E1	2.4385448E1
1.1930000E1	6.4198266E0	1.1710000E1	2.7963369E1	1.1830000E1	5.6624301E1	1.1640000E1	9.6408826E0	1.1880000E1	2.3213449E1	1.2140000E1	6.0522424E0	1.1920000E1	2.7946895E1	1.2030000E1	6.0895834E1	1.1840000E1	9.2907366E0	1.2080000E1	2.4845227E1
1.2030000E1	6.5101206E0	1.1820000E1	2.8233852E1	1.1930000E1	5.7022046E1	1.1740000E1	9.7865592E0	1.1980000E1	2.3428169E1	1.2270000E1	6.2797838E0	1.2020000E1	2.8579263E1	1.2130000E1	6.2052360E1	1.1950000E1	9.6043522E0	1.2190000E1	2.5294018E1
1.2140000E1	6.6091425E0	1.1920000E1	2.8477844E1	1.2030000E1	5.7413832E1	1.1840000E1	9.9317214E0	1.2080000E1	2.3641856E1	1.2430000E1	6.4985577E0	1.2120000E1	2.9183937E1	1.2280000E1	6.3187801E1	1.2050000E1	9.9187617E0	1.2330000E1	2.5738689E1
1.2270000E1	6.7257626E0	1.2020000E1	2.8720040E1	1.2130000E1	5.7799748E1	1.1950000E1	1.0090808E1	1.2190000E1	2.3875724E1	1.2530000E1	6.7103635E0	1.2250000E1	2.9776785E1	1.2430000E1	6.4283687E1	1.2150000E1	1.0233119E1	1.2460000E1	2.6182667E1
1.2430000E1	6.8686937E0	1.2120000E1	2.8960452E1	1.2280000E1	5.8367808E1	1.2050000E1	1.0234896E1	1.2330000E1	2.4171586E1	1.2630000E1	6.9116502E0	1.2370000E1	3.0359407E1	1.2540000E1	6.5327833E1	1.2290000E1	1.0548816E1	1.2560000E1	2.6640772E1
1.2530000E1	6.9576899E0	1.2250000E1	2.9270344E1	1.2430000E1	5.8923149E1	1.2150000E1	1.0378475E1	1.2460000E1	2.4444533E1	1.2740000E1	7.1024178E0	1.2480000E1	3.0936386E1	1.2640000E1	6.6328006E1	1.2430000E1	1.0865853E1	1.2660000E1	2.7098431E1
1.2630000E1	7.0464289E0	1.2370000E1	2.9553768E1	1.2540000E1	5.9322481E1	1.2290000E1	1.0578634E1	1.2560000E1	2.4653331E1	1.2840000E1	7.2905537E0	1.2580000E1	3.1507722E1	1.2740000E1	6.7294650E1	1.2540000E1	1.1161964E1	1.2770000E1	2.7555644E1
1.2740000E1	7.1437455E0	1.2480000E1	2.9811374E1	1.2640000E1	5.9679801E1	1.2430000E1	1.0777804E1	1.2660000E1	2.4861125E1	1.2940000E1	7.4762121E0	1.2680000E1	3.2056329E1	1.2840000E1	6.8246620E1	1.2640000E1	1.1446170E1	1.2870000E1	2.8015687E1
1.2840000E1	7.2319465E0	1.2580000E1	3.0043751E1	1.2740000E1	6.0031768E1	1.2540000E1	1.0933605E1	1.2770000E1	2.5088544E1	1.3050000E1	7.6671305E0	1.2780000E1	3.2591155E1	1.3010000E1	6.9199662E1	1.2740000E1	1.1720873E1	1.2980000E1	2.8481877E1
1.2940000E1	7.3198925E0	1.2680000E1	3.0274417E1	1.2840000E1	6.0378461E1	1.2640000E1	1.1074716E1	1.2870000E1	2.5294244E1	1.3150000E1	7.8633087E0	1.2880000E1	3.3103253E1	1.3110000E1	7.0154632E1	1.2850000E1	1.1985345E1	1.3080000E1	2.8959458E1
1.3050000E1	7.4163395E0	1.2780000E1	3.0503385E1	1.3010000E1	6.0955960E1	1.2740000E1	1.1215330E1	1.2980000E1	2.5519371E1	1.3300000E1	8.0651116E0	1.2980000E1	3.3610366E1	1.3250000E1	7.1099815E1	1.2950000E1	1.2232488E1	1.3180000E1	2.9433969E1
1.3150000E1	7.5037525E0	1.2880000E1	3.0730667E1	1.3110000E1	6.1288806E1	1.2850000E1	1.1369431E1	1.3080000E1	2.5722999E1	1.3450000E1	8.2712652E0	1.3080000E1	3.4107526E1	1.3390000E1	7.2029696E1	1.3050000E1	1.2469399E1	1.3300000E1	2.9891256E1
1.3300000E1	7.6343982E0	1.2980000E1	3.0956275E1	1.3250000E1	6.1746430E1	1.2950000E1	1.1509003E1	1.3180000E1	2.5925648E1	1.3550000E1	8.4817694E0	1.3250000E1	3.4601822E1	1.3490000E1	7.2940633E1	1.3150000E1	1.2695554E1	1.3410000E1	3.0332280E1
1.3450000E1	7.7644778E0	1.3080000E1	3.1180223E1	1.3390000E1	6.2194484E1	1.3050000E1	1.1648083E1	1.3300000E1	2.6167539E1	1.3650000E1	8.6847109E0	1.3420000E1	3.5085307E1	1.3600000E1	7.3847167E1	1.3290000E1	1.2928512E1	1.3510000E1	3.0757040E1
1.3550000E1	7.8508842E0	1.3250000E1	3.1557155E1	1.3490000E1	6.2508774E1	1.3150000E1	1.1786672E1	1.3410000E1	2.6388047E1	1.3750000E1	8.8836408E0	1.3520000E1	3.5555391E1	1.3700000E1	7.4767574E1	1.3420000E1	1.3150714E1	1.3620000E1	3.1158911E1
1.3650000E1	7.9370408E0	1.3420000E1	3.1929381E1	1.3600000E1	6.2849057E1	1.3290000E1	1.1979874E1	1.3510000E1	2.6587497E1	1.3850000E1	9.0785591E0	1.3620000E1	3.6008480E1	1.3800000E1	7.5693460E1	1.3520000E1	1.3362160E1	1.3720000E1	3.1552465E1
1.3750000E1	8.0229482E0	1.3520000E1	3.2146164E1	1.3700000E1	6.3153541E1	1.3420000E1	1.2158422E1	1.3620000E1	2.6805783E1	1.3960000E1	9.2615783E0	1.3720000E1	3.6444574E1	1.3900000E1	7.6619708E1	1.3620000E1	1.3584933E1	1.3820000E1	3.1937703E1
1.3850000E1	8.1086073E0	1.3620000E1	3.2361350E1	1.3800000E1	6.3453462E1	1.3520000E1	1.2295208E1	1.3720000E1	2.7003223E1	1.4060000E1	9.4343655E0	1.3820000E1	3.6880179E1	1.4010000E1	7.7540996E1	1.3730000E1	1.3810014E1	1.3930000E1	3.2311349E1
1.3960000E1	8.2025464E0	1.3720000E1	3.2574951E1	1.3900000E1	6.3748890E1	1.3620000E1	1.2431512E1	1.3820000E1	2.7199713E1	1.4160000E1	9.5946985E0	1.3920000E1	3.7306349E1	1.4110000E1	7.8440053E1	1.3830000E1	1.4035001E1	1.4030000E1	3.2664651E1
1.4060000E1	8.2876862E0	1.3820000E1	3.2786980E1	1.4010000E1	6.4068751E1	1.3730000E1	1.2580890E1	1.3930000E1	2.7414761E1	1.4320000E1	9.7513124E0	1.4030000E1	3.7732031E1	1.4260000E1	7.9314127E1	1.3930000E1	1.4258500E1	1.4130000E1	3.3002934E1
1.4160000E1	8.3725799E0	1.3920000E1	3.2997448E1	1.4110000E1	6.4354960E1	1.3830000E1	1.2716184E1	1.4030000E1	2.7609272E1	1.4420000E1	9.9069407E0	1.4130000E1	3.8152643E1	1.4410000E1	8.0171039E1	1.4040000E1	1.4481811E1	1.4270000E1	3.3340659E1
1.4320000E1	8.5078996E0	1.4030000E1	3.3227173E1	1.4260000E1	6.4776254E1	1.3930000E1	1.2851001E1	1.4130000E1	2.7802847E1	1.4520000E1	1.0062857E1	1.4270000E1	3.8571980E1	1.4510000E1	8.1016300E1	1.4140000E1	1.4703636E1	1.4400000E1	3.3673590E1
1.4420000E1	8.5921566E0	1.4130000E1	3.3434399E1	1.4410000E1	6.5188115E1	1.4040000E1	1.2998750E1	1.4270000E1	2.8072289E1	1.4630000E1	1.0219062E1	1.4400000E1	3.8984126E1	1.4620000E1	8.1859485E1	1.4310000E1	1.4928869E1	1.4500000E1	3.4000765E1
1.4520000E1	8.6761701E0	1.4270000E1	3.3721956E1	1.4510000E1	6.5457554E1	1.4140000E1	1.3132569E1	1.4400000E1	2.8320862E1	1.4730000E1	1.0375710E1	1.4500000E1	3.9397029E1	1.4720000E1	8.2686133E1	1.4460000E1	1.5139950E1	1.4600000E1	3.4322185E1
1.4630000E1	8.7683043E0	1.4400000E1	3.3986321E1	1.4620000E1	6.5749276E1	1.4310000E1	1.3358978E1	1.4500000E1	2.8511014E1	1.4830000E1	1.0529702E1	1.4600000E1	3.9809631E1	1.4820000E1	8.3493001E1	1.4560000E1	1.5354439E1	1.4700000E1	3.4629741E1
1.4730000E1	8.8518085E0	1.4500000E1	3.4187958E1	1.4720000E1	6.6010307E1	1.4460000E1	1.3557623E1	1.4600000E1	2.8700251E1	1.4940000E1	1.0684136E1	1.4700000E1	4.0225528E1	1.4920000E1	8.4280717E1	1.4670000E1	1.5572337E1	1.4810000E1	3.4936627E1
1.4830000E1	8.9350712E0	1.4600000E1	3.4388111E1	1.4820000E1	6.6267427E1	1.4560000E1	1.3689469E1	1.4700000E1	2.8888579E1	1.5040000E1	1.0842227E1	1.4810000E1	4.0644722E1	1.5030000E1	8.5046348E1	1.4770000E1	1.5784739E1	1.4910000E1	3.5229650E1
1.4940000E1	9.0263822E0	1.4700000E1	3.4586789E1	1.4920000E1	6.6520695E1	1.4670000E1	1.3833961E1	1.4810000E1	2.9094693E1	1.5140000E1	1.1002305E1	1.4910000E1	4.1054784E1	1.5130000E1	8.5796981E1	1.4880000E1	1.5992334E1	1.5020000E1	3.5517706E1
1.5040000E1	9.1091402E0	1.4810000E1	3.4803646E1	1.5030000E1	6.6794909E1	1.4770000E1	1.3964831E1	1.4910000E1	2.9281123E1	1.5250000E1	1.1166593E1	1.5010000E1	4.1461898E1	1.5260000E1	8.6543601E1	1.4980000E1	1.6195123E1	1.5120000E1	3.5809549E1
1.5140000E1	9.1916589E0	1.4910000E1	3.4999265E1	1.5130000E1	6.7040274E1	1.4880000E1	1.4108254E1	1.5020000E1	2.9485160E1	1.5430000E1	1.1322806E1	1.5120000E1	4.1859880E1	1.5790000E1	8.7287233E1	1.5080000E1	1.6394160E1	1.5260000E1	3.6099851E1
1.5250000E1	9.2821540E0	1.5010000E1	3.5193444E1	1.5260000E1	6.7353761E1	1.4980000E1	1.4238155E1	1.5120000E1	2.9669712E1	1.5560000E1	1.1478831E1	1.5250000E1	4.2256498E1	1.6770000E1	8.8033682E1	1.5180000E1	1.6588148E1	1.5390000E1	3.6374039E1
1.5430000E1	9.4296165E0	1.5120000E1	3.5405389E1	1.5790000E1	6.8570019E1	1.5080000E1	1.4367598E1	1.5260000E1	2.9926594E1	1.5660000E1	1.1626779E1	1.5390000E1	4.2645835E1	1.7220000E1	8.8769925E1	1.5330000E1	1.6778384E1	1.5490000E1	3.6640586E1
1.5560000E1	9.5356403E0	1.5250000E1	3.5653659E1	1.6770000E1	7.0577994E1	1.5180000E1	1.4496583E1	1.5390000E1	3.0163580E1	1.5770000E1	1.1763619E1	1.5490000E1	4.3033806E1	1.7880000E1	8.9499725E1	1.5440000E1	1.6972611E1	1.5590000E1	3.6896216E1
1.5660000E1	9.6169259E0	1.5390000E1	3.5918373E1	1.7220000E1	7.1405091E1	1.5330000E1	1.4689208E1	1.5490000E1	3.0344868E1	1.5870000E1	1.1897086E1	1.5590000E1	4.3420413E1	1.8430000E1	9.0231203E1	1.5550000E1	1.7168424E1	1.5690000E1	3.7140929E1
1.5770000E1	9.7060687E0	1.5490000E1	3.6105784E1	1.7880000E1	7.2520922E1	1.5440000E1	1.4829817E1	1.5590000E1	3.0525285E1	1.5970000E1	1.2030279E1	1.5700000E1	4.3794169E1	1.9000000E1	9.0960275E1	1.5660000E1	1.7365825E1	1.5790000E1	3.7374801E1
1.5870000E1	9.7868616E0	1.5590000E1	3.6291815E1	1.8430000E1	7.3369513E1	1.5550000E1	1.4969881E1	1.5690000E1	3.0704834E1	1.6070000E1	1.2160101E1	1.5800000E1	4.4162294E1	1.9750000E1	9.1682075E1	1.5760000E1	1.7563978E1	1.5900000E1	3.7584639E1
1.5970000E1	9.8674209E0	1.5700000E1	3.6494868E1	1.9000000E1	7.4177690E1	1.5660000E1	1.5109401E1	1.5790000E1	3.0883519E1	1.6180000E1	1.2282064E1	1.5910000E1	4.4522806E1	2.0380000E1	9.2384118E1	1.5870000E1	1.7770671E1	1.6000000E1	3.7783636E1
1.6070000E1	9.9477473E0	1.5800000E1	3.6678034E1	1.9750000E1	7.5140456E1	1.5760000E1	1.5235767E1	1.5900000E1	3.1079079E1	1.6320000E1	1.2388277E1	1.6010000E1	4.4880844E1	2.1180000E1	9.3080366E1	1.5970000E1	1.7985214E1	1.6100000E1	3.7963856E1
1.6180000E1	1.0035838E1	1.5910000E1	3.6877960E1	2.0380000E1	7.5869066E1	1.5870000E1	1.5374254E1	1.6000000E1	3.1255964E1	1.6470000E1	1.2486631E1	1.6110000E1	4.5233660E1	2.1760000E1	9.3773459E1	1.6070000E1	1.8207606E1	1.6270000E1	3.8128165E1
1.6320000E1	1.0147549E1	1.6010000E1	3.7058306E1	2.1180000E1	7.6699815E1	1.5970000E1	1.5499685E1	1.6100000E1	3.1431998E1	1.6570000E1	1.2580678E1	1.6270000E1	4.5587438E1	2.2320000E1	9.4456692E1	1.6180000E1	1.8420625E1	1.6420000E1	3.8273697E1
1.6470000E1	1.0266737E1	1.6110000E1	3.7237324E1	2.1760000E1	7.7242372E1	1.6070000E1	1.5624672E1	1.6270000E1	3.1729315E1	1.6680000E1	1.2659451E1	1.6430000E1	4.5937999E1	2.2860000E1	9.5135044E1	1.6340000E1	1.8625388E1	1.6520000E1	3.8415024E1
1.6570000E1	1.0345909E1	1.6270000E1	3.7521014E1	2.2320000E1	7.7723021E1	1.6180000E1	1.5761649E1	1.6420000E1	3.1989637E1	1.6780000E1	1.2730835E1	1.6530000E1	4.6294668E1	2.3520000E1	9.5816006E1	1.6440000E1	1.8820778E1	1.6630000E1	3.8552458E1
1.6680000E1	1.0432734E1	1.6430000E1	3.7801371E1	2.2860000E1	7.8149567E1	1.6340000E1	1.5959939E1	1.6520000E1	3.2162142E1	1.6890000E1	1.2797866E1	1.6640000E1	4.6652107E1	2.4580000E1	9.6490068E1	1.6560000E1	1.8994418E1	1.6730000E1	3.8689274E1
1.6780000E1	1.0511426E1	1.6530000E1	3.7974917E1	2.3520000E1	7.8625821E1	1.6440000E1	1.6083301E1	1.6630000E1	3.2350939E1	1.6990000E1	1.2867055E1	1.6740000E1	4.7005642E1	2.5170000E1	9.7151780E1	1.6660000E1	1.9148711E1	1.6830000E1	3.8825471E1
1.6890000E1	1.0597724E1	1.6640000E1	3.8164343E1	2.4580000E1	7.9298029E1	1.6560000E1	1.6230761E1	1.6730000E1	3.2521706E1	1.7090000E1	1.2929668E1	1.6840000E1	4.7363840E1	2.5630000E1	9.7797345E1	1.6770000E1	1.9283658E1	1.6940000E1	3.8971543E1
1.6990000E1	1.0675939E1	1.6740000E1	3.8335217E1	2.5170000E1	7.9628126E1	1.6660000E1	1.6353167E1	1.6830000E1	3.2691652E1	1.7200000E1	1.2985705E1	1.6950000E1	4.7724460E1	2.6240000E1	9.8438922E1	1.6870000E1	1.9400092E1	1.7050000E1	3.9122293E1
1.7090000E1	1.0753928E1	1.6840000E1	3.8504833E1	2.5630000E1	7.9865851E1	1.6770000E1	1.6487315E1	1.6940000E1	3.2877648E1	1.7340000E1	1.3042527E1	1.7050000E1	4.8089485E1	2.6900000E1	9.9087012E1	1.6970000E1	1.9500397E1	1.7150000E1	3.9282916E1
1.7200000E1	1.0839455E1	1.6950000E1	3.8689969E1	2.6240000E1	8.0156679E1	1.6870000E1	1.6608815E1	1.7050000E1	3.3062660E1	1.7470000E1	1.3108026E1	1.7150000E1	4.8454311E1	2.7400000E1	9.9718875E1	1.7070000E1	1.9580889E1	1.7280000E1	3.9454109E1
1.7340000E1	1.0947915E1	1.7050000E1	3.8856972E1	2.6900000E1	8.0442600E1	1.6970000E1	1.6729886E1	1.7150000E1	3.3230004E1	1.7570000E1	1.3174310E1	1.7280000E1	4.8818253E1	2.7960000E1	1.0034633E2	1.7170000E1	1.9641568E1	1.7400000E1	3.9633005E1
1.7470000E1	1.1048235E1	1.7150000E1	3.9022747E1	2.7400000E1	8.0641013E1	1.7070000E1	1.6850530E1	1.7280000E1	3.3446347E1	1.7680000E1	1.3241379E1	1.7410000E1	4.9178772E1	2.8530000E1	1.0096502E2	1.7330000E1	1.9703680E1	1.7500000E1	3.9822469E1
1.7570000E1	1.1125147E1	1.7280000E1	3.9236430E1	2.7960000E1	8.0846162E1	1.7170000E1	1.6970747E1	1.7400000E1	3.3644849E1	1.7780000E1	1.3318623E1	1.7520000E1	4.9540028E1	2.9000000E1	1.0156013E2	1.7440000E1	1.9766107E1	1.7600000E1	4.0022503E1
1.7680000E1	1.1209494E1	1.7410000E1	3.9448070E1	2.8530000E1	8.1037904E1	1.7330000E1	1.7162213E1	1.7500000E1	3.3809392E1	1.7880000E1	1.3402832E1	1.7620000E1	4.9892697E1	2.9550000E1	1.0212948E2	1.7560000E1	1.9829966E1	1.7750000E1	4.0225223E1
1.7780000E1	1.1285940E1	1.7520000E1	3.9625568E1	2.9000000E1	8.1184057E1	1.7440000E1	1.7293218E1	1.7600000E1	3.3973144E1	1.7980000E1	1.3496504E1	1.7720000E1	5.0237678E1	3.0160000E1	1.0266885E2	1.7660000E1	1.9896898E1	1.7850000E1	4.0421731E1
1.7880000E1	1.1362166E1	1.7620000E1	3.9785683E1	2.9550000E1	8.1342426E1	1.7560000E1	1.7435553E1	1.7750000E1	3.4217296E1	1.8090000E1	1.3593129E1	1.7830000E1	5.0585084E1	3.1120000E1	1.0319310E2	1.7760000E1	1.9966569E1	1.7960000E1	4.0612028E1
1.7980000E1	1.1438170E1	1.7720000E1	3.9944620E1	3.0160000E1	8.1503357E1	1.7660000E1	1.7553705E1	1.7850000E1	3.4379085E1	1.8190000E1	1.3701441E1	1.7930000E1	5.0933964E1	3.1640000E1	1.0368234E2	1.7870000E1	2.0039313E1	1.8060000E1	4.0793149E1
1.8090000E1	1.1521522E1	1.7830000E1	4.0118098E1	3.1120000E1	8.1728441E1	1.7760000E1	1.7671439E1	1.7960000E1	3.4556155E1	1.8320000E1	1.3821439E1	1.8030000E1	5.1268282E1	3.2330000E1	1.0410263E2	1.7970000E1	2.0121505E1	1.8160000E1	4.0970293E1
1.8190000E1	1.1597066E1	1.7930000E1	4.0274586E1	3.1640000E1	8.1837408E1	1.7870000E1	1.7800467E1	1.8060000E1	3.4716315E1	1.8450000E1	1.3936116E1	1.8130000E1	5.1588039E1	3.2870000E1	1.0443100E2	1.8080000E1	2.0210762E1	1.8280000E1	4.1138261E1
1.8320000E1	1.1694947E1	1.8030000E1	4.0429923E1	3.2330000E1	8.1969403E1	1.7970000E1	1.7917330E1	1.8160000E1	3.4875704E1	1.8550000E1	1.4048506E1	1.8280000E1	5.1910276E1	3.3380000E1	1.0468047E2	1.8180000E1	2.0310766E1	1.8420000E1	4.1292124E1
1.8450000E1	1.1792460E1	1.8130000E1	4.0584115E1	3.2870000E1	8.2063529E1	1.8080000E1	1.8045403E1	1.8280000E1	3.5065959E1	1.8650000E1	1.4158607E1	1.8390000E1	5.2225149E1	3.3960000E1	1.0480646E2	1.8340000E1	2.0419115E1	1.8520000E1	4.1426716E1
1.8550000E1	1.1867221E1	1.8280000E1	4.0813278E1	3.3380000E1	8.2145650E1	1.8180000E1	1.8161401E1	1.8420000E1	3.5286537E1	1.8760000E1	1.4261853E1	1.8890000E1	5.2540293E1	3.4540000E1	1.0480102E2	1.8450000E1	2.0531290E1	1.8620000E1	4.1547203E1
1.8650000E1	1.1941765E1	1.8390000E1	4.0979724E1	3.3960000E1	8.2231673E1	1.8340000E1	1.8346147E1	1.8520000E1	3.5443183E1	1.8860000E1	1.4351931E1	1.9950000E1	5.2852515E1	3.5100000E1	1.0466369E2	1.8570000E1	2.0648125E1	1.8720000E1	4.1650601E1
1.8760000E1	1.2023516E1	1.8890000E1	4.1719472E1	3.4540000E1	8.2310484E1	1.8450000E1	1.8472554E1	1.8620000E1	3.5599076E1	1.8970000E1	1.4432056E1	2.0350000E1	5.3157604E1	3.5640000E1	1.0439668E2	1.8670000E1	2.0764106E1	1.8820000E1	4.1741207E1
1.8860000E1	1.2097608E1	1.9950000E1	4.3200186E1	3.4999540E1	8.2368208E1	1.8570000E1	1.8609893E1	1.8720000E1	3.5754219E1	1.9070000E1	1.4499725E1	2.0960000E1	5.3459950E1	3.6370000E1	1.0399647E2	1.8780000E1	2.0878545E1	1.8930000E1	4.1827919E1
1.8970000E1	1.2178863E1	2.0350000E1	4.3729485E1	3.5000000E1	7.3635199E1	1.8670000E1	1.8723898E1	1.8820000E1	3.5908616E1	1.9180000E1	1.4562830E1	2.1410000E1	5.3762006E1	3.6930000E1	1.0344874E2	1.8880000E1	2.0991778E1	1.9030000E1	4.1910737E1
1.9070000E1	1.2252507E1	2.0960000E1	4.4507133E1	3.5100000E1	7.3469468E1	1.8780000E1	1.8848838E1	1.8930000E1	3.6077595E1	1.9340000E1	1.4618291E1	2.2070000E1	5.4067703E1	3.7970000E1	1.0276266E2	1.8980000E1	2.1103468E1	1.9130000E1	4.1984429E1
1.9180000E1	1.2333269E1	2.1410000E1	4.5058751E1	3.5640000E1	7.2580943E1	1.8880000E1	1.8961999E1	1.9030000E1	3.6230436E1	1.9480000E1	1.4669188E1	2.2480000E1	5.4386967E1	3.8510000E1	1.0196100E2	1.9080000E1	2.1207242E1	1.9280000E1	4.2052582E1
1.9340000E1	1.2450282E1	2.2070000E1	4.5835320E1	3.6370000E1	7.1396848E1	1.8980000E1	1.9074761E1	1.9130000E1	3.6382542E1	1.9590000E1	1.4729216E1	2.3000000E1	5.4713482E1	3.9060000E1	1.0106683E2	1.9180000E1	2.1301029E1	1.9440000E1	4.2111609E1
1.9480000E1	1.2552226E1	2.2480000E1	4.6299005E1	3.6930000E1	7.0501610E1	1.9080000E1	1.9187124E1	1.9280000E1	3.6609331E1	1.9690000E1	1.4795340E1	2.3490000E1	5.5033431E1	3.9660000E1	1.0005560E2	1.9330000E1	2.1385782E1	1.9540000E1	4.2168606E1
1.9590000E1	1.2632035E1	2.3000000E1	4.6867239E1	3.7970000E1	6.8868701E1	1.9180000E1	1.9299091E1	1.9440000E1	3.6849437E1	1.9790000E1	1.4867562E1	2.4070000E1	5.5358202E1	4.0300000E1	9.8966736E1	1.9480000E1	2.1463902E1	1.9640000E1	4.2228738E1
1.9690000E1	1.2704368E1	2.3490000E1	4.7383072E1	3.8510000E1	6.8035818E1	1.9330000E1	1.9466299E1	1.9540000E1	3.6998566E1	1.9890000E1	1.4945917E1	2.4590000E1	5.5683036E1	4.0750000E1	9.7819348E1	1.9590000E1	2.1543937E1	1.9740000E1	4.2286840E1
1.9790000E1	1.2776493E1	2.4070000E1	4.7969993E1	3.9060000E1	6.7197864E1	1.9480000E1	1.9632623E1	1.9640000E1	3.7146977E1	1.9990000E1	1.5036493E1	2.5120000E1	5.6009286E1	4.1540000E1	9.6616790E1	1.9690000E1	2.1625053E1	1.9840000E1	4.2338837E1
1.9890000E1	1.2848408E1	2.4590000E1	4.8475231E1	3.9660000E1	6.6295498E1	1.9590000E1	1.9754034E1	1.9740000E1	3.7294674E1	2.0100000E1	1.5133204E1	2.5700000E1	5.6335149E1	4.2150000E1	9.5370686E1	1.9790000E1	2.1712764E1	1.9950000E1	4.2391580E1
1.9990000E1	1.2920116E1	2.5120000E1	4.8970589E1	4.0300000E1	6.5346327E1	1.9690000E1	1.9863999E1	1.9840000E1	3.7441661E1	2.0200000E1	1.5236049E1	2.6770000E1	5.6659890E1	4.2760000E1	9.4083068E1	1.9900000E1	2.1803387E1	2.0050000E1	4.2443415E1
2.0100000E1	1.2998755E1	2.5700000E1	4.9490901E1	4.0750000E1	6.4687089E1	1.9790000E1	1.9973575E1	1.9950000E1	3.7602530E1	2.0300000E1	1.5337136E1	2.7280000E1	5.6976233E1	4.3330000E1	9.2762888E1	2.0000000E1	2.1900607E1	2.0150000E1	4.2494341E1
2.0200000E1	1.3070028E1	2.6770000E1	5.0394178E1	4.1540000E1	6.3545806E1	1.9900000E1	2.0093662E1	2.0050000E1	3.7748036E1	2.0430000E1	1.5439545E1	2.7770000E1	5.7282203E1	4.4060000E1	9.1409715E1	2.0100000E1	2.2000740E1	2.0300000E1	4.2547225E1
2.0300000E1	1.3141096E1	2.7280000E1	5.0800214E1	4.2150000E1	6.2678358E1	2.0000000E1	2.0202427E1	2.0150000E1	3.7892843E1	2.0570000E1	1.5537493E1	2.8190000E1	5.7574616E1	4.4980000E1	9.0033863E1	2.0200000E1	2.2101260E1	2.0450000E1	4.2598481E1
2.0430000E1	1.3233176E1	2.7770000E1	5.1176173E1	4.2760000E1	6.1822750E1	2.0100000E1	2.0310808E1	2.0300000E1	3.8108747E1	2.0680000E1	1.5627495E1	2.8860000E1	5.7854961E1	4.5600000E1	8.8630622E1	2.0320000E1	2.2204238E1	2.0560000E1	4.2646731E1
2.0570000E1	1.3331952E1	2.8190000E1	5.1487763E1	4.3330000E1	6.1033808E1	2.0200000E1	2.0418807E1	2.0450000E1	3.8323095E1	2.0780000E1	1.5707050E1	2.9380000E1	5.8135183E1	4.6200000E1	8.7228887E1	2.0460000E1	2.2308723E1	2.0660000E1	4.2679257E1
2.0680000E1	1.3409282E1	2.8860000E1	5.1965231E1	4.4060000E1	6.0038094E1	2.0320000E1	2.0547902E1	2.0560000E1	3.8479302E1	2.0880000E1	1.5776158E1	2.9900000E1	5.8407221E1	4.6790000E1	8.5801430E1	2.0590000E1	2.2414715E1	2.0760000E1	4.2698423E1
2.0780000E1	1.3479368E1	2.9380000E1	5.2319848E1	4.4980000E1	5.8806325E1	2.0460000E1	2.0697821E1	2.0660000E1	3.8620590E1	2.0980000E1	1.5839350E1	3.0480000E1	5.8663787E1	4.7400000E1	8.4329664E1	2.0690000E1	2.2521209E1	2.0870000E1	4.2701864E1
2.0880000E1	1.3549251E1	2.9900000E1	5.2661095E1	4.5600000E1	5.7990505E1	2.0590000E1	2.0836369E1	2.0760000E1	3.8761200E1	2.1090000E1	1.5890538E1	3.1040000E1	5.8908042E1	4.7980000E1	8.2828180E1	2.0790000E1	2.2621833E1	2.0970000E1	4.2696640E1
2.0980000E1	1.3618933E1	3.0480000E1	5.3026561E1	4.6200000E1	5.7211781E1	2.0690000E1	2.0942512E1	2.0870000E1	3.8915088E1	2.1190000E1	1.5934425E1	3.1500000E1	5.9151977E1	4.8510000E1	8.1301708E1	2.0900000E1	2.2713086E1	2.1070000E1	4.2675899E1
2.1090000E1	1.3695350E1	3.1040000E1	5.3364868E1	4.6790000E1	5.6456233E1	2.0790000E1	2.1048279E1	2.0970000E1	3.9054281E1	2.1330000E1	1.5974044E1	3.2050000E1	5.9378789E1	4.9140000E1	7.9734051E1	2.1000000E1	2.2798650E1	2.1180000E1	4.2641295E1
2.1190000E1	1.3764609E1	3.1500000E1	5.3632478E1	4.7400000E1	5.5685562E1	2.0900000E1	2.1164193E1	2.1070000E1	3.9192804E1	2.1440000E1	1.6004827E1	3.2510000E1	5.9581870E1	4.9680000E1	7.8131152E1	2.1100000E1	2.2874842E1	2.1320000E1	4.2605595E1
2.1330000E1	1.3861236E1	3.2050000E1	5.3940731E1	4.7980000E1	5.4962553E1	2.1000000E1	2.1269178E1	2.1180000E1	3.9344410E1	2.1540000E1	1.6031342E1	3.3480000E1	5.9755641E1	5.0250000E1	7.6524037E1	2.1210000E1	2.2955943E1	2.1420000E1	4.2570980E1
2.1440000E1	1.3936882E1	3.2510000E1	5.4189093E1	4.8510000E1	5.4310083E1	2.1100000E1	2.1373792E1	2.1320000E1	3.9536203E1	2.1650000E1	1.6056293E1	3.4000000E1	5.9894389E1	5.0810000E1	7.4896760E1	2.1360000E1	2.3039798E1	2.1540000E1	4.2540434E1
2.1540000E1	1.4005443E1	3.3480000E1	5.4685941E1	4.9140000E1	5.3544574E1	2.1210000E1	2.1488441E1	2.1420000E1	3.9672408E1	2.1750000E1	1.6080391E1	3.4510000E1	5.9984723E1	5.1860000E1	7.3260790E1	2.1460000E1	2.3131920E1	2.1640000E1	4.2518921E1
2.1650000E1	1.4080631E1	3.4000000E1	5.4937985E1	4.9680000E1	5.2897017E1	2.1360000E1	2.1644063E1	2.1540000E1	3.9834989E1	2.1850000E1	1.6106137E1	3.5050000E1	6.0030322E1	5.2380000E1	7.1602386E1	2.1590000E1	2.3232310E1	2.1750000E1	4.2515340E1
2.1750000E1	1.4148776E1	3.4510000E1	5.5175951E1	5.0250000E1	5.2221979E1	2.1460000E1	2.1747353E1	2.1640000E1	3.9969757E1	2.1950000E1	1.6133532E1	3.5550000E1	6.0020192E1	5.3060000E1	6.9937586E1	2.1700000E1	2.3340968E1	2.1850000E1	4.2527325E1
2.1850000E1	1.4216725E1	3.4999510E1	5.5396073E1	5.0810000E1	5.1567173E1	2.1590000E1	2.1881086E1	2.1750000E1	4.0117253E1	2.2060000E1	1.6168411E1	3.6070000E1	5.9949352E1	5.3590000E1	6.8288965E1	2.1800000E1	2.3451184E1	2.1950000E1	4.2557241E1
2.1950000E1	1.4284476E1	3.5000000E1	4.8879309E1	5.1860000E1	5.0361461E1	2.1700000E1	2.1993765E1	2.1850000E1	4.0250663E1	2.2160000E1	1.6216627E1	3.6680000E1	5.9817097E1	5.4180000E1	6.6641216E1	2.1900000E1	2.3569331E1	2.2060000E1	4.2607814E1
2.2060000E1	1.4358777E1	3.5050000E1	4.8824271E1	5.2380000E1	4.9774826E1	2.1800000E1	2.2095820E1	2.1950000E1	4.0383431E1	2.2290000E1	1.6276792E1	3.7190000E1	5.9622481E1	5.4630000E1	6.4986424E1	2.2010000E1	2.3691395E1	2.2590000E1	4.2679278E1
2.2160000E1	1.4426118E1	3.5550000E1	4.8277293E1	5.3060000E1	4.9017986E1	2.1900000E1	2.2197515E1	2.2060000E1	4.0528739E1	2.2840000E1	1.6345873E1	3.7770000E1	5.9367256E1	5.4760000E1	6.3346980E1	2.2110000E1	2.3818329E1	2.2720000E1	4.2767811E1
2.2290000E1	1.4513371E1	3.6070000E1	4.7714936E1	5.3590000E1	4.8436086E1	2.2010000E1	2.2308965E1	2.2590000E1	4.1218155E1	2.2970000E1	1.6432642E1	3.8200000E1	5.9053440E1	5.4890000E1	6.1721831E1	2.2280000E1	2.3957845E1	2.2830000E1	4.2860649E1
2.2840000E1	1.4878903E1	3.6680000E1	4.7063590E1	5.4180000E1	4.7796431E1	2.2110000E1	2.2409908E1	2.2720000E1	4.1384583E1	2.3070000E1	1.6528327E1	3.8740000E1	5.8697689E1	5.5000000E1	6.0096151E1	2.2410000E1	2.4091634E1	2.2930000E1	4.2948552E1
2.2970000E1	1.4964454E1	3.7190000E1	4.6525853E1	5.4630000E1	4.7314243E1	2.2280000E1	2.2580692E1	2.2830000E1	4.1524595E1	2.3180000E1	1.6634230E1	3.9210000E1	5.8287879E1	5.5100000E1	5.8476014E1	2.2510000E1	2.4224374E1	2.3040000E1	4.3035593E1
2.3070000E1	1.5030044E1	3.7770000E1	4.5921771E1	5.4760000E1	4.7175852E1	2.2410000E1	2.2710601E1	2.2930000E1	4.1651235E1	2.3330000E1	1.6744266E1	4.0270000E1	5.7845976E1	5.5270000E1	5.6856841E1	2.2620000E1	2.4350553E1	2.3140000E1	4.3121774E1
2.3180000E1	1.5101974E1	3.8200000E1	4.5478986E1	5.4890000E1	4.7037866E1	2.2510000E1	2.2810125E1	2.3040000E1	4.1789836E1	2.3460000E1	1.6858432E1	4.0770000E1	5.7362773E1	5.5370000E1	5.5247508E1	2.2720000E1	2.4473755E1	2.3300000E1	4.3200799E1
2.3330000E1	1.5199692E1	3.8740000E1	4.4928972E1	5.5000000E1	4.6921424E1	2.2620000E1	2.2919196E1	2.3140000E1	4.1915201E1	2.3570000E1	1.6976730E1	4.1360000E1	5.6851994E1	5.5470000E1	5.3645873E1	2.2830000E1	2.4593980E1	2.3410000E1	4.3272669E1
2.3460000E1	1.5284038E1	3.9210000E1	4.4455674E1	5.5100000E1	4.6815817E1	2.2720000E1	2.3017984E1	2.3300000E1	4.2114531E1	2.3670000E1	1.7090621E1	4.1970000E1	5.6324422E1	5.5570000E1	5.2041977E1	2.2930000E1	2.4705018E1	2.3530000E1	4.3337382E1
2.3570000E1	1.5355160E1	4.0270000E1	4.3406457E1	5.5270000E1	4.6636832E1	2.2830000E1	2.3126247E1	2.3410000E1	4.2250681E1	2.3770000E1	1.7196954E1	4.2560000E1	5.5773869E1	5.5680000E1	5.0451881E1	2.3030000E1	2.4809396E1	2.3630000E1	4.3387250E1
2.3670000E1	1.5419621E1	4.0770000E1	4.2920175E1	5.5370000E1	4.6531866E1	2.2930000E1	2.3224304E1	2.3530000E1	4.2398387E1	2.3870000E1	1.7298503E1	4.3100000E1	5.5189941E1	5.5780000E1	4.8876513E1	2.3130000E1	2.4914626E1	2.3730000E1	4.3427002E1
2.3770000E1	1.5483895E1	4.1360000E1	4.2353364E1	5.5470000E1	4.6427136E1	2.3030000E1	2.3322014E1	2.3630000E1	4.2520825E1	2.3980000E1	1.7386370E1	4.3580000E1	5.4594167E1	5.5880000E1	4.7320880E1	2.3300000E1	2.5019756E1	2.3830000E1	4.3460459E1
2.3870000E1	1.5547983E1	4.1970000E1	4.1775209E1	5.5570000E1	4.6322642E1	2.3130000E1	2.3419379E1	2.3730000E1	4.2642673E1	2.4080000E1	1.7456352E1	4.4200000E1	5.3987679E1	5.5990000E1	4.5772020E1	2.3440000E1	2.5117073E1	2.3940000E1	4.3492304E1
2.3980000E1	1.5618266E1	4.2560000E1	4.1223518E1	5.5680000E1	4.6207971E1	2.3300000E1	2.3584111E1	2.3830000E1	4.2763936E1	2.4180000E1	1.7512652E1	4.4760000E1	5.3354304E1	5.6090000E1	4.4254572E1	2.3540000E1	2.5215969E1	2.4040000E1	4.3527230E1
2.4080000E1	1.5681965E1	4.3100000E1	4.0724970E1	5.5780000E1	4.6103970E1	2.3440000E1	2.3719031E1	2.3940000E1	4.2896650E1	2.4330000E1	1.7552583E1	4.5180000E1	5.2719760E1	5.6240000E1	4.2792213E1	2.3650000E1	2.5306570E1	2.4140000E1	4.3558179E1
2.4180000E1	1.5745481E1	4.3580000E1	4.0286879E1	5.5880000E1	4.6000203E1	2.3540000E1	2.3814994E1	2.4040000E1	4.3016691E1	2.4460000E1	1.7583617E1	4.5870000E1	5.2084813E1	5.6350000E1	4.1386372E1	2.4100000E1	2.5392375E1	2.4270000E1	4.3585151E1
2.4330000E1	1.5840410E1	4.4200000E1	3.9727980E1	5.5990000E1	4.5886330E1	2.3650000E1	2.3920162E1	2.4140000E1	4.3136154E1	2.4560000E1	1.7605754E1	4.6750000E1	5.1422789E1	5.6450000E1	4.0034760E1	2.4200000E1	2.5469801E1	2.4410000E1	4.3627207E1
2.4460000E1	1.5922349E1	4.4760000E1	3.9229835E1	5.6090000E1	4.5783053E1	2.4100000E1	2.4346160E1	2.4270000E1	4.3290598E1	2.4660000E1	1.7619258E1	4.7440000E1	5.0747704E1	5.6560000E1	3.8762956E1	2.4350000E1	2.5549444E1	2.4520000E1	4.3671581E1
2.4560000E1	1.5985170E1	4.5180000E1	3.8860330E1	5.6240000E1	4.5628574E1	2.4200000E1	2.4439908E1	2.4410000E1	4.3455842E1	2.4770000E1	1.7631402E1	4.7960000E1	5.0070587E1	5.6660000E1	3.7589797E1	2.4500000E1	2.5626916E1	2.4620000E1	4.3718273E1
2.4660000E1	1.6047808E1	4.5870000E1	3.8260826E1	5.6350000E1	4.5515620E1	2.4350000E1	2.4579911E1	2.4520000E1	4.3584897E1	2.4870000E1	1.7639480E1	4.8430000E1	4.9376270E1	5.6760000E1	3.6507588E1	2.4610000E1	2.5699693E1	2.4720000E1	4.3773610E1
2.4770000E1	1.6116502E1	4.6750000E1	3.7509641E1	5.6450000E1	4.5413178E1	2.4500000E1	2.4719172E1	2.4620000E1	4.3701627E1	2.4980000E1	1.7643495E1	4.8980000E1	4.8676350E1	5.6860000E1	3.5524474E1	2.4710000E1	2.5771576E1	2.4820000E1	4.3832627E1
2.4870000E1	1.6178761E1	4.7440000E1	3.6930975E1	5.6560000E1	4.5300758E1	2.4610000E1	2.4820829E1	2.4720000E1	4.3817796E1	2.5080000E1	1.7652341E1	4.9490000E1	4.7967686E1	5.6970000E1	3.4638988E1	2.4810000E1	2.5842567E1	2.4920000E1	4.3895324E1
2.4980000E1	1.6247038E1	4.7960000E1	3.6500785E1	5.6660000E1	4.5198799E1	2.4710000E1	2.4912901E1	2.4820000E1	4.3933406E1	2.5180000E1	1.7671856E1	5.0050000E1	4.7232377E1	5.7070000E1	3.3864927E1	2.4920000E1	2.5912664E1	2.5020000E1	4.3957019E1
2.5080000E1	1.6308920E1	4.8430000E1	3.6116272E1	5.6760000E1	4.5097070E1	2.4810000E1	2.5004649E1	2.4920000E1	4.4048459E1	2.5350000E1	1.7696203E1	5.0470000E1	4.6490509E1	5.7240000E1	3.3186081E1	2.5020000E1	2.5980189E1	2.5120000E1	4.4022802E1
2.5180000E1	1.6370623E1	4.8980000E1	3.5671451E1	5.6860000E1	4.4995569E1	2.4920000E1	2.5105197E1	2.5020000E1	4.4162960E1	2.5480000E1	1.7731427E1	5.1020000E1	4.5734831E1	5.7350000E1	3.2582170E1	2.5120000E1	2.6047503E1	2.5270000E1	4.4089947E1
2.5350000E1	1.6475109E1	4.9490000E1	3.5263877E1	5.6970000E1	4.4884183E1	2.5020000E1	2.5196265E1	2.5120000E1	4.4276909E1	2.5580000E1	1.7773368E1	5.1480000E1	4.4954016E1	5.7450000E1	3.2056251E1	2.5280000E1	2.6118619E1	2.5400000E1	4.4158454E1
2.5480000E1	1.6554663E1	5.0050000E1	3.4821707E1	5.7070000E1	4.4783162E1	2.5120000E1	2.5287011E1	2.5270000E1	4.4446806E1	2.5680000E1	1.7822026E1	5.2020000E1	4.4170477E1	5.7550000E1	3.1611422E1	2.5440000E1	2.6193537E1	2.5510000E1	4.4209952E1
2.5580000E1	1.6615656E1	5.0470000E1	3.4493722E1	5.7240000E1	4.4611947E1	2.5280000E1	2.5431540E1	2.5400000E1	4.4593060E1	2.5790000E1	1.7877138E1	5.2480000E1	4.3374865E1	5.7660000E1	3.1225975E1	2.5540000E1	2.6262175E1	2.5610000E1	4.4257206E1
2.5680000E1	1.6676472E1	5.1020000E1	3.4068884E1	5.7350000E1	4.4501510E1	2.5440000E1	2.5575253E1	2.5510000E1	4.4716099E1	2.5890000E1	1.7931234E1	5.2670000E1	4.2557701E1	5.7760000E1	3.0885981E1	2.5640000E1	2.6327418E1	2.5710000E1	4.4300216E1
2.5790000E1	1.6743166E1	5.1480000E1	3.3717587E1	5.7450000E1	4.4401351E1	2.5540000E1	2.5664661E1	2.5610000E1	4.4827388E1	2.5990000E1	1.7983011E1	5.2770000E1	4.1735752E1	5.7860000E1	3.0588810E1	2.5740000E1	2.6389266E1	2.5820000E1	4.4344678E1
2.5890000E1	1.6803613E1	5.2020000E1	3.3309813E1	5.7550000E1	4.4301416E1	2.5640000E1	2.5753754E1	2.5710000E1	4.4938142E1	2.6090000E1	1.8032469E1	5.2870000E1	4.0908158E1	5.7970000E1	3.0322472E1	2.5850000E1	2.6447501E1	2.5920000E1	4.4385954E1
2.5990000E1	1.6863886E1	5.2480000E1	3.2966343E1	5.7660000E1	4.4191748E1	2.5740000E1	2.5842532E1	2.5820000E1	4.5059355E1	2.6190000E1	1.8076306E1	5.2970000E1	4.0073997E1	5.8070000E1	3.0085616E1	2.5950000E1	2.6498538E1	2.6020000E1	4.4428682E1
2.6090000E1	1.6923984E1	5.2670000E1	3.2825510E1	5.7760000E1	4.4092285E1	2.5850000E1	2.5939826E1	2.5920000E1	4.5168993E1	2.6360000E1	1.8108687E1	5.3080000E1	3.9253187E1	5.8240000E1	2.9867789E1	2.6050000E1	2.6542378E1	2.6130000E1	4.4479776E1
2.6190000E1	1.6983909E1	5.2770000E1	3.2751630E1	5.7860000E1	4.3993046E1	2.5950000E1	2.6027947E1	2.6020000E1	4.5278103E1	2.6460000E1	1.8135447E1	5.3240000E1	3.8430112E1	5.8360000E1	2.9664269E1	2.6150000E1	2.6583466E1	2.6280000E1	4.4536508E1
2.6360000E1	1.7085383E1	5.2870000E1	3.2677915E1	5.7970000E1	4.3884142E1	2.6050000E1	2.6115757E1	2.6130000E1	4.5397518E1	2.6560000E1	1.8154631E1	5.3350000E1	3.7605109E1	5.8460000E1	2.9475056E1	2.6310000E1	2.6631840E1	2.6420000E1	4.4601605E1
2.6460000E1	1.7144841E1	5.2970000E1	3.2604367E1	5.8070000E1	4.3785371E1	2.6150000E1	2.6203256E1	2.6280000E1	4.5559340E1	2.6670000E1	1.8162617E1	5.3450000E1	3.6789864E1	5.8560000E1	2.9293224E1	2.6440000E1	2.6679987E1	2.6520000E1	4.4680032E1
2.6560000E1	1.7204127E1	5.3080000E1	3.2523655E1	5.8240000E1	4.3617972E1	2.6310000E1	2.6342614E1	2.6420000E1	4.5709321E1	2.6770000E1	1.8165801E1	5.3550000E1	3.5986801E1	5.8670000E1	2.9115674E1	2.6540000E1	2.6727906E1	2.6630000E1	4.4782077E1
2.6670000E1	1.7269144E1	5.3240000E1	3.2406612E1	5.8360000E1	4.3500193E1	2.6440000E1	2.6455262E1	2.6520000E1	4.5815833E1	2.6870000E1	1.8161070E1	5.3660000E1	3.5192292E1	5.8770000E1	2.8942404E1	2.6650000E1	2.6776761E1	2.6730000E1	4.4903057E1
2.6770000E1	1.7328071E1	5.3350000E1	3.2326389E1	5.8460000E1	4.3402286E1	2.6540000E1	2.6541563E1	2.6630000E1	4.5932403E1	2.6970000E1	1.8151323E1	5.3760000E1	3.4403342E1	5.8870000E1	2.8779267E1	2.6750000E1	2.6832586E1	2.6830000E1	4.5042973E1
2.6870000E1	1.7386827E1	5.3450000E1	3.2253632E1	5.8560000E1	4.3304601E1	2.6650000E1	2.6636142E1	2.6730000E1	4.6037842E1	2.7070000E1	1.8137866E1	5.3860000E1	3.3620965E1	5.8970000E1	2.8618863E1	2.6860000E1	2.6895381E1	2.6930000E1	4.5190658E1
2.6970000E1	1.7445414E1	5.3550000E1	3.2181039E1	5.8670000E1	4.3197400E1	2.6750000E1	2.6721804E1	2.6830000E1	4.6142773E1	2.7180000E1	1.8122082E1	5.3970000E1	3.2844295E1	5.9080000E1	2.8468591E1	2.6960000E1	2.6962255E1	2.7040000E1	4.5350753E1
2.7070000E1	1.7503831E1	5.3660000E1	3.2101374E1	5.8770000E1	4.3100175E1	2.6860000E1	2.6815683E1	2.6930000E1	4.6247199E1	2.7350000E1	1.8107538E1	5.4070000E1	3.2074373E1	5.9250000E1	2.8327547E1	2.7060000E1	2.7036794E1	2.7140000E1	4.5518618E1
2.7180000E1	1.7567894E1	5.3760000E1	3.2029124E1	5.8870000E1	4.3003170E1	2.6960000E1	2.6900711E1	2.7040000E1	4.6361488E1	2.7470000E1	1.8093970E1	5.4170000E1	3.1316186E1	5.9350000E1	2.8199436E1	2.7160000E1	2.7118997E1	2.7280000E1	4.5674575E1
2.7350000E1	1.7666501E1	5.3860000E1	3.1957035E1	5.8970000E1	4.2906382E1	2.7060000E1	2.6985439E1	2.7140000E1	4.6464862E1	2.7580000E1	1.8081377E1	5.4300000E1	3.0579614E1	5.9450000E1	2.8080553E1	2.7300000E1	2.7193821E1	2.7430000E1	4.5817002E1
2.7470000E1	1.7735815E1	5.3970000E1	3.1877926E1	5.9080000E1	4.2800167E1	2.7160000E1	2.7069868E1	2.7280000E1	4.6608751E1	2.7680000E1	1.8077219E1	5.4400000E1	2.9868004E1	5.9560000E1	2.7970950E1	2.7420000E1	2.7257030E1	2.7530000E1	4.5947521E1
2.7580000E1	1.7799141E1	5.4070000E1	3.1806178E1	5.9250000E1	4.2636534E1	2.7300000E1	2.7187567E1	2.7430000E1	4.6761844E1	2.7780000E1	1.8087892E1	5.4770000E1	2.9179840E1	5.9660000E1	2.7868943E1	2.7530000E1	2.7310336E1	2.7630000E1	4.6061108E1
2.7680000E1	1.7856535E1	5.4170000E1	3.1734592E1	5.9350000E1	4.2540572E1	2.7420000E1	2.7287990E1	2.7530000E1	4.6863292E1	2.7890000E1	1.8106999E1	5.4880000E1	2.8529567E1	5.9760000E1	2.7776006E1	2.7630000E1	2.7353749E1	2.7740000E1	4.6153081E1
2.7780000E1	1.7913763E1	5.4300000E1	3.1641770E1	5.9450000E1	4.2444825E1	2.7530000E1	2.7379670E1	2.7630000E1	4.6964253E1	2.7990000E1	1.8137655E1	5.4980000E1	2.7917186E1	5.9860000E1	2.7692138E1	2.7730000E1	2.7385590E1	2.7840000E1	4.6228123E1
2.7890000E1	1.7976524E1	5.4400000E1	3.1570554E1	5.9560000E1	4.2339753E1	2.7630000E1	2.7462706E1	2.7740000E1	4.7074749E1	2.8090000E1	1.8178682E1	5.5080000E1	2.7354707E1	5.9970000E1	2.7603980E1	2.7830000E1	2.7407537E1	2.7940000E1	4.6286233E1
2.7990000E1	1.8033405E1	5.4770000E1	3.1308444E1	5.9660000E1	4.2244459E1	2.7730000E1	2.7545450E1	2.7840000E1	4.7174692E1	2.8200000E1	1.8225422E1	5.5260000E1	2.6838785E1	6.0070000E1	2.7518932E1	2.7940000E1	2.7419591E1	2.8050000E1	4.6328793E1
2.8090000E1	1.8090122E1	5.4880000E1	3.1230940E1	5.9760000E1	4.2149379E1	2.7830000E1	2.7627901E1	2.7940000E1	4.7274155E1	2.8350000E1	1.8276489E1	5.5360000E1	2.6364910E1	6.0240000E1	2.7429593E1	2.8040000E1	2.7428571E1	2.8150000E1	4.6354017E1
2.8200000E1	1.8152322E1	5.4980000E1	3.1160648E1	5.9860000E1	4.2054513E1	2.7940000E1	2.7718261E1	2.8050000E1	4.7383011E1	2.8470000E1	1.8327322E1	5.5470000E1	2.5939556E1	6.0340000E1	2.7331671E1	2.8140000E1	2.7434993E1	2.8290000E1	4.6363690E1
2.8350000E1	1.8236820E1	5.5080000E1	3.1090515E1	5.9970000E1	4.1950407E1	2.8040000E1	2.7800102E1	2.8150000E1	4.7481472E1	2.8570000E1	1.8378185E1	5.5570000E1	2.5563067E1	6.0450000E1	2.7226368E1	2.8290000E1	2.7438342E1	2.8400000E1	4.6372025E1
2.8470000E1	1.8304155E1	5.5260000E1	3.0964672E1	6.0070000E1	4.1855989E1	2.8140000E1	2.7881654E1	2.8290000E1	4.7618521E1	2.8680000E1	1.8429079E1	5.5670000E1	2.5224687E1	6.0550000E1	2.7112482E1	2.8430000E1	2.7448450E1	2.8500000E1	4.6380641E1
2.8570000E1	1.8360090E1	5.5360000E1	3.0894980E1	6.0240000E1	4.1695966E1	2.8290000E1	2.8003442E1	2.8400000E1	4.7725556E1	2.8780000E1	1.8468537E1	5.5770000E1	2.4929909E1	6.0650000E1	2.6989960E1	2.8530000E1	2.7467029E1	2.8610000E1	4.6387917E1
2.8680000E1	1.8421431E1	5.5470000E1	3.0818499E1	6.0340000E1	4.1602120E1	2.8430000E1	2.8116529E1	2.8500000E1	4.7822369E1	2.8880000E1	1.8493256E1	5.5880000E1	2.4675378E1	6.0760000E1	2.6857936E1	2.8640000E1	2.7492367E1	2.8710000E1	4.6390230E1
2.8780000E1	1.8477026E1	5.5570000E1	3.0749136E1	6.0450000E1	4.1499134E1	2.8530000E1	2.8196964E1	2.8610000E1	4.7928325E1	2.8980000E1	1.8506540E1	5.5990000E1	2.4438837E1	6.0860000E1	2.6714935E1	2.8740000E1	2.7520871E1	2.8810000E1	4.6399133E1
2.8880000E1	1.8532460E1	5.5670000E1	3.0679928E1	6.0550000E1	4.1405732E1	2.8640000E1	2.8285114E1	2.8710000E1	4.8024163E1	2.9080000E1	1.8502486E1	5.6090000E1	2.4220286E1	6.0960000E1	2.6560958E1	2.8840000E1	2.7556984E1	2.8910000E1	4.6410575E1
2.8980000E1	1.8587734E1	5.5770000E1	3.0610877E1	6.0650000E1	4.1312540E1	2.8740000E1	2.8364953E1	2.8810000E1	4.8119539E1	2.9190000E1	1.8482271E1	5.6240000E1	2.4010309E1	6.1060000E1	2.6406018E1	2.8940000E1	2.7596262E1	2.9020000E1	4.6428714E1
2.9080000E1	1.8642849E1	5.5880000E1	3.0535100E1	6.0760000E1	4.1210271E1	2.8840000E1	2.8444510E1	2.8910000E1	4.8214457E1	2.9320000E1	1.8450555E1	5.6350000E1	2.3812029E1	6.1240000E1	2.6250328E1	2.9040000E1	2.7641343E1	2.9120000E1	4.6456274E1
2.9190000E1	1.8703291E1	5.5990000E1	3.0459510E1	6.0860000E1	4.1117518E1	2.8940000E1	2.8523786E1	2.9020000E1	4.8318340E1	2.9440000E1	1.8407337E1	5.6450000E1	2.3629956E1	6.1340000E1	2.6093675E1	2.9150000E1	2.7684712E1	2.9290000E1	4.6492780E1
2.9320000E1	1.8774474E1	5.6090000E1	3.0390955E1	6.0960000E1	4.1024975E1	2.9040000E1	2.8602783E1	2.9120000E1	4.8412301E1	2.9540000E1	1.8360196E1	5.6550000E1	2.3454944E1	6.1450000E1	2.5938388E1	2.9290000E1	2.7725854E1	2.9420000E1	4.6539350E1
2.9440000E1	1.8839945E1	5.6240000E1	3.0288411E1	6.1060000E1	4.0932640E1	2.9150000E1	2.8689357E1	2.9290000E1	4.8571000E1	2.9650000E1	1.8312247E1	5.6660000E1	2.3283582E1	6.1550000E1	2.5780949E1	2.9420000E1	2.7765285E1	2.9530000E1	4.6589859E1
2.9540000E1	1.8894330E1	5.6350000E1	3.0213432E1	6.1240000E1	4.0766960E1	2.9290000E1	2.8799055E1	2.9420000E1	4.8691482E1	2.9750000E1	1.8263488E1	5.6760000E1	2.3116743E1	6.1650000E1	2.5622559E1	2.9520000E1	2.7802090E1	2.9630000E1	4.6635769E1
2.9650000E1	1.8953972E1	5.6450000E1	3.0145430E1	6.1340000E1	4.0675205E1	2.9420000E1	2.8900433E1	2.9530000E1	4.8792841E1	2.9850000E1	1.8217864E1	5.6860000E1	2.2948934E1	6.1760000E1	2.5463217E1	2.9630000E1	2.7833465E1	2.9730000E1	4.6690472E1
2.9750000E1	1.9008027E1	5.6550000E1	3.0077582E1	6.1450000E1	4.0574514E1	2.9520000E1	2.8978100E1	2.9630000E1	4.8884520E1	2.9960000E1	1.8178676E1	5.6960000E1	2.2780157E1	6.1860000E1	2.5314630E1	2.9730000E1	2.7862214E1	2.9830000E1	4.6753747E1
2.9850000E1	1.9061927E1	5.6660000E1	3.0003125E1	6.1550000E1	4.0483192E1	2.9630000E1	2.9063216E1	2.9730000E1	4.8975759E1	3.0060000E1	1.8142623E1	5.7070000E1	2.2610707E1	6.1970000E1	2.5174834E1	2.9830000E1	2.7895309E1	2.9940000E1	4.6816737E1
2.9960000E1	1.9121036E1	5.6760000E1	2.9935596E1	6.1650000E1	4.0392077E1	2.9730000E1	2.9140307E1	2.9830000E1	4.9066558E1	3.0160000E1	1.8115340E1	5.7170000E1	2.2444171E1	6.2070000E1	2.5043827E1	2.9930000E1	2.7928304E1	3.0040000E1	4.6877550E1
3.0060000E1	1.9174608E1	5.6860000E1	2.9868220E1	6.1760000E1	4.0292086E1	2.9830000E1	2.9217127E1	2.9940000E1	4.9165933E1	3.0290000E1	1.8106993E1	5.7310000E1	2.2280549E1	6.2240000E1	2.4917905E1	3.0040000E1	2.7965645E1	3.0140000E1	4.6932031E1
3.0160000E1	1.9228026E1	5.6960000E1	2.9800995E1	6.1860000E1	4.0201400E1	2.9930000E1	2.9293675E1	3.0040000E1	4.9255817E1	3.0430000E1	1.8107417E1	5.7420000E1	2.2122520E1	6.2340000E1	2.4796041E1	3.0140000E1	2.8004693E1	3.0290000E1	4.6990643E1
3.0290000E1	1.9297238E1	5.7070000E1	2.9727223E1	6.1970000E1	4.0101882E1	3.0040000E1	2.9377565E1	3.0140000E1	4.9345269E1	3.0540000E1	1.8116613E1	5.7520000E1	2.1965573E1	6.2440000E1	2.4678445E1	3.0280000E1	2.8047170E1	3.0430000E1	4.7050500E1
3.0430000E1	1.9371483E1	5.7170000E1	2.9660316E1	6.2070000E1	4.0011624E1	3.0140000E1	2.9453547E1	3.0290000E1	4.9478641E1	3.0640000E1	1.8132110E1	5.7630000E1	2.1818999E1	6.2550000E1	2.4566590E1	3.0410000E1	2.8093066E1	3.0530000E1	4.7114136E1
3.0540000E1	1.9429608E1	5.7310000E1	2.9566899E1	6.2240000E1	3.9858652E1	3.0280000E1	2.9559470E1	3.0430000E1	4.9602254E1	3.0750000E1	1.8150796E1	5.7730000E1	2.1681708E1	6.2650000E1	2.4456486E1	3.0510000E1	2.8142381E1	3.0640000E1	4.7177626E1
3.0640000E1	1.9482289E1	5.7420000E1	2.9493706E1	6.2340000E1	3.9768942E1	3.0410000E1	2.9657359E1	3.0530000E1	4.9690040E1	3.0850000E1	1.8172670E1	5.7840000E1	2.1556758E1	6.2750000E1	2.4354441E1	3.0620000E1	2.8193421E1	3.0740000E1	4.7249506E1
3.0750000E1	1.9540061E1	5.7520000E1	2.9427324E1	6.2440000E1	3.9679434E1	3.0510000E1	2.9732353E1	3.0640000E1	4.9786117E1	3.0960000E1	1.8190434E1	5.7940000E1	2.1441092E1	6.2850000E1	2.4260454E1	3.0720000E1	2.8248992E1	3.0840000E1	4.7316642E1
3.0850000E1	1.9592422E1	5.7630000E1	2.9354477E1	6.2550000E1	3.9581207E1	3.0620000E1	2.9814540E1	3.0740000E1	4.9873018E1	3.1060000E1	1.8199791E1	5.8040000E1	2.1334708E1	6.2960000E1	2.4168899E1	3.0820000E1	2.8306287E1	3.0940000E1	4.7382636E1
3.0960000E1	1.9649844E1	5.7730000E1	2.9288408E1	6.2650000E1	3.9492122E1	3.0720000E1	2.9888978E1	3.0840000E1	4.9959501E1	3.1160000E1	1.8205037E1	5.8150000E1	2.1243865E1	6.3060000E1	2.4081739E1	3.0930000E1	2.8361922E1	3.1050000E1	4.7448024E1
3.1060000E1	1.9701888E1	5.7840000E1	2.9215905E1	6.2750000E1	3.9403236E1	3.0820000E1	2.9963154E1	3.0940000E1	5.0045569E1	3.1290000E1	1.8214507E1	5.8270000E1	2.1160306E1	6.3160000E1	2.3998976E1	3.1030000E1	2.8414616E1	3.1160000E1	4.7511012E1
3.1160000E1	1.9753781E1	5.7940000E1	2.9150148E1	6.2850000E1	3.9314551E1	3.0930000E1	3.0044444E1	3.1050000E1	5.0139765E1	3.1440000E1	1.8218038E1	5.8370000E1	2.1083155E1	6.3310000E1	2.3919408E1	3.1130000E1	2.8465133E1	3.1300000E1	4.7571602E1
3.1290000E1	1.9821018E1	5.8040000E1	2.9084540E1	6.2960000E1	3.9217228E1	3.1030000E1	3.0118071E1	3.1160000E1	5.0233462E1	3.1540000E1	1.8225792E1	5.8470000E1	2.1009751E1	6.3410000E1	2.3841511E1	3.1290000E1	2.8513474E1	3.1740000E1	4.7622485E1
3.1440000E1	1.9898285E1	5.8150000E1	2.9012541E1	6.3060000E1	3.9128962E1	3.1130000E1	3.0191437E1	3.1300000E1	5.0351997E1	3.1640000E1	1.8237771E1	5.8570000E1	2.0933536E1	6.3520000E1	2.3767626E1	3.1450000E1	2.8564294E1	3.2250000E1	4.7667046E1
3.1540000E1	1.9949611E1	5.8270000E1	2.8934200E1	6.3160000E1	3.9040894E1	3.1290000E1	3.0308285E1	3.1740000E1	5.0719369E1	3.1740000E1	1.8250561E1	5.8680000E1	2.0851776E1	6.3620000E1	2.3696279E1	3.1550000E1	2.8617603E1	3.2760000E1	4.7703532E1
3.1640000E1	2.0000787E1	5.8370000E1	2.8869078E1	6.3310000E1	3.8909164E1	3.1450000E1	3.0424474E1	3.2250000E1	5.1135548E1	3.1840000E1	1.8270063E1	5.8780000E1	2.0764469E1	6.3730000E1	2.3628245E1	3.1660000E1	2.8673401E1	3.3190000E1	4.7734928E1
3.1740000E1	2.0051816E1	5.8470000E1	2.8804102E1	6.3410000E1	3.8821590E1	3.1550000E1	3.0496758E1	3.2760000E1	5.1541617E1	3.1950000E1	1.8296279E1	5.8880000E1	2.0669447E1	6.3830000E1	2.3557216E1	3.1760000E1	2.8733254E1	3.3720000E1	4.7747239E1
3.1840000E1	2.0102698E1	5.8570000E1	2.8739273E1	6.3520000E1	3.8725488E1	3.1660000E1	3.0575977E1	3.3190000E1	5.1876314E1	3.2050000E1	1.8324814E1	5.8980000E1	2.0569768E1	6.3930000E1	2.3483192E1	3.1860000E1	2.8794522E1	3.4240000E1	4.7730341E1
3.1950000E1	2.0158498E1	5.8680000E1	2.8668128E1	6.3620000E1	3.8638328E1	3.1760000E1	3.0647726E1	3.3720000E1	5.2279414E1	3.2150000E1	1.8359964E1	5.9080000E1	2.0465449E1	6.4030000E1	2.3402223E1	3.1960000E1	2.8857207E1	3.4760000E1	4.7689698E1
3.2050000E1	2.0209071E1	5.8780000E1	2.8603605E1	6.3730000E1	3.8542679E1	3.1860000E1	3.0719222E1	3.4240000E1	5.2665022E1	3.2310000E1	1.8397433E1	5.9240000E1	2.0357579E1	6.4140000E1	2.3311992E1	3.2070000E1	2.8919781E1	3.5210000E1	4.7617457E1
3.2150000E1	2.0259497E1	5.8880000E1	2.8539227E1	6.3830000E1	3.8455930E1	3.1960000E1	3.0790466E1	3.4760000E1	5.3041082E1	3.2450000E1	1.8432264E1	5.9350000E1	2.0249741E1	6.4260000E1	2.3214817E1	3.2170000E1	2.8983524E1	3.5720000E1	4.7512210E1
3.2310000E1	2.0339877E1	5.8980000E1	2.8474993E1	6.3930000E1	3.8369377E1	3.2070000E1	3.0868544E1	3.4999760E1	5.3211324E1	3.2550000E1	1.8467098E1	5.9450000E1	2.0142807E1	6.4370000E1	2.3111898E1	3.2330000E1	2.9047673E1	3.6710000E1	4.7387670E1
3.2450000E1	2.0409905E1	5.9080000E1	2.8410904E1	6.4030000E1	3.8283019E1	3.2170000E1	3.0939260E1	3.5000000E1	4.7558350E1	3.2660000E1	1.8499294E1	5.9550000E1	2.0036778E1	6.4470000E1	2.3005210E1	3.2450000E1	2.9112227E1	3.7280000E1	4.7229574E1
3.2550000E1	2.0459751E1	5.9240000E1	2.8308662E1	6.4140000E1	3.8188250E1	3.2330000E1	3.1051888E1	3.5210000E1	4.7333844E1	3.2760000E1	1.8530010E1	5.9660000E1	1.9939419E1	6.4570000E1	2.2892415E1	3.2550000E1	2.9177000E1	3.7870000E1	4.7046282E1
3.2660000E1	2.0514415E1	5.9350000E1	2.8238584E1	6.4260000E1	3.8085132E1	3.2450000E1	3.1135941E1	3.5720000E1	4.6793019E1	3.2860000E1	1.8561846E1	5.9760000E1	1.9844172E1	6.4670000E1	2.2771548E1	3.2650000E1	2.9238608E1	3.8570000E1	4.6825474E1
3.2760000E1	2.0563959E1	5.9450000E1	2.8175027E1	6.4370000E1	3.7990852E1	3.2550000E1	3.1205713E1	3.6710000E1	4.5760758E1	3.2960000E1	1.8588901E1	5.9860000E1	1.9757297E1	6.4780000E1	2.2648142E1	3.2750000E1	2.9297049E1	3.9080000E1	4.6578711E1
3.2860000E1	2.0613360E1	5.9550000E1	2.8111613E1	6.4470000E1	3.7905346E1	3.2650000E1	3.1275239E1	3.7280000E1	4.5176788E1	3.3070000E1	1.8611173E1	5.9960000E1	1.9680567E1	6.4880000E1	2.2521381E1	3.2860000E1	2.9358489E1	3.9710000E1	4.6328890E1
3.2960000E1	2.0662618E1	5.9660000E1	2.8042023E1	6.4570000E1	3.7820032E1	3.2750000E1	3.1344519E1	3.7870000E1	4.4580176E1	3.3170000E1	1.8627554E1	6.0060000E1	1.9611319E1	6.4980000E1	2.2392083E1	3.2960000E1	2.9425567E1	4.0290000E1	4.6071772E1
3.3070000E1	2.0716637E1	5.9760000E1	2.7978909E1	6.4670000E1	3.7734910E1	3.2860000E1	3.1420445E1	3.8570000E1	4.3882542E1	3.3320000E1	1.8638856E1	6.0170000E1	1.9549538E1	6.5090000E1	2.2260456E1	3.3070000E1	2.9498281E1	4.0950000E1	4.5812893E1
3.3170000E1	2.0765597E1	5.9860000E1	2.7915936E1	6.4780000E1	3.7641498E1	3.2960000E1	3.1489212E1	3.9080000E1	4.3381150E1	3.3460000E1	1.8644266E1	6.0270000E1	1.9494132E1	6.5240000E1	2.2132922E1	3.3170000E1	2.9578150E1	4.1370000E1	4.5535019E1
3.3320000E1	2.0838770E1	5.9960000E1	2.7853106E1	6.4880000E1	3.7556778E1	3.3070000E1	3.1564576E1	3.9710000E1	4.2769686E1	3.3560000E1	1.8640670E1	6.0380000E1	1.9446622E1	6.5340000E1	2.2007164E1	3.3310000E1	2.9661800E1	4.1880000E1	4.5255895E1
3.3460000E1	2.0906780E1	6.0060000E1	2.7790417E1	6.4980000E1	3.7472248E1	3.3170000E1	3.1632835E1	4.0290000E1	4.2214374E1	3.3670000E1	1.8626426E1	6.0480000E1	1.9407008E1	6.5440000E1	2.1889490E1	3.3450000E1	2.9752603E1	4.2300000E1	4.4962064E1
3.3560000E1	2.0955189E1	6.0170000E1	2.7721621E1	6.5090000E1	3.7379486E1	3.3310000E1	3.1727992E1	4.0950000E1	4.1591231E1	3.3770000E1	1.8604173E1	6.0590000E1	1.9372229E1	6.5550000E1	2.1784002E1	3.3550000E1	2.9850561E1	4.3080000E1	4.4664078E1
3.3670000E1	2.1008278E1	6.0270000E1	2.7659228E1	6.5240000E1	3.7253361E1	3.3450000E1	3.1822679E1	4.1370000E1	4.1199484E1	3.3870000E1	1.8572753E1	6.0690000E1	1.9341078E1	6.5650000E1	2.1686962E1	3.3660000E1	2.9939893E1	4.3500000E1	4.4355640E1
3.3770000E1	2.1056394E1	6.0380000E1	2.7590758E1	6.5340000E1	3.7169515E1	3.3550000E1	3.1890027E1	4.1880000E1	4.0728748E1	3.3980000E1	1.8544534E1	6.0790000E1	1.9308884E1	6.5750000E1	2.1600333E1	3.3760000E1	3.0023987E1	4.4480000E1	4.4039096E1
3.3870000E1	2.1104371E1	6.0480000E1	2.7528659E1	6.5440000E1	3.7085857E1	3.3660000E1	3.1963834E1	4.2300000E1	4.0345125E1	3.4080000E1	1.8511445E1	6.0890000E1	1.9274059E1	6.5850000E1	2.1524116E1	3.3860000E1	3.0102842E1	4.4950000E1	4.3713350E1
3.3980000E1	2.1156986E1	6.0590000E1	2.7460512E1	6.5550000E1	3.6994051E1	3.3760000E1	3.2030682E1	4.3080000E1	3.9642242E1	3.4180000E1	1.8473487E1	6.1000000E1	1.9233940E1	6.5960000E1	2.1460499E1	3.3960000E1	3.0172865E1	4.5530000E1	4.3373299E1
3.4080000E1	2.1204672E1	6.0690000E1	2.7398706E1	6.5650000E1	3.6910789E1	3.3860000E1	3.2097295E1	4.3500000E1	3.9268852E1	3.4340000E1	1.8444285E1	6.1100000E1	1.9191823E1	6.6060000E1	2.1408667E1	3.4070000E1	3.0240433E1	4.6030000E1	4.3020766E1
3.4180000E1	2.1252220E1	6.0790000E1	2.7337040E1	6.5750000E1	3.6827713E1	3.3960000E1	3.2163673E1	4.4480000E1	3.8411229E1	3.4470000E1	1.8423027E1	6.1240000E1	1.9147708E1	6.6160000E1	2.1370960E1	3.4170000E1	3.0299168E1	4.6490000E1	4.2654999E1
3.4340000E1	2.1328012E1	6.0890000E1	2.7275512E1	6.5850000E1	3.6744825E1	3.4070000E1	3.2236417E1	4.4950000E1	3.8006591E1	3.4580000E1	1.8410526E1	6.1340000E1	1.9108151E1	6.6300000E1	2.1337742E1	3.4310000E1	3.0349082E1	4.6970000E1	4.2297036E1
3.4470000E1	2.1389335E1	6.1000000E1	2.7207992E1	6.5960000E1	3.6653863E1	3.4170000E1	3.2302303E1	4.5530000E1	3.7513122E1	3.4680000E1	1.8412683E1	6.1450000E1	1.9073611E1	6.6400000E1	2.1314545E1	3.4440000E1	3.0402440E1	4.7600000E1	4.1925566E1
3.4580000E1	2.1441043E1	6.1100000E1	2.7146754E1	6.6060000E1	3.6571366E1	3.4310000E1	3.2394153E1	4.6030000E1	3.7092863E1	3.4780000E1	1.8419448E1	6.1550000E1	1.9043201E1	6.6500000E1	2.1295062E1	3.4540000E1	3.0455872E1	4.8150000E1	4.1538412E1
3.4680000E1	2.1487908E1	6.1240000E1	2.7061254E1	6.6160000E1	3.6489054E1	3.4440000E1	3.2479036E1	4.6490000E1	3.6710383E1	3.4890000E1	1.8439875E1	6.1660000E1	1.9019978E1	6.6610000E1	2.1275554E1	3.4640000E1	3.0506739E1	4.8590000E1	4.1143736E1
3.4780000E1	2.1534637E1	6.1340000E1	2.7000347E1	6.6300000E1	3.6374130E1	3.4540000E1	3.2544065E1	4.6970000E1	3.6315479E1	3.4990000E1	1.8473963E1	6.1760000E1	1.9003944E1	6.6720000E1	2.1258074E1	3.4750000E1	3.0563102E1	4.9150000E1	4.0741744E1
3.4890000E1	2.1585884E1	6.1450000E1	2.6933507E1	6.6400000E1	3.6292262E1	3.4640000E1	3.2608865E1	4.7600000E1	3.5803607E1	3.5100000E1	1.8502912E1	6.1870000E1	1.8990051E1	6.6820000E1	2.1242621E1	3.4850000E1	3.0626487E1	4.9600000E1	4.0332831E1
3.4990000E1	2.1632330E1	6.1550000E1	2.6872888E1	6.6500000E1	3.6210579E1	3.4750000E1	3.2679881E1	4.8150000E1	3.5362636E1	3.5200000E1	1.8534792E1	6.1970000E1	1.8972538E1	6.6920000E1	2.1231514E1	3.4960000E1	3.0696893E1	5.0090000E1	3.9916864E1
3.4999990E1	2.1636962E1	6.1660000E1	2.6806364E1	6.6610000E1	3.6120940E1	3.4850000E1	3.2744201E1	4.8590000E1	3.5013774E1	3.5310000E1	1.8569601E1	6.2070000E1	1.8951403E1	6.7030000E1	2.1223014E1	3.5060000E1	3.0767376E1	5.0200000E1	3.9492442E1
3.5000000E1	2.2156502E1	6.1760000E1	2.6746031E1	6.6720000E1	3.6031522E1	3.4960000E1	3.2814691E1	4.9150000E1	3.4574740E1	3.5450000E1	1.8602397E1	6.2250000E1	1.8927223E1	6.7130000E1	2.1217487E1	3.5160000E1	3.0831556E1	5.0340000E1	3.9064598E1
3.5100000E1	2.2106634E1	6.1870000E1	2.6679821E1	6.6820000E1	3.5950426E1	3.4999960E1	3.2840230E1	4.9600000E1	3.4225937E1	3.5560000E1	1.8632020E1	6.2350000E1	1.8898790E1	6.7280000E1	2.1212590E1	3.5300000E1	3.0895812E1	5.0440000E1	3.8627282E1
3.5200000E1	2.2056879E1	6.1970000E1	2.6619773E1	6.6920000E1	3.5869512E1	3.5000000E1	3.4122057E1	5.0090000E1	3.3850131E1	3.5660000E1	1.8658470E1	6.2450000E1	1.8859548E1	6.7380000E1	2.1213857E1	3.5430000E1	3.0956758E1	5.0540000E1	3.8178621E1
3.5310000E1	2.2002277E1	6.2070000E1	2.6559859E1	6.7030000E1	3.5780717E1	3.5060000E1	3.4075957E1	5.0200000E1	3.3766335E1	3.5770000E1	1.8675847E1	6.2550000E1	1.8808607E1	6.7480000E1	2.1213513E1	3.5530000E1	3.1009855E1	5.0640000E1	3.7733163E1
3.5450000E1	2.1932979E1	6.2250000E1	2.6452355E1	6.7130000E1	3.5700185E1	3.5160000E1	3.3999262E1	5.0340000E1	3.3659985E1	3.5870000E1	1.8696668E1	6.2660000E1	1.8756584E1	6.7590000E1	2.1211557E1	3.5640000E1	3.1050747E1	5.0750000E1	3.7292828E1
3.5560000E1	2.1878684E1	6.2350000E1	2.6392818E1	6.7280000E1	3.5579727E1	3.5300000E1	3.3892178E1	5.0440000E1	3.3584226E1	3.5970000E1	1.8711881E1	6.2760000E1	1.8700817E1	6.7690000E1	2.1208805E1	3.5740000E1	3.1078966E1	5.0850000E1	3.6841110E1
3.5660000E1	2.1829442E1	6.2450000E1	2.6333416E1	6.7380000E1	3.5499647E1	3.5430000E1	3.3793046E1	5.0540000E1	3.3508638E1	3.6070000E1	1.8721486E1	6.2860000E1	1.8641304E1	6.7800000E1	2.1211046E1	3.5840000E1	3.1096040E1	5.0950000E1	3.6374176E1
3.5770000E1	2.1775403E1	6.2550000E1	2.6274147E1	6.7480000E1	3.5419748E1	3.5530000E1	3.3716988E1	5.0640000E1	3.3433220E1	3.6180000E1	1.8731103E1	6.2970000E1	1.8588194E1	6.7900000E1	2.1214177E1	3.5940000E1	3.1100442E1	5.1050000E1	3.5900300E1
3.5870000E1	2.1726393E1	6.2660000E1	2.6209106E1	6.7590000E1	3.5332066E1	3.5640000E1	3.3633522E1	5.0750000E1	3.3350456E1	3.6340000E1	1.8741731E1	6.3070000E1	1.8542147E1	6.8000000E1	2.1215882E1	3.6050000E1	3.1092172E1	5.1150000E1	3.5423376E1
3.5970000E1	2.1677493E1	6.2760000E1	2.6150116E1	6.7690000E1	3.5252544E1	3.5740000E1	3.3557822E1	5.0850000E1	3.3275394E1	3.6470000E1	1.8752371E1	6.3170000E1	1.8503165E1	6.8110000E1	2.1216523E1	3.6150000E1	3.1080784E1	5.1310000E1	3.4941004E1
3.6070000E1	2.1628703E1	6.2860000E1	2.6091260E1	6.7800000E1	3.5165277E1	3.5840000E1	3.3482294E1	5.0950000E1	3.3200501E1	3.6570000E1	1.8764507E1	6.3300000E1	1.8470039E1	6.8260000E1	2.1212864E1	3.6290000E1	3.1056691E1	5.1410000E1	3.4460184E1
3.6180000E1	2.1575162E1	6.2970000E1	2.6026671E1	6.7900000E1	3.5086130E1	3.5940000E1	3.3406935E1	5.1050000E1	3.3125776E1	3.6680000E1	1.8784149E1	6.3400000E1	1.8437281E1	6.8360000E1	2.1201168E1	3.6410000E1	3.1029480E1	5.1520000E1	3.3977313E1
3.6340000E1	2.1497519E1	6.3070000E1	2.5968093E1	6.8000000E1	3.5007161E1	3.6050000E1	3.3324236E1	5.1150000E1	3.3051220E1	3.6790000E1	1.8811299E1	6.3510000E1	1.8404890E1	6.8470000E1	2.1181433E1	3.6520000E1	3.1008116E1	5.1620000E1	3.3495085E1
3.6470000E1	2.1434640E1	6.3170000E1	2.5909646E1	6.8110000E1	3.4920501E1	3.6150000E1	3.3249233E1	5.1310000E1	3.2932278E1	3.6890000E1	1.8837886E1	6.3610000E1	1.8377538E1	6.8570000E1	2.1157276E1	3.6620000E1	3.0988241E1	5.1720000E1	3.3010153E1
3.6570000E1	2.1386397E1	6.3300000E1	2.5833862E1	6.8260000E1	3.4802674E1	3.6290000E1	3.3144512E1	5.1410000E1	3.2858158E1	3.6990000E1	1.8863908E1	6.3710000E1	1.8346130E1	6.8670000E1	2.1127324E1	3.6720000E1	3.0974213E1	5.1830000E1	3.2525556E1
3.6680000E1	2.1333455E1	6.3400000E1	2.5775718E1	6.8360000E1	3.4724343E1	3.6410000E1	3.3055014E1	5.1520000E1	3.2776817E1	3.7090000E1	1.8885901E1	6.3810000E1	1.8312697E1	6.8770000E1	2.1090760E1	3.6830000E1	3.0969136E1	5.1930000E1	3.2043356E1
3.6790000E1	2.1280644E1	6.3510000E1	2.5711910E1	6.8470000E1	3.4638383E1	3.6520000E1	3.2973186E1	5.1620000E1	3.2703046E1	3.7200000E1	1.8903866E1	6.3920000E1	1.8277239E1	6.8880000E1	2.1045405E1	3.6930000E1	3.0966632E1	5.2040000E1	3.1572326E1
3.6890000E1	2.1232748E1	6.3610000E1	2.5654040E1	6.8570000E1	3.4560422E1	3.6620000E1	3.2898973E1	5.1720000E1	3.2629441E1	3.7320000E1	1.8914095E1	6.4020000E1	1.8239327E1	6.8980000E1	2.0995361E1	3.7030000E1	3.0975598E1	5.2140000E1	3.1109266E1
3.6990000E1	2.1184959E1	6.3710000E1	2.5596300E1	6.8670000E1	3.4482637E1	3.6720000E1	3.2824927E1	5.1830000E1	3.2548667E1	3.7440000E1	1.8915592E1	6.4120000E1	1.8201022E1	6.9080000E1	2.0946163E1	3.7130000E1	3.0987138E1	5.2300000E1	3.0645568E1
3.7090000E1	2.1137278E1	6.3810000E1	2.5538691E1	6.8770000E1	3.4405026E1	3.6830000E1	3.2743669E1	5.1930000E1	3.2475409E1	3.7550000E1	1.8909354E1	6.4250000E1	1.8161434E1	6.9240000E1	2.0897810E1	3.7290000E1	3.0997669E1	5.2400000E1	3.0191075E1
3.7200000E1	2.1084953E1	6.3920000E1	2.5475470E1	6.8880000E1	3.4319857E1	3.6930000E1	3.2669973E1	5.2040000E1	3.2395017E1	3.7650000E1	1.8904432E1	6.4350000E1	1.8120564E1	6.9340000E1	2.0851489E1	3.7430000E1	3.1016778E1	5.2500000E1	2.9753298E1
3.7320000E1	2.1028018E1	6.4020000E1	2.5418132E1	6.8980000E1	3.4242613E1	3.7030000E1	3.2596442E1	5.2140000E1	3.2322105E1	3.7750000E1	1.8889541E1	6.4450000E1	1.8075391E1	6.9440000E1	2.0812624E1	3.7540000E1	3.1034879E1	5.2610000E1	2.9331972E1
3.7440000E1	2.0971237E1	6.4120000E1	2.5360923E1	6.9080000E1	3.4165543E1	3.7130000E1	3.2523077E1	5.2300000E1	3.2205787E1	3.7850000E1	1.8871112E1	6.4560000E1	1.8035631E1	6.9550000E1	2.0781216E1	3.7640000E1	3.1047918E1	5.2710000E1	2.8928819E1
3.7550000E1	2.0919323E1	6.4250000E1	2.5286744E1	6.9240000E1	3.4042591E1	3.7290000E1	3.2406036E1	5.2400000E1	3.2133302E1	3.7960000E1	1.8857217E1	6.4660000E1	1.7996614E1	6.9650000E1	2.0754441E1	3.7740000E1	3.1049715E1	5.2810000E1	2.8550054E1
3.7650000E1	2.0872240E1	6.4350000E1	2.5229831E1	6.9340000E1	3.3965971E1	3.7430000E1	3.2303971E1	5.2500000E1	3.2060979E1	3.8060000E1	1.8841658E1	6.4770000E1	1.7957708E1	6.9760000E1	2.0733672E1	3.7850000E1	3.1046451E1	5.2910000E1	2.8192639E1
3.7750000E1	2.0825263E1	6.4450000E1	2.5173046E1	6.9440000E1	3.3889524E1	3.7540000E1	3.2224003E1	5.2610000E1	3.1981612E1	3.8170000E1	1.8827900E1	6.4870000E1	1.7920311E1	6.9860000E1	2.0719273E1	3.7950000E1	3.1036232E1	5.3010000E1	2.7865440E1
3.7850000E1	2.0778391E1	6.4560000E1	2.5110730E1	6.9550000E1	3.3805630E1	3.7640000E1	3.2151476E1	5.2710000E1	3.1909631E1	3.8290000E1	1.8814784E1	6.4970000E1	1.7883218E1	6.9960000E1	2.0709320E1	3.8050000E1	3.1025434E1	5.3120000E1	2.7563011E1
3.7960000E1	2.0726954E1	6.4660000E1	2.5054213E1	6.9650000E1	3.3729544E1	3.7740000E1	3.2079112E1	5.2810000E1	3.1837812E1	3.8400000E1	1.8806830E1	6.5070000E1	1.7846426E1	7.0060000E1	2.0701570E1	3.8160000E1	3.1005163E1	5.3280000E1	2.7282076E1
3.8060000E1	2.0680304E1	6.4770000E1	2.4992192E1	6.9760000E1	3.3646046E1	3.7850000E1	3.1999701E1	5.2910000E1	3.1766154E1	3.8500000E1	1.8807503E1	6.5170000E1	1.7818031E1	7.0160000E1	2.0692734E1	3.8330000E1	3.0984313E1	5.3380000E1	2.7023964E1
3.8170000E1	2.0629110E1	6.4870000E1	2.4935942E1	6.9860000E1	3.3570319E1	3.7950000E1	3.1927679E1	5.3010000E1	3.1694658E1	3.8600000E1	1.8813338E1	6.5300000E1	1.7789196E1	7.0280000E1	2.0682810E1	3.8490000E1	3.0955634E1	5.3480000E1	2.6778836E1
3.8290000E1	2.0573406E1	6.4970000E1	2.4879818E1	6.9960000E1	3.3494762E1	3.8050000E1	3.1855819E1	5.3120000E1	3.1616197E1	3.8700000E1	1.8815282E1	6.5400000E1	1.7759921E1	7.0390000E1	2.0681505E1	3.8590000E1	3.0922229E1	5.3870000E1	2.6538717E1
3.8400000E1	2.0522477E1	6.5070000E1	2.4823821E1	7.0060000E1	3.3419375E1	3.8160000E1	3.1776960E1	5.3280000E1	3.1502420E1	3.8840000E1	1.8821622E1	6.5500000E1	1.7739922E1	7.0490000E1	2.0687133E1	3.8700000E1	3.0884097E1	5.3970000E1	2.6304290E1
3.8500000E1	2.0476287E1	6.5170000E1	2.4767950E1	7.0160000E1	3.3344158E1	3.8330000E1	3.1655470E1	5.3380000E1	3.1431518E1	3.8940000E1	1.8825926E1	6.5600000E1	1.7717551E1	7.0590000E1	2.0695591E1	3.8800000E1	3.0843954E1	5.4080000E1	2.6081650E1
3.8600000E1	2.0430201E1	6.5300000E1	2.4695505E1	7.0280000E1	3.3254121E1	3.8490000E1	3.1541552E1	5.3480000E1	3.1360774E1	3.9040000E1	1.8828192E1	6.5710000E1	1.7692378E1	7.0700000E1	2.0708328E1	3.8900000E1	3.0807979E1	5.4180000E1	2.5866087E1
3.8700000E1	2.0384218E1	6.5400000E1	2.4639923E1	7.0390000E1	3.3171800E1	3.8590000E1	3.1470561E1	5.3870000E1	3.1086394E1	3.9150000E1	1.8830157E1	6.5810000E1	1.7664404E1	7.0800000E1	2.0722473E1	3.9000000E1	3.0769992E1	5.4320000E1	2.5655248E1
3.8840000E1	2.0320017E1	6.5500000E1	2.4584466E1	7.0490000E1	3.3097140E1	3.8700000E1	3.1392656E1	5.3970000E1	3.1016428E1	3.9310000E1	1.8836676E1	6.5910000E1	1.7626163E1	7.0900000E1	2.0740535E1	3.9110000E1	3.0731887E1	5.4420000E1	2.5447104E1
3.8940000E1	2.0274282E1	6.5600000E1	2.4529133E1	7.0590000E1	3.3022648E1	3.8800000E1	3.1322000E1	5.4080000E1	3.0939647E1	3.9410000E1	1.8844051E1	6.6010000E1	1.7585561E1	7.1000000E1	2.0762514E1	3.9210000E1	3.0708829E1	5.4530000E1	2.5241656E1
3.9040000E1	2.0228651E1	6.5710000E1	2.4468411E1	7.0700000E1	3.2940900E1	3.8900000E1	3.1251503E1	5.4180000E1	3.0870011E1	3.9510000E1	1.8852284E1	6.6120000E1	1.7542598E1	7.1110000E1	2.0784108E1	3.9320000E1	3.0695239E1	5.4630000E1	2.5038247E1
3.9150000E1	2.0178575E1	6.5810000E1	2.4413340E1	7.0800000E1	3.2866760E1	3.9000000E1	3.1181165E1	5.4320000E1	3.0772783E1	3.9610000E1	1.8859804E1	6.6260000E1	1.7487546E1	7.1270000E1	2.0803075E1	3.9470000E1	3.0691118E1	5.4730000E1	2.4840302E1
3.9310000E1	2.0105958E1	6.5910000E1	2.4358393E1	7.0900000E1	3.2792787E1	3.9110000E1	3.1103976E1	5.4420000E1	3.0703523E1	3.9720000E1	1.8870077E1	6.6360000E1	1.7431589E1	7.1370000E1	2.0818043E1	3.9570000E1	3.0701022E1	5.4830000E1	2.4650860E1
3.9410000E1	2.0060705E1	6.6010000E1	2.4303569E1	7.1000000E1	3.2718980E1	3.9210000E1	3.1033970E1	5.4530000E1	3.0627516E1	3.9820000E1	1.8879641E1	6.6470000E1	1.7374095E1	7.1470000E1	2.0822913E1	3.9680000E1	3.0721848E1	5.4940000E1	2.4470637E1
3.9510000E1	2.0015555E1	6.6120000E1	2.4243406E1	7.1110000E1	3.2637984E1	3.9320000E1	3.0957146E1	5.4630000E1	3.0558583E1	3.9920000E1	1.8882122E1	6.6570000E1	1.7315065E1	7.1580000E1	2.0815764E1	3.9780000E1	3.0753595E1	5.5040000E1	2.4303777E1
3.9610000E1	1.9970506E1	6.6260000E1	2.4167049E1	7.1270000E1	3.2520530E1	3.9470000E1	3.0852691E1	5.4730000E1	3.0489804E1	4.0020000E1	1.8882039E1	6.6670000E1	1.7258062E1	7.1680000E1	2.0800698E1	3.9890000E1	3.0792023E1	5.5140000E1	2.4142463E1
3.9720000E1	1.9921069E1	6.6360000E1	2.4112656E1	7.1370000E1	3.2447335E1	3.9570000E1	3.0783251E1	5.4830000E1	3.0421181E1	4.0130000E1	1.8879393E1	6.6780000E1	1.7201884E1	7.1780000E1	2.0784029E1	3.9990000E1	3.0828027E1	5.5280000E1	2.3986696E1
3.9820000E1	1.9876232E1	6.6470000E1	2.4052965E1	7.1470000E1	3.2374306E1	3.9680000E1	3.0707047E1	5.4940000E1	3.0345873E1	4.0280000E1	1.8875180E1	6.6880000E1	1.7146530E1	7.1880000E1	2.0768630E1	4.0090000E1	3.0861817E1	5.5380000E1	2.3838512E1
3.9920000E1	1.9831496E1	6.6570000E1	2.3998829E1	7.1580000E1	3.2294163E1	3.9780000E1	3.0637935E1	5.5040000E1	3.0277573E1	4.0380000E1	1.8859429E1	6.6980000E1	1.7098697E1	7.1990000E1	2.0751628E1	4.0200000E1	3.0893393E1	5.5480000E1	2.3698226E1
4.0020000E1	1.9786862E1	6.6670000E1	2.3944815E1	7.1680000E1	3.2221479E1	3.9890000E1	3.0562090E1	5.5140000E1	3.0209427E1	4.0480000E1	1.8836992E1	6.7080000E1	1.7051547E1	7.2090000E1	2.0734710E1	4.0370000E1	3.0906039E1	5.5580000E1	2.3565874E1
4.0130000E1	1.9737879E1	6.6780000E1	2.3885540E1	7.1780000E1	3.2148958E1	3.9990000E1	3.0493304E1	5.5280000E1	3.0114281E1	4.0580000E1	1.8814305E1	6.7190000E1	1.7014798E1	7.2240000E1	2.0722967E1	4.0470000E1	3.0905334E1	5.5680000E1	2.3446210E1
4.0280000E1	1.9671280E1	6.6880000E1	2.3831780E1	7.1880000E1	3.2076600E1	4.0090000E1	3.0424673E1	5.5380000E1	3.0046502E1	4.0690000E1	1.8786738E1	6.7300000E1	1.6988450E1	7.2340000E1	2.0708234E1	4.0570000E1	3.0891278E1	5.5790000E1	2.3322637E1
4.0380000E1	1.9627006E1	6.6980000E1	2.3778142E1	7.1990000E1	3.1997194E1	4.0200000E1	3.0349356E1	5.5480000E1	2.9978876E1	4.0790000E1	1.8757025E1	6.7400000E1	1.6971814E1	7.2450000E1	2.0691885E1	4.0680000E1	3.0871063E1	5.5890000E1	2.3192117E1
4.0480000E1	1.9582831E1	6.7080000E1	2.3724624E1	7.2090000E1	3.1925178E1	4.0370000E1	3.0233325E1	5.5580000E1	2.9911403E1	4.0890000E1	1.8728627E1	6.7510000E1	1.6964755E1	7.2550000E1	2.0671996E1	4.0780000E1	3.0846584E1	5.5990000E1	2.3054649E1
4.0580000E1	1.9538756E1	6.7190000E1	2.3665894E1	7.2240000E1	3.1817457E1	4.0470000E1	3.0165279E1	5.5680000E1	2.9844081E1	4.0990000E1	1.8706064E1	6.7610000E1	1.6967273E1	7.2650000E1	2.0650490E1	4.0880000E1	3.0817841E1	5.6090000E1	2.2905375E1
4.0690000E1	1.9490388E1	6.7300000E1	2.3607309E1	7.2340000E1	3.1745845E1	4.0570000E1	3.0097385E1	5.5790000E1	2.9770202E1	4.1100000E1	1.8687179E1	6.7710000E1	1.6977736E1	7.2750000E1	2.0627368E1	4.0980000E1	3.0786756E1	5.6190000E1	2.2741524E1
4.0790000E1	1.9446521E1	6.7400000E1	2.3554176E1	7.2450000E1	3.1667258E1	4.0680000E1	3.0022879E1	5.5890000E1	2.9703198E1	4.1200000E1	1.8671972E1	6.7820000E1	1.6998691E1	7.2860000E1	2.0598558E1	4.1090000E1	3.0762435E1	5.6350000E1	2.2569965E1
4.0890000E1	1.9402753E1	6.7510000E1	2.3495868E1	7.2550000E1	3.1595985E1	4.0780000E1	2.9955307E1	5.5990000E1	2.9636345E1	4.1350000E1	1.8656977E1	6.7920000E1	1.7020412E1	7.2960000E1	2.0572080E1	4.1190000E1	3.0744666E1	5.6450000E1	2.2391013E1
4.0990000E1	1.9359083E1	6.7610000E1	2.3442985E1	7.2650000E1	3.1524871E1	4.0880000E1	2.9887886E1	5.6090000E1	2.9569642E1	4.1450000E1	1.8649166E1	6.8020000E1	1.7042899E1	7.3070000E1	2.0545841E1	4.1370000E1	3.0736555E1	5.6550000E1	2.2203084E1
4.1100000E1	1.9311159E1	6.7710000E1	2.3390222E1	7.2750000E1	3.1453918E1	4.0980000E1	2.9820617E1	5.6190000E1	2.9503089E1	4.1550000E1	1.8646684E1	6.8120000E1	1.7064360E1	7.3240000E1	2.0518155E1	4.1470000E1	3.0743891E1	5.6650000E1	2.2006862E1
4.1200000E1	1.9267695E1	6.7820000E1	2.3332319E1	7.2860000E1	3.1376054E1	4.1090000E1	2.9746796E1	5.6350000E1	2.9396917E1	4.1660000E1	1.8643098E1	6.8280000E1	1.7077010E1	7.3340000E1	2.0490472E1	4.1570000E1	3.0762434E1	5.6750000E1	2.1802346E1
4.1350000E1	1.9202683E1	6.7920000E1	2.3279805E1	7.2960000E1	3.1305436E1	4.1190000E1	2.9679845E1	5.6450000E1	2.9330753E1	4.1770000E1	1.8641142E1	6.8380000E1	1.7080848E1	7.3450000E1	2.0470959E1	4.1680000E1	3.0792186E1	5.6860000E1	2.1599025E1
4.1450000E1	1.9159464E1	6.8020000E1	2.3227409E1	7.3070000E1	3.1227939E1	4.1370000E1	2.9559712E1	5.6550000E1	2.9264738E1	4.1870000E1	1.8640787E1	6.8480000E1	1.7075108E1	7.3550000E1	2.0459616E1	4.1780000E1	3.0825536E1	5.6960000E1	2.1399251E1
4.1550000E1	1.9116341E1	6.8120000E1	2.3175131E1	7.3240000E1	3.1108549E1	4.1470000E1	2.9493182E1	5.6650000E1	2.9198871E1	4.1970000E1	1.8642033E1	6.8590000E1	1.7060237E1	7.3650000E1	2.0459315E1	4.1880000E1	3.0860591E1	5.7060000E1	2.1203025E1
4.1660000E1	1.9069019E1	6.8280000E1	2.3091731E1	7.3340000E1	3.1038533E1	4.1570000E1	2.9426801E1	5.6750000E1	2.9133153E1	4.2070000E1	1.8640028E1	6.8700000E1	1.7042933E1	7.3750000E1	2.0462699E1	4.1980000E1	3.0897351E1	5.7170000E1	2.1010347E1
4.1770000E1	1.9021813E1	6.8380000E1	2.3039758E1	7.3450000E1	3.0961697E1	4.1680000E1	2.9353955E1	5.6860000E1	2.9061034E1	4.2180000E1	1.8634303E1	6.8800000E1	1.7023194E1	7.3860000E1	2.0476313E1	4.2080000E1	3.0928316E1	5.7300000E1	2.0834220E1
4.1870000E1	1.8979001E1	6.8480000E1	2.2987902E1	7.3550000E1	3.0892011E1	4.1780000E1	2.9287888E1	5.6960000E1	2.8995626E1	4.2330000E1	1.8622965E1	6.8900000E1	1.7001561E1	7.3960000E1	2.0497914E1	4.2180000E1	3.0950579E1	5.7400000E1	2.0672531E1
4.1970000E1	1.8936285E1	6.8590000E1	2.2930996E1	7.3650000E1	3.0822482E1	4.1880000E1	2.9221970E1	5.7060000E1	2.8930366E1	4.2440000E1	1.8609479E1	6.9010000E1	1.6986306E1	7.4070000E1	2.0519481E1	4.2330000E1	3.0967047E1	5.7510000E1	2.0525281E1
4.2070000E1	1.8893665E1	6.8700000E1	2.2874230E1	7.3750000E1	3.0753110E1	4.1980000E1	2.9156200E1	5.7170000E1	2.8858748E1	4.2540000E1	1.8591990E1	6.9110000E1	1.6977428E1	7.4240000E1	2.0543108E1	4.2440000E1	3.0974616E1	5.7610000E1	2.0398595E1
4.2180000E1	1.8846893E1	6.8800000E1	2.2822747E1	7.3860000E1	3.0676980E1	4.2080000E1	2.9090577E1	5.7300000E1	2.8774339E1	4.2640000E1	1.8574631E1	6.9250000E1	1.6972562E1	7.4340000E1	2.0566872E1	4.2540000E1	3.0969197E1	5.7710000E1	2.0286898E1
4.2330000E1	1.8783301E1	6.8900000E1	2.2771380E1	7.3960000E1	3.0607936E1	4.2180000E1	2.9025103E1	5.7400000E1	2.8709576E1	4.2740000E1	1.8561922E1	6.9350000E1	1.6969777E1	7.4720000E1	2.0597087E1	4.2640000E1	3.0955031E1	5.7810000E1	2.0190191E1
4.2440000E1	1.8736803E1	6.9010000E1	2.2715009E1	7.4070000E1	3.0532166E1	4.2330000E1	2.8927168E1	5.7510000E1	2.8638505E1	4.2840000E1	1.8553862E1	6.9460000E1	1.6967439E1	7.4820000E1	2.0629675E1	4.2740000E1	3.0932118E1	5.7910000E1	2.0110825E1
4.2540000E1	1.8694632E1	6.9110000E1	2.2663884E1	7.4240000E1	3.0415435E1	4.2440000E1	2.8855559E1	5.7610000E1	2.8574049E1	4.2940000E1	1.8542629E1	6.9560000E1	1.6965549E1	7.4920000E1	2.0664636E1	4.2850000E1	3.0903988E1	5.8010000E1	2.0043077E1
4.2640000E1	1.8652556E1	6.9250000E1	2.2592503E1	7.4340000E1	3.0346979E1	4.2540000E1	2.8790613E1	5.7710000E1	2.8509737E1	4.3040000E1	1.8533340E1	6.9660000E1	1.6964285E1	7.5020000E1	2.0699096E1	4.2950000E1	3.0869092E1	5.8120000E1	1.9987261E1
4.2740000E1	1.8610574E1	6.9350000E1	2.2541654E1	7.4720000E1	3.0088248E1	4.2640000E1	2.8725814E1	5.7810000E1	2.8445570E1	4.3150000E1	1.8530848E1	6.9770000E1	1.6957092E1	7.5120000E1	2.0740414E1	4.3060000E1	3.0828979E1	5.8270000E1	1.9943377E1
4.2840000E1	1.8568687E1	6.9460000E1	2.2485852E1	7.4820000E1	3.0020528E1	4.2740000E1	2.8661160E1	5.7910000E1	2.8381547E1	4.3250000E1	1.8533259E1	6.9870000E1	1.6943968E1	7.5280000E1	2.0772427E1	4.3160000E1	3.0789230E1	5.8370000E1	1.9889349E1
4.2940000E1	1.8526895E1	6.9560000E1	2.2435243E1	7.4920000E1	2.9952960E1	4.2850000E1	2.8590210E1	5.8010000E1	2.8317668E1	4.3370000E1	1.8531362E1	6.9970000E1	1.6919880E1	7.5380000E1	2.0806204E1	4.3300000E1	3.0752940E1	5.8480000E1	1.9832265E1
4.3040000E1	1.8485196E1	6.9660000E1	2.2384747E1	7.5020000E1	2.9885545E1	4.2950000E1	2.8525862E1	5.8120000E1	2.8247568E1	4.3480000E1	1.8527890E1	7.0070000E1	1.6886283E1	7.5480000E1	2.0841745E1	4.3400000E1	3.0717206E1	5.8580000E1	1.9772123E1
4.3150000E1	1.8439436E1	6.9770000E1	2.2329334E1	7.5120000E1	2.9818281E1	4.3060000E1	2.8455246E1	5.8270000E1	2.8152256E1	4.3580000E1	1.8522843E1	7.0190000E1	1.6842411E1	7.5580000E1	2.0874304E1	4.3510000E1	3.0683922E1	5.8680000E1	1.9704066E1
4.3250000E1	1.8397934E1	6.9870000E1	2.2279077E1	7.5280000E1	2.9710974E1	4.3160000E1	2.8391201E1	5.8370000E1	2.8088894E1	4.3680000E1	1.8516304E1	7.0320000E1	1.6792560E1	7.5690000E1	2.0905804E1	4.3610000E1	3.0654856E1	5.8790000E1	1.9631756E1
4.3370000E1	1.8348255E1	6.9970000E1	2.2228934E1	7.5380000E1	2.9644104E1	4.3300000E1	2.8301781E1	5.8480000E1	2.8019360E1	4.3780000E1	1.8501393E1	7.0430000E1	1.6737647E1	7.5790000E1	2.0929932E1	4.3710000E1	3.0628088E1	5.8890000E1	1.9555193E1
4.3480000E1	1.8302834E1	7.0070000E1	2.2178903E1	7.5480000E1	2.9577384E1	4.3400000E1	2.8238082E1	5.8580000E1	2.7956296E1	4.3890000E1	1.8478108E1	7.0530000E1	1.6678387E1	7.5890000E1	2.0950766E1	4.3820000E1	3.0603617E1	5.8990000E1	1.9477147E1
4.3580000E1	1.8261640E1	7.0190000E1	2.2119014E1	7.5580000E1	2.9510813E1	4.3510000E1	2.8168179E1	5.8680000E1	2.7893375E1	4.3990000E1	1.8458944E1	7.0630000E1	1.6614781E1	7.6000000E1	2.0974232E1	4.3920000E1	3.0581234E1	5.9100000E1	1.9399721E1
4.3680000E1	1.8220538E1	7.0320000E1	2.2054318E1	7.5690000E1	2.9437759E1	4.3610000E1	2.8104781E1	5.8790000E1	2.7824325E1	4.4090000E1	1.8438784E1	7.0730000E1	1.6551888E1	7.6100000E1	2.0986384E1	4.4030000E1	3.0554883E1	5.9200000E1	1.9323868E1
4.3780000E1	1.8179529E1	7.0430000E1	2.1999722E1	7.5790000E1	2.9371504E1	4.3710000E1	2.8041525E1	5.8890000E1	2.7761700E1	4.4190000E1	1.8415773E1	7.0830000E1	1.6489566E1	7.6250000E1	2.0987222E1	4.4130000E1	3.0523014E1	5.9320000E1	1.9249588E1
4.3890000E1	1.8134526E1	7.0530000E1	2.1950207E1	7.5890000E1	2.9305397E1	4.3820000E1	2.7972108E1	5.8990000E1	2.7699217E1	4.4310000E1	1.8389912E1	7.0940000E1	1.6429749E1	7.6360000E1	2.0989499E1	4.4280000E1	3.0481388E1	5.9420000E1	1.9188722E1
4.3990000E1	1.8093710E1	7.0630000E1	2.1900804E1	7.6000000E1	2.9232852E1	4.3920000E1	2.7909151E1	5.9100000E1	2.7630648E1	4.4410000E1	1.8375011E1	7.1040000E1	1.6376014E1	7.6460000E1	2.0982149E1	4.4380000E1	3.0426491E1	5.9520000E1	1.9126900E1
4.4090000E1	1.8052987E1	7.0730000E1	2.1851512E1	7.6100000E1	2.9167057E1	4.4030000E1	2.7840062E1	5.9200000E1	2.7568459E1	4.4510000E1	1.8365633E1	7.1140000E1	1.6328042E1	7.6560000E1	2.0965171E1	4.4480000E1	3.0361645E1	5.9620000E1	1.9066474E1
4.4190000E1	1.8012355E1	7.0830000E1	2.1802330E1	7.6250000E1	2.9068643E1	4.4130000E1	2.7777402E1	5.9320000E1	2.7494018E1	4.4620000E1	1.8361778E1	7.1290000E1	1.6286921E1	7.6660000E1	2.0942497E1	4.4580000E1	3.0284953E1	5.9720000E1	1.9007444E1
4.4310000E1	1.7963717E1	7.0940000E1	2.1748359E1	7.6360000E1	2.8996683E1	4.4280000E1	2.7683677E1	5.9420000E1	2.7432137E1	4.4730000E1	1.8354454E1	7.1400000E1	1.6252649E1	7.6770000E1	2.0914941E1	4.4690000E1	3.0194496E1	5.9820000E1	1.8961240E1
4.4410000E1	1.7923286E1	7.1040000E1	2.1699409E1	7.6460000E1	2.8931420E1	4.4380000E1	2.7621369E1	5.9520000E1	2.7370395E1	4.4830000E1	1.8346021E1	7.1500000E1	1.6222035E1	7.6870000E1	2.0889046E1	4.4790000E1	3.0094869E1	5.9930000E1	1.8917629E1
4.4510000E1	1.7882946E1	7.1140000E1	2.1650570E1	7.6560000E1	2.8866304E1	4.4480000E1	2.7559201E1	5.9620000E1	2.7308792E1	4.4930000E1	1.8334586E1	7.1600000E1	1.6195994E1	7.6970000E1	2.0858698E1	4.4900000E1	2.9986072E1	6.0030000E1	1.8873840E1
4.4620000E1	1.7838677E1	7.1290000E1	2.1577518E1	7.6660000E1	2.8801334E1	4.4580000E1	2.7497174E1	5.9720000E1	2.7247328E1	4.5040000E1	1.8312771E1	7.1710000E1	1.6173070E1	7.7080000E1	2.0817971E1	4.5000000E1	2.9871012E1	6.0130000E1	1.8835506E1
4.4730000E1	1.7794517E1	7.1400000E1	2.1524103E1	7.6770000E1	2.8730037E1	4.4690000E1	2.7429104E1	5.9820000E1	2.7186002E1	4.5140000E1	1.8282854E1	7.1810000E1	1.6144047E1	7.7230000E1	2.0780811E1	4.5100000E1	2.9757444E1	6.0270000E1	1.8801359E1
4.4830000E1	1.7754467E1	7.1500000E1	2.1475658E1	7.6870000E1	2.8665374E1	4.4790000E1	2.7367370E1	5.9930000E1	2.7118703E1	4.5280000E1	1.8244411E1	7.1920000E1	1.6113224E1	7.7330000E1	2.0747219E1	4.5200000E1	2.9645216E1	6.0380000E1	1.8766540E1
4.4930000E1	1.7714507E1	7.1600000E1	2.1427323E1	7.6970000E1	2.8600856E1	4.4900000E1	2.7299622E1	6.0030000E1	2.7057667E1	4.5380000E1	1.8197442E1	7.2020000E1	1.6078666E1	7.7440000E1	2.0716291E1	4.5330000E1	2.9538569E1	6.0480000E1	1.8731048E1
4.5040000E1	1.7670654E1	7.1710000E1	2.1374280E1	7.7080000E1	2.8530055E1	4.5000000E1	2.7238178E1	6.0130000E1	2.6996768E1	4.5490000E1	1.8139242E1	7.2120000E1	1.6041008E1	7.7540000E1	2.0679481E1	4.5430000E1	2.9440823E1	6.0580000E1	1.8694042E1
4.5140000E1	1.7630883E1	7.1810000E1	2.1326172E1	7.7230000E1	2.8433790E1	4.5100000E1	2.7176873E1	6.0270000E1	2.6911740E1	4.5590000E1	1.8073135E1	7.2280000E1	1.6000569E1	7.7640000E1	2.0636786E1	4.5540000E1	2.9343366E1	6.0680000E1	1.8656540E1
4.5280000E1	1.7575353E1	7.1920000E1	2.1273379E1	7.7330000E1	2.8369794E1	4.5200000E1	2.7115706E1	6.0380000E1	2.6845120E1	4.5690000E1	1.8004240E1	7.2380000E1	1.5957030E1	7.7750000E1	2.0590629E1	4.5640000E1	2.9246198E1	6.0790000E1	1.8618543E1
4.5380000E1	1.7535796E1	7.2020000E1	2.1225499E1	7.7440000E1	2.8299565E1	4.5330000E1	2.7036394E1	6.0480000E1	2.6784700E1	4.5800000E1	1.7939187E1	7.2480000E1	1.5910531E1	7.7850000E1	2.0540197E1	4.5740000E1	2.9150871E1	6.0890000E1	1.8566965E1
4.5490000E1	1.7492386E1	7.2120000E1	2.1177727E1	7.7540000E1	2.8235870E1	4.5430000E1	2.6975543E1	6.0580000E1	2.6724415E1	4.5900000E1	1.7866870E1	7.2590000E1	1.5859771E1	7.7960000E1	2.0478947E1	4.5840000E1	2.9054900E1	6.1000000E1	1.8512041E1
4.5590000E1	1.7453016E1	7.2280000E1	2.1101515E1	7.7640000E1	2.8172320E1	4.5540000E1	2.6908765E1	6.0680000E1	2.6664266E1	4.6000000E1	1.7800291E1	7.2690000E1	1.5808329E1	7.8060000E1	2.0422608E1	4.5950000E1	2.8958095E1	6.1100000E1	1.8465612E1
4.5690000E1	1.7413734E1	7.2380000E1	2.1054021E1	7.7750000E1	2.8102579E1	4.5640000E1	2.6848202E1	6.0790000E1	2.6598259E1	4.6110000E1	1.7739449E1	7.2790000E1	1.5757661E1	7.8160000E1	2.0366435E1	4.6050000E1	2.8857548E1	6.1270000E1	1.8423314E1
4.5800000E1	1.7370627E1	7.2480000E1	2.1006635E1	7.7850000E1	2.8039329E1	4.5740000E1	2.6787774E1	6.0890000E1	2.6538394E1	4.6280000E1	1.7679762E1	7.2900000E1	1.5715702E1	7.8310000E1	2.0315175E1	4.6160000E1	2.8753110E1	6.1380000E1	1.8383953E1
4.5900000E1	1.7331530E1	7.2590000E1	2.0954633E1	7.7960000E1	2.7969917E1	4.5840000E1	2.6727483E1	6.1000000E1	2.6472698E1	4.6380000E1	1.7623508E1	7.3000000E1	1.5678156E1	7.8410000E1	2.0268825E1	4.6310000E1	2.8641343E1	6.1480000E1	1.8353583E1
4.6000000E1	1.7292522E1	7.2690000E1	2.0907470E1	7.8060000E1	2.7906965E1	4.5950000E1	2.6661319E1	6.1100000E1	2.6413116E1	4.6490000E1	1.7568326E1	7.3100000E1	1.5645023E1	7.8520000E1	2.0220016E1	4.6410000E1	2.8520327E1	6.1590000E1	1.8332203E1
4.6110000E1	1.7249715E1	7.2790000E1	2.0860414E1	7.8160000E1	2.7844155E1	4.6050000E1	2.6601312E1	6.1270000E1	2.6312134E1	4.6590000E1	1.7521591E1	7.3250000E1	1.5614753E1	7.8620000E1	2.0177298E1	4.6510000E1	2.8390061E1	6.1690000E1	1.8315084E1
4.6280000E1	1.7183766E1	7.2900000E1	2.0808774E1	7.8310000E1	2.7750204E1	4.6160000E1	2.6535460E1	6.1380000E1	2.6246998E1	4.6690000E1	1.7475307E1	7.3360000E1	1.5592264E1	7.8730000E1	2.0140669E1	4.6620000E1	2.8248232E1	6.1790000E1	1.8298853E1
4.6380000E1	1.7145090E1	7.3000000E1	2.0761939E1	7.8410000E1	2.7687746E1	4.6310000E1	2.6445926E1	6.1480000E1	2.6187924E1	4.6800000E1	1.7424357E1	7.3460000E1	1.5572638E1	7.8830000E1	2.0102595E1	4.6720000E1	2.8102445E1	6.1900000E1	1.8284776E1
4.6490000E1	1.7102647E1	7.3100000E1	2.0715210E1	7.8520000E1	2.7619205E1	4.6410000E1	2.6386404E1	6.1590000E1	2.6123095E1	4.6900000E1	1.7368740E1	7.3560000E1	1.5555735E1	7.8930000E1	2.0066213E1	4.6820000E1	2.7951149E1	6.2000000E1	1.8275705E1
4.6590000E1	1.7064154E1	7.3250000E1	2.0645314E1	7.8620000E1	2.7557043E1	4.6510000E1	2.6327015E1	6.1690000E1	2.6064300E1	4.7000000E1	1.7317678E1	7.3670000E1	1.5541165E1	7.9030000E1	2.0028386E1	4.6920000E1	2.7794150E1	6.2100000E1	1.8269111E1
4.6690000E1	1.7025748E1	7.3360000E1	2.0594206E1	7.8730000E1	2.7488825E1	4.6620000E1	2.6261843E1	6.1790000E1	2.6005637E1	4.7100000E1	1.7260065E1	7.3770000E1	1.5525352E1	7.9140000E1	1.9979497E1	4.7030000E1	2.7629830E1	6.2270000E1	1.8255681E1
4.6800000E1	1.6983601E1	7.3460000E1	2.0547855E1	7.8830000E1	2.7426956E1	4.6720000E1	2.6202735E1	6.1900000E1	2.5941260E1	4.7200000E1	1.7193194E1	7.3880000E1	1.5508294E1	7.9290000E1	1.9931528E1	4.7130000E1	2.7461509E1	6.2370000E1	1.8235414E1
4.6900000E1	1.6945376E1	7.3560000E1	2.0501607E1	7.8930000E1	2.7365226E1	4.6820000E1	2.6143761E1	6.2000000E1	2.5882874E1	4.7310000E1	1.7112742E1	7.3980000E1	1.5486674E1	7.9400000E1	1.9879733E1	4.7280000E1	2.7289186E1	6.2470000E1	1.8213147E1
4.7000000E1	1.6907237E1	7.3670000E1	2.0450856E1	7.9030000E1	2.7303635E1	4.6920000E1	2.6084919E1	6.2100000E1	2.5824619E1	4.7410000E1	1.7025336E1	7.4080000E1	1.5458213E1	7.9500000E1	1.9824926E1	4.7380000E1	2.7119124E1	6.2570000E1	1.8187684E1
4.7100000E1	1.6869183E1	7.3770000E1	2.0404827E1	7.9140000E1	2.7236045E1	4.7030000E1	2.6020345E1	6.2270000E1	2.5725887E1	4.7510000E1	1.6933341E1	7.4250000E1	1.5425189E1	7.9600000E1	1.9766128E1	4.7480000E1	2.6950571E1	6.2670000E1	1.8148790E1
4.7200000E1	1.6831216E1	7.3880000E1	2.0354315E1	7.9290000E1	2.7144146E1	4.7130000E1	2.5961781E1	6.2370000E1	2.5667985E1	4.7620000E1	1.6834679E1	7.4360000E1	1.5388518E1	7.9700000E1	1.9709452E1	4.7590000E1	2.6783525E1	6.2770000E1	1.8108933E1
4.7310000E1	1.6789550E1	7.3980000E1	2.0308503E1	7.9400000E1	2.7076951E1	4.7280000E1	2.5874182E1	6.2470000E1	2.5610214E1	4.7720000E1	1.6736728E1	7.4460000E1	1.5340849E1	7.9810000E1	1.9654899E1	4.7690000E1	2.6630476E1	6.2880000E1	1.8063748E1
4.7410000E1	1.6751762E1	7.4080000E1	2.0262795E1	7.9500000E1	2.7016008E1	4.7380000E1	2.5815947E1	6.2570000E1	2.5552573E1	4.7830000E1	1.6639486E1	7.4560000E1	1.5287098E1	7.9910000E1	1.9608396E1	4.7800000E1	2.6483820E1	6.2980000E1	1.8011968E1
4.7510000E1	1.6714058E1	7.4250000E1	2.0185326E1	7.9600000E1	2.6955203E1	4.7480000E1	2.5757843E1	6.2670000E1	2.5495062E1	4.7930000E1	1.6540677E1	7.4660000E1	1.5231564E1	8.0020000E1	1.9561222E1	4.7900000E1	2.6343404E1	6.3080000E1	1.7958624E1
4.7620000E1	1.6672683E1	7.4360000E1	2.0135357E1	7.9700000E1	2.6894535E1	4.7590000E1	2.5694079E1	6.2770000E1	2.5437680E1	4.8030000E1	1.6442184E1	7.4770000E1	1.5178845E1	8.0120000E1	1.9516515E1	4.8000000E1	2.6209229E1	6.3180000E1	1.7906244E1
4.7720000E1	1.6635157E1	7.4460000E1	2.0090039E1	7.9810000E1	2.6827958E1	4.7690000E1	2.5636249E1	6.2880000E1	2.5374709E1	4.8140000E1	1.6344628E1	7.4870000E1	1.5128308E1	8.0260000E1	1.9472040E1	4.8100000E1	2.6077815E1	6.3340000E1	1.7852300E1
4.7830000E1	1.6593977E1	7.4560000E1	2.0044822E1	7.9910000E1	2.6767576E1	4.7800000E1	2.5572787E1	6.2980000E1	2.5317598E1	4.8290000E1	1.6250095E1	7.4970000E1	1.5079953E1	8.0370000E1	1.9422168E1	4.8200000E1	2.5951134E1	6.3450000E1	1.7800162E1
4.7930000E1	1.6556629E1	7.4660000E1	1.9999707E1	8.0020000E1	2.6701313E1	4.7900000E1	2.5515230E1	6.3080000E1	2.5260615E1	4.8390000E1	1.6165214E1	7.5070000E1	1.5033461E1	8.0470000E1	1.9365291E1	4.8320000E1	2.5829185E1	6.3550000E1	1.7743341E1
4.8030000E1	1.6519365E1	7.4770000E1	1.9950198E1	8.0120000E1	2.6641216E1	4.8000000E1	2.5457803E1	6.3180000E1	2.5203761E1	4.8500000E1	1.6075108E1	7.5170000E1	1.4988908E1	8.0580000E1	1.9300596E1	4.8420000E1	2.5709294E1	6.3650000E1	1.7684687E1
4.8140000E1	1.6478471E1	7.4870000E1	1.9905295E1	8.0260000E1	2.6557307E1	4.8100000E1	2.5400505E1	6.3340000E1	2.5113060E1	4.8600000E1	1.5979778E1	7.5310000E1	1.4944017E1	8.0680000E1	1.9236631E1	4.8520000E1	2.5586493E1	6.3760000E1	1.7634434E1
4.8290000E1	1.6422870E1	7.4970000E1	1.9860494E1	8.0370000E1	2.6491565E1	4.8200000E1	2.5343335E1	6.3450000E1	2.5050893E1	4.8700000E1	1.5885030E1	7.5410000E1	1.4902367E1	8.0780000E1	1.9167280E1	4.8620000E1	2.5460590E1	6.3860000E1	1.7587152E1
4.8390000E1	1.6385907E1	7.5070000E1	1.9815794E1	8.0470000E1	2.6431940E1	4.8320000E1	2.5274902E1	6.3550000E1	2.4994511E1	4.8810000E1	1.5788557E1	7.5520000E1	1.4870030E1	8.0880000E1	1.9092545E1	4.8730000E1	2.5326701E1	6.3960000E1	1.7547204E1
4.8500000E1	1.6345344E1	7.5170000E1	1.9771195E1	8.0580000E1	2.6366508E1	4.8420000E1	2.5218016E1	6.3650000E1	2.4938255E1	4.8910000E1	1.5692666E1	7.5620000E1	1.4843367E1	8.0990000E1	1.9017169E1	4.8830000E1	2.5181237E1	6.4070000E1	1.7514592E1
4.8600000E1	1.6308555E1	7.5310000E1	1.9708924E1	8.0680000E1	2.6307164E1	4.8520000E1	2.5161258E1	6.3760000E1	2.4876521E1	4.9010000E1	1.5599634E1	7.5730000E1	1.4818083E1	8.1090000E1	1.8941601E1	4.8930000E1	2.5027940E1	6.4170000E1	1.7485480E1
4.8700000E1	1.6271849E1	7.5410000E1	1.9664565E1	8.0780000E1	2.6247955E1	4.8620000E1	2.5104627E1	6.3860000E1	2.4820531E1	4.9110000E1	1.5515641E1	7.5830000E1	1.4793544E1	8.1230000E1	1.8870976E1	4.9040000E1	2.4866807E1	6.4340000E1	1.7451767E1
4.8810000E1	1.6231568E1	7.5520000E1	1.9615885E1	8.0880000E1	2.6188878E1	4.8730000E1	2.5042480E1	6.3960000E1	2.4764667E1	4.9290000E1	1.5440067E1	7.5930000E1	1.4774707E1	8.1330000E1	1.8807528E1	4.9140000E1	2.4703132E1	6.4440000E1	1.7421554E1
4.8910000E1	1.6195036E1	7.5620000E1	1.9571736E1	8.0990000E1	2.6124048E1	4.8830000E1	2.4986117E1	6.4070000E1	2.4703362E1	4.9390000E1	1.5366156E1	7.6030000E1	1.4761572E1	8.1440000E1	1.8749649E1	4.9280000E1	2.4532027E1	6.4540000E1	1.7391471E1
4.9010000E1	1.6158586E1	7.5730000E1	1.9523286E1	8.1090000E1	2.6065250E1	4.8930000E1	2.4929881E1	6.4170000E1	2.4647762E1	4.9490000E1	1.5293906E1	7.6130000E1	1.4749222E1	8.1540000E1	1.8704961E1	4.9390000E1	2.4361098E1	6.4640000E1	1.7361140E1
4.9110000E1	1.6122217E1	7.5830000E1	1.9479345E1	8.1230000E1	2.5983156E1	4.9040000E1	2.4868167E1	6.4340000E1	2.4553529E1	4.9600000E1	1.5229681E1	7.6270000E1	1.4735890E1	8.1640000E1	1.8673464E1	4.9490000E1	2.4190345E1	6.4750000E1	1.7327711E1
4.9290000E1	1.6056961E1	7.5930000E1	1.9435502E1	8.1330000E1	2.5924675E1	4.9140000E1	2.4812196E1	6.4440000E1	2.4498266E1	4.9700000E1	1.5175366E1	7.6370000E1	1.4725544E1	8.1740000E1	1.8649586E1	4.9590000E1	2.4025597E1	6.4850000E1	1.7291185E1
4.9390000E1	1.6020821E1	7.6030000E1	1.9391759E1	8.1440000E1	2.5860499E1	4.9280000E1	2.4734048E1	6.4540000E1	2.4443128E1	4.9810000E1	1.5119853E1	7.6470000E1	1.4714605E1	8.1850000E1	1.8640564E1	4.9690000E1	2.3868858E1	6.4960000E1	1.7255156E1
4.9490000E1	1.5984763E1	7.6130000E1	1.9348114E1	8.1540000E1	2.5802294E1	4.9390000E1	2.4672819E1	6.4640000E1	2.4388114E1	4.9910000E1	1.5061369E1	7.6580000E1	1.4699434E1	8.1950000E1	1.8639162E1	4.9800000E1	2.3720130E1	6.5060000E1	1.7223265E1
4.9600000E1	1.5945193E1	7.6270000E1	1.9287175E1	8.1640000E1	2.5744221E1	4.9490000E1	2.4617288E1	6.4750000E1	2.4327741E1	5.0010000E1	1.4997609E1	7.6680000E1	1.4679940E1	8.2050000E1	1.8640635E1	4.9900000E1	2.3587364E1	6.5160000E1	1.7191871E1
4.9700000E1	1.5909305E1	7.6370000E1	1.9243766E1	8.1740000E1	2.5686278E1	4.9590000E1	2.4561881E1	6.4850000E1	2.4272986E1	5.0120000E1	1.4935203E1	7.6780000E1	1.4656123E1	8.2160000E1	1.8650118E1	5.0000000E1	2.3466971E1	6.5310000E1	1.7159779E1
4.9810000E1	1.5869921E1	7.6470000E1	1.9200453E1	8.1850000E1	2.5622692E1	4.9690000E1	2.4506600E1	6.4960000E1	2.4212898E1	5.0280000E1	1.4873273E1	7.6880000E1	1.4630260E1	8.2310000E1	1.8652283E1	5.0100000E1	2.3356279E1	6.5410000E1	1.7134676E1
4.9910000E1	1.5834203E1	7.6580000E1	1.9152923E1	8.1950000E1	2.5565023E1	4.9800000E1	2.4445934E1	6.5060000E1	2.4158402E1	5.0380000E1	1.4806517E1	7.6990000E1	1.4595593E1	8.2410000E1	1.8653245E1	5.0210000E1	2.3260170E1	6.5510000E1	1.7108458E1
5.0010000E1	1.5798565E1	7.6680000E1	1.9109815E1	8.2050000E1	2.5507483E1	4.9900000E1	2.4390913E1	6.5160000E1	2.4104029E1	5.0480000E1	1.4742312E1	7.7090000E1	1.4554555E1	8.2510000E1	1.8653003E1	5.0320000E1	2.3173356E1	6.5620000E1	1.7076763E1
5.0120000E1	1.5759455E1	7.6780000E1	1.9066805E1	8.2160000E1	2.5444339E1	5.0000000E1	2.4336016E1	6.5310000E1	2.4022698E1	5.0590000E1	1.4680659E1	7.7240000E1	1.4512065E1	8.2620000E1	1.8639963E1	5.0420000E1	2.3088230E1	6.5720000E1	1.7047845E1
5.0280000E1	1.5702742E1	7.6880000E1	1.9023891E1	8.2310000E1	2.5358486E1	5.0100000E1	2.4281243E1	6.5410000E1	2.3968630E1	5.0690000E1	1.4624699E1	7.7340000E1	1.4472089E1	8.2720000E1	1.8619707E1	5.0520000E1	2.3004794E1	6.5820000E1	1.7016677E1
5.0380000E1	1.5667399E1	7.6990000E1	1.8976797E1	8.2410000E1	2.5301412E1	5.0210000E1	2.4221135E1	6.5510000E1	2.3914683E1	5.0790000E1	1.4572547E1	7.7440000E1	1.4431053E1	8.2820000E1	1.8595373E1	5.0620000E1	2.2912549E1	6.5930000E1	1.6983258E1
5.0480000E1	1.5632137E1	7.7090000E1	1.8934086E1	8.2510000E1	2.5244466E1	5.0320000E1	2.4161175E1	6.5620000E1	2.3855483E1	5.0890000E1	1.4524204E1	7.7540000E1	1.4388325E1	8.2920000E1	1.8566654E1	5.0720000E1	2.2809680E1	6.6030000E1	1.6945059E1
5.0590000E1	1.5593439E1	7.7240000E1	1.8870199E1	8.2620000E1	2.5181973E1	5.0420000E1	2.4106796E1	6.5720000E1	2.3801791E1	5.0990000E1	1.4483129E1	7.7650000E1	1.4343904E1	8.3030000E1	1.8540786E1	5.0820000E1	2.2701479E1	6.6130000E1	1.6897094E1
5.0690000E1	1.5558343E1	7.7340000E1	1.8827728E1	8.2720000E1	2.5125296E1	5.0520000E1	2.4052538E1	6.5820000E1	2.3748220E1	5.1100000E1	1.4441074E1	7.7750000E1	1.4299319E1	8.3130000E1	1.8516162E1	5.0920000E1	2.2583583E1	6.6270000E1	1.6843004E1
5.0790000E1	1.5523326E1	7.7440000E1	1.8785352E1	8.2820000E1	2.5068746E1	5.0620000E1	2.3998403E1	6.5930000E1	2.3689431E1	5.1200000E1	1.4399658E1	7.7850000E1	1.4256771E1	8.3310000E1	1.8495213E1	5.1030000E1	2.2448348E1	6.6380000E1	1.6785640E1
5.0890000E1	1.5488387E1	7.7540000E1	1.8743072E1	8.2920000E1	2.5012324E1	5.0720000E1	2.3944390E1	6.6030000E1	2.3636113E1	5.1330000E1	1.4353578E1	7.7960000E1	1.4213983E1	8.3410000E1	1.8485699E1	5.1130000E1	2.2306092E1	6.6480000E1	1.6724350E1
5.0990000E1	1.5453528E1	7.7650000E1	1.8696673E1	8.3030000E1	2.4950406E1	5.0820000E1	2.3890498E1	6.6130000E1	2.3582915E1	5.1440000E1	1.4304010E1	7.8060000E1	1.4173389E1	8.3520000E1	1.8481507E1	5.1290000E1	2.2151930E1	6.6580000E1	1.6660202E1
5.1100000E1	1.5415272E1	7.7750000E1	1.8654593E1	8.3130000E1	2.4894250E1	5.0920000E1	2.3836727E1	6.6270000E1	2.3508639E1	5.1540000E1	1.4250955E1	7.8160000E1	1.4135747E1	8.3620000E1	1.8482636E1	5.1390000E1	2.2001981E1	6.6690000E1	1.6597559E1
5.1200000E1	1.5380577E1	7.7850000E1	1.8612607E1	8.3310000E1	2.4793487E1	5.1030000E1	2.3777720E1	6.6380000E1	2.3450444E1	5.1640000E1	1.4196716E1	7.8310000E1	1.4097421E1	8.3720000E1	1.8490365E1	5.1500000E1	2.1856244E1	6.6790000E1	1.6531392E1
5.1330000E1	1.5335590E1	7.7960000E1	1.8566531E1	8.3410000E1	2.4737684E1	5.1130000E1	2.3724203E1	6.6480000E1	2.3397664E1	5.1750000E1	1.4146216E1	7.8420000E1	1.4058409E1	8.3830000E1	1.8499112E1	5.1600000E1	2.1718306E1	6.6890000E1	1.6467397E1
5.1440000E1	1.5297627E1	7.8060000E1	1.8524743E1	8.3520000E1	2.4676446E1	5.1290000E1	2.3638827E1	6.6580000E1	2.3345002E1	5.1850000E1	1.4093275E1	7.8520000E1	1.4022643E1	8.3930000E1	1.8514012E1	5.1700000E1	2.1600481E1	6.6990000E1	1.6405576E1
5.1540000E1	1.5263196E1	7.8160000E1	1.8483050E1	8.3620000E1	2.4620906E1	5.1390000E1	2.3585622E1	6.6690000E1	2.3287212E1	5.1950000E1	1.4037893E1	7.8620000E1	1.3986432E1	8.4030000E1	1.8528134E1	5.1810000E1	2.1503173E1	6.7100000E1	1.6354031E1
5.1640000E1	1.5228843E1	7.8310000E1	1.8420685E1	8.3720000E1	2.4565492E1	5.1500000E1	2.3527236E1	6.6790000E1	2.3234799E1	5.2060000E1	1.3980691E1	7.8720000E1	1.3949776E1	8.4130000E1	1.8547492E1	5.1910000E1	2.1420686E1	6.7270000E1	1.6310880E1
5.1750000E1	1.5191144E1	7.8420000E1	1.8375084E1	8.3830000E1	2.4504680E1	5.1600000E1	2.3474283E1	6.6890000E1	2.3182504E1	5.2160000E1	1.3931696E1	7.8830000E1	1.3914875E1	8.4230000E1	1.8567682E1	5.2010000E1	2.1353020E1	6.7370000E1	1.6279350E1
5.1850000E1	1.5156953E1	7.8520000E1	1.8333727E1	8.3930000E1	2.4449527E1	5.1700000E1	2.3421450E1	6.6990000E1	2.3130327E1	5.2290000E1	1.3882662E1	7.8930000E1	1.3882117E1	8.4360000E1	1.8586270E1	5.2110000E1	2.1298239E1	6.7470000E1	1.6256591E1
5.1950000E1	1.5122840E1	7.8620000E1	1.8292464E1	8.4030000E1	2.4394499E1	5.1810000E1	2.3363470E1	6.7100000E1	2.3073068E1	5.2390000E1	1.3835475E1	7.9030000E1	1.3855469E1	8.4460000E1	1.8606165E1	5.2280000E1	2.1248701E1	6.7580000E1	1.6243669E1
5.2060000E1	1.5085403E1	7.8720000E1	1.8251293E1	8.4130000E1	2.4339594E1	5.1910000E1	2.3310886E1	6.7270000E1	2.2984856E1	5.2500000E1	1.3790179E1	7.9140000E1	1.3834931E1	8.4560000E1	1.8627365E1	5.2380000E1	2.1206219E1	6.7680000E1	1.6234982E1
5.2160000E1	1.5051450E1	7.8830000E1	1.8206112E1	8.4230000E1	2.4284812E1	5.2010000E1	2.3258420E1	6.7370000E1	2.2933123E1	5.2600000E1	1.3750855E1	7.9270000E1	1.3813579E1	8.4660000E1	1.8642635E1	5.2490000E1	2.1163924E1	6.7780000E1	1.6230529E1
5.2290000E1	1.5007426E1	7.8930000E1	1.8165135E1	8.4360000E1	2.4213781E1	5.2110000E1	2.3206072E1	6.7470000E1	2.2881508E1	5.2710000E1	1.3715198E1	7.9380000E1	1.3798782E1	8.4760000E1	1.8656278E1	5.2590000E1	2.1117451E1	6.7890000E1	1.6226670E1
5.2390000E1	1.4973648E1	7.9030000E1	1.8124251E1	8.4460000E1	2.4159283E1	5.2280000E1	2.3117350E1	6.7580000E1	2.2824864E1	5.2810000E1	1.3672428E1	7.9480000E1	1.3790540E1	8.4870000E1	1.8658102E1	5.2690000E1	2.1063214E1	6.7990000E1	1.6222322E1
5.2500000E1	1.4936581E1	7.9140000E1	1.8079384E1	8.4560000E1	2.4104907E1	5.2380000E1	2.3065320E1	6.7680000E1	2.2773492E1	5.2910000E1	1.3628725E1	7.9580000E1	1.3784528E1	8.4970000E1	1.8653164E1	5.2800000E1	2.0995984E1	6.8090000E1	1.6217901E1
5.2600000E1	1.4902963E1	7.9270000E1	1.8026503E1	8.4660000E1	2.4050654E1	5.2490000E1	2.3008222E1	6.7780000E1	2.2722236E1	5.3010000E1	1.3578788E1	7.9680000E1	1.3785458E1	8.5080000E1	1.8641464E1	5.2900000E1	2.0915356E1	6.8200000E1	1.6205303E1
5.2710000E1	1.4866071E1	7.9380000E1	1.7981878E1	8.4760000E1	2.3996523E1	5.2590000E1	2.2956437E1	6.7890000E1	2.2665987E1	5.3110000E1	1.3522617E1	7.9790000E1	1.3795761E1	8.5230000E1	1.8610647E1	5.3000000E1	2.0816850E1	6.8320000E1	1.6189385E1
5.2810000E1	1.4832612E1	7.9480000E1	1.7941406E1	8.4870000E1	2.3937120E1	5.2690000E1	2.2904769E1	6.7990000E1	2.2614973E1	5.3280000E1	1.3459687E1	7.9890000E1	1.3815440E1	8.5330000E1	1.8566727E1	5.3100000E1	2.0700466E1	6.8420000E1	1.6166919E1
5.2910000E1	1.4799228E1	7.9580000E1	1.7901026E1	8.4970000E1	2.3883244E1	5.2800000E1	2.2848068E1	6.8090000E1	2.2564073E1	5.3380000E1	1.3388741E1	8.0000000E1	1.3842298E1	8.5430000E1	1.8515286E1	5.3210000E1	2.0563470E1	6.8530000E1	1.6132875E1
5.3010000E1	1.4765919E1	7.9680000E1	1.7860736E1	8.5080000E1	2.3824122E1	5.2900000E1	2.2796644E1	6.8200000E1	2.2508216E1	5.3490000E1	1.3307895E1	8.0100000E1	1.3871976E1	8.5540000E1	1.8462778E1	5.3340000E1	2.0418175E1	6.8630000E1	1.6087255E1
5.3110000E1	1.4732685E1	7.9790000E1	1.7816521E1	8.5230000E1	2.3743735E1	5.3000000E1	2.2745335E1	6.8320000E1	2.2447438E1	5.3590000E1	1.3224270E1	8.0240000E1	1.3904474E1	8.5640000E1	1.8402275E1	5.3440000E1	2.0262767E1	6.8740000E1	1.6033247E1
5.3280000E1	1.4676360E1	7.9890000E1	1.7776422E1	8.5330000E1	2.3690295E1	5.3100000E1	2.2694142E1	6.8420000E1	2.2396915E1	5.3700000E1	1.3133788E1	8.0340000E1	1.3943521E1	8.5740000E1	1.8341013E1	5.3550000E1	2.0092882E1	6.8840000E1	1.5972199E1
5.3380000E1	1.4643327E1	8.0000000E1	1.7732416E1	8.5430000E1	2.3636975E1	5.3210000E1	2.2637963E1	6.8530000E1	2.2341472E1	5.3810000E1	1.3036449E1	8.0450000E1	1.3983207E1	8.5850000E1	1.8278991E1	5.3650000E1	1.9918972E1	6.8940000E1	1.5907749E1
5.3490000E1	1.4607078E1	8.0100000E1	1.7692506E1	8.5540000E1	2.3578462E1	5.3340000E1	2.2571748E1	6.8630000E1	2.2291188E1	5.3910000E1	1.2945099E1	8.0550000E1	1.4025734E1	8.5950000E1	1.8228794E1	5.3750000E1	1.9741036E1	6.9040000E1	1.5845265E1
5.3590000E1	1.4574202E1	8.0240000E1	1.7636782E1	8.5640000E1	2.3525393E1	5.3440000E1	2.2520946E1	6.8740000E1	2.2236006E1	5.4010000E1	1.2855614E1	8.0650000E1	1.4071100E1	8.6050000E1	1.8177797E1	5.3860000E1	1.9571944E1	6.9150000E1	1.5784329E1
5.3700000E1	1.4538123E1	8.0340000E1	1.7597087E1	8.5740000E1	2.3472445E1	5.3550000E1	2.2465195E1	6.8840000E1	2.2185959E1	5.4120000E1	1.2777419E1	8.0760000E1	1.4122113E1	8.6160000E1	1.8125999E1	5.3960000E1	1.9422930E1	6.9300000E1	1.5726008E1
5.3810000E1	1.4502134E1	8.0450000E1	1.7553525E1	8.5850000E1	2.3414339E1	5.3650000E1	2.2414633E1	6.8940000E1	2.2136025E1	5.4280000E1	1.2710515E1	8.0860000E1	1.4173146E1	8.6290000E1	1.8075439E1	5.4070000E1	1.9287646E1	6.9400000E1	1.5668674E1
5.3910000E1	1.4469494E1	8.0550000E1	1.7514017E1	8.5950000E1	2.3361640E1	5.3750000E1	2.2364184E1	6.9040000E1	2.2086203E1	5.4380000E1	1.2647038E1	8.0960000E1	1.4224199E1	8.6390000E1	1.8030420E1	5.4170000E1	1.9166090E1	6.9500000E1	1.5612995E1
5.4010000E1	1.4436927E1	8.0650000E1	1.7474598E1	8.6050000E1	2.3309060E1	5.3860000E1	2.2308821E1	6.9150000E1	2.2031529E1	5.4480000E1	1.2588247E1	8.1070000E1	1.4274879E1	8.6490000E1	1.7985361E1	5.4330000E1	1.9058291E1	6.9610000E1	1.5563332E1
5.4120000E1	1.4401189E1	8.0760000E1	1.7431340E1	8.6160000E1	2.3251358E1	5.3960000E1	2.2258611E1	6.9300000E1	2.1957191E1	5.4580000E1	1.2527961E1	8.1170000E1	1.4319781E1	8.6590000E1	1.7934755E1	5.4440000E1	1.8951934E1	6.9710000E1	1.5519686E1
5.4280000E1	1.4349363E1	8.0860000E1	1.7392107E1	8.6290000E1	2.3183349E1	5.4070000E1	2.2203510E1	6.9400000E1	2.1907772E1	5.4680000E1	1.2463137E1	8.1290000E1	1.4354583E1	8.6700000E1	1.7885534E1	5.4540000E1	1.8847022E1	6.9810000E1	1.5474273E1
5.4380000E1	1.4317067E1	8.0960000E1	1.7352963E1	8.6390000E1	2.3131171E1	5.4170000E1	2.2153536E1	6.9500000E1	2.1858464E1	5.4790000E1	1.2395557E1	8.1400000E1	1.4379283E1	8.6800000E1	1.7837697E1	5.4640000E1	1.8743147E1	6.9920000E1	1.5425748E1
5.4480000E1	1.4284844E1	8.1070000E1	1.7310005E1	8.6490000E1	2.3079109E1	5.4330000E1	2.2073812E1	6.9610000E1	2.1804353E1	5.4890000E1	1.2323439E1	8.1500000E1	1.4398651E1	8.6900000E1	1.7785232E1	5.4750000E1	1.8624646E1	7.0020000E1	1.5377338E1
5.4580000E1	1.4252693E1	8.1170000E1	1.7271046E1	8.6590000E1	2.3027165E1	5.4440000E1	2.2019168E1	6.9710000E1	2.1755278E1	5.4990000E1	1.2238536E1	8.1610000E1	1.4407898E1	8.7000000E1	1.7726221E1	5.4850000E1	1.8501095E1	7.0120000E1	1.5324094E1
5.4680000E1	1.4220614E1	8.1290000E1	1.7224410E1	8.6700000E1	2.2970161E1	5.4540000E1	2.1969610E1	6.9810000E1	2.1706313E1	5.5100000E1	1.2147948E1	8.1710000E1	1.4407024E1	8.7110000E1	1.7662622E1	5.4950000E1	1.8364854E1	7.0270000E1	1.5261479E1
5.4790000E1	1.4185411E1	8.1400000E1	1.7181771E1	8.6800000E1	2.2918462E1	5.4640000E1	2.1920163E1	6.9920000E1	2.1652579E1	5.5210000E1	1.2047549E1	8.1810000E1	1.4392835E1	8.7250000E1	1.7594437E1	5.5050000E1	1.8219447E1	7.0380000E1	1.5192962E1
5.4890000E1	1.4153484E1	8.1500000E1	1.7143099E1	8.6900000E1	2.2866879E1	5.4750000E1	2.1865899E1	7.0020000E1	2.1603846E1	5.5350000E1	1.1941419E1	8.1910000E1	1.4371649E1	8.7360000E1	1.7525395E1	5.5160000E1	1.8076110E1	7.0480000E1	1.5118544E1
5.4990000E1	1.4121628E1	8.1610000E1	1.7100662E1	8.7000000E1	2.2815412E1	5.4850000E1	2.1816686E1	7.0120000E1	2.1555222E1	5.5460000E1	1.1831561E1	8.2010000E1	1.4347194E1	8.7460000E1	1.7451191E1	5.5330000E1	1.7930477E1	7.0580000E1	1.5042604E1
5.5100000E1	1.4086670E1	8.1710000E1	1.7062173E1	8.7110000E1	2.2758933E1	5.4950000E1	2.1767583E1	7.0270000E1	2.1482491E1	5.5560000E1	1.1722578E1	8.2120000E1	1.4319471E1	8.7560000E1	1.7371828E1	5.5440000E1	1.7789606E1	7.0690000E1	1.4965810E1
5.5210000E1	1.4051799E1	8.1810000E1	1.7023771E1	8.7250000E1	2.2687252E1	5.5050000E1	2.1718590E1	7.0380000E1	2.1429311E1	5.5670000E1	1.1620647E1	8.2250000E1	1.4294662E1	8.7670000E1	1.7296071E1	5.5540000E1	1.7658726E1	7.0790000E1	1.4888577E1
5.5350000E1	1.4007541E1	8.1910000E1	1.6985456E1	8.7360000E1	2.2631090E1	5.5160000E1	2.1664826E1	7.0480000E1	2.1381080E1	5.5770000E1	1.1525769E1	8.2350000E1	1.4276707E1	8.7770000E1	1.7217579E1	5.5650000E1	1.7537835E1	7.0900000E1	1.4821664E1
5.5460000E1	1.3972866E1	8.2010000E1	1.6947226E1	8.7460000E1	2.2580154E1	5.5330000E1	2.1581997E1	7.0580000E1	2.1332957E1	5.5870000E1	1.1440943E1	8.2450000E1	1.4265603E1	8.7880000E1	1.7142693E1	5.5750000E1	1.7429810E1	7.1000000E1	1.4763440E1
5.5560000E1	1.3941417E1	8.2120000E1	1.6905273E1	8.7560000E1	2.2529332E1	5.5440000E1	2.1528571E1	7.0690000E1	2.1280148E1	5.5980000E1	1.1367950E1	8.2560000E1	1.4258765E1	8.7980000E1	1.7077426E1	5.5850000E1	1.7344227E1	7.1100000E1	1.4710679E1
5.5670000E1	1.3906905E1	8.2250000E1	1.6855827E1	8.7670000E1	2.2473561E1	5.5540000E1	2.1480116E1	7.0790000E1	2.1232252E1	5.6080000E1	1.1305534E1	8.2660000E1	1.4250769E1	8.8080000E1	1.7022653E1	5.5960000E1	1.7271509E1	7.1270000E1	1.4663382E1
5.5770000E1	1.3875605E1	8.2350000E1	1.6817889E1	8.7770000E1	2.2422980E1	5.5650000E1	2.1426942E1	7.0900000E1	2.1179692E1	5.6180000E1	1.1253763E1	8.2760000E1	1.4241223E1	8.8250000E1	1.6978846E1	5.6060000E1	1.7223969E1	7.1370000E1	1.4626214E1
5.5870000E1	1.3844375E1	8.2450000E1	1.6780037E1	8.7880000E1	2.2367472E1	5.5750000E1	2.1378717E1	7.1000000E1	2.1132023E1	5.6330000E1	1.1209593E1	8.2860000E1	1.4230127E1	8.8360000E1	1.6939076E1	5.6170000E1	1.7186847E1	7.1470000E1	1.4594639E1
5.5980000E1	1.3810103E1	8.2560000E1	1.6738498E1	8.7980000E1	2.2317129E1	5.5850000E1	2.1330599E1	7.1100000E1	2.1084461E1	5.6430000E1	1.1168947E1	8.2970000E1	1.4212176E1	8.8460000E1	1.6903916E1	5.6310000E1	1.7166229E1	7.1580000E1	1.4570002E1
5.6080000E1	1.3779020E1	8.2660000E1	1.6700825E1	8.8080000E1	2.2266900E1	5.5960000E1	2.1277795E1	7.1270000E1	2.1003851E1	5.6530000E1	1.1136425E1	8.3070000E1	1.4185822E1	8.8570000E1	1.6875760E1	5.6420000E1	1.7160393E1	7.1680000E1	1.4552207E1
5.6180000E1	1.3748008E1	8.2760000E1	1.6663236E1	8.8250000E1	2.2181769E1	5.6060000E1	2.1229905E1	7.1370000E1	2.0956577E1	5.6630000E1	1.1100551E1	8.3170000E1	1.4151066E1	8.8670000E1	1.6852213E1	5.6520000E1	1.7174566E1	7.1780000E1	1.4536304E1
5.6330000E1	1.3701620E1	8.2860000E1	1.6625732E1	8.8360000E1	2.2126858E1	5.6170000E1	2.1177351E1	7.1470000E1	2.0909410E1	5.6740000E1	1.1061325E1	8.3290000E1	1.4107520E1	8.8770000E1	1.6823084E1	5.6630000E1	1.7195912E1	7.1890000E1	1.4521876E1
5.6430000E1	1.3670782E1	8.2970000E1	1.6584575E1	8.8460000E1	2.2077057E1	5.6310000E1	2.1110651E1	7.1580000E1	2.0857649E1	5.6840000E1	1.1022874E1	8.3400000E1	1.4064165E1	8.8880000E1	1.6789681E1	5.6730000E1	1.7224430E1	7.1990000E1	1.4507295E1
5.6530000E1	1.3640013E1	8.3070000E1	1.6547248E1	8.8570000E1	2.2022405E1	5.6420000E1	2.1058392E1	7.1680000E1	2.0810704E1	5.6940000E1	1.0973812E1	8.3500000E1	1.4017806E1	8.8980000E1	1.6745662E1	5.6830000E1	1.7246416E1	7.2090000E1	1.4494461E1
5.6630000E1	1.3609313E1	8.3170000E1	1.6510005E1	8.8670000E1	2.1972839E1	5.6520000E1	2.1010995E1	7.1780000E1	2.0763866E1	5.7040000E1	1.0920743E1	8.3600000E1	1.3968445E1	8.9090000E1	1.6695330E1	5.6940000E1	1.7249586E1	7.2200000E1	1.4483372E1
5.6740000E1	1.3575623E1	8.3290000E1	1.6465424E1	8.8770000E1	2.1923385E1	5.6630000E1	2.0958983E1	7.1890000E1	2.0712465E1	5.7150000E1	1.0864926E1	8.3700000E1	1.3918294E1	8.9250000E1	1.6638762E1	5.7040000E1	1.7246225E1	7.2340000E1	1.4473362E1
5.6840000E1	1.3545068E1	8.3400000E1	1.6424664E1	8.8880000E1	2.1869114E1	5.6730000E1	2.0911810E1	7.1990000E1	2.0665847E1	5.7300000E1	1.0810161E1	8.3810000E1	1.3873543E1	8.9350000E1	1.6574532E1	5.7140000E1	1.7224020E1	7.2440000E1	1.4455172E1
5.6940000E1	1.3514582E1	8.3500000E1	1.6387697E1	8.8980000E1	2.1819893E1	5.6830000E1	2.0864744E1	7.2090000E1	2.0619334E1	5.7400000E1	1.0759493E1	8.3910000E1	1.3834192E1	8.9450000E1	1.6509572E1	5.7300000E1	1.7178648E1	7.2550000E1	1.4437930E1
5.7040000E1	1.3484165E1	8.3600000E1	1.6350813E1	8.9090000E1	2.1765878E1	5.6940000E1	2.0813093E1	7.2200000E1	2.0568291E1	5.7500000E1	1.0712921E1	8.4010000E1	1.3802423E1	8.9550000E1	1.6443881E1	5.7410000E1	1.7104023E1	7.2650000E1	1.4420291E1
5.7150000E1	1.3450785E1	8.3700000E1	1.6314012E1	8.9250000E1	2.1687549E1	5.7040000E1	2.0766249E1	7.2340000E1	2.0503510E1	5.7630000E1	1.0668663E1	8.4110000E1	1.3777146E1	8.9650000E1	1.6381060E1	5.7510000E1	1.7006230E1	7.2760000E1	1.4395259E1
5.7300000E1	1.3405400E1	8.3810000E1	1.6273626E1	8.9350000E1	2.1638736E1	5.7140000E1	2.0719510E1	7.2440000E1	2.0457362E1	5.7740000E1	1.0636568E1	8.4250000E1	1.3755776E1	8.9760000E1	1.6323502E1	5.7610000E1	1.6894848E1	7.2860000E1	1.4367784E1
5.7400000E1	1.3375228E1	8.3910000E1	1.6236999E1	8.9450000E1	2.1590034E1	5.7300000E1	2.0644947E1	7.2550000E1	2.0406720E1	5.7840000E1	1.0613662E1	8.4360000E1	1.3738310E1	8.9860000E1	1.6270733E1	5.7710000E1	1.6792247E1	7.2960000E1	1.4337866E1
5.7500000E1	1.3345125E1	8.4010000E1	1.6200455E1	8.9550000E1	2.1541441E1	5.7410000E1	2.0593840E1	7.2650000E1	2.0360791E1	5.7950000E1	1.0595818E1	8.4460000E1	1.3719280E1	8.9960000E1	1.6227212E1	5.7820000E1	1.6683666E1	7.3070000E1	1.4310041E1
5.7630000E1	1.3306091E1	8.4110000E1	1.6163992E1	8.9650000E1	2.1492958E1	5.7510000E1	2.0547490E1	7.2760000E1	2.0310387E1	5.8050000E1	1.0587114E1	8.4560000E1	1.3698755E1	9.0060000E1	1.6193515E1	5.7920000E1	1.6580340E1	7.3170000E1	1.4289085E1
5.7740000E1	1.3273152E1	8.4250000E1	1.6113082E1	8.9760000E1	2.1439752E1	5.7610000E1	2.0501243E1	7.2860000E1	2.0264675E1	5.8160000E1	1.0580945E1	8.4660000E1	1.3676735E1	9.0170000E1	1.6165337E1	5.8020000E1	1.6499417E1	7.3320000E1	1.4269951E1
5.7840000E1	1.3243278E1	8.4360000E1	1.6073195E1	8.9860000E1	2.1391497E1	5.7710000E1	2.0455101E1	7.2960000E1	2.0219065E1	5.8290000E1	1.0581910E1	8.4760000E1	1.3654062E1	9.0290000E1	1.6141252E1	5.8130000E1	1.6428613E1	7.3420000E1	1.4253308E1
5.7950000E1	1.3210494E1	8.4460000E1	1.6037018E1	8.9960000E1	2.1343351E1	5.7820000E1	2.0404464E1	7.3070000E1	2.0169013E1	5.8400000E1	1.0583166E1	8.4870000E1	1.3624939E1	9.0390000E1	1.6123107E1	5.8290000E1	1.6373155E1	7.3520000E1	1.4251194E1
5.8050000E1	1.3180761E1	8.4560000E1	1.6000924E1	9.0060000E1	2.1295314E1	5.7920000E1	2.0358540E1	7.3170000E1	2.0123618E1	5.8500000E1	1.0589491E1	8.4970000E1	1.3588979E1	9.0490000E1	1.6110901E1	5.8390000E1	1.6339837E1	7.3630000E1	1.4254481E1
5.8160000E1	1.3148132E1	8.4660000E1	1.5964910E1	9.0170000E1	2.1242597E1	5.8020000E1	2.0312719E1	7.3320000E1	2.0055718E1	5.8610000E1	1.0596105E1	8.5070000E1	1.3546184E1	9.0600000E1	1.6110975E1	5.8500000E1	1.6326188E1	7.3730000E1	1.4261541E1
5.8290000E1	1.3109675E1	8.4760000E1	1.5928978E1	9.0290000E1	2.1185237E1	5.8130000E1	2.0262435E1	7.3420000E1	2.0010578E1	5.8710000E1	1.0604792E1	8.5240000E1	1.3487448E1	9.0700000E1	1.6118685E1	5.8600000E1	1.6332209E1	7.3830000E1	1.4274419E1
5.8400000E1	1.3077222E1	8.4870000E1	1.5889546E1	9.0390000E1	2.1137555E1	5.8290000E1	2.0189516E1	7.3520000E1	1.9965540E1	5.8810000E1	1.0611080E1	8.5340000E1	1.3423372E1	9.0800000E1	1.6132682E1	5.8710000E1	1.6348323E1	7.3940000E1	1.4293245E1
5.8500000E1	1.3047789E1	8.4970000E1	1.5853783E1	9.0490000E1	2.1089981E1	5.8390000E1	2.0144076E1	7.3630000E1	1.9916116E1	5.8910000E1	1.0617944E1	8.5440000E1	1.3353955E1	9.0910000E1	1.6153440E1	5.8810000E1	1.6358237E1	7.4040000E1	1.4317889E1
5.8610000E1	1.3015489E1	8.5070000E1	1.5818101E1	9.0600000E1	2.1037772E1	5.8500000E1	2.0094209E1	7.3730000E1	1.9871290E1	5.9020000E1	1.0622339E1	8.5540000E1	1.3276072E1	9.1010000E1	1.6181532E1	5.8910000E1	1.6376710E1	7.4140000E1	1.4343816E1
5.8710000E1	1.2986195E1	8.5240000E1	1.5757625E1	9.0700000E1	2.0990423E1	5.8600000E1	2.0048983E1	7.3830000E1	1.9826566E1	5.9120000E1	1.0626795E1	8.5650000E1	1.3189719E1	9.1110000E1	1.6215234E1	5.9010000E1	1.6403743E1	7.4280000E1	1.4359323E1
5.8810000E1	1.2956967E1	8.5340000E1	1.5722160E1	9.0800000E1	2.0943179E1	5.8710000E1	1.9999352E1	7.3940000E1	1.9777485E1	5.9280000E1	1.0624437E1	8.5750000E1	1.3097076E1	9.1260000E1	1.6254545E1	5.9120000E1	1.6428386E1	7.4390000E1	1.4369458E1
5.8910000E1	1.2927804E1	8.5440000E1	1.5686774E1	9.0910000E1	2.0891334E1	5.8810000E1	1.9954339E1	7.4040000E1	1.9732972E1	5.9380000E1	1.0617540E1	8.5860000E1	1.3003099E1	9.1370000E1	1.6297072E1	5.9270000E1	1.6443027E1	7.4490000E1	1.4369270E1
5.9020000E1	1.2895802E1	8.5540000E1	1.5651467E1	9.1010000E1	2.0844314E1	5.8910000E1	1.9909427E1	7.4140000E1	1.9688559E1	5.9490000E1	1.0606102E1	8.5960000E1	1.2916379E1	9.1470000E1	1.6337362E1	5.9370000E1	1.6450048E1	7.4590000E1	1.4355848E1
5.9120000E1	1.2866777E1	8.5650000E1	1.5612722E1	9.1110000E1	2.0797400E1	5.9010000E1	1.9864617E1	7.4280000E1	1.9626548E1	5.9590000E1	1.0587145E1	8.6070000E1	1.2828712E1	9.1570000E1	1.6380449E1	5.9480000E1	1.6446981E1	7.4690000E1	1.4329464E1
5.9280000E1	1.2820473E1	8.5750000E1	1.5577582E1	9.1260000E1	2.0727226E1	5.9120000E1	1.9815442E1	7.4390000E1	1.9577963E1	5.9690000E1	1.0565449E1	8.6170000E1	1.2740095E1	9.1680000E1	1.6419992E1	5.9580000E1	1.6434688E1	7.4800000E1	1.4291475E1
5.9380000E1	1.2791618E1	8.5860000E1	1.5539020E1	9.1370000E1	2.0675916E1	5.9270000E1	1.9748582E1	7.4490000E1	1.9533898E1	5.9790000E1	1.0547618E1	8.6290000E1	1.2664788E1	9.1780000E1	1.6454642E1	5.9680000E1	1.6413169E1	7.4900000E1	1.4241881E1
5.9490000E1	1.2759953E1	8.5960000E1	1.5504046E1	9.1470000E1	2.0629380E1	5.9370000E1	1.9704134E1	7.4590000E1	1.9489933E1	5.9900000E1	1.0541994E1	8.6390000E1	1.2594780E1	9.1880000E1	1.6487492E1	5.9790000E1	1.6394709E1	7.5010000E1	1.4186638E1
5.9590000E1	1.2731234E1	8.6070000E1	1.5465666E1	9.1570000E1	2.0582950E1	5.9480000E1	1.9655356E1	7.4690000E1	1.9446067E1	6.0000000E1	1.0536968E1	8.6500000E1	1.2535868E1	9.1990000E1	1.6517117E1	5.9890000E1	1.6376519E1	7.5110000E1	1.4125876E1
5.9690000E1	1.2702579E1	8.6170000E1	1.5430857E1	9.1680000E1	2.0531997E1	5.9580000E1	1.9611118E1	7.4800000E1	1.9397928E1	6.0100000E1	1.0535584E1	8.6600000E1	1.2488053E1	9.2090000E1	1.6543518E1	6.0000000E1	1.6362920E1	7.5270000E1	1.4068723E1
5.9790000E1	1.2673990E1	8.6290000E1	1.5389190E1	9.1780000E1	2.0485785E1	5.9680000E1	1.9566979E1	7.4900000E1	1.9354269E1	6.0210000E1	1.0537841E1	8.6700000E1	1.2455558E1	9.2240000E1	1.6573840E1	6.0100000E1	1.6353913E1	7.5380000E1	1.4019789E1
5.9900000E1	1.2642615E1	8.6390000E1	1.5354554E1	9.1880000E1	2.0439677E1	5.9790000E1	1.9518541E1	7.5010000E1	1.9306358E1	6.0350000E1	1.0550615E1	8.6810000E1	1.2435107E1	9.2340000E1	1.6602089E1	6.0200000E1	1.6355585E1	7.5480000E1	1.3981119E1
6.0000000E1	1.2614160E1	8.6500000E1	1.5316544E1	9.1990000E1	2.0389079E1	5.9890000E1	1.9474610E1	7.5110000E1	1.9262905E1	6.0450000E1	1.0567031E1	8.6910000E1	1.2426701E1	9.2440000E1	1.6630659E1	6.0330000E1	1.6366522E1	7.5580000E1	1.3957663E1
6.0100000E1	1.2585769E1	8.6600000E1	1.5282071E1	9.2090000E1	2.0343189E1	6.0000000E1	1.9426401E1	7.5270000E1	1.9193583E1	6.0550000E1	1.0584114E1	8.7010000E1	1.2434414E1	9.2540000E1	1.6664582E1	6.0430000E1	1.6379114E1	7.5690000E1	1.3945063E1
6.0210000E1	1.2554613E1	8.6700000E1	1.5247675E1	9.2240000E1	2.0274548E1	6.0100000E1	1.9382678E1	7.5380000E1	1.9146070E1	6.0660000E1	1.0601054E1	8.7110000E1	1.2457381E1	9.2650000E1	1.6695245E1	6.0530000E1	1.6378601E1	7.5790000E1	1.3943049E1
6.0350000E1	1.2515072E1	8.6810000E1	1.5209929E1	9.2340000E1	2.0228916E1	6.0200000E1	1.9339053E1	7.5480000E1	1.9102978E1	6.0760000E1	1.0620380E1	8.7250000E1	1.2486231E1	9.2750000E1	1.6723221E1	6.0630000E1	1.6371454E1	7.5890000E1	1.3951891E1
6.0450000E1	1.2486904E1	8.6910000E1	1.5175696E1	9.2440000E1	2.0183387E1	6.0330000E1	1.9282487E1	7.5580000E1	1.9059982E1	6.0860000E1	1.0635486E1	8.7360000E1	1.2516008E1	9.2850000E1	1.6748511E1	6.0730000E1	1.6352808E1	7.6000000E1	1.3966542E1
6.0550000E1	1.2458800E1	8.7010000E1	1.5141540E1	9.2540000E1	2.0137960E1	6.0430000E1	1.9239088E1	7.5690000E1	1.9012799E1	6.0960000E1	1.0639526E1	8.7460000E1	1.2551668E1	9.2950000E1	1.6769788E1	6.0840000E1	1.6310378E1	7.6100000E1	1.3983828E1
6.0660000E1	1.2427958E1	8.7110000E1	1.5107461E1	9.2650000E1	2.0088108E1	6.0530000E1	1.9195787E1	7.5790000E1	1.8970007E1	6.1070000E1	1.0644111E1	8.7560000E1	1.2587413E1	9.3060000E1	1.6788059E1	6.0940000E1	1.6248487E1	7.6270000E1	1.4000837E1
6.0760000E1	1.2399986E1	8.7250000E1	1.5059879E1	9.2750000E1	2.0042896E1	6.0630000E1	1.9152583E1	7.5890000E1	1.8927311E1	6.1170000E1	1.0649239E1	8.7660000E1	1.2618829E1	9.3160000E1	1.6803323E1	6.1040000E1	1.6166377E1	7.6380000E1	1.4008441E1
6.0860000E1	1.2372077E1	8.7360000E1	1.5022598E1	9.2850000E1	1.9997785E1	6.0730000E1	1.9109476E1	7.6000000E1	1.8880457E1	6.1330000E1	1.0650131E1	8.7760000E1	1.2644823E1	9.3270000E1	1.6809587E1	6.1140000E1	1.6061577E1	7.6480000E1	1.4008686E1
6.0960000E1	1.2344232E1	8.7460000E1	1.4988787E1	9.2950000E1	1.9952776E1	6.0840000E1	1.9062170E1	7.6100000E1	1.8837962E1	6.1430000E1	1.0643578E1	8.7870000E1	1.2666487E1	9.3370000E1	1.6821614E1	6.1290000E1	1.5934088E1	7.6580000E1	1.3999849E1
6.1070000E1	1.2313673E1	8.7560000E1	1.4955052E1	9.3060000E1	1.9903383E1	6.0940000E1	1.9019267E1	7.6270000E1	1.8765941E1	6.1530000E1	1.0631076E1	8.7970000E1	1.2688622E1	9.3470000E1	1.6838055E1	6.1390000E1	1.5791403E1	7.6690000E1	1.3981929E1
6.1170000E1	1.2285959E1	8.7660000E1	1.4921392E1	9.3160000E1	1.9858586E1	6.1040000E1	1.8976460E1	7.6380000E1	1.8719486E1	6.1640000E1	1.0615598E1	8.8070000E1	1.2711229E1	9.3580000E1	1.6858910E1	6.1490000E1	1.5642375E1	7.6790000E1	1.3959156E1
6.1330000E1	1.2241745E1	8.7760000E1	1.4887808E1	9.3270000E1	1.9809426E1	6.1140000E1	1.8933750E1	7.6480000E1	1.8677354E1	6.1740000E1	1.0596156E1	8.8250000E1	1.2731177E1	9.3680000E1	1.6886607E1	6.1590000E1	1.5501766E1	7.6890000E1	1.3924873E1
6.1430000E1	1.2214193E1	8.7870000E1	1.4850954E1	9.3370000E1	1.9764841E1	6.1290000E1	1.8869864E1	7.6580000E1	1.8635317E1	6.1850000E1	1.0570221E1	8.8350000E1	1.2754721E1	9.3780000E1	1.6921726E1	6.1700000E1	1.5364711E1	7.7000000E1	1.3885735E1
6.1530000E1	1.2186702E1	8.7970000E1	1.4817529E1	9.3470000E1	1.9720356E1	6.1390000E1	1.8827394E1	7.6690000E1	1.8589185E1	6.1950000E1	1.0537793E1	8.8460000E1	1.2784166E1	9.3880000E1	1.6964266E1	6.1800000E1	1.5236074E1	7.7100000E1	1.3846791E1
6.1640000E1	1.2156534E1	8.8070000E1	1.4784179E1	9.3580000E1	1.9671538E1	6.1490000E1	1.8785019E1	7.6790000E1	1.8547346E1	6.2050000E1	1.0505746E1	8.8560000E1	1.2814557E1	9.3990000E1	1.7013807E1	6.1900000E1	1.5115856E1	7.7200000E1	1.3800436E1
6.1740000E1	1.2129173E1	8.8250000E1	1.4724338E1	9.3680000E1	1.9627264E1	6.1590000E1	1.8742739E1	7.6890000E1	1.8505602E1	6.2150000E1	1.0475858E1	8.8660000E1	1.2845895E1	9.4090000E1	1.7062673E1	6.2010000E1	1.5011665E1	7.7340000E1	1.3749583E1
6.1850000E1	1.2099148E1	8.8350000E1	1.4691198E1	9.3780000E1	1.9583088E1	6.1700000E1	1.8696341E1	7.7000000E1	1.8459791E1	6.2280000E1	1.0446327E1	8.8770000E1	1.2874001E1	9.4250000E1	1.7115898E1	6.2110000E1	1.4918332E1	7.7440000E1	1.3694231E1
6.1950000E1	1.2071916E1	8.8460000E1	1.4654830E1	9.3880000E1	1.9539012E1	6.1800000E1	1.8654261E1	7.7100000E1	1.8418243E1	6.2380000E1	1.0421935E1	8.8870000E1	1.2905123E1	9.4350000E1	1.7173482E1	6.2210000E1	1.4836528E1	7.7550000E1	1.3634109E1
6.2050000E1	1.2044746E1	8.8560000E1	1.4621846E1	9.3990000E1	1.9490644E1	6.1900000E1	1.8612276E1	7.7200000E1	1.8376789E1	6.2800000E1	1.0405890E1	8.8970000E1	1.2933014E1	9.4460000E1	1.7228401E1	6.2330000E1	1.4766254E1	7.7650000E1	1.3574981E1
6.2150000E1	1.2017636E1	8.8660000E1	1.4588936E1	9.4090000E1	1.9446776E1	6.2010000E1	1.8566201E1	7.7340000E1	1.8318910E1	6.2930000E1	1.0391932E1	8.9070000E1	1.2949664E1	9.4560000E1	1.7280258E1	6.2430000E1	1.4709043E1	7.7760000E1	1.3510761E1
6.2280000E1	1.1982486E1	8.8770000E1	1.4552821E1	9.4250000E1	1.9376793E1	6.2110000E1	1.8524414E1	7.7440000E1	1.8277680E1	6.3030000E1	1.0377980E1	8.9240000E1	1.2955131E1	9.4660000E1	1.7329052E1	6.2540000E1	1.4656038E1	7.7860000E1	1.3441578E1
6.2380000E1	1.1955517E1	8.8870000E1	1.4520067E1	9.4350000E1	1.9333181E1	6.2210000E1	1.8482721E1	7.7550000E1	1.8232433E1	6.3130000E1	1.0364034E1	8.9340000E1	1.2952546E1	9.4760000E1	1.7371405E1	6.2640000E1	1.4611563E1	7.7960000E1	1.3379362E1
6.2800000E1	1.1842908E1	8.8970000E1	1.4487387E1	9.4460000E1	1.9285322E1	6.2330000E1	1.8432813E1	7.7650000E1	1.8191398E1	6.3290000E1	1.0353642E1	8.9440000E1	1.2938778E1	9.4870000E1	1.7406163E1	6.2740000E1	1.4575618E1	7.8070000E1	1.3317456E1
6.2930000E1	1.1808268E1	8.9070000E1	1.4454780E1	9.4560000E1	1.9241916E1	6.2430000E1	1.8391327E1	7.7760000E1	1.8146365E1	6.3390000E1	1.0346804E1	8.9540000E1	1.2915382E1	9.4970000E1	1.7427332E1	6.2850000E1	1.4539179E1	7.8170000E1	1.3257908E1
6.3030000E1	1.1781691E1	8.9240000E1	1.4399517E1	9.4660000E1	1.9198609E1	6.2540000E1	1.8345799E1	7.7860000E1	1.8105523E1	6.3490000E1	1.0336646E1	8.9750000E1	1.2895025E1	9.5070000E1	1.7434913E1	6.2950000E1	1.4511527E1	7.8300000E1	1.3201050E1
6.3130000E1	1.1755174E1	8.9340000E1	1.4367108E1	9.4760000E1	1.9155398E1	6.2640000E1	1.8304508E1	7.7960000E1	1.8064772E1	6.3600000E1	1.0324909E1	8.9850000E1	1.2855583E1	9.5230000E1	1.7433421E1	6.3060000E1	1.4485053E1	7.8400000E1	1.3151241E1
6.3290000E1	1.1712871E1	8.9440000E1	1.4334771E1	9.4870000E1	1.9107979E1	6.2740000E1	1.8263310E1	7.8070000E1	1.8020053E1	6.3700000E1	1.0309875E1	8.9950000E1	1.2810677E1	9.5330000E1	1.7421403E1	6.3160000E1	1.4461363E1	7.8510000E1	1.3108480E1
6.3390000E1	1.1686508E1	8.9540000E1	1.4302508E1	9.4970000E1	1.9064972E1	6.2850000E1	1.8218099E1	7.8170000E1	1.7979495E1	6.3800000E1	1.0294073E1	9.0060000E1	1.2766553E1	9.5440000E1	1.7398859E1	6.3290000E1	1.4442254E1	7.8610000E1	1.3064950E1
6.3490000E1	1.1660205E1	8.9750000E1	1.4234991E1	9.5070000E1	1.9022063E1	6.2950000E1	1.8177095E1	7.8300000E1	1.7926906E1	6.3900000E1	1.0277503E1	9.0160000E1	1.2723213E1	9.5540000E1	1.7369710E1	6.3390000E1	1.4422862E1	7.8710000E1	1.3014567E1
6.3600000E1	1.1631341E1	8.9850000E1	1.4202952E1	9.5230000E1	1.8953608E1	6.3060000E1	1.8132098E1	7.8400000E1	1.7886558E1	6.4010000E1	1.0258887E1	9.0290000E1	1.2685611E1	9.5650000E1	1.7335700E1	6.3500000E1	1.4403188E1	7.8820000E1	1.2963416E1
6.3700000E1	1.1605162E1	8.9950000E1	1.4170986E1	9.5330000E1	1.8910949E1	6.3160000E1	1.8091288E1	7.8510000E1	1.7842280E1	6.4110000E1	1.0240307E1	9.0400000E1	1.2649274E1	9.5750000E1	1.7296411E1	6.3600000E1	1.4386794E1	7.8920000E1	1.2908585E1
6.3800000E1	1.1579042E1	9.0060000E1	1.4135905E1	9.5440000E1	1.8864135E1	6.3290000E1	1.8038372E1	7.8610000E1	1.7802122E1	6.4270000E1	1.0221763E1	9.0500000E1	1.2618616E1	9.5860000E1	1.7256374E1	6.3700000E1	1.4369593E1	7.9020000E1	1.2844803E1
6.3900000E1	1.1552981E1	9.0160000E1	1.4104090E1	9.5540000E1	1.8821677E1	6.3390000E1	1.7997773E1	7.8710000E1	1.7762055E1	6.4370000E1	1.0197993E1	9.0600000E1	1.2593638E1	9.5960000E1	1.7224360E1	6.4080000E1	1.4351582E1	7.9130000E1	1.2772391E1
6.4010000E1	1.1524382E1	9.0290000E1	1.4062836E1	9.5650000E1	1.8775084E1	6.3500000E1	1.7953220E1	7.8820000E1	1.7718085E1	6.4470000E1	1.0170710E1	9.0710000E1	1.2568740E1	9.6060000E1	1.7197593E1	6.4200000E1	1.4341788E1	7.9280000E1	1.2688981E1
6.4110000E1	1.1498444E1	9.0400000E1	1.4028024E1	9.5750000E1	1.8732827E1	6.3600000E1	1.7912812E1	7.8920000E1	1.7678207E1	6.4570000E1	1.0141411E1	9.0810000E1	1.2547132E1	9.6160000E1	1.7176072E1	6.4340000E1	1.4338251E1	7.9390000E1	1.2598931E1
6.4270000E1	1.1457064E1	9.0500000E1	1.3996451E1	9.5860000E1	1.8686454E1	6.3700000E1	1.7872496E1	7.9020000E1	1.7638418E1	6.4680000E1	1.0106578E1	9.0910000E1	1.2528813E1	9.6290000E1	1.7164012E1	6.4440000E1	1.4335181E1	7.9490000E1	1.2509519E1
6.4370000E1	1.1431278E1	9.0600000E1	1.3964949E1	9.5960000E1	1.8644396E1	6.4080000E1	1.7720119E1	7.9130000E1	1.7594754E1	6.4780000E1	1.0073273E1	9.1010000E1	1.2518978E1	9.6390000E1	1.7157833E1	6.4540000E1	1.4332576E1	7.9590000E1	1.2420747E1
6.4470000E1	1.1405549E1	9.0710000E1	1.3930378E1	9.6060000E1	1.8602433E1	6.4200000E1	1.7672270E1	7.9280000E1	1.7535387E1	6.4880000E1	1.0038968E1	9.1120000E1	1.2518109E1	9.6490000E1	1.7158686E1	6.4650000E1	1.4323294E1	7.9700000E1	1.2347356E1
6.4570000E1	1.1379879E1	9.0810000E1	1.3899025E1	9.6160000E1	1.8560565E1	6.4340000E1	1.7616610E1	7.9390000E1	1.7491978E1	6.4980000E1	1.0003664E1	9.1260000E1	1.2528853E1	9.6600000E1	1.7160905E1	6.4750000E1	1.4312197E1	7.9800000E1	1.2284654E1
6.4680000E1	1.1351708E1	9.0910000E1	1.3867743E1	9.6290000E1	1.8506276E1	6.4440000E1	1.7576960E1	7.9490000E1	1.7452609E1	6.5090000E1	9.9733775E0	9.1360000E1	1.2546256E1	9.6700000E1	1.7156395E1	6.4850000E1	1.4299285E1	7.9900000E1	1.2237334E1
6.4780000E1	1.1326158E1	9.1010000E1	1.3836530E1	9.6390000E1	1.8464624E1	6.4540000E1	1.7537400E1	7.9590000E1	1.7413328E1	6.5190000E1	9.9481324E0	9.1470000E1	1.2574733E1	9.6800000E1	1.7153671E1	6.4950000E1	1.4280995E1	8.0000000E1	1.2208306E1
6.4880000E1	1.1300667E1	9.1120000E1	1.3802278E1	9.6490000E1	1.8423066E1	6.4650000E1	1.7493986E1	7.9700000E1	1.7370221E1	6.5350000E1	9.9261284E0	9.1570000E1	1.2609868E1	9.6910000E1	1.7152733E1	6.5050000E1	1.4253689E1	8.0110000E1	1.2197570E1
6.4980000E1	1.1275232E1	9.1260000E1	1.3758807E1	9.6600000E1	1.8377459E1	6.4750000E1	1.7454612E1	7.9800000E1	1.7331126E1	6.5450000E1	9.9090783E0	9.1670000E1	1.2651661E1	9.7010000E1	1.7141308E1	6.5160000E1	1.4222377E1	8.0270000E1	1.2205169E1
6.5090000E1	1.1247320E1	9.1360000E1	1.3727840E1	9.6700000E1	1.8336097E1	6.4850000E1	1.7415327E1	7.9900000E1	1.7292119E1	6.5560000E1	9.8930066E0	9.1780000E1	1.2694059E1	9.7110000E1	1.7128165E1	6.5300000E1	1.4187058E1	8.0370000E1	1.2231427E1
6.5190000E1	1.1222006E1	9.1470000E1	1.3693856E1	9.6800000E1	1.8294828E1	6.4950000E1	1.7376130E1	8.0000000E1	1.7253199E1	6.5660000E1	9.8764173E0	9.1880000E1	1.2737119E1	9.7270000E1	1.7111559E1	6.5410000E1	1.4135798E1	8.0480000E1	1.2270257E1
6.5350000E1	1.1181621E1	9.1570000E1	1.3663036E1	9.6910000E1	1.8249539E1	6.5050000E1	1.7337021E1	8.0110000E1	1.7210489E1	6.5770000E1	9.8640741E0	9.1980000E1	1.2780783E1	9.7370000E1	1.7086324E1	6.5510000E1	1.4074387E1	8.0580000E1	1.2315296E1
6.5450000E1	1.1156455E1	9.1670000E1	1.3632284E1	9.7010000E1	1.8208465E1	6.5160000E1	1.7294104E1	8.0270000E1	1.7148554E1	6.5870000E1	9.8559800E0	9.2080000E1	1.2818039E1	9.7480000E1	1.7056992E1	6.5620000E1	1.4002825E1	8.0690000E1	1.2361269E1
6.5560000E1	1.1128837E1	9.1780000E1	1.3598537E1	9.7110000E1	1.8167483E1	6.5300000E1	1.7239635E1	8.0370000E1	1.7109957E1	6.5970000E1	9.8485867E0	9.2250000E1	1.2848404E1	9.7580000E1	1.7022411E1	6.5720000E1	1.3928257E1	8.0790000E1	1.2401524E1
6.5660000E1	1.1103789E1	9.1880000E1	1.3567931E1	9.7270000E1	1.8102103E1	6.5410000E1	1.7196958E1	8.0480000E1	1.7067601E1	6.6080000E1	9.8418943E0	9.2350000E1	1.2869231E1	9.7680000E1	1.6982581E1	6.5820000E1	1.3850941E1	8.0890000E1	1.2438421E1
6.5770000E1	1.1076302E1	9.1980000E1	1.3537394E1	9.7370000E1	1.8061361E1	6.5510000E1	1.7158253E1	8.0580000E1	1.7029187E1	6.6180000E1	9.8359261E0	9.2460000E1	1.2880520E1	9.7790000E1	1.6944078E1	6.5930000E1	1.3779643E1	8.1000000E1	1.2467271E1
6.5870000E1	1.1051372E1	9.2080000E1	1.3506925E1	9.7480000E1	1.8016650E1	6.5620000E1	1.7115777E1	8.0690000E1	1.6987032E1	6.6300000E1	9.8307376E0	9.2560000E1	1.2876174E1	9.7890000E1	1.6898807E1	6.6030000E1	1.3714362E1	8.1100000E1	1.2492430E1
6.5970000E1	1.1026499E1	9.2250000E1	1.3455285E1	9.7580000E1	1.7976100E1	6.5720000E1	1.7077255E1	8.0790000E1	1.6948799E1	6.6410000E1	9.8246113E0	9.2660000E1	1.2863833E1	9.8000000E1	1.6850348E1	6.6140000E1	1.3660305E1	8.1200000E1	1.2505811E1
6.6080000E1	1.0999203E1	9.2350000E1	1.3425002E1	9.7680000E1	1.7935641E1	6.5820000E1	1.7038819E1	8.0890000E1	1.6910652E1	6.6510000E1	9.8175470E0	9.2780000E1	1.2849746E1	9.8100000E1	1.6807871E1	6.6290000E1	1.3612462E1	8.1320000E1	1.2515136E1
6.6180000E1	1.0974447E1	9.2460000E1	1.3391768E1	9.7790000E1	1.7891241E1	6.5930000E1	1.6996639E1	8.1000000E1	1.6868790E1	6.6620000E1	9.8057661E0	9.2880000E1	1.2837202E1	9.8240000E1	1.6765709E1	6.6390000E1	1.3570832E1	8.1420000E1	1.2520404E1
6.6300000E1	1.0944813E1	9.2560000E1	1.3361627E1	9.7890000E1	1.7850973E1	6.6030000E1	1.6958385E1	8.1100000E1	1.6830823E1	6.6720000E1	9.7953101E0	9.2990000E1	1.2826142E1	9.8340000E1	1.6725608E1	6.6500000E1	1.3540028E1	8.1530000E1	1.2527701E1
6.6410000E1	1.0917719E1	9.2660000E1	1.3331554E1	9.8000000E1	1.7806783E1	6.6140000E1	1.6916404E1	8.1200000E1	1.6792942E1	6.6820000E1	9.7814151E0	9.3090000E1	1.2816625E1	9.8440000E1	1.6692100E1	6.6600000E1	1.3523848E1	8.1630000E1	1.2532271E1
6.6510000E1	1.0893147E1	9.2780000E1	1.3295555E1	9.8100000E1	1.7766705E1	6.6290000E1	1.6859326E1	8.1320000E1	1.6747597E1	6.6930000E1	9.7605329E0	9.3250000E1	1.2813067E1	9.8540000E1	1.6658947E1	6.6700000E1	1.3514929E1	8.1730000E1	1.2539388E1
6.6620000E1	1.0866181E1	9.2880000E1	1.3265631E1	9.8240000E1	1.7710748E1	6.6390000E1	1.6821380E1	8.1420000E1	1.6709903E1	6.7030000E1	9.7386981E0	9.3350000E1	1.2804023E1	9.8640000E1	1.6626149E1	6.6800000E1	1.3513272E1	8.1830000E1	1.2549051E1
6.6720000E1	1.0841724E1	9.2990000E1	1.3232792E1	9.8340000E1	1.7670886E1	6.6500000E1	1.6779739E1	8.1530000E1	1.6668537E1	6.7130000E1	9.7176235E0	9.3460000E1	1.2792975E1	9.8740000E1	1.6584936E1	6.6900000E1	1.3518508E1	8.1930000E1	1.2563266E1
6.6820000E1	1.0817322E1	9.3090000E1	1.3203009E1	9.8440000E1	1.7631114E1	6.6600000E1	1.6741973E1	8.1630000E1	1.6631021E1	6.7280000E1	9.6973091E0	9.3560000E1	1.2783134E1	9.8850000E1	1.6537462E1	6.7010000E1	1.3521871E1	8.2040000E1	1.2593670E1
6.6930000E1	1.0790544E1	9.3250000E1	1.3155495E1	9.8540000E1	1.7591432E1	6.6700000E1	1.6704291E1	8.1730000E1	1.6593590E1	6.7380000E1	9.6812210E0	9.3980000E1	1.2774941E1	9.8950000E1	1.6483092E1	6.7110000E1	1.3516037E1	8.2140000E1	1.2624268E1
6.7030000E1	1.0766258E1	9.3350000E1	1.3125886E1	9.8640000E1	1.7551838E1	6.6800000E1	1.6666695E1	8.1830000E1	1.6556243E1	6.7480000E1	9.6693321E0	9.4100000E1	1.2763202E1	9.9050000E1	1.6418248E1	6.7290000E1	1.3492060E1	8.2280000E1	1.2663148E1
6.7130000E1	1.0742026E1	9.3460000E1	1.3093393E1	9.8740000E1	1.7512334E1	6.6900000E1	1.6629183E1	8.1930000E1	1.6518979E1	6.7580000E1	9.6616423E0	9.4250000E1	1.2747916E1	9.9160000E1	1.6337262E1	6.7390000E1	1.3457085E1	8.2380000E1	1.2703120E1
6.7280000E1	1.0705781E1	9.3560000E1	1.3063924E1	9.8850000E1	1.7468983E1	6.7010000E1	1.6588018E1	8.2040000E1	1.6478087E1	6.7690000E1	9.6590316E0	9.4350000E1	1.2731733E1	9.9310000E1	1.6249272E1	6.7490000E1	1.3411112E1	8.2490000E1	1.2744185E1
6.7380000E1	1.0681685E1	9.3980000E1	1.2940875E1	9.8950000E1	1.7429665E1	6.7110000E1	1.6550683E1	8.2140000E1	1.6440999E1	6.7790000E1	9.6554589E0	9.4450000E1	1.2712435E1	9.9410000E1	1.6154279E1	6.7590000E1	1.3354140E1	8.2590000E1	1.2791034E1
6.7480000E1	1.0657644E1	9.4100000E1	1.2905931E1	9.9050000E1	1.7390436E1	6.7290000E1	1.6483692E1	8.2280000E1	1.6389217E1	6.7900000E1	9.6509474E0	9.4560000E1	1.2690024E1	9.9520000E1	1.6060378E1	6.7690000E1	1.3282373E1	8.2690000E1	1.2843150E1
6.7580000E1	1.0633657E1	9.4250000E1	1.2862384E1	9.9160000E1	1.7347386E1	6.7390000E1	1.6446592E1	8.2380000E1	1.6352330E1	6.8000000E1	9.6454972E0	9.4660000E1	1.2660083E1	9.9620000E1	1.5965772E1	6.7790000E1	1.3205225E1	8.2800000E1	1.2900899E1
6.7690000E1	1.0607333E1	9.4350000E1	1.2833435E1	9.9310000E1	1.7288853E1	6.7490000E1	1.6409575E1	8.2490000E1	1.6311850E1	6.8100000E1	9.6343592E0	9.4760000E1	1.2630769E1	9.9720000E1	1.5873965E1	6.7900000E1	1.3126100E1	8.2900000E1	1.2963915E1
6.7790000E1	1.0583459E1	9.4450000E1	1.2804551E1	9.9410000E1	1.7249941E1	6.7590000E1	1.6372642E1	8.2590000E1	1.6275136E1	6.8210000E1	9.6180833E0	9.4860000E1	1.2601886E1	9.9830000E1	1.5793726E1	6.8000000E1	1.3040497E1	8.3010000E1	1.3032521E1
6.7900000E1	1.0557260E1	9.4560000E1	1.2772853E1	9.9520000E1	1.7207239E1	6.7690000E1	1.6335792E1	8.2690000E1	1.6238506E1	6.8320000E1	9.5966697E0	9.4960000E1	1.2573436E1	9.9930000E1	1.5724421E1	6.8110000E1	1.2953027E1	8.3110000E1	1.3099401E1
6.8000000E1	1.0533498E1	9.4660000E1	1.2744105E1	9.9620000E1	1.7168510E1	6.7790000E1	1.6299025E1	8.2800000E1	1.6198307E1	6.8430000E1	9.5692985E0	9.5070000E1	1.2538347E1	1.0003000E2	1.5664118E1	6.8210000E1	1.2871015E1	8.3280000E1	1.3176193E1
6.8100000E1	1.0509791E1	9.4760000E1	1.2715422E1	9.9720000E1	1.7129869E1	6.7900000E1	1.6258677E1	8.2900000E1	1.6161850E1	6.8530000E1	9.5395152E0	9.5170000E1	1.2508558E1	1.0013000E2	1.5617350E1	6.8330000E1	1.2801604E1	8.3380000E1	1.3257623E1
6.8210000E1	1.0483774E1	9.4860000E1	1.2686803E1	9.9830000E1	1.7087464E1	6.8000000E1	1.6222083E1	8.3010000E1	1.6121841E1	6.8630000E1	9.5037713E0	9.5310000E1	1.2484067E1	1.0027000E2	1.5584116E1	6.8440000E1	1.2738952E1	8.3480000E1	1.3340465E1
6.8320000E1	1.0457821E1	9.4960000E1	1.2658249E1	9.9930000E1	1.7049005E1	6.8110000E1	1.6181926E1	8.3110000E1	1.6085556E1	6.8740000E1	9.4672281E0	9.5410000E1	1.2462228E1	1.0037000E2	1.5559427E1	6.8540000E1	1.2683058E1	8.3590000E1	1.3427047E1
6.8430000E1	1.0431933E1	9.5070000E1	1.2626913E1	1.0003000E2	1.7010633E1	6.8210000E1	1.6145505E1	8.3280000E1	1.6024057E1	6.8840000E1	9.4299644E0	9.5510000E1	1.2450009E1	1.0048000E2	1.5544801E1	6.8640000E1	1.2633665E1	8.3690000E1	1.3512678E1
6.8530000E1	1.0408453E1	9.5170000E1	1.2598494E1	1.0013000E2	1.6972347E1	6.8330000E1	1.6101908E1	8.3380000E1	1.5987992E1	6.8940000E1	9.3918781E0	9.5620000E1	1.2442656E1	1.0058000E2	1.5532141E1	6.8740000E1	1.2592575E1	8.3790000E1	1.3597358E1
6.8630000E1	1.0385027E1	9.5310000E1	1.2558814E1	1.0027000E2	1.6918891E1	6.8440000E1	1.6062048E1	8.3480000E1	1.5952008E1	6.9040000E1	9.3529690E0	9.5720000E1	1.2438353E1	1.0068000E2	1.5523447E1	6.8850000E1	1.2555932E1	8.3900000E1	1.3682561E1
6.8740000E1	1.0359319E1	9.5410000E1	1.2530548E1	1.0037000E2	1.6880812E1	6.8540000E1	1.6025897E1	8.3590000E1	1.5912519E1	6.9150000E1	9.3087656E0	9.5820000E1	1.2438538E1	1.0079000E2	1.5515214E1	6.8950000E1	1.2520333E1	8.4000000E1	1.3776740E1
6.8840000E1	1.0336003E1	9.5510000E1	1.2502345E1	1.0048000E2	1.6839023E1	6.8640000E1	1.5989827E1	8.3690000E1	1.5876704E1	6.9290000E1	9.2570052E0	9.5930000E1	1.2439922E1	1.0089000E2	1.5501776E1	6.9050000E1	1.2490391E1	8.4100000E1	1.3879896E1
6.8940000E1	1.0312740E1	9.5620000E1	1.2471396E1	1.0058000E2	1.6801124E1	6.8740000E1	1.5953839E1	8.3790000E1	1.5840970E1	6.9390000E1	9.2037291E0	9.6030000E1	1.2442504E1	1.0099000E2	1.5483133E1	6.9150000E1	1.2461287E1	8.4270000E1	1.3988223E1
6.9040000E1	1.0289529E1	9.5720000E1	1.2443326E1	1.0068000E2	1.6763309E1	6.8850000E1	1.5914345E1	8.3900000E1	1.5801756E1	6.9500000E1	9.1462117E0	9.6130000E1	1.2446344E1	1.0110000E2	1.5460144E1	6.9280000E1	1.2433022E1	8.4380000E1	1.4101206E1
6.9150000E1	1.0264057E1	9.5820000E1	1.2415320E1	1.0079000E2	1.6721812E1	6.8950000E1	1.5878527E1	8.4000000E1	1.5766191E1	6.9600000E1	9.0869394E0	9.6290000E1	1.2438553E1	1.0124000E2	1.5429984E1	6.9390000E1	1.2401798E1	8.4480000E1	1.4224116E1
6.9290000E1	1.0231730E1	9.5930000E1	1.2384586E1	1.0089000E2	1.6684176E1	6.9050000E1	1.5842789E1	8.4100000E1	1.5730706E1	6.9700000E1	9.0269741E0	9.6390000E1	1.2427094E1	1.0134000E2	1.5392651E1	6.9490000E1	1.2366203E1	8.4580000E1	1.4359282E1
6.9390000E1	1.0208701E1	9.6030000E1	1.2356712E1	1.0099000E2	1.6646624E1	6.9150000E1	1.5807131E1	8.4270000E1	1.5670564E1	6.9800000E1	8.9663158E0	9.6500000E1	1.2415450E1	1.0144000E2	1.5350798E1	6.9590000E1	1.2326348E1	8.4680000E1	1.4488938E1
6.9500000E1	1.0183429E1	9.6130000E1	1.2328900E1	1.0110000E2	1.6605416E1	6.9280000E1	1.5760896E1	8.4380000E1	1.5631772E1	6.9910000E1	8.9103333E0	9.6600000E1	1.2404304E1	1.0154000E2	1.5302906E1	6.9690000E1	1.2282489E1	8.4790000E1	1.4613085E1
6.9600000E1	1.0160510E1	9.6290000E1	1.2284532E1	1.0124000E2	1.6553116E1	6.9390000E1	1.5721880E1	8.4480000E1	1.5596589E1	7.0010000E1	8.8591054E0	9.6710000E1	1.2398410E1	1.0164000E2	1.5248339E1	6.9790000E1	1.2232826E1	8.4890000E1	1.4720084E1
6.9700000E1	1.0137641E1	9.6390000E1	1.2256883E1	1.0134000E2	1.6515860E1	6.9490000E1	1.5686495E1	8.4580000E1	1.5561486E1	7.0110000E1	8.8090870E0	9.6810000E1	1.2392572E1	1.0175000E2	1.5188604E1	6.9890000E1	1.2180390E1	8.4990000E1	1.4808994E1
6.9800000E1	1.0114824E1	9.6500000E1	1.2226542E1	1.0144000E2	1.6478687E1	6.9590000E1	1.5651189E1	8.4680000E1	1.5526462E1	7.0280000E1	8.7618512E0	9.6910000E1	1.2388641E1	1.0185000E2	1.5127174E1	7.0000000E1	1.2132327E1	8.5100000E1	1.4870829E1
6.9910000E1	1.0089785E1	9.6600000E1	1.2199023E1	1.0154000E2	1.6441599E1	6.9690000E1	1.5615963E1	8.4790000E1	1.5488026E1	7.0380000E1	8.7225592E0	9.7020000E1	1.2384401E1	1.0196000E2	1.5066241E1	7.0100000E1	1.2088637E1	8.5200000E1	1.4905589E1
7.0010000E1	1.0067076E1	9.6710000E1	1.2168825E1	1.0164000E2	1.6404593E1	6.9790000E1	1.5580816E1	8.4890000E1	1.5453167E1	7.0480000E1	8.6851696E0	9.7120000E1	1.2382069E1	1.0206000E2	1.5005807E1	7.0200000E1	1.2049525E1	8.5300000E1	1.4912758E1
7.0110000E1	1.0044418E1	9.6810000E1	1.2141436E1	1.0175000E2	1.6363984E1	6.9890000E1	1.5545748E1	8.4990000E1	1.5418386E1	7.0580000E1	8.6496825E0	9.7270000E1	1.2381644E1	1.0216000E2	1.4947114E1	7.0340000E1	1.2017044E1	8.5400000E1	1.4898846E1
7.0280000E1	1.0006016E1	9.6910000E1	1.2114109E1	1.0185000E2	1.6327153E1	7.0000000E1	1.5507265E1	8.5100000E1	1.5380218E1	7.0690000E1	8.6096619E0	9.7370000E1	1.2390038E1	1.0231000E2	1.4888457E1	7.0440000E1	1.1992940E1	8.5510000E1	1.4863854E1
7.0380000E1	9.9834956E0	9.7020000E1	1.2084121E1	1.0196000E2	1.6286735E1	7.0100000E1	1.5472362E1	8.5200000E1	1.5345602E1	7.0790000E1	8.5675942E0	9.7470000E1	1.2399289E1	1.0241000E2	1.4833339E1	7.0550000E1	1.1977321E1	8.5610000E1	1.4807415E1
7.0480000E1	9.9610257E0	9.7120000E1	1.2056923E1	1.0206000E2	1.6250079E1	7.0200000E1	1.5437539E1	8.5300000E1	1.5311063E1	7.0890000E1	8.5257420E0	9.7580000E1	1.2409204E1	1.0251000E2	1.4780629E1	7.0650000E1	1.1963799E1	8.5710000E1	1.4749290E1
7.0580000E1	9.9386063E0	9.7270000E1	1.2016241E1	1.0216000E2	1.6213505E1	7.0340000E1	1.5388917E1	8.5400000E1	1.5276603E1	7.1000000E1	8.4813833E0	9.7680000E1	1.2414348E1	1.0262000E2	1.4727760E1	7.0750000E1	1.1956987E1	8.5810000E1	1.4685156E1
7.0690000E1	9.9140033E0	9.7370000E1	1.1989196E1	1.0231000E2	1.6158798E1	7.0440000E1	1.5354281E1	8.5510000E1	1.5238785E1	7.1100000E1	8.4317925E0	9.7790000E1	1.2419645E1	1.0272000E2	1.4677933E1	7.0850000E1	1.1956885E1	8.5920000E1	1.4626651E1
7.0790000E1	9.8916898E0	9.7470000E1	1.1962212E1	1.0241000E2	1.6122429E1	7.0550000E1	1.5316272E1	8.5610000E1	1.5204487E1	7.1210000E1	8.3805147E0	9.7890000E1	1.2427182E1	1.0282000E2	1.4631147E1	7.0960000E1	1.1963561E1	8.6020000E1	1.4572876E1
7.0890000E1	9.8694265E0	9.7580000E1	1.1932599E1	1.0251000E2	1.6086142E1	7.0650000E1	1.5281799E1	8.5710000E1	1.5170266E1	7.1340000E1	8.3327113E0	9.8000000E1	1.2436961E1	1.0293000E2	1.4588935E1	7.1060000E1	1.1968572E1	8.6120000E1	1.4524384E1
7.1000000E1	9.8449947E0	9.7680000E1	1.1905743E1	1.0262000E2	1.6046321E1	7.0750000E1	1.5247404E1	8.5810000E1	1.5136123E1	7.1440000E1	8.2858030E0	9.8100000E1	1.2446074E1	1.0303000E2	1.4554769E1	7.1160000E1	1.1971916E1	8.6280000E1	1.4483502E1
7.1100000E1	9.8228365E0	9.7790000E1	1.1876270E1	1.0272000E2	1.6010205E1	7.0850000E1	1.5213087E1	8.5920000E1	1.5098653E1	7.1540000E1	8.2397899E0	9.8270000E1	1.2452306E1	1.0313000E2	1.4530170E1	7.1320000E1	1.1973594E1	8.6380000E1	1.4450232E1
7.1210000E1	9.7985201E0	9.7890000E1	1.1849540E1	1.0282000E2	1.5974171E1	7.0960000E1	1.5175427E1	8.6020000E1	1.5064671E1	7.1650000E1	8.1945931E0	9.8370000E1	1.2450904E1	1.0329000E2	1.4514093E1	7.1420000E1	1.1983132E1	8.6480000E1	1.4420418E1
7.1340000E1	9.7698601E0	9.8000000E1	1.1820206E1	1.0293000E2	1.5934627E1	7.1060000E1	1.5141271E1	8.6120000E1	1.5030764E1	7.1750000E1	8.1474279E0	9.8470000E1	1.2441068E1	1.0339000E2	1.4508044E1	7.1520000E1	1.2000781E1	8.6580000E1	1.4392221E1
7.1440000E1	9.7478710E0	9.8100000E1	1.1793603E1	1.0303000E2	1.5898763E1	7.1160000E1	1.5107193E1	8.6280000E1	1.4976673E1	7.1850000E1	8.1050285E0	9.8570000E1	1.2424648E1	1.0350000E2	1.4508520E1	7.1620000E1	1.2026544E1	8.6680000E1	1.4366006E1
7.1540000E1	9.7259314E0	9.8270000E1	1.1748513E1	1.0313000E2	1.5862979E1	7.1320000E1	1.5052827E1	8.6380000E1	1.4942965E1	7.1950000E1	8.0651323E0	9.8680000E1	1.2398353E1	1.0360000E2	1.4515521E1	7.1730000E1	1.2066492E1	8.6790000E1	1.4339106E1
7.1650000E1	9.7018549E0	9.8370000E1	1.1722071E1	1.0329000E2	1.5805893E1	7.1420000E1	1.5018947E1	8.6480000E1	1.4909333E1	7.2060000E1	8.0250137E0	9.8780000E1	1.2367601E1	1.0370000E2	1.4532564E1	7.1830000E1	1.2116218E1	8.6890000E1	1.4315842E1
7.1750000E1	9.6800188E0	9.8470000E1	1.1695688E1	1.0339000E2	1.5770319E1	7.1520000E1	1.4985144E1	8.6580000E1	1.4875776E1	7.2160000E1	7.9841106E0	9.8890000E1	1.2327464E1	1.0381000E2	1.4557085E1	7.1940000E1	1.2175723E1	8.6990000E1	1.4295698E1
7.1850000E1	9.6582319E0	9.8570000E1	1.1669364E1	1.0350000E2	1.5731279E1	7.1620000E1	1.4951417E1	8.6680000E1	1.4842295E1	7.2330000E1	7.9424227E0	9.8990000E1	1.2282869E1	1.0391000E2	1.4590789E1	7.2040000E1	1.2243706E1	8.7090000E1	1.4278674E1
7.1950000E1	9.6364941E0	9.8680000E1	1.1640477E1	1.0360000E2	1.5695873E1	7.1730000E1	1.4914404E1	8.6790000E1	1.4805553E1	7.2430000E1	7.8974638E0	9.9100000E1	1.2241778E1	1.0401000E2	1.4629802E1	7.2140000E1	1.2319208E1	8.7190000E1	1.4249678E1
7.2060000E1	9.6126390E0	9.8780000E1	1.1614278E1	1.0370000E2	1.5660546E1	7.1830000E1	1.4880836E1	8.6890000E1	1.4772230E1	7.2530000E1	7.8520995E0	9.9260000E1	1.2214747E1	1.0411000E2	1.4672994E1	7.2290000E1	1.2402341E1	8.7320000E1	1.4221819E1
7.2160000E1	9.5910037E0	9.8890000E1	1.1585526E1	1.0381000E2	1.5621778E1	7.1940000E1	1.4843999E1	8.6990000E1	1.4738982E1	7.2630000E1	7.8008819E0	9.9360000E1	1.2196341E1	1.0425000E2	1.4718844E1	7.2390000E1	1.2493105E1	8.7430000E1	1.4195097E1
7.2330000E1	9.5543355E0	9.8990000E1	1.1559451E1	1.0391000E2	1.5586618E1	7.2040000E1	1.4810589E1	8.7090000E1	1.4705809E1	7.2730000E1	7.7438901E0	9.9460000E1	1.2191312E1	1.0435000E2	1.4768859E1	7.2490000E1	1.2581150E1	8.7530000E1	1.4167672E1
7.2430000E1	9.5328315E0	9.9100000E1	1.1530835E1	1.0401000E2	1.5551537E1	7.2140000E1	1.4777255E1	8.7190000E1	1.4672711E1	7.2840000E1	7.6878583E0	9.9570000E1	1.2194801E1	1.0446000E2	1.4821409E1	7.2590000E1	1.2667047E1	8.7640000E1	1.4145686E1
7.2530000E1	9.5113759E0	9.9260000E1	1.1489339E1	1.0411000E2	1.5516535E1	7.2290000E1	1.4727394E1	8.7320000E1	1.4629794E1	7.2940000E1	7.6339205E0	9.9670000E1	1.2204956E1	1.0456000E2	1.4876494E1	7.2690000E1	1.2750796E1	8.7740000E1	1.4128239E1
7.2630000E1	9.4899686E0	9.9360000E1	1.1463480E1	1.0425000E2	1.5467665E1	7.2390000E1	1.4694247E1	8.7430000E1	1.4593578E1	7.3040000E1	7.5872378E0	9.9780000E1	1.2221779E1	1.0466000E2	1.4930644E1	7.2790000E1	1.2832602E1	8.7840000E1	1.4113679E1
7.2730000E1	9.4686094E0	9.9460000E1	1.1437679E1	1.0435000E2	1.5432852E1	7.2490000E1	1.4661175E1	8.7530000E1	1.4560732E1	7.3140000E1	7.5478103E0	9.9880000E1	1.2242069E1	1.0476000E2	1.4982442E1	7.2900000E1	1.2910915E1	8.7950000E1	1.4107999E1
7.2840000E1	9.4451699E0	9.9570000E1	1.1409365E1	1.0446000E2	1.5394648E1	7.2590000E1	1.4628177E1	8.7640000E1	1.4524687E1	7.3290000E1	7.5149762E0	9.9980000E1	1.2264777E1	1.0487000E2	1.5032351E1	7.3000000E1	1.2985734E1	8.8050000E1	1.4105723E1
7.2940000E1	9.4239116E0	9.9670000E1	1.1383686E1	1.0456000E2	1.5359999E1	7.2690000E1	1.4595253E1	8.7740000E1	1.4491996E1	7.3390000E1	7.4926850E0	1.0009000E2	1.2290951E1	1.0497000E2	1.5078666E1	7.3100000E1	1.3055007E1	8.8150000E1	1.4106850E1
7.3040000E1	9.4027011E0	9.9780000E1	1.1355506E1	1.0466000E2	1.5325428E1	7.2790000E1	1.4562403E1	8.7840000E1	1.4459379E1	7.3490000E1	7.4834233E0	1.0024000E2	1.2312631E1	1.0507000E2	1.5120254E1	7.3210000E1	1.3114713E1	8.8310000E1	1.4123091E1
7.3140000E1	9.3815384E0	9.9880000E1	1.1329948E1	1.0476000E2	1.5290935E1	7.2900000E1	1.4526354E1	8.7950000E1	1.4423585E1	7.3590000E1	7.4817434E0	1.0034000E2	1.2328499E1	1.0523000E2	1.5159338E1	7.3340000E1	1.3171019E1	8.8420000E1	1.4139010E1
7.3290000E1	9.3498836E0	9.9980000E1	1.1304448E1	1.0487000E2	1.5253082E1	7.3000000E1	1.4493660E1	8.8050000E1	1.4391121E1	7.3690000E1	7.4957524E0	1.0044000E2	1.2343990E1	1.0533000E2	1.5195918E1	7.3440000E1	1.3223927E1	8.8520000E1	1.4150283E1
7.3390000E1	9.3288397E0	1.0009000E2	1.1276463E1	1.0497000E2	1.5218752E1	7.3100000E1	1.4461039E1	8.8150000E1	1.4358731E1	7.3800000E1	7.5227249E0	1.0055000E2	1.2359105E1	1.0544000E2	1.5232558E1	7.3540000E1	1.3272205E1	8.8620000E1	1.4156912E1
7.3490000E1	9.3078432E0	1.0024000E2	1.1238415E1	1.0507000E2	1.5184499E1	7.3210000E1	1.4425240E1	8.8310000E1	1.4307058E1	7.3900000E1	7.5626609E0	1.0065000E2	1.2375628E1	1.0554000E2	1.5274389E1	7.3650000E1	1.3316725E1	8.8720000E1	1.4154249E1
7.3590000E1	9.2868940E0	1.0034000E2	1.1213120E1	1.0523000E2	1.5129855E1	7.3340000E1	1.4383048E1	8.8420000E1	1.4271641E1	7.4000000E1	7.6102741E0	1.0075000E2	1.2388437E1	1.0565000E2	1.5316403E1	7.3750000E1	1.3356187E1	8.8830000E1	1.4143537E1
7.3690000E1	9.2659919E0	1.0044000E2	1.1187883E1	1.0533000E2	1.5095802E1	7.3440000E1	1.4350675E1	8.8520000E1	1.4239520E1	7.4100000E1	7.6578214E0	1.0085000E2	1.2402654E1	1.0575000E2	1.5362074E1	7.3860000E1	1.3390590E1	8.8930000E1	1.4124778E1
7.3800000E1	9.2430540E0	1.0055000E2	1.1160187E1	1.0544000E2	1.5058432E1	7.3540000E1	1.4318376E1	8.8620000E1	1.4207471E1	7.4210000E1	7.7053026E0	1.0095000E2	1.2416063E1	1.0585000E2	1.5411864E1	7.3960000E1	1.3432860E1	8.9030000E1	1.4099306E1
7.3900000E1	9.2222505E0	1.0065000E2	1.1135069E1	1.0554000E2	1.5024540E1	7.3650000E1	1.4282931E1	8.8720000E1	1.4175494E1	7.4340000E1	7.7444444E0	1.0106000E2	1.2426209E1	1.0596000E2	1.5464269E1	7.4060000E1	1.3471416E1	8.9140000E1	1.4073117E1
7.4000000E1	9.2014940E0	1.0075000E2	1.1110007E1	1.0565000E2	1.4987347E1	7.3750000E1	1.4250784E1	8.8830000E1	1.4140403E1	7.4450000E1	7.7712972E0	1.0116000E2	1.2432045E1	1.0606000E2	1.5520795E1	7.4160000E1	1.3508313E1	8.9300000E1	1.4044369E1
7.4100000E1	9.1807841E0	1.0085000E2	1.1085002E1	1.0575000E2	1.4953615E1	7.3860000E1	1.4215507E1	8.8930000E1	1.4108577E1	7.4550000E1	7.7925952E0	1.0134000E2	1.2435419E1	1.0616000E2	1.5581443E1	7.4290000E1	1.3545643E1	8.9400000E1	1.4018444E1
7.4210000E1	9.1580571E0	1.0095000E2	1.1060053E1	1.0585000E2	1.4919958E1	7.3960000E1	1.4183512E1	8.9030000E1	1.4076823E1	7.4650000E1	7.8083384E0	1.0144000E2	1.2437631E1	1.0626000E2	1.5646074E1	7.4400000E1	1.3577129E1	8.9500000E1	1.3993686E1
7.4340000E1	9.1312704E0	1.0106000E2	1.1032674E1	1.0596000E2	1.4883024E1	7.4060000E1	1.4151589E1	8.9140000E1	1.4041975E1	7.4750000E1	7.8125795E0	1.0155000E2	1.2433264E1	1.0637000E2	1.5713736E1	7.4500000E1	1.3602974E1	8.9610000E1	1.3974418E1
7.4450000E1	9.1086659E0	1.0116000E2	1.1007842E1	1.0606000E2	1.4849527E1	7.4160000E1	1.4119738E1	8.9300000E1	1.3991443E1	7.4860000E1	7.8113319E0	1.0165000E2	1.2422318E1	1.0647000E2	1.5781864E1	7.4600000E1	1.3623180E1	8.9710000E1	1.3960640E1
7.4550000E1	9.0881650E0	1.0134000E2	1.0963287E1	1.0616000E2	1.4816105E1	7.4290000E1	1.4078438E1	8.9400000E1	1.3959952E1	7.4960000E1	7.8045954E0	1.0175000E2	1.2409720E1	1.0657000E2	1.5845451E1	7.4710000E1	1.3635845E1	8.9820000E1	1.3941454E1
7.4650000E1	9.0677102E0	1.0144000E2	1.0938612E1	1.0626000E2	1.4782758E1	7.4400000E1	1.4043587E1	8.9500000E1	1.3928532E1	7.5060000E1	7.8013998E0	1.0186000E2	1.2402303E1	1.0668000E2	1.5906124E1	7.4810000E1	1.3644530E1	8.9920000E1	1.3916515E1
7.4750000E1	9.0473014E0	1.0155000E2	1.0911533E1	1.0637000E2	1.4746163E1	7.4500000E1	1.4011979E1	8.9610000E1	1.3894052E1	7.5170000E1	7.8043269E0	1.0196000E2	1.2394945E1	1.0678000E2	1.5962751E1	7.4920000E1	1.3649235E1	9.0020000E1	1.3901260E1
7.4860000E1	9.0249048E0	1.0165000E2	1.0886974E1	1.0647000E2	1.4712974E1	7.4600000E1	1.3980442E1	8.9710000E1	1.3862781E1	7.5310000E1	7.8079291E0	1.0206000E2	1.2382212E1	1.0688000E2	1.6015330E1	7.5020000E1	1.3641980E1	9.0130000E1	1.3888359E1
7.4960000E1	9.0045924E0	1.0175000E2	1.0862471E1	1.0657000E2	1.4679859E1	7.4710000E1	1.3945834E1	8.9820000E1	1.3828463E1	7.5410000E1	7.8244296E0	1.0216000E2	1.2360894E1	1.0699000E2	1.6064781E1	7.5120000E1	1.3634345E1	9.0270000E1	1.3882113E1
7.5060000E1	8.9843257E0	1.0186000E2	1.0835581E1	1.0668000E2	1.4643519E1	7.4810000E1	1.3914446E1	8.9920000E1	1.3797340E1	7.5510000E1	7.8616964E0	1.0227000E2	1.2337704E1	1.0709000E2	1.6109720E1	7.5290000E1	1.3625100E1	9.0370000E1	1.3884359E1
7.5170000E1	8.9620850E0	1.0196000E2	1.0811193E1	1.0678000E2	1.4610561E1	7.4920000E1	1.3880001E1	9.0020000E1	1.3766286E1	7.5620000E1	7.9051271E0	1.0239000E2	1.2310790E1	1.0723000E2	1.6150147E1	7.5390000E1	1.3618428E1	9.0480000E1	1.3893443E1
7.5310000E1	8.9338583E0	1.0206000E2	1.0786860E1	1.0688000E2	1.4577677E1	7.5020000E1	1.3848761E1	9.0130000E1	1.3732207E1	7.5720000E1	7.9547217E0	1.0249000E2	1.2274736E1	1.0733000E2	1.6185110E1	7.5490000E1	1.3612986E1	9.0580000E1	1.3911018E1
7.5410000E1	8.9137508E0	1.0216000E2	1.0762582E1	1.0699000E2	1.4541590E1	7.5120000E1	1.3817591E1	9.0270000E1	1.3688957E1	7.5830000E1	8.0095237E0	1.0260000E2	1.2232488E1	1.0744000E2	1.6212879E1	7.5600000E1	1.3609913E1	9.0680000E1	1.3937085E1
7.5510000E1	8.8936886E0	1.0227000E2	1.0735940E1	1.0709000E2	1.4508861E1	7.5290000E1	1.3764764E1	9.0370000E1	1.3658147E1	7.5930000E1	8.0662454E0	1.0270000E2	1.2184046E1	1.0754000E2	1.6233919E1	7.5700000E1	1.3609210E1	9.0790000E1	1.3965649E1
7.5620000E1	8.8716722E0	1.0239000E2	1.0706950E1	1.0723000E2	1.4463164E1	7.5390000E1	1.3733784E1	9.0480000E1	1.3624336E1	7.6030000E1	8.1288362E0	1.0280000E2	1.2130459E1	1.0764000E2	1.6248228E1	7.5800000E1	1.3609719E1	9.0890000E1	1.4004228E1
7.5720000E1	8.8517047E0	1.0249000E2	1.0682852E1	1.0733000E2	1.4430612E1	7.5490000E1	1.3702873E1	9.0580000E1	1.3593672E1	7.6130000E1	8.1856847E0	1.0291000E2	1.2074134E1	1.0774000E2	1.6260276E1	7.5910000E1	1.3609184E1	9.0990000E1	1.4056776E1
7.5830000E1	8.8297923E0	1.0260000E2	1.0656406E1	1.0744000E2	1.4394889E1	7.5600000E1	1.3668951E1	9.0680000E1	1.3563076E1	7.6290000E1	8.2394503E0	1.0301000E2	1.2010952E1	1.0785000E2	1.6270107E1	7.6010000E1	1.3613883E1	9.1090000E1	1.4107856E1
7.5930000E1	8.8099190E0	1.0270000E2	1.0632422E1	1.0754000E2	1.4362490E1	7.5700000E1	1.3638187E1	9.0790000E1	1.3529501E1	7.6390000E1	8.2929213E0	1.0312000E2	1.1946349E1	1.0795000E2	1.6277719E1	7.6110000E1	1.3620215E1	9.1200000E1	1.4157468E1
7.6030000E1	8.7900905E0	1.0280000E2	1.0608491E1	1.0764000E2	1.4330165E1	7.5800000E1	1.3607491E1	9.0890000E1	1.3499050E1	7.6490000E1	8.3460977E0	1.0324000E2	1.1887036E1	1.0805000E2	1.6283235E1	7.6280000E1	1.3627822E1	9.1330000E1	1.4201311E1
7.6130000E1	8.7703066E0	1.0291000E2	1.0582230E1	1.0774000E2	1.4297912E1	7.5910000E1	1.3573806E1	9.0990000E1	1.3468668E1	7.6590000E1	8.3903433E0	1.0334000E2	1.1828104E1	1.0816000E2	1.6294395E1	7.6380000E1	1.3638293E1	9.1430000E1	1.4239388E1
7.6290000E1	8.7387449E0	1.0301000E2	1.0558413E1	1.0785000E2	1.4262517E1	7.6010000E1	1.3543255E1	9.1090000E1	1.3438354E1	7.6700000E1	8.4335264E0	1.0345000E2	1.1769554E1	1.0828000E2	1.6306193E1	7.6480000E1	1.3651629E1	9.1530000E1	1.4272047E1
7.6390000E1	8.7190765E0	1.0312000E2	1.0532275E1	1.0795000E2	1.4230416E1	7.6110000E1	1.3512773E1	9.1200000E1	1.3405087E1	7.6800000E1	8.4730650E0	1.0355000E2	1.1716508E1	1.0838000E2	1.6318629E1	7.6590000E1	1.3673090E1	9.1640000E1	1.4306616E1
7.6490000E1	8.6994524E0	1.0324000E2	1.0503836E1	1.0805000E2	1.4198388E1	7.6280000E1	1.3461111E1	9.1330000E1	1.3365878E1	7.6920000E1	8.5009803E0	1.0365000E2	1.1667931E1	1.0848000E2	1.6333344E1	7.6690000E1	1.3701329E1	9.1740000E1	1.4335443E1
7.6590000E1	8.6798725E0	1.0334000E2	1.0480195E1	1.0816000E2	1.4163240E1	7.6380000E1	1.3430814E1	9.1430000E1	1.3335795E1	7.7020000E1	8.5294952E0	1.0376000E2	1.1627328E1	1.0858000E2	1.6350915E1	7.6790000E1	1.3724768E1	9.1840000E1	1.4364523E1
7.6700000E1	8.6583855E0	1.0345000E2	1.0454251E1	1.0828000E2	1.4124996E1	7.6480000E1	1.3400585E1	9.1530000E1	1.3305780E1	7.7130000E1	8.5546603E0	1.0386000E2	1.1593649E1	1.0869000E2	1.6371343E1	7.6900000E1	1.3742634E1	9.1940000E1	1.4397581E1
7.6800000E1	8.6388980E0	1.0355000E2	1.0430721E1	1.0838000E2	1.4093205E1	7.6590000E1	1.3367412E1	9.1640000E1	1.3272842E1	7.7280000E1	8.5764755E0	1.0396000E2	1.1562775E1	1.0879000E2	1.6393537E1	7.7000000E1	1.3759113E1	9.2050000E1	1.4430661E1
7.6920000E1	8.6155709E0	1.0365000E2	1.0407245E1	1.0848000E2	1.4061485E1	7.6690000E1	1.3337326E1	9.1740000E1	1.3242969E1	7.7390000E1	8.5909933E0	1.0406000E2	1.1543952E1	1.0889000E2	1.6416770E1	7.7100000E1	1.3767927E1	9.2150000E1	1.4462110E1
7.7020000E1	8.5961798E0	1.0376000E2	1.0381482E1	1.0858000E2	1.4029837E1	7.6790000E1	1.3307308E1	9.1840000E1	1.3213163E1	7.7490000E1	8.6008732E0	1.0417000E2	1.1531763E1	1.0900000E2	1.6440089E1	7.7210000E1	1.3769075E1	9.2290000E1	1.4491928E1
7.7130000E1	8.5748999E0	1.0386000E2	1.0358116E1	1.0869000E2	1.3995106E1	7.6900000E1	1.3274366E1	9.1940000E1	1.3183424E1	7.7590000E1	8.6094031E0	1.0428000E2	1.1526208E1	1.0910000E2	1.6463494E1	7.7320000E1	1.3760187E1	9.2390000E1	1.4508871E1
7.7280000E1	8.5459668E0	1.0396000E2	1.0334803E1	1.0879000E2	1.3963607E1	7.7000000E1	1.3244489E1	9.2050000E1	1.3150788E1	7.7690000E1	8.6289624E0	1.0442000E2	1.1527197E1	1.0924000E2	1.6475744E1	7.7420000E1	1.3740906E1	9.2490000E1	1.4528973E1
7.7390000E1	8.5248113E0	1.0406000E2	1.0311542E1	1.0889000E2	1.3932179E1	7.7100000E1	1.3214679E1	9.2150000E1	1.3121190E1	7.7800000E1	8.6479395E0	1.0452000E2	1.1533019E1	1.0934000E2	1.6485224E1	7.7530000E1	1.3713489E1	9.2600000E1	1.4551889E1
7.7490000E1	8.5056244E0	1.0417000E2	1.0286016E1	1.0900000E2	1.3897690E1	7.7210000E1	1.3181966E1	9.2290000E1	1.3079863E1	7.7900000E1	8.6689165E0	1.0462000E2	1.1538550E1	1.0945000E2	1.6491934E1	7.7630000E1	1.3677622E1	9.2700000E1	1.4570287E1
7.7590000E1	8.4864808E0	1.0428000E2	1.0260553E1	1.0910000E2	1.3866410E1	7.7320000E1	1.3149334E1	9.2390000E1	1.3050424E1	7.8000000E1	8.7041163E0	1.0472000E2	1.1541301E1	1.0955000E2	1.6496913E1	7.7730000E1	1.3629706E1	9.2800000E1	1.4591822E1
7.7690000E1	8.4673802E0	1.0442000E2	1.0228237E1	1.0924000E2	1.3822737E1	7.7420000E1	1.3119739E1	9.2490000E1	1.3021052E1	7.8110000E1	8.7435513E0	1.0482000E2	1.1537766E1	1.0966000E2	1.6500647E1	7.7830000E1	1.3581320E1	9.3190000E1	1.4620791E1
7.7800000E1	8.4464192E0	1.0452000E2	1.0205216E1	1.0934000E2	1.3791626E1	7.7530000E1	1.3087261E1	9.2600000E1	1.2988818E1	7.8210000E1	8.7872214E0	1.0492000E2	1.1534657E1	1.0976000E2	1.6503258E1	7.7930000E1	1.3536643E1	9.3290000E1	1.4648595E1
7.7900000E1	8.4274088E0	1.0462000E2	1.0182247E1	1.0945000E2	1.3757485E1	7.7630000E1	1.3057806E1	9.2700000E1	1.2959584E1	7.8330000E1	8.8272583E0	1.0503000E2	1.1531973E1	1.0986000E2	1.6504746E1	7.8040000E1	1.3491490E1	9.3430000E1	1.4675235E1
7.8000000E1	8.4084411E0	1.0472000E2	1.0159330E1	1.0955000E2	1.3726521E1	7.7730000E1	1.3028416E1	9.2800000E1	1.2930416E1	7.8430000E1	8.8607058E0	1.0513000E2	1.1522118E1	1.0996000E2	1.6504248E1	7.8140000E1	1.3445860E1	9.3540000E1	1.4701605E1
7.8110000E1	8.3876261E0	1.0482000E2	1.0136464E1	1.0966000E2	1.3692541E1	7.7830000E1	1.2999093E1	9.3190000E1	1.2817286E1	7.8530000E1	8.8918081E0	1.0526000E2	1.1512978E1	1.1006000E2	1.6505397E1	7.8300000E1	1.3401099E1	9.3640000E1	1.4727705E1
7.8210000E1	8.3687480E0	1.0492000E2	1.0113650E1	1.0976000E2	1.3661723E1	7.7930000E1	1.2969836E1	9.3290000E1	1.2788438E1	7.8630000E1	8.9172774E0	1.0536000E2	1.1504553E1	1.1023000E2	1.6508193E1	7.8400000E1	1.3356522E1	9.3750000E1	1.4764780E1
7.8330000E1	8.3461503E0	1.0503000E2	1.0088614E1	1.0986000E2	1.3630974E1	7.8040000E1	1.2937729E1	9.3430000E1	1.2748160E1	7.8730000E1	8.9255021E0	1.0547000E2	1.1492416E1	1.1033000E2	1.6506220E1	7.8500000E1	1.3315541E1	9.3850000E1	1.4797024E1
7.8430000E1	8.3273656E0	1.0513000E2	1.0065907E1	1.0996000E2	1.3600295E1	7.8140000E1	1.2908610E1	9.3540000E1	1.2716602E1	7.8840000E1	8.9267527E0	1.0558000E2	1.1478279E1	1.1044000E2	1.6496097E1	7.8600000E1	1.3275898E1	9.3950000E1	1.4827934E1
7.8530000E1	8.3086231E0	1.0526000E2	1.0036465E1	1.1006000E2	1.3569685E1	7.8300000E1	1.2862156E1	9.3640000E1	1.2687980E1	7.8940000E1	8.9210292E0	1.0568000E2	1.1458026E1	1.1054000E2	1.6476735E1	7.8710000E1	1.3229523E1	9.4050000E1	1.4857510E1
7.8630000E1	8.2899228E0	1.0536000E2	1.0013876E1	1.1023000E2	1.3517805E1	7.8400000E1	1.2833207E1	9.3750000E1	1.2656571E1	7.9050000E1	8.9056720E0	1.0578000E2	1.1437650E1	1.1064000E2	1.6448134E1	7.8810000E1	1.3180015E1	9.4160000E1	1.4885752E1
7.8730000E1	8.2712647E0	1.0547000E2	9.9890865E0	1.1033000E2	1.3487381E1	7.8500000E1	1.2804323E1	9.3850000E1	1.2628085E1	7.9150000E1	8.8776782E0	1.0588000E2	1.1418954E1	1.1075000E2	1.6416631E1	7.8910000E1	1.3127374E1	9.4300000E1	1.4912633E1
7.8840000E1	8.2507891E0	1.0558000E2	9.9643585E0	1.1044000E2	1.3453993E1	7.8600000E1	1.2775504E1	9.3950000E1	1.2599663E1	7.9300000E1	8.8378154E0	1.0598000E2	1.1393426E1	1.1085000E2	1.6374241E1	7.9020000E1	1.3071965E1	9.4410000E1	1.4946753E1
7.8940000E1	8.2322190E0	1.0568000E2	9.9419316E0	1.1054000E2	1.3423712E1	7.8710000E1	1.2743879E1	9.4050000E1	1.2571305E1	7.9410000E1	8.7939519E0	1.0608000E2	1.1361066E1	1.1095000E2	1.6320964E1	7.9120000E1	1.3017702E1	9.4510000E1	1.4988110E1
7.9050000E1	8.2118402E0	1.0578000E2	9.9195553E0	1.1064000E2	1.3393499E1	7.8810000E1	1.2715196E1	9.4160000E1	1.2540184E1	7.9510000E1	8.7503321E0	1.0626000E2	1.1332377E1	1.1106000E2	1.6264708E1	7.9290000E1	1.2960672E1	9.4610000E1	1.5037141E1
7.9150000E1	8.1933577E0	1.0588000E2	9.8972292E0	1.1075000E2	1.3360343E1	7.8910000E1	1.2686578E1	9.4300000E1	1.2500688E1	7.9620000E1	8.7056905E0	1.0636000E2	1.1304888E1	1.1116000E2	1.6202791E1	7.9390000E1	1.2899529E1	9.4710000E1	1.5086838E1
7.9300000E1	8.1657120E0	1.0598000E2	9.8749535E0	1.1085000E2	1.3330273E1	7.9020000E1	1.2655172E1	9.4410000E1	1.2469743E1	7.9720000E1	8.6722502E0	1.0646000E2	1.1282103E1	1.1129000E2	1.6136254E1	7.9490000E1	1.2840308E1	9.4820000E1	1.5137202E1
7.9410000E1	8.1454978E0	1.0608000E2	9.8527278E0	1.1095000E2	1.3300270E1	7.9120000E1	1.2626689E1	9.4510000E1	1.2441677E1	7.9820000E1	8.6500112E0	1.0657000E2	1.1266737E1	1.1140000E2	1.6074893E1	7.9600000E1	1.2779596E1	9.4920000E1	1.5188004E1
7.9510000E1	8.1271647E0	1.0626000E2	9.8128477E0	1.1106000E2	1.3267346E1	7.9290000E1	1.2578415E1	9.4610000E1	1.2413674E1	7.9920000E1	8.6390267E0	1.0667000E2	1.1263915E1	1.1150000E2	1.6016382E1	7.9700000E1	1.2721576E1	9.5020000E1	1.5228439E1
7.9620000E1	8.1070459E0	1.0636000E2	9.7907618E0	1.1116000E2	1.3237485E1	7.9390000E1	1.2550105E1	9.4710000E1	1.2385735E1	8.0020000E1	8.6405846E0	1.0677000E2	1.1272629E1	1.1160000E2	1.5963631E1	7.9800000E1	1.2670722E1	9.5120000E1	1.5258507E1
7.9720000E1	8.0887993E0	1.0646000E2	9.7687257E0	1.1129000E2	1.3198766E1	7.9490000E1	1.2521858E1	9.4820000E1	1.2355074E1	8.0120000E1	8.6573444E0	1.0687000E2	1.1292880E1	1.1170000E2	1.5916638E1	7.9900000E1	1.2624304E1	9.5270000E1	1.5278209E1
7.9820000E1	8.0705938E0	1.0657000E2	9.7445432E0	1.1140000E2	1.3166092E1	7.9600000E1	1.2490860E1	9.4920000E1	1.2327266E1	8.0270000E1	8.6900740E0	1.0697000E2	1.1320385E1	1.1181000E2	1.5867542E1	8.0010000E1	1.2585051E1	9.5380000E1	1.5288065E1
7.9920000E1	8.0524292E0	1.0667000E2	9.7226111E0	1.1150000E2	1.3136459E1	7.9700000E1	1.2462747E1	9.5020000E1	1.2299521E1	8.0380000E1	8.7377064E0	1.0708000E2	1.1356947E1	1.1191000E2	1.5824206E1	8.0120000E1	1.2552604E1	9.5480000E1	1.5294527E1
8.0020000E1	8.0343056E0	1.0677000E2	9.7007284E0	1.1160000E2	1.3106893E1	7.9800000E1	1.2434697E1	9.5120000E1	1.2271839E1	8.0480000E1	8.7886301E0	1.0724000E2	1.1400854E1	1.1201000E2	1.5790007E1	8.0280000E1	1.2524084E1	9.5590000E1	1.5297595E1
8.0120000E1	8.0162227E0	1.0687000E2	9.6788949E0	1.1170000E2	1.3077393E1	7.9900000E1	1.2406710E1	9.5270000E1	1.2230432E1	8.0580000E1	8.8428450E0	1.0735000E2	1.1438078E1	1.1211000E2	1.5759721E1	8.0390000E1	1.2503405E1	9.5690000E1	1.5293942E1
8.0270000E1	7.9891747E0	1.0697000E2	9.6571105E0	1.1181000E2	1.3045020E1	8.0010000E1	1.2375997E1	9.5380000E1	1.2200155E1	8.0680000E1	8.8996075E0	1.0745000E2	1.1474613E1	1.1227000E2	1.5737827E1	8.0490000E1	1.2486966E1	9.5790000E1	1.5290573E1
8.0380000E1	7.9693975E0	1.0708000E2	9.6332043E0	1.1191000E2	1.3015660E1	8.0120000E1	1.2345360E1	9.5480000E1	1.2172696E1	8.0790000E1	8.9444593E0	1.0755000E2	1.1506956E1	1.1237000E2	1.5721759E1	8.0590000E1	1.2472141E1	9.5890000E1	1.5287489E1
8.0480000E1	7.9514607E0	1.0724000E2	9.5985373E0	1.1201000E2	1.2986365E1	8.0280000E1	1.2300933E1	9.5590000E1	1.2142563E1	8.0890000E1	8.9774004E0	1.0765000E2	1.1535108E1	1.1248000E2	1.5711517E1	8.0690000E1	1.2458936E1	9.6000000E1	1.5280392E1
8.0580000E1	7.9335643E0	1.0735000E2	9.5747762E0	1.1211000E2	1.2957137E1	8.0390000E1	1.2270482E1	9.5690000E1	1.2115233E1	8.0990000E1	8.9992877E0	1.0776000E2	1.1546613E1	1.1258000E2	1.5709427E1	8.0790000E1	1.2443165E1	9.6100000E1	1.5275831E1
8.0680000E1	7.9157082E0	1.0745000E2	9.5532261E0	1.1227000E2	1.2910508E1	8.0490000E1	1.2242865E1	9.5790000E1	1.2087965E1	8.1100000E1	9.0088332E0	1.0786000E2	1.1546596E1	1.1268000E2	1.5713672E1	8.0900000E1	1.2424828E1	9.6200000E1	1.5274565E1
8.0790000E1	7.8961128E0	1.0755000E2	9.5317246E0	1.1237000E2	1.2881450E1	8.0590000E1	1.2215310E1	9.5890000E1	1.2060759E1	8.1200000E1	9.0102814E0	1.0796000E2	1.1537527E1	1.1278000E2	1.5726932E1	8.1000000E1	1.2408893E1	9.6340000E1	1.5276594E1
8.0890000E1	7.8783410E0	1.0765000E2	9.5102715E0	1.1248000E2	1.2849562E1	8.0690000E1	1.2187817E1	9.6000000E1	1.2030903E1	8.1310000E1	9.0036320E0	1.0807000E2	1.1519173E1	1.1289000E2	1.5739411E1	8.1110000E1	1.2392630E1	9.6440000E1	1.5277126E1
8.0990000E1	7.8606092E0	1.0776000E2	9.4867288E0	1.1258000E2	1.2820641E1	8.0790000E1	1.2160386E1	9.6100000E1	1.2003825E1	8.1420000E1	8.9878433E0	1.0817000E2	1.1494247E1	1.1299000E2	1.5754339E1	8.1210000E1	1.2379454E1	9.6540000E1	1.5271719E1
8.1100000E1	7.8411502E0	1.0786000E2	9.4653770E0	1.1268000E2	1.2791786E1	8.0900000E1	1.2130283E1	9.6200000E1	1.1976807E1	8.1520000E1	8.9758678E0	1.0830000E2	1.1464461E1	1.1309000E2	1.5768335E1	8.1350000E1	1.2363860E1	9.6650000E1	1.5260142E1
8.1200000E1	7.8235021E0	1.0796000E2	9.4440732E0	1.1278000E2	1.2762995E1	8.1000000E1	1.2102981E1	9.6340000E1	1.1939086E1	8.1630000E1	8.9677055E0	1.0841000E2	1.1435812E1	1.1325000E2	1.5781401E1	8.1450000E1	1.2350318E1	9.6750000E1	1.5246049E1
8.1310000E1	7.8041350E0	1.0807000E2	9.4206944E0	1.1289000E2	1.2731401E1	8.1110000E1	1.2073020E1	9.6440000E1	1.1912214E1	8.1730000E1	8.9573437E0	1.0851000E2	1.1403097E1	1.1335000E2	1.5789056E1	8.1560000E1	1.2342429E1	9.6850000E1	1.5233709E1
8.1420000E1	7.7848159E0	1.0817000E2	9.3994912E0	1.1299000E2	1.2702746E1	8.1210000E1	1.2045847E1	9.6540000E1	1.1885403E1	8.1840000E1	8.9470175E0	1.0861000E2	1.1366316E1	1.1346000E2	1.5792825E1	8.1660000E1	1.2340199E1	9.6950000E1	1.5218852E1
8.1520000E1	7.7672945E0	1.0830000E2	9.3719983E0	1.1309000E2	1.2674156E1	8.1350000E1	1.2007908E1	9.6650000E1	1.1855981E1	8.1940000E1	8.9374949E0	1.0872000E2	1.1323668E1	1.1356000E2	1.5784848E1	8.1770000E1	1.2341204E1	9.7060000E1	1.5205774E1
8.1630000E1	7.7480666E0	1.0841000E2	9.3487979E0	1.1325000E2	1.2628545E1	8.1450000E1	1.1980881E1	9.6750000E1	1.1829297E1	8.2040000E1	8.9292066E0	1.0882000E2	1.1290515E1	1.1394000E2	1.5770349E1	8.1870000E1	1.2345445E1	9.7160000E1	1.5198907E1
8.1730000E1	7.7306280E0	1.0851000E2	9.3277565E0	1.1335000E2	1.2600122E1	8.1560000E1	1.1951223E1	9.6850000E1	1.1802672E1	8.2150000E1	8.9251318E0	1.0893000E2	1.1258824E1	1.1405000E2	1.5750660E1	8.1980000E1	1.2349006E1	9.7310000E1	1.5197490E1
8.1840000E1	7.7114908E0	1.0861000E2	9.3067625E0	1.1346000E2	1.2568931E1	8.1660000E1	1.1924324E1	9.6950000E1	1.1776108E1	8.2300000E1	8.9180471E0	1.0903000E2	1.1226125E1	1.1415000E2	1.5723100E1	8.2080000E1	1.2352270E1	9.7410000E1	1.5201847E1
8.1940000E1	7.6941345E0	1.0872000E2	9.2837236E0	1.1356000E2	1.2540642E1	8.1770000E1	1.1894805E1	9.7060000E1	1.1746956E1	8.2410000E1	8.9079527E0	1.0913000E2	1.1195132E1	1.1428000E2	1.5697466E1	8.2180000E1	1.2352617E1	9.7520000E1	1.5211978E1
8.2040000E1	7.6768173E0	1.0882000E2	9.2628286E0	1.1394000E2	1.2433723E1	8.1870000E1	1.1868034E1	9.7160000E1	1.1720517E1	8.2510000E1	8.9008275E0	1.0928000E2	1.1166483E1	1.1438000E2	1.5670020E1	8.2330000E1	1.2346632E1	9.7620000E1	1.5218568E1
8.2150000E1	7.6578133E0	1.0893000E2	9.2398985E0	1.1405000E2	1.2402943E1	8.1980000E1	1.1838654E1	9.7310000E1	1.1680970E1	8.2620000E1	8.8953306E0	1.0938000E2	1.1140178E1	1.1449000E2	1.5641270E1	8.2430000E1	1.2338786E1	9.7720000E1	1.5229152E1
8.2300000E1	7.6319746E0	1.0903000E2	9.2191022E0	1.1415000E2	1.2375028E1	8.2080000E1	1.1812009E1	9.7410000E1	1.1654680E1	8.2720000E1	8.8927498E0	1.0949000E2	1.1111091E1	1.1459000E2	1.5613034E1	8.2540000E1	1.2323149E1	9.7820000E1	1.5243730E1
8.2410000E1	7.6130817E0	1.0913000E2	9.1983527E0	1.1428000E2	1.2338832E1	8.2180000E1	1.1785424E1	9.7520000E1	1.1625829E1	8.2820000E1	8.8968628E0	1.0959000E2	1.1075948E1	1.1469000E2	1.5585312E1	8.2640000E1	1.2299723E1	9.7930000E1	1.5257179E1
8.2510000E1	7.5959468E0	1.0928000E2	9.1673160E0	1.1438000E2	1.2311061E1	8.2330000E1	1.1745658E1	9.7620000E1	1.1599662E1	8.2920000E1	8.9073704E0	1.0969000E2	1.1037229E1	1.1479000E2	1.5553177E1	8.2740000E1	1.2271235E1	9.8030000E1	1.5273771E1
8.2620000E1	7.5771431E0	1.0938000E2	9.1466830E0	1.1449000E2	1.2280585E1	8.2430000E1	1.1719222E1	9.7720000E1	1.1573555E1	8.3030000E1	8.9238040E0	1.0979000E2	1.0996736E1	1.1489000E2	1.5524489E1	8.2840000E1	1.2241137E1	9.8130000E1	1.5288713E1
8.2720000E1	7.5600892E0	1.0949000E2	9.1240404E0	1.1459000E2	1.2252945E1	8.2540000E1	1.1690211E1	9.7820000E1	1.1547506E1	8.3130000E1	8.9461636E0	1.0989000E2	1.0946366E1	1.1500000E2	1.5494025E1	8.2950000E1	1.2208395E1	9.8290000E1	1.5294684E1
8.2820000E1	7.5430736E0	1.0959000E2	9.1035049E0	1.1469000E2	1.2225367E1	8.2640000E1	1.1663900E1	9.7930000E1	1.1518920E1	8.3270000E1	8.9666858E0	1.1000000E2	1.0894152E1	1.1510000E2	1.5463406E1	8.3050000E1	1.2176922E1	9.8390000E1	1.5295335E1
8.2920000E1	7.5260964E0	1.0969000E2	9.0830156E0	1.1479000E2	1.2197851E1	8.2740000E1	1.1637648E1	9.8030000E1	1.1492995E1	8.3380000E1	8.9883496E0	1.1010000E2	1.0846089E1	1.1526000E2	1.5429677E1	8.3150000E1	1.2144100E1	9.8490000E1	1.5290342E1
8.3030000E1	7.5074655E0	1.0979000E2	9.0625724E0	1.1489000E2	1.2170397E1	8.2840000E1	1.1611455E1	9.8130000E1	1.1467127E1	8.3480000E1	9.0089198E0	1.1025000E2	1.0802178E1	1.1536000E2	1.5391315E1	8.3280000E1	1.2112499E1	9.8590000E1	1.5275774E1
8.3130000E1	7.4905684E0	1.0989000E2	9.0421752E0	1.1500000E2	1.2140269E1	8.2950000E1	1.1582710E1	9.8290000E1	1.1425861E1	8.3580000E1	9.0233272E0	1.1035000E2	1.0751736E1	1.1546000E2	1.5348827E1	8.3380000E1	1.2082126E1	9.8690000E1	1.5258936E1
8.3270000E1	7.4669763E0	1.1000000E2	9.0197913E0	1.1510000E2	1.2112945E1	8.3050000E1	1.1556641E1	9.8390000E1	1.1400144E1	8.3680000E1	9.0320031E0	1.1045000E2	1.0702093E1	1.1557000E2	1.5301408E1	8.3490000E1	1.2052983E1	9.8800000E1	1.5232522E1
8.3380000E1	7.4484918E0	1.1010000E2	8.9994903E0	1.1526000E2	1.2069354E1	8.3150000E1	1.1530631E1	9.8490000E1	1.1374486E1	8.3780000E1	9.0336593E0	1.1055000E2	1.0658376E1	1.1567000E2	1.5247238E1	8.3590000E1	1.2028764E1	9.8900000E1	1.5197290E1
8.3480000E1	7.4317275E0	1.1025000E2	8.9691246E0	1.1536000E2	1.2042190E1	8.3280000E1	1.1496904E1	9.8590000E1	1.1348885E1	8.3890000E1	9.0282958E0	1.1066000E2	1.0626240E1	1.1578000E2	1.5186320E1	8.3700000E1	1.2007232E1	9.9000000E1	1.5154094E1
8.3580000E1	7.4150008E0	1.1035000E2	8.9489377E0	1.1546000E2	1.2015086E1	8.3380000E1	1.1471028E1	9.8690000E1	1.1323342E1	8.3990000E1	9.0126811E0	1.1076000E2	1.0603206E1	1.1588000E2	1.5117012E1	8.3800000E1	1.1985659E1	9.9110000E1	1.5104942E1
8.3680000E1	7.3983118E0	1.1045000E2	8.9287963E0	1.1557000E2	1.1985343E1	8.3490000E1	1.1442632E1	9.8800000E1	1.1295311E1	8.4090000E1	8.9865160E0	1.1086000E2	1.0591989E1	1.1599000E2	1.5055678E1	8.3900000E1	1.1963009E1	9.9270000E1	1.5052616E1
8.3780000E1	7.3816604E0	1.1055000E2	8.9087002E0	1.1567000E2	1.1958368E1	8.3590000E1	1.1416878E1	9.8900000E1	1.1269889E1	8.4190000E1	8.9511417E0	1.1096000E2	1.0592658E1	1.1609000E2	1.5002317E1	8.4010000E1	1.1940154E1	9.9380000E1	1.4999812E1
8.3890000E1	7.3633871E0	1.1066000E2	8.8866467E0	1.1578000E2	1.1928765E1	8.3700000E1	1.1388615E1	9.9000000E1	1.1244524E1	8.4320000E1	8.9075648E0	1.1106000E2	1.0606007E1	1.1623000E2	1.4953976E1	8.4110000E1	1.1921564E1	9.9480000E1	1.4942878E1
8.3990000E1	7.3468143E0	1.1076000E2	8.8666455E0	1.1588000E2	1.1901916E1	8.3800000E1	1.1362983E1	9.9110000E1	1.1216688E1	8.4430000E1	8.8595629E0	1.1117000E2	1.0625248E1	1.1633000E2	1.4917742E1	8.4210000E1	1.1907240E1	9.9580000E1	1.4881814E1
8.4090000E1	7.3302787E0	1.1086000E2	8.8466893E0	1.1599000E2	1.1872453E1	8.3900000E1	1.1337408E1	9.9270000E1	1.1176322E1	8.4530000E1	8.8093714E0	1.1127000E2	1.0650380E1	1.1643000E2	1.4895137E1	8.4320000E1	1.1894813E1	9.9690000E1	1.4816282E1
8.4190000E1	7.3137804E0	1.1096000E2	8.8267779E0	1.1609000E2	1.1845732E1	8.4010000E1	1.1309342E1	9.9380000E1	1.1148655E1	8.4630000E1	8.7639247E0	1.1140000E2	1.0687938E1	1.1654000E2	1.4886163E1	8.4420000E1	1.1886693E1	9.9840000E1	1.4749954E1
8.4320000E1	7.2923881E0	1.1106000E2	8.8069115E0	1.1623000E2	1.1808423E1	8.4110000E1	1.1283888E1	9.9480000E1	1.1123563E1	8.4740000E1	8.7227916E0	1.1151000E2	1.0730594E1	1.1664000E2	1.4897674E1	8.4530000E1	1.1882880E1	9.9940000E1	1.4679158E1
8.4430000E1	7.2743358E0	1.1117000E2	8.7851100E0	1.1633000E2	1.1781846E1	8.4210000E1	1.1258491E1	9.9580000E1	1.1098527E1	8.4840000E1	8.6859723E0	1.1161000E2	1.0770314E1	1.1675000E2	1.4917889E1	8.4630000E1	1.1881136E1	1.0004000E2	1.4603136E1
8.4530000E1	7.2579634E0	1.1127000E2	8.7653372E0	1.1643000E2	1.1755328E1	8.4320000E1	1.1230621E1	9.9690000E1	1.1071053E1	8.4950000E1	8.6504878E0	1.1171000E2	1.0803921E1	1.1685000E2	1.4946805E1	8.4730000E1	1.1881010E1	1.0014000E2	1.4522671E1
8.4630000E1	7.2416279E0	1.1140000E2	8.7396992E0	1.1654000E2	1.1726228E1	8.4420000E1	1.1205344E1	9.9840000E1	1.1033697E1	8.5050000E1	8.6245069E0	1.1182000E2	1.0834769E1	1.1695000E2	1.4985168E1	8.4830000E1	1.1879881E1	1.0029000E2	1.4435754E1
8.4740000E1	7.2237012E0	1.1151000E2	8.7180641E0	1.1664000E2	1.1699835E1	8.4530000E1	1.1177605E1	9.9940000E1	1.1008864E1	8.5150000E1	8.6033916E0	1.1192000E2	1.0856790E1	1.1705000E2	1.5016614E1	8.4940000E1	1.1877749E1	1.0039000E2	1.4344395E1
8.4840000E1	7.2074428E0	1.1161000E2	8.6984423E0	1.1675000E2	1.1670873E1	8.4630000E1	1.1152448E1	1.0004000E2	1.0984086E1	8.5310000E1	8.5858009E0	1.1202000E2	1.0869984E1	1.1715000E2	1.5041651E1	8.5040000E1	1.1873320E1	1.0049000E2	1.4256856E1
8.4950000E1	7.1896008E0	1.1171000E2	8.6788647E0	1.1685000E2	1.1644605E1	8.4730000E1	1.1127347E1	1.0014000E2	1.0959364E1	8.5420000E1	8.5755122E0	1.1212000E2	1.0876167E1	1.1728000E2	1.5060278E1	8.5140000E1	1.1863580E1	1.0059000E2	1.4172284E1
8.5050000E1	7.1734191E0	1.1182000E2	8.6573801E0	1.1695000E2	1.1618396E1	8.4830000E1	1.1102303E1	1.0029000E2	1.0922385E1	8.5520000E1	8.5686651E0	1.1228000E2	1.0876134E1	1.1738000E2	1.5063436E1	8.5290000E1	1.1848529E1	1.0070000E2	1.4091533E1
8.5150000E1	7.1572738E0	1.1192000E2	8.6378949E0	1.1705000E2	1.1592247E1	8.4940000E1	1.1074819E1	1.0039000E2	1.0897802E1	8.5630000E1	8.5652596E0	1.1239000E2	1.0872364E1	1.1749000E2	1.5056053E1	8.5400000E1	1.1830586E1	1.0081000E2	1.4016486E1
8.5310000E1	7.1315169E0	1.1202000E2	8.6184535E0	1.1715000E2	1.1566156E1	8.5040000E1	1.1049893E1	1.0049000E2	1.0873274E1	8.5730000E1	8.5590913E0	1.1249000E2	1.0865580E1	1.1759000E2	1.5038129E1	8.5500000E1	1.1810372E1	1.0091000E2	1.3943473E1
8.5420000E1	7.1138629E0	1.1212000E2	8.5990559E0	1.1728000E2	1.1532326E1	8.5140000E1	1.1025023E1	1.0059000E2	1.0848802E1	8.5830000E1	8.5453759E0	1.1260000E2	1.0855854E1	1.1769000E2	1.5014330E1	8.5600000E1	1.1786852E1	1.0101000E2	1.3876164E1
8.5520000E1	7.0978516E0	1.1228000E2	8.5681105E0	1.1738000E2	1.1506370E1	8.5290000E1	1.0987822E1	1.0070000E2	1.0821946E1	8.5930000E1	8.5288978E0	1.1270000E2	1.0851216E1	1.1779000E2	1.4996441E1	8.5710000E1	1.1760028E1	1.0112000E2	1.3818212E1
8.5630000E1	7.0802809E0	1.1239000E2	8.5469001E0	1.1749000E2	1.1477886E1	8.5400000E1	1.0960622E1	1.0081000E2	1.0795156E1	8.6040000E1	8.5126359E0	1.1281000E2	1.0850128E1	1.1790000E2	1.4981507E1	8.5810000E1	1.1732539E1	1.0128000E2	1.3764898E1
8.5730000E1	7.0643453E0	1.1249000E2	8.5276636E0	1.1759000E2	1.1452052E1	8.5500000E1	1.0935953E1	1.0091000E2	1.0770859E1	8.6140000E1	8.4907655E0	1.1291000E2	1.0849236E1	1.1800000E2	1.4975351E1	8.5910000E1	1.1707056E1	1.0143000E2	1.3720157E1
8.5830000E1	7.0484455E0	1.1260000E2	8.5065533E0	1.1769000E2	1.1426277E1	8.5600000E1	1.0911339E1	1.0101000E2	1.0746617E1	8.6290000E1	8.4679245E0	1.1301000E2	1.0851892E1	1.1810000E2	1.4977675E1	8.6010000E1	1.1683578E1	1.0153000E2	1.3683987E1
8.5930000E1	7.0325815E0	1.1270000E2	8.4874076E0	1.1779000E2	1.1400560E1	8.5710000E1	1.0884328E1	1.0112000E2	1.0720014E1	8.6390000E1	8.4445439E0	1.1312000E2	1.0865427E1	1.1825000E2	1.4988269E1	8.6110000E1	1.1663563E1	1.0163000E2	1.3651763E1
8.6040000E1	7.0151724E0	1.1281000E2	8.4663970E0	1.1790000E2	1.1372338E1	8.5810000E1	1.0859831E1	1.0128000E2	1.0681436E1	8.6500000E1	8.4206239E0	1.1328000E2	1.0890406E1	1.1835000E2	1.5007134E1	8.6270000E1	1.1649223E1	1.0174000E2	1.3624338E1
8.6140000E1	6.9993833E0	1.1291000E2	8.4473416E0	1.1800000E2	1.1346742E1	8.5910000E1	1.0835388E1	1.0143000E2	1.0645395E1	8.6600000E1	8.3927165E0	1.1338000E2	1.0923654E1	1.1845000E2	1.5031110E1	8.6380000E1	1.1638321E1	1.0184000E2	1.3600857E1
8.6290000E1	6.9757662E0	1.1301000E2	8.4283291E0	1.1810000E2	1.1321204E1	8.6010000E1	1.0811001E1	1.0153000E2	1.0621435E1	8.6700000E1	8.3643525E0	1.1348000E2	1.0962691E1	1.1856000E2	1.5055271E1	8.6480000E1	1.1630856E1	1.0194000E2	1.3583709E1
8.6390000E1	6.9600658E0	1.1312000E2	8.4074648E0	1.1825000E2	1.1283004E1	8.6110000E1	1.0786669E1	1.0163000E2	1.0597530E1	8.6810000E1	8.3352328E0	1.1358000E2	1.1004943E1	1.1866000E2	1.5086182E1	8.6590000E1	1.1623623E1	1.0204000E2	1.3569928E1
8.6500000E1	6.9428362E0	1.1328000E2	8.3772089E0	1.1835000E2	1.1257610E1	8.6270000E1	1.0747851E1	1.0174000E2	1.0571295E1	8.6910000E1	8.3083840E0	1.1369000E2	1.1050340E1	1.1876000E2	1.5112620E1	8.6690000E1	1.1617822E1	1.0215000E2	1.3560469E1
8.6600000E1	6.9272099E0	1.1338000E2	8.3583542E0	1.1845000E2	1.1232272E1	8.6380000E1	1.0721245E1	1.0184000E2	1.0547503E1	8.7010000E1	8.2790218E0	1.1379000E2	1.1098882E1	1.1887000E2	1.5138716E1	8.6790000E1	1.1613453E1	1.0230000E2	1.3551682E1
8.6700000E1	6.9116188E0	1.1348000E2	8.3395420E0	1.1856000E2	1.1204467E1	8.6480000E1	1.0697114E1	1.0194000E2	1.0523763E1	8.7120000E1	8.2509238E0	1.1390000E2	1.1151317E1	1.1897000E2	1.5163293E1	8.6900000E1	1.1605273E1	1.0240000E2	1.3555414E1
8.6810000E1	6.8945090E0	1.1358000E2	8.3207722E0	1.1866000E2	1.1179249E1	8.6590000E1	1.0670633E1	1.0204000E2	1.0500077E1	8.7290000E1	8.2317800E0	1.1400000E2	1.1206849E1	1.1907000E2	1.5186350E1	8.7000000E1	1.1593232E1	1.0251000E2	1.3567734E1
8.6910000E1	6.8789915E0	1.1369000E2	8.3001741E0	1.1876000E2	1.1154087E1	8.6690000E1	1.0646617E1	1.0215000E2	1.0474084E1	8.7390000E1	8.2150871E0	1.1411000E2	1.1266273E1	1.1925000E2	1.5216377E1	8.7100000E1	1.1579750E1	1.0261000E2	1.3588641E1
8.7010000E1	6.8635089E0	1.1379000E2	8.2814928E0	1.1887000E2	1.1126475E1	8.6790000E1	1.0622655E1	1.0230000E2	1.0438743E1	8.7490000E1	8.2004141E0	1.1426000E2	1.1322260E1	1.1936000E2	1.5253074E1	8.7200000E1	1.1564825E1	1.0271000E2	1.3611784E1
8.7120000E1	6.8465183E0	1.1390000E2	8.2609920E0	1.1897000E2	1.1101433E1	8.6900000E1	1.0596358E1	1.0240000E2	1.0415249E1	8.7590000E1	8.1877609E0	1.1437000E2	1.1372770E1	1.1946000E2	1.5289885E1	8.7330000E1	1.1542098E1	1.0281000E2	1.3637946E1
8.7290000E1	6.8203428E0	1.1400000E2	8.2423989E0	1.1907000E2	1.1076447E1	8.7000000E1	1.0572509E1	1.0251000E2	1.0389466E1	8.7690000E1	8.1852969E0	1.1447000E2	1.1420980E1	1.1956000E2	1.5329071E1	8.7440000E1	1.1516497E1	1.0292000E2	1.3666344E1
8.7390000E1	6.8049922E0	1.1411000E2	8.2219949E0	1.1925000E2	1.1031614E1	8.7100000E1	1.0548713E1	1.0261000E2	1.0366082E1	8.7790000E1	8.1894913E0	1.1458000E2	1.1466890E1	1.1966000E2	1.5376457E1	8.7540000E1	1.1488023E1	1.0303000E2	1.3696978E1
8.7490000E1	6.7896762E0	1.1426000E2	8.1942525E0	1.1936000E2	1.1004305E1	8.7200000E1	1.0524971E1	1.0271000E2	1.0342751E1	8.7890000E1	8.1957061E0	1.1468000E2	1.1509792E1	1.1977000E2	1.5425475E1	8.7640000E1	1.1458095E1	1.0313000E2	1.3730625E1
8.7590000E1	6.7743946E0	1.1437000E2	8.1739677E0	1.1946000E2	1.0979537E1	8.7330000E1	1.0494186E1	1.0281000E2	1.0319472E1	8.8000000E1	8.2056990E0	1.1478000E2	1.1552296E1	1.1987000E2	1.5476126E1	8.7740000E1	1.1426550E1	1.0327000E2	1.3766328E1
8.7690000E1	6.7591474E0	1.1447000E2	8.1555705E0	1.1956000E2	1.0954826E1	8.7440000E1	1.0468208E1	1.0292000E2	1.0293927E1	8.8100000E1	8.2193870E0	1.1489000E2	1.1591791E1	1.1998000E2	1.5513582E1	8.7840000E1	1.1394845E1	1.0337000E2	1.3804088E1
8.7790000E1	6.7439345E0	1.1458000E2	8.1353814E0	1.1966000E2	1.0930170E1	8.7540000E1	1.0444647E1	1.0303000E2	1.0268444E1	8.8200000E1	8.2330756E0	1.1499000E2	1.1629072E1	1.2008000E2	1.5541974E1	8.7950000E1	1.1368273E1	1.0348000E2	1.3834456E1
8.7890000E1	6.7287559E0	1.1468000E2	8.1170710E0	1.1977000E2	1.0903112E1	8.7640000E1	1.0421139E1	1.0313000E2	1.0245333E1	8.8350000E1	8.2402613E0	1.1509000E2	1.1663527E1	1.2024000E2	1.5566231E1	8.8050000E1	1.1349872E1	1.0358000E2	1.3859816E1
8.8000000E1	6.7120989E0	1.1478000E2	8.0988018E0	1.1987000E2	1.0878572E1	8.7740000E1	1.0397684E1	1.0327000E2	1.0213064E1	8.8450000E1	8.2419013E0	1.1524000E2	1.1694362E1	1.2034000E2	1.5589386E1	8.8150000E1	1.1334187E1	1.0369000E2	1.3880170E1
8.8100000E1	6.6969919E0	1.1489000E2	8.0787533E0	1.1998000E2	1.0851642E1	8.7840000E1	1.0374282E1	1.0337000E2	1.0190078E1	8.8550000E1	8.2379955E0	1.1535000E2	1.1721646E1	1.2044000E2	1.5600215E1	8.8300000E1	1.1321216E1	1.0379000E2	1.3899188E1
8.8200000E1	6.6819189E0	1.1499000E2	8.0605704E0	1.2008000E2	1.0827218E1	8.7950000E1	1.0348601E1	1.0348000E2	1.0164852E1	8.8650000E1	8.2333283E0	1.1545000E2	1.1742702E1	1.2055000E2	1.5605276E1	8.8410000E1	1.1311864E1	1.0389000E2	1.3910947E1
8.8350000E1	6.6593731E0	1.1509000E2	8.0424284E0	1.2024000E2	1.0788254E1	8.8050000E1	1.0325309E1	1.0358000E2	1.0141974E1	8.8750000E1	8.2220744E0	1.1556000E2	1.1759069E1	1.2065000E2	1.5610392E1	8.8510000E1	1.1303441E1	1.0399000E2	1.3916229E1
8.8450000E1	6.6443848E0	1.1524000E2	8.0152919E0	1.2034000E2	1.0763973E1	8.8150000E1	1.0302070E1	1.0369000E2	1.0116868E1	8.8860000E1	8.2054207E0	1.1566000E2	1.1770749E1	1.2075000E2	1.5617092E1	8.8620000E1	1.1295996E1	1.0410000E2	1.3918967E1
8.8550000E1	6.6294302E0	1.1535000E2	7.9954501E0	1.2044000E2	1.0739747E1	8.8300000E1	1.0267309E1	1.0379000E2	1.0094097E1	8.8960000E1	8.1880050E0	1.1577000E2	1.1781092E1	1.2085000E2	1.5625376E1	8.8720000E1	1.1288272E1	1.0420000E2	1.3924031E1
8.8650000E1	6.6145093E0	1.1545000E2	7.9774547E0	1.2055000E2	1.0713161E1	8.8410000E1	1.0241892E1	1.0389000E2	1.0071379E1	8.9060000E1	8.1698274E0	1.1587000E2	1.1786090E1	1.2096000E2	1.5635543E1	8.8820000E1	1.1283939E1	1.0433000E2	1.3928741E1
8.8750000E1	6.5996220E0	1.1556000E2	7.9577065E0	1.2065000E2	1.0689048E1	8.8510000E1	1.0218841E1	1.0399000E2	1.0048711E1	8.9160000E1	8.1572373E0	1.1597000E2	1.1788354E1	1.2106000E2	1.5650202E1	8.8930000E1	1.1277869E1	1.0443000E2	1.3933095E1
8.8860000E1	6.5832846E0	1.1566000E2	7.9397960E0	1.2075000E2	1.0664990E1	8.8620000E1	1.0193544E1	1.0410000E2	1.0023835E1	8.9320000E1	8.1501517E0	1.1607000E2	1.1784707E1	1.2116000E2	1.5677439E1	8.9030000E1	1.1270062E1	1.0453000E2	1.3938628E1
8.8960000E1	6.5684676E0	1.1577000E2	7.9201410E0	1.2085000E2	1.0640987E1	8.8720000E1	1.0170601E1	1.0420000E2	1.0001275E1	8.9420000E1	8.1521015E0	1.1617000E2	1.1773911E1	1.2126000E2	1.5712327E1	8.9140000E1	1.1257660E1	1.0463000E2	1.3945945E1
8.9060000E1	6.5536839E0	1.1587000E2	7.9023151E0	1.2096000E2	1.0614645E1	8.8820000E1	1.0147710E1	1.0433000E2	9.9720216E0	8.9520000E1	8.1668753E0	1.1632000E2	1.1758609E1	1.2137000E2	1.5743642E1	8.9290000E1	1.1243705E1	1.0473000E2	1.3955046E1
8.9160000E1	6.5389335E0	1.1597000E2	7.8845293E0	1.2106000E2	1.0590754E1	8.8930000E1	1.0122590E1	1.0443000E2	9.9495775E0	8.9630000E1	8.1962306E0	1.1642000E2	1.1738731E1	1.2147000E2	1.5781229E1	8.9390000E1	1.1228359E1	1.0484000E2	1.3966886E1
8.9320000E1	6.5154018E0	1.1607000E2	7.8667836E0	1.2116000E2	1.0566918E1	8.9030000E1	1.0099807E1	1.0453000E2	9.9271839E0	8.9730000E1	8.2353832E0	1.1652000E2	1.1715820E1	1.2158000E2	1.5825089E1	8.9500000E1	1.1208116E1	1.0494000E2	1.3994523E1
8.9420000E1	6.5007375E0	1.1617000E2	7.8490777E0	1.2126000E2	1.0543135E1	8.9140000E1	1.0074805E1	1.0463000E2	9.9048407E0	8.9830000E1	8.2855197E0	1.1663000E2	1.1697842E1	1.2168000E2	1.5871091E1	8.9600000E1	1.1188269E1	1.0504000E2	1.4030041E1
8.9520000E1	6.4861063E0	1.1632000E2	7.8225937E0	1.2137000E2	1.0517035E1	8.9290000E1	1.0040811E1	1.0473000E2	9.8825478E0	8.9930000E1	8.3450120E0	1.1673000E2	1.1684797E1	1.2178000E2	1.5920070E1	8.9710000E1	1.1168769E1	1.0515000E2	1.4069505E1
8.9630000E1	6.4700499E0	1.1642000E2	7.8049873E0	1.2147000E2	1.0493364E1	8.9390000E1	1.0018212E1	1.0484000E2	9.8580836E0	9.0040000E1	8.4073565E0	1.1683000E2	1.1677480E1	1.2188000E2	1.5963838E1	8.9810000E1	1.1149615E1	1.0531000E2	1.4110237E1
8.9730000E1	6.4554877E0	1.1652000E2	7.7874206E0	1.2158000E2	1.0467388E1	8.9500000E1	9.9934115E0	1.0494000E2	9.8358959E0	9.0140000E1	8.4725534E0	1.1694000E2	1.1678428E1	1.2199000E2	1.6002095E1	8.9920000E1	1.1133159E1	1.0541000E2	1.4153527E1
8.9830000E1	6.4409583E0	1.1663000E2	7.7681428E0	1.2168000E2	1.0443829E1	8.9600000E1	9.9709193E0	1.0504000E2	9.8137582E0	9.0270000E1	8.5389746E0	1.1704000E2	1.1686501E1	1.2209000E2	1.6042928E1	9.0020000E1	1.1123071E1	1.0551000E2	1.4199375E1
8.9930000E1	6.4264616E0	1.1673000E2	7.7506590E0	1.2178000E2	1.0420323E1	8.9710000E1	9.9462363E0	1.0515000E2	9.7894642E0	9.0370000E1	8.6019816E0	1.1714000E2	1.1704877E1	1.2223000E2	1.6076240E1	9.0130000E1	1.1122040E1	1.0562000E2	1.4246998E1
9.0040000E1	6.4105529E0	1.1683000E2	7.7332145E0	1.2188000E2	1.0396870E1	8.9810000E1	9.9238502E0	1.0531000E2	9.7542349E0	9.0480000E1	8.6580436E0	1.1727000E2	1.1736200E1	1.2233000E2	1.6107852E1	9.0280000E1	1.1131140E1	1.0572000E2	1.4291216E1
9.0140000E1	6.3961246E0	1.1694000E2	7.7140710E0	1.2199000E2	1.0371133E1	8.9920000E1	9.8992837E0	1.0541000E2	9.7322810E0	9.0580000E1	8.7089184E0	1.1738000E2	1.1776755E1	1.2243000E2	1.6137766E1	9.0390000E1	1.1149115E1	1.0582000E2	1.4334217E1
9.0270000E1	6.3774164E0	1.1704000E2	7.6967089E0	1.2209000E2	1.0347790E1	9.0020000E1	9.8770034E0	1.0551000E2	9.7103764E0	9.0680000E1	8.7518606E0	1.1748000E2	1.1826542E1	1.2253000E2	1.6156663E1	9.0490000E1	1.1175800E1	1.0593000E2	1.4375044E1
9.0370000E1	6.3630627E0	1.1714000E2	7.6793858E0	1.2223000E2	1.0315199E1	9.0130000E1	9.8525528E0	1.0562000E2	9.6863384E0	9.0790000E1	8.7868702E0	1.1759000E2	1.1882950E1	1.2264000E2	1.6175240E1	9.0590000E1	1.1216487E1	1.0603000E2	1.4405783E1
9.0480000E1	6.3473110E0	1.1727000E2	7.6569241E0	1.2233000E2	1.0291983E1	9.0280000E1	9.8193087E0	1.0572000E2	9.6645373E0	9.0890000E1	8.8140300E0	1.1769000E2	1.1935065E1	1.2274000E2	1.6197628E1	9.0690000E1	1.1263403E1	1.0613000E2	1.4434138E1
9.0580000E1	6.3330250E0	1.1738000E2	7.6379694E0	1.2243000E2	1.0268818E1	9.0390000E1	9.7950011E0	1.0582000E2	9.6427853E0	9.0990000E1	8.8282355E0	1.1779000E2	1.1984293E1	1.2285000E2	1.6215638E1	9.0790000E1	1.1316548E1	1.0627000E2	1.4462496E1
9.0680000E1	6.3187712E0	1.1748000E2	7.6207786E0	1.2253000E2	1.0245706E1	9.0490000E1	9.7729554E0	1.0593000E2	9.6189145E0	9.1100000E1	8.8415363E0	1.1790000E2	1.2029840E1	1.2295000E2	1.6236525E1	9.0890000E1	1.1372882E1	1.0637000E2	1.4490855E1
9.0790000E1	6.3031291E0	1.1759000E2	7.6019134E0	1.2264000E2	1.0220343E1	9.0590000E1	9.7509593E0	1.0603000E2	9.5972652E0	9.1200000E1	8.8539323E0	1.1800000E2	1.2070568E1	1.2305000E2	1.6249065E1	9.1000000E1	1.1424598E1	1.0647000E2	1.4515465E1
9.0890000E1	6.2889426E0	1.1769000E2	7.5848037E0	1.2274000E2	1.0197340E1	9.0690000E1	9.7290128E0	1.0613000E2	9.5756645E0	9.1320000E1	8.8607851E0	1.1810000E2	1.2102249E1	1.2315000E2	1.6253259E1	9.1100000E1	1.1473482E1	1.0658000E2	1.4541466E1
9.0990000E1	6.2747880E0	1.1779000E2	7.5677325E0	1.2285000E2	1.0172096E1	9.0790000E1	9.7071156E0	1.0627000E2	9.5455053E0	9.1420000E1	8.8634388E0	1.1826000E2	1.2126425E1	1.2331000E2	1.6258471E1	9.1200000E1	1.1516844E1	1.0668000E2	1.4569643E1
9.1100000E1	6.2592548E0	1.1790000E2	7.5489986E0	1.2295000E2	1.0149202E1	9.0890000E1	9.6852677E0	1.0637000E2	9.5240212E0	9.1520000E1	8.8630800E0	1.1836000E2	1.2143095E1	1.2341000E2	1.6251524E1	9.1330000E1	1.1553429E1	1.0679000E2	1.4600779E1
9.1200000E1	6.2451671E0	1.1800000E2	7.5320080E0	1.2305000E2	1.0126359E1	9.1000000E1	9.6612918E0	1.0647000E2	9.5025854E0	9.1630000E1	8.8597088E0	1.1847000E2	1.2151932E1	1.2351000E2	1.6232419E1	9.1440000E1	1.1580407E1	1.0689000E2	1.4632686E1
9.1320000E1	6.2283036E0	1.1810000E2	7.5150557E0	1.2315000E2	1.0103568E1	9.1100000E1	9.6395471E0	1.0658000E2	9.4790617E0	9.1730000E1	8.8605793E0	1.1857000E2	1.2154335E1	1.2361000E2	1.6211852E1	9.1540000E1	1.1597779E1	1.0699000E2	1.4662685E1
9.1420000E1	6.2142855E0	1.1826000E2	7.4880112E0	1.2331000E2	1.0067208E1	9.1200000E1	9.6178513E0	1.0668000E2	9.4577272E0	9.1830000E1	8.8594251E0	1.1867000E2	1.2152913E1	1.2372000E2	1.6173242E1	9.1640000E1	1.1601875E1	1.0709000E2	1.4690774E1
9.1520000E1	6.2002990E0	1.1836000E2	7.4711579E0	1.2341000E2	1.0044550E1	9.1330000E1	9.5897198E0	1.0679000E2	9.4343146E0	9.1930000E1	8.8561631E0	1.1877000E2	1.2156682E1	1.2382000E2	1.6124675E1	9.1740000E1	1.1595358E1	1.0719000E2	1.4720157E1
9.1630000E1	6.1849501E0	1.1847000E2	7.4526631E0	1.2351000E2	1.0021942E1	9.1440000E1	9.5659804E0	1.0689000E2	9.4130807E0	9.2040000E1	8.8563397E0	1.1888000E2	1.2164236E1	1.2392000E2	1.6066153E1	9.1850000E1	1.1578048E1	1.0733000E2	1.4745457E1
9.1730000E1	6.1710296E0	1.1857000E2	7.4358893E0	1.2361000E2	9.9993858E0	9.1540000E1	9.5444502E0	1.0699000E2	9.3918946E0	9.2140000E1	8.8555387E0	1.1898000E2	1.2178218E1	1.2403000E2	1.5997230E1	9.1950000E1	1.1552982E1	1.0743000E2	1.4766672E1
9.1830000E1	6.1571405E0	1.1867000E2	7.4191533E0	1.2372000E2	9.9746324E0	9.1640000E1	9.5229684E0	1.0709000E2	9.3707562E0	9.2290000E1	8.8555177E0	1.1908000E2	1.2198629E1	1.2413000E2	1.5930508E1	9.2050000E1	1.1521947E1	1.0753000E2	1.4788943E1
9.1930000E1	6.1432825E0	1.1877000E2	7.4024550E0	1.2382000E2	9.9521824E0	9.1740000E1	9.5015350E0	1.0719000E2	9.3496653E0	9.2400000E1	8.8562768E0	1.1923000E2	1.2240343E1	1.2426000E2	1.5865989E1	9.2150000E1	1.1490194E1	1.0763000E2	1.4809900E1
9.2040000E1	6.1280748E0	1.1888000E2	7.3841302E0	1.2392000E2	9.9297829E0	9.1850000E1	9.4780140E0	1.0733000E2	9.3202179E0	9.2500000E1	8.8606689E0	1.1934000E2	1.2292309E1	1.2436000E2	1.5796318E1	9.2290000E1	1.1463014E1	1.0774000E2	1.4821627E1
9.2140000E1	6.1142823E0	1.1898000E2	7.3675107E0	1.2403000E2	9.9052018E0	9.1950000E1	9.4566817E0	1.0743000E2	9.2992408E0	9.2600000E1	8.8679488E0	1.1944000E2	1.2354528E1	1.2446000E2	1.5731912E1	9.2400000E1	1.1440407E1	1.0784000E2	1.4825526E1
9.2290000E1	6.0936518E0	1.1908000E2	7.3509286E0	1.2413000E2	9.8829080E0	9.2050000E1	9.4353975E0	1.0753000E2	9.2783110E0	9.2710000E1	8.8781165E0	1.1954000E2	1.2428398E1	1.2457000E2	1.5664581E1	9.2500000E1	1.1432478E1	1.0794000E2	1.4820210E1
9.2400000E1	6.0785669E0	1.1923000E2	7.3261253E0	1.2426000E2	9.8540012E0	9.2150000E1	9.4141612E0	1.0763000E2	9.2574282E0	9.2810000E1	8.8849056E0	1.1964000E2	1.2502916E1	1.2467000E2	1.5594324E1	9.2600000E1	1.1433206E1	1.0805000E2	1.4809748E1
9.2500000E1	6.0648859E0	1.1934000E2	7.3079895E0	1.2436000E2	9.8318227E0	9.2290000E1	9.3845106E0	1.0774000E2	9.2345114E0	9.2910000E1	8.8894917E0	1.1974000E2	1.2576943E1	1.2477000E2	1.5525014E1	9.2710000E1	1.1446262E1	1.0815000E2	1.4794139E1
9.2600000E1	6.0512356E0	1.1944000E2	7.2915414E0	1.2446000E2	9.8096942E0	9.2400000E1	9.3612793E0	1.0784000E2	9.2137273E0	9.3010000E1	8.8872365E0	1.1985000E2	1.2642870E1	1.2487000E2	1.5450577E1	9.2810000E1	1.1465942E1	1.0830000E2	1.4767400E1
9.2710000E1	6.0362557E0	1.1954000E2	7.2751302E0	1.2457000E2	9.7854103E0	9.2500000E1	9.3402098E0	1.0794000E2	9.1929899E0	9.3110000E1	8.8781398E0	1.1995000E2	1.2699625E1	1.2498000E2	1.5371012E1	9.2920000E1	1.1492427E1	1.0841000E2	1.4732524E1
9.2810000E1	6.0226699E0	1.1964000E2	7.2587561E0	1.2467000E2	9.7633862E0	9.2600000E1	9.3191877E0	1.0805000E2	9.1702326E0	9.3280000E1	8.8600839E0	1.2005000E2	1.2745637E1	1.2508000E2	1.5285044E1	9.3020000E1	1.1524462E1	1.0851000E2	1.4691698E1
9.2910000E1	6.0091146E0	1.1974000E2	7.2424187E0	1.2477000E2	9.7414117E0	9.2710000E1	9.2961180E0	1.0815000E2	9.1495931E0	9.3380000E1	8.8322988E0	1.2016000E2	1.2780906E1	1.2523000E2	1.5191296E1	9.3120000E1	1.1562046E1	1.0861000E2	1.4644922E1
9.3010000E1	5.9955899E0	1.1985000E2	7.2244901E0	1.2487000E2	9.7194866E0	9.2810000E1	9.2751952E0	1.0830000E2	9.1187209E0	9.3480000E1	8.7947844E0	1.2029000E2	1.2796244E1	1.2534000E2	1.5100463E1	9.3280000E1	1.1595662E1	1.0871000E2	1.4589215E1
9.3110000E1	5.9820956E0	1.1995000E2	7.2082299E0	1.2498000E2	9.6954260E0	9.2920000E1	9.2522345E0	1.0841000E2	9.0961475E0	9.3590000E1	8.7479823E0	1.2040000E2	1.2801162E1	1.2544000E2	1.5012544E1	9.3380000E1	1.1622500E1	1.0881000E2	1.4532705E1
9.3280000E1	5.9592249E0	1.2005000E2	7.1920063E0	1.2508000E2	9.6736045E0	9.3020000E1	9.2314104E0	1.0851000E2	9.0756748E0	9.3690000E1	8.6979417E0	1.2050000E2	1.2797065E1	1.2554000E2	1.4923545E1	9.3480000E1	1.1642560E1	1.0892000E2	1.4475392E1
9.3380000E1	5.9458124E0	1.2016000E2	7.1742025E0	1.2523000E2	9.6409642E0	9.3120000E1	9.2106332E0	1.0861000E2	9.0552481E0	9.3790000E1	8.6502088E0	1.2060000E2	1.2783952E1	1.2564000E2	1.4842588E1	9.3580000E1	1.1649820E1	1.0902000E2	1.4410573E1
9.3480000E1	5.9324301E0	1.2029000E2	7.1532184E0	1.2534000E2	9.6170980E0	9.3280000E1	9.1774869E0	1.0871000E2	9.0348674E0	9.3890000E1	8.6047836E0	1.2070000E2	1.2766065E1	1.2575000E2	1.4769672E1	9.3690000E1	1.1651221E1	1.0912000E2	1.4336860E1
9.3590000E1	5.9177444E0	1.2040000E2	7.1355107E0	1.2544000E2	9.5954527E0	9.3380000E1	9.1568311E0	1.0881000E2	9.0145325E0	9.4000000E1	8.5634624E0	1.2081000E2	1.2749906E1	1.2585000E2	1.4712461E1	9.3790000E1	1.1648549E1	1.0927000E2	1.4259392E1
9.3690000E1	5.9044253E0	1.2050000E2	7.1194507E0	1.2554000E2	9.5738561E0	9.3480000E1	9.1362217E0	1.0892000E2	8.9922170E0	9.4100000E1	8.5341781E0	1.2091000E2	1.2735476E1	1.2596000E2	1.4668940E1	9.3900000E1	1.1647325E1	1.0937000E2	1.4179759E1
9.3790000E1	5.8911362E0	1.2060000E2	7.1034269E0	1.2564000E2	9.5523082E0	9.3580000E1	9.1156587E0	1.0902000E2	8.9719782E0	9.4200000E1	8.5169307E0	1.2101000E2	1.2726224E1	1.2606000E2	1.4631758E1	9.4000000E1	1.1643464E1	1.0948000E2	1.4099364E1
9.3890000E1	5.8778769E0	1.2070000E2	7.0874392E0	1.2575000E2	9.5286615E0	9.3690000E1	9.0930929E0	1.0912000E2	8.9517849E0	9.4320000E1	8.5121570E0	1.2112000E2	1.2721079E1	1.2616000E2	1.4603568E1	9.4100000E1	1.1642308E1	1.0958000E2	1.4016017E1
9.4000000E1	5.8633263E0	1.2081000E2	7.0698942E0	1.2585000E2	9.5072152E0	9.3790000E1	9.0726271E0	1.0927000E2	8.9215801E0	9.4420000E1	8.5188693E0	1.2128000E2	1.2721439E1	1.2628000E2	1.4578485E1	9.4210000E1	1.1643857E1	1.0969000E2	1.3929720E1
9.4100000E1	5.8501296E0	1.2091000E2	7.0539820E0	1.2596000E2	9.4836801E0	9.3900000E1	9.0501678E0	1.0937000E2	8.9015003E0	9.4530000E1	8.5308010E0	1.2138000E2	1.2734591E1	1.2638000E2	1.4551698E1	9.4340000E1	1.1648480E1	1.0979000E2	1.3843574E1
9.4200000E1	5.8369627E0	1.2101000E2	7.0381055E0	1.2606000E2	9.4623351E0	9.4000000E1	9.0297985E0	1.0948000E2	8.8794646E0	9.4630000E1	8.5479521E0	1.2149000E2	1.2752926E1	1.2648000E2	1.4523207E1	9.4440000E1	1.1653696E1	1.0989000E2	1.3757367E1
9.4320000E1	5.8212015E0	1.2112000E2	7.0206827E0	1.2616000E2	9.4410382E0	9.4100000E1	9.0094751E0	1.0958000E2	8.8594795E0	9.4730000E1	8.5649622E0	1.2159000E2	1.2775038E1	1.2659000E2	1.4490235E1	9.4540000E1	1.1659322E1	1.1000000E2	1.3668108E1
9.4420000E1	5.8080997E0	1.2128000E2	6.9954174E0	1.2628000E2	9.4155451E0	9.4210000E1	8.9871721E0	1.0969000E2	8.8375479E0	9.4830000E1	8.5751547E0	1.2170000E2	1.2800927E1	1.2669000E2	1.4451848E1	9.4650000E1	1.1665358E1	1.1010000E2	1.3583888E1
9.4530000E1	5.7937217E0	1.2138000E2	6.9796727E0	1.2638000E2	9.3943535E0	9.4340000E1	8.9608852E0	1.0979000E2	8.8176572E0	9.4940000E1	8.5785297E0	1.2180000E2	1.2841333E1	1.2679000E2	1.4409425E1	9.4750000E1	1.1677921E1	1.1027000E2	1.3507476E1
9.4630000E1	5.7806818E0	1.2149000E2	6.9623945E0	1.2648000E2	9.3732095E0	9.4440000E1	8.9407169E0	1.0989000E2	8.7978112E0	9.5040000E1	8.5708061E0	1.2190000E2	1.2890890E1	1.2690000E2	1.4357316E1	9.4860000E1	1.1688190E1	1.1038000E2	1.3430962E1
9.4730000E1	5.7676711E0	1.2159000E2	6.9467242E0	1.2659000E2	9.3500062E0	9.4540000E1	8.9205940E0	1.1000000E2	8.7760322E0	9.5140000E1	8.5486892E0	1.2200000E2	1.2936300E1	1.2700000E2	1.4298584E1	9.4960000E1	1.1696164E1	1.1048000E2	1.3355750E1
9.4830000E1	5.7546898E0	1.2170000E2	6.9295276E0	1.2669000E2	9.3289620E0	9.4650000E1	8.8985111E0	1.1010000E2	8.7562800E0	9.5290000E1	8.5126208E0	1.2211000E2	1.2975186E1	1.2710000E2	1.4237520E1	9.5070000E1	1.1709094E1	1.1058000E2	1.3284855E1
9.4940000E1	5.7404441E0	1.2180000E2	6.9139313E0	1.2679000E2	9.3079653E0	9.4750000E1	8.8784831E0	1.1027000E2	8.7228030E0	9.5390000E1	8.4631518E0	1.2225000E2	1.2997942E1	1.2727000E2	1.4174123E1	9.5170000E1	1.1722896E1	1.1069000E2	1.3218277E1
9.5040000E1	5.7275240E0	1.2190000E2	6.8983700E0	1.2690000E2	9.2849234E0	9.4860000E1	8.8565044E0	1.1038000E2	8.7012098E0	9.5500000E1	8.3951915E0	1.2236000E2	1.3012775E1	1.2737000E2	1.4111356E1	9.5320000E1	1.1731549E1	1.1079000E2	1.3157404E1
9.5140000E1	5.7146330E0	1.2200000E2	6.8828438E0	1.2700000E2	9.2640258E0	9.4960000E1	8.8365710E0	1.1048000E2	8.6816259E0	9.5600000E1	8.3200971E0	1.2246000E2	1.3012076E1	1.2747000E2	1.4043335E1	9.5430000E1	1.1731642E1	1.1089000E2	1.3096355E1
9.5290000E1	5.6953509E0	1.2211000E2	6.8658054E0	1.2710000E2	9.2431752E0	9.5070000E1	8.8146961E0	1.1058000E2	8.6620861E0	9.5700000E1	8.2378685E0	1.2256000E2	1.3003454E1	1.2758000E2	1.3972073E1	9.5530000E1	1.1728699E1	1.1099000E2	1.3038122E1
9.5390000E1	5.6825324E0	1.2225000E2	6.8441810E0	1.2727000E2	9.2078368E0	9.5170000E1	8.7948568E0	1.1069000E2	8.6406431E0	9.5810000E1	8.1498426E0	1.2267000E2	1.2986908E1	1.2768000E2	1.3898626E1	9.5630000E1	1.1722900E1	1.1110000E2	1.2985695E1
9.5500000E1	5.6684653E0	1.2236000E2	6.8272383E0	1.2737000E2	9.1871126E0	9.5320000E1	8.7651815E0	1.1079000E2	8.6211955E0	9.5910000E1	8.0571493E0	1.2277000E2	1.2965954E1	1.2778000E2	1.3825648E1	9.5730000E1	1.1720612E1	1.1120000E2	1.2936110E1
9.5600000E1	5.6557072E0	1.2246000E2	6.8118721E0	1.2747000E2	9.1664351E0	9.5430000E1	8.7434833E0	1.1089000E2	8.6017917E0	9.6010000E1	7.9607763E0	1.2287000E2	1.2935539E1	1.2789000E2	1.3751762E1	9.5830000E1	1.1714799E1	1.1134000E2	1.2886597E1
9.5700000E1	5.6429779E0	1.2256000E2	6.7965406E0	1.2758000E2	9.1437436E0	9.5530000E1	8.7238043E0	1.1099000E2	8.5824316E0	9.6110000E1	7.8682993E0	1.2298000E2	1.2895342E1	1.2799000E2	1.3682637E1	9.5940000E1	1.1712496E1	1.1144000E2	1.2839926E1
9.5810000E1	5.6290087E0	1.2267000E2	6.7797158E0	1.2768000E2	9.1231637E0	9.5630000E1	8.7041696E0	1.1110000E2	8.5611858E0	9.6280000E1	7.7862090E0	1.2308000E2	1.2858659E1	1.2810000E2	1.3615213E1	9.6040000E1	1.1716185E1	1.1155000E2	1.2796307E1
9.5910000E1	5.6163394E0	1.2277000E2	6.7644566E0	1.2778000E2	9.1026302E0	9.5730000E1	8.6845791E0	1.1120000E2	8.5419171E0	9.6380000E1	7.7075731E0	1.2324000E2	1.2825490E1	1.2826000E2	1.3552551E1	9.6140000E1	1.1722700E1	1.1165000E2	1.2743232E1
9.6010000E1	5.6036987E0	1.2287000E2	6.7492318E0	1.2789000E2	9.0800966E0	9.5830000E1	8.6650326E0	1.1134000E2	8.5150137E0	9.6490000E1	7.6323916E0	1.2334000E2	1.2805441E1	1.2836000E2	1.3495584E1	9.6300000E1	1.1732960E1	1.1175000E2	1.2688791E1
9.6110000E1	5.5910864E0	1.2298000E2	6.7325241E0	1.2799000E2	9.0596600E0	9.5940000E1	8.6435823E0	1.1144000E2	8.4958489E0	9.6590000E1	7.5730276E0	1.2344000E2	1.2788906E1	1.2846000E2	1.3452884E1	9.6400000E1	1.1752067E1	1.1186000E2	1.2631596E1
9.6280000E1	5.5697106E0	1.2308000E2	6.7173711E0	1.2810000E2	9.0372328E0	9.6040000E1	8.6241282E0	1.1155000E2	8.4748175E0	9.6700000E1	7.5243903E0	1.2355000E2	1.2781634E1	1.2857000E2	1.3418800E1	9.6510000E1	1.1785542E1	1.1196000E2	1.2577999E1
9.6380000E1	5.5571748E0	1.2324000E2	6.6931973E0	1.2826000E2	9.0047105E0	9.6140000E1	8.6047178E0	1.1165000E2	8.4557431E0	9.6800000E1	7.4897742E0	1.2365000E2	1.2786003E1	1.2867000E2	1.3391321E1	9.6610000E1	1.1818929E1	1.1206000E2	1.2525009E1
9.6490000E1	5.5434181E0	1.2334000E2	6.6781329E0	1.2836000E2	8.9844435E0	9.6300000E1	8.5737520E0	1.1175000E2	8.4367117E0	9.6900000E1	7.4661615E0	1.2376000E2	1.2799634E1	1.2877000E2	1.3369886E1	9.6720000E1	1.1852229E1	1.1216000E2	1.2474029E1
9.6590000E1	5.5309414E0	1.2344000E2	6.6631024E0	1.2846000E2	8.9642222E0	9.6400000E1	8.5544550E0	1.1186000E2	8.4158266E0	9.7000000E1	7.4541032E0	1.2386000E2	1.2819014E1	1.2887000E2	1.3351840E1	9.6820000E1	1.1883160E1	1.1230000E2	1.2428025E1
9.6700000E1	5.5172496E0	1.2355000E2	6.6466079E0	1.2857000E2	8.9420313E0	9.6510000E1	8.5332784E0	1.1196000E2	8.3968851E0	9.7110000E1	7.4526117E0	1.2396000E2	1.2843819E1	1.2897000E2	1.3337185E1	9.6920000E1	1.1909611E1	1.1240000E2	1.2389887E1
9.6800000E1	5.5048319E0	1.2365000E2	6.6316483E0	1.2867000E2	8.9219054E0	9.6610000E1	8.5140725E0	1.1206000E2	8.3779862E0	9.7270000E1	7.4616869E0	1.2406000E2	1.2874372E1	1.2908000E2	1.3326133E1	9.7020000E1	1.1933694E1	1.1250000E2	1.2356725E1
9.6900000E1	5.4924421E0	1.2376000E2	6.6152317E0	1.2877000E2	8.9018248E0	9.6720000E1	8.4929959E0	1.1216000E2	8.3591298E0	9.7370000E1	7.4792437E0	1.2417000E2	1.2903064E1	1.2924000E2	1.3314972E1	9.7130000E1	1.1952926E1	1.1260000E2	1.2328328E1
9.7000000E1	5.4800802E0	1.2386000E2	6.6003427E0	1.2887000E2	8.8817894E0	9.6820000E1	8.4738807E0	1.1230000E2	8.3328021E0	9.7480000E1	7.5117730E0			1.2935000E2	1.3307415E1	9.7290000E1	1.1968712E1	1.1270000E2	1.2309438E1
9.7110000E1	5.4665143E0	1.2396000E2	6.5854873E0	1.2897000E2	8.8617990E0	9.6920000E1	8.4548085E0	1.1240000E2	8.3140474E0	9.7580000E1	7.5581444E0			1.2945000E2	1.3302527E1	9.7390000E1	1.1980132E1	1.1281000E2	1.2291965E1
9.7270000E1	5.4468420E0	1.2406000E2	6.5706653E0	1.2908000E2	8.8398617E0	9.7020000E1	8.4357792E0	1.1250000E2	8.2953349E0	9.7680000E1	7.6035102E0			1.2955000E2	1.3294659E1	9.7490000E1	1.1988106E1	1.1291000E2	1.2275907E1
9.7370000E1	5.4345827E0	1.2417000E2	6.5543996E0	1.2924000E2	8.8080497E0	9.7130000E1	8.4148964E0	1.1260000E2	8.2766645E0	9.7780000E1	7.6554458E0			1.2966000E2	1.3293482E1	9.7600000E1	1.1985596E1	1.1305000E2	1.2255136E1
9.7480000E1	5.4211294E0			1.2935000E2	8.7862453E0	9.7290000E1	8.3846137E0	1.1270000E2	8.2580362E0	9.7880000E1	7.7106570E0			1.2976000E2	1.3298995E1	9.7700000E1	1.1984705E1	1.1316000E2	1.2234069E1
9.7580000E1	5.4089280E0			1.2945000E2	8.7664701E0	9.7390000E1	8.3657424E0	1.1281000E2	8.2375934E0	9.7990000E1	7.7639083E0			1.2986000E2	1.3311351E1	9.7810000E1	1.1982266E1	1.1330000E2	1.2206885E1
9.7680000E1	5.3967541E0			1.2955000E2	8.7467393E0	9.7490000E1	8.3469136E0	1.1291000E2	8.2190530E0	9.8090000E1	7.8146486E0			1.2997000E2	1.3327628E1	9.7910000E1	1.1974194E1	1.1340000E2	1.2173582E1
9.7780000E1	5.3846076E0			1.2966000E2	8.7250868E0	9.7600000E1	8.3262508E0	1.1305000E2	8.1931665E0	9.8200000E1	7.8628779E0			1.3007000E2	1.3350747E1	9.8010000E1	1.1965506E1	1.1351000E2	1.2134610E1
9.7880000E1	5.3724884E0			1.2976000E2	8.7054492E0	9.7700000E1	8.3075108E0	1.1316000E2	8.1728843E0	9.8350000E1	7.9136870E0			1.3023000E2	1.3374825E1	9.8110000E1	1.1954091E1	1.1361000E2	1.2092860E1
9.7990000E1	5.3591888E0			1.2986000E2	8.6858557E0	9.7810000E1	8.2869456E0	1.1330000E2	8.1471432E0	9.8450000E1	7.9651370E0			1.3033000E2	1.3400013E1	9.8280000E1	1.1945470E1	1.1371000E2	1.2051321E1
9.8090000E1	5.3471269E0			1.2997000E2	8.6643539E0	9.7910000E1	8.2682941E0	1.1340000E2	8.1288064E0	9.8550000E1	8.0147611E0			1.3043000E2	1.3422600E1	9.8380000E1	1.1944606E1	1.1382000E2	1.2010377E1
9.8200000E1	5.3338901E0			1.3007000E2	8.6448530E0	9.8010000E1	8.2496846E0	1.1351000E2	8.1086836E0	9.8650000E1	8.0636895E0			1.3054000E2	1.3445240E1	9.8490000E1	1.1945131E1	1.1392000E2	1.1972994E1
9.8350000E1	5.3158927E0			1.3023000E2	8.6137428E0	9.8110000E1	8.2311170E0	1.1361000E2	8.0904333E0	9.8750000E1	8.1170308E0			1.3064000E2	1.3473603E1	9.8590000E1	1.1947048E1	1.1403000E2	1.1939172E1
9.8450000E1	5.3039281E0			1.3033000E2	8.5943557E0	9.8280000E1	8.1996479E0	1.1371000E2	8.0722241E0	9.8850000E1	8.1672094E0			1.3074000E2	1.3497999E1	9.8690000E1	1.1957391E1	1.1413000E2	1.1911240E1
9.8550000E1	5.2919906E0			1.3043000E2	8.5750124E0	9.8380000E1	8.1811929E0	1.1382000E2	8.0522413E0	9.8960000E1	8.2142254E0			1.3084000E2	1.3518426E1	9.8800000E1	1.1972625E1	1.1429000E2	1.1884780E1
9.8650000E1	5.2800798E0			1.3054000E2	8.5537849E0	9.8490000E1	8.1609403E0	1.1392000E2	8.0341181E0	9.9060000E1	8.2573745E0			1.3095000E2	1.3537948E1	9.8900000E1	1.1995917E1	1.1439000E2	1.1864211E1
9.8750000E1	5.2681959E0			1.3064000E2	8.5345329E0	9.8590000E1	8.1425724E0	1.1403000E2	8.0142296E0	9.9160000E1	8.3039291E0			1.3105000E2	1.3560831E1	9.9000000E1	1.2027266E1	1.1449000E2	1.1857623E1
9.8850000E1	5.2563388E0			1.3074000E2	8.5153241E0	9.8690000E1	8.1242459E0	1.1413000E2	7.9961919E0	9.9310000E1	8.3504284E0			1.3115000E2	1.3584154E1	9.9110000E1	1.2062847E1	1.1460000E2	1.1865039E1
9.8960000E1	5.2433267E0			1.3084000E2	8.4961586E0	9.8800000E1	8.1041343E0	1.1429000E2	7.9674160E0	9.9410000E1	8.3917819E0			1.3128000E2	1.3602268E1	9.9210000E1	1.2093727E1	1.1470000E2	1.1883098E1
9.9060000E1	5.2315255E0			1.3095000E2	8.4751264E0	9.8900000E1	8.0858943E0	1.1439000E2	7.9494837E0	9.9510000E1	8.4255227E0			1.3138000E2	1.3615517E1	9.9360000E1	1.2123317E1	1.1480000E2	1.1908809E1
9.9160000E1	5.2197509E0			1.3105000E2	8.4560514E0	9.9000000E1	8.0676953E0	1.1449000E2	7.9315918E0	9.9610000E1	8.4541175E0			1.3148000E2	1.3627116E1	9.9470000E1	1.2145254E1	1.1490000E2	1.1944295E1
9.9310000E1	5.2021386E0			1.3115000E2	8.4370193E0	9.9110000E1	8.0477237E0	1.1460000E2	7.9119571E0	9.9710000E1	8.4781175E0			1.3158000E2	1.3634413E1	9.9570000E1	1.2164803E1	1.1501000E2	1.1986591E1
9.9410000E1	5.1904301E0			1.3128000E2	8.4123416E0	9.9210000E1	8.0296107E0	1.1470000E2	7.8941496E0	9.9810000E1	8.4956350E0			1.3169000E2	1.3632991E1	9.9670000E1	1.2181965E1	1.1512000E2	1.2035698E1
9.9510000E1	5.1787480E0			1.3138000E2	8.3934078E0	9.9360000E1	8.0025175E0	1.1480000E2	7.8763822E0	9.9910000E1	8.5110755E0			1.3179000E2	1.3628524E1	9.9780000E1	1.2198851E1	1.1527000E2	1.2089164E1
9.9610000E1	5.1670921E0			1.3148000E2	8.3745167E0	9.9470000E1	7.9827072E0	1.1490000E2	7.8586548E0	1.0002000E2	8.5200335E0			1.3189000E2	1.3621012E1	9.9880000E1	1.2217235E1	1.1537000E2	1.2143643E1
9.9710000E1	5.1554625E0			1.3158000E2	8.3556682E0	9.9570000E1	7.9647405E0	1.1501000E2	7.8392007E0	1.0012000E2	8.5289996E0			1.3200000E2	1.3614164E1	9.9990000E1	1.2235713E1	1.1548000E2	1.2202481E1
9.9810000E1	5.1438591E0			1.3169000E2	8.3349837E0	9.9670000E1	7.9468142E0	1.1512000E2	7.8197947E0	1.0028000E2	8.5307015E0			1.3210000E2	1.3606635E1	1.0009000E2	1.2254285E1	1.1558000E2	1.2257588E1
9.9910000E1	5.1322817E0			1.3179000E2	8.3162241E0	9.9780000E1	7.9271419E0	1.1527000E2	7.7934095E0	1.0039000E2	8.5285999E0			1.3226000E2	1.3602447E1	1.0019000E2	1.2273871E1	1.1569000E2	1.2309929E1
1.0002000E2	5.1195768E0			1.3189000E2	8.2975067E0	9.9880000E1	7.9093002E0	1.1537000E2	7.7758688E0	1.0049000E2	8.5302704E0			1.3237000E2	1.3603227E1	1.0034000E2	1.2303224E1	1.1579000E2	1.2362864E1
1.0012000E2	5.1080541E0			1.3200000E2	8.2769662E0	9.9990000E1	7.8897207E0	1.1548000E2	7.7566196E0	1.0059000E2	8.5269930E0			1.3247000E2	1.3612190E1	1.0044000E2	1.2333410E1	1.1590000E2	1.2416394E1
1.0028000E2	5.0896718E0			1.3210000E2	8.2583372E0	1.0009000E2	7.8719633E0	1.1558000E2	7.7391618E0	1.0070000E2	8.5245541E0			1.3257000E2	1.3625480E1	1.0054000E2	1.2361263E1	1.1600000E2	1.2466942E1
1.0039000E2	5.0770723E0			1.3226000E2	8.2286179E0	1.0019000E2	7.8542458E0	1.1569000E2	7.7200035E0	1.0080000E2	8.5224027E0			1.3268000E2	1.3643098E1	1.0065000E2	1.2390787E1	1.1610000E2	1.2517845E1
1.0049000E2	5.0656453E0			1.3237000E2	8.2082480E0	1.0034000E2	7.8277443E0	1.1579000E2	7.7026280E0	1.0090000E2	8.5248934E0			1.3278000E2	1.3666706E1	1.0075000E2	1.2418067E1	1.1627000E2	1.2565767E1
1.0059000E2	5.0542440E0			1.3247000E2	8.1897736E0	1.0044000E2	7.8101263E0	1.1590000E2	7.6835602E0	1.0100000E2	8.5276205E0			1.3288000E2	1.3692747E1	1.0085000E2	1.2440994E1	1.1638000E2	1.2613596E1
1.0070000E2	5.0417322E0			1.3257000E2	8.1713408E0	1.0054000E2	7.7925480E0	1.1600000E2	7.6662667E0	1.0111000E2	8.5349897E0			1.3298000E2	1.3724778E1	1.0095000E2	1.2458163E1	1.1648000E2	1.2664743E1
1.0080000E2	5.0303848E0			1.3268000E2	8.1511127E0	1.0065000E2	7.7732576E0	1.1610000E2	7.6490122E0	1.0127000E2	8.5483782E0			1.3308000E2	1.3759090E1	1.0106000E2	1.2470978E1	1.1658000E2	1.2715861E1
1.0090000E2	5.0190628E0			1.3278000E2	8.1327669E0	1.0075000E2	7.7557623E0	1.1627000E2	7.6197686E0	1.0138000E2	8.5653191E0			1.3323000E2	1.3796228E1	1.0116000E2	1.2473073E1	1.1668000E2	1.2769915E1
1.0100000E2	5.0077664E0			1.3288000E2	8.1144625E0	1.0085000E2	7.7383063E0	1.1638000E2	7.6009058E0	1.0148000E2	8.5882793E0			1.3334000E2	1.3832172E1	1.0130000E2	1.2464449E1	1.1679000E2	1.2822139E1
1.0111000E2	4.9953697E0			1.3298000E2	8.0961992E0	1.0095000E2	7.7208896E0	1.1648000E2	7.5837984E0	1.0159000E2	8.6096831E0			1.3344000E2	1.3865271E1	1.0140000E2	1.2447439E1	1.1689000E2	1.2872974E1
1.0127000E2	4.9773928E0			1.3308000E2	8.0779770E0	1.0106000E2	7.7017766E0	1.1658000E2	7.5667295E0	1.0169000E2	8.6382505E0			1.3355000E2	1.3895526E1	1.0151000E2	1.2422415E1	1.1699000E2	1.2922419E1
1.0138000E2	4.9650713E0			1.3323000E2	8.0507206E0	1.0116000E2	7.6844421E0	1.1668000E2	7.5496990E0	1.0179000E2	8.6681953E0			1.3368000E2	1.3924922E1	1.0161000E2	1.2392542E1	1.1710000E2	1.2974892E1
1.0148000E2	4.9538964E0			1.3334000E2	8.0307911E0	1.0130000E2	7.6602394E0	1.1679000E2	7.5310097E0	1.0227000E2	8.7033289E0			1.3378000E2	1.3952114E1	1.0171000E2	1.2354915E1	1.1720000E2	1.3027286E1
1.0159000E2	4.9416330E0			1.3344000E2	8.0127161E0	1.0140000E2	7.6429985E0	1.1689000E2	7.5140597E0	1.0239000E2	8.7325674E0			1.3389000E2	1.3974181E1	1.0182000E2	1.2313446E1	1.1734000E2	1.3082939E1
1.0169000E2	4.9305108E0			1.3355000E2	7.9928806E0	1.0151000E2	7.6240782E0	1.1699000E2	7.4971477E0	1.0251000E2	8.7518956E0			1.3399000E2	1.3997528E1	1.0192000E2	1.2268137E1	1.1744000E2	1.3138491E1
1.0179000E2	4.9194137E0			1.3368000E2	7.9695020E0	1.0161000E2	7.6069187E0	1.1710000E2	7.4785885E0	1.0261000E2	8.7613136E0			1.3409000E2	1.4018595E1	1.0202000E2	1.2227920E1	1.1755000E2	1.3193037E1
1.0227000E2	4.8664941E0			1.3378000E2	7.9515650E0	1.0171000E2	7.5897977E0	1.1720000E2	7.4617564E0	1.0271000E2	8.7594441E0			1.3423000E2	1.4040598E1	1.0212000E2	1.2188891E1	1.1765000E2	1.3247419E1
1.0239000E2	4.8533534E0			1.3389000E2	7.9318809E0	1.0182000E2	7.5710092E0	1.1734000E2	7.4382551E0	1.0282000E2	8.7443994E0			1.3433000E2	1.4064247E1	1.0228000E2	1.2158514E1	1.1775000E2	1.3298671E1
1.0251000E2	4.8402482E0			1.3399000E2	7.9140285E0	1.0192000E2	7.5539691E0	1.1744000E2	7.4215137E0	1.0292000E2	8.7180672E0			1.3444000E2	1.4088285E1	1.0238000E2	1.2136787E1	1.1785000E2	1.3347232E1
1.0261000E2	4.8293542E0			1.3409000E2	7.8962164E0	1.0202000E2	7.5369673E0	1.1755000E2	7.4031418E0	1.0303000E2	8.6804475E0			1.3455000E2	1.4118383E1	1.0248000E2	1.2121558E1	1.1795000E2	1.3391143E1
1.0271000E2	4.8184848E0			1.3423000E2	7.8713467E0	1.0212000E2	7.5200038E0	1.1765000E2	7.3864795E0	1.0313000E2	8.6271347E0			1.3465000E2	1.4154541E1	1.0259000E2	1.2112455E1	1.1805000E2	1.3430405E1
1.0282000E2	4.8065566E0			1.3433000E2	7.8536306E0	1.0228000E2	7.4929415E0	1.1775000E2	7.3698547E0	1.0328000E2	8.5684992E0			1.3475000E2	1.4191580E1	1.0269000E2	1.2108077E1	1.1816000E2	1.3468364E1
1.0292000E2	4.7957384E0			1.3444000E2	7.8341889E0	1.0238000E2	7.4760771E0	1.1785000E2	7.3532673E0	1.0338000E2	8.5007293E0			1.3485000E2	1.4230845E1	1.0279000E2	1.2108423E1	1.1831000E2	1.3509116E1
1.0303000E2	4.7838666E0			1.3455000E2	7.8147954E0	1.0248000E2	7.4592507E0	1.1795000E2	7.3367172E0	1.0349000E2	8.4349089E0			1.3496000E2	1.4272337E1	1.0289000E2	1.2112624E1	1.1841000E2	1.3548336E1
1.0313000E2	4.7730995E0			1.3465000E2	7.7972066E0	1.0259000E2	7.4407853E0	1.1805000E2	7.3202044E0	1.0359000E2	8.3721198E0			1.3506000E2	1.4309188E1	1.0299000E2	1.2120862E1	1.1851000E2	1.3589384E1
1.0328000E2	4.7569943E0			1.3475000E2	7.7796574E0	1.0269000E2	7.4240383E0	1.1816000E2	7.3020833E0	1.0369000E2	8.3152954E0			1.3518000E2	1.4340758E1	1.0309000E2	1.2124202E1	1.1862000E2	1.3633101E1
1.0338000E2	4.7462877E0			1.3485000E2	7.7621476E0	1.0279000E2	7.4073289E0	1.1831000E2	7.2774449E0	1.0379000E2	8.2702223E0			1.3532000E2	1.4364473E1	1.0349000E2	1.2126549E1	1.1872000E2	1.3676498E1
1.0349000E2	4.7345383E0			1.3496000E2	7.7429324E0	1.0289000E2	7.3906572E0	1.1841000E2	7.2610655E0	1.0390000E2	8.2412549E0			1.3542000E2	1.4379075E1	1.0363000E2	1.2125798E1	1.1883000E2	1.3719576E1
1.0359000E2	4.7238822E0			1.3506000E2	7.7255054E0	1.0299000E2	7.3740230E0	1.1851000E2	7.2447229E0	1.0400000E2	8.2166208E0			1.3553000E2	1.4385608E1	1.0376000E2	1.2120050E1	1.1893000E2	1.3758996E1
1.0369000E2	4.7132501E0			1.3518000E2	7.7046446E0	1.0309000E2	7.3574262E0	1.1862000E2	7.2267886E0	1.0411000E2	8.1963200E0			1.3563000E2	1.4384069E1	1.0386000E2	1.2109307E1	1.1903000E2	1.3796341E1
1.0379000E2	4.7026420E0			1.3532000E2	7.6803783E0	1.0349000E2	7.2914119E0	1.1872000E2	7.2105232E0	1.0421000E2	8.1886020E0			1.3574000E2	1.4378020E1	1.0397000E2	1.2088815E1	1.1913000E2	1.3831547E1
1.0390000E2	4.6910006E0			1.3542000E2	7.6630920E0	1.0363000E2	7.2684470E0	1.1883000E2	7.1926736E0	1.0434000E2	8.1792526E0			1.3584000E2	1.4371839E1	1.0407000E2	1.2059980E1	1.1928000E2	1.3861267E1
1.0400000E2	4.6804425E0			1.3553000E2	7.6441220E0	1.0376000E2	7.2471873E0	1.1893000E2	7.1764850E0	1.0444000E2	8.1682716E0			1.3595000E2	1.4364981E1	1.0417000E2	1.2022800E1	1.1939000E2	1.3879474E1
1.0411000E2	4.6688561E0			1.3563000E2	7.6269174E0	1.0386000E2	7.2308760E0	1.1903000E2	7.1603328E0	1.0454000E2	8.1581260E0			1.3605000E2	1.4357446E1	1.0433000E2	1.1980667E1	1.1949000E2	1.3890492E1
1.0421000E2	4.6583479E0			1.3574000E2	7.6080369E0	1.0397000E2	7.2129760E0	1.1913000E2	7.1442170E0	1.0465000E2	8.1525934E0			1.3616000E2	1.4353253E1	1.0443000E2	1.1930877E1	1.1959000E2	1.3894762E1
1.0434000E2	4.6447225E0			1.3584000E2	7.5909135E0	1.0407000E2	7.1967417E0	1.1928000E2	7.1201113E0	1.0475000E2	8.1487404E0			1.3631000E2	1.4355976E1	1.0453000E2	1.1873800E1	1.1969000E2	1.3892283E1
1.0444000E2	4.6342686E0			1.3595000E2	7.5721222E0	1.0417000E2	7.1805440E0	1.1939000E2	7.1024855E0	1.0486000E2	8.1407804E0			1.3641000E2	1.4364973E1	1.0464000E2	1.1809436E1	1.1980000E2	1.3885435E1
1.0454000E2	4.6238382E0			1.3605000E2	7.5550795E0	1.0433000E2	7.1547033E0	1.1949000E2	7.0864998E0	1.0496000E2	8.1287134E0			1.3652000E2	1.4378898E1	1.0474000E2	1.1742991E1	1.1990000E2	1.3873987E1
1.0465000E2	4.6123919E0			1.3616000E2	7.5363769E0	1.0443000E2	7.1386002E0	1.1959000E2	7.0705502E0	1.0506000E2	8.1121305E0			1.3662000E2	1.4400813E1	1.0484000E2	1.1676363E1	1.2000000E2	1.3861276E1
1.0475000E2	4.6020108E0			1.3631000E2	7.5109480E0	1.0453000E2	7.1225333E0	1.1969000E2	7.0546365E0	1.0516000E2	8.0950470E0			1.3672000E2	1.4427871E1	1.0494000E2	1.1609551E1	1.2010000E2	1.3847465E1
1.0486000E2	4.5906185E0			1.3641000E2	7.4940431E0	1.0464000E2	7.1049015E0	1.1980000E2	7.0371727E0	1.0531000E2	8.0736188E0			1.3682000E2	1.4456514E1	1.0505000E2	1.1544500E1	1.2026000E2	1.3832617E1
1.0496000E2	4.5802864E0			1.3652000E2	7.4754916E0	1.0474000E2	7.0889104E0	1.1990000E2	7.0213341E0	1.0541000E2	8.0516899E0			1.3692000E2	1.4489056E1	1.0515000E2	1.1484018E1	1.2036000E2	1.3817573E1
1.0506000E2	4.5699775E0			1.3662000E2	7.4586664E0	1.0484000E2	7.0729553E0	1.2000000E2	7.0055311E0	1.0551000E2	8.0241787E0			1.3703000E2	1.4526043E1	1.0529000E2	1.1429202E1	1.2047000E2	1.3804035E1
1.0516000E2	4.5596918E0			1.3672000E2	7.4418791E0	1.0494000E2	7.0570362E0	1.2010000E2	6.9897637E0	1.0561000E2	7.9929727E0			1.3713000E2	1.4566218E1	1.0540000E2	1.1379357E1	1.2057000E2	1.3790483E1
1.0531000E2	4.5443067E0			1.3682000E2	7.4251296E0	1.0505000E2	7.0395665E0	1.2026000E2	6.9646097E0	1.0571000E2	7.9572278E0			1.3728000E2	1.4609581E1	1.0550000E2	1.1337007E1	1.2067000E2	1.3777997E1
1.0541000E2	4.5340788E0			1.3692000E2	7.4084178E0	1.0515000E2	7.0237225E0	1.2036000E2	6.9489344E0	1.0581000E2	7.9273144E0			1.3739000E2	1.4649366E1	1.0561000E2	1.1301782E1	1.2078000E2	1.3766577E1
1.0551000E2	4.5238739E0			1.3703000E2	7.3900783E0	1.0529000E2	7.0016008E0	1.2047000E2	6.9317323E0	1.0592000E2	7.8928622E0			1.3749000E2	1.4689408E1	1.0571000E2	1.1273682E1	1.2089000E2	1.3758710E1
1.0561000E2	4.5136920E0			1.3713000E2	7.3734454E0	1.0540000E2	6.9842683E0	1.2057000E2	6.9161310E0	1.0602000E2	7.8538710E0			1.3760000E2	1.4725478E1	1.0581000E2	1.1247821E1	1.2099000E2	1.3754626E1
1.0571000E2	4.5035330E0			1.3728000E2	7.3485662E0	1.0550000E2	6.9685488E0	1.2067000E2	6.9005648E0	1.0612000E2	7.8237800E0			1.3770000E2	1.4754729E1	1.0591000E2	1.1224886E1	1.2109000E2	1.3750000E1
1.0581000E2	4.4933968E0			1.3739000E2	7.3303749E0	1.0561000E2	6.9512981E0	1.2078000E2	6.8834825E0	1.0629000E2	7.7985737E0			1.3780000E2	1.4780009E1	1.0601000E2	1.1205059E1	1.2120000E2	1.3744606E1
1.0592000E2	4.4822734E0			1.3749000E2	7.3138763E0	1.0571000E2	6.9356528E0	1.2089000E2	6.8664424E0	1.0639000E2	7.7811860E0			1.3790000E2	1.4801315E1	1.0611000E2	1.1189839E1	1.2133000E2	1.3736298E1
1.0602000E2	4.4721852E0			1.3760000E2	7.2957708E0	1.0581000E2	6.9200427E0	1.2099000E2	6.8509880E0	1.0649000E2	7.7716166E0			1.3800000E2	1.4816431E1	1.0628000E2	1.1176419E1	1.2144000E2	1.3726381E1
1.0612000E2	4.4621196E0			1.3770000E2	7.2793502E0	1.0591000E2	6.9044677E0	1.2109000E2	6.8355685E0	1.0659000E2	7.7675294E0			1.3811000E2	1.4829175E1	1.0638000E2	1.1163701E1	1.2154000E2	1.3714855E1
1.0629000E2	4.4450601E0			1.3780000E2	7.2629665E0	1.0601000E2	6.8889278E0	1.2120000E2	6.8186470E0	1.0670000E2	7.7719879E0			1.3825000E2	1.4841020E1	1.0648000E2	1.1150864E1	1.2164000E2	1.3704806E1
1.0639000E2	4.4350555E0			1.3790000E2	7.2466197E0	1.0611000E2	6.8734228E0	1.2133000E2	6.7987030E0	1.0680000E2	7.7849921E0			1.3835000E2	1.4851967E1	1.0658000E2	1.1133158E1	1.2174000E2	1.3694711E1
1.0649000E2	4.4250735E0			1.3800000E2	7.2303097E0	1.0628000E2	6.8471444E0	1.2144000E2	6.7818728E0	1.0690000E2	7.7970832E0			1.3845000E2	1.4868244E1	1.0669000E2	1.1115332E1	1.2185000E2	1.3684510E1
1.0659000E2	4.4151140E0			1.3811000E2	7.2124110E0	1.0638000E2	6.8317335E0	1.2154000E2	6.7666088E0	1.0701000E2	7.8147876E0			1.3855000E2	1.4886016E1	1.0679000E2	1.1097388E1	1.2195000E2	1.3669782E1
1.0670000E2	4.4041844E0			1.3825000E2	7.1896950E0	1.0648000E2	6.8163573E0	1.2164000E2	6.7513791E0	1.0711000E2	7.8381053E0			1.3866000E2	1.4910312E1	1.0689000E2	1.1080641E1	1.2205000E2	1.3652229E1
1.0680000E2	4.3942718E0			1.3835000E2	7.1735131E0	1.0658000E2	6.8010156E0	1.2174000E2	6.7361837E0	1.0721000E2	7.8622683E0			1.3876000E2	1.4941133E1	1.0699000E2	1.1064403E1	1.2216000E2	1.3636178E1
1.0690000E2	4.3843816E0			1.3845000E2	7.1573677E0	1.0669000E2	6.7841797E0	1.2185000E2	6.7195083E0	1.0734000E2	7.8864326E0			1.3887000E2	1.4981409E1	1.0709000E2	1.1045970E1	1.2233000E2	1.3621627E1
1.0701000E2	4.3735281E0			1.3855000E2	7.1412585E0	1.0679000E2	6.7689105E0	1.2195000E2	6.7043847E0	1.0744000E2	7.9076646E0			1.3897000E2	1.5025517E1	1.0720000E2	1.1026650E1	1.2244000E2	1.3612187E1
1.0711000E2	4.3636845E0			1.3866000E2	7.1235803E0	1.0689000E2	6.7536757E0	1.2205000E2	6.6892951E0	1.0754000E2	7.9259642E0			1.3907000E2	1.5072817E1	1.0736000E2	1.1010639E1	1.2254000E2	1.3605709E1
1.0721000E2	4.3538632E0			1.3876000E2	7.1075472E0	1.0699000E2	6.7384751E0	1.2216000E2	6.6727357E0	1.0765000E2	7.9489452E0			1.3924000E2	1.5119487E1	1.0746000E2	1.0993740E1	1.2265000E2	1.3601963E1
1.0734000E2	4.3411284E0			1.3887000E2	7.0899525E0	1.0709000E2	6.7233088E0	1.2233000E2	6.6472246E0	1.0775000E2	7.9691894E0			1.3934000E2	1.5165314E1	1.0758000E2	1.0974945E1	1.2275000E2	1.3599609E1
1.0744000E2	4.3313578E0			1.3897000E2	7.0739951E0	1.0720000E2	6.7066653E0	1.2244000E2	6.6307694E0	1.0785000E2	7.9907122E0			1.3944000E2	1.5207450E1	1.0768000E2	1.0964222E1	1.2285000E2	1.3598422E1
1.0754000E2	4.3216092E0			1.3907000E2	7.0580736E0	1.0736000E2	6.6825300E0	1.2254000E2	6.6158455E0	1.0796000E2	8.0126019E0			1.3954000E2	1.5246363E1	1.0778000E2	1.0956818E1	1.2295000E2	1.3598466E1
1.0765000E2	4.3109110E0			1.3924000E2	7.0310893E0	1.0746000E2	6.6674896E0	1.2265000E2	6.5994680E0	1.0806000E2	8.0336207E0			1.3965000E2	1.5279192E1	1.0789000E2	1.0955541E1	1.2306000E2	1.3601442E1
1.0775000E2	4.3012084E0			1.3934000E2	7.0152644E0	1.0758000E2	6.6494857E0	1.2275000E2	6.5846145E0	1.0817000E2	8.0588503E0			1.3981000E2	1.5306483E1	1.0799000E2	1.0961591E1	1.2316000E2	1.3599396E1
1.0785000E2	4.2915277E0			1.3944000E2	6.9994750E0	1.0768000E2	6.6345197E0	1.2285000E2	6.5697944E0	1.0833000E2	8.0874467E0			1.3991000E2	1.5327670E1	1.0810000E2	1.0973140E1	1.2331000E2	1.3592330E1
1.0796000E2	4.2809040E0			1.3954000E2	6.9837213E0	1.0778000E2	6.6195873E0	1.2295000E2	6.5550078E0	1.0843000E2	8.1172477E0			1.4001000E2	1.5339821E1	1.0820000E2	1.0992712E1	1.2341000E2	1.3581762E1
1.0806000E2	4.2712689E0			1.3965000E2	6.9664331E0	1.0789000E2	6.6032006E0	1.2306000E2	6.5387808E0	1.0855000E2	8.1482532E0			1.4012000E2	1.5348560E1	1.0832000E2	1.1020307E1	1.2351000E2	1.3568949E1
1.0817000E2	4.2606954E0			1.3981000E2	6.9413630E0	1.0799000E2	6.5883387E0	1.2316000E2	6.5240640E0	1.0866000E2	8.1700930E0			1.4028000E2	1.5352145E1	1.0842000E2	1.1051725E1	1.2362000E2	1.3551174E1
1.0833000E2	4.2453625E0			1.3991000E2	6.9257400E0	1.0810000E2	6.5720293E0	1.2331000E2	6.5020507E0	1.0876000E2	8.1881834E0			1.4038000E2	1.5356152E1	1.0853000E2	1.1089017E1	1.2373000E2	1.3528668E1
1.0843000E2	4.2358074E0			1.4001000E2	6.9101522E0	1.0820000E2	6.5572375E0	1.2341000E2	6.4874165E0	1.0887000E2	8.1969124E0			1.4048000E2	1.5360581E1	1.0863000E2	1.1132870E1	1.2383000E2	1.3505217E1
1.0855000E2	4.2243697E0			1.4012000E2	6.8930461E0	1.0832000E2	6.5395314E0	1.2351000E2	6.4728152E0	1.0897000E2	8.1922647E0			1.4059000E2	1.5365537E1	1.0873000E2	1.1176760E1	1.2393000E2	1.3481047E1
1.0866000E2	4.2139123E0			1.4028000E2	6.8682401E0	1.0842000E2	6.5248128E0	1.2362000E2	6.4567918E0	1.0908000E2	8.1731382E0			1.4069000E2	1.5368162E1	1.0884000E2	1.1221996E1	1.2403000E2	1.3456158E1
1.0876000E2	4.2044280E0			1.4038000E2	6.8527817E0	1.0853000E2	6.5086607E0	1.2373000E2	6.4408080E0	1.0918000E2	8.1446148E0					1.0894000E2	1.1265770E1	1.2414000E2	1.3432696E1
1.0887000E2	4.1940199E0			1.4048000E2	6.8373581E0	1.0863000E2	6.4940116E0	1.2383000E2	6.4263116E0	1.0933000E2	8.1016127E0					1.0905000E2	1.1306253E1	1.2427000E2	1.3418479E1
1.0897000E2	4.1845804E0			1.4059000E2	6.8204322E0	1.0873000E2	6.4793955E0	1.2393000E2	6.4118479E0	1.0943000E2	8.0515498E0					1.0915000E2	1.1346534E1	1.2438000E2	1.3411942E1
1.0908000E2	4.1742215E0			1.4069000E2	6.8050814E0	1.0884000E2	6.4633557E0	1.2403000E2	6.3974167E0	1.0954000E2	7.9983441E0					1.0928000E2	1.1386612E1	1.2448000E2	1.3411564E1
1.0918000E2	4.1648265E0					1.0894000E2	6.4488086E0	1.2414000E2	6.3815799E0	1.0964000E2	7.9410838E0					1.0938000E2	1.1431239E1	1.2458000E2	1.3414629E1
1.0933000E2	4.1507737E0					1.0905000E2	6.4328446E0	1.2427000E2	6.3629142E0	1.0975000E2	7.8901395E0					1.0948000E2	1.1481044E1	1.2469000E2	1.3424519E1
1.0943000E2	4.1414316E0					1.0915000E2	6.4183661E0	1.2438000E2	6.3471628E0	1.0985000E2	7.8433232E0					1.0959000E2	1.1537547E1	1.2479000E2	1.3442935E1
1.0954000E2	4.1311795E0					1.0928000E2	6.3995929E0	1.2448000E2	6.3328772E0	1.0995000E2	7.8062470E0					1.0969000E2	1.1600061E1	1.2489000E2	1.3465867E1
1.0964000E2	4.1218814E0					1.0938000E2	6.3851892E0	1.2458000E2	6.3186238E0	1.1006000E2	7.7780668E0					1.0979000E2	1.1669893E1	1.2499000E2	1.3494775E1
1.0975000E2	4.1116777E0					1.0948000E2	6.3708181E0	1.2469000E2	6.3029820E0	1.1016000E2	7.7598847E0					1.0990000E2	1.1740391E1	1.2509000E2	1.3528197E1
1.0985000E2	4.1024235E0					1.0959000E2	6.3550471E0	1.2479000E2	6.2887958E0	1.1032000E2	7.7518963E0					1.1000000E2	1.1811554E1	1.2520000E2	1.3563987E1
1.0995000E2	4.0931901E0					1.0969000E2	6.3407437E0	1.2489000E2	6.2746416E0	1.1042000E2	7.7539060E0					1.1010000E2	1.1879185E1	1.2532000E2	1.3591703E1
1.1006000E2	4.0830574E0					1.0979000E2	6.3264726E0	1.2499000E2	6.2605192E0	1.1052000E2	7.7584959E0					1.1020000E2	1.1947239E1	1.2543000E2	1.3612909E1
1.1016000E2	4.0738677E0					1.0990000E2	6.3108114E0	1.2509000E2	6.2464286E0	1.1063000E2	7.7647089E0					1.1032000E2	1.2010500E1	1.2553000E2	1.3627381E1
1.1032000E2	4.0592070E0					1.1000000E2	6.2966076E0	1.2520000E2	6.2309656E0	1.1073000E2	7.7734569E0					1.1042000E2	1.2064217E1	1.2563000E2	1.3635119E1
1.1042000E2	4.0500710E0					1.1010000E2	6.2824358E0	1.2532000E2	6.2141405E0	1.1083000E2	7.7847398E0					1.1053000E2	1.2107762E1	1.2574000E2	1.3629205E1
1.1052000E2	4.0409554E0					1.1020000E2	6.2682959E0	1.2543000E2	6.1987574E0	1.1094000E2	7.8002151E0					1.1063000E2	1.2144881E1	1.2584000E2	1.3614189E1
1.1063000E2	4.0309521E0					1.1032000E2	6.2513700E0	1.2553000E2	6.1848058E0	1.1104000E2	7.8168766E0					1.1073000E2	1.2173745E1	1.2595000E2	1.3590072E1
1.1073000E2	4.0218796E0					1.1042000E2	6.2373000E0	1.2563000E2	6.1708856E0	1.1115000E2	7.8385747E0					1.1084000E2	1.2194354E1	1.2605000E2	1.3560607E1
1.1083000E2	4.0128275E0					1.1053000E2	6.2218595E0	1.2574000E2	6.1556096E0	1.1129000E2	7.8653093E0					1.1094000E2	1.2212055E1	1.2615000E2	1.3527254E1
1.1094000E2	4.0028937E0					1.1063000E2	6.2078560E0	1.2584000E2	6.1417551E0	1.1140000E2	7.8948888E0					1.1104000E2	1.2224697E1	1.2629000E2	1.3487298E1
1.1104000E2	3.9938844E0					1.1073000E2	6.1938839E0	1.2595000E2	6.1265512E0	1.1150000E2	7.9275090E0					1.1114000E2	1.2238628E1	1.2639000E2	1.3453626E1
1.1115000E2	3.9839975E0					1.1084000E2	6.1785509E0	1.2605000E2	6.1127621E0	1.1160000E2	7.9575576E0					1.1130000E2	1.2250208E1	1.2649000E2	1.3422226E1
1.1129000E2	3.9714497E0					1.1094000E2	6.1646448E0	1.2615000E2	6.0990041E0	1.1170000E2	7.9839780E0					1.1141000E2	1.2264651E1	1.2660000E2	1.3393323E1
1.1140000E2	3.9616183E0					1.1104000E2	6.1507700E0	1.2629000E2	6.0797948E0	1.1180000E2	8.0078720E0					1.1151000E2	1.2283264E1	1.2670000E2	1.3366918E1
1.1150000E2	3.9527019E0					1.1114000E2	6.1369264E0	1.2639000E2	6.0661110E0	1.1191000E2	8.0292398E0					1.1161000E2	1.2306047E1	1.2680000E2	1.3347255E1
1.1160000E2	3.9438055E0					1.1130000E2	6.1148415E0	1.2649000E2	6.0524580E0	1.1201000E2	8.0429996E0					1.1172000E2	1.2331142E1	1.2691000E2	1.3328083E1
1.1170000E2	3.9349292E0					1.1141000E2	6.0997042E0	1.2660000E2	6.0374751E0	1.1211000E2	8.0562870E0					1.1182000E2	1.2359118E1	1.2701000E2	1.3307838E1
1.1180000E2	3.9260728E0					1.1151000E2	6.0859755E0	1.2670000E2	6.0238865E0	1.1228000E2	8.0660959E0					1.1192000E2	1.2389974E1	1.2711000E2	1.3281304E1
1.1191000E2	3.9163538E0					1.1161000E2	6.0722778E0	1.2680000E2	6.0103285E0	1.1238000E2	8.0715146E0					1.1203000E2	1.2423128E1	1.2727000E2	1.3249148E1
1.1201000E2	3.9075392E0					1.1172000E2	6.0572459E0	1.2691000E2	5.9954499E0	1.1249000E2	8.0779631E0					1.1213000E2	1.2460731E1	1.2737000E2	1.3213422E1
1.1211000E2	3.8987445E0					1.1182000E2	6.0436128E0	1.2701000E2	5.9819559E0	1.1259000E2	8.0820174E0					1.1228000E2	1.2500004E1	1.2747000E2	1.3170113E1
1.1228000E2	3.8838389E0					1.1192000E2	6.0300104E0	1.2711000E2	5.9684923E0	1.1269000E2	8.0892895E0					1.1238000E2	1.2539373E1	1.2758000E2	1.3116313E1
1.1238000E2	3.8750975E0					1.1203000E2	6.0150831E0	1.2727000E2	5.9470135E0	1.1279000E2	8.1008815E0					1.1249000E2	1.2573493E1	1.2768000E2	1.3052022E1
1.1249000E2	3.8655047E0					1.1213000E2	6.0015449E0	1.2737000E2	5.9336285E0	1.1290000E2	8.1206974E0					1.1259000E2	1.2606403E1	1.2779000E2	1.2975778E1
1.1259000E2	3.8568046E0					1.1228000E2	5.9812947E0	1.2747000E2	5.9202737E0	1.1300000E2	8.1487373E0					1.1269000E2	1.2638103E1	1.2789000E2	1.2880713E1
1.1269000E2	3.8481240E0					1.1238000E2	5.9678326E0	1.2758000E2	5.9056180E0	1.1310000E2	8.1848055E0					1.1280000E2	1.2669960E1	1.2799000E2	1.2775702E1
1.1279000E2	3.8394630E0					1.1249000E2	5.9530592E0	1.2768000E2	5.8923262E0	1.1320000E2	8.2247274E0					1.1290000E2	1.2703234E1	1.2809000E2	1.2662309E1
1.1290000E2	3.8299584E0					1.1259000E2	5.9396606E0	1.2779000E2	5.8777398E0	1.1332000E2	8.2685481E0					1.1300000E2	1.2732709E1	1.2820000E2	1.2540535E1
1.1300000E2	3.8213383E0					1.1269000E2	5.9262922E0	1.2789000E2	5.8645107E0	1.1343000E2	8.3171794E0					1.1310000E2	1.2758967E1	1.2834000E2	1.2423058E1
1.1310000E2	3.8127376E0					1.1280000E2	5.9116216E0	1.2799000E2	5.8513114E0	1.1354000E2	8.3671971E0					1.1320000E2	1.2785127E1	1.2844000E2	1.2310545E1
1.1320000E2	3.8041563E0					1.1290000E2	5.8983163E0	1.2809000E2	5.8381418E0	1.1364000E2	8.4136914E0					1.1336000E2	1.2808698E1	1.2854000E2	1.2209247E1
1.1332000E2	3.7938841E0					1.1300000E2	5.8850409E0	1.2820000E2	5.8236895E0	1.1374000E2	8.4566624E0					1.1346000E2	1.2829680E1	1.2865000E2	1.2131298E1
1.1343000E2	3.7844924E0					1.1310000E2	5.8717954E0	1.2834000E2	5.8053474E0	1.1384000E2	8.4991163E0					1.1356000E2	1.2852905E1	1.2875000E2	1.2071484E1
1.1354000E2	3.7751239E0					1.1320000E2	5.8585797E0	1.2844000E2	5.7922812E0	1.1394000E2	8.5340511E0					1.1370000E2	1.2873027E1	1.2886000E2	1.2031266E1
1.1364000E2	3.7666272E0					1.1336000E2	5.8374965E0	1.2854000E2	5.7792445E0	1.1405000E2	8.5634626E0					1.1380000E2	1.2890046E1	1.2896000E2	1.2006973E1
1.1374000E2	3.7581496E0					1.1346000E2	5.8243580E0	1.2865000E2	5.7649380E0	1.1415000E2	8.5875466E0					1.1390000E2	1.2905058E1	1.2906000E2	1.1989727E1
1.1384000E2	3.7496911E0					1.1356000E2	5.8112490E0	1.2875000E2	5.7519628E0	1.1431000E2	8.6063482E0					1.1401000E2	1.2916491E1	1.2917000E2	1.1975518E1
1.1394000E2	3.7412516E0					1.1370000E2	5.7929461E0	1.2886000E2	5.7377238E0	1.1442000E2	8.6227455E0					1.1411000E2	1.2929559E1	1.2932000E2	1.1964345E1
1.1405000E2	3.7319902E0					1.1380000E2	5.7799079E0	1.2896000E2	5.7248099E0	1.1452000E2	8.6378405E0					1.1421000E2	1.2944262E1	1.2943000E2	1.1940856E1
1.1415000E2	3.7235905E0					1.1390000E2	5.7668990E0	1.2906000E2	5.7119250E0	1.1462000E2	8.6516332E0					1.1435000E2	1.2955406E1	1.2953000E2	1.1907058E1
1.1431000E2	3.7101905E0					1.1401000E2	5.7526230E0	1.2917000E2	5.6977851E0	1.1473000E2	8.6765871E0					1.1445000E2	1.2966107E1	1.2963000E2	1.1856700E1
1.1442000E2	3.7010059E0					1.1411000E2	5.7396756E0	1.2932000E2	5.6785599E0	1.1483000E2	8.7085725E0					1.1455000E2	1.2975106E1	1.2973000E2	1.1798226E1
1.1452000E2	3.6926760E0					1.1421000E2	5.7267572E0	1.2943000E2	5.6645026E0	1.1493000E2	8.7445832E0					1.1466000E2	1.2982336E1	1.2984000E2	1.1736850E1
1.1462000E2	3.6843649E0					1.1435000E2	5.7087204E0	1.2953000E2	5.6517535E0	1.1504000E2	8.7866152E0					1.1476000E2	1.2988378E1	1.2994000E2	1.1672574E1
1.1473000E2	3.6752442E0					1.1445000E2	5.6958718E0	1.2963000E2	5.6390330E0	1.1514000E2	8.8301013E0					1.1487000E2	1.2993233E1	1.3004000E2	1.1617279E1
1.1483000E2	3.6669723E0					1.1455000E2	5.6830520E0	1.2973000E2	5.6263412E0	1.1527000E2	8.8716173E0					1.1497000E2	1.2993176E1	1.3014000E2	1.1559467E1
1.1493000E2	3.6587190E0					1.1466000E2	5.6689836E0	1.2984000E2	5.6124132E0	1.1538000E2	8.9111632E0					1.1507000E2	1.2989283E1	1.3028000E2	1.1510069E1
1.1504000E2	3.6496619E0					1.1476000E2	5.6562244E0	1.2994000E2	5.5997813E0	1.1548000E2	8.9508220E0					1.1518000E2	1.2981554E1	1.3038000E2	1.1469085E1
1.1514000E2	3.6414476E0					1.1487000E2	5.6422224E0	1.3004000E2	5.5871779E0	1.1558000E2	8.9844853E0					1.1532000E2	1.2975333E1	1.3048000E2	1.1438523E1
1.1527000E2	3.6307966E0					1.1497000E2	5.6295234E0	1.3014000E2	5.5746027E0	1.1569000E2	9.0121533E0					1.1542000E2	1.2975325E1	1.3059000E2	1.1416375E1
1.1538000E2	3.6218086E0					1.1507000E2	5.6168530E0	1.3028000E2	5.5570451E0	1.1579000E2	9.0354350E0					1.1553000E2	1.2978904E1	1.3069000E2	1.1411519E1
1.1548000E2	3.6136569E0					1.1518000E2	5.6029485E0	1.3038000E2	5.5445379E0	1.1589000E2	9.0584599E0					1.1563000E2	1.2987329E1	1.3079000E2	1.1404768E1
1.1558000E2	3.6055236E0					1.1532000E2	5.5853016E0	1.3048000E2	5.5320587E0	1.1599000E2	9.0812733E0					1.1573000E2	1.3001182E1	1.3089000E2	1.1409467E1
1.1569000E2	3.5965982E0					1.1542000E2	5.5727307E0	1.3059000E2	5.5183641E0	1.1609000E2	9.1038751E0					1.1583000E2	1.3018190E1	1.3100000E2	1.1412272E1
1.1579000E2	3.5885033E0					1.1553000E2	5.5589354E0	1.3069000E2	5.5059439E0	1.1620000E2	9.1205027E0					1.1593000E2	1.3038352E1	1.3111000E2	1.1413848E1
1.1589000E2	3.5804266E0					1.1563000E2	5.5464239E0	1.3079000E2	5.4935516E0	1.1631000E2	9.1429142E0					1.1603000E2	1.3058552E1	1.3128000E2	1.1425694E1
1.1599000E2	3.5723681E0					1.1573000E2	5.5339405E0	1.3089000E2	5.4811873E0	1.1642000E2	9.1711095E0					1.1614000E2	1.3078773E1	1.3139000E2	1.1440890E1
1.1609000E2	3.5643278E0					1.1583000E2	5.5214853E0	1.3100000E2	5.4676186E0	1.1652000E2	9.1958920E0					1.1627000E2	1.3099531E1	1.3149000E2	1.1454222E1
1.1620000E2	3.5555043E0					1.1593000E2	5.5090580E0	1.3111000E2	5.4540835E0	1.1662000E2	9.2222680E0					1.1637000E2	1.3115479E1	1.3159000E2	1.1459602E1
1.1631000E2	3.5467026E0					1.1603000E2	5.4966587E0	1.3128000E2	5.4332315E0	1.1672000E2	9.2522333E0					1.1648000E2	1.3123992E1	1.3169000E2	1.1469579E1
1.1642000E2	3.5379228E0					1.1614000E2	5.4830518E0	1.3139000E2	5.4197815E0	1.1682000E2	9.2800494E0					1.1658000E2	1.3135199E1	1.3179000E2	1.1475276E1
1.1652000E2	3.5299599E0					1.1627000E2	5.4670142E0	1.3149000E2	5.4075832E0	1.1693000E2	9.3086395E0					1.1668000E2	1.3147528E1	1.3190000E2	1.1482219E1
1.1662000E2	3.5220150E0					1.1637000E2	5.4547096E0	1.3159000E2	5.3954123E0	1.1703000E2	9.3350352E0					1.1678000E2	1.3160978E1	1.3200000E2	1.1477065E1
1.1672000E2	3.5140880E0					1.1648000E2	5.4412064E0	1.3169000E2	5.3832688E0	1.1713000E2	9.3592363E0					1.1688000E2	1.3175163E1	1.3211000E2	1.1473157E1
1.1682000E2	3.5061788E0					1.1658000E2	5.4289599E0	1.3179000E2	5.3711527E0	1.1729000E2	9.3847662E0					1.1698000E2	1.3192160E1	1.3228000E2	1.1472502E1
1.1693000E2	3.4974993E0					1.1668000E2	5.4167409E0	1.3190000E2	5.3578564E0	1.1739000E2	9.4032910E0					1.1709000E2	1.3215088E1	1.3238000E2	1.1491347E1
1.1703000E2	3.4896274E0					1.1678000E2	5.4045494E0	1.3200000E2	5.3457974E0	1.1750000E2	9.4106812E0					1.1719000E2	1.3244461E1	1.3248000E2	1.1516032E1
1.1713000E2	3.4817733E0					1.1688000E2	5.3923853E0	1.3211000E2	5.3325639E0	1.1760000E2	9.4111273E0					1.1732000E2	1.3276905E1	1.3290000E2	1.1551772E1
1.1729000E2	3.4692434E0					1.1698000E2	5.3802486E0	1.3228000E2	5.3121765E0	1.1770000E2	9.4020580E0					1.1742000E2	1.3313003E1	1.3304000E2	1.1604655E1
1.1739000E2	3.4614352E0					1.1709000E2	5.3669298E0	1.3238000E2	5.3002203E0	1.1780000E2	9.3840487E0					1.1752000E2	1.3352754E1	1.3315000E2	1.1657552E1
1.1750000E2	3.4528664E0					1.1719000E2	5.3548504E0	1.3248000E2	5.2882911E0	1.1791000E2	9.3617085E0					1.1763000E2	1.3388155E1	1.3327000E2	1.1715043E1
1.1760000E2	3.4450950E0					1.1732000E2	5.3391879E0	1.3290000E2	5.2384808E0	1.1801000E2	9.3321143E0					1.1773000E2	1.3421279E1	1.3338000E2	1.1784048E1
1.1770000E2	3.4373411E0					1.1742000E2	5.3271709E0	1.3304000E2	5.2219818E0	1.1811000E2	9.2981893E0					1.1783000E2	1.3452127E1	1.3348000E2	1.1858685E1
1.1780000E2	3.4296047E0					1.1752000E2	5.3151810E0	1.3315000E2	5.2090548E0	1.1828000E2	9.2549273E0					1.1793000E2	1.3482775E1	1.3358000E2	1.1938954E1
1.1791000E2	3.4211147E0					1.1763000E2	5.3020233E0	1.3327000E2	5.1949891E0	1.1838000E2	9.2128776E0					1.1804000E2	1.3510412E1	1.3369000E2	1.2022849E1
1.1801000E2	3.4134148E0					1.1773000E2	5.2900900E0	1.3338000E2	5.1821289E0	1.1849000E2	9.1663016E0					1.1814000E2	1.3532411E1	1.3379000E2	1.2088596E1
1.1811000E2	3.4057322E0					1.1783000E2	5.2781835E0	1.3348000E2	5.1704654E0	1.1859000E2	9.1193287E0					1.1827000E2	1.3548772E1	1.3390000E2	1.2155381E1
1.1828000E2	3.3927114E0					1.1793000E2	5.2663039E0	1.3358000E2	5.1588282E0	1.1869000E2	9.0720873E0					1.1838000E2	1.3553460E1	1.3400000E2	1.2223204E1
1.1838000E2	3.3850754E0					1.1804000E2	5.2532672E0	1.3369000E2	5.1460576E0	1.1880000E2	9.0271487E0					1.1848000E2	1.3547587E1	1.3410000E2	1.2278720E1
1.1849000E2	3.3766957E0					1.1814000E2	5.2414436E0	1.3379000E2	5.1344753E0	1.1890000E2	8.9819416E0					1.1859000E2	1.3531151E1	1.3420000E2	1.2333579E1
1.1859000E2	3.3690957E0					1.1827000E2	5.2261127E0	1.3390000E2	5.1217649E0	1.1900000E2	8.9401906E0					1.1869000E2	1.3504652E1	1.3435000E2	1.2383200E1
1.1869000E2	3.3615129E0					1.1838000E2	5.2131755E0	1.3400000E2	5.1102373E0	1.1911000E2	8.8977053E0					1.1880000E2	1.3479335E1	1.3445000E2	1.2420664E1
1.1880000E2	3.3531914E0					1.1848000E2	5.2014422E0	1.3410000E2	5.0987357E0	1.1928000E2	8.8586761E0					1.1890000E2	1.3455713E1	1.3456000E2	1.2458313E1
1.1890000E2	3.3456444E0					1.1859000E2	5.1885660E0	1.3420000E2	5.0872599E0	1.1938000E2	8.8281092E0					1.1900000E2	1.3433787E1	1.3466000E2	1.2489687E1
1.1900000E2	3.3381143E0					1.1869000E2	5.1768881E0	1.3435000E2	5.0700947E0	1.1949000E2	8.8042012E0					1.1910000E2	1.3421796E1	1.3477000E2	1.2527334E1
1.1911000E2	3.3298508E0					1.1880000E2	5.1640727E0	1.3445000E2	5.0586834E0	1.1959000E2	8.7926907E0					1.1921000E2	1.3414862E1	1.3487000E2	1.2570054E1
1.1928000E2	3.3171202E0					1.1890000E2	5.1524499E0	1.3456000E2	5.0461606E0	1.1969000E2	8.7935778E0					1.1934000E2	1.3412984E1	1.3497000E2	1.2612321E1
1.1938000E2	3.3096543E0					1.1900000E2	5.1408532E0	1.3466000E2	5.0348032E0	1.1980000E2	8.8038108E0					1.1944000E2	1.3419860E1	1.3507000E2	1.2654134E1
1.1949000E2	3.3014613E0					1.1910000E2	5.1292826E0	1.3477000E2	5.0223395E0	1.1991000E2	8.8185789E0					1.1954000E2	1.3433796E1	1.3517000E2	1.2708838E1
1.1959000E2	3.2940306E0					1.1921000E2	5.1165851E0	1.3487000E2	5.0110357E0	1.2002000E2	8.8426930E0					1.1965000E2	1.3456871E1	1.3530000E2	1.2771952E1
1.1969000E2	3.2866167E0					1.1934000E2	5.1016194E0	1.3497000E2	4.9997573E0	1.2012000E2	8.8678191E0					1.1975000E2	1.3489085E1	1.3541000E2	1.2840888E1
1.1980000E2	3.2784807E0					1.1944000E2	5.0901372E0	1.3507000E2	4.9885043E0	1.2028000E2	8.8901641E0					1.1986000E2	1.3515835E1	1.3551000E2	1.2901987E1
1.1991000E2	3.2703648E0					1.1954000E2	5.0786808E0	1.3517000E2	4.9772767E0	1.2038000E2	8.9055378E0					1.1996000E2	1.3539466E1	1.3561000E2	1.2952200E1
1.2002000E2	3.2622690E0					1.1965000E2	5.0661085E0	1.3530000E2	4.9627185E0	1.2049000E2	8.9139400E0					1.2006000E2	1.3567108E1	1.3571000E2	1.2997989E1
1.2012000E2	3.2549266E0					1.1975000E2	5.0547062E0	1.3541000E2	4.9504333E0	1.2059000E2	8.9186161E0					1.2016000E2	1.3591257E1	1.3582000E2	1.3026804E1
1.2028000E2	3.2432131E0					1.1986000E2	5.0421933E0	1.3551000E2	4.9392913E0	1.2069000E2	8.9149567E0					1.2033000E2	1.3619417E1	1.3592000E2	1.3049953E1
1.2038000E2	3.2359136E0					1.1996000E2	5.0308448E0	1.3561000E2	4.9281744E0	1.2080000E2	8.9029619E0					1.2043000E2	1.3652087E1	1.3602000E2	1.3061552E1
1.2049000E2	3.2279031E0					1.2006000E2	5.0195218E0	1.3571000E2	4.9170825E0	1.2090000E2	8.8855548E0					1.2053000E2	1.3694465E1	1.3613000E2	1.3067484E1
1.2059000E2	3.2206380E0					1.2016000E2	5.0082243E0	1.3582000E2	4.9049103E0	1.2100000E2	8.8694311E0					1.2064000E2	1.3745815E1	1.3629000E2	1.3067749E1
1.2069000E2	3.2133893E0					1.2033000E2	4.9890770E0	1.3592000E2	4.8938708E0	1.2111000E2	8.8497799E0					1.2074000E2	1.3804795E1	1.3639000E2	1.3061309E1
1.2080000E2	3.2054346E0					1.2043000E2	4.9778480E0	1.3602000E2	4.8828561E0	1.2127000E2	8.8208628E0							1.3649000E2	1.3050752E1
1.2090000E2	3.1982201E0					1.2053000E2	4.9666443E0	1.3613000E2	4.8707686E0	1.2138000E2	8.7907916E0							1.3660000E2	1.3055263E1
1.2100000E2	3.1910218E0					1.2064000E2	4.9543494E0	1.3629000E2	4.8532402E0	1.2148000E2	8.7594378E0							1.3670000E2	1.3071430E1
1.2111000E2	3.1831225E0					1.2074000E2	4.9431986E0	1.3639000E2	4.8423169E0	1.2158000E2	8.7268015E0							1.3680000E2	1.3106322E1
1.2127000E2	3.1716674E0							1.3649000E2	4.8314183E0	1.2168000E2	8.6857021E0							1.3690000E2	1.3152870E1
1.2138000E2	3.1638159E0							1.3660000E2	4.8194581E0	1.2179000E2	8.6416457E0							1.3700000E2	1.3206495E1
1.2148000E2	3.1566951E0							1.3670000E2	4.8086109E0	1.2189000E2	8.5946322E0							1.3711000E2	1.3271426E1
1.2158000E2	3.1495903E0							1.3680000E2	4.7977882E0	1.2199000E2	8.5488520E0							1.3728000E2	1.3341783E1
1.2168000E2	3.1425015E0							1.3690000E2	4.7869897E0	1.2210000E2	8.5063556E0							1.3739000E2	1.3411102E1
1.2179000E2	3.1347222E0							1.3700000E2	4.7762156E0	1.2220000E2	8.4632077E0							1.3749000E2	1.3471109E1
1.2189000E2	3.1276669E0							1.3711000E2	4.7643921E0	1.2230000E2	8.4251469E0							1.3760000E2	1.3528528E1
1.2199000E2	3.1206274E0							1.3728000E2	4.7461769E0	1.2240000E2	8.3881445E0							1.3770000E2	1.3577835E1
1.2210000E2	3.1129023E0							1.3739000E2	4.7344278E0	1.2251000E2	8.3523291E0							1.3780000E2	1.3619028E1
1.2220000E2	3.1058961E0							1.3749000E2	4.7237720E0	1.2261000E2	8.3177005E0							1.3790000E2	1.3646233E1
1.2230000E2	3.0989056E0							1.3760000E2	4.7120783E0	1.2272000E2	8.2890695E0							1.3800000E2	1.3666520E1
1.2240000E2	3.0919309E0							1.3770000E2	4.7014728E0	1.2282000E2	8.2575560E0							1.3811000E2	1.3677300E1
1.2251000E2	3.0842768E0							1.3780000E2	4.6908911E0	1.2292000E2	8.2311432E0							1.3828000E2	1.3683639E1
1.2261000E2	3.0773350E0							1.3790000E2	4.6803333E0	1.2303000E2	8.2056409E0							1.3838000E2	1.3682123E1
1.2272000E2	3.0697171E0							1.3800000E2	4.6697992E0	1.2313000E2	8.1782332E0							1.3848000E2	1.3679215E1
1.2282000E2	3.0628080E0							1.3811000E2	4.6582392E0	1.2328000E2	8.1528554E0							1.3858000E2	1.3681641E1
1.2292000E2	3.0559145E0							1.3828000E2	4.6404298E0	1.2338000E2	8.1248981E0							1.3868000E2	1.3684549E1
1.2303000E2	3.0483496E0							1.3838000E2	4.6299856E0	1.2349000E2	8.0982617E0							1.3878000E2	1.3687940E1
1.2313000E2	3.0414887E0							1.3848000E2	4.6195648E0	1.2359000E2	8.0760637E0							1.3888000E2	1.3697696E1
1.2328000E2	3.0312262E0							1.3858000E2	4.6091676E0	1.2370000E2	8.0564192E0							1.3899000E2	1.3714171E1
1.2338000E2	3.0244038E0							1.3868000E2	4.5987937E0	1.2380000E2	8.0345175E0							1.3909000E2	1.3735818E1
1.2349000E2	3.0169169E0							1.3878000E2	4.5884431E0	1.2390000E2	8.0183421E0							1.3920000E2	1.3765222E1
1.2359000E2	3.0101267E0							1.3888000E2	4.5781159E0	1.2401000E2	7.9999096E0							1.3930000E2	1.3798970E1
1.2370000E2	3.0026751E0							1.3899000E2	4.5667828E0	1.2411000E2	7.9790915E0							1.3942000E2	1.3841251E1
1.2380000E2	2.9959170E0							1.3909000E2	4.5565043E0	1.2427000E2	7.9562380E0							1.3952000E2	1.3892065E1
1.2390000E2	2.9891741E0							1.3920000E2	4.5452247E0	1.2437000E2	7.9322457E0							1.3962000E2	1.3944341E1
1.2401000E2	2.9817744E0							1.3930000E2	4.5349947E0	1.2448000E2	7.9108272E0							1.3973000E2	1.3994553E1
1.2411000E2	2.9750633E0							1.3942000E2	4.5227491E0	1.2462000E2	7.8919826E0							1.3983000E2	1.4044352E1
1.2427000E2	2.9643569E0							1.3952000E2	4.5125697E0	1.2473000E2	7.8725942E0							1.3993000E2	1.4087857E1
1.2437000E2	2.9576850E0							1.3962000E2	4.5024132E0	1.2483000E2	7.8545470E0							1.4003000E2	1.4117246E1
1.2448000E2	2.9503633E0							1.3973000E2	4.4912675E0	1.2493000E2	7.8339056E0							1.4014000E2	1.4134071E1
1.2462000E2	2.9410709E0							1.3983000E2	4.4811590E0	1.2504000E2	7.8020289E0							1.4030000E2	1.4145057E1
1.2473000E2	2.9337903E0							1.3993000E2	4.4710732E0	1.2514000E2	7.7628171E0							1.4041000E2	1.4150205E1
1.2483000E2	2.9271872E0							1.4003000E2	4.4610101E0	1.2527000E2	7.7163986E0							1.4051000E2	1.4149934E1
1.2493000E2	2.9205989E0							1.4014000E2	4.4499669E0	1.2538000E2	7.6613039E0							1.4061000E2	1.4143049E1
1.2504000E2	2.9133690E0							1.4030000E2	4.4339528E0	1.2548000E2	7.5966363E0							1.4072000E2	1.4136621E1
1.2514000E2	2.9068118E0							1.4041000E2	4.4229766E0	1.2558000E2	7.5232925E0							1.4082000E2	1.4135060E1
1.2527000E2	2.8983096E0							1.4051000E2	4.4130217E0	1.2575000E2	7.4544189E0							1.4093000E2	1.4136716E1
1.2538000E2	2.8911348E0							1.4061000E2	4.4030893E0	1.2585000E2	7.3911352E0							1.4103000E2	1.4138174E1
1.2548000E2	2.8846277E0							1.4072000E2	4.3921895E0	1.2596000E2	7.3323218E0							1.4113000E2	1.4145705E1
1.2558000E2	2.8781353E0							1.4082000E2	4.3823040E0	1.2606000E2	7.2819140E0							1.4129000E2	1.4161185E1
1.2575000E2	2.8671316E0							1.4093000E2	4.3714556E0									1.4139000E2	1.4176012E1
1.2585000E2	2.8606786E0							1.4103000E2	4.3616167E0									1.4149000E2	1.4190186E1
1.2596000E2	2.8535970E0							1.4113000E2	4.3518000E0									1.4159000E2	1.4203065E1
1.2606000E2	2.8471743E0							1.4129000E2	4.3361392E0									1.4170000E2	1.4215842E1
								1.4139000E2	4.3263798E0									1.4180000E2	1.4226968E1
								1.4149000E2	4.3166424E0									1.4190000E2	1.4233684E1
								1.4159000E2	4.3069269E0									1.4200000E2	1.4236764E1
								1.4170000E2	4.2962651E0									1.4211000E2	1.4238845E1
								1.4180000E2	4.2865954E0									1.4227000E2	1.4239929E1
								1.4190000E2	4.2769476E0									1.4237000E2	1.4241978E1
								1.4200000E2	4.2673214E0									1.4248000E2	1.4246869E1
								1.4211000E2	4.2567576E0									1.4258000E2	1.4256252E1
								1.4227000E2	4.2414389E0									1.4268000E2	1.4263307E1
								1.4237000E2	4.2318926E0									1.4279000E2	1.4274303E1
								1.4248000E2	4.2214166E0									1.4289000E2	1.4290790E1
								1.4258000E2	4.2119154E0									1.4299000E2	1.4312768E1
								1.4268000E2	4.2024356E0									1.4310000E2	1.4331891E1
								1.4279000E2	4.1920325E0									1.4323000E2	1.4348933E1
								1.4289000E2	4.1825974E0									1.4334000E2	1.4362700E1
								1.4299000E2	4.1731836E0									1.4344000E2	1.4372112E1
								1.4310000E2	4.1628529E0									1.4354000E2	1.4374410E1
								1.4323000E2	4.1506769E0									1.4364000E2	1.4367941E1
								1.4334000E2	4.1404019E0									1.4375000E2	1.4358820E1
								1.4344000E2	4.1310830E0									1.4385000E2	1.4340775E1
								1.4354000E2	4.1217852E0									1.4395000E2	1.4313808E1
								1.4364000E2	4.1125083E0									1.4406000E2	1.4276043E1
								1.4375000E2	4.1023277E0									1.4416000E2	1.4235602E1
								1.4385000E2	4.0930946E0									1.4429000E2	1.4191936E1
								1.4395000E2	4.0838822E0									1.4440000E2	1.4146237E1
								1.4406000E2	4.0737726E0									1.4450000E2	1.4095747E1
								1.4416000E2	4.0646037E0									1.4461000E2	1.4043616E1
								1.4429000E2	4.0527150E0									1.4471000E2	1.3989845E1
								1.4440000E2	4.0426825E0									1.4481000E2	1.3933815E1
								1.4450000E2	4.0335837E0									1.4492000E2	1.3879366E1
								1.4461000E2	4.0235985E0									1.4502000E2	1.3822659E1
								1.4471000E2	4.0145426E0									1.4513000E2	1.3765569E1
								1.4481000E2	4.0055070E0									1.4528000E2	1.3708016E1
								1.4492000E2	3.9955914E0									1.4538000E2	1.3650553E1
								1.4502000E2	3.9865985E0									1.4548000E2	1.3599450E1
								1.4513000E2	3.9767297E0									1.4559000E2	1.3554707E1
								1.4528000E2	3.9633115E0									1.4569000E2	1.3508359E1
								1.4538000E2	3.9543913E0									1.4579000E2	1.3467981E1
								1.4548000E2	3.9454911E0									1.4590000E2	1.3434345E1
								1.4559000E2	3.9357240E0									1.4600000E2	1.3403233E1
								1.4569000E2	3.9268659E0									1.4611000E2	1.3378484E1
								1.4579000E2	3.9180277E0									1.4627000E2	1.3357339E1
								1.4590000E2	3.9083286E0									1.4637000E2	1.3339169E1
								1.4600000E2	3.8995321E0									1.4648000E2	1.3324129E1
								1.4611000E2	3.8898788E0									1.4658000E2	1.3305951E1
								1.4627000E2	3.8758803E0									1.4668000E2	1.3284633E1
								1.4637000E2	3.8671568E0									1.4678000E2	1.3272909E1
								1.4648000E2	3.8575837E0									1.4688000E2	1.3263207E1
								1.4658000E2	3.8489014E0									1.4699000E2	1.3254975E1
								1.4668000E2	3.8402386E0									1.4709000E2	1.3248592E1
								1.4678000E2	3.8315954E0									1.4720000E2	1.3244450E1
								1.4688000E2	3.8229716E0									1.4735000E2	1.3244918E1
								1.4699000E2	3.8135078E0									1.4746000E2	1.3250151E1
								1.4709000E2	3.8049247E0									1.4756000E2	1.3252740E1
								1.4720000E2	3.7955056E0									1.4766000E2	1.3252685E1
								1.4735000E2	3.7826990E0									1.4776000E2	1.3246146E1
								1.4746000E2	3.7733349E0									1.4786000E2	1.3228434E1
								1.4756000E2	3.7648422E0									1.4797000E2	1.3199078E1
								1.4766000E2	3.7563687E0									1.4807000E2	1.3158630E1
								1.4776000E2	3.7479142E0									1.4817000E2	1.3107089E1
								1.4786000E2	3.7394787E0									1.4833000E2	1.3048185E1
								1.4797000E2	3.7302217E0									1.4843000E2	1.2982310E1
								1.4807000E2	3.7218260E0									1.4853000E2	1.2917037E1
								1.4817000E2	3.7134493E0									1.4864000E2	1.2859238E1
								1.4833000E2	3.7000857E0									1.4874000E2	1.2809294E1
								1.4843000E2	3.6917579E0									1.4885000E2	1.2771044E1
								1.4853000E2	3.6834488E0									1.4895000E2	1.2744015E1
								1.4864000E2	3.6743304E0									1.4905000E2	1.2725027E1
								1.4874000E2	3.6660606E0									1.4915000E2	1.2714235E1
								1.4885000E2	3.6569853E0									1.4928000E2	1.2711641E1
								1.4895000E2	3.6487545E0									1.4939000E2	1.2718282E1
								1.4905000E2	3.6405422E0									1.4949000E2	1.2728999E1
								1.4915000E2	3.6323484E0									1.4959000E2	1.2736218E1
								1.4928000E2	3.6217240E0									1.4969000E2	1.2744176E1
								1.4939000E2	3.6127584E0									1.4980000E2	1.2752493E1
								1.4949000E2	3.6046272E0									1.4990000E2	1.2761168E1
								1.4959000E2	3.5965142E0									1.5001000E2	1.2769810E1
								1.4969000E2	3.5884195E0									1.5011000E2	1.2774819E1
								1.4980000E2	3.5795364E0									1.5027000E2	1.2783291E1
								1.4990000E2	3.5714799E0									1.5037000E2	1.2795228E1
								1.5001000E2	3.5626387E0									1.5047000E2	1.2807026E1
								1.5011000E2	3.5546203E0									1.5058000E2	1.2823848E1
								1.5027000E2	3.5418282E0									1.5068000E2	1.2845220E1
								1.5037000E2	3.5338566E0									1.5078000E2	1.2867288E1
								1.5047000E2	3.5259029E0									1.5088000E2	1.2894173E1
								1.5058000E2	3.5171746E0									1.5099000E2	1.2921752E1
								1.5068000E2	3.5092584E0									1.5109000E2	1.2950419E1
								1.5078000E2	3.5013601E0									1.5119000E2	1.2986088E1
								1.5088000E2	3.4934796E0									1.5132000E2	1.3021506E1
								1.5099000E2	3.4848315E0									1.5142000E2	1.3057053E1
								1.5109000E2	3.4769882E0									1.5153000E2	1.3091168E1
								1.5119000E2	3.4691625E0									1.5163000E2	1.3120200E1
								1.5132000E2	3.4590154E0									1.5173000E2	1.3148273E1
								1.5142000E2	3.4512302E0									1.5183000E2	1.3175387E1
								1.5153000E2	3.4426867E0									1.5194000E2	1.3192897E1
								1.5163000E2	3.4349382E0									1.5204000E2	1.3204923E1
								1.5173000E2	3.4272071E0									1.5214000E2	1.3206305E1
								1.5183000E2	3.4194935E0									1.5229000E2	1.3202236E1
								1.5194000E2	3.4110285E0									1.5240000E2	1.3188861E1
								1.5204000E2	3.4033513E0									1.5250000E2	1.3165799E1
								1.5214000E2	3.3956914E0									1.5260000E2	1.3134217E1
								1.5229000E2	3.3842338E0									1.5270000E2	1.3097769E1
								1.5240000E2	3.3758561E0									1.5280000E2	1.3052800E1
								1.5250000E2	3.3682580E0									1.5291000E2	1.3006565E1
								1.5260000E2	3.3606771E0									1.5301000E2	1.2965147E1
								1.5270000E2	3.3531132E0									1.5311000E2	1.2926988E1
								1.5280000E2	3.3455663E0									1.5328000E2	1.2897248E1
								1.5291000E2	3.3372843E0									1.5338000E2	1.2872120E1
								1.5301000E2	3.3297731E0									1.5348000E2	1.2855460E1
								1.5311000E2	3.3222788E0									1.5358000E2	1.2847267E1
								1.5328000E2	3.3095771E0									1.5369000E2	1.2842254E1
								1.5338000E2	3.3021282E0									1.5379000E2	1.2839083E1
								1.5348000E2	3.2946960E0									1.5390000E2	1.2839091E1
								1.5358000E2	3.2872806E0									1.5400000E2	1.2835026E1
								1.5369000E2	3.2791430E0									1.5410000E2	1.2827246E1
								1.5379000E2	3.2717626E0									1.5428000E2	1.2817312E1
								1.5390000E2	3.2636633E0									1.5438000E2	1.2805223E1
								1.5400000E2	3.2563178E0									1.5449000E2	1.2794585E1
								1.5410000E2	3.2489888E0									1.5459000E2	1.2780872E1
								1.5428000E2	3.2358381E0									1.5470000E2	1.2768610E1
								1.5438000E2	3.2285552E0									1.5480000E2	1.2767342E1
								1.5449000E2	3.2205629E0									1.5490000E2	1.2778406E1
								1.5459000E2	3.2133143E0									1.5500000E2	1.2800465E1
								1.5470000E2	3.2053598E0									1.5510000E2	1.2829663E1
								1.5480000E2	3.1981454E0									1.5528000E2	1.2865247E1
								1.5490000E2	3.1909474E0									1.5538000E2	1.2906051E1
								1.5500000E2	3.1837655E0									1.5548000E2	1.2952075E1
								1.5510000E2	3.1765997E0									1.5558000E2	1.2999666E1
								1.5528000E2	3.1637421E0									1.5569000E2	1.3049286E1
								1.5538000E2	3.1566214E0									1.5579000E2	1.3096411E1
								1.5548000E2	3.1495168E0									1.5590000E2	1.3134059E1
								1.5558000E2	3.1424281E0									1.5601000E2	1.3162278E1
								1.5569000E2	3.1346491E0									1.5611000E2	1.3181020E1
								1.5579000E2	3.1275939E0									1.5627000E2	1.3194141E1
								1.5590000E2	3.1198515E0									1.5638000E2	1.3199883E1
								1.5601000E2	3.1121283E0									1.5648000E2	1.3199414E1
								1.5611000E2	3.1051238E0									1.5658000E2	1.3192733E1
								1.5627000E2	3.0939494E0									1.5668000E2	1.3181177E1
								1.5638000E2	3.0862904E0									1.5679000E2	1.3170728E1
								1.5648000E2	3.0793440E0									1.5689000E2	1.3159467E1
								1.5658000E2	3.0724133E0									1.5700000E2	1.3148953E1
								1.5668000E2	3.0654982E0									1.5710000E2	1.3135449E1
								1.5679000E2	3.0579096E0									1.5727000E2	1.3119001E1
								1.5689000E2	3.0510271E0									1.5737000E2	1.3099610E1
								1.5700000E2	3.0434743E0									1.5747000E2	1.3087814E1
								1.5710000E2	3.0366243E0									1.5757000E2	1.3078191E1
								1.5727000E2	3.0250148E0									1.5767000E2	1.3070740E1
								1.5737000E2	3.0182063E0									1.5778000E2	1.3064124E1
								1.5747000E2	3.0114132E0									1.5788000E2	1.3062215E1
								1.5757000E2	3.0046354E0									1.5799000E2	1.3066931E1
								1.5767000E2	2.9978729E0									1.5809000E2	1.3077106E1
								1.5778000E2	2.9904516E0									1.5819000E2	1.3096432E1
								1.5788000E2	2.9837210E0									1.5831000E2	1.3120845E1
								1.5799000E2	2.9763348E0									1.5841000E2	1.3154408E1
								1.5809000E2	2.9696359E0									1.5852000E2	1.3187174E1
								1.5819000E2	2.9629522E0									1.5862000E2	1.3230794E1
								1.5831000E2	2.9549515E0									1.5872000E2	1.3285267E1
								1.5841000E2	2.9483007E0									1.5883000E2	1.3350545E1
								1.5852000E2	2.9410022E0									1.5893000E2	1.3420248E1
								1.5862000E2	2.9343829E0									1.5904000E2	1.3494965E1
								1.5872000E2	2.9277785E0									1.5914000E2	1.3575863E1
								1.5883000E2	2.9205307E0									1.5927000E2	1.3662941E1
								1.5893000E2	2.9139575E0									1.5937000E2	1.3756907E1
								1.5904000E2	2.9067440E0									1.5948000E2	1.3853698E1
								1.5914000E2	2.9002018E0									1.5958000E2	1.3951395E1
								1.5927000E2	2.8917189E0									1.5968000E2	1.4040079E1
								1.5937000E2	2.8852105E0									1.5978000E2	1.4123442E1
								1.5948000E2	2.8780681E0									1.5988000E2	1.4201529E1
								1.5958000E2	2.8715904E0									1.5999000E2	1.4274934E1
								1.5968000E2	2.8651273E0									1.6009000E2	1.4338159E1
								1.5978000E2	2.8586788E0									1.6019000E2	1.4385785E1
								1.5988000E2	2.8522447E0									1.6034000E2	1.4417811E1
								1.5999000E2	2.8451840E0									1.6045000E2	1.4443382E1
								1.6009000E2	2.8387803E0									1.6055000E2	1.4456709E1
								1.6019000E2	2.8323910E0									1.6065000E2	1.4459709E1
								1.6034000E2	2.8228341E0									1.6075000E2	1.4452437E1
								1.6045000E2	2.8158462E0									1.6086000E2	1.4431201E1
								1.6055000E2	2.8095085E0									1.6096000E2	1.4396002E1
								1.6065000E2	2.8031851E0									1.6106000E2	1.4350901E1
								1.6075000E2	2.7968760E0									1.6116000E2	1.4307032E1
								1.6086000E2	2.7899523E0									1.6131000E2	1.4263588E1
								1.6096000E2	2.7836730E0									1.6142000E2	1.4220568E1
								1.6106000E2	2.7774077E0									1.6152000E2	1.4172183E1
								1.6116000E2	2.7711566E0									1.6162000E2	1.4124473E1
								1.6131000E2	2.7618063E0									1.6173000E2	1.4078029E1
								1.6142000E2	2.7549694E0									1.6183000E2	1.4036489E1
								1.6152000E2	2.7487688E0									1.6193000E2	1.3996497E1
								1.6162000E2	2.7425821E0									1.6204000E2	1.3961409E1
								1.6173000E2	2.7357929E0									1.6214000E2	1.3927163E1
								1.6183000E2	2.7296354E0									1.6230000E2	1.3888606E1
								1.6193000E2	2.7234918E0									1.6241000E2	1.3851967E1
								1.6204000E2	2.7167498E0									1.6251000E2	1.3820937E1
								1.6214000E2	2.7106352E0									1.6261000E2	1.3795514E1
								1.6230000E2	2.7008804E0									1.6271000E2	1.3770545E1
								1.6241000E2	2.6941944E0									1.6282000E2	1.3750343E1
								1.6251000E2	2.6881305E0									1.6292000E2	1.3734907E1
								1.6261000E2	2.6820803E0									1.6302000E2	1.3724699E1
								1.6271000E2	2.6760438E0									1.6313000E2	1.3716365E1
								1.6282000E2	2.6694192E0									1.6327000E2	1.3704113E1
								1.6292000E2	2.6634111E0									1.6337000E2	1.3683230E1
								1.6302000E2	2.6574166E0									1.6347000E2	1.3657352E1
								1.6313000E2	2.6508381E0									1.6358000E2	1.3622790E1
								1.6327000E2	2.6424891E0									1.6368000E2	1.3579545E1
								1.6337000E2	2.6365417E0									1.6378000E2	1.3540364E1
								1.6347000E2	2.6306076E0									1.6388000E2	1.3500345E1
								1.6358000E2	2.6240955E0									1.6398000E2	1.3453259E1
								1.6368000E2	2.6181895E0									1.6408000E2	1.3401999E1
								1.6378000E2	2.6122967E0									1.6419000E2	1.3346816E1
								1.6388000E2	2.6064172E0									1.6435000E2	1.3293250E1
								1.6398000E2	2.6005509E0									1.6446000E2	1.3244939E1
								1.6408000E2	2.5946978E0									1.6456000E2	1.3204051E1
								1.6419000E2	2.5882746E0									1.6467000E2	1.3170584E1
								1.6435000E2	2.5789602E0									1.6477000E2	1.3147896E1
								1.6446000E2	2.5725760E0									1.6487000E2	1.3129217E1
								1.6456000E2	2.5667859E0									1.6498000E2	1.3113470E1
								1.6467000E2	2.5604318E0									1.6508000E2	1.3106883E1
								1.6477000E2	2.5546690E0									1.6518000E2	1.3109458E1
								1.6487000E2	2.5489192E0									1.6531000E2	1.3121464E1
								1.6498000E2	2.5426094E0									1.6541000E2	1.3143152E1
								1.6508000E2	2.5368867E0									1.6551000E2	1.3179427E1
								1.6518000E2	2.5311769E0									1.6561000E2	1.3221589E1
								1.6531000E2	2.5237734E0									1.6572000E2	1.3272532E1
								1.6541000E2	2.5180931E0									1.6582000E2	1.3328900E1
								1.6551000E2	2.5124256E0									1.6592000E2	1.3389618E1
								1.6561000E2	2.5067709E0									1.6603000E2	1.3446385E1
								1.6572000E2	2.5005654E0									1.6613000E2	1.3502838E1
								1.6582000E2	2.4949373E0									1.6627000E2	1.3558979E1
								1.6592000E2	2.4893220E0									1.6638000E2	1.3622131E1
								1.6603000E2	2.4831596E0									1.6648000E2	1.3684449E1
								1.6613000E2	2.4775708E0									1.6658000E2	1.3741028E1
								1.6627000E2	2.4697675E0									1.6669000E2	1.3794762E1
								1.6638000E2	2.4636536E0									1.6679000E2	1.3848475E1
								1.6648000E2	2.4581086E0									1.6689000E2	1.3902167E1
								1.6658000E2	2.4525761E0									1.6699000E2	1.3955587E1
								1.6669000E2	2.4465048E0									1.6710000E2	1.4023916E1
								1.6679000E2	2.4409984E0									1.6720000E2	1.4097712E1
								1.6689000E2	2.4355044E0									1.6731000E2	1.4176973E1
								1.6699000E2	2.4300228E0									1.6742000E2	1.4253856E1
								1.6710000E2	2.4240073E0									1.6753000E2	1.4324991E1
								1.6720000E2	2.4185516E0									1.6763000E2	1.4389302E1
								1.6731000E2	2.4125645E0									1.6774000E2	1.4446789E1
								1.6742000E2	2.4065922E0									1.6784000E2	1.4492257E1
								1.6753000E2	2.4006346E0									1.6794000E2	1.4525183E1
								1.6763000E2	2.3952315E0									1.6804000E2	1.4545819E1
								1.6774000E2	2.3893021E0									1.6814000E2	1.4548359E1
								1.6784000E2	2.3839245E0									1.6830000E2	1.4546061E1
								1.6794000E2	2.3785590E0									1.6840000E2	1.4541818E1
								1.6804000E2	2.3732055E0									1.6850000E2	1.4535630E1
								1.6814000E2	2.3678642E0									1.6861000E2	1.4529335E1
								1.6830000E2	2.3593429E0									1.6871000E2	1.4533386E1
								1.6840000E2	2.3540327E0									1.6881000E2	1.4547781E1
								1.6850000E2	2.3487345E0									1.6891000E2	1.4572539E1
								1.6861000E2	2.3429202E0									1.6901000E2	1.4608179E1
								1.6871000E2	2.3376470E0									1.6912000E2	1.4646857E1
								1.6881000E2	2.3323856E0									1.6927000E2	1.4688572E1
								1.6891000E2	2.3271361E0									1.6937000E2	1.4731591E1
								1.6901000E2	2.3218984E0									1.6947000E2	1.4767301E1
								1.6912000E2	2.3161505E0									1.6958000E2	1.4794167E1
								1.6927000E2	2.3083355E0									1.6968000E2	1.4821563E1
								1.6937000E2	2.3031401E0									1.6978000E2	1.4840114E1
								1.6947000E2	2.2979564E0									1.6989000E2	1.4844015E1
								1.6958000E2	2.2922678E0									1.6999000E2	1.4832726E1
								1.6968000E2	2.2871086E0									1.7009000E2	1.4795036E1
								1.6978000E2	2.2819610E0									1.7019000E2	1.4750056E1
								1.6989000E2	2.2763120E0									1.7032000E2	1.4697787E1
								1.6999000E2	2.2711887E0									1.7042000E2	1.4632512E1
								1.7009000E2	2.2660769E0									1.7053000E2	1.4559947E1
								1.7019000E2	2.2609766E0									1.7063000E2	1.4481109E1
								1.7032000E2	2.2543634E0									1.7073000E2	1.4395997E1
								1.7042000E2	2.2492895E0									1.7084000E2	1.4312063E1
								1.7053000E2	2.2437214E0									1.7094000E2	1.4229929E1
								1.7063000E2	2.2386714E0									1.7105000E2	1.4149595E1
								1.7073000E2	2.2336328E0									1.7115000E2	1.4082274E1
								1.7084000E2	2.2281035E0									1.7131000E2	1.4016699E1
								1.7094000E2	2.2230887E0									1.7141000E2	1.3962246E1
								1.7105000E2	2.2175854E0									1.7151000E2	1.3919452E1
								1.7115000E2	2.2125943E0									1.7161000E2	1.3889288E1
								1.7131000E2	2.2046318E0									1.7171000E2	1.3872275E1
								1.7141000E2	2.1996698E0									1.7181000E2	1.3868414E1
								1.7151000E2	2.1947190E0									1.7192000E2	1.3870253E1
								1.7161000E2	2.1897793E0									1.7202000E2	1.3882975E1
								1.7171000E2	2.1848508E0									1.7238000E2	1.3899326E1
								1.7181000E2	2.1799333E0									1.7251000E2	1.3920844E1
								1.7192000E2	2.1745369E0									1.7263000E2	1.3941984E1
								1.7202000E2	2.1696427E0									1.7273000E2	1.3953370E1
								1.7238000E2	2.1521144E0									1.7283000E2	1.3954464E1
								1.7251000E2	2.1458196E0									1.7293000E2	1.3944296E1
								1.7263000E2	2.1400254E0									1.7304000E2	1.3922920E1
								1.7273000E2	2.1352088E0									1.7314000E2	1.3901496E1
								1.7283000E2	2.1304031E0									1.7331000E2	1.3880024E1
								1.7293000E2	2.1256082E0									1.7342000E2	1.3858503E1
								1.7304000E2	2.1203462E0									1.7352000E2	1.3843375E1
								1.7314000E2	2.1155740E0									1.7362000E2	1.3833101E1
								1.7331000E2	2.1074857E0									1.7372000E2	1.3833227E1
								1.7342000E2	2.1022686E0									1.7383000E2	1.3846020E1
								1.7352000E2	2.0975370E0									1.7393000E2	1.3861760E1
								1.7362000E2	2.0928161E0									1.7403000E2	1.3880448E1
								1.7372000E2	2.0881058E0									1.7413000E2	1.3902030E1
								1.7383000E2	2.0829367E0									1.7427000E2	1.3923001E1
								1.7393000E2	2.0782486E0									1.7438000E2	1.3943361E1
								1.7403000E2	2.0735711E0									1.7448000E2	1.3964619E1
								1.7413000E2	2.0689041E0									1.7458000E2	1.3985543E1
								1.7427000E2	2.0623879E0									1.7468000E2	1.4006133E1
								1.7438000E2	2.0572825E0									1.7479000E2	1.4026389E1
								1.7448000E2	2.0526521E0									1.7489000E2	1.4044043E1
								1.7458000E2	2.0480322E0									1.7499000E2	1.4062041E1
								1.7468000E2	2.0434227E0									1.7510000E2	1.4080382E1
								1.7479000E2	2.0383642E0									1.7520000E2	1.4095059E1
								1.7489000E2	2.0337764E0									1.7531000E2	1.4103961E1
								1.7499000E2	2.0291990E0									1.7541000E2	1.4107089E1
								1.7510000E2	2.0241757E0									1.7551000E2	1.4102933E1
								1.7520000E2	2.0196199E0									1.7562000E2	1.4093541E1
								1.7531000E2	2.0146203E0									1.7572000E2	1.4081675E1
								1.7541000E2	2.0100860E0									1.7582000E2	1.4067281E1
								1.7551000E2	2.0055619E0									1.7592000E2	1.4050360E1
								1.7562000E2	2.0005971E0									1.7603000E2	1.4036871E1
								1.7572000E2	1.9960944E0									1.7613000E2	1.4027629E1
								1.7582000E2	1.9916017E0									1.7627000E2	1.4026641E1
								1.7592000E2	1.9871192E0									1.7637000E2	1.4022963E1
								1.7603000E2	1.9822001E0									1.7647000E2	1.4016594E1
								1.7613000E2	1.9777388E0									1.7657000E2	1.4005269E1
								1.7627000E2	1.9715097E0									1.7667000E2	1.3988986E1
								1.7637000E2	1.9670724E0									1.7678000E2	1.3972638E1
								1.7647000E2	1.9626451E0									1.7688000E2	1.3948622E1
								1.7657000E2	1.9582278E0									1.7699000E2	1.3916940E1
								1.7667000E2	1.9538204E0									1.7709000E2	1.3879290E1
								1.7678000E2	1.9489837E0									1.7719000E2	1.3833349E1
								1.7688000E2	1.9445971E0									1.7731000E2	1.3779117E1
								1.7699000E2	1.9397833E0									1.7742000E2	1.3721994E1
								1.7709000E2	1.9354174E0									1.7753000E2	1.3655205E1
								1.7719000E2	1.9310613E0									1.7763000E2	1.3587793E1
								1.7731000E2	1.9258470E0									1.7773000E2	1.3519757E1
								1.7742000E2	1.9210796E0									1.7784000E2	1.3449724E1
								1.7753000E2	1.9163239E0									1.7794000E2	1.3390893E1
								1.7763000E2	1.9120109E0									1.7805000E2	1.3343265E1
								1.7773000E2	1.9077075E0									1.7815000E2	1.3305954E1
								1.7784000E2	1.9029850E0									1.7832000E2	1.3283233E1
								1.7794000E2	1.8987019E0									1.7843000E2	1.3272338E1
								1.7805000E2	1.8940017E0									1.7853000E2	1.3273270E1
								1.7815000E2	1.8897388E0									1.7863000E2	1.3294856E1
								1.7832000E2	1.8825140E0									1.7874000E2	1.3330323E1
								1.7843000E2	1.8778538E0									1.7884000E2	1.3380485E1
								1.7853000E2	1.8736273E0									1.7895000E2	1.3433660E1
								1.7863000E2	1.8694103E0									1.7905000E2	1.3489705E1
								1.7874000E2	1.8647826E0									1.7915000E2	1.3548618E1
								1.7884000E2	1.8605855E0									1.7930000E2	1.3605051E1
								1.7895000E2	1.8559797E0									1.7940000E2	1.3656242E1
								1.7905000E2	1.8518024E0									1.7951000E2	1.3704954E1
								1.7915000E2	1.8476345E0									1.7961000E2	1.3743530E1
								1.7930000E2	1.8414003E0									1.7971000E2	1.3770801E1
								1.7940000E2	1.8372559E0									1.7981000E2	1.3785883E1
								1.7951000E2	1.8327077E0									1.7991000E2	1.3787960E1
								1.7961000E2	1.8285828E0									1.8002000E2	1.3786820E1
								1.7971000E2	1.8244672E0									1.8012000E2	1.3777061E1
								1.7981000E2	1.8203609E0									1.8028000E2	1.3758685E1
								1.7991000E2	1.8162638E0									1.8038000E2	1.3743813E1
								1.8002000E2	1.8117676E0									1.8049000E2	1.3738728E1
								1.8012000E2	1.8076899E0									1.8059000E2	1.3737147E1
								1.8028000E2	1.8011845E0									1.8069000E2	1.3746727E1
								1.8038000E2	1.7971306E0									1.8080000E2	1.3760132E1
								1.8049000E2	1.7926818E0									1.8090000E2	1.3778248E1
								1.8059000E2	1.7886470E0									1.8100000E2	1.3801074E1
								1.8069000E2	1.7846213E0									1.8111000E2	1.3821461E1
								1.8080000E2	1.7802035E0									1.8128000E2	1.3841463E1
								1.8090000E2	1.7761967E0									1.8138000E2	1.3859027E1
								1.8100000E2	1.7721990E0									1.8148000E2	1.3867377E1
								1.8111000E2	1.7678120E0									1.8158000E2	1.3856924E1
								1.8128000E2	1.7610533E0									1.8169000E2	1.3833950E1
								1.8138000E2	1.7570897E0									1.8179000E2	1.3803855E1
								1.8148000E2	1.7531350E0									1.8189000E2	1.3767740E1
								1.8158000E2	1.7491892E0									1.8200000E2	1.3730953E1
								1.8169000E2	1.7448591E0									1.8210000E2	1.3693494E1
								1.8179000E2	1.7409319E0									1.8220000E2	1.3658127E1
								1.8189000E2	1.7370136E0									1.8232000E2	1.3626381E1
								1.8200000E2	1.7327136E0									1.8242000E2	1.3600310E1
								1.8210000E2	1.7288138E0									1.8253000E2	1.3579030E1
								1.8220000E2	1.7249227E0									1.8263000E2	1.3570235E1
								1.8232000E2	1.7202650E0									1.8273000E2	1.3569538E1
								1.8242000E2	1.7163932E0									1.8283000E2	1.3571540E1
								1.8253000E2	1.7121443E0									1.8294000E2	1.3582391E1
								1.8263000E2	1.7082907E0									1.8304000E2	1.3596743E1
								1.8273000E2	1.7044459E0									1.8314000E2	1.3614595E1
								1.8283000E2	1.7006097E0									1.8329000E2	1.3629666E1
								1.8294000E2	1.6963998E0									1.8339000E2	1.3631921E1
								1.8304000E2	1.6925817E0									1.8349000E2	1.3627813E1
								1.8314000E2	1.6887722E0									1.8360000E2	1.3618223E1
								1.8329000E2	1.6830740E0									1.8370000E2	1.3605294E1
								1.8339000E2	1.6792859E0									1.8380000E2	1.3593412E1
								1.8349000E2	1.6755063E0									1.8391000E2	1.3582575E1
								1.8360000E2	1.6713586E0									1.8401000E2	1.3569929E1
								1.8370000E2	1.6675969E0									1.8411000E2	1.3552166E1
								1.8380000E2	1.6638436E0									1.8428000E2	1.3532594E1
								1.8391000E2	1.6597247E0									1.8439000E2	1.3517494E1
								1.8401000E2	1.6559892E0									1.8449000E2	1.3513316E1
								1.8411000E2	1.6522620E0									1.8459000E2	1.3510633E1
								1.8428000E2	1.6459451E0									1.8470000E2	1.3514794E1
								1.8439000E2	1.6418706E0									1.8480000E2	1.3519272E1
								1.8449000E2	1.6381752E0									1.8490000E2	1.3527650E1
								1.8459000E2	1.6344882E0									1.8500000E2	1.3536344E1
								1.8470000E2	1.6304420E0									1.8510000E2	1.3547410E1
								1.8480000E2	1.6267724E0									1.8526000E2	1.3562764E1
								1.8490000E2	1.6231110E0									1.8537000E2	1.3579099E1
								1.8500000E2	1.6194578E0									1.8547000E2	1.3592028E1
								1.8510000E2	1.6158129E0									1.8557000E2	1.3604839E1
								1.8526000E2	1.6099981E0									1.8568000E2	1.3619709E1
								1.8537000E2	1.6060125E0									1.8578000E2	1.3631288E1
								1.8547000E2	1.6023979E0									1.8588000E2	1.3639577E1
								1.8557000E2	1.5987913E0									1.8598000E2	1.3640993E1
								1.8568000E2	1.5948335E0									1.8608000E2	1.3639118E1
								1.8578000E2	1.5912440E0									1.8618000E2	1.3640404E1
								1.8588000E2	1.5876626E0									1.8633000E2	1.3649690E1
								1.8598000E2	1.5840892E0									1.8644000E2	1.3660449E1
								1.8608000E2	1.5805239E0									1.8654000E2	1.3677067E1
								1.8618000E2	1.5769666E0									1.8664000E2	1.3696257E1
								1.8633000E2	1.5716457E0									1.8674000E2	1.3718820E1
								1.8644000E2	1.5677551E0									1.8684000E2	1.3744756E1
								1.8654000E2	1.5642265E0									1.8694000E2	1.3777372E1
								1.8664000E2	1.5607059E0									1.8705000E2	1.3816797E1
								1.8674000E2	1.5571932E0									1.8715000E2	1.3860054E1
								1.8684000E2	1.5536884E0									1.8730000E2	1.3903670E1
								1.8694000E2	1.5501915E0									1.8740000E2	1.3944196E1
								1.8705000E2	1.5463540E0									1.8751000E2	1.3988158E1
								1.8715000E2	1.5428736E0									1.8761000E2	1.4035557E1
								1.8730000E2	1.5376677E0									1.8771000E2	1.4087206E1
								1.8740000E2	1.5342069E0									1.8781000E2	1.4141715E1
								1.8751000E2	1.5304090E0									1.8792000E2	1.4200475E1
								1.8761000E2	1.5269645E0										
								1.8771000E2	1.5235277E0										
								1.8781000E2	1.5200987E0										
								1.8792000E2	1.5163357E0										
