# Supplementary material for: Editorial Note: The role of 9-O-acetylated glycan receptor moieties in the typhoid toxin binding and intoxication
Source: PLoS Pathog. 2026 Jul 13;22(7):e1014413. doi: 10.1371/journal.ppat.1014413 (PMC13362111; doi:10.1371/journal.ppat.1014413)
Supplement: S1 File — (ZIP) [file ppat.1014413.s001.zip › SPR Data/Raw SPR Data Text Format/Neu5Gc.txt]

Export filename	C:\Users\OpenSPR\Desktop\Data\Neu5Gc.txt
Export time	1/7/2020 2:22 PM
Result filename	C:\Users\OpenSPR\Desktop\working.ltv - Kinetics evaluation: New Overlay(12)
Plot name	Kinetics evaluation: New Overlay(12)
Plot xlabel	Time (s)
Plot ylabel	Signal
Property Analysis temp	
Property Analysis date	
Property Filename	
Property Instrument id	
Property Instrument type	
Property Software	
Property Solid support	
Curve	0	Curve	1
Curve name	neu5gc 1.25mM_4502.9s - Reference curve fitted	Curve name	neu5gc 1.25mM_4502.9s - Reference curve
Curve protected	FALSE	Curve protected	FALSE
Curve type	Curve	Curve type	Curve
Curve ligand		Curve ligand	
Curve concentration (M)	0.0000E0	Curve concentration (M)	0.0000E0
Curve target		Curve target	
Curve description	Kinetic fit to curve neu5gc 1.25mM_4502.9s - Reference curve	Curve description	neu5gc 1.25mM_4502.9s subtracted by Reference curve
X	Y	X	Y
0.0000000E0	0.0000000E0	0.0000000E0	0.0000000E0
2.2000000E-1	0.0000000E0	2.2000000E-1	-2.5085938E-1
8.1000000E-1	0.0000000E0	8.1000000E-1	-9.3953895E-1
9.7000000E-1	0.0000000E0	9.7000000E-1	-1.3686930E0
1.0900000E0	0.0000000E0	1.0900000E0	-1.6074625E0
1.1900000E0	0.0000000E0	1.1900000E0	-1.7299951E0
1.3000000E0	0.0000000E0	1.3000000E0	-1.7617209E0
1.4200000E0	0.0000000E0	1.4200000E0	-1.6952535E0
1.5700000E0	0.0000000E0	1.5700000E0	-1.6187404E0
1.6700000E0	0.0000000E0	1.6700000E0	-1.4908409E0
1.7800000E0	0.0000000E0	1.7800000E0	-1.3701756E0
1.8800000E0	0.0000000E0	1.8800000E0	-1.2947015E0
1.9800000E0	0.0000000E0	1.9800000E0	-1.2369405E0
2.0900000E0	0.0000000E0	2.0900000E0	-1.2098299E0
2.4800000E0	0.0000000E0	2.4800000E0	-9.5624230E-1
2.6500000E0	0.0000000E0	2.6500000E0	-1.0819905E0
2.7700000E0	0.0000000E0	2.7700000E0	-1.2489076E0
2.8800000E0	0.0000000E0	2.8800000E0	-1.4460571E0
2.9800000E0	0.0000000E0	2.9800000E0	-1.6543941E0
3.0900000E0	0.0000000E0	3.0900000E0	-1.8797207E0
3.1900000E0	0.0000000E0	3.1900000E0	-2.0816673E0
3.2900000E0	0.0000000E0	3.2900000E0	-2.2319671E0
3.4300000E0	0.0000000E0	3.4300000E0	-2.3431281E0
3.5400000E0	0.0000000E0	3.5400000E0	-2.3853813E0
3.6500000E0	0.0000000E0	3.6500000E0	-2.3638413E0
3.7600000E0	0.0000000E0	3.7600000E0	-2.2927749E0
3.8600000E0	0.0000000E0	3.8600000E0	-2.1861517E0
3.9700000E0	0.0000000E0	3.9700000E0	-2.0415430E0
4.0700000E0	0.0000000E0	4.0700000E0	-1.8643977E0
4.1700000E0	0.0000000E0	4.1700000E0	-1.6617849E0
4.2700000E0	0.0000000E0	4.2700000E0	-1.4459709E0
4.4200000E0	0.0000000E0	4.4200000E0	-1.2336172E0
4.5700000E0	0.0000000E0	4.5700000E0	-1.0551468E0
4.6700000E0	0.0000000E0	4.6700000E0	-9.1015038E-1
4.7800000E0	0.0000000E0	4.7800000E0	-7.7632288E-1
4.8800000E0	0.0000000E0	4.8800000E0	-6.7479936E-1
4.9800000E0	0.0000000E0	4.9800000E0	-5.8489680E-1
4.9999800E0	0.0000000E0	5.0900000E0	-5.0415853E-1
5.0000000E0	-6.3574984E0	5.1900000E0	-4.3214728E-1
5.0900000E0	-5.9981839E0	5.2900000E0	-3.7491534E-1
5.1900000E0	-5.6054183E0	5.4200000E0	-3.6949635E-1
5.2900000E0	-5.2193539E0	5.5300000E0	-4.1547407E-1
5.4200000E0	-4.7273004E0	5.6400000E0	-5.2733801E-1
5.5300000E0	-4.3194595E0	5.7500000E0	-7.4923912E-1
5.6400000E0	-3.9192661E0	5.8500000E0	-1.0686519E0
5.7500000E0	-3.5265770E0	5.9500000E0	-1.5090254E0
5.8500000E0	-3.1759802E0	6.0600000E0	-2.1131452E0
5.9500000E0	-2.8313651E0	6.1600000E0	-2.7464736E0
6.0600000E0	-2.4590755E0	6.2600000E0	-3.4529310E0
6.1600000E0	-2.1266917E0	6.4300000E0	-4.3842923E0
6.2600000E0	-1.7999787E0	6.5800000E0	-5.1385857E0
6.4300000E0	-1.2573085E0	6.6800000E0	-5.6904718E0
6.5800000E0	-7.9148939E-1	6.7800000E0	-6.0964021E0
6.6800000E0	-4.8755675E-1	6.8900000E0	-6.3999504E0
6.7800000E0	-1.8880959E-1	6.9900000E0	-6.4930496E0
6.8900000E0	1.3392860E-1	7.1000000E0	-6.3886223E0
6.9900000E0	4.2207242E-1	7.2000000E0	-6.1342790E0
7.1000000E0	7.3335576E-1	7.3000000E0	-5.7761987E0
7.2000000E0	1.0112726E0	7.4400000E0	-5.3136607E0
7.3000000E0	1.2844478E0	7.5900000E0	-4.8197777E0
7.4400000E0	1.6590809E0	7.6900000E0	-4.4076890E0
7.5900000E0	2.0505832E0	7.8000000E0	-3.9238488E0
7.6900000E0	2.3060264E0	7.9000000E0	-3.4883863E0
7.8000000E0	2.5819831E0	8.0000000E0	-3.0632237E0
7.9000000E0	2.8283600E0	8.1100000E0	-2.5850367E0
8.0000000E0	3.0705333E0	8.2100000E0	-2.1182191E0
8.1100000E0	3.3321545E0	8.3800000E0	-1.5492278E0
8.2100000E0	3.5657325E0	8.5300000E0	-1.1044896E0
8.3800000E0	3.9537056E0	8.6400000E0	-6.3953121E-1
8.5300000E0	4.2867351E0	8.7400000E0	-1.2099089E-1
8.6400000E0	4.5255509E0	8.8500000E0	4.5881823E-1
8.7400000E0	4.7387680E0	8.9500000E0	9.9322051E-1
8.8500000E0	4.9691076E0	9.0600000E0	1.4679726E0
8.9500000E0	5.1747570E0	9.1600000E0	1.9073975E0
9.0600000E0	5.3969212E0	9.2600000E0	2.3541823E0
9.1600000E0	5.5952716E0	9.4300000E0	2.7219493E0
9.2600000E0	5.7902379E0	9.5700000E0	3.1070880E0
9.4300000E0	6.1140769E0	9.6700000E0	3.4838376E0
9.5700000E0	6.3737455E0	9.7700000E0	3.8827051E0
9.6700000E0	6.5554300E0	9.8700000E0	4.2687532E0
9.7700000E0	6.7340147E0	9.9700000E0	4.6650448E0
9.8700000E0	6.9095526E0	1.0070000E1	5.1301720E0
9.9700000E0	7.0820955E0	1.0180000E1	5.6778639E0
1.0070000E1	7.2516946E0	1.0290000E1	6.3080473E0
1.0180000E1	7.4349135E0	1.0420000E1	6.9479610E0
1.0290000E1	7.6146968E0	1.0570000E1	7.6004258E0
1.0420000E1	7.8228266E0	1.0670000E1	8.1963838E0
1.0570000E1	8.0572614E0	1.0770000E1	8.7778073E0
1.0670000E1	8.2102230E0	1.0870000E1	9.2971708E0
1.0770000E1	8.3605748E0	1.0970000E1	9.7731206E0
1.0870000E1	8.5083615E0	1.1080000E1	1.0113217E1
1.0970000E1	8.6536267E0	1.1180000E1	1.0345958E1
1.1080000E1	8.8105574E0	1.1280000E1	1.0464900E1
1.1180000E1	8.9506668E0	1.1420000E1	1.0415535E1
1.1280000E1	9.0883857E0	1.1580000E1	1.0259155E1
1.1420000E1	9.2772537E0	1.1680000E1	1.0171832E1
1.1580000E1	9.4876041E0	1.1780000E1	1.0081270E1
1.1680000E1	9.6161622E0	1.1890000E1	9.9751312E0
1.1780000E1	9.7425269E0	1.1990000E1	9.9456804E0
1.1890000E1	9.8790393E0	1.2100000E1	9.9601131E0
1.1990000E1	1.0000919E1	1.2200000E1	1.0101910E1
1.2100000E1	1.0132586E1	1.2300000E1	1.0319728E1
1.2200000E1	1.0250140E1	1.2440000E1	1.0621780E1
1.2300000E1	1.0365688E1	1.2610000E1	1.1037021E1
1.2440000E1	1.0524151E1	1.2710000E1	1.1480611E1
1.2610000E1	1.0711508E1	1.2820000E1	1.1959506E1
1.2710000E1	1.0819185E1	1.2920000E1	1.2388334E1
1.2820000E1	1.0935509E1	1.3020000E1	1.2814083E1
1.2920000E1	1.1039364E1	1.3130000E1	1.3210582E1
1.3020000E1	1.1141447E1	1.3230000E1	1.3545605E1
1.3130000E1	1.1251728E1	1.3400000E1	1.3779026E1
1.3230000E1	1.1350188E1	1.3540000E1	1.3962366E1
1.3400000E1	1.1513729E1	1.3640000E1	1.4121048E1
1.3540000E1	1.1644864E1	1.3740000E1	1.4180008E1
1.3640000E1	1.1736617E1	1.3840000E1	1.4183583E1
1.3740000E1	1.1826804E1	1.3950000E1	1.4159851E1
1.3840000E1	1.1915452E1	1.4050000E1	1.4140440E1
1.3950000E1	1.2011219E1	1.4150000E1	1.4066662E1
1.4050000E1	1.2096721E1	1.4260000E1	1.3964103E1
1.4150000E1	1.2180765E1	1.4410000E1	1.3869417E1
1.4260000E1	1.2271557E1	1.4550000E1	1.3762808E1
1.4410000E1	1.2392627E1	1.4650000E1	1.3631719E1
1.4550000E1	1.2502841E1	1.4760000E1	1.3464174E1
1.4650000E1	1.2579955E1	1.4860000E1	1.3291105E1
1.4760000E1	1.2663262E1	1.4960000E1	1.3149734E1
1.4860000E1	1.2737639E1	1.5070000E1	1.3002358E1
1.4960000E1	1.2810748E1	1.5170000E1	1.2839029E1
1.5070000E1	1.2889727E1	1.5270000E1	1.2713577E1
1.5170000E1	1.2960240E1	1.5420000E1	1.2598456E1
1.5270000E1	1.3029551E1	1.5520000E1	1.2599576E1
1.5420000E1	1.3131305E1	1.5650000E1	1.2533926E1
1.5520000E1	1.3197697E1	1.5750000E1	1.2552539E1
1.5650000E1	1.3282316E1	1.5850000E1	1.2633607E1
1.5750000E1	1.3346131E1	1.5960000E1	1.2724716E1
1.5850000E1	1.3408858E1	1.6060000E1	1.2857119E1
1.5960000E1	1.3476622E1	1.6170000E1	1.3038768E1
1.6060000E1	1.3537122E1	1.6270000E1	1.3285491E1
1.6170000E1	1.3602481E1	1.6410000E1	1.3552452E1
1.6270000E1	1.3660834E1	1.6550000E1	1.3801561E1
1.6410000E1	1.3740859E1	1.6650000E1	1.4024073E1
1.6550000E1	1.3818980E1	1.6750000E1	1.4214861E1
1.6650000E1	1.3873639E1	1.6860000E1	1.4403857E1
1.6750000E1	1.3927366E1	1.6960000E1	1.4517514E1
1.6860000E1	1.3985407E1	1.7060000E1	1.4552488E1
1.6960000E1	1.4037227E1	1.7160000E1	1.4525637E1
1.7060000E1	1.4088162E1	1.7270000E1	1.4405634E1
1.7160000E1	1.4138229E1	1.7430000E1	1.4197143E1
1.7270000E1	1.4192316E1	1.7530000E1	1.4054748E1
1.7430000E1	1.4269183E1	1.7640000E1	1.3872190E1
1.7530000E1	1.4316161E1	1.7740000E1	1.3704376E1
1.7640000E1	1.4366912E1	1.7850000E1	1.3595027E1
1.7740000E1	1.4412223E1	1.7950000E1	1.3556382E1
1.7850000E1	1.4461172E1	1.8060000E1	1.3558231E1
1.7950000E1	1.4504875E1	1.8160000E1	1.3634526E1
1.8060000E1	1.4552087E1	1.8270000E1	1.3714990E1
1.8160000E1	1.4594238E1	1.8420000E1	1.3821047E1
1.8270000E1	1.4639775E1	1.8530000E1	1.3969434E1
1.8420000E1	1.4700497E1	1.8640000E1	1.4023933E1
1.8530000E1	1.4744041E1	1.8740000E1	1.4044918E1
1.8640000E1	1.4786769E1	1.8840000E1	1.4035285E1
1.8740000E1	1.4824916E1	1.8940000E1	1.3941182E1
1.8840000E1	1.4862413E1	1.9050000E1	1.3806209E1
1.8940000E1	1.4899270E1	1.9150000E1	1.3634107E1
1.9050000E1	1.4939086E1	1.9250000E1	1.3493358E1
1.9150000E1	1.4974635E1	1.9390000E1	1.3376957E1
1.9250000E1	1.5009577E1	1.9540000E1	1.3273494E1
1.9390000E1	1.5057497E1	1.9640000E1	1.3188409E1
1.9540000E1	1.5107575E1	1.9740000E1	1.3210693E1
1.9640000E1	1.5140249E1	1.9850000E1	1.3292092E1
1.9740000E1	1.5172366E1	1.9950000E1	1.3386224E1
1.9850000E1	1.5207061E1	2.0060000E1	1.3500432E1
1.9950000E1	1.5238038E1	2.0160000E1	1.3657316E1
2.0060000E1	1.5271502E1	2.0260000E1	1.3850296E1
2.0160000E1	1.5301380E1	2.0410000E1	1.4060138E1
2.0260000E1	1.5330747E1	2.0550000E1	1.4282426E1
2.0410000E1	1.5373862E1	2.0650000E1	1.4543787E1
2.0550000E1	1.5413110E1	2.0750000E1	1.4856929E1
2.0650000E1	1.5440572E1	2.0850000E1	1.5189529E1
2.0750000E1	1.5467564E1	2.0960000E1	1.5530183E1
2.0850000E1	1.5494097E1	2.1060000E1	1.5873837E1
2.0960000E1	1.5522759E1	2.1160000E1	1.6218335E1
2.1060000E1	1.5548350E1	2.1260000E1	1.6519914E1
2.1160000E1	1.5573504E1	2.1410000E1	1.6776052E1
2.1260000E1	1.5598229E1	2.1540000E1	1.6939948E1
2.1410000E1	1.5634527E1	2.1640000E1	1.7023113E1
2.1540000E1	1.5665237E1	2.1750000E1	1.7019206E1
2.1640000E1	1.5688396E1	2.1850000E1	1.6928949E1
2.1750000E1	1.5713416E1	2.1950000E1	1.6793901E1
2.1850000E1	1.5735754E1	2.2050000E1	1.6641437E1
2.1950000E1	1.5757710E1	2.2160000E1	1.6470193E1
2.2050000E1	1.5779292E1	2.2260000E1	1.6340649E1
2.2160000E1	1.5802607E1	2.2400000E1	1.6254893E1
2.2260000E1	1.5823423E1	2.2530000E1	1.6229293E1
2.2400000E1	1.5851970E1	2.2640000E1	1.6250934E1
2.2530000E1	1.5877870E1	2.2740000E1	1.6290127E1
2.2640000E1	1.5899336E1	2.2840000E1	1.6368223E1
2.2740000E1	1.5918502E1	2.2950000E1	1.6426103E1
2.2840000E1	1.5937341E1	2.3050000E1	1.6461924E1
2.2950000E1	1.5957692E1	2.3150000E1	1.6471524E1
2.3050000E1	1.5975862E1	2.3260000E1	1.6440892E1
2.3150000E1	1.5993722E1	2.3400000E1	1.6315495E1
2.3260000E1	1.6013016E1	2.3550000E1	1.6159777E1
2.3400000E1	1.6037050E1	2.3650000E1	1.6055971E1
2.3550000E1	1.6062167E1	2.3750000E1	1.5957762E1
2.3650000E1	1.6078554E1	2.3860000E1	1.5867894E1
2.3750000E1	1.6094662E1	2.3960000E1	1.5826773E1
2.3860000E1	1.6112064E1	2.4060000E1	1.5833918E1
2.3960000E1	1.6127600E1	2.4170000E1	1.5914423E1
2.4060000E1	1.6142871E1	2.4270000E1	1.6050242E1
2.4170000E1	1.6159369E1	2.4410000E1	1.6257453E1
2.4270000E1	1.6174098E1	2.4550000E1	1.6464215E1
2.4410000E1	1.6194297E1	2.4650000E1	1.6652176E1
2.4550000E1	1.6214016E1	2.4750000E1	1.6914977E1
2.4650000E1	1.6227813E1	2.4850000E1	1.7193848E1
2.4750000E1	1.6241374E1	2.4950000E1	1.7461742E1
2.4850000E1	1.6254704E1	2.5060000E1	1.7812834E1
2.4950000E1	1.6267807E1	2.5160000E1	1.8128706E1
2.5060000E1	1.6281962E1	2.5260000E1	1.8433310E1
2.5160000E1	1.6294599E1	2.5410000E1	1.8839987E1
2.5260000E1	1.6307021E1	2.5520000E1	1.9086148E1
2.5410000E1	1.6325258E1	2.5620000E1	1.9316578E1
2.5520000E1	1.6338336E1	2.5720000E1	1.9566902E1
2.5620000E1	1.6350011E1	2.5830000E1	1.9782902E1
2.5720000E1	1.6361488E1	2.5930000E1	1.9914706E1
2.5830000E1	1.6373886E1	2.6030000E1	1.9982157E1
2.5930000E1	1.6384955E1	2.6140000E1	1.9966410E1
2.6030000E1	1.6395836E1	2.6240000E1	1.9888213E1
2.6140000E1	1.6407590E1	2.6370000E1	1.9608556E1
2.6240000E1	1.6418084E1	2.6530000E1	1.9218314E1
2.6370000E1	1.6431459E1	2.6640000E1	1.8906326E1
2.6530000E1	1.6447515E1	2.6740000E1	1.8504753E1
2.6640000E1	1.6458300E1	2.6840000E1	1.8064241E1
2.6740000E1	1.6467929E1	2.6950000E1	1.7635597E1
2.6840000E1	1.6477394E1	2.7050000E1	1.7261497E1
2.6950000E1	1.6487619E1	2.7150000E1	1.6919848E1
2.7050000E1	1.6496748E1	2.7250000E1	1.6606596E1
2.7150000E1	1.6505721E1	2.7400000E1	1.6465120E1
2.7250000E1	1.6514541E1	2.7500000E1	1.6433611E1
2.7400000E1	1.6527489E1	2.7610000E1	1.6512333E1
2.7500000E1	1.6535938E1	2.7710000E1	1.6680511E1
2.7610000E1	1.6545065E1	2.7810000E1	1.6933812E1
2.7710000E1	1.6553214E1	2.7920000E1	1.7235932E1
2.7810000E1	1.6561223E1	2.8020000E1	1.7476306E1
2.7920000E1	1.6569876E1	2.8120000E1	1.7647059E1
2.8020000E1	1.6577601E1	2.8220000E1	1.7707293E1
2.8120000E1	1.6585195E1	2.8370000E1	1.7693372E1
2.8220000E1	1.6592659E1	2.8520000E1	1.7527192E1
2.8370000E1	1.6603617E1	2.8620000E1	1.7277213E1
2.8520000E1	1.6614296E1	2.8720000E1	1.6931528E1
2.8620000E1	1.6621263E1	2.8820000E1	1.6509369E1
2.8720000E1	1.6628112E1	2.8930000E1	1.6100556E1
2.8820000E1	1.6634844E1	2.9030000E1	1.5716490E1
2.8930000E1	1.6642116E1	2.9140000E1	1.5373623E1
2.9030000E1	1.6648609E1	2.9240000E1	1.5113618E1
2.9140000E1	1.6655623E1	2.9370000E1	1.4972705E1
2.9240000E1	1.6661886E1	2.9510000E1	1.4905076E1
2.9370000E1	1.6669867E1	2.9610000E1	1.4916971E1
2.9510000E1	1.6678266E1	2.9720000E1	1.4968306E1
2.9610000E1	1.6684142E1	2.9820000E1	1.5089466E1
2.9720000E1	1.6690490E1	2.9920000E1	1.5239087E1
2.9820000E1	1.6696157E1	3.0020000E1	1.5378663E1
2.9920000E1	1.6701728E1	3.0130000E1	1.5497954E1
3.0020000E1	1.6707204E1	3.0240000E1	1.5650388E1
3.0130000E1	1.6713119E1	3.0380000E1	1.5740120E1
3.0240000E1	1.6718924E1	3.0520000E1	1.5828746E1
3.0380000E1	1.6726155E1	3.0620000E1	1.5926884E1
3.0520000E1	1.6733213E1	3.0720000E1	1.5991077E1
3.0620000E1	1.6738152E1	3.0820000E1	1.6001361E1
3.0720000E1	1.6743006E1	3.0920000E1	1.5981517E1
3.0820000E1	1.6747778E1	3.1030000E1	1.5918176E1
3.0920000E1	1.6752468E1	3.1130000E1	1.5843704E1
3.1030000E1	1.6757535E1	3.1230000E1	1.5768683E1
3.1130000E1	1.6762058E1	3.1380000E1	1.5697768E1
3.1230000E1	1.6766505E1	3.1520000E1	1.5642798E1
3.1380000E1	1.6773033E1	3.1630000E1	1.5607993E1
3.1520000E1	1.6778975E1	3.1730000E1	1.5619823E1
3.1630000E1	1.6783545E1	3.1830000E1	1.5705735E1
3.1730000E1	1.6787625E1	3.1930000E1	1.5801375E1
3.1830000E1	1.6791635E1	3.2040000E1	1.5934805E1
3.1930000E1	1.6795577E1	3.2140000E1	1.6038900E1
3.2040000E1	1.6799835E1	3.2250000E1	1.6196007E1
3.2140000E1	1.6803637E1	3.2390000E1	1.6316433E1
3.2250000E1	1.6807745E1	3.2540000E1	1.6300439E1
3.2390000E1	1.6812861E1	3.2640000E1	1.6206092E1
3.2540000E1	1.6818208E1	3.2740000E1	1.6121295E1
3.2640000E1	1.6821696E1	3.2850000E1	1.5987371E1
3.2740000E1	1.6825125E1	3.2950000E1	1.5800952E1
3.2850000E1	1.6828829E1	3.3050000E1	1.5631544E1
3.2950000E1	1.6832137E1	3.3150000E1	1.5481654E1
3.3050000E1	1.6835388E1	3.3250000E1	1.5398052E1
3.3150000E1	1.6838583E1	3.3400000E1	1.5333554E1
3.3250000E1	1.6841724E1	3.3530000E1	1.5352159E1
3.3400000E1	1.6846335E1	3.3630000E1	1.5447211E1
3.3530000E1	1.6850236E1	3.3740000E1	1.5637051E1
3.3630000E1	1.6853178E1	3.3840000E1	1.5876970E1
3.3740000E1	1.6856357E1	3.3940000E1	1.6160548E1
3.3840000E1	1.6859194E1	3.4040000E1	1.6443613E1
3.3940000E1	1.6861984E1	3.4140000E1	1.6779127E1
3.4040000E1	1.6864725E1	3.4250000E1	1.7132568E1
3.4140000E1	1.6867420E1	3.4380000E1	1.7433976E1
3.4250000E1	1.6870331E1	3.4520000E1	1.7675346E1
3.4380000E1	1.6873702E1	3.4620000E1	1.7892941E1
3.4520000E1	1.6877248E1	3.4720000E1	1.8098894E1
3.4620000E1	1.6879729E1	3.4830000E1	1.8234567E1
3.4720000E1	1.6882168E1	3.4930000E1	1.8292855E1
3.4830000E1	1.6884803E1	3.5030000E1	1.8291809E1
3.4930000E1	1.6887155E1	3.5140000E1	1.8246996E1
3.5030000E1	1.6889467E1	3.5240000E1	1.8131728E1
3.5140000E1	1.6891965E1	3.5390000E1	1.7951992E1
3.5240000E1	1.6894195E1	3.5530000E1	1.7740280E1
3.5390000E1	1.6897469E1	3.5640000E1	1.7528461E1
3.5530000E1	1.6900450E1	3.5740000E1	1.7309782E1
3.5640000E1	1.6902742E1	3.5840000E1	1.7081194E1
3.5740000E1	1.6904788E1	3.5950000E1	1.6901489E1
3.5840000E1	1.6906799E1	3.6050000E1	1.6811576E1
3.5950000E1	1.6908972E1	3.6150000E1	1.6797907E1
3.6050000E1	1.6910912E1	3.6260000E1	1.6867603E1
3.6150000E1	1.6912819E1	3.6400000E1	1.7052854E1
3.6260000E1	1.6914879E1	3.6530000E1	1.7301640E1
3.6400000E1	1.6917445E1	3.6640000E1	1.7623642E1
3.6530000E1	1.6919773E1	3.6740000E1	1.7954287E1
3.6640000E1	1.6921703E1	3.6840000E1	1.8304852E1
3.6740000E1	1.6923425E1	3.6950000E1	1.8661672E1
3.6840000E1	1.6925119E1	3.7050000E1	1.8918630E1
3.6950000E1	1.6926948E1	3.7150000E1	1.9095504E1
3.7050000E1	1.6928581E1	3.7260000E1	1.9210947E1
3.7150000E1	1.6930187E1	3.7390000E1	1.9240203E1
3.7260000E1	1.6931921E1	3.7520000E1	1.9176484E1
3.7390000E1	1.6933929E1	3.7620000E1	1.9072203E1
3.7520000E1	1.6935892E1	3.7720000E1	1.8938538E1
3.7620000E1	1.6937373E1	3.7820000E1	1.8806867E1
3.7720000E1	1.6938828E1	3.7930000E1	1.8680299E1
3.7820000E1	1.6940259E1	3.8030000E1	1.8524929E1
3.7930000E1	1.6941804E1	3.8130000E1	1.8397926E1
3.8030000E1	1.6943184E1	3.8230000E1	1.8304341E1
3.8130000E1	1.6944540E1	3.8400000E1	1.8140211E1
3.8230000E1	1.6945873E1	3.8570000E1	1.7960862E1
3.8400000E1	1.6948088E1	3.8670000E1	1.7819115E1
3.8570000E1	1.6950238E1	3.8780000E1	1.7608561E1
3.8670000E1	1.6951474E1	3.8880000E1	1.7383382E1
3.8780000E1	1.6952809E1	3.8990000E1	1.7099015E1
3.8880000E1	1.6954001E1	3.9090000E1	1.6798769E1
3.8990000E1	1.6955289E1	3.9200000E1	1.6517104E1
3.9090000E1	1.6956439E1	3.9300000E1	1.6301045E1
3.9200000E1	1.6957681E1	3.9400000E1	1.6128001E1
3.9300000E1	1.6958790E1	3.9510000E1	1.5985840E1
3.9400000E1	1.6959880E1	3.9610000E1	1.5885526E1
3.9510000E1	1.6961057E1	3.9710000E1	1.5851491E1
3.9610000E1	1.6962109E1	3.9820000E1	1.5894391E1
3.9710000E1	1.6963142E1	3.9920000E1	1.5981688E1
3.9820000E1	1.6964258E1	4.0020000E1	1.6117065E1
3.9920000E1	1.6965255E1	4.0130000E1	1.6347272E1
4.0020000E1	1.6966235E1	4.0230000E1	1.6605115E1
4.0130000E1	1.6967293E1	4.0370000E1	1.6894718E1
4.0230000E1	1.6968238E1	4.0470000E1	1.7175507E1
4.0370000E1	1.6969534E1	4.0580000E1	1.7493421E1
4.0470000E1	1.6970441E1	4.0680000E1	1.7843909E1
4.0580000E1	1.6971420E1	4.0780000E1	1.8147111E1
4.0680000E1	1.6972295E1	4.0890000E1	1.8406559E1
4.0780000E1	1.6973154E1	4.0990000E1	1.8639369E1
4.0890000E1	1.6974083E1	4.1090000E1	1.8844541E1
4.0990000E1	1.6974912E1	4.1190000E1	1.8972310E1
4.1090000E1	1.6975727E1	4.1300000E1	1.9066667E1
4.1190000E1	1.6976528E1	4.1400000E1	1.9036138E1
4.1300000E1	1.6977393E1	4.1530000E1	1.9045693E1
4.1400000E1	1.6978166E1	4.1630000E1	1.9011551E1
4.1530000E1	1.6979151E1	4.1740000E1	1.8945528E1
4.1630000E1	1.6979893E1	4.1840000E1	1.8878165E1
4.1740000E1	1.6980696E1	4.1940000E1	1.8819178E1
4.1840000E1	1.6981412E1	4.2050000E1	1.8746397E1
4.1940000E1	1.6982116E1	4.2150000E1	1.8656339E1
4.2050000E1	1.6982876E1	4.2250000E1	1.8562691E1
4.2150000E1	1.6983556E1	4.2400000E1	1.8478976E1
4.2250000E1	1.6984223E1	4.2500000E1	1.8391164E1
4.2400000E1	1.6985203E1	4.2610000E1	1.8314016E1
4.2500000E1	1.6985842E1	4.2710000E1	1.8249470E1
4.2610000E1	1.6986533E1	4.2810000E1	1.8181989E1
4.2710000E1	1.6987150E1	4.3350000E1	1.7813954E1
4.2810000E1	1.6987756E1	4.3480000E1	1.7785649E1
4.3350000E1	1.6990855E1	4.3600000E1	1.7824975E1
4.3480000E1	1.6991559E1	4.3700000E1	1.7986880E1
4.3600000E1	1.6992195E1	4.3800000E1	1.8226122E1
4.3700000E1	1.6992715E1	4.3900000E1	1.8583631E1
4.3800000E1	1.6993226E1	4.4000000E1	1.8957051E1
4.3900000E1	1.6993728E1	4.4110000E1	1.9362701E1
4.4000000E1	1.6994222E1	4.4210000E1	1.9767143E1
4.4110000E1	1.6994756E1	4.4370000E1	2.0194928E1
4.4210000E1	1.6995232E1	4.4480000E1	2.0452698E1
4.4370000E1	1.6995978E1	4.4580000E1	2.0617003E1
4.4480000E1	1.6996478E1	4.4680000E1	2.0746241E1
4.4580000E1	1.6996925E1	4.4790000E1	2.0845728E1
4.4680000E1	1.6997365E1	4.4890000E1	2.0961799E1
4.4790000E1	1.6997839E1	4.4990000E1	2.1017930E1
4.4890000E1	1.6998263E1	4.5090000E1	2.1051945E1
4.4990000E1	1.6998680E1	4.5190000E1	2.1068813E1
4.4999990E1	1.6998721E1	4.5300000E1	2.1037309E1
4.5000000E1	2.3356219E1	4.5450000E1	2.1010523E1
4.5090000E1	2.3001124E1	4.5550000E1	2.0887105E1
4.5190000E1	2.2612902E1	4.5650000E1	2.0708465E1
4.5300000E1	2.2193421E1	4.5750000E1	2.0458924E1
4.5450000E1	2.1633914E1	4.5850000E1	2.0092821E1
4.5550000E1	2.1268768E1	4.5960000E1	1.9694243E1
4.5650000E1	2.0909786E1	4.6060000E1	1.9237845E1
4.5750000E1	2.0556862E1	4.6160000E1	1.8739528E1
4.5850000E1	2.0209895E1	4.6270000E1	1.8181609E1
4.5960000E1	1.9834991E1	4.6420000E1	1.7534493E1
4.6060000E1	1.9500208E1	4.6520000E1	1.6981617E1
4.6160000E1	1.9171076E1	4.6620000E1	1.6404046E1
4.6270000E1	1.8815443E1	4.6730000E1	1.5807055E1
4.6420000E1	1.8341097E1	4.6830000E1	1.5280056E1
4.6520000E1	1.8031528E1	4.6940000E1	1.4817738E1
4.6620000E1	1.7727185E1	4.7040000E1	1.4357882E1
4.6730000E1	1.7398337E1	4.7150000E1	1.3920275E1
4.6830000E1	1.7104681E1	4.7250000E1	1.3452448E1
4.6940000E1	1.6787380E1	4.7380000E1	1.2989223E1
4.7040000E1	1.6504036E1	4.7480000E1	1.2575630E1
4.7150000E1	1.6197878E1	4.7590000E1	1.2162043E1
4.7250000E1	1.5924484E1	4.7690000E1	1.1758842E1
4.7380000E1	1.5575958E1	4.7790000E1	1.1388202E1
4.7480000E1	1.5313061E1	4.7890000E1	1.1032442E1
4.7590000E1	1.5028996E1	4.7990000E1	1.0707706E1
4.7690000E1	1.4775330E1	4.8100000E1	1.0453869E1
4.7790000E1	1.4525946E1	4.8200000E1	1.0274647E1
4.7890000E1	1.4280772E1	4.8300000E1	1.0168852E1
4.7990000E1	1.4039735E1	4.8450000E1	1.0163035E1
4.8100000E1	1.3779291E1	4.8550000E1	1.0198964E1
4.8200000E1	1.3546718E1	4.8650000E1	1.0270649E1
4.8300000E1	1.3318071E1	4.8760000E1	1.0391314E1
4.8450000E1	1.2982317E1	4.8860000E1	1.0534221E1
4.8550000E1	1.2763196E1	4.8960000E1	1.0628713E1
4.8650000E1	1.2547773E1	4.9060000E1	1.0699393E1
4.8760000E1	1.2315006E1	4.9170000E1	1.0722182E1
4.8860000E1	1.2107148E1	4.9270000E1	1.0688793E1
4.8960000E1	1.1902799E1	4.9390000E1	1.0623056E1
4.9060000E1	1.1701899E1	4.9500000E1	1.0467661E1
4.9170000E1	1.1484823E1	4.9610000E1	1.0317691E1
4.9270000E1	1.1290977E1	4.9710000E1	1.0176586E1
4.9390000E1	1.1062677E1	4.9810000E1	1.0025082E1
4.9500000E1	1.0857458E1	4.9920000E1	9.8353963E0
4.9610000E1	1.0656047E1	5.0020000E1	9.6579865E0
4.9710000E1	1.0476190E1	5.0120000E1	9.4932986E0
4.9810000E1	1.0299369E1	5.0220000E1	9.3815434E0
4.9920000E1	1.0108310E1	5.0380000E1	8.9961338E0
5.0020000E1	9.9376982E0	5.0490000E1	8.8034609E0
5.0120000E1	9.7699657E0	5.0590000E1	8.6743710E0
5.0220000E1	9.6050643E0	5.0690000E1	8.5091761E0
5.0380000E1	9.3469916E0	5.0800000E1	8.2517746E0
5.0490000E1	9.1736003E0	5.0900000E1	8.0045919E0
5.0590000E1	9.0187646E0	5.1000000E1	7.7466427E0
5.0690000E1	8.8665422E0	5.1110000E1	7.5426564E0
5.0800000E1	8.7020635E0	5.1210000E1	7.3095184E0
5.0900000E1	8.5551865E0	5.1370000E1	7.1286170E0
5.1000000E1	8.4107886E0	5.1470000E1	6.8594239E0
5.1110000E1	8.2547643E0	5.1580000E1	6.6900543E0
5.1210000E1	8.1154371E0	5.1680000E1	6.4744024E0
5.1370000E1	7.8973883E0	5.1780000E1	6.2211794E0
5.1470000E1	7.7640930E0	5.1890000E1	5.9811695E0
5.1580000E1	7.6200652E0	5.1990000E1	5.7417401E0
5.1680000E1	7.4914507E0	5.2100000E1	5.4965033E0
5.1780000E1	7.3650069E0	5.2200000E1	5.2547989E0
5.1890000E1	7.2283824E0	5.2310000E1	4.9978637E0
5.1990000E1	7.1063789E0	5.2450000E1	4.7944736E0
5.2100000E1	6.9745520E0	5.2550000E1	4.6314396E0
5.2200000E1	6.8568327E0	5.2660000E1	4.4674114E0
5.2310000E1	6.7296350E0	5.2760000E1	4.3562355E0
5.2450000E1	6.5711540E0	5.2870000E1	4.3040801E0
5.2550000E1	6.4602434E0	5.2970000E1	4.2711028E0
5.2660000E1	6.3404027E0	5.3070000E1	4.2585898E0
5.2760000E1	6.2333868E0	5.3170000E1	4.2265291E0
5.2870000E1	6.1177544E0	5.3280000E1	4.1962128E0
5.2970000E1	6.0144964E0	5.3440000E1	4.1830022E0
5.3070000E1	5.9129813E0	5.3540000E1	4.1167315E0
5.3170000E1	5.8131796E0	5.3650000E1	4.0392319E0
5.3280000E1	5.7053423E0	5.3750000E1	3.9389097E0
5.3440000E1	5.5520489E0	5.3860000E1	3.8135385E0
5.3540000E1	5.4583392E0	5.3960000E1	3.6908250E0
5.3650000E1	5.3570843E0	5.4060000E1	3.5564074E0
5.3750000E1	5.2666652E0	5.4160000E1	3.3729951E0
5.3860000E1	5.1689660E0	5.4260000E1	3.2076069E0
5.3960000E1	5.0817221E0	5.4400000E1	3.0878308E0
5.4060000E1	4.9959507E0	5.4500000E1	2.9251624E0
5.4160000E1	4.9116271E0	5.4610000E1	2.8102515E0
5.4260000E1	4.8287266E0	5.4710000E1	2.6583114E0
5.4400000E1	4.7150114E0	5.4810000E1	2.5988001E0
5.4500000E1	4.6354296E0	5.4910000E1	2.5849991E0
5.4610000E1	4.5494400E0	5.5010000E1	2.5960533E0
5.4710000E1	4.4726528E0	5.5120000E1	2.6783359E0
5.4810000E1	4.3971615E0	5.5220000E1	2.7987835E0
5.4910000E1	4.3229444E0	5.5380000E1	3.0425954E0
5.5010000E1	4.2499800E0	5.5480000E1	3.0700080E0
5.5120000E1	4.1711408E0	5.5580000E1	3.0941388E0
5.5220000E1	4.1007386E0	5.5680000E1	3.1056345E0
5.5380000E1	3.9905583E0	5.5790000E1	3.0985540E0
5.5480000E1	3.9232041E0	5.5890000E1	3.0592128E0
5.5580000E1	3.8569867E0	5.5990000E1	2.9907262E0
5.5680000E1	3.7918869E0	5.6100000E1	2.9236948E0
5.5790000E1	3.7215455E0	5.6200000E1	2.8905600E0
5.5890000E1	3.6587318E0	5.6310000E1	2.8854324E0
5.5990000E1	3.5969782E0	5.6420000E1	2.9230740E0
5.6100000E1	3.5302525E0	5.6530000E1	2.9882880E0
5.6200000E1	3.4706674E0	5.6630000E1	3.1003789E0
5.6310000E1	3.4062848E0	5.6730000E1	3.2258714E0
5.6420000E1	3.3430966E0	5.6840000E1	3.3587705E0
5.6530000E1	3.2810805E0	5.6940000E1	3.4431219E0
5.6630000E1	3.2257011E0	5.7040000E1	3.4729785E0
5.6730000E1	3.1712564E0	5.7150000E1	3.4420131E0
5.6840000E1	3.1124280E0	5.7250000E1	3.3414768E0
5.6940000E1	3.0598952E0	5.7380000E1	3.1034601E0
5.7040000E1	3.0082490E0	5.7480000E1	2.8228009E0
5.7150000E1	2.9524445E0	5.7580000E1	2.4992505E0
5.7250000E1	2.9026120E0	5.7690000E1	2.1058485E0
5.7380000E1	2.8390850E0	5.7790000E1	1.7069199E0
5.7480000E1	2.7911657E0	5.7900000E1	1.2892161E0
5.7580000E1	2.7440553E0	5.8000000E1	9.5908706E-1
5.7690000E1	2.6931517E0	5.8100000E1	7.0474809E-1
5.7790000E1	2.6476956E0	5.8210000E1	5.0607931E-1
5.7900000E1	2.5985796E0	5.8370000E1	3.6970639E-1
5.8000000E1	2.5547197E0	5.8480000E1	4.4205046E-1
5.8100000E1	2.5116001E0	5.8580000E1	6.1787552E-1
5.8210000E1	2.4650087E0	5.8680000E1	8.6541643E-1
5.8370000E1	2.3987778E0	5.8790000E1	1.2041247E0
5.8480000E1	2.3542793E0	5.8890000E1	1.6014925E0
5.8580000E1	2.3145428E0	5.8990000E1	2.0568103E0
5.8680000E1	2.2754771E0	5.9090000E1	2.4831248E0
5.8790000E1	2.2332658E0	5.9200000E1	2.9410020E0
5.8890000E1	2.1955719E0	5.9300000E1	3.3465742E0
5.8990000E1	2.1585141E0	5.9420000E1	3.6648761E0
5.9090000E1	2.1220818E0	5.9530000E1	3.9336734E0
5.9200000E1	2.0827162E0	5.9630000E1	4.1279953E0
5.9300000E1	2.0475632E0	5.9730000E1	4.2589926E0
5.9420000E1	2.0061620E0	5.9840000E1	4.3152082E0
5.9530000E1	1.9689467E0	5.9940000E1	4.2806612E0
5.9630000E1	1.9357141E0	6.0040000E1	4.1597695E0
5.9730000E1	1.9030423E0	6.0140000E1	3.9945053E0
5.9840000E1	1.8677399E0	6.0250000E1	3.7685021E0
5.9940000E1	1.8362154E0	6.0380000E1	3.4254352E0
6.0040000E1	1.8052231E0	6.0480000E1	3.1407304E0
6.0140000E1	1.7747538E0	6.0580000E1	2.8452642E0
6.0250000E1	1.7418312E0	6.0690000E1	2.5539211E0
6.0380000E1	1.7037092E0	6.0790000E1	2.2844700E0
6.0480000E1	1.6749533E0	6.0900000E1	2.0322677E0
6.0580000E1	1.6466828E0	6.1000000E1	1.8631187E0
6.0690000E1	1.6161360E0	6.1100000E1	1.7172545E0
6.0790000E1	1.5888582E0	6.1200000E1	1.5938639E0
6.0900000E1	1.5593841E0	6.1310000E1	1.4970952E0
6.1000000E1	1.5330642E0	6.1430000E1	1.4125071E0
6.1100000E1	1.5071885E0	6.1530000E1	1.3570174E0
6.1200000E1	1.4817496E0	6.1640000E1	1.3612582E0
6.1310000E1	1.4542624E0	6.1740000E1	1.3277825E0
6.1430000E1	1.4248576E0	6.1840000E1	1.3010398E0
6.1530000E1	1.4008083E0	6.1950000E1	1.2798798E0
6.1640000E1	1.3748226E0	6.2050000E1	1.1326567E0
6.1740000E1	1.3516178E0	6.2150000E1	9.4116132E-1
6.1840000E1	1.3288046E0	6.2260000E1	7.1000478E-1
6.1950000E1	1.3041546E0	6.2410000E1	3.9785865E-1
6.2050000E1	1.2821426E0	6.2510000E1	7.9197381E-2
6.2150000E1	1.2605021E0	6.2620000E1	-2.7150873E-1
6.2260000E1	1.2371191E0	6.2720000E1	-6.2581671E-1
6.2410000E1	1.2059308E0	6.2820000E1	-9.0315806E-1
6.2510000E1	1.1855766E0	6.2930000E1	-1.1495696E0
6.2620000E1	1.1635835E0	6.3030000E1	-1.2893859E0
6.2720000E1	1.1439441E0	6.3130000E1	-1.3282557E0
6.2820000E1	1.1246362E0	6.3240000E1	-1.2628500E0
6.2930000E1	1.1037736E0	6.3380000E1	-1.1010514E0
6.3030000E1	1.0851437E0	6.3480000E1	-8.6866471E-1
6.3130000E1	1.0668282E0	6.3580000E1	-5.7970839E-1
6.3240000E1	1.0470380E0	6.3690000E1	-2.7721492E-1
6.3380000E1	1.0223805E0	6.3790000E1	4.3003989E-2
6.3480000E1	1.0051244E0	6.3890000E1	3.3878353E-1
6.3580000E1	9.8815947E-1	6.4000000E1	6.0469362E-1
6.3690000E1	9.6982862E-1	6.4100000E1	7.8828863E-1
6.3790000E1	9.5345946E-1	6.4200000E1	9.1553942E-1
6.3890000E1	9.3736658E-1	6.4300000E1	9.8999522E-1
6.4000000E1	9.1997797E-1	6.4430000E1	9.7491648E-1
6.4100000E1	9.0445021E-1	6.4540000E1	8.7282784E-1
6.4200000E1	8.8918453E-1	6.4640000E1	6.9732503E-1
6.4300000E1	8.7417652E-1	6.4740000E1	4.6860320E-1
6.4430000E1	8.5504416E-1	6.4840000E1	2.0564730E-1
6.4540000E1	8.3918266E-1	6.4950000E1	-8.0639011E-2
6.4640000E1	8.2501860E-1	6.5050000E1	-3.8425579E-1
6.4740000E1	8.1109360E-1	6.5160000E1	-6.6344213E-1
6.4840000E1	7.9740364E-1	6.5260000E1	-8.4130792E-1
6.4950000E1	7.8261140E-1	6.5390000E1	-1.0069001E0
6.5050000E1	7.6940217E-1	6.5490000E1	-1.0371847E0
6.5160000E1	7.5512938E-1	6.5590000E1	-9.4639738E-1
6.5260000E1	7.4238400E-1	6.5700000E1	-7.4978221E-1
6.5390000E1	7.2613607E-1	6.5800000E1	-4.1447826E-1
6.5490000E1	7.1388005E-1	6.5900000E1	8.1647207E-3
6.5590000E1	7.0183090E-1	6.6010000E1	5.0644886E-1
6.5700000E1	6.8881159E-1	6.6110000E1	1.0532820E0
6.5800000E1	6.7718555E-1	6.6220000E1	1.6105317E0
6.5900000E1	6.6575573E-1	6.6370000E1	2.1022915E0
6.6010000E1	6.5340564E-1	6.6480000E1	2.4383145E0
6.6110000E1	6.4237719E-1	6.6580000E1	2.7034974E0
6.6220000E1	6.3046078E-1	6.6680000E1	2.7903734E0
6.6370000E1	6.1456656E-1	6.6780000E1	2.7104127E0
6.6480000E1	6.0316605E-1	6.6890000E1	2.4593668E0
6.6580000E1	5.9298557E-1	6.6990000E1	2.1337719E0
6.6680000E1	5.8297692E-1	6.7090000E1	1.7481342E0
6.6780000E1	5.7313720E-1	6.7190000E1	1.3046836E0
6.6890000E1	5.6250522E-1	6.7300000E1	8.9638507E-1
6.6990000E1	5.5301103E-1	6.7420000E1	6.1073280E-1
6.7090000E1	5.4367708E-1	6.7530000E1	4.1611231E-1
6.7190000E1	5.3450068E-1	6.7630000E1	3.3772789E-1
6.7300000E1	5.2458543E-1	6.7730000E1	4.2647890E-1
6.7420000E1	5.1397845E-1	6.7840000E1	6.9694675E-1
6.7530000E1	5.0444389E-1	6.7940000E1	1.0160856E0
6.7630000E1	4.9592968E-1	6.8040000E1	1.3908959E0
6.7730000E1	4.8755918E-1	6.8150000E1	1.8072425E0
6.7840000E1	4.7851472E-1	6.8250000E1	2.1728839E0
6.7940000E1	4.7043815E-1	6.8410000E1	2.6266606E0
6.8040000E1	4.6249791E-1	6.8510000E1	2.8352177E0
6.8150000E1	4.5391834E-1	6.8610000E1	3.0885384E0
6.8250000E1	4.4625692E-1	6.8710000E1	3.3090389E0
6.8410000E1	4.3426672E-1	6.8810000E1	3.5072556E0
6.8510000E1	4.2693699E-1	6.8920000E1	3.7099591E0
6.8610000E1	4.1973097E-1	6.9020000E1	3.8772548E0
6.8710000E1	4.1264658E-1	6.9120000E1	4.0477954E0
6.8810000E1	4.0568177E-1	6.9230000E1	4.2218429E0
6.8920000E1	3.9815617E-1	6.9380000E1	4.4035236E0
6.9020000E1	3.9143593E-1	6.9480000E1	4.5289646E0
6.9120000E1	3.8482912E-1	6.9590000E1	4.5962302E0
6.9230000E1	3.7769034E-1	6.9690000E1	4.6088839E0
6.9380000E1	3.6816859E-1	6.9790000E1	4.5637250E0
6.9480000E1	3.6195449E-1	6.9900000E1	4.4111627E0
6.9590000E1	3.5524006E-1	7.0000000E1	4.1615562E0
6.9690000E1	3.4924417E-1	7.0100000E1	3.7852985E0
6.9790000E1	3.4334949E-1	7.0210000E1	3.3236882E0
6.9900000E1	3.3698019E-1	7.0310000E1	2.7977556E0
7.0000000E1	3.3129250E-1	7.0450000E1	2.2351761E0
7.0100000E1	3.2570081E-1	7.0550000E1	1.5990062E0
7.0210000E1	3.1965890E-1	7.0660000E1	8.7422919E-1
7.0310000E1	3.1426357E-1	7.0760000E1	2.0200530E-1
7.0450000E1	3.0686274E-1	7.0860000E1	-5.0156886E-1
7.0550000E1	3.0168339E-1	7.0960000E1	-1.1954366E0
7.0660000E1	2.9608701E-1	7.1070000E1	-1.7768102E0
7.0760000E1	2.9108954E-1	7.1170000E1	-2.2283496E0
7.0860000E1	2.8617641E-1	7.1270000E1	-2.5885907E0
7.0960000E1	2.8134621E-1	7.1420000E1	-2.8452101E0
7.1070000E1	2.7612710E-1	7.1520000E1	-2.9460147E0
7.1170000E1	2.7146651E-1	7.1630000E1	-2.9374737E0
7.1270000E1	2.6688459E-1	7.1730000E1	-2.8377280E0
7.1420000E1	2.6015630E-1	7.1830000E1	-2.6579352E0
7.1520000E1	2.5576528E-1	7.1940000E1	-2.3812145E0
7.1630000E1	2.5102071E-1	7.2040000E1	-2.0576220E0
7.1730000E1	2.4678388E-1	7.2140000E1	-1.7539984E0
7.1830000E1	2.4261856E-1	7.2250000E1	-1.4618779E0
7.1940000E1	2.3811787E-1	7.2380000E1	-1.1846669E0
7.2040000E1	2.3409882E-1	7.2490000E1	-9.4419454E-1
7.2140000E1	2.3014760E-1	7.2590000E1	-7.9744291E-1
7.2250000E1	2.2587825E-1	7.2690000E1	-6.8298344E-1
7.2380000E1	2.2093464E-1	7.2800000E1	-6.5086289E-1
7.2490000E1	2.1683620E-1	7.2900000E1	-6.5693618E-1
7.2590000E1	2.1317635E-1	7.3000000E1	-6.9893311E-1
7.2690000E1	2.0957827E-1	7.3100000E1	-7.9767817E-1
7.2800000E1	2.0569049E-1	7.3210000E1	-9.0681815E-1
7.2900000E1	2.0221876E-1	7.3380000E1	-1.0502263E0
7.3000000E1	1.9880563E-1	7.3480000E1	-1.0974137E0
7.3100000E1	1.9545011E-1	7.3590000E1	-1.1338470E0
7.3210000E1	1.9182442E-1	7.3690000E1	-1.0771776E0
7.3380000E1	1.8635291E-1	7.3790000E1	-9.7436168E-1
7.3480000E1	1.8320757E-1	7.3890000E1	-8.2248709E-1
7.3590000E1	1.7980898E-1	7.3990000E1	-6.1431727E-1
7.3690000E1	1.7677409E-1	7.4090000E1	-3.3481664E-1
7.3790000E1	1.7379043E-1	7.4200000E1	6.6942349E-2
7.3890000E1	1.7085712E-1	7.4300000E1	4.2364267E-1
7.3990000E1	1.6797333E-1	7.4470000E1	1.0339107E0
7.4090000E1	1.6513821E-1	7.4570000E1	1.4487900E0
7.4200000E1	1.6207481E-1	7.4670000E1	1.8503494E0
7.4300000E1	1.5933925E-1	7.4780000E1	2.1864448E0
7.4470000E1	1.5479433E-1	7.4880000E1	2.4497532E0
7.4570000E1	1.5218165E-1	7.4980000E1	2.6788171E0
7.4670000E1	1.4961307E-1	7.5080000E1	2.8006454E0
7.4780000E1	1.4683767E-1	7.5190000E1	2.7933975E0
7.4880000E1	1.4435929E-1	7.5290000E1	2.6737394E0
7.4980000E1	1.4192273E-1	7.5450000E1	2.4367748E0
7.5080000E1	1.3952730E-1	7.5550000E1	2.1105323E0
7.5190000E1	1.3693900E-1	7.5660000E1	1.6640478E0
7.5290000E1	1.3462769E-1	7.5760000E1	1.1644434E0
7.5450000E1	1.3101046E-1	7.5860000E1	6.5895158E-1
7.5550000E1	1.2879921E-1	7.5970000E1	1.3054682E-1
7.5660000E1	1.2640992E-1	7.6070000E1	-3.6237678E-1
7.5760000E1	1.2427633E-1	7.6170000E1	-7.8723123E-1
7.5860000E1	1.2217874E-1	7.6280000E1	-1.0671284E0
7.5970000E1	1.1991226E-1	7.6420000E1	-1.2112934E0
7.6070000E1	1.1788834E-1	7.6520000E1	-1.2715641E0
7.6170000E1	1.1589857E-1	7.6620000E1	-1.2183723E0
7.6280000E1	1.1374859E-1	7.6720000E1	-1.0939359E0
7.6420000E1	1.1106985E-1	7.6830000E1	-9.0593712E-1
7.6520000E1	1.0919516E-1	7.6930000E1	-7.6718892E-1
7.6620000E1	1.0735212E-1	7.7030000E1	-6.7841696E-1
7.6720000E1	1.0554019E-1	7.7140000E1	-6.6229215E-1
7.6830000E1	1.0358237E-1	7.7240000E1	-7.4568246E-1
7.6930000E1	1.0183406E-1	7.7380000E1	-9.2905675E-1
7.7030000E1	1.0011527E-1	7.7480000E1	-1.1504341E0
7.7140000E1	9.8258079E-2	7.7590000E1	-1.4622946E0
7.7240000E1	9.6599639E-2	7.7690000E1	-1.7758083E0
7.7380000E1	9.4324744E-2	7.7790000E1	-2.0054757E0
7.7480000E1	9.2732693E-2	7.7890000E1	-2.1849756E0
7.7590000E1	9.1012455E-2	7.8000000E1	-2.2640927E0
7.7690000E1	8.9476310E-2	7.8100000E1	-2.1708065E0
7.7790000E1	8.7966093E-2	7.8200000E1	-1.9055048E0
7.7890000E1	8.6481366E-2	7.8300000E1	-1.5047141E0
7.8000000E1	8.4877093E-2	7.8400000E1	-1.0711491E0
7.8100000E1	8.3444504E-2	7.8520000E1	-5.5960351E-1
7.8200000E1	8.2036094E-2	7.8620000E1	6.1884454E-3
7.8300000E1	8.0651455E-2	7.8720000E1	5.9707084E-1
7.8400000E1	7.9290187E-2	7.8820000E1	1.1261244E0
7.8520000E1	7.7686960E-2	7.8930000E1	1.6875866E0
7.8620000E1	7.6375728E-2	7.9030000E1	2.1757018E0
7.8720000E1	7.5086628E-2	7.9130000E1	2.5852383E0
7.8820000E1	7.3819285E-2	7.9230000E1	2.9117149E0
7.8930000E1	7.2449901E-2	7.9380000E1	3.1979684E0
7.9030000E1	7.1227062E-2	7.9480000E1	3.4582835E0
7.9130000E1	7.0024863E-2	7.9590000E1	3.6387100E0
7.9230000E1	6.8842955E-2	7.9690000E1	3.7566038E0
7.9380000E1	6.7107392E-2	7.9790000E1	3.7882367E0
7.9480000E1	6.5974726E-2	7.9890000E1	3.8034298E0
7.9590000E1	6.4750862E-2	7.9990000E1	3.7392617E0
7.9690000E1	6.3657971E-2	8.0090000E1	3.5112616E0
7.9790000E1	6.2583526E-2	8.0200000E1	3.2196773E0
7.9890000E1	6.1527216E-2	8.0300000E1	2.9712431E0
7.9990000E1	6.0488735E-2	8.0420000E1	2.6740269E0
8.0090000E1	5.9467781E-2	8.0520000E1	2.3414003E0
8.0200000E1	5.8364625E-2	8.0630000E1	2.0085065E0
8.0300000E1	5.7379523E-2	8.0730000E1	1.8164694E0
8.0420000E1	5.6219324E-2	8.0830000E1	1.6827649E0
8.0520000E1	5.5270431E-2	8.0930000E1	1.6307122E0
8.0630000E1	5.4245137E-2	8.1040000E1	1.7565711E0
8.0730000E1	5.3329566E-2	8.1140000E1	1.9791584E0
8.0830000E1	5.2429448E-2	8.1250000E1	2.4236290E0
8.0930000E1	5.1544522E-2	8.1420000E1	3.1224642E0
8.1040000E1	5.0588346E-2	8.1530000E1	3.5892036E0
8.1140000E1	4.9734495E-2	8.1630000E1	4.0950675E0
8.1250000E1	4.8811896E-2	8.1740000E1	4.6248368E0
8.1420000E1	4.7419610E-2	8.1840000E1	5.0003068E0
8.1530000E1	4.6539953E-2	8.1940000E1	5.2646561E0
8.1630000E1	4.5754433E-2	8.2040000E1	5.4192625E0
8.1740000E1	4.4905665E-2	8.2150000E1	5.3574262E0
8.1840000E1	4.4147729E-2	8.2250000E1	5.0866804E0
8.1940000E1	4.3402586E-2	8.2650000E1	3.5869630E0
8.2040000E1	4.2670020E-2	8.2790000E1	2.7633214E0
8.2150000E1	4.1878470E-2	8.2920000E1	2.0613192E0
8.2250000E1	4.1171628E-2	8.3030000E1	1.5114583E0
8.2650000E1	3.8461568E-2	8.3130000E1	1.0157085E0
8.2790000E1	3.7555808E-2	8.3230000E1	6.8378015E-1
8.2920000E1	3.6733856E-2	8.3390000E1	4.7472824E-1
8.3030000E1	3.6052425E-2	8.3490000E1	3.7589335E-1
8.3130000E1	3.5443918E-2	8.3590000E1	3.6352011E-1
8.3230000E1	3.4845681E-2	8.3700000E1	4.5784045E-1
8.3390000E1	3.3909433E-2	8.3800000E1	5.5577707E-1
8.3490000E1	3.3337096E-2	8.3900000E1	6.3158329E-1
8.3590000E1	3.2774419E-2	8.4010000E1	7.3774695E-1
8.3700000E1	3.2166437E-2	8.4110000E1	8.2008947E-1
8.3800000E1	3.1623519E-2	8.4210000E1	8.9713129E-1
8.3900000E1	3.1089765E-2	8.4380000E1	1.0232952E0
8.4010000E1	3.0513034E-2	8.4490000E1	1.0895496E0
8.4110000E1	2.9998023E-2	8.4590000E1	1.1898427E0
8.4210000E1	2.9491704E-2	8.4700000E1	1.3034541E0
8.4380000E1	2.8650498E-2	8.4800000E1	1.4021870E0
8.4490000E1	2.8119017E-2	8.4900000E1	1.5279217E0
8.4590000E1	2.7644413E-2	8.5010000E1	1.6455874E0
8.4700000E1	2.7131595E-2	8.5110000E1	1.6702201E0
8.4800000E1	2.6673657E-2	8.5210000E1	1.5821352E0
8.4900000E1	2.6223448E-2	8.5370000E1	1.3942217E0
8.5010000E1	2.5736990E-2	8.5480000E1	1.1757339E0
8.5110000E1	2.5302591E-2	8.5580000E1	8.2892729E-1
8.5210000E1	2.4875524E-2	8.5680000E1	4.2117372E-1
8.5370000E1	2.4207158E-2	8.5790000E1	-3.9127030E-2
8.5480000E1	2.3758103E-2	8.5890000E1	-4.3216811E-1
8.5580000E1	2.3357105E-2	8.5990000E1	-7.5573984E-1
8.5680000E1	2.2962874E-2	8.6100000E1	-1.0430279E0
8.5790000E1	2.2536901E-2	8.6200000E1	-1.2019085E0
8.5890000E1	2.2156514E-2	8.6300000E1	-1.2510979E0
8.5990000E1	2.1782548E-2	8.6420000E1	-1.2289203E0
8.6100000E1	2.1378471E-2	8.6530000E1	-1.0760099E0
8.6200000E1	2.1017636E-2	8.6630000E1	-8.9738768E-1
8.6300000E1	2.0662892E-2	8.6730000E1	-6.8879613E-1
8.6420000E1	2.0245094E-2	8.6830000E1	-4.7223938E-1
8.6530000E1	1.9869537E-2	8.6930000E1	-2.6151044E-1
8.6630000E1	1.9534171E-2	8.7030000E1	-1.3052351E-1
8.6730000E1	1.9204465E-2	8.7140000E1	-3.4345113E-2
8.6830000E1	1.8880325E-2	8.7240000E1	2.0794348E-2
8.6930000E1	1.8561655E-2	8.7390000E1	6.5495078E-2
8.7030000E1	1.8248364E-2	8.7490000E1	2.6101158E-2
8.7140000E1	1.7909848E-2	8.7590000E1	-4.4344249E-2
8.7240000E1	1.7607558E-2	8.7690000E1	-1.4679620E-1
8.7390000E1	1.7163663E-2	8.7800000E1	-2.7590029E-1
8.7490000E1	1.6873968E-2	8.7900000E1	-4.3450821E-1
8.7590000E1	1.6589162E-2	8.8000000E1	-6.3322687E-1
8.7690000E1	1.6309164E-2	8.8110000E1	-8.7365830E-1
8.7800000E1	1.6006621E-2	8.8210000E1	-1.1137136E0
8.7900000E1	1.5736454E-2	8.8370000E1	-1.4008517E0
8.8000000E1	1.5470848E-2	8.8480000E1	-1.5937226E0
8.8110000E1	1.5183856E-2	8.8580000E1	-1.7888564E0
8.8210000E1	1.4927577E-2	8.8690000E1	-1.9690503E0
8.8370000E1	1.4526497E-2	8.8790000E1	-2.0654272E0
8.8480000E1	1.4257023E-2	8.8890000E1	-2.0752747E0
8.8580000E1	1.4016387E-2	8.9000000E1	-2.0222470E0
8.8690000E1	1.3756376E-2	8.9100000E1	-1.9086997E0
8.8790000E1	1.3524191E-2	8.9200000E1	-1.7369194E0
8.8890000E1	1.3295924E-2	8.9310000E1	-1.5336436E0
8.9000000E1	1.3049278E-2	8.9430000E1	-1.3340932E0
8.9100000E1	1.2829027E-2	8.9530000E1	-1.1481379E0
8.9200000E1	1.2612494E-2	8.9640000E1	-9.6060899E-1
8.9310000E1	1.2378526E-2	8.9740000E1	-8.1427029E-1
8.9430000E1	1.2128235E-2	8.9850000E1	-6.6822955E-1
8.9530000E1	1.1923530E-2	8.9950000E1	-5.9094128E-1
8.9640000E1	1.1702342E-2	9.0050000E1	-5.1152503E-1
8.9740000E1	1.1504825E-2	9.0150000E1	-4.3372986E-1
8.9850000E1	1.1291405E-2	9.0260000E1	-2.8552095E-1
8.9950000E1	1.1100824E-2	9.0390000E1	-7.3559166E-2
9.0050000E1	1.0913460E-2	9.0500000E1	1.2498730E-1
9.0150000E1	1.0729258E-2	9.0600000E1	3.7552870E-1
9.0260000E1	1.0530225E-2	9.0700000E1	6.5675690E-1
9.0390000E1	1.0299759E-2	9.0810000E1	9.6572806E-1
9.0500000E1	1.0108693E-2	9.0910000E1	1.1963333E0
9.0600000E1	9.9380749E-3	9.1010000E1	1.3763761E0
9.0700000E1	9.7703360E-3	9.1120000E1	1.4555282E0
9.0810000E1	9.5890914E-3	9.1220000E1	1.4526391E0
9.0910000E1	9.4272429E-3	9.1390000E1	1.2651386E0
9.1010000E1	9.2681261E-3	9.1490000E1	1.0534812E0
9.1120000E1	9.0961977E-3	9.1590000E1	7.0014730E-1
9.1220000E1	8.9426684E-3	9.1700000E1	2.1779971E-1
9.1390000E1	8.6875923E-3	9.1800000E1	-2.6717700E-1
9.1490000E1	8.5409596E-3	9.1900000E1	-7.6383330E-1
9.1590000E1	8.3968018E-3	9.2000000E1	-1.2249123E0
9.1700000E1	8.2410370E-3	9.2100000E1	-1.6147910E0
9.1800000E1	8.1019414E-3	9.2200000E1	-1.9059259E0
9.1900000E1	7.9651936E-3	9.2310000E1	-2.1042574E0
9.2000000E1	7.8307538E-3	9.2450000E1	-2.1440725E0
9.2100000E1	7.6985832E-3	9.2560000E1	-2.0183908E0
9.2200000E1	7.5686434E-3	9.2660000E1	-1.7403308E0
9.2310000E1	7.4282413E-3	9.2770000E1	-1.3205109E0
9.2450000E1	7.2533082E-3	9.2870000E1	-8.6390590E-1
9.2560000E1	7.1187558E-3	9.2970000E1	-3.7596787E-1
9.2660000E1	6.9986025E-3	9.3080000E1	1.3991546E-1
9.2770000E1	6.8687750E-3	9.3180000E1	5.7207152E-1
9.2870000E1	6.7528410E-3	9.3280000E1	8.8827288E-1
9.2970000E1	6.6388638E-3	9.3420000E1	1.0677120E0
9.3080000E1	6.5157096E-3	9.3520000E1	1.1071368E0
9.3180000E1	6.4057349E-3	9.3620000E1	1.0156345E0
9.3280000E1	6.2976163E-3	9.3730000E1	7.9415442E-1
9.3420000E1	6.1493091E-3	9.3830000E1	5.4980623E-1
9.3520000E1	6.0455186E-3	9.3930000E1	2.9774720E-1
9.3620000E1	5.9434799E-3	9.4030000E1	9.1753932E-2
9.3730000E1	5.8332254E-3	9.4140000E1	-6.2398646E-2
9.3830000E1	5.7347699E-3	9.4240000E1	-9.3482225E-2
9.3930000E1	5.6379761E-3	9.4410000E1	1.2612495E-2
9.4030000E1	5.5428161E-3	9.4510000E1	2.3767953E-1
9.4140000E1	5.4399941E-3	9.4620000E1	5.8733462E-1
9.4240000E1	5.3481756E-3	9.4720000E1	1.0319111E0
9.4410000E1	5.1956270E-3	9.4820000E1	1.4901365E0
9.4510000E1	5.1079331E-3	9.4930000E1	1.9495303E0
9.4620000E1	5.0131784E-3	9.5030000E1	2.3177298E0
9.4720000E1	4.9285639E-3	9.5140000E1	2.6184742E0
9.4820000E1	4.8453777E-3	9.5240000E1	2.7620760E0
9.4930000E1	4.7554935E-3	9.5380000E1	2.7608174E0
9.5030000E1	4.6752284E-3	9.5480000E1	2.6301058E0
9.5140000E1	4.5885006E-3	9.5580000E1	2.4065465E0
9.5240000E1	4.5110540E-3	9.5680000E1	2.0701217E0
9.5380000E1	4.4048199E-3	9.5780000E1	1.6315464E0
9.5480000E1	4.3304736E-3	9.5890000E1	1.1267419E0
9.5580000E1	4.2573821E-3	9.5990000E1	6.2234011E-1
9.5680000E1	4.1855243E-3	9.6090000E1	1.6585975E-1
9.5780000E1	4.1148793E-3	9.6200000E1	-2.1985655E-1
9.5890000E1	4.0385462E-3	9.6300000E1	-4.6149674E-1
9.5990000E1	3.9703820E-3	9.6430000E1	-6.4853596E-1
9.6090000E1	3.9033683E-3	9.6530000E1	-7.1007702E-1
9.6200000E1	3.8309589E-3	9.6640000E1	-7.2873682E-1
9.6300000E1	3.7662984E-3	9.6740000E1	-6.9459221E-1
9.6430000E1	3.6838686E-3	9.6840000E1	-6.2430290E-1
9.6530000E1	3.6216908E-3	9.6950000E1	-6.0989164E-1
9.6640000E1	3.5545067E-3	9.7050000E1	-6.3018765E-1
9.6740000E1	3.4945123E-3	9.7150000E1	-7.0595551E-1
9.6840000E1	3.4355305E-3	9.7250000E1	-8.0097898E-1
9.6950000E1	3.3717997E-3	9.7410000E1	-1.0567376E0
9.7050000E1	3.3148891E-3	9.7510000E1	-1.2122262E0
9.7150000E1	3.2589390E-3	9.7610000E1	-1.3413828E0
9.7250000E1	3.2039333E-3	9.7720000E1	-1.3743064E0
9.7410000E1	3.1178488E-3	9.7820000E1	-1.3545831E0
9.7510000E1	3.0652245E-3	9.7920000E1	-1.2626469E0
9.7610000E1	3.0134884E-3	9.8020000E1	-1.0763268E0
9.7720000E1	2.9575867E-3	9.8120000E1	-8.0448292E-1
9.7820000E1	2.9076673E-3	9.8230000E1	-4.5675825E-1
9.7920000E1	2.8585906E-3	9.8370000E1	-1.0070080E-1
9.8020000E1	2.8103421E-3	9.8480000E1	1.3908033E-1
9.8120000E1	2.7629080E-3	9.8580000E1	4.3218193E-1
9.8230000E1	2.7116547E-3	9.8690000E1	6.8223747E-1
9.8370000E1	2.6477960E-3	9.8790000E1	8.7890956E-1
9.8480000E1	2.5986780E-3	9.8890000E1	1.0383663E0
9.8580000E1	2.5548165E-3	9.8990000E1	1.1693488E0
9.8690000E1	2.5074234E-3	9.9100000E1	1.3265184E0
9.8790000E1	2.4651021E-3	9.9200000E1	1.4934427E0
9.8890000E1	2.4234951E-3	9.9300000E1	1.6066014E0
9.8990000E1	2.3825904E-3	9.9440000E1	1.7334625E0
9.9100000E1	2.3383921E-3	9.9540000E1	1.8927158E0
9.9200000E1	2.2989238E-3	9.9640000E1	2.0285925E0
9.9300000E1	2.2601216E-3	9.9750000E1	2.1799444E0
9.9440000E1	2.2068964E-3	9.9850000E1	2.2012569E0
9.9540000E1	2.1696475E-3	9.9950000E1	2.1190909E0
9.9640000E1	2.1330273E-3	1.0006000E2	1.9992117E0
9.9750000E1	2.0934586E-3	1.0016000E2	1.7747438E0
9.9850000E1	2.0581244E-3	1.0026000E2	1.4943339E0
9.9950000E1	2.0233865E-3	1.0040000E2	1.1485552E0
1.0006000E2	1.9858517E-3	1.0051000E2	8.3212621E-1
1.0016000E2	1.9523337E-3	1.0061000E2	5.4918868E-1
1.0026000E2	1.9193814E-3	1.0072000E2	3.2557699E-1
1.0040000E2	1.8741805E-3	1.0082000E2	1.9154931E-1
1.0051000E2	1.8394135E-3	1.0092000E2	1.7013411E-1
1.0061000E2	1.8083672E-3	1.0102000E2	2.4464977E-1
1.0072000E2	1.7748210E-3	1.0113000E2	4.1551766E-1
1.0082000E2	1.7448649E-3	1.0123000E2	6.7229282E-1
1.0092000E2	1.7154144E-3	1.0138000E2	9.5167341E-1
1.0102000E2	1.6864609E-3	1.0149000E2	1.2265247E0
1.0113000E2	1.6551762E-3	1.0159000E2	1.5153976E0
1.0123000E2	1.6272395E-3	1.0169000E2	1.7809735E0
1.0138000E2	1.5862160E-3	1.0179000E2	1.9572077E0
1.0149000E2	1.5567909E-3	1.0189000E2	2.0725945E0
1.0159000E2	1.5305148E-3	1.0199000E2	2.1251444E0
1.0169000E2	1.5046821E-3	1.0210000E2	2.1140888E0
1.0179000E2	1.4792855E-3	1.0220000E2	2.0068033E0
1.0189000E2	1.4543175E-3	1.0230000E2	1.8336453E0
1.0199000E2	1.4297710E-3	1.0243000E2	1.6233874E0
1.0210000E2	1.4032480E-3	1.0254000E2	1.3646240E0
1.0220000E2	1.3795634E-3	1.0264000E2	1.0629493E0
1.0230000E2	1.3562786E-3	1.0274000E2	7.1551360E-1
1.0243000E2	1.3265949E-3	1.0285000E2	3.3085834E-1
1.0254000E2	1.3019859E-3	1.0295000E2	-2.3424047E-2
1.0264000E2	1.2800104E-3	1.0306000E2	-3.7404137E-1
1.0274000E2	1.2584059E-3	1.0316000E2	-7.1222742E-1
1.0285000E2	1.2350618E-3	1.0326000E2	-1.0104718E0
1.0295000E2	1.2142160E-3	1.0339000E2	-1.2852656E0
1.0306000E2	1.1916917E-3	1.0349000E2	-1.4554516E0
1.0316000E2	1.1715778E-3	1.0359000E2	-1.7165524E0
1.0326000E2	1.1518034E-3	1.0370000E2	-1.9904100E0
1.0339000E2	1.1265949E-3	1.0380000E2	-2.1905937E0
1.0349000E2	1.1075798E-3	1.0390000E2	-2.3585066E0
1.0359000E2	1.0888856E-3	1.0400000E2	-2.5321450E0
1.0370000E2	1.0686862E-3	1.0411000E2	-2.7105685E0
1.0380000E2	1.0506485E-3	1.0421000E2	-2.8726141E0
1.0390000E2	1.0329152E-3	1.0437000E2	-3.0106485E0
1.0400000E2	1.0154813E-3	1.0448000E2	-3.1004713E0
1.0411000E2	9.9664359E-4	1.0458000E2	-3.1764706E0
1.0421000E2	9.7982184E-4	1.0468000E2	-3.2382225E0
1.0437000E2	9.5349560E-4	1.0478000E2	-3.2805882E0
1.0448000E2	9.3580778E-4	1.0488000E2	-3.3153414E0
1.0458000E2	9.2001284E-4	1.0499000E2	-3.3442971E0
1.0468000E2	9.0448449E-4	1.0509000E2	-3.3752455E0
1.0478000E2	8.8921824E-4	1.0519000E2	-3.4007065E0
1.0488000E2	8.7420965E-4	1.0530000E2	-3.4225156E0
1.0499000E2	8.5799263E-4	1.0544000E2	-3.4732975E0
1.0509000E2	8.4351108E-4	1.0554000E2	-3.4957215E0
1.0519000E2	8.2927396E-4	1.0564000E2	-3.5300711E0
1.0530000E2	8.1389052E-4	1.0574000E2	-3.5503458E0
1.0544000E2	7.9472362E-4	1.0585000E2	-3.5700050E0
1.0554000E2	7.8130995E-4	1.0595000E2	-3.5663676E0
1.0564000E2	7.6812269E-4	1.0606000E2	-3.5442533E0
1.0574000E2	7.5515800E-4	1.0616000E2	-3.4926402E0
1.0585000E2	7.4114945E-4	1.0627000E2	-3.4317975E0
1.0595000E2	7.2864003E-4	1.0643000E2	-3.3262810E0
1.0606000E2	7.1512339E-4	1.0654000E2	-3.2444908E0
1.0616000E2	7.0305325E-4	1.0664000E2	-3.1651227E0
1.0627000E2	6.9001126E-4	1.0674000E2	-3.0831396E0
1.0643000E2	6.7147177E-4	1.0685000E2	-3.0054462E0
1.0654000E2	6.5901563E-4	1.0695000E2	-2.9448164E0
1.0664000E2	6.4789250E-4	1.0705000E2	-2.8654442E0
1.0674000E2	6.3695711E-4	1.0716000E2	-2.7823166E0
1.0685000E2	6.2514124E-4	1.0726000E2	-2.6940719E0
1.0695000E2	6.1458985E-4	1.0741000E2	-2.4785838E0
1.0705000E2	6.0421656E-4	1.0751000E2	-2.3966264E0
1.0716000E2	5.9300804E-4	1.0762000E2	-2.2519535E0
1.0726000E2	5.8299901E-4	1.0772000E2	-2.1204286E0
1.0741000E2	5.6830133E-4	1.0782000E2	-2.0060539E0
1.0751000E2	5.5870931E-4	1.0793000E2	-1.9079076E0
1.0762000E2	5.4834498E-4	1.0803000E2	-1.8664612E0
1.0772000E2	5.3908979E-4	1.0813000E2	-1.9006614E0
1.0782000E2	5.2999081E-4	1.0824000E2	-1.9729380E0
1.0793000E2	5.2015922E-4	1.0837000E2	-2.1239348E0
1.0803000E2	5.1137976E-4	1.0848000E2	-2.2525318E0
1.0813000E2	5.0274849E-4	1.0858000E2	-2.3912353E0
1.0824000E2	4.9342225E-4	1.0868000E2	-2.5026868E0
1.0837000E2	4.8262314E-4	1.0878000E2	-2.5704704E0
1.0848000E2	4.7367024E-4	1.0889000E2	-2.5374532E0
1.0858000E2	4.6567544E-4	1.0899000E2	-2.4393760E0
1.0868000E2	4.5781559E-4	1.0909000E2	-2.2528443E0
1.0878000E2	4.5008839E-4	1.0919000E2	-1.9832343E0
1.0889000E2	4.4173903E-4	1.0930000E2	-1.6342622E0
1.0899000E2	4.3428318E-4	1.0942000E2	-1.2705010E0
1.0909000E2	4.2695317E-4	1.0952000E2	-9.1268270E-1
1.0919000E2	4.1974688E-4	1.0963000E2	-5.7390718E-1
1.0930000E2	4.1196037E-4	1.0973000E2	-2.7464765E-1
1.0942000E2	4.0363064E-4	1.0983000E2	-1.8537598E-2
1.0952000E2	3.9681799E-4	1.0993000E2	1.6561000E-1
1.0963000E2	3.8945682E-4	1.1004000E2	3.3331875E-1
1.0973000E2	3.8288341E-4	1.1014000E2	4.2590373E-1
1.0983000E2	3.7642095E-4	1.1024000E2	4.9681094E-1
1.0993000E2	3.7006757E-4	1.1040000E2	6.7525093E-1
1.1004000E2	3.6320263E-4	1.1050000E2	6.6352157E-1
1.1014000E2	3.5707235E-4	1.1060000E2	7.0137516E-1
1.1024000E2	3.5104554E-4	1.1071000E2	8.0050585E-1
1.1040000E2	3.4161351E-4	1.1081000E2	8.9616382E-1
1.1050000E2	3.3584762E-4	1.1091000E2	9.6454688E-1
1.1060000E2	3.3017905E-4	1.1102000E2	1.0164856E0
1.1071000E2	3.2405406E-4	1.1112000E2	1.0443043E0
1.1081000E2	3.1858455E-4	1.1122000E2	1.0652847E0
1.1091000E2	3.1320735E-4	1.1139000E2	9.8546322E-1
1.1102000E2	3.0739720E-4	1.1149000E2	9.4710113E-1
1.1112000E2	3.0220882E-4	1.1159000E2	8.3655906E-1
1.1122000E2	2.9710802E-4	1.1169000E2	7.0530063E-1
1.1139000E2	2.8863346E-4	1.1180000E2	5.3437941E-1
1.1149000E2	2.8376179E-4	1.1190000E2	3.4046792E-1
1.1159000E2	2.7897234E-4	1.1200000E2	1.5513182E-1
1.1169000E2	2.7426373E-4	1.1211000E2	-7.2713865E-2
1.1180000E2	2.6917601E-4	1.1221000E2	-3.3186569E-1
1.1190000E2	2.6463274E-4	1.1238000E2	-6.9376418E-1
1.1200000E2	2.6016617E-4	1.1249000E2	-9.9305614E-1
1.1211000E2	2.5533995E-4	1.1259000E2	-1.3440820E0
1.1221000E2	2.5103022E-4	1.1269000E2	-1.7145102E0
1.1238000E2	2.4386996E-4	1.1280000E2	-2.1188323E0
1.1249000E2	2.3934605E-4	1.1290000E2	-2.4609671E0
1.1259000E2	2.3530628E-4	1.1300000E2	-2.7430538E0
1.1269000E2	2.3133468E-4	1.1311000E2	-2.9970790E0
1.1280000E2	2.2704331E-4	1.1321000E2	-3.1403162E0
1.1290000E2	2.2321118E-4	1.1337000E2	-3.0687985E0
1.1300000E2	2.1944373E-4	1.1348000E2	-3.0125196E0
1.1311000E2	2.1537294E-4	1.1358000E2	-2.8142725E0
1.1321000E2	2.1173779E-4	1.1369000E2	-2.4749410E0
1.1337000E2	2.0604873E-4	1.1379000E2	-2.1216344E0
1.1348000E2	2.0222643E-4	1.1389000E2	-1.6891911E0
1.1358000E2	1.9881317E-4	1.1399000E2	-1.3148303E0
1.1369000E2	1.9512509E-4	1.1410000E2	-8.7329958E-1
1.1379000E2	1.9183169E-4	1.1420000E2	-5.0312515E-1
1.1389000E2	1.8859387E-4	1.1430000E2	-2.0497369E-1
1.1399000E2	1.8541071E-4	1.1446000E2	4.4372317E-2
1.1410000E2	1.8197125E-4	1.1456000E2	2.0065219E-1
1.1420000E2	1.7889986E-4	1.1466000E2	3.4979765E-1
1.1430000E2	1.7588032E-4	1.1477000E2	4.5426417E-1
1.1446000E2	1.7115470E-4	1.1487000E2	5.4088360E-1
1.1456000E2	1.6826588E-4	1.1497000E2	6.2152952E-1
1.1466000E2	1.6542582E-4	1.1507000E2	7.1816256E-1
1.1477000E2	1.6235709E-4	1.1518000E2	7.7336204E-1
1.1487000E2	1.5961676E-4	1.1528000E2	8.2458307E-1
1.1497000E2	1.5692269E-4	1.1540000E2	8.6660328E-1
1.1507000E2	1.5427408E-4	1.1551000E2	8.7543359E-1
1.1518000E2	1.5141222E-4	1.1561000E2	8.0967720E-1
1.1528000E2	1.4885662E-4	1.1572000E2	6.9027582E-1
1.1540000E2	1.4584678E-4	1.1582000E2	5.5563588E-1
1.1551000E2	1.4314125E-4	1.1592000E2	4.2841236E-1
1.1561000E2	1.4072525E-4	1.1602000E2	3.3122905E-1
1.1572000E2	1.3811473E-4	1.1612000E2	2.7852754E-1
1.1582000E2	1.3578358E-4	1.1622000E2	3.2124467E-1
1.1592000E2	1.3349177E-4	1.1639000E2	5.1365285E-1
1.1602000E2	1.3123864E-4	1.1649000E2	7.4458234E-1
1.1612000E2	1.2902354E-4	1.1660000E2	1.0719862E0
1.1622000E2	1.2684583E-4	1.1670000E2	1.4619060E0
1.1639000E2	1.2322774E-4	1.1681000E2	1.9053322E0
1.1649000E2	1.2114785E-4	1.1691000E2	2.3609741E0
1.1660000E2	1.1890050E-4	1.1701000E2	2.7081153E0
1.1670000E2	1.1689365E-4	1.1711000E2	2.9795539E0
1.1681000E2	1.1472521E-4	1.1722000E2	3.1644478E0
1.1691000E2	1.1278884E-4	1.1740000E2	3.1514310E0
1.1701000E2	1.1088514E-4	1.1750000E2	2.9785831E0
1.1711000E2	1.0901358E-4	1.1760000E2	2.6692649E0
1.1722000E2	1.0699132E-4	1.1770000E2	2.2835920E0
1.1740000E2	1.0376277E-4	1.1781000E2	1.7851271E0
1.1750000E2	1.0201142E-4	1.1791000E2	1.2615696E0
1.1760000E2	1.0028963E-4	1.1802000E2	6.9744547E-1
1.1770000E2	9.8596905E-5	1.1812000E2	2.0260725E-1
1.1781000E2	9.6767883E-5	1.1822000E2	-2.8371522E-1
1.1791000E2	9.5134596E-5	1.1839000E2	-7.7253936E-1
1.1802000E2	9.3369802E-5	1.1849000E2	-1.0737359E0
1.1812000E2	9.1793868E-5	1.1859000E2	-1.2972100E0
1.1822000E2	9.0244534E-5	1.1869000E2	-1.4274582E0
1.1839000E2	8.7670445E-5	1.1880000E2	-1.5069308E0
1.1849000E2	8.6190708E-5	1.1890000E2	-1.4934477E0
1.1859000E2	8.4735946E-5	1.1900000E2	-1.4315796E0
1.1869000E2	8.3305739E-5	1.1914000E2	-1.3857981E0
1.1880000E2	8.1760376E-5	1.1924000E2	-1.3198192E0
1.1890000E2	8.0380391E-5	1.1939000E2	-1.2665726E0
1.1900000E2	7.9023698E-5	1.1949000E2	-1.1704400E0
1.1914000E2	7.7162712E-5	1.1959000E2	-1.1411879E0
1.1924000E2	7.5860328E-5	1.1969000E2	-1.1430921E0
1.1939000E2	7.3947854E-5	1.1980000E2	-1.1666185E0
1.1949000E2	7.2699732E-5	1.1990000E2	-1.1846560E0
1.1959000E2	7.1472676E-5	1.2000000E2	-1.2147361E0
1.1969000E2	7.0266332E-5	1.2010000E2	-1.2483231E0
1.1980000E2	6.8962856E-5	1.2021000E2	-1.2661372E0
1.1990000E2	6.7798873E-5	1.2031000E2	-1.2688936E0
1.2000000E2	6.6654537E-5	1.2043000E2	-1.3003483E0
1.2010000E2	6.5529514E-5	1.2054000E2	-1.2616861E0
1.2021000E2	6.4313909E-5	1.2064000E2	-1.1855613E0
1.2031000E2	6.3228393E-5	1.2074000E2	-1.0824278E0
1.2043000E2	6.1949931E-5	1.2085000E2	-9.6346544E-1
1.2054000E2	6.0800729E-5	1.2095000E2	-8.6432339E-1
1.2064000E2	5.9774510E-5	1.2105000E2	-7.6698210E-1
1.2074000E2	5.8765612E-5	1.2115000E2	-6.8025029E-1
1.2085000E2	5.7675481E-5	1.2125000E2	-5.8421314E-1
1.2095000E2	5.6702010E-5	1.2138000E2	-5.7873886E-1
1.2105000E2	5.5744971E-5	1.2148000E2	-5.3371270E-1
1.2115000E2	5.4804085E-5	1.2158000E2	-5.3166072E-1
1.2125000E2	5.3879079E-5	1.2168000E2	-5.5624346E-1
1.2138000E2	5.2699874E-5	1.2179000E2	-6.2645878E-1
1.2148000E2	5.1810384E-5	1.2189000E2	-7.1173821E-1
1.2158000E2	5.0935907E-5	1.2226000E2	-1.2916249E0
1.2168000E2	5.0076190E-5	1.2242000E2	-1.3329008E0
1.2179000E2	4.9147252E-5	1.2253000E2	-1.3199424E0
1.2189000E2	4.8317725E-5	1.2263000E2	-1.3061915E0
1.2226000E2	4.5368378E-5	1.2273000E2	-1.2806046E0
1.2242000E2	4.4149403E-5	1.2284000E2	-1.2544402E0
1.2253000E2	4.3330409E-5	1.2294000E2	-1.1770929E0
1.2263000E2	4.2599061E-5	1.2304000E2	-1.0774228E0
1.2273000E2	4.1880057E-5	1.2315000E2	-9.4186208E-1
1.2284000E2	4.1103161E-5	1.2325000E2	-7.8092257E-1
1.2294000E2	4.0409405E-5	1.2337000E2	-5.4607909E-1
1.2304000E2	3.9727359E-5	1.2348000E2	-2.7959764E-1
1.2315000E2	3.8990397E-5	1.2358000E2	2.7169512E-3
1.2325000E2	3.8332301E-5	1.2368000E2	3.1078956E-1
1.2337000E2	3.7557232E-5	1.2379000E2	6.6514580E-1
1.2348000E2	3.6860527E-5	1.2389000E2	9.8962466E-1
1.2358000E2	3.6238380E-5	1.2399000E2	1.2707352E0
1.2368000E2	3.5626734E-5	1.2409000E2	1.5539726E0
1.2379000E2	3.4965840E-5	1.2419000E2	1.7828276E0
1.2389000E2	3.4375672E-5	1.2429000E2	1.9506576E0
1.2399000E2	3.3795466E-5	1.2445000E2	2.0869758E0
1.2409000E2	3.3225052E-5	1.2455000E2	2.1320118E0
1.2419000E2	3.2664267E-5	1.2465000E2	2.1144523E0
1.2429000E2	3.2112946E-5	1.2476000E2	2.0752802E0
1.2445000E2	3.1250123E-5	1.2486000E2	2.0178525E0
1.2455000E2	3.0722670E-5	1.2496000E2	1.9820761E0
1.2465000E2	3.0204121E-5	1.2506000E2	1.9331921E0
1.2476000E2	2.9643819E-5	1.2516000E2	1.8879136E0
1.2486000E2	2.9143479E-5		
1.2496000E2	2.8651584E-5		
1.2506000E2	2.8167991E-5		
1.2516000E2	2.7692560E-5		
